# Supplementary material for: Clades of huge phages from across Earth’s ecosystems
Source: Nature. 2020 Feb 12;578(7795):425–31. doi: 10.1038/s41586-020-2007-4 (PMC7162821; doi:10.1038/s41586-020-2007-4)
Supplement: Supplementary file 6 — Genbank files for all genome. [file 41586_2020_2007_MOESM6_ESM.zip › genbank_genomes_SD-4/LP_PHAGE_COMPLETE_CIR-CU-CL_31_18.gbk]

LOCUS       LacPavin_0818_WC45_scaffold_160996_curated_closed_complete_prodigal-single     642428 bp    DNA     linear   BCT NOV-13-2019
DEFINITION  LacPavin_0818_WC45_scaffold_160996_curated_closed_complete_prodigal-
            single, contig.
ACCESSION   LacPavin_0818_WC45_scaffold_160996_curated_closed_complete_prodigal-single
VERSION     LacPavin_0818_WC45_scaffold_160996_curated_closed_complete_prodigal-single.1  GI:
KEYWORDS    .
SOURCE      LP_PHAGE_COMPLETE_CIR-CU-CL_31_18
  ORGANISM  LP_PHAGE_COMPLETE_CIR-CU-CL_31_18
            .
COMMENT     Data sourced from ggkbase. For additional details see
            http://ggkbase.berkeley.edu/organisms/405198
FEATURES             Location/Qualifiers
     source          1..642428
                     /organism="LP_PHAGE_COMPLETE_CIR-CU-CL_31_18"
                     /mol_type="genomic DNA"
     gene            307..810
                     /locus_tag="LacPavin_0818_WC45_scaffold_160996_curated_clo
                     sed_complete_prodigal-single_1"
     CDS             307..810
                     /product="hypothetical protein"
                     /codon_start=1
                     /transl_table=11
                     /translation="MKSLTNIDIECQLMSDIELHLIVTKLQKGNDEFIYPVYPSNGDY
                     NGLLHTEIGRCMLVKYGDKVSKCENMIIDINNILLDLSDEGFLVTVGFAPNTIICRDE
                     SPKIVVDVVSTISAMNFSFTEYIGILTRVKSYVTGEGYVFGDGFNPPSIGRDPDSLLM
                     DYKMLIQ*"
     gene            814..1167
                     /locus_tag="LacPavin_0818_WC45_scaffold_160996_curated_clo
                     sed_complete_prodigal-single_2"
     CDS             814..1167
                     /product="hypothetical protein"
                     /codon_start=1
                     /transl_table=11
                     /translation="MKLYSVSTEDLKKELQRRESDPGIWSVIKYLRDDRSRRYNEPKY
                     IHLIEDSNGVQVEVQLVGNIYNKDLNDKQPTCSDDEPNWDSDWDDYDEYSIQYFIGKK
                     VRIDSFDPLKISEII*"
     gene            1176..1550
                     /locus_tag="LacPavin_0818_WC45_scaffold_160996_curated_clo
                     sed_complete_prodigal-single_3"
     CDS             1176..1550
                     /product="Uncharacterized protein {ECO:0000313|EMBL
                     :KKQ74587.1}; Flags: Fragment;;  TaxID=1618569
                     species="Bacteria; Microgenomates.;"
                     source="Microgenomates (Woesebacteria) bacterium
                     GW2011_GWB1_38_5b.;""
                     /codon_start=1
                     /transl_table=11
                     /translation="MEKEFVPYEQALALKELGFDEPCLSKYDNEGMFYNNILNRSSIT
                     GQVASPLYQQAFRWFEDNQSMFVERIVITNVNEVTGIEYNIKSWKFTPITIEFNNPYD
                     SFDKNKAELKCLKRLIEIVKNK*"
                     /db_xref="A0A0G0K701_9BACT"
     gene            1556..1963
                     /locus_tag="LacPavin_0818_WC45_scaffold_160996_curated_clo
                     sed_complete_prodigal-single_4"
     CDS             1556..1963
                     /product="hypothetical protein"
                     /codon_start=1
                     /transl_table=11
                     /translation="MAKINRVNENDLFGHKITSIDPSALYALIFDIDYDDAEWLAENP
                     PHLKYDWKIVKSELTSSDMEDGGGDYTIVLKHLPTGRFYETSYTDWDMGNTEFDEELG
                     KVITDEEGGRCDLNCGLTEVKPKQITTTIYERI*"
     gene            1963..2088
                     /locus_tag="LacPavin_0818_WC45_scaffold_160996_curated_clo
                     sed_complete_prodigal-single_5"
     CDS             1963..2088
                     /product="hypothetical protein"
                     /codon_start=1
                     /transl_table=11
                     /translation="MRNPFEEQANYHKKEAIKWSNRSKIAGVILVIVVYLCFTIC*"
     gene            2082..2387
                     /locus_tag="LacPavin_0818_WC45_scaffold_160996_curated_clo
                     sed_complete_prodigal-single_6"
     CDS             2082..2387
                     /product="hypothetical protein"
                     /codon_start=1
                     /transl_table=11
                     /translation="MLKLIKKIRRHFELRVQQEVLCELCCQHSQDMYVINSTIRIEFP
                     RLNEFSRVNRAVSRIDKIIPSWYWVIAYISGSDLRMRVEIIRRLKSMGVNSWCQHKI*"
     gene            2395..2601
                     /locus_tag="LacPavin_0818_WC45_scaffold_160996_curated_clo
                     sed_complete_prodigal-single_7"
     CDS             2395..2601
                     /product="hypothetical protein"
                     /codon_start=1
                     /transl_table=11
                     /translation="MVLKFNSLPEIDWLVTYGKSYNIVKVYNGTYTIINDNGQEDDYD
                     ESFFDKRSVQDERHVRLNKILNDN*"
     gene            2591..3031
                     /locus_tag="LacPavin_0818_WC45_scaffold_160996_curated_clo
                     sed_complete_prodigal-single_8"
     CDS             2591..3031
                     /product="hypothetical protein"
                     /codon_start=1
                     /transl_table=11
                     /translation="MIIKVMGKLGIFLVLMLLSVQVIGQRESKKESKKLSITCHITSD
                     TVQEYFLVKILCDYNLEAEFKAGERWSCDLALNREYTVIVYVDGYSPMYVVIDAKTNR
                     SRAYKYTFTINMDSLDVNEYPVRFGEIFYNEDSKKFDGSFIKNN*"
     gene            3033..3386
                     /locus_tag="LacPavin_0818_WC45_scaffold_160996_curated_clo
                     sed_complete_prodigal-single_9"
     CDS             3033..3386
                     /product="hypothetical protein"
                     /codon_start=1
                     /transl_table=11
                     /translation="MELKAIDFRFFIGCSCYIMDTDEPVPSTIEGIDGHSNTVISERV
                     SYVPSLIKPVLRRFDTLSRHEVEGLNKLWPKENIRRTVVGSIQIDAEITDYLTSLGID
                     VFGWIDKGLAFDAGK*"
     gene            3440..3649
                     /locus_tag="LacPavin_0818_WC45_scaffold_160996_curated_clo
                     sed_complete_prodigal-single_10"
     CDS             3440..3649
                     /product="hypothetical protein"
                     /codon_start=1
                     /transl_table=11
                     /translation="MKDKNIVTSHSTTCQLCGELVRWSDNDEDYGDLYSKLKYHLNNG
                     ACARNEKIKEILGIENEPNSMKWFK*"
     gene            3688..3978
                     /locus_tag="LacPavin_0818_WC45_scaffold_160996_curated_clo
                     sed_complete_prodigal-single_11"
     CDS             3688..3978
                     /product="hypothetical protein"
                     /codon_start=1
                     /transl_table=11
                     /translation="MREEYISYYVCVGADQVDMLFFDSYKIKRGDIFEYHGYVTDGYP
                     EPVSFRVQHEDYIKLRNKDTGMDDYYLFRNFISVQDLRNSKLIELGIELGIE*"
     gene            3975..4262
                     /locus_tag="LacPavin_0818_WC45_scaffold_160996_curated_clo
                     sed_complete_prodigal-single_12"
     CDS             3975..4262
                     /product="hypothetical protein"
                     /codon_start=1
                     /transl_table=11
                     /translation="MRIEELYRINPELDPNYFSSLLPGQEISECISAVVDYCIENKTS
                     ATLSFNGIINRVESWIDPKELANVWYSRPTEIWYQSQRSLMRNHKIKELGI*"
     gene            4265..4588
                     /locus_tag="LacPavin_0818_WC45_scaffold_160996_curated_clo
                     sed_complete_prodigal-single_13"
     CDS             4265..4588
                     /product="hypothetical protein"
                     /codon_start=1
                     /transl_table=11
                     /translation="MLFAKKRFRSKCINNKYMDFGSHTGFTERESIYGHLVVGDWYDF
                     EVDDNGRACIVSNDLKYYNGYFFYSREDINSRYHSGIASHIDFYLFFESIDGIRNSKL
                     ESIGI*"
     gene            4585..4791
                     /locus_tag="LacPavin_0818_WC45_scaffold_160996_curated_clo
                     sed_complete_prodigal-single_14"
     CDS             4585..4791
                     /product="hypothetical protein"
                     /codon_start=1
                     /transl_table=11
                     /translation="MKVLCVNILPFTVGIEVGVEYELMREFYSGDNLMYIIKISEVSS
                     GTYTASQFKGIDEIRQEKLESMGI*"
     gene            4788..5162
                     /locus_tag="LacPavin_0818_WC45_scaffold_160996_curated_clo
                     sed_complete_prodigal-single_15"
     CDS             4788..5162
                     /product="hypothetical protein"
                     /codon_start=1
                     /transl_table=11
                     /translation="MSFIIFIYSFLILIFVIMTMIVIRKTNPHILRMRIRRISLKKFI
                     KMYLIMLVILLLISYKSNKIEEYPVLNYVDAIALTSIISYMVILRGVTNEVTVEERDY
                     INDNRVSLDRDYKINKILKNRR*"
     gene            5164..5466
                     /locus_tag="LacPavin_0818_WC45_scaffold_160996_curated_clo
                     sed_complete_prodigal-single_16"
     CDS             5164..5466
                     /product="hypothetical protein"
                     /codon_start=1
                     /transl_table=11
                     /translation="MKDVVINESTFPLSNGEFGKIAIFMYTGDSDPRPILENAIAYYV
                     GDSEVPYHTFIDSQLNIPWMITLISNIGDMDYSMYNGETMTQLFRNDRLNRILGEK*"
     gene            5468..5692
                     /locus_tag="LacPavin_0818_WC45_scaffold_160996_curated_clo
                     sed_complete_prodigal-single_17"
     CDS             5468..5692
                     /product="hypothetical protein"
                     /codon_start=1
                     /transl_table=11
                     /translation="MIQKVKIRDWIENKTSGRVPPPPTNPSKRYQDMNEEILINDMLK
                     RIGLDREDLKHMKPSELKARIRDNKLDSIL*"
     gene            5692..5928
                     /locus_tag="LacPavin_0818_WC45_scaffold_160996_curated_clo
                     sed_complete_prodigal-single_18"
     CDS             5692..5928
                     /product="hypothetical protein"
                     /codon_start=1
                     /transl_table=11
                     /translation="MFKVGDRVKRKNHNYRHTEGCEVINLNNIFFTDRIMVRDYDMPM
                     ENSVGCFVETWVRVTDLVDDLDGYRDRQLNKLGI*"
     gene            5925..6398
                     /locus_tag="LacPavin_0818_WC45_scaffold_160996_curated_clo
                     sed_complete_prodigal-single_19"
     CDS             5925..6398
                     /product="hypothetical protein"
                     /codon_start=1
                     /transl_table=11
                     /translation="MIDIVSLYDSNDRLTKWDSESYIIITRGVSEERVLVKKNMPSIM
                     LHEIDDYIRTWGCTMYDISSWVDMSTYKSFNNSIFWSGLLFVRIDINTYHTDMISLDS
                     SNWFDYKKESFRYRFDEWVERTSNALISNGKDNIPLKREIHLRSLLKDTKKINEF*"
     gene            6431..6802
                     /locus_tag="LacPavin_0818_WC45_scaffold_160996_curated_clo
                     sed_complete_prodigal-single_20"
     CDS             6431..6802
                     /product="hypothetical protein"
                     /codon_start=1
                     /transl_table=11
                     /translation="MISVSINDFIGLKVGDKFNNLSIFTDQPYPGLSVSDWNWKQIED
                     EVRPGTYPIDQQFLKAPFIVPIGTLFEVVYIHNFVDAKHVHFTYISDGVEYSSWFSVG
                     SLNSRSCFMNFRVNNLEKLGI*"
     gene            6799..7071
                     /locus_tag="LacPavin_0818_WC45_scaffold_160996_curated_clo
                     sed_complete_prodigal-single_21"
     CDS             6799..7071
                     /product="hypothetical protein"
                     /codon_start=1
                     /transl_table=11
                     /translation="MKLVCIKEFGKYEVGKHYEYWTNFGGLNHIVKDYDGDTYPFDGR
                     CASYDRPYVFEYFQILDEYRDNQLDKIMRNPVWVEVVNDKISKILE*"
     gene            7068..7319
                     /locus_tag="LacPavin_0818_WC45_scaffold_160996_curated_clo
                     sed_complete_prodigal-single_22"
     CDS             7068..7319
                     /product="hypothetical protein"
                     /codon_start=1
                     /transl_table=11
                     /translation="MRVVCINDTYGNSRHLELYKVYDTIDSQDVSRYGYYTVYSTTYI
                     NPLHKMGLIEELKQICVNKRCFTTLEEYRSNKINKLLND*"
     gene            7312..7647
                     /locus_tag="LacPavin_0818_WC45_scaffold_160996_curated_clo
                     sed_complete_prodigal-single_23"
     CDS             7312..7647
                     /product="hypothetical protein"
                     /codon_start=1
                     /transl_table=11
                     /translation="MIRRIFDMITIAFNPNYWLMNYKYCDVWDKKLNKLMNENEFVMY
                     DMRYTCELGDSVIWVSNHPYASFIEYNTFNKEVRASRLTIIKANRKFNYDIKSIEDKR
                     DIRLNKLIK*"
     gene            7689..7874
                     /locus_tag="LacPavin_0818_WC45_scaffold_160996_curated_clo
                     sed_complete_prodigal-single_24"
     CDS             7689..7874
                     /product="hypothetical protein"
                     /codon_start=1
                     /transl_table=11
                     /translation="MSDINLDDLKKKNVPKNVRLQVTLSKDLIDRFDKVVNEHGFDKS
                     KLMEKALETLLDRIEKK*"
     gene            7874..8035
                     /locus_tag="LacPavin_0818_WC45_scaffold_160996_curated_clo
                     sed_complete_prodigal-single_25"
     CDS             7874..8035
                     /product="hypothetical protein"
                     /codon_start=1
                     /transl_table=11
                     /translation="MNKELIPIPSTLSTAKKAGYDVYIDNNTGVITVSFTRKKRILKI
                     KNIQKVLNK*"
     gene            8032..8223
                     /locus_tag="LacPavin_0818_WC45_scaffold_160996_curated_clo
                     sed_complete_prodigal-single_26"
     CDS             8032..8223
                     /product="hypothetical protein"
                     /codon_start=1
                     /transl_table=11
                     /translation="MKKIILITPLIILTIVLYFCKDWMLSVVPDGNYSERVIHNKYIF
                     ISVIAIIGFVFLYLTRRKK*"
     gene            8224..8511
                     /locus_tag="LacPavin_0818_WC45_scaffold_160996_curated_clo
                     sed_complete_prodigal-single_27"
     CDS             8224..8511
                     /product="hypothetical protein"
                     /codon_start=1
                     /transl_table=11
                     /translation="MQVAKEVDSSNLYKLGDKVIVLFNRPNIPDIYKSGKFGDDEFVV
                     NKIHYVSDSPKGFYRYLIKHMNSNICLWKFDEEIQSFISIQRENRLKEIGI*"
     gene            8508..8789
                     /locus_tag="LacPavin_0818_WC45_scaffold_160996_curated_clo
                     sed_complete_prodigal-single_28"
     CDS             8508..8789
                     /product="hypothetical protein"
                     /codon_start=1
                     /transl_table=11
                     /translation="MKDSINILFLGKNTVVVESSSGPVFRYMYMRTIKGHPEYSSATQ
                     TTFSNDLEYLKKLSLNEANMTFGDTDPITDVEALHKKSLEEYFVSVKRI*"
     gene            8800..9012
                     /locus_tag="LacPavin_0818_WC45_scaffold_160996_curated_clo
                     sed_complete_prodigal-single_29"
     CDS             8800..9012
                     /product="hypothetical protein"
                     /codon_start=1
                     /transl_table=11
                     /translation="MRVTIELEKEDFDAMHDVILEVCGESPSKEEIQSFWDLMPDDVK
                     GTAIQWGCNDTVFRDNMYEWLQKFEK*"
     gene            9048..9302
                     /locus_tag="LacPavin_0818_WC45_scaffold_160996_curated_clo
                     sed_complete_prodigal-single_30"
     CDS             9048..9302
                     /product="hypothetical protein"
                     /codon_start=1
                     /transl_table=11
                     /translation="MFMSDKYDKFIREYNSQHTSCPKCGSVEHSTTLMGYIPDLNNLK
                     DFKDRNLCTCIKCGDKHYTHDRVSKADIRDGKIDRLLDEI*"
     gene            9314..9613
                     /locus_tag="LacPavin_0818_WC45_scaffold_160996_curated_clo
                     sed_complete_prodigal-single_31"
     CDS             9314..9613
                     /product="hypothetical protein"
                     /codon_start=1
                     /transl_table=11
                     /translation="MKHYTKCFYSNCFITSLYLIFTGRGNTLLILKKKKGMFEEGRIH
                     WAVLDKNGNYWNFRRIGNTKNKICINGRIEATFLNNKRIMDIHEKSIIYRLKLTK*"
     gene            9618..9881
                     /locus_tag="LacPavin_0818_WC45_scaffold_160996_curated_clo
                     sed_complete_prodigal-single_32"
     CDS             9618..9881
                     /product="hypothetical protein"
                     /codon_start=1
                     /transl_table=11
                     /translation="MYIERFFNPQVQNTNECVFYNTKEALEHCEKHYTFIRHYSFRGD
                     QYIKYDGKNLIWNDGSIVDKGKLPKSGNGWGKYFNEIHNRCSF*"
     gene            9899..10066
                     /locus_tag="LacPavin_0818_WC45_scaffold_160996_curated_clo
                     sed_complete_prodigal-single_33"
     CDS             9899..10066
                     /product="hypothetical protein"
                     /codon_start=1
                     /transl_table=11
                     /translation="MNKKIQELHEIDRPIELKMKQMSIIYSKIISKGKFIPNLNWSIT
                     SPLEPIGLKRR*"
     gene            10066..10173
                     /locus_tag="LacPavin_0818_WC45_scaffold_160996_curated_clo
                     sed_complete_prodigal-single_34"
     CDS             10066..10173
                     /product="hypothetical protein"
                     /codon_start=1
                     /transl_table=11
                     /translation="MKNILQFWEDSAIRLPLVLGMLTLIVIIIGVILLV*"
     gene            complement(10195..10332)
                     /locus_tag="LacPavin_0818_WC45_scaffold_160996_curated_clo
                     sed_complete_prodigal-single_35"
     CDS             complement(10195..10332)
                     /product="hypothetical protein"
                     /codon_start=1
                     /transl_table=11
                     /translation="MKHLKKFENLQMLKEWGYLLSDDDFNMYAEEFDSVIDGFLEYAD
                     E*"
     gene            complement(10332..10865)
                     /locus_tag="LacPavin_0818_WC45_scaffold_160996_curated_clo
                     sed_complete_prodigal-single_36"
     CDS             complement(10332..10865)
                     /product="hypothetical protein"
                     /codon_start=1
                     /transl_table=11
                     /translation="MKHLKKYNESEFYRRLSSKDLLTISKEAFDIDDFPVPVTISDIV
                     QYGEFKVPYSIHSSEKERGVWVRFEPIPSKKNLDCITMDQYKQIYLIIESKVKYLLDS
                     GYIQSIRSVYVPHGMSGHNSYVSERSILTPDELLVKMSKIIPGVHEFDPKKYGLQSDK
                     IVYNREGFDYIDIIIKS*"
     gene            11122..11700
                     /locus_tag="LacPavin_0818_WC45_scaffold_160996_curated_clo
                     sed_complete_prodigal-single_37"
     CDS             11122..11700
                     /product="hypothetical protein"
                     /codon_start=1
                     /transl_table=11
                     /translation="MKYIKEYNDFLLELRKVVTSSSGSGRTKFIDWVHDDPIDAKSPS
                     SGILLKQQLSDREFQDMVDLFDPGTPKKGIKKPSDSRMDKFKVTMNNLQFLKDRAKEI
                     GELRCEYCNKGPLVIYDINMKDVTPERIADRNYRFTKFKSSDGATCDHKVPQSKGGDK
                     FDYSNLAVCCYRCNKLKDDMSYEDWMERLRAL*"
     gene            11739..12515
                     /locus_tag="LacPavin_0818_WC45_scaffold_160996_curated_clo
                     sed_complete_prodigal-single_38"
     CDS             11739..12515
                     /product="hypothetical protein"
                     /codon_start=1
                     /transl_table=11
                     /translation="MKYLKGYKIFESSVSKPDLVDRIKWYSNYLHQYMKDVNKYTTSN
                     LNFGFSYSKLEIRQIFEAAEKLNHNSSDGFIRAISNEFITWSDYMIKDNGRIRYKLND
                     YRIDKGYDNFTDEYKEEYRHELYKQPVYWLIYAAVGRDIKESIAGTIWDITPKKKFTE
                     EDRIFILDSLESDYDTIPLTSAYADADYINKCDEYIKSTEQANNAGVSVVIRLPVMSG
                     VKMDYDSEFINRLQSYFSGVLILNGSNHSDYRLYLPFYQW*"
     gene            12533..13042
                     /locus_tag="LacPavin_0818_WC45_scaffold_160996_curated_clo
                     sed_complete_prodigal-single_39"
     CDS             12533..13042
                     /product="hypothetical protein"
                     /codon_start=1
                     /transl_table=11
                     /translation="MKHLKRYNESGTWNDYIGTPKSDKIKDDSVFYLLDNIEEELMSC
                     FLSLKDLVVFNRVESGWVSIPHGHENGVNDDAEYNRFEFTSYSRPGDFANTNYYEAYR
                     LWFAINDQKELIDHDGINFVKDNDLLLLSDICKELNDAVSKVENICHCDIVTNIDNGG
                     VDVIVYARK*"
     gene            13051..13518
                     /locus_tag="LacPavin_0818_WC45_scaffold_160996_curated_clo
                     sed_complete_prodigal-single_40"
     CDS             13051..13518
                     /product="hypothetical protein"
                     /codon_start=1
                     /transl_table=11
                     /translation="MKHLKTYKLYESNNEVLDYIGEILHDIEDDGFEVNYYVNRNYTI
                     NIDISYLSQDGYQSKFLGIDHDRKSFSWTDISGSIEHISSYLEDSSYEFVEIQYYSRT
                     SRDYVICDDINDMDGESIGAELMLGTYDCRVTFGTKYEARSLKTGSGGYLTDI*"
     gene            13515..13994
                     /locus_tag="LacPavin_0818_WC45_scaffold_160996_curated_clo
                     sed_complete_prodigal-single_41"
     CDS             13515..13994
                     /product="hypothetical protein"
                     /codon_start=1
                     /transl_table=11
                     /translation="MKHLKSYNESWMDRVEGPDPYKDEVMSTIEDIFIDAKDNGVRVV
                     VNNHDANKDDIENKEIYIFLDKYVTEHKSELLMSDVRDSFERLKEYMIEESIEFDYAL
                     FELKTLRSKIGSKISGGGPNLRISSGPNLRISNDIKDFLWASPSVMFGHIKIVVKIK*"
     gene            13991..14767
                     /locus_tag="LacPavin_0818_WC45_scaffold_160996_curated_clo
                     sed_complete_prodigal-single_42"
     CDS             13991..14767
                     /product="hypothetical protein"
                     /codon_start=1
                     /transl_table=11
                     /translation="MKHLKPYKIFESKKDIKDRISVVKDFLTELIDEGYYITFETVQN
                     GTRLIVNITKGNSTIFHWSDIKDEILRLIGLSDDNGLIFRHMGYNSGRNVFGDKVNSF
                     ETDEDMFLVYLGFDINYDDKEFHLDSESVEDYLYSLRDSGSSPIKENVTNITSVRVET
                     TNLFVSVLSKEHEIMGVANMYIRGDGYRWEDIKNELIKIQDTLNTMTSNSYVLRIGRV
                     KDILSNLLVVHEHVSNTIDNVDSELKNGKIADMEIIIRHK*"
     gene            14764..15135
                     /locus_tag="LacPavin_0818_WC45_scaffold_160996_curated_clo
                     sed_complete_prodigal-single_43"
     CDS             14764..15135
                     /product="hypothetical protein"
                     /codon_start=1
                     /transl_table=11
                     /translation="MKHLKKYNENFLYDKKFSERYGINLQELQDICKYILQELADEGY
                     DPYVVVNDDTITVSIDGVNDYQVFTIEEMEEHISRLERYIGEFGYKELAGVVNWRKYV
                     SDRAPSGNLVIIYKRTGIPSI*"
     gene            15132..15566
                     /locus_tag="LacPavin_0818_WC45_scaffold_160996_curated_clo
                     sed_complete_prodigal-single_44"
     CDS             15132..15566
                     /product="hypothetical protein"
                     /codon_start=1
                     /transl_table=11
                     /translation="MKHLKRYNESTYNQVDMVNDLKDMLYDMIDLGFYTRVSEEKGLI
                     TVCISRSFLTLRNIKGFIRSEEELNALKELLTRVNEYGKSCEHLVDRTWLARVNNLSD
                     GLMSGQSMMKTQLNYDSFNKLMNDNRCTMYITMYPKNSRNVF*"
     gene            15618..16154
                     /locus_tag="LacPavin_0818_WC45_scaffold_160996_curated_clo
                     sed_complete_prodigal-single_45"
     CDS             15618..16154
                     /product="hypothetical protein"
                     /codon_start=1
                     /transl_table=11
                     /translation="MKHLKGYKVFEDSQREKDLQWAIDNGFIDQNDSDKTKDILADLI
                     DSGFIIDIDGGAESLLTVSISKSDDTRDFPEDFDDDGERFSNNDFEFTYDEVKPDIDE
                     LISQLSDKYPKYSIYLTPSGGYDSQDMDEFISNSFSLDDISRVIIYFYRGFSAESIEG
                     IVWPQSYLTTLKPLPFKP*"
     gene            16217..16414
                     /locus_tag="LacPavin_0818_WC45_scaffold_160996_curated_clo
                     sed_complete_prodigal-single_46"
     CDS             16217..16414
                     /product="hypothetical protein"
                     /codon_start=1
                     /transl_table=11
                     /translation="VKVMCIRSRVNFNHTVLIVGKVYDAEAVTENIYIVNGWWESKDC
                     FTSLAEHRNKQLESIGVFETL*"
     gene            16416..16634
                     /locus_tag="LacPavin_0818_WC45_scaffold_160996_curated_clo
                     sed_complete_prodigal-single_47"
     CDS             16416..16634
                     /product="hypothetical protein"
                     /codon_start=1
                     /transl_table=11
                     /translation="MNKIVEFTEDYEFNGKLYKKGHRFKVIGSSYRGLDLEDADGNRI
                     YETLFISAFINPVPLSELRDDKLKDLGI*"
     gene            16631..16843
                     /locus_tag="LacPavin_0818_WC45_scaffold_160996_curated_clo
                     sed_complete_prodigal-single_48"
     CDS             16631..16843
                     /product="hypothetical protein"
                     /codon_start=1
                     /transl_table=11
                     /translation="MKQKQKYNVGDKVYNKSTKSCGYITDIYVREDNPPNIPLYKTDN
                     CLTYQFESTLEYDEVYFKMVNRYKVK*"
     gene            16853..17182
                     /locus_tag="LacPavin_0818_WC45_scaffold_160996_curated_clo
                     sed_complete_prodigal-single_49"
     CDS             16853..17182
                     /product="hypothetical protein"
                     /codon_start=1
                     /transl_table=11
                     /translation="MKASIKCESVFTITNRGVVVTGELIHGDVSIGDMVVIKDKLVII
                     SGVDNFTRHHTSRYHSDTGLFSEGVFCGILLKGIKKEDCVGIITKTLDVFGKDDLRND
                     KLNELLK*"
     gene            17187..17618
                     /locus_tag="LacPavin_0818_WC45_scaffold_160996_curated_clo
                     sed_complete_prodigal-single_50"
     CDS             17187..17618
                     /product="hypothetical protein"
                     /codon_start=1
                     /transl_table=11
                     /translation="MNKDTNEDFIKMYNNYKRMMVELTSNIVSYSGWSDEFSRGQIKE
                     LYNKLIKEFIDIDFLRFNITELKQLDFKWFDENLICMPVWAIDCLPDKAELSSISGDT
                     KIFDKSKGLDKDVRFGVTAYGFKKSQLRDSIIDTILDGNGI*"
     gene            17608..17823
                     /locus_tag="LacPavin_0818_WC45_scaffold_160996_curated_clo
                     sed_complete_prodigal-single_51"
     CDS             17608..17823
                     /product="hypothetical protein"
                     /codon_start=1
                     /transl_table=11
                     /translation="MEYRVVCKYNKIRENYNITINKIYDVLEVKVYGAFPTYVIKDDV
                     GNIKEINSILFLPLQRDREIKLEVLGI*"
     gene            17820..18098
                     /locus_tag="LacPavin_0818_WC45_scaffold_160996_curated_clo
                     sed_complete_prodigal-single_52"
     CDS             17820..18098
                     /product="hypothetical protein"
                     /codon_start=1
                     /transl_table=11
                     /translation="MTRVKYKDLYNGRYVQFHYPNDNRILKVVELEYISGFHVAEELS
                     SGRWEVRYRIASHLYELPTNHGLWETETTLALNREYRLNKLLTNNYNQ*"
     gene            18103..18513
                     /locus_tag="LacPavin_0818_WC45_scaffold_160996_curated_clo
                     sed_complete_prodigal-single_53"
     CDS             18103..18513
                     /product="hypothetical protein"
                     /codon_start=1
                     /transl_table=11
                     /translation="MIRTIIDYNNYNMDEIQFNRLNAQDRLSYMVNRFKIGMDITVNV
                     TDKPVKSGKIYGFYDSGTNPDLVREGRAKAYNEVPDDCRLWYYTIVYGNPHTKLPQCN
                     IFVEVDGKIEGYYPLWVYPDYSKIRNNKLESIGI*"
     gene            18573..18896
                     /locus_tag="LacPavin_0818_WC45_scaffold_160996_curated_clo
                     sed_complete_prodigal-single_54"
     CDS             18573..18896
                     /product="hypothetical protein"
                     /codon_start=1
                     /transl_table=11
                     /translation="MNKERLNEIMNCKCLQSIIENDNTGRDEQWMGLRTIVVPYDKYV
                     SPITFECSTSYRRTVIDLETNRTTYDRDEQKSCGIPFLYCPICGSRSKHEIPKDSFYY
                     KFQTL*"
     gene            18896..19465
                     /locus_tag="LacPavin_0818_WC45_scaffold_160996_curated_clo
                     sed_complete_prodigal-single_55"
     CDS             18896..19465
                     /product="hypothetical protein"
                     /codon_start=1
                     /transl_table=11
                     /translation="MKNKKQIKKISKNILKEINKSYILKKKRSTQDNYSNLPVNSAAD
                     PAYGGTDFTIGEYNKEVSLKFKKLFNNIIKYPDNIRVNYTLDTITIDVANSKLLKKQH
                     QNTNTGTFAATGLESVNIYILKGGFFSITQGYSKFSKYVDVDMYNDLIEITKNTMIQS
                     NIDNFDSIYDSISIESGIIRDSNLDEILN*"
     gene            19520..20068
                     /locus_tag="LacPavin_0818_WC45_scaffold_160996_curated_clo
                     sed_complete_prodigal-single_56"
     CDS             19520..20068
                     /product="hypothetical protein"
                     /codon_start=1
                     /transl_table=11
                     /translation="MKHLIQYKIFETKDISSEVRQTINDMSLDLIDSGLIANIETYFV
                     HFPETWVNGRYVRSGTLHPSERSGYCFVDIIIWKHKGDYLHIPYTLDRECIDFLLSLN
                     SYMLSNEYKLKNVTINTGGSEPNLHVSHAKVIEYDKRPFADVKLTIIDNIEKLYTETV
                     EEVSICFFGYSGTSPNYKDPNN*"
     gene            20120..20299
                     /locus_tag="LacPavin_0818_WC45_scaffold_160996_curated_clo
                     sed_complete_prodigal-single_57"
     CDS             20120..20299
                     /product="hypothetical protein"
                     /codon_start=1
                     /transl_table=11
                     /translation="MTILLYTLLIIFWALCAYGSIMFYKWQFKDITIGITILSIVLAP
                     IGLMAGIINYLLEKK*"
     gene            20299..20520
                     /locus_tag="LacPavin_0818_WC45_scaffold_160996_curated_clo
                     sed_complete_prodigal-single_58"
     CDS             20299..20520
                     /product="hypothetical protein"
                     /codon_start=1
                     /transl_table=11
                     /translation="MKVICIYDKNLIGGKSMSYTKGKWYEVLSDQEAFNKNHQFYIKS
                     DNGTYPAVERKNFMTLDEYRNNKLKEIGI*"
     gene            complement(20468..20647)
                     /locus_tag="LacPavin_0818_WC45_scaffold_160996_curated_clo
                     sed_complete_prodigal-single_59"
     CDS             complement(20468..20647)
                     /product="hypothetical protein"
                     /codon_start=1
                     /transl_table=11
                     /translation="MIILRLIYRTMKNIKTYEGLFDFFNKKEKSSPLTKKSDKEICII
                     FLFLLICCFYIHLVS*"
     gene            complement(20622..21692)
                     /locus_tag="LacPavin_0818_WC45_scaffold_160996_curated_clo
                     sed_complete_prodigal-single_60"
     CDS             complement(20622..21692)
                     /product="hypothetical protein"
                     /codon_start=1
                     /transl_table=11
                     /translation="MKYLKRYKIFESNSGYSLADVTTYIKDMLLDFEDDGFEVKVKSM
                     SIDRFDNMISISIDRQTSPSKFTPSALTGETFDADRILTFTDRMKSYFDMDRIKYDIQ
                     YQWHDDKGVFKETILDVLQDDPWTNIRTALPLPSGDIQNMRIEIFIDKKLKNISESVD
                     NKLFESEKHGKLIPSNWIKLNSIGHVLDSETGWLYPLYSNGIYYEDDNGYSIEWGDVS
                     FDGISDEDMEITDSLWKSVEPIVKDRIDFELIDKLKDLSLDAIDDGFTLYYRVTIKGI
                     RPLEHESIAFGGFNHQIDRFAYNRKFPKNFQHVMNNHNDIFYIFGLSSRESTEDMEQE
                     VNDKVLKTLKDITGYDNIEVNI*"
     gene            complement(21705..22223)
                     /locus_tag="LacPavin_0818_WC45_scaffold_160996_curated_clo
                     sed_complete_prodigal-single_61"
     CDS             complement(21705..22223)
                     /product="hypothetical protein"
                     /codon_start=1
                     /transl_table=11
                     /translation="MKYLRRYNENISDVTDMKEIEELFYPLSDEHYFVTVTKDLTRSI
                     KFDKPIMYHGREDVSKYKNMGSIPFHILDNPTYPIIRIFITKSPIVSHSLINEPKYKM
                     DINTFVNELKFPIDYLLKEKGLKLDHVWASRQVNYGNDYPNYLYYKDLDALLSDEIMN
                     KNMLSLILYFSD*"
     gene            complement(22220..22666)
                     /locus_tag="LacPavin_0818_WC45_scaffold_160996_curated_clo
                     sed_complete_prodigal-single_62"
     CDS             complement(22220..22666)
                     /product="hypothetical protein"
                     /codon_start=1
                     /transl_table=11
                     /translation="MKYLKKYKIFEEGNPFIWFGDLQNEIKELLANLLDDDYQVLIGK
                     IHDPMGIEITIDKRDSPQPRLSFHPSPFDTGSLKFKWVEARPDIERMMEYLNDRFILG
                     DIKLYSSANNHFTYKDGFIPNSNDIWTIVFISIKLIFKNQDNLIIK*"
     gene            complement(22663..23577)
                     /locus_tag="LacPavin_0818_WC45_scaffold_160996_curated_clo
                     sed_complete_prodigal-single_63"
     CDS             complement(22663..23577)
                     /product="hypothetical protein"
                     /codon_start=1
                     /transl_table=11
                     /translation="MKHLKKYKIFENHFDRDGVIETVQTIKDILLELSDDNWDDSKNR
                     FHTEVETMPCRGMLSIYVYINKPSGYIRKDLEDIISRLSAYLEPLGYEKKGSDRFDGY
                     QYKAQFVSKVKWDVNKHLIEENMKYLKAYKLFESNYDISVKEFVEKNLEIVNTTEDII
                     SDMRDNGIIVDLSIRNGENGGNIRSRAYGGVCKVSIRMSKLGESIPMVSQVLIDNGDL
                     PEDFEDDDYDELDNTVVYRRNVRINYKDVNHSLDHLNSFLLENGFVIDKLELQDANTA
                     RCIKFNDLEKSLGDDSITWINIHWIKKI*"
     gene            complement(23595..24008)
                     /locus_tag="LacPavin_0818_WC45_scaffold_160996_curated_clo
                     sed_complete_prodigal-single_64"
     CDS             complement(23595..24008)
                     /product="hypothetical protein"
                     /codon_start=1
                     /transl_table=11
                     /translation="MKHLKTYNESISKSEYSKRNEMIVLSHQNYNHTQQISITCYDIL
                     IDLTDDKYFTSVEFDTSSFAWPLTLIKIHIRNDKDKFVLSDVESVSNRLEKYLELEGL
                     TKTRTSDYICGGLDSTGAQKERQYEIEFKGRILNT*"
     gene            complement(24005..25108)
                     /locus_tag="LacPavin_0818_WC45_scaffold_160996_curated_clo
                     sed_complete_prodigal-single_65"
     CDS             complement(24005..25108)
                     /product="hypothetical protein"
                     /codon_start=1
                     /transl_table=11
                     /translation="MKHLKTYKIFESASGLTKYYIPSKHWDYQLGDLWSPKVNIGGSK
                     GVPFHSRNDSHVNKVEIKYDGGSNTLANRAVMSLFPEHLGTSNLNELCEFHLQDLGYD
                     YGPKDEFSFLKKGLIEKRCYVYIKVPSREPIIQQVPDFKGHYLDIVGDIIGHTFTDKE
                     KKDVTNGRRNKFYDGSWHINVGLYNVNGIKIISAGFDTSPSYIMKRSDLEKLIDMTSS
                     YNFYRFEDKGDQILRIGEKRLVYNDIMDIFIDIMDIDTNKITMNDFNQISENQLMIKF
                     MTTNMAFSKELVDTLKDNISRFSNAYGFEFDRIDLTRNSLMYVNDPNKTWMGRDSSVF
                     HSSDLNELMEIGGETMYGLHAREHAMYIIFNLK*"
     gene            25135..25572
                     /locus_tag="LacPavin_0818_WC45_scaffold_160996_curated_clo
                     sed_complete_prodigal-single_66"
     CDS             25135..25572
                     /product="hypothetical protein"
                     /codon_start=1
                     /transl_table=11
                     /translation="MKHLKLFESFPYTDDELVYREMIQCCKDILLELEDDGINTRIQG
                     NAKRYTWISLFFFREEKFTYSDIESVVERLKSYLSEYGLSVKWMSPDERNENKPTIKT
                     IPVQNPTNLKGQLLPSKTSIPTLVPIIVYKELLILHHINGKQS*"
     gene            complement(25633..26316)
                     /locus_tag="LacPavin_0818_WC45_scaffold_160996_curated_clo
                     sed_complete_prodigal-single_67"
     CDS             complement(25633..26316)
                     /product="hypothetical protein"
                     /codon_start=1
                     /transl_table=11
                     /translation="MKHITPHKLFENKTRTSPLTEEEFLDIFKKNCTQFNFDNDMLYR
                     GCGEIGEYALYKETEREGTYGSSYGYHDFFNKRKDYPVPRYKSIIGSTSPLHAGVFGQ
                     NNSAVYLVIPFDNSKIVFCPCADMASGSRYNSKGDIYSDDMFVMQEYSSDFKVNRTEL
                     QIGSDLLKSKLGKGGDVSHVEFFTNANLLLYRLGSSSSGKPPYIVNNMILGRVELNKS
                     LDRLKKLIN*"
     gene            complement(26328..26675)
                     /locus_tag="LacPavin_0818_WC45_scaffold_160996_curated_clo
                     sed_complete_prodigal-single_68"
     CDS             complement(26328..26675)
                     /product="hypothetical protein"
                     /codon_start=1
                     /transl_table=11
                     /translation="MKNLKGFNENFVPDNWESNTTRKMVNTDQKIKFRDLIKNNSSIS
                     EIESLLSSIDLSSNGRYYYCMAAEYGRVDVMKLVASLDRSYKDEAIKWTEFSYKFKKL
                     SDDIKNNVMDFLK*"
     gene            complement(26717..27208)
                     /locus_tag="LacPavin_0818_WC45_scaffold_160996_curated_clo
                     sed_complete_prodigal-single_69"
     CDS             complement(26717..27208)
                     /product="hypothetical protein"
                     /codon_start=1
                     /transl_table=11
                     /translation="MKYLAPYKLFEGHDAIKSDLTIDDLIYRELVNDLIIKVSDSLQD
                     IFDDYLITQVDYKDVIVGQWGRLTISNKSEELFPVWAYGGYTYHYNDNKNICLRNIII
                     IDIPYYLFNVIEKRLSEIKPVIESRIDNNIRLSFYYNNNMITISITRVSEENRSSIDS
                     KYQ*"
     gene            complement(27238..27522)
                     /locus_tag="LacPavin_0818_WC45_scaffold_160996_curated_clo
                     sed_complete_prodigal-single_70"
     CDS             complement(27238..27522)
                     /product="hypothetical protein"
                     /codon_start=1
                     /transl_table=11
                     /translation="MRLVCIDNNGVWVDEEFYYKRTDKDIKEWDPYAKLVLNEEYEAR
                     LYKIDSVNLVLRDYQGYIIIIEGEPLYFNSKRFESVNDSRERKLNKLFKI*"
     gene            complement(27527..28000)
                     /locus_tag="LacPavin_0818_WC45_scaffold_160996_curated_clo
                     sed_complete_prodigal-single_71"
     CDS             complement(27527..28000)
                     /product="hypothetical protein"
                     /codon_start=1
                     /transl_table=11
                     /translation="MIRCKKKYIFQFEDMSTDFLFVEGSWYSILSNDTKSPTVITDNE
                     KYFHYIGIISKSVSWIRKGYKEEELPTVIPGYLNYEEVKEMYTKEIEVPTVRILSEPN
                     SINSNGTLYEFITVTRDELVKKYGSSKFTTSYKFFEDYFETKDAIRNNTINTLLS*"
     gene            28053..28439
                     /locus_tag="LacPavin_0818_WC45_scaffold_160996_curated_clo
                     sed_complete_prodigal-single_72"
     CDS             28053..28439
                     /product="hypothetical protein"
                     /codon_start=1
                     /transl_table=11
                     /translation="MKYLKRYYESTETSFNKEDLEFIFAHSFDVADDHGIDEVYFNPN
                     DLEEWAHNDFSNPDSSSHPVTCITGYEVSFHHEFYDESSLEDFEKYSNLIAEIKSDIE
                     RFKGMYNVGGIFFFIHDSILRLIIRP*"
     gene            28436..28897
                     /locus_tag="LacPavin_0818_WC45_scaffold_160996_curated_clo
                     sed_complete_prodigal-single_73"
     CDS             28436..28897
                     /product="hypothetical protein"
                     /codon_start=1
                     /transl_table=11
                     /translation="MKHLRRYNESFRTDDIKSSESAFYQSNLLGGKQTLSPIWHELAQ
                     DIKQTLDDIAIDLRDDGYNVSVNAAQRASYSKDKYMIVMNVSLGMKPPSYATHIPFAV
                     KDVAPTLRRVESYLTTLDLVDRYDYFIHRTYDSIDEITPLWVDGLSIRIFL*"
     gene            28930..29358
                     /locus_tag="LacPavin_0818_WC45_scaffold_160996_curated_clo
                     sed_complete_prodigal-single_74"
     CDS             28930..29358
                     /product="hypothetical protein"
                     /codon_start=1
                     /transl_table=11
                     /translation="MNTIEHMRHLKSYIIFESNTGFYCSPIFKDTFCDISDDLPVNIN
                     YSDSELPGYQGKIVITHELNTARVDYFQKKLDLFKLLPIMKSKIGYLKEEGFDFDISL
                     SFLTGRSSSEHSWYLSSFNINDLEPQVIYGTYKILIYIFK*"
     gene            29355..29933
                     /locus_tag="LacPavin_0818_WC45_scaffold_160996_curated_clo
                     sed_complete_prodigal-single_75"
     CDS             29355..29933
                     /product="hypothetical protein"
                     /codon_start=1
                     /transl_table=11
                     /translation="MKHLTTYKIFESVRDISQYISDIFTDLTDEGYEVEVYDTDPNQK
                     LKPTGRGVTSPTIYIPNHGNYTDATTIYITKLHEKDGTLYRDNFNTNDIRSYVDWLCK
                     YMKSEGFTNYWAWVEVDKNIPVIPHKSDKFYNLVHYDNGVTWNEKKGKWVSHGLLRKT
                     FNKIKDRIANEKILPKNILTENVKLVFAKDNK*"
     gene            29941..30426
                     /locus_tag="LacPavin_0818_WC45_scaffold_160996_curated_clo
                     sed_complete_prodigal-single_76"
     CDS             29941..30426
                     /product="hypothetical protein"
                     /codon_start=1
                     /transl_table=11
                     /translation="MKHIKKYKIYENDSVSGQIVSDIKDILRDCEDLGLSISIDFGRF
                     LKKSGYLVTINSVPRRYNIPAKVQFKDILPNIQHLISYMDSVGYNNFNYVDTVSGFNN
                     YYKIVRDEWLGEDVPRIASEGEINNILPSVGSDSDSMMFAPAVGKKLFVGFGKMIFFK
                     G*"
     gene            30423..30953
                     /locus_tag="LacPavin_0818_WC45_scaffold_160996_curated_clo
                     sed_complete_prodigal-single_77"
     CDS             30423..30953
                     /product="hypothetical protein"
                     /codon_start=1
                     /transl_table=11
                     /translation="VKHLKTYKLYESYKKHLSLSLDIAKEICLDLEDDGYDVTINTIS
                     EVPDWAKDYIDKGMKVTHKHQNIIIEISKLRSYFEYDDIKDTVERLINVIGQGELVDD
                     KLKGRNGFKLTDYPGWGDVTKYVPKVYHYWRSDRHRGGLFNIPGIGSMWVKKTTTKDD
                     DIERCLKSEIKLVFTN*"
     gene            30967..31749
                     /locus_tag="LacPavin_0818_WC45_scaffold_160996_curated_clo
                     sed_complete_prodigal-single_78"
     CDS             30967..31749
                     /product="hypothetical protein"
                     /codon_start=1
                     /transl_table=11
                     /translation="MKHLKSFVNVPLVKDDIMDILTDVIDEGLFVYVYCTDTIVMISI
                     KPNYPRLGLLQYSNEEKPKPFPTSVVKSDIERVINYLGDEVSSVGYTYTEKKWKATTP
                     CESIPDKDIYELNVEIRLNKLKEIDKLFSDKTRTNESENISKSRKYIEGKCLEEIRDI
                     IIDVSDECVTDVSVYSRNSIGGKTLYNINVNYNVDDRSKGVKHSINTSIDLYNKSHNI
                     SKYLFDALKRLEAIGYDIAYRKIESWSINDGSGLDAKIQMWK*"
     gene            31746..32273
                     /locus_tag="LacPavin_0818_WC45_scaffold_160996_curated_clo
                     sed_complete_prodigal-single_79"
     CDS             31746..32273
                     /product="hypothetical protein"
                     /codon_start=1
                     /transl_table=11
                     /translation="MRHLKKYNESTKNPDALLQEAEFVKKAEEEKKVLSSIKSDVEDI
                     LLEVSDEGFYTQVSINRWHKNEPFFTYGGLRDGWISEVRYSMVINIVKEGLKPGQPML
                     GNTNYFDINTIKEPLIRLEGYVKDNLPGYKMEYDNSVNREAWKENRIFYLSLVTVIID
                     SYNDGVLPSNSLRMI*"
     gene            32285..32773
                     /locus_tag="LacPavin_0818_WC45_scaffold_160996_curated_clo
                     sed_complete_prodigal-single_80"
     CDS             32285..32773
                     /product="hypothetical protein"
                     /codon_start=1
                     /transl_table=11
                     /translation="MKHLKTYESKHPIENLDIEYILMCFADIIDDYDANREVTLLSDE
                     REILPGHSHKTYRHDRLRESWSIRLKLWDDGDVDVTSAVPGHTYKVGYDLYKLSQEAK
                     RRSDILQDIDVASKRIKDKYNYNIFIDKEFTSFEGGWNKGWKEEFIIIRISWDKDRMA
                     NT*"
     gene            complement(32777..33034)
                     /locus_tag="LacPavin_0818_WC45_scaffold_160996_curated_clo
                     sed_complete_prodigal-single_81"
     CDS             complement(32777..33034)
                     /product="hypothetical protein"
                     /codon_start=1
                     /transl_table=11
                     /translation="LKTTQKQDFICINNTLLVYRDGSTDKADELLTLGKKYTGFYNKE
                     GDSIFILSTNFGPFPTGHRWFKSSRFKPIIELREDKLNELL*"
     gene            complement(33031..33369)
                     /locus_tag="LacPavin_0818_WC45_scaffold_160996_curated_clo
                     sed_complete_prodigal-single_82"
     CDS             complement(33031..33369)
                     /product="hypothetical protein"
                     /codon_start=1
                     /transl_table=11
                     /translation="MWIKLEGIYDFVSNNNKLVCDRLTDEVEYGSILSYKKGMIFNCN
                     QDTSISHRQYIRIETKWPDDSSSQGHSNIYHNDIIDFSNKSEIVRTIVISLYKEHKRE
                     KKLSLILEKY*"
     gene            complement(33373..33606)
                     /locus_tag="LacPavin_0818_WC45_scaffold_160996_curated_clo
                     sed_complete_prodigal-single_83"
     CDS             complement(33373..33606)
                     /product="hypothetical protein"
                     /codon_start=1
                     /transl_table=11
                     /translation="MIDIYNSLTEHVVSIDKLDANNDEHFDTLSDWCDENLEENGFYE
                     LDVFDDRFIIQIDDDNEDWLENFNIVVEKVKSH*"
     gene            complement(33603..33893)
                     /locus_tag="LacPavin_0818_WC45_scaffold_160996_curated_clo
                     sed_complete_prodigal-single_84"
     CDS             complement(33603..33893)
                     /product="hypothetical protein"
                     /codon_start=1
                     /transl_table=11
                     /translation="MKFKERIKRIPTKIKEDIIKLIKNLLIMISNPVTIVVTALFTYI
                     IYLCVGGVYGITLGIWLMYQVLFKSDNHRWDGSNWVDKDGNVYVNKKNKKNI*"
     gene            complement(33896..34036)
                     /locus_tag="LacPavin_0818_WC45_scaffold_160996_curated_clo
                     sed_complete_prodigal-single_85"
     CDS             complement(33896..34036)
                     /product="hypothetical protein"
                     /codon_start=1
                     /transl_table=11
                     /translation="MKFTLEEIEIIKDALTVSLDRCMDDLEDFQGVIKILDRIDEETN
                     LD*"
     gene            34154..35059
                     /locus_tag="LacPavin_0818_WC45_scaffold_160996_curated_clo
                     sed_complete_prodigal-single_86"
     CDS             34154..35059
                     /product="hypothetical protein"
                     /codon_start=1
                     /transl_table=11
                     /translation="MKHLQKYNIFESNNTIIIDTVNDILLDINDLGWWKASSWKKYEG
                     VRSDRDEDIVVLIRIDSIPDQTIFQRSLGQDTRIVEIPSEVTSTIKRLCDYLGDYDTI
                     ATIGDDDIGPGGDTGDHVDEVDIENGLLYGGDGKVITKLWFNEFIRIDFTKCLWNRGG
                     YLKKYNEGVISIGKRLHDTLDDILLDIKDDGFRSRSVIGRRFITIEISKDESEKVTFS
                     LKSIEGVVSHISSFLLDEGFDMSEAYTKNYQSYEGEAWKSKFYPTNIDEYKKELKYQS
                     FVYSIRLSFSRRSSETDIYFSRKNI*"
     gene            35065..35556
                     /locus_tag="LacPavin_0818_WC45_scaffold_160996_curated_clo
                     sed_complete_prodigal-single_87"
     CDS             35065..35556
                     /product="hypothetical protein"
                     /codon_start=1
                     /transl_table=11
                     /translation="MNHLKTYNIFEKEINEDFNVYPWSGVGPDNIYGRHDVIHSPEVV
                     DIIKDRLTGLSDDGFNIDIKTGYKVVRSKLPSHVKEIVVRIKNHDSLFSIKEVLDDIV
                     ALSSHINNEYTLSIDISFGQKYLPIPKLFAESYIDRLKKMFDSNVVGIELTFHKRRII
                     KPD*"
     gene            complement(35553..36029)
                     /locus_tag="LacPavin_0818_WC45_scaffold_160996_curated_clo
                     sed_complete_prodigal-single_88"
     CDS             complement(35553..36029)
                     /product="hypothetical protein"
                     /codon_start=1
                     /transl_table=11
                     /translation="MKHLTTYKVFEGKVNYETPESVEVESTIKDILLELNDESFDAEC
                     ILWKVDGDRLSFEITIGKSSETPDGHGGIGSHPRGVFEWSDIRDVMDRLCNYIFITSS
                     KAKFDFESDKYTYPGYTSIEYNNPKDLLLDMMNKFPEYYNKYEGWFRLGFVTELKN*"
     gene            36113..36490
                     /locus_tag="LacPavin_0818_WC45_scaffold_160996_curated_clo
                     sed_complete_prodigal-single_89"
     CDS             36113..36490
                     /product="hypothetical protein"
                     /codon_start=1
                     /transl_table=11
                     /translation="MKFLKNYKIYEAMFDTSSLEDILLELTDDGGEWTIVLTKGSNGN
                     DWVVLNICFRMNTDITKTLLRVNDYLSTEGYQPIGNTPEIIRDIKSNDFEDSFYVNIT
                     IDDNDEAQNNIEVHYGKKSNEIR*"
     gene            36490..37263
                     /locus_tag="LacPavin_0818_WC45_scaffold_160996_curated_clo
                     sed_complete_prodigal-single_90"
     CDS             36490..37263
                     /product="hypothetical protein"
                     /codon_start=1
                     /transl_table=11
                     /translation="MIHLTSYKIFETHTIQESVLEQLSSDKRWVTDSDLMEHWIYKYD
                     HTLPNGYVLSIIGLLKDRGQVYMGLYINFDDKLSLVDHVTDPYNKSHIDISYQNILDW
                     CIKVGEEQSQYFIERESLPTEDELRDTFIELLEDMGYTLIDIKYGYTNTPFVKSKPEF
                     DGRTLYEVDEDPYWNRSHKSSKHTKLVMYYEQPNGSSSGVGLEVSMDELKEQFKHLKK
                     RLDIFGYKVKCNIYFTQIRYYSGKHRPEDFIIVIETAKT*"
     gene            37337..37456
                     /locus_tag="LacPavin_0818_WC45_scaffold_160996_curated_clo
                     sed_complete_prodigal-single_91"
     CDS             37337..37456
                     /product="hypothetical protein"
                     /codon_start=1
                     /transl_table=11
                     /translation="MRNIHHRRKNYNEEGIGTITILLAILTVLIIFYSIYNAI*"
     gene            complement(37449..38024)
                     /locus_tag="LacPavin_0818_WC45_scaffold_160996_curated_clo
                     sed_complete_prodigal-single_92"
     CDS             complement(37449..38024)
                     /product="hypothetical protein"
                     /codon_start=1
                     /transl_table=11
                     /translation="MDKIWIIKQGRSYRMCRNERDMIRRTSATSTTQEILEYTMVGSS
                     KAVDYFKSKERDTQLKSILGELGKTEQAIHELISLYEKITPDGNEKIRYLDRMKRFQG
                     DKKAFSSLLVSNKKYFLNISTDVEWLRSILLCHNFTSHLYDRYRWDSVSKTQVIIDKA
                     SDELKANFLLAKESLRKKKKPTKSAIKSAIK*"
     gene            complement(38031..38924)
                     /locus_tag="LacPavin_0818_WC45_scaffold_160996_curated_clo
                     sed_complete_prodigal-single_93"
     CDS             complement(38031..38924)
                     /product="DNA adenine Methylase n=1 Tax=Synechococcus
                     phage S-PM2 RepID=Q5GQR9_BPSYP"
                     /codon_start=1
                     /transl_table=11
                     /translation="MKTLIRYPGGKSKAIDKITPYVIGYDKIVSPFIGGGSLEVHWAG
                     NLNKEVIGYDIFDMLVNFWNVLLNSPKELADKMMMIDPTIKEYASIKEVLLSLDKTQE
                     MLKDWNTDYYKRENIVTLDDITRAAYYYFNHNCSYGPGYLGWGSSVYLKKDKWDKMIE
                     SVRSFTCSSLKVNQLTFDKSIINHKNDFLYLDPPYFLEKGLDNKMHKGMYPMKNIDVH
                     HSGFDHELLRDLLLNHKGDFVMSYNNCEAIREYYKGFEFFYPEWSYSMGNGEKRIGKN
                     RIQLNNSKIVKDSHEILIVKR*"
                     /db_xref="UniRef100_Q5GQR9"
                     /db_xref="Q5GQR9_BPSYP"
                     /db_xref="cis:CINS_0004"
     gene            complement(38954..39598)
                     /locus_tag="LacPavin_0818_WC45_scaffold_160996_curated_clo
                     sed_complete_prodigal-single_94"
     CDS             complement(38954..39598)
                     /product="Riboflavin biosynthesis protein {ECO:0000256
                     |PIRNR:PIRNR004491}; EC=2.7.1.26
                     {ECO:0000256|PIRNR:PIRNR004491};; EC=2.7.7.2
                     {ECO:0000256|PIRNR:PIRNR004491};;  TaxID=697303
                     species="Bacteria; Firmicutes; Clostridia;
                     Thermoanaerobacterales; Thermoanaerobacteraceae;
                     Thermoanaerobacter.;" source="Thermoanaerobacter wiegelii
                     Rt8.B1.;""
                     /codon_start=1
                     /transl_table=11
                     /translation="MKVRVVRGKGRGKRILGFATANSVISKNDTGYGGNIFGFLSGKE
                     GSWYVRVYVNNIKYFAICGISNNSSGGKWREYILETHIIDFNEDIYDKDIQIELIYKI
                     RNQIIFKSLDESKEQIIKDIDFARNYKSCDDCKFCVYQDHGYSNYTVEGTNISCLADM
                     FDDTDSYSLGMASTCQYFNEGDHWSLDVDGDEPRPSDDWVKSELRNIKIRKIIE*"
                     /db_xref="G2MWL9_9THEO"
                     /db_xref="UniRef100_G2MWL9"
                     /db_xref="twi:Thewi_1345"
                     /db_xref="2.7.1.26"
                     /db_xref="2.7.7.2"
     gene            complement(39595..39813)
                     /locus_tag="LacPavin_0818_WC45_scaffold_160996_curated_clo
                     sed_complete_prodigal-single_95"
     CDS             complement(39595..39813)
                     /product="hypothetical protein"
                     /codon_start=1
                     /transl_table=11
                     /translation="MERFDYKILKTFIPDIDIHSFLVFDNAFFSSGDRIVIIYRAPFE
                     KIISIERSEYELKLLVDIRDFKIKELGI*"
     gene            39909..40379
                     /locus_tag="LacPavin_0818_WC45_scaffold_160996_curated_clo
                     sed_complete_prodigal-single_96"
     CDS             39909..40379
                     /product="hypothetical protein"
                     /codon_start=1
                     /transl_table=11
                     /translation="MRHIKAYKIFESDVNYLDTIVDILQYSADLGLDVGLLTNSNGYD
                     DPIMLTKHNIMLSPSREEVEVIRVFIEHNPPEYSDIVFKYKDIKDDVNHLIRYMKQIG
                     YNDYLYQDQYTEFNYARPIKKDAYGYPISTVCAIPNIVPNDDDNIGVIKITFYR*"
     gene            40413..40802
                     /locus_tag="LacPavin_0818_WC45_scaffold_160996_curated_clo
                     sed_complete_prodigal-single_97"
     CDS             40413..40802
                     /product="hypothetical protein"
                     /codon_start=1
                     /transl_table=11
                     /translation="MSKKVKPINEEVKISEYEVKLDQADSIITKTWNILKKHWGKLLI
                     FLLIYGCYKFVVAVANTDVNKYPTEEVIQTEPVNDTKSSEVNQELEYPTTQLDEVYLV
                     REYEEYQDDGSIEVMQVWSDSTKTVKQ*"
     gene            40802..41347
                     /locus_tag="LacPavin_0818_WC45_scaffold_160996_curated_clo
                     sed_complete_prodigal-single_98"
     CDS             40802..41347
                     /product="hypothetical protein"
                     /codon_start=1
                     /transl_table=11
                     /translation="MKYIRKIFEADNTWIDYDRFNRDHSYRYSLRPGIFKKVMDEMHD
                     EIIEFFYSIIDDVPEISNPVNKGDDNYYTFRVSDNFYRLGKNDFISSSNTLGRDSKDF
                     AFIIRINLVDFDDSIIKDIKSIYDNINDSGYRCHYESSITTSESNYPECAKRRYSVKF
                     LIYTNDMMDRIGIDINKIHPD*"
     gene            41344..41883
                     /locus_tag="LacPavin_0818_WC45_scaffold_160996_curated_clo
                     sed_complete_prodigal-single_99"
     CDS             41344..41883
                     /product="hypothetical protein"
                     /codon_start=1
                     /transl_table=11
                     /translation="LKYLNTYKLFESNSEDTDVLMDLLRNDLEDISSPLFNIDDILMS
                     KCDFGFKTDGNPKRFPDIEYESTGCVINDQIDPIDFSEVIVNKYAYTRLGFPRKSVSK
                     KKNGLALLVDPEKGDTDDFYDNYDGTFAEFNDGVMQKVYDTLNIERFNSYGFEVVKLT
                     GPHSIKIILIYKNEIPREI*"
     gene            41861..42517
                     /locus_tag="LacPavin_0818_WC45_scaffold_160996_curated_clo
                     sed_complete_prodigal-single_100"
     CDS             41861..42517
                     /product="hypothetical protein"
                     /codon_start=1
                     /transl_table=11
                     /translation="MKYLEKYKIFESYLKSRNIPPSFISFDSIGRVFDPYTGYLYCKL
                     KDGGYEHENPEEYTDFDDHLSPEYLSIIKSHLTNSKPLIDYNEDLIQSAKDLSLEYTD
                     DGYTLLISLDLMRDDNYGFDTGVTVNPPEFKLRIAEILFNNSIDDEKWLDLSPYYVES
                     IKSCNSIRYCISILKDSKYTSLNKSKHSSYTHGEYSKELIGVLRNMYPTENIRNHYTW
                     *"
     gene            42539..42883
                     /locus_tag="LacPavin_0818_WC45_scaffold_160996_curated_clo
                     sed_complete_prodigal-single_101"
     CDS             42539..42883
                     /product="hypothetical protein"
                     /codon_start=1
                     /transl_table=11
                     /translation="MIDMDYIFVYGVFRDASHDLLEKAIFCDKAFVFGRIYQVNEFYP
                     GYIRSDCDNKVHGDIYLVDSAILDGLDEFEGDEYVRKKIWCSIGEEVWIYEYKYDISG
                     FKEVIGGDWILR*"
     gene            complement(42885..43442)
                     /locus_tag="LacPavin_0818_WC45_scaffold_160996_curated_clo
                     sed_complete_prodigal-single_102"
     CDS             complement(42885..43442)
                     /product="hypothetical protein"
                     /codon_start=1
                     /transl_table=11
                     /translation="MKRIKTYKVFEAIDFSKADNLLRPGLKYKMKINDIKSKAEEDIK
                     ELKKEYFTIVDECMYDLTDDFPNQKVHDADHTIDGDTLQRSYVFSFTPNGESWDIENG
                     VSGWTSIVNKFEECAKNSLSKLNGQRIKSSITHKYTDTNNNQTSPIIPLSQRTLESIV
                     KLESIIKYMREGVKYKRIDITILVL*"
     gene            43501..44010
                     /locus_tag="LacPavin_0818_WC45_scaffold_160996_curated_clo
                     sed_complete_prodigal-single_103"
     CDS             43501..44010
                     /product="Uncharacterized protein n=1 Tax=Flavobacterium
                     cauense R2A-7 RepID=V6S4R2_9FLAO"
                     /codon_start=1
                     /transl_table=11
                     /translation="MEIKSKYKLFGGYGILLSINWYIATLPWTTFPNAKINPFNTEVW
                     EHGANILMMCIFFGIQSIFLLLLMTQCKSISVSKEGITFTTPLLPFHKKRKWSDYDSF
                     LIVNERSTWAEYESIWLIKDNKLKDRISIFYYSNYQDIKENINGNKYEQVDIGQFRQL
                     LIWFGYDVR*"
                     /db_xref="UniRef100_V6S4R2"
                     /db_xref="A0A0C1CFB9_9FLAO"
                     /db_xref="V6S4R2_9FLAO"
     gene            44127..44954
                     /locus_tag="LacPavin_0818_WC45_scaffold_160996_curated_clo
                     sed_complete_prodigal-single_104"
     CDS             44127..44954
                     /product="hypothetical protein"
                     /codon_start=1
                     /transl_table=11
                     /translation="MKYINSYKLFEESAIKTDKSFDSVVKDVLADLIDEYVFVETAPG
                     PSHRPDVYYVLIRSSANKITIGPKGDLMDISSSLTQLVSFLDSDYLLTGLDVVWMDTS
                     NSKHKFSEIISDVITYPSSTGQPKIKNGEKFFSNCIKLFYQNHYFENNKFKSVSDVRL
                     EFRRSNESVLNYKLSKSEFHLLHSDSEKTVVLDKFLNDTSRFYYILFKNSKIGALKLV
                     YDLNSRSKQNFRVYDNYNAEIDFNKLDIYLMQNDMRYGTFNDAWYYIEDDFNNQGYH*"
     gene            complement(44932..45363)
                     /locus_tag="LacPavin_0818_WC45_scaffold_160996_curated_clo
                     sed_complete_prodigal-single_105"
     CDS             complement(44932..45363)
                     /product="hypothetical protein"
                     /codon_start=1
                     /transl_table=11
                     /translation="MKMMSTHYQQLNKEIKYIAIQKYQSGSSAATYYNIPVEHCYILF
                     DTINGDILSLIDINDVNNSVCIENELFKPIGRSADKLPTTEPIIINIINHVTSDFSGV
                     KILEVDGCSVKLFDYATDIQDVVLTINRRIRENKISDILDY*"
     gene            complement(45490..45948)
                     /locus_tag="LacPavin_0818_WC45_scaffold_160996_curated_clo
                     sed_complete_prodigal-single_106"
     CDS             complement(45490..45948)
                     /product="hypothetical protein"
                     /codon_start=1
                     /transl_table=11
                     /translation="MKESSFLNAISEKDIIRKNISSLIIIFIISIPLFLLAPNVFMKN
                     YFQSFLIYEFLVLSFLLSMFFTARVITKVSINNLSNITIDSLTLYNKVKTKTFIISES
                     TITYKVESRSRRPDAWTLRIKSDSRNISITEFTPGWNKDQLDSIYTLINK*"
     gene            46020..46424
                     /locus_tag="LacPavin_0818_WC45_scaffold_160996_curated_clo
                     sed_complete_prodigal-single_107"
     CDS             46020..46424
                     /product="hypothetical protein"
                     /codon_start=1
                     /transl_table=11
                     /translation="MMLKLNISGYKCGDFIVGNTYDFTHNIGSLVKLSYVGDSKIDKW
                     PIFQYKRDLNNLNTHKVIEYKDMCGRELLDVCVITPLENQNSSRFLNNKDKINDILLK
                     NAMNQFGFNLDDIDDDDKVKSILRQIILSDIL*"
     gene            46421..46648
                     /locus_tag="LacPavin_0818_WC45_scaffold_160996_curated_clo
                     sed_complete_prodigal-single_108"
     CDS             46421..46648
                     /product="hypothetical protein"
                     /codon_start=1
                     /transl_table=11
                     /translation="MKSGIIKIGDIVKFTDTFISEWMSLGLISEEDESWWHDQHIVTE
                     VGYEDNEEYVILDNDENTYTSTSDDNFIIIN*"
     gene            complement(46641..47093)
                     /locus_tag="LacPavin_0818_WC45_scaffold_160996_curated_clo
                     sed_complete_prodigal-single_109"
     CDS             complement(46641..47093)
                     /product="hypothetical protein"
                     /codon_start=1
                     /transl_table=11
                     /translation="MIIITSYILIATWLGIHNPLFFFMYLLIPILVVADVILSIDGEI
                     SFIKMFMYIGCIKRVKTDYGRFYIVIRKGSSNVKVFLYQDKIIYVDNLDEHWFTNVDS
                     MKSWIKTKYDVIYRDKTRKDETKKLIKNWSGYIDIQSERDSKIDDVIN*"
     gene            complement(47110..47502)
                     /locus_tag="LacPavin_0818_WC45_scaffold_160996_curated_clo
                     sed_complete_prodigal-single_110"
     CDS             complement(47110..47502)
                     /product="hypothetical protein"
                     /codon_start=1
                     /transl_table=11
                     /translation="MIYKDKHTLRAKTNHQLKLDDSNKNMYSDSSFSRKSRRQENRQL
                     IKFTNKVYSVISTLGKNKDWWDSVEHSSRIKLCREWSSMNMSQFYRIQRITKTDLNIF
                     SEWLSDNIKKVEINKSEYREKIISNLLN*"
     gene            complement(47531..48043)
                     /locus_tag="LacPavin_0818_WC45_scaffold_160996_curated_clo
                     sed_complete_prodigal-single_111"
     CDS             complement(47531..48043)
                     /product="hypothetical protein"
                     /codon_start=1
                     /transl_table=11
                     /translation="MINSHCDILKNKITKITDKFKDDIEDVLSVYKTEIDECLYYLSD
                     EFQSTCDWDGIDIPRILSNSPINISYQFKVSFDEISKFSSECLSAISRLEAINAKFII
                     TFQYKREDGMLFSPQVSNIKSKRSTLDFIIQEVNRNEYILDFTVGIVVGADWDSFFQG
                     LESEDNHFNF*"
     gene            complement(48078..48512)
                     /locus_tag="LacPavin_0818_WC45_scaffold_160996_curated_clo
                     sed_complete_prodigal-single_112"
     CDS             complement(48078..48512)
                     /product="hypothetical protein"
                     /codon_start=1
                     /transl_table=11
                     /translation="MKLIQVNDNYHLLNSDSTKIASTLKIEGIPMIKTYQLIELWGDT
                     SVNISDLSFKYGSLYRDHDVKVQDGRQFGFEEGYEQCLSDEKKFTLDDMEKCFEYARI
                     NKSSFNDYLNSNINKTEWEVDVEMIGQEIKITEGYINILRLR*"
     gene            complement(48520..48903)
                     /locus_tag="LacPavin_0818_WC45_scaffold_160996_curated_clo
                     sed_complete_prodigal-single_113"
     CDS             complement(48520..48903)
                     /product="hypothetical protein"
                     /codon_start=1
                     /transl_table=11
                     /translation="MQSVYKIVTKLPEDSDTNFLLTREEEKEIHDFNMIAVDFIEDGF
                     IGTYLISNKKVLDRMSDILRKYDISFEVEDVTEKLLLGKEIVEDENFYKFIEDNLTKD
                     IVLDKINEMGIDSLSDIDISILEKK*"
     gene            complement(48907..49521)
                     /locus_tag="LacPavin_0818_WC45_scaffold_160996_curated_clo
                     sed_complete_prodigal-single_114"
     CDS             complement(48907..49521)
                     /product="Uncharacterized protein n=1 Tax=Cellulophaga
                     phage phi4:1 RepID=S0A1G7_9CAUD"
                     /codon_start=1
                     /transl_table=11
                     /translation="MKIISKYKDYYDYLVGIYGIDEKLILDRTDFKITKDYSMDTKIT
                     FHICGQVIDGLYRGGAFYFTDQLAQFDIEENKKKWYYWNPGGIKDRNYYIKLDQHIRN
                     ASNIPFLKLPTKQNPDWLVNDIFNCPILIEDALGDLEHKGHRFSKFPILKDYNMKNVY
                     TPDQIWQMIYDFLSRTKDIPNNQTDKEKIISRGFDFKHSFRNTK*"
                     /db_xref="UniRef100_S0A1G7"
                     /db_xref="S0A1G7_9CAUD"
     gene            49604..49858
                     /locus_tag="LacPavin_0818_WC45_scaffold_160996_curated_clo
                     sed_complete_prodigal-single_115"
     CDS             49604..49858
                     /product="hypothetical protein"
                     /codon_start=1
                     /transl_table=11
                     /translation="MKHIRSYKIFDSITSKKLLEYDTTKGSLYAYDKRAITVGSEVIE
                     PLKEFLYNCKDCGIEFYSIRNDDVVCKRCESDNVCPVIYE*"
     gene            49942..50214
                     /locus_tag="LacPavin_0818_WC45_scaffold_160996_curated_clo
                     sed_complete_prodigal-single_116"
     CDS             49942..50214
                     /product="hypothetical protein"
                     /codon_start=1
                     /transl_table=11
                     /translation="MKKSTLLLLTLMVIMLSSFKLRDNYPCHPNGDLGPCTHPMHPRG
                     DLGACTHIFYDAWGNLCYQHVGGDVYPCTHPLHYIGDVYPCVHFCY*"
     gene            complement(50268..50594)
                     /locus_tag="LacPavin_0818_WC45_scaffold_160996_curated_clo
                     sed_complete_prodigal-single_117"
     CDS             complement(50268..50594)
                     /product="hypothetical protein"
                     /codon_start=1
                     /transl_table=11
                     /translation="MKKEAKEWVRVKVMSEIIGICCDISNAHGHKYPFKDYTYYDSRS
                     YQKLLFLLSNFSDFIDIYNIVDDHYSINGNRSQWSTEYHKATFKLYINHAIGDVRQIR
                     LNEIGV*"
     gene            complement(50591..50935)
                     /locus_tag="LacPavin_0818_WC45_scaffold_160996_curated_clo
                     sed_complete_prodigal-single_118"
     CDS             complement(50591..50935)
                     /product="hypothetical protein"
                     /codon_start=1
                     /transl_table=11
                     /translation="MGRFKTICKNNKYNDFGSHTGFQWHEKYYINLNVDEWYEFDDDC
                     SQNINAVAGVKYYKILNFKGDPCEYRELSSPDGPEFYRNDKYGGEHNRFSIFFYTVEE
                     MRDINIDNILDK*"
     gene            complement(50928..51386)
                     /locus_tag="LacPavin_0818_WC45_scaffold_160996_curated_clo
                     sed_complete_prodigal-single_119"
     CDS             complement(50928..51386)
                     /product="hypothetical protein"
                     /codon_start=1
                     /transl_table=11
                     /translation="MIFSFYEGINVERSHVYDRYIRVTDQYRSFSKRSKPRRTDKFGY
                     LESAPTRIIHKLCHEWCDIQDTTTHMIMIEFKLLDDLLIKNILNHIGQYLIDRYIVEW
                     KSGKYFLNRYKVSLSFVDGDIFIFNGSLYDTIDEVKLDRDMKISKLLCNG*"
     gene            51440..51727
                     /locus_tag="LacPavin_0818_WC45_scaffold_160996_curated_clo
                     sed_complete_prodigal-single_120"
     CDS             51440..51727
                     /product="hypothetical protein"
                     /codon_start=1
                     /transl_table=11
                     /translation="MEKERVEQIKMELIDNIENGSGLSVEASQDILDMLENIYRDSSL
                     SKDTTPMIGTNPFRSSDSDSKSSTDKSSKDFNDVLNYRVQKFNEFDKEEGQ*"
     gene            51733..51987
                     /locus_tag="LacPavin_0818_WC45_scaffold_160996_curated_clo
                     sed_complete_prodigal-single_121"
     CDS             51733..51987
                     /product="hypothetical protein"
                     /codon_start=1
                     /transl_table=11
                     /translation="MKYLESYQIFESKSSVKFTKQPQKKGAKTDTYNVSKGGKVIGQV
                     KWLSRMRGYAFLPTSDCDSQIKDFVKDLMKKRRESKKKTT*"
     gene            complement(52014..52877)
                     /locus_tag="LacPavin_0818_WC45_scaffold_160996_curated_clo
                     sed_complete_prodigal-single_122"
     CDS             complement(52014..52877)
                     /product="hypothetical protein"
                     /codon_start=1
                     /transl_table=11
                     /translation="MTNIDKFFTELVTSENDINNACKCLTDIGYKLSIKANHIPSTGH
                     IKYKPKKKSSYYPTLEIELKRDDVKYKDVRETLTKFSLDTLKDIQNVCNFFSSFSSDD
                     VSVFLSMKDINEINIRISFSLEEIKYPIDFQEVFDFIILRDIKDEYYKIDKISFERDD
                     EIFFDIKAKGDQWLERFSYRELITRITNSDSKDDKKYLMGIYNSFINEIYNECKRNNQ
                     RVVIKGDEIYDRWGNKLIEFKCDIEVCEVKDVTVTDDGKVESRINVDIFKDKKEKITI
                     DSMKITIKLLR*"
     gene            complement(52961..53824)
                     /locus_tag="LacPavin_0818_WC45_scaffold_160996_curated_clo
                     sed_complete_prodigal-single_123"
     CDS             complement(52961..53824)
                     /product="Uncharacterized protein {ECO:0000313|EMBL
                     :KKQ81345.1};  TaxID=1618960 species="Bacteria;
                     Parcubacteria.;" source="Parcubacteria bacterium
                     GW2011_GWF2_38_76.;""
                     /codon_start=1
                     /transl_table=11
                     /translation="MKKIIFITLIAITTLFTSCSNHVSNIPSGFTAKLLTPTGFSSGI
                     LEAGQVDLGEVASNGQSTSLVLLESTTITSKESFGQAGSNGNKDDKEDHRVMTKTSPL
                     TVDIYVQLRVPKELKLRENAFASVTPVPYVSNGTTQDRVSVIYLEDVYERFAKMTIRG
                     KVRGIFAKYKDYQDVMDNFDKVNAEIGLMANDVFKNANVPLDLIDIQLSNVKEDETIW
                     ASKNEKEASLNKVASIEAIGAAIKNNPGYIQIRKWEVLGEIIKSPNAANINLIVSDDN
                     SKPVVTVPTTK*"
                     /db_xref="A0A0G0L0E2_9BACT"
     gene            complement(53849..54154)
                     /locus_tag="LacPavin_0818_WC45_scaffold_160996_curated_clo
                     sed_complete_prodigal-single_124"
     CDS             complement(53849..54154)
                     /product="hypothetical protein"
                     /codon_start=1
                     /transl_table=11
                     /translation="MLRQLLPSILGFSLFLIISLVAYLIIMRNVTQSMLKGYSYNPIK
                     RMFLIITAVSSIMFITYVINIASVNGISRTSIDKSIQDEGKVNFDSRLSNDTTTNKR*"
     gene            complement(54211..54714)
                     /locus_tag="LacPavin_0818_WC45_scaffold_160996_curated_clo
                     sed_complete_prodigal-single_125"
     CDS             complement(54211..54714)
                     /product="hypothetical protein"
                     /codon_start=1
                     /transl_table=11
                     /translation="MRTFKITLMLILVANSVLAQFIPKSINAISFKINTVMLTGKTEG
                     GKDTIIDMTDTFKLGNIIAFRDSTKHEMIGIDKGEESLVFLGYLKKIRKTGDWRHIPG
                     RLYKFTDNDREYENIKIIIDVNEDQMDENGNPSYVFVMYFINDNASMIFFTNLINTFP
                     ISEKVVF*"
     gene            54782..55264
                     /locus_tag="LacPavin_0818_WC45_scaffold_160996_curated_clo
                     sed_complete_prodigal-single_126"
     CDS             54782..55264
                     /product="hypothetical protein"
                     /codon_start=1
                     /transl_table=11
                     /translation="MRHIKYYRGFESTSLKDDILLYVRDILSDISDDGFGIEFSIKSM
                     MPTKYVSSRLMPSRVKDFSVRISAPISPKLKFSNDFKFGDVSGCINHLISFMADNGYK
                     QGGIYSDWTGVCPSEKSHAYKVFTADRGDKLIYLNIDSLNSDSIISNYIEIYFYNKVL
                     *"
     gene            complement(55273..55680)
                     /locus_tag="LacPavin_0818_WC45_scaffold_160996_curated_clo
                     sed_complete_prodigal-single_127"
     CDS             complement(55273..55680)
                     /product="hypothetical protein"
                     /codon_start=1
                     /transl_table=11
                     /translation="MYKYRLILLLLLISLSTSAQLSLSTKYDHIMDSTSIYNINLRYT
                     NQSNDYVDTYVLRNVKITFSTRINEDEFNIDGNDVDSFNDDDITDEYLSIFKYDVRAK
                     FYLTRDLRLTTRTLIMGSRYKTNQYSTGFIIKF*"
     gene            complement(55713..56276)
                     /locus_tag="LacPavin_0818_WC45_scaffold_160996_curated_clo
                     sed_complete_prodigal-single_128"
     CDS             complement(55713..56276)
                     /product="hypothetical protein"
                     /codon_start=1
                     /transl_table=11
                     /translation="MNRVGEIKSWVREINLTMLSTEHKVGFDVRKRKSKKFQILMPNR
                     KLIKYVTKIGGVLTGSRALRCYTLNGKEMLDRKMIDWDFIVTKEMAFKICDHFGIQYD
                     LVSKVISVQKQRWWAHPDYSDSYRVGPVDVQLIIHDELPEFNEKDGVRISKFGYIISE
                     KARMIDSIGGDKHLDDLNQMIIKFNCL*"
     gene            56356..56658
                     /locus_tag="LacPavin_0818_WC45_scaffold_160996_curated_clo
                     sed_complete_prodigal-single_129"
     CDS             56356..56658
                     /product="hypothetical protein"
                     /codon_start=1
                     /transl_table=11
                     /translation="MKQSSWFKTEVDFESSFKFWFALMWQNSYIQLFSVGFILLLMEL
                     IKFGWVLDTVSENFSYGVFGGIFTLLGMVIPLAVTSVIGYKGFYQFWKDIKFGKTR*"
     gene            56658..57272
                     /locus_tag="LacPavin_0818_WC45_scaffold_160996_curated_clo
                     sed_complete_prodigal-single_130"
     CDS             56658..57272
                     /product="Conserved hypothetical transmembrane protein id
                     =4646870 bin=GWF2_Bacteroidetes_33_38
                     species=PER_GWF2_42_17 genus=PER_GWF2_42_17
                     taxon_order=PER_GWF2_42_17 taxon_class=PER_GWF2_42_17
                     phylum=PER tax=GWF2_Bacteroidetes_33_38
                     organism_group=Bacteroidetes organism_desc=a699"
                     /codon_start=1
                     /transl_table=11
                     /translation="MRNIKSYKDFANEEVNWRKGMATAALGASLAMSSPLIANGNEII
                     DKIENVSSKSKNSNDDMLNNILGEIHSNIKSTDSAKYIELFDKLSSHLSKEYGYEIIA
                     RDIPKLDKETMSDMSLAELMGWLGSICLAICGVPQAWMSYKDKHSEGISWAFILLWAF
                     GEAFALAYVYNKLDLPLVMNYLTNILIVAIILYYKINPGKKSDL*"
                     /db_xref="gwf2_scaffold_951_29"
                     /db_xref="86516438"
     gene            complement(57267..57716)
                     /locus_tag="LacPavin_0818_WC45_scaffold_160996_curated_clo
                     sed_complete_prodigal-single_131"
     CDS             complement(57267..57716)
                     /product="hypothetical protein"
                     /codon_start=1
                     /transl_table=11
                     /translation="MKQTLILGILAVLLIGQCTSNSNKTPVVISSQKDTSSIIKEIDT
                     MFVSDAEDWIESGKVIYRRNCAACHSFTRDLAGPKLSTRIGFGKMYNIIEDINILEKE
                     KDKYTLSLLKEWDTKAPRMMAFNKILSEKEIRMLISYLKYQIPRHTL*"
     gene            complement(57718..58110)
                     /locus_tag="LacPavin_0818_WC45_scaffold_160996_curated_clo
                     sed_complete_prodigal-single_132"
     CDS             complement(57718..58110)
                     /product="Tax=GWA2_Bacteroidetes_31_9_curated"
                     /codon_start=1
                     /transl_table=11
                     /translation="MKKIFNLIFLFTIILIGGCNNKRGCTDTRAINYDYQADKNDGSC
                     QFSTAIFYVSSPANFPPLTIYINGTLYGNITSYYPYGPGNCSAGGCIEYQFFSGSSID
                     WEVIDAVGNIATGTLSPNSQQCIKVRVY*"
                     /db_xref="85658595"
     gene            58154..58597
                     /locus_tag="LacPavin_0818_WC45_scaffold_160996_curated_clo
                     sed_complete_prodigal-single_133"
     CDS             58154..58597
                     /product="hypothetical protein"
                     /codon_start=1
                     /transl_table=11
                     /translation="MKYLCRYKVFESFNEDPSSDIALEVKDVLCDLIDDNYFTVNVAY
                     NKLGDINLIISIYKEGFKRFKWTDSLSDEILVNLKSHLSDRYSIKSIRGIIEVDAVLN
                     GNGDSYNPVKEFTVYSSGYSPDPDSYNFDFFEIDVYLAENKLLSA*"
     gene            complement(58607..59281)
                     /locus_tag="LacPavin_0818_WC45_scaffold_160996_curated_clo
                     sed_complete_prodigal-single_134"
     CDS             complement(58607..59281)
                     /product="ATP-dependent Clp protease proteolytic subunit 
                     (EC:3.4.21.92)"
                     /codon_start=1
                     /transl_table=11
                     /translation="MFDNNEFRKYATKHKGINGNTFDSYTKHNISNVTPYIIEERQLN
                     ITQMDVFSRLMMDRVIFLGTGIDDQVANIIQAQLLFLQSVDAKKDIQIYLNSPGGSVY
                     AGLGIYDTMQYITPDVATICTGMAASMGAVLMCAGTKGKRAALKHSRVMIHQPLGGAS
                     GQATDIEITAREIQKLKKELYDIIAEHSGQTYDKVWADSDRDYWMTAEEAKAYGMVDE
                     ILIKTK*"
                     /db_xref="fte:Fluta_2300"
                     /db_xref="UniRef100_F2IBH8"
                     /db_xref="88871495"
                     /db_xref="F2IBH8_FLUTR"
                     /db_xref="3.4.21.92"
     gene            complement(59388..59660)
                     /locus_tag="LacPavin_0818_WC45_scaffold_160996_curated_clo
                     sed_complete_prodigal-single_135"
     CDS             complement(59388..59660)
                     /product="hypothetical protein"
                     /codon_start=1
                     /transl_table=11
                     /translation="MELNEIQKLYDNLCTKYKALSVKAYFTSDVNYRGLYVEFPFRKI
                     YLNKDLFSTRTVYHEIYHHLNPSLKDGQDFESSLNYFIYDELENKL*"
     gene            complement(59698..59967)
                     /locus_tag="LacPavin_0818_WC45_scaffold_160996_curated_clo
                     sed_complete_prodigal-single_136"
     CDS             complement(59698..59967)
                     /product="hypothetical protein"
                     /codon_start=1
                     /transl_table=11
                     /translation="MKYIKTYESYWTKQEYIEDVISGLKKHNLSPNDINKIVNQYEDE
                     ILSFRDSGKTPQIFVSKMNTDLGFESGEFIGQNLPSGDLKQIKYL*"
     gene            complement(59985..60203)
                     /locus_tag="LacPavin_0818_WC45_scaffold_160996_curated_clo
                     sed_complete_prodigal-single_137"
     CDS             complement(59985..60203)
                     /product="hypothetical protein"
                     /codon_start=1
                     /transl_table=11
                     /translation="MNETRIIKLFAYLPKKIFGNFIWLKYYTREQEYRLVEKWRDMGY
                     PDPGEKYLEMDWVNINYGKTKIGIEIVR*"
     gene            complement(60212..60799)
                     /locus_tag="LacPavin_0818_WC45_scaffold_160996_curated_clo
                     sed_complete_prodigal-single_138"
     CDS             complement(60212..60799)
                     /product="hypothetical protein"
                     /codon_start=1
                     /transl_table=11
                     /translation="MDKKLLAIIDSIYKATINGSLKWTLSNSFFNNDTTHRYESISLD
                     GITKFDCRIELDTNSANVANGFYLNDGSVTINNPNMLDGKAFMSMSRYPVKKILEWIY
                     INEIKPKLKVSNQDIVMDNILKGIDISEYRDDKINKVLEEKKEPIKEKNENEMKPYVN
                     LNGKAKWSLFWGDKVKKKIKKLFKKSARQKAKPKF*"
     gene            60875..61393
                     /locus_tag="LacPavin_0818_WC45_scaffold_160996_curated_clo
                     sed_complete_prodigal-single_139"
     CDS             60875..61393
                     /product="hypothetical protein"
                     /codon_start=1
                     /transl_table=11
                     /translation="MKYIELFERFYNPSKDIKDKLDSIIKDLLNRYKGGKSFFDALDD
                     SIKDITNQDMTLALLRGNTNEWIATSGEFGDTIYKLWKSGKFRCKGLVVFNGKMMTNE
                     IGINNWYPIDFELDNKEFLYVDDSYFSGSTARKIDNFLSEYNSRVKSISVIYDGSKEK
                     NKMVKSFFRYYK*"
     gene            61390..62259
                     /locus_tag="LacPavin_0818_WC45_scaffold_160996_curated_clo
                     sed_complete_prodigal-single_140"
     CDS             61390..62259
                     /product="hypothetical protein"
                     /codon_start=1
                     /transl_table=11
                     /translation="MKYLNKYKLFESEQSYYDRIEAEQEELNKFKYGSVKVWAKEIYD
                     KFRKVESEIASKMINVDGSEVYLANNSQHSIKLGFGRSYTKLNSLIDKYKTAEGLISY
                     LEKANDEINNIRKSLEGRWDYISRKNGKKGTSDEYDKIKRMRELMDDFQEPWSIYREL
                     KQVDLDIYHDILWMVSDLADDLDMESAISHLELWRGLDIQLIMFKKGTEPYIEWVVAN
                     HQQTTKGNISFRKLGSLYTNVFLSNIIIPEDEFNKVYDIENRLKQYFDSVTIRYSHNR
                     SCIYINLCNQKDI*"
     gene            62259..62552
                     /locus_tag="LacPavin_0818_WC45_scaffold_160996_curated_clo
                     sed_complete_prodigal-single_141"
     CDS             62259..62552
                     /product="hypothetical protein"
                     /codon_start=1
                     /transl_table=11
                     /translation="MKYLNTYKLFESISKYPDGFGRYLDNDDIQDSLQYDIGDMVWVR
                     DWSDVPCQVMDIKVGVDVSGSPHNEILVYFYYVRNSETEEIERFRSFKLSEIE*"
     gene            62549..63091
                     /locus_tag="LacPavin_0818_WC45_scaffold_160996_curated_clo
                     sed_complete_prodigal-single_142"
     CDS             62549..63091
                     /product="hypothetical protein"
                     /codon_start=1
                     /transl_table=11
                     /translation="MKYLKTYSLYKILESTLTDVNFPNAEEKIKDILSYLIDDEFSID
                     VDSYELGEFQRLPSRILLNIPESITQNMEWDPLPILVIIIEYFDNQVETQRTFTIDEI
                     DQHIKELINQMSDDYTFFQYWKSYSESTNLNLKLIGDYSKWCSNIDKVSEGDDCELNY
                     IRLEFIKNTNLVSKSTNSIQ*"
     gene            complement(63054..63620)
                     /locus_tag="LacPavin_0818_WC45_scaffold_160996_curated_clo
                     sed_complete_prodigal-single_143"
     CDS             complement(63054..63620)
                     /product="hypothetical protein"
                     /codon_start=1
                     /transl_table=11
                     /translation="MDISDIKKFRRWQTIISIFLFIGVFILCYNVTEFKLTDIQLSFW
                     GVDKKLGWIWNSCVAILSVSILINVMLFIKHHTRLHERYTNFLKLGFILTSTFLFITG
                     VVDMTHDIHNVTAYLYFFAYPLIVFLFAHLNRKHLQYKEWQTHTTFAVAMVVGPLIAL
                     KFFPGMAIPETIHSVIVIGWNLWILTLD*"
     gene            63708..64268
                     /locus_tag="LacPavin_0818_WC45_scaffold_160996_curated_clo
                     sed_complete_prodigal-single_144"
     CDS             63708..64268
                     /product="Methyltransferase type 11 id=5800459 bin
                     =GW2011_AR15 species=GW2011_AR15 genus=GW2011_AR15
                     taxon_order=GW2011_AR15 taxon_class=GW2011_AR15
                     phylum=Archaeon tax=GW2011_AR15
                     organism_group=Woesearchaeota organism_desc=One curated
                     contig, not circularized"
                     /codon_start=1
                     /transl_table=11
                     /translation="MIIKRYNEFVFENKSPLLVLQDNIDRELIDIIQSIIPSGKILEI
                     SCGNGADSIELDRLGYDVTATDSNKDYVEKAGEFVRSLHHDTRDEFPFDDEQFDLVYS
                     RLGLHYFTQDELVSIFDEISRITKRYLVFTVKLVNDIQTGKVIFDQKFWQDLTSRNFV
                     IVSSKVKTGILYDNESKWLEVVAKKK*"
                     /db_xref="GW2011_AR15_1_936"
                     /db_xref="ton:TON_1396"
                     /db_xref="5800459"
     gene            64271..65062
                     /locus_tag="LacPavin_0818_WC45_scaffold_160996_curated_clo
                     sed_complete_prodigal-single_145"
     CDS             64271..65062
                     /product="hypothetical protein"
                     /codon_start=1
                     /transl_table=11
                     /translation="MVSIKRFGQLNENNMWYKTIPEILSWIKSKSDKYFVWIDTETTG
                     LPSDPNEIQLTQVSAIVTKYNFESNTFDEVDTYNKKIKLTDTSLRDINNPSYRIKKVL
                     SFNHYGEKGVKYSDEKETLQDFFIWLGKYNNPMLVIQNAKFDMRYLNTRNPIVKFDNE
                     VMDTKMIIQLYYLPLLQTLSKSDEVYAELVNKIGTSDRDGGLISSSMSKVGPALGINM
                     SGYHDALTDCRITIKMFQKIIDLLKKNEDIDISKYQSDRIRTIRG*"
     gene            65059..65619
                     /locus_tag="LacPavin_0818_WC45_scaffold_160996_curated_clo
                     sed_complete_prodigal-single_146"
     CDS             65059..65619
                     /product="hypothetical protein"
                     /codon_start=1
                     /transl_table=11
                     /translation="MRYLKQYIIFETLDDKISTSFISTKGIIEDIYNICDDLRDDGLD
                     AHIYPGPNDSIGIKMLGLERNGMGGGHVTKIQVTFTSQNMDRFEDGFKVSEIQDTCNR
                     LLVYLNSENFICSDVSYITSAKYHAARISMNRSTITGREQSKKFDDFFNHFLKQDQRA
                     TKKVDSINSFGSCMYRVSLSFVPTLN*"
     gene            complement(65611..66258)
                     /locus_tag="LacPavin_0818_WC45_scaffold_160996_curated_clo
                     sed_complete_prodigal-single_147"
     CDS             complement(65611..66258)
                     /product="hypothetical protein"
                     /codon_start=1
                     /transl_table=11
                     /translation="MKANFITYGKNFGRLPTDGQDIFFGKFKRKFKDWTIDELHDLWL
                     RTCSRASIRQKEKSDFIDEVVKEIPKNDRGRHIIYFYHRNDKKNTHQYEISWNHDWKG
                     YGISQNRVELKTRDEKLTFILAKQREFELGQKYHHLDYMCTRAQYYVKDILWRMVEEK
                     LQAKFKDSANTIPDIFILDIGSKKYFIELDSQHRYGYLRFHMKNEYTGENFINLI*"
     gene            66311..67060
                     /locus_tag="LacPavin_0818_WC45_scaffold_160996_curated_clo
                     sed_complete_prodigal-single_148"
     CDS             66311..67060
                     /product="hypothetical protein"
                     /codon_start=1
                     /transl_table=11
                     /translation="MKYLKTNEGLFSKDEIPKNLIDDIEKEIEKNYSVTVSGIKTADI
                     VHSVTFKTKTPIGDVDLVLNLEKPYNKGKLRSAIIGNNIIFEFFQDGKRRFDWNYELK
                     QLRGDQLSVVLVNITKSIDHIVNRVTRDRDRKTEHESFYNIISVDEIKDLCGDLYDLI
                     GEFTVEKAGREYLVKFSNVTGIVATTVNNNARNITSSIRPNDRMLKLLIELNSLYKRL
                     LNGYKLTMLFSIVPNNFPVSKSLVITISKAK*"
     gene            67074..67319
                     /locus_tag="LacPavin_0818_WC45_scaffold_160996_curated_clo
                     sed_complete_prodigal-single_149"
     CDS             67074..67319
                     /product="hypothetical protein"
                     /codon_start=1
                     /transl_table=11
                     /translation="MGIDELKSELPRAMNEQDFTFIGDGLVIVEEFIRNFLLANGYEL
                     VTLIMQEITGSRRTLRIWISSNSVGTYIELTVHDALV*"
     gene            complement(67311..67631)
                     /locus_tag="LacPavin_0818_WC45_scaffold_160996_curated_clo
                     sed_complete_prodigal-single_150"
     CDS             complement(67311..67631)
                     /product="hypothetical protein"
                     /codon_start=1
                     /transl_table=11
                     /translation="MFSIIPNQFVSKLEKIDDSVIIDMIRSHFLKAMRHTLKRFDYRV
                     EVTDNRVVSIPNKDKTIYIKYIVYIGERPTEAVIPIRYNEYQDILSDRTSRIREIRID
                     NILD*"
     gene            complement(67597..67941)
                     /locus_tag="LacPavin_0818_WC45_scaffold_160996_curated_clo
                     sed_complete_prodigal-single_151"
     CDS             complement(67597..67941)
                     /product="hypothetical protein"
                     /codon_start=1
                     /transl_table=11
                     /translation="MDGSLKFFHVNNFMLIFNKDSSRESSCMNREYPFFNEGDEIFTY
                     RKFKAIRPNTAYIVIRCYKKYPNFPVVIVELMSDRGFISRYATDRFIKTPTQIRQDSI
                     EDVLNNTKSICF*"
     gene            complement(67907..68125)
                     /locus_tag="LacPavin_0818_WC45_scaffold_160996_curated_clo
                     sed_complete_prodigal-single_152"
     CDS             complement(67907..68125)
                     /product="hypothetical protein"
                     /codon_start=1
                     /transl_table=11
                     /translation="MQKIKIHDEVLANLLETPNSYNFVIIEGMNRINQGKEIGKYVSS
                     FLEELGVIEVIIPASPENGWKPKILSRK*"
     gene            complement(68187..68969)
                     /locus_tag="LacPavin_0818_WC45_scaffold_160996_curated_clo
                     sed_complete_prodigal-single_153"
     CDS             complement(68187..68969)
                     /product="hypothetical protein"
                     /codon_start=1
                     /transl_table=11
                     /translation="VKHLKDYIIFESTNVDDINTMIMDTMASVIDSGYEVVIYDYYRN
                     KLGDTSSQIDKNINSIGQYTIKSKVIKIDSGSYNYESVNIESYRNIGLPPMTSGSGNL
                     FKFIDGDLNLLREFYIDLFDAISHLSEYKPKIWTSSLSTMIMIDIGLVDEPEIIYRNK
                     IISGCNRLFTLLKEANVPLNLLPKLSNGTKIIVHGSGENTEVIRSLCSNIELSRLLVT
                     STSLILKEIRRKINEDGFDIKYNFVSVLGQFHDNIELYLVEK*"
     gene            complement(68989..69582)
                     /locus_tag="LacPavin_0818_WC45_scaffold_160996_curated_clo
                     sed_complete_prodigal-single_154"
     CDS             complement(68989..69582)
                     /product="hypothetical protein"
                     /codon_start=1
                     /transl_table=11
                     /translation="MIYLKYASELIRNNIGKTITLIITIVSFIMAGSFDNRYNTIHVL
                     GQNNIVVGNDTSYTYLYKDEGEIKCISFKSAQKTLPSSTIVYEVNNPINILLWVLFVI
                     GLIVLLTGTFSGDETSWEFNKNWVNILYKEVKVVEEDGLFKWVLLNKLIHMSSGLTNE
                     YKISELVQNFSDNKNIYPDFTSKQDKRLNKLNKIGIH*"
     gene            complement(69801..70070)
                     /locus_tag="LacPavin_0818_WC45_scaffold_160996_curated_clo
                     sed_complete_prodigal-single_155"
     CDS             complement(69801..70070)
                     /product="hypothetical protein"
                     /codon_start=1
                     /transl_table=11
                     /translation="MEKTTNWSLCGNERNYRIKKSSLASLETSKVSHFEKHMIQEGVK
                     QVLFAGGTEEIESFTDKGESKFQRIVPKETIRFLLDYDIIEEYKF*"
     gene            70200..70607
                     /locus_tag="LacPavin_0818_WC45_scaffold_160996_curated_clo
                     sed_complete_prodigal-single_156"
     CDS             70200..70607
                     /product="hypothetical protein"
                     /codon_start=1
                     /transl_table=11
                     /translation="MNLIRVVGDIVDISPVFNDVEIIWVTVEREITGISSTNPSMWFM
                     YNDWIYLMVCDYNFKILEQYEDWSNFDGSDFDRYDPGEKEFKFLLGLNPTYFKASPEE
                     IYKSDLGQYCQFELDFLFKWSRDRKIRDILAKD*"
     gene            complement(70611..70793)
                     /locus_tag="LacPavin_0818_WC45_scaffold_160996_curated_clo
                     sed_complete_prodigal-single_157"
     CDS             complement(70611..70793)
                     /product="Uncharacterized protein n=1 Tax=Pelagibacter
                     phage HTVC008M RepID=M1I7X7_9CAUD"
                     /codon_start=1
                     /transl_table=11
                     /translation="MKFIKPFALFEMIKVPIKVGDTILGGRFKNKKILVKKIGKNEKG
                     DITINGKPLLKFRIPK*"
                     /db_xref="UniRef100_M1I7X7"
                     /db_xref="M1I7X7_9CAUD"
     gene            complement(70808..71146)
                     /locus_tag="LacPavin_0818_WC45_scaffold_160996_curated_clo
                     sed_complete_prodigal-single_158"
     CDS             complement(70808..71146)
                     /product="hypothetical protein"
                     /codon_start=1
                     /transl_table=11
                     /translation="MRNKMLTFISIFILAQTLIWFQTYGQYKWDWFANNTWFLLLTAV
                     PITYLWILGTRAGMEVFDGKSWPLRFVGFCTGIIVFAVLSKFVLGETMTIKTIISLGL
                     CCLIILIQLF*"
     gene            complement(71172..71414)
                     /locus_tag="LacPavin_0818_WC45_scaffold_160996_curated_clo
                     sed_complete_prodigal-single_159"
     CDS             complement(71172..71414)
                     /product="hypothetical protein"
                     /codon_start=1
                     /transl_table=11
                     /translation="MKVKELREMLNNMDPRQYENEVCVEVVRKGSMGGTPTVRVRSGF
                     NGFDWDSGRFILHTFEPVMEIKKEDKRDIIIDDIID*"
     gene            complement(71411..73351)
                     /locus_tag="LacPavin_0818_WC45_scaffold_160996_curated_clo
                     sed_complete_prodigal-single_160"
     CDS             complement(71411..73351)
                     /product="ribonuclease R n=1 Tax=Flavobacteriaceae
                     bacterium S85 RepID=UPI0002559521"
                     /codon_start=1
                     /transl_table=11
                     /translation="MINENEKVGQIQFLMNGSSYVKIDDTNEVFVFRKNTLNALHLDT
                     VRISILIREGKKEGKVEEVLSRFKTQFVGTVHRNNDITFVIPDNSKCPVDFFIPEEKT
                     CGAKDKQKVVINFKRWKPGTKSPSGEIIQVLGEIGNNNTEMNSIMYEYGLPIEFPKGV
                     EAEAELIPFEVSEEEVSKRRDMRNVLTFTIDPVDAQDFDDALSIEVKDGYIEVGVHIA
                     DVTHFVKPGSLIDQEAINRSTSVYLVDRCVPMLPKRLSNGVCSLRPHEDKLCYSVILK
                     MNESGDVLDRWFGRTVIHSNHRFSYEQAQAVIESVGKSNSEIGRILVEDAGLNMDFTK
                     AHDITRGVLTLDKVAKNIRNRRTGSLKMDGAEVRFKLDENGKPLDVYFKYQRDANKLI
                     EEFMLLANQEVSILLSKNNSNSIYRVHDTPNDDKLEALKNVCTNFGYNIDISKENVKN
                     SLNNLLDEIKDKTEENMIETLVTRCMSKAIYTSKNIGHYGLGFQFYTHFTSPIRRYAD
                     CICHRELTEKLEGNVKFDTSLEDSCQKINVRELAASKAQRDSIKYKQAEYLQDKIGQS
                     FKGIVSGITDWGVYVEVIENKCEGMIRVGDISQTEKYTINMSVYSAIGNESGNVIRLG
                     DEIMVSVKSINLDKKTIDFIIS*"
                     /db_xref="UniRef100_UPI0002559521"
                     /db_xref="mrs:Murru_1315"
                     /db_xref="88872224"
                     /db_xref="UPI0002559521"
     gene            complement(73387..73800)
                     /locus_tag="LacPavin_0818_WC45_scaffold_160996_curated_clo
                     sed_complete_prodigal-single_161"
     CDS             complement(73387..73800)
                     /product="Gp296 n=1 Tax=Sphingomonas phage PAU RepID
                     =H9NCH2_9CAUD"
                     /codon_start=1
                     /transl_table=11
                     /translation="MRTYKGVISKLPINGIYVFGANTQFRHGKGSALHAINFGAKYGK
                     GGHQGNTYAIVTKDLTKYKHPSISKEYIIEQIKELYIYAIDNIDMDFYIAYSGTGTNL
                     NNYTPKEMAEMFNSSEIPSNIVFEEEFYNLIISKN*"
                     /db_xref="UniRef100_H9NCH2"
                     /db_xref="H9NCH2_9CAUD"
                     /db_xref="bip:Bint_2708"
     gene            73836..74219
                     /locus_tag="LacPavin_0818_WC45_scaffold_160996_curated_clo
                     sed_complete_prodigal-single_162"
     CDS             73836..74219
                     /product="hypothetical protein"
                     /codon_start=1
                     /transl_table=11
                     /translation="MKHLESYKIFESIDELEHYNPSKSSQFRAEIKDLLANIIDDGFD
                     VNVICVGNDGYFSIKKPLNPNFEMFNISDVREDVVRLIDFMSDRYDFHIQVDSNKLID
                     LSFFLSEFEVGRIVSIVTLHLCKKY*"
     gene            complement(74245..74829)
                     /locus_tag="LacPavin_0818_WC45_scaffold_160996_curated_clo
                     sed_complete_prodigal-single_163"
     CDS             complement(74245..74829)
                     /product="hypothetical protein"
                     /codon_start=1
                     /transl_table=11
                     /translation="MTELDISIFGSIKDCLLDLSDNGYYIETSIGSMSQDLYNVRISP
                     SDRFRGGVGAIDLYSYKYSGMHVFSDIRDSLCFLISYISDSKNISTKGISIRFENDKY
                     NRQVTKGDFIYIPPVDLKDRDNPKDGSTWISQIESISLSGLTKSHILCIDITFERTQP
                     KPPKHIEDWMDGFLNEGKTVQRNNWFNKIINKIM*"
     gene            complement(74826..75026)
                     /locus_tag="LacPavin_0818_WC45_scaffold_160996_curated_clo
                     sed_complete_prodigal-single_164"
     CDS             complement(74826..75026)
                     /product="hypothetical protein"
                     /codon_start=1
                     /transl_table=11
                     /translation="MILDLHGVKHVDVDSMVEDFVLRHETPLYIIIGNSNAMRDKVVK
                     ILDKHNFKWMVKSHNLGEIIVL*"
     gene            75103..75285
                     /locus_tag="LacPavin_0818_WC45_scaffold_160996_curated_clo
                     sed_complete_prodigal-single_165"
     CDS             75103..75285
                     /product="hypothetical protein"
                     /codon_start=1
                     /transl_table=11
                     /translation="MSEMSSMSPMQEAPDPRWVNERYLLDIIKKQLGITDEDMRNISI
                     VKSKVREANIDKVLDK*"
     gene            complement(75451..75846)
                     /locus_tag="LacPavin_0818_WC45_scaffold_160996_curated_clo
                     sed_complete_prodigal-single_166"
     CDS             complement(75451..75846)
                     /product="hypothetical protein"
                     /codon_start=1
                     /transl_table=11
                     /translation="MRHVKTFESFNYPKNRKQDTQTKIMDVFDDIKVSYDDFEVTTEF
                     EEDTVQLSIKIPERLSPKELESFYDQEISEKIKQLESVYGIRCVKHGFFSRTIGNIGN
                     IGSSWIVYKSMHYHRDTDKCIIDIKFHRF*"
     gene            complement(75873..76262)
                     /locus_tag="LacPavin_0818_WC45_scaffold_160996_curated_clo
                     sed_complete_prodigal-single_167"
     CDS             complement(75873..76262)
                     /product="hypothetical protein"
                     /codon_start=1
                     /transl_table=11
                     /translation="MDKNIGLWDVVWQQGLQPELVAFCIGLNWTYIIILSTAFYGMTH
                     TSLLDWFSDLSSKKWWKPNAMWFAALITMIVFTFFHVLDKHSLTIDYITSNLRSLFFT
                     VIFSSIFVDIPVYIVKGLSKFIDTKAK*"
     gene            76609..76851
                     /locus_tag="LacPavin_0818_WC45_scaffold_160996_curated_clo
                     sed_complete_prodigal-single_168"
     CDS             76609..76851
                     /product="hypothetical protein"
                     /codon_start=1
                     /transl_table=11
                     /translation="MNKDELLQVINTDLGYNFESDLYGFNMLTRTRYTNVNSIPAAYF
                     ASLDKTKLYKITCEDVSVSDLPNQELETFNEIEIQD*"
     gene            76851..77225
                     /locus_tag="LacPavin_0818_WC45_scaffold_160996_curated_clo
                     sed_complete_prodigal-single_169"
     CDS             76851..77225
                     /product="hypothetical protein, partial n=1 Tax
                     =Methylobacter sp. UW 659-2-H10 RepID=UPI00037B5720"
                     /codon_start=1
                     /transl_table=11
                     /translation="MSKEKVKWMDKPEDHNYPAAESYLSLLFDKDDVNQLISRLDKAD
                     ISEFKAKDIFRASKLSLLGISNSHVDKNIEKIENEKELSPILLVRDSKTRTVIIADGY
                     HRMCAVYHYDEDCLIPCKIVSI*"
                     /db_xref="UniRef100_UPI00037B5720"
                     /db_xref="nii:Nit79A3_3008"
                     /db_xref="F8GJF1_NITSI"
                     /db_xref="UPI00037B5720"
     gene            77222..77509
                     /locus_tag="LacPavin_0818_WC45_scaffold_160996_curated_clo
                     sed_complete_prodigal-single_170"
     CDS             77222..77509
                     /product="hypothetical protein"
                     /codon_start=1
                     /transl_table=11
                     /translation="MIIKTKFKCKSNCKTSPRMGTSATFSDKFIEGKYYDVEYETWSF
                     DDGYRLNNGWKSYLVVDENGLKEKMSRVTFRAIFYTEIDDIRNETINDILK*"
     gene            complement(77543..77980)
                     /locus_tag="LacPavin_0818_WC45_scaffold_160996_curated_clo
                     sed_complete_prodigal-single_171"
     CDS             complement(77543..77980)
                     /product="hypothetical protein"
                     /codon_start=1
                     /transl_table=11
                     /translation="MKYLKIFEDFVEVGDEYELGPLCKDALSDILDNGFDVIFSNISF
                     NLNIRILNPGMEYGRSSKLGFNINDIKDSVNELIAQLDDKMWIKSIYYHLKGYEASTW
                     YSVDFTGVETPVRDIGIVNNLPTESIDDISIEFVPPREFAHRY*"
     gene            78018..78542
                     /locus_tag="LacPavin_0818_WC45_scaffold_160996_curated_clo
                     sed_complete_prodigal-single_172"
     CDS             78018..78542
                     /product="Uncharacterized protein n=1 Tax=Nitrolancetus
                     hollandicus Lb RepID=I4EMH4_9CHLR"
                     /codon_start=1
                     /transl_table=11
                     /translation="MKKTLFINLFGGPGTGKSTLCASIFTELKIRGVDCEMALEYAKD
                     VVWEESFTKLKNQIYIFGKQHSRIHRLIGKVDVVITDSPLINSIVYDLTENTHLKSLV
                     LYEFGKLNSINYFLTRGTDYNPNGRTQTIEDALKVDMKYKELLDDNNIPYHEIKIGSD
                     NSKIIADEIIRMIS*"
                     /db_xref="UniRef100_I4EMH4"
                     /db_xref="A0A0F9HFP0_9ZZZZ"
                     /db_xref="acr:Acry_3438"
                     /db_xref="I4EMH4_9CHLR"
     gene            78553..78939
                     /locus_tag="LacPavin_0818_WC45_scaffold_160996_curated_clo
                     sed_complete_prodigal-single_173"
     CDS             78553..78939
                     /product="hypothetical protein"
                     /codon_start=1
                     /transl_table=11
                     /translation="MRFLRSFNESVNFSIIRDILLDLTDDGFKFDVKWMPIQFFKKEI
                     ASGKNYKPLDIVVTLSRSEFTKSDIKGTIDRLSGYMESEGYLIDDGFGGGRDLDGKIG
                     QIKKFMTVTIRYEFSPLSLMKAKSKF*"
     gene            78943..79197
                     /locus_tag="LacPavin_0818_WC45_scaffold_160996_curated_clo
                     sed_complete_prodigal-single_174"
     CDS             78943..79197
                     /product="hypothetical protein"
                     /codon_start=1
                     /transl_table=11
                     /translation="MFKFKVGDRVVNIRVGVYKYEPIEVILLEETEEVTFYSHRYYIK
                     YLNVYNVQNTNMTQWVHEDDLDFDKSYYRDTIIDEIINLQ*"
     gene            complement(79261..79800)
                     /locus_tag="LacPavin_0818_WC45_scaffold_160996_curated_clo
                     sed_complete_prodigal-single_175"
     CDS             complement(79261..79800)
                     /product="hypothetical protein"
                     /codon_start=1
                     /transl_table=11
                     /translation="MKHLKKFESYSASESINEEFIGKILKTILSIPITVIAFTVTQFL
                     DPRKVKEQVLPQLLDIYANLDVLIDTLENIHFNKTDITDVESKVIMSKINSLKKIKTK
                     WPTLEVYKRRVGKSIGYLNIKNRKYLADQAMQYEPKKMNAEQVLKEIKKVYKLVGSDD
                     IIGEVVPNERDQPWSYRFR*"
     gene            79818..80276
                     /locus_tag="LacPavin_0818_WC45_scaffold_160996_curated_clo
                     sed_complete_prodigal-single_176"
     CDS             79818..80276
                     /product="hypothetical protein"
                     /codon_start=1
                     /transl_table=11
                     /translation="MRHIKSYKIFESSSRNSFPTDPERSQIWSDIEDILTPVSDDGVL
                     CTKIQNFSPTDILSLSSILIKKDWSVVKDRDMRHFGVSYIKDELNHLCSRFPDIIKKI
                     HIFRSFGKGPTTYTPEEFIIESPVGNTFLVAITLKIRKDGAAENSGIDLS*"
     gene            80294..80539
                     /locus_tag="LacPavin_0818_WC45_scaffold_160996_curated_clo
                     sed_complete_prodigal-single_177"
     CDS             80294..80539
                     /product="hypothetical protein"
                     /codon_start=1
                     /transl_table=11
                     /translation="MKHLKNYKSFNEDATANASTAGMGGVSPAQPGVLPGTTGVSGSG
                     DVTFTFKRIKEVRKKGDVTEVSDLRDLKPANINKVDQ*"
     gene            complement(80706..81218)
                     /locus_tag="LacPavin_0818_WC45_scaffold_160996_curated_clo
                     sed_complete_prodigal-single_178"
     CDS             complement(80706..81218)
                     /product="hypothetical protein"
                     /codon_start=1
                     /transl_table=11
                     /translation="MKYLQTYESHSIEWKYIGSCDYEFDIDDIIYLVSFSGKEGSVNV
                     EFRSMNDDGGWDFRNLDRSNPFKTMRTITDIIKDFIEKNPKVNKIKFFGSEDKSSTPG
                     WIIDLITSNQFVYFLATYLDSILTTPKQWLSNPSRRTKMFNRWVDKETKNINWSTKRI
                     GNQIQLIKNK*"
     gene            81248..81748
                     /locus_tag="LacPavin_0818_WC45_scaffold_160996_curated_clo
                     sed_complete_prodigal-single_179"
     CDS             81248..81748
                     /product="hypothetical protein"
                     /codon_start=1
                     /transl_table=11
                     /translation="MKYIKLFEAFEESFQPDDINVNITSTVVDILQDHIDDGLLDIEC
                     FTVGYKTLRDAGATHTDNSISLFILPHYHEHIEYKKNKTLDMESLIPYLKRVVEYVES
                     EGRKVVISLQYRNYYKVPASSYDDIGMQLTPSVKEINLDRVEDIPDTHEYESIVMSFS
                     KKETSK*"
     gene            complement(81738..81980)
                     /locus_tag="LacPavin_0818_WC45_scaffold_160996_curated_clo
                     sed_complete_prodigal-single_180"
     CDS             complement(81738..81980)
                     /product="hypothetical protein"
                     /codon_start=1
                     /transl_table=11
                     /translation="MREIRILLNDEDFKRLCQTGFVENNNDRIKITEEDFDKLIDGKI
                     ISPIWMKNNIPQNVRVALQDIGYDRISKHLRDSTIY*"
     gene            complement(81977..82225)
                     /locus_tag="LacPavin_0818_WC45_scaffold_160996_curated_clo
                     sed_complete_prodigal-single_181"
     CDS             complement(81977..82225)
                     /product="Phi92_gp197 n=1 Tax=Enterobacteria phage phi92
                     RepID=I7HPH8_9CAUD"
                     /codon_start=1
                     /transl_table=11
                     /translation="MGYHINEIERGEFGEFSKIREEFLECEDALQQGNKVMLLVELSD
                     LIGAIEGYCSKYNLKLDDLLKMKEATKRAFKDGTRESR*"
                     /db_xref="UniRef100_I7HPH8"
                     /db_xref="I7HPH8_9CAUD"
     gene            complement(82225..82767)
                     /locus_tag="LacPavin_0818_WC45_scaffold_160996_curated_clo
                     sed_complete_prodigal-single_182"
     CDS             complement(82225..82767)
                     /product="Putative RNA polymerase alpha subunit C-terminal
                     domain protein n=1 Tax=Caulobacter phage CcrColossus
                     RepID=K4JVW2_9CAUD"
                     /codon_start=1
                     /transl_table=11
                     /translation="MIDYNRINNSIQFYESKGFKRIESPWTVTKAISAITKPDGKGDW
                     EIVGKDKVLVASGEQSFLYLYLKGFLPNGKYQTVTPCYRDEVFDQTHTKYFIKNELII
                     TDDVSKSSLIDVLNICKDFYEEELGRTVNILETEQGYDLEYNGIEIGSYGIRSCEYLD
                     WIYATGLAEPRMSIVKNMIK*"
                     /db_xref="UniRef100_K4JVW2"
                     /db_xref="A0A0F9UZA8_9ZZZZ"
                     /db_xref="K4JVW2_9CAUD"
     gene            complement(82849..83268)
                     /locus_tag="LacPavin_0818_WC45_scaffold_160996_curated_clo
                     sed_complete_prodigal-single_183"
     CDS             complement(82849..83268)
                     /product="hypothetical protein"
                     /codon_start=1
                     /transl_table=11
                     /translation="MYMTFEEIDNFIGDKLKSLYKDPTRRDYREIEREYPVRFKGYGS
                     ESGLMYLVDVDGLHYIDINILLASTKLVFRQDDHIIIKYTCKNDKSLPDYINAFNSLI
                     EEYYESRRILYSRIGDFNKGKIPQDIVRNNKIENIIS*"
     gene            complement(83268..83552)
                     /locus_tag="LacPavin_0818_WC45_scaffold_160996_curated_clo
                     sed_complete_prodigal-single_184"
     CDS             complement(83268..83552)
                     /product="hypothetical protein"
                     /codon_start=1
                     /transl_table=11
                     /translation="MMKDLTIDTIQQYSLNQEELKTLYELASYKHSDRGFSFFVRKNY
                     IAEHLEDIKTDCESYPEYLIDKQPIIDFLTKILSEMKSKILLIDNDKLTN*"
     gene            complement(83549..84001)
                     /locus_tag="LacPavin_0818_WC45_scaffold_160996_curated_clo
                     sed_complete_prodigal-single_185"
     CDS             complement(83549..84001)
                     /product="hypothetical protein"
                     /codon_start=1
                     /transl_table=11
                     /translation="MKKSSDYNIFKIRYYADGINVRKGKFDCDDKQHRERAQEYNKLF
                     WEMFEKVTGSPANYWRAKYFLSSKECAIEALHEKYDIMIPESEEYQYWFIPKSIPDIS
                     EWIKNNCKLPFKIIVRSPYSTTFINRGKTTWRREDAEEFTKNNLPNLK*"
     gene            complement(84005..84271)
                     /locus_tag="LacPavin_0818_WC45_scaffold_160996_curated_clo
                     sed_complete_prodigal-single_186"
     CDS             complement(84005..84271)
                     /product="hypothetical protein"
                     /codon_start=1
                     /transl_table=11
                     /translation="MKMKTEKEIKDIKDKNTELLKEAILCVSPYGSKISEDMMDNLSQ
                     MVDDILDVLQEAVSIDYPDKAEDIRHAYGYVRADVRKIMPKIYS*"
     gene            complement(84275..84502)
                     /locus_tag="LacPavin_0818_WC45_scaffold_160996_curated_clo
                     sed_complete_prodigal-single_187"
     CDS             complement(84275..84502)
                     /product="hypothetical protein"
                     /codon_start=1
                     /transl_table=11
                     /translation="MKKILYRYDGLSRPDIGLLNNHLYEATDERESTLFNPAQLEIKN
                     KWVMWASFTRVELTENEFIATKRDLVISEII*"
     gene            84545..85540
                     /locus_tag="LacPavin_0818_WC45_scaffold_160996_curated_clo
                     sed_complete_prodigal-single_188"
     CDS             84545..85540
                     /product="hypothetical protein"
                     /codon_start=1
                     /transl_table=11
                     /translation="VKKFSKIFENRDELLLKLGASEEEVRDICSELIDEGYKLSMSSM
                     YIGLNGHIYKDPNETSKYYPSIEIDLYRDLISDKDTGEHFEKYNDVRNWNGGVYFEGN
                     INILKTIYEICYRFESTFKSDKAEVFFSIRSINEINVRITFDIEYSISPIDFEEVKKY
                     IIKNNIDDLTSGLDYRIKDRNWSGNKMSTTIKLCTSDSGKYYPEDIHRIGDFKDIRTP
                     SLKYLNIKLKTHDMTNLLDLKKLSLEYSEYIYDFCKKTNNTITKKSFENPGAGPYFRI
                     ISGDGKPLIEFRYTFQLEHSINVIVSRGLFKNKSQDIGIYSISLDITFFKDQYSK*"
     gene            85578..85868
                     /locus_tag="LacPavin_0818_WC45_scaffold_160996_curated_clo
                     sed_complete_prodigal-single_189"
     CDS             85578..85868
                     /product="hypothetical protein"
                     /codon_start=1
                     /transl_table=11
                     /translation="MKEKAIVKKTSEILDVEEHWSVKMMSVTIELPDELKDVFKEPID
                     VFGHKIEYKDKYTKSNKEGDHYILSDGKEYMGHDLIVGIDNIRDYKVNKLID*"
     gene            complement(85865..86749)
                     /locus_tag="LacPavin_0818_WC45_scaffold_160996_curated_clo
                     sed_complete_prodigal-single_190"
     CDS             complement(85865..86749)
                     /product="hypothetical protein"
                     /codon_start=1
                     /transl_table=11
                     /translation="MGKRRIIESFDRFDNEGYSDDDALEYFTDLIDEDEGCEFGKLDY
                     SLYTTNHLVFFFNDKYTPIIRWGIDNINREFLEEKVSTDIKNFNFISKIINEEHNPCL
                     DIEFTVVGGKSPILYLSTSDVFGGHDISIPLTMSTNGEIDVLKKIYYELSDLFNWAKL
                     CIKMEHYSNLKIENIKDIFSNIFDNANDYAIAAENILGANMPIYTIAISTGKNLGKNH
                     MTSFMNFIEVDKDVANILSEMEDIKSHLEDYGVKVLIHIGAPNWAGNISGTYRFKDKD
                     TNFYESQAIIIRILPKLN*"
     gene            86786..87487
                     /locus_tag="LacPavin_0818_WC45_scaffold_160996_curated_clo
                     sed_complete_prodigal-single_191"
     CDS             86786..87487
                     /product="hypothetical protein"
                     /codon_start=1
                     /transl_table=11
                     /translation="MKHLSKYNEFSINEGKISQAVLSGLLSITGTLSKLSKKITGKYI
                     PIKFKDKKKEREVNRDIIKLLDYTLFDMMKYYFNKKYKQEADKTSFTELIKKRSGVDM
                     YDLISRLESNMKIENIELSTDSDIRKKQEDLYNVGIETIKKYKSIFKKIDDSIKETQY
                     LLQELTIIMSGLDPRINRTAGETLDNLHSGLDRLDRLTEPKDMNDILDKASKYGIESL
                     TDQEKDDLDKHSKSI*"
     gene            complement(87527..88021)
                     /locus_tag="LacPavin_0818_WC45_scaffold_160996_curated_clo
                     sed_complete_prodigal-single_192"
     CDS             complement(87527..88021)
                     /product="hypothetical protein n=1 Tax=Nafulsella
                     turpanensis RepID=UPI00037CFEC4"
                     /codon_start=1
                     /transl_table=11
                     /translation="MAKGNKKTGKIATPVVEEKLLSNGKTAVLNYTGRLEDGQIFDTS
                     IGRASFQFKMGASQVIPAFESSVLNKPIGYKATIKIAAESAYGLVREDLIVKVPADNV
                     PKEVQVGQVLNANAQGQDISVTVKEINSEYVLVDGNHPLAGKNLEFDIEILDILDIPG
                     LNTI*"
                     /db_xref="UniRef100_UPI00037CFEC4"
                     /db_xref="A0A0F9U4Q8_9ZZZZ"
                     /db_xref="cly:Celly_2282"
                     /db_xref="UPI00037CFEC4"
     gene            complement(88130..88405)
                     /locus_tag="LacPavin_0818_WC45_scaffold_160996_curated_clo
                     sed_complete_prodigal-single_193"
     CDS             complement(88130..88405)
                     /product="Histone family protein DNA-binding protein n=1
                     Tax=Clostridium sp. CAG:433 RepID=R6YJS0_9CLOT"
                     /codon_start=1
                     /transl_table=11
                     /translation="MNKSDLINEIAESTGLSKADSNRVVDAFVNAVQNALSKGDKVTL
                     VGFGTFGTSRREARKGRNPKTGADLEIAARTVAKFKAGSKLSEAVNS*"
                     /db_xref="UniRef100_R6YJS0"
                     /db_xref="R6YJS0_9CLOT"
                     /db_xref="fte:Fluta_3589"
     gene            88563..88760
                     /locus_tag="LacPavin_0818_WC45_scaffold_160996_curated_clo
                     sed_complete_prodigal-single_194"
     CDS             88563..88760
                     /product="hypothetical protein"
                     /codon_start=1
                     /transl_table=11
                     /translation="MPRTSTVICLRWISSGSIEHFTNLGKMYRKYDAKKLGVSRFTLN
                     KKELYGGYQNDIVEIVKSFIQ*"
     gene            complement(88761..88874)
                     /locus_tag="LacPavin_0818_WC45_scaffold_160996_curated_clo
                     sed_complete_prodigal-single_195"
     CDS             complement(88761..88874)
                     /product="hypothetical protein"
                     /codon_start=1
                     /transl_table=11
                     /translation="MRFKPTKKKRKGIHSKKKSSRSKNSKNYQKLYAGQGK*"
     gene            88904..89284
                     /locus_tag="LacPavin_0818_WC45_scaffold_160996_curated_clo
                     sed_complete_prodigal-single_196"
     CDS             88904..89284
                     /product="hypothetical protein"
                     /codon_start=1
                     /transl_table=11
                     /translation="MKYIFILLFFMITGLCLSNDTTFIYKQNSGYTSPTSTQIFLESI
                     FNVYGKDGSIIIEFIFTDYTYWCGNPDMKIEIIDYNTHELLFKQDCFDLPRWSSIRIK
                     QGHYLVKVSVIKSHKTQIYILDIY*"
     gene            complement(89294..89830)
                     /locus_tag="LacPavin_0818_WC45_scaffold_160996_curated_clo
                     sed_complete_prodigal-single_197"
     CDS             complement(89294..89830)
                     /product="hypothetical protein"
                     /codon_start=1
                     /transl_table=11
                     /translation="VKYLKKFNESDMNIASLVGDMVADINDDYPWMITSVEERDNEGV
                     VIGIRKNEGNGISGYVNLEIVLNKMNQILEQIPDYEIVKVALYFIRSENNKSDYSKFG
                     PYQSSLPDYIGPNKSYVLFKDATSANIKVGIKQGFTGCDRLSRINNYININYRHVSVV
                     LGKKKQSKVRKFFNFLTK*"
     gene            complement(89827..90426)
                     /locus_tag="LacPavin_0818_WC45_scaffold_160996_curated_clo
                     sed_complete_prodigal-single_198"
     CDS             complement(89827..90426)
                     /product="Uncharacterized protein n=1 Tax
                     =Haliscomenobacter hydrossis (strain ATCC 27775 / DSM 1100
                     / LMG 10767 / O) RepID=F4L6B9_HALH1"
                     /codon_start=1
                     /transl_table=11
                     /translation="MKHLKLYEYFSSNEIKTTEDLITKLGEYGIPHETWGKGEAKSVE
                     NLLDELTNSECIIVEEDGQLVRYIEFVGINIFYNEDGNKYLLTEDRQVFNDGRVRKRK
                     MLASVSEKMKSGENPLVSAIRGIKEELGIDVGKYQLEEKKDIGYDNKSQSYPGLSSKY
                     KGHIFNCKLVSSQYREEGYIEVQKDKSTFFVWKKSNITQ*"
                     /db_xref="UniRef100_F4L6B9"
                     /db_xref="hhy:Halhy_0900"
                     /db_xref="89204794"
                     /db_xref="F4L6B9_HALH1"
     gene            90472..91146
                     /locus_tag="LacPavin_0818_WC45_scaffold_160996_curated_clo
                     sed_complete_prodigal-single_199"
     CDS             90472..91146
                     /product="hypothetical protein"
                     /codon_start=1
                     /transl_table=11
                     /translation="VRESFSEYKKTIESNLLGVDYLYAGDVIKSLDRKVYSEIKSSPL
                     TSPTFIINCIKQIYKDSFDSIKQKSIDLVIPTTTGEQLDVVYLKSKIDSFFGSSKYIF
                     SSKETNKFIGINKPLDKTRGLPDYFYPMKSKFVSGSDIYFSPEVEEEDGIYFMYVTNN
                     AFQSMVYVLQNMEYEMVENDPENGVISWTHSITYQLYDCKFSSVRVVIKNVSKIRDEK
                     INQILS*"
     gene            91143..91535
                     /locus_tag="LacPavin_0818_WC45_scaffold_160996_curated_clo
                     sed_complete_prodigal-single_200"
     CDS             91143..91535
                     /product="hypothetical protein"
                     /codon_start=1
                     /transl_table=11
                     /translation="MMKIDISNVGNGHELSDYEMNVLKTSHLRSRLDDINYNMKSEFN
                     YLIVSMSVYNAIECNPRFKPSYTEKVFDGPHYIGMFGTFECYVDLLLPSNMVLMQYDK
                     RIARDKKIDTILNDVDVVTEVEVTINGL*"
     gene            complement(91537..91806)
                     /locus_tag="LacPavin_0818_WC45_scaffold_160996_curated_clo
                     sed_complete_prodigal-single_201"
     CDS             complement(91537..91806)
                     /product="hypothetical protein"
                     /codon_start=1
                     /transl_table=11
                     /translation="MKHLKKLTLENLILKNVLNYCSTSYGQIFWDQNNEVIGGIHEND
                     GEFRSEYMTWLFEHFGIEVEYHREIPDFVKKWDGYDSYGYVEDEE*"
     gene            complement(91808..94084)
                     /locus_tag="LacPavin_0818_WC45_scaffold_160996_curated_clo
                     sed_complete_prodigal-single_202"
     CDS             complement(91808..94084)
                     /product="Marine sediment metagenome DNA, contig:
                     S01H1_L08827 {ECO:0000313|EMBL:GAF95910.1};  TaxID=412755
                     species="unclassified sequences; metagenomes; ecological
                     metagenomes.;" source="marine sediment metagenome.;""
                     /codon_start=1
                     /transl_table=11
                     /translation="MLRKYGQFINEEVGFKNLKKIAAEHKSMEIWFHKDLDGVASALA
                     LKEFLRTYYQIETVDCHIIQYGGLEYAVKNKKPGNLACLVDFAHSKPMFTIATDHHDK
                     QSGADDTKSTYFKPARSNVETISGEISYSDIFTPQDIELIRTVDSANFLTYDIKPEDV
                     QNSLFKYKREDSAAKNRFMMGFVVNRLILAYKNKRITVTSLDGKRDHINKNILECLVL
                     DSTASLYSMFNNIRHYVNEARTSDRSGVLAKPEEIAENLASYIEKMKTYRFIEDPETG
                     EASDYDPTNRRHQFLSKSGSKIGKGVHYDEDYNIISQYGGGALFKPGSYDRYVPFKNF
                     PEANFIAIVWPMGLIQVSCNPFKEKKLKDINLGEISKEVLAKHEPLLSKFYISLESIK
                     NEFETSQDWKQMQKAEGEGYEGVGFKFSDLQAFYADCVFKKEGKDIVKVDIKGESGLE
                     DSMNTLHSNMKDSDLQILKNLKIPVWELIIRNSGGHPSITNISGINFMKYNKQMLKIA
                     YDTDKYTEVLKSIAKEFINALKQKIDIANKGGEVEYDTKGVQLLGQDTNESFEYQLVS
                     KEGHPTTVSKEDFIKAGSDKGMRTDRKSLMTIDNTNKRIIAKFESFKQLNEAIGINFD
                     SDSDEDTGPMVPSSWKEASDKDTGPMVPSSWKEASDEEEISKWAIFAGLGGGFGGANF
                     TGEVFTGTKEQAESRAYGAAQEEYDSYEGLHGLRDTQMIMDEDGVDEEEAEQIRNEEM
                     ESWLDYWVEPYDPSKHTS*"
                     /db_xref="X0V5J1_9ZZZZ"
     gene            complement(94078..94560)
                     /locus_tag="LacPavin_0818_WC45_scaffold_160996_curated_clo
                     sed_complete_prodigal-single_203"
     CDS             complement(94078..94560)
                     /product="hypothetical protein"
                     /codon_start=1
                     /transl_table=11
                     /translation="MRYLKYFEDLEENTQMGITEEEIKECFYDLEDEGWKISVDFKKK
                     FSIDRKKVTKQNITDLLMPGSFEFDLIPYLSVNISRPEMHSRVIKIDDIEFVNKITVE
                     LTDTNIYKGCIGLLSSRLEDYNLFMCKEKIEVRDNGRFGSQIKILIYRKSDENYTVTC
                     *"
     gene            complement(94557..95951)
                     /locus_tag="LacPavin_0818_WC45_scaffold_160996_curated_clo
                     sed_complete_prodigal-single_204"
     CDS             complement(94557..95951)
                     /product="hypothetical protein"
                     /codon_start=1
                     /transl_table=11
                     /translation="MKKYSEKFLNQSGKLKNAKIGFEFEFYMKDLSFYKTLELLNQDL
                     APVKVWGFRQYHSDFIPDDKNFKIEPDLSGGANMVELVTGPLGYYDAKYYLVKIAKFI
                     QKHGYTSEKSSIHFNISFDGEKNLNDLNLLKLILRTDEDEIYRYYPSRKDNVYAKSVK
                     KIIPYKEYDFFNIPIDTIKNNMRLPSDKYYGINFVNINNEKESQRLEFRYIGGKNYEQ
                     SIGQLLYFMDRFIINVYDCIDVPFDAEDADRLEQYLEEHISLFKNFSKYDNFIVEFPT
                     IQIQIDQDNNYDTISAYYSKVYNKLYNLIDGTSDLKECLINYVTSTQRMEVVDANIKS
                     TSNISGYEFVNCKIEGIIDDSYFTGCQITNSQITKCGVENSEVNNSKVLNCRVESATL
                     TGCYVMNGYMNGDMYGGVFRSGKLGPYATMDSDVKIVGDDDNFFDVKFQEEGEKGTDK
                     GVIKAFGKPIPKKQ*"
     gene            complement(95990..96634)
                     /locus_tag="LacPavin_0818_WC45_scaffold_160996_curated_clo
                     sed_complete_prodigal-single_205"
     CDS             complement(95990..96634)
                     /product="hypothetical protein"
                     /codon_start=1
                     /transl_table=11
                     /translation="MRNIKTYKQHNEEISFRNALVGGAIGAIGAAGIYGMIEDHDKAN
                     LHDTEVISSTPFKQYSLSADGEGFDLNISTDGIISASWDTREGSGKSSHTVTHNCVTI
                     PDGVSEIWYDTKFFESGVFATGKKFSGSTNVKLSDLDIYEETKTYIIYEGKFLSSIDY
                     IIVNKGHKDGEEFTVSDDNINKYICDDIGSDIYIFGVKSLGGGNFGGGGSGNKF*"
     gene            96696..98024
                     /locus_tag="LacPavin_0818_WC45_scaffold_160996_curated_clo
                     sed_complete_prodigal-single_206"
     CDS             96696..98024
                     /product="Uncharacterized protein n=1 Tax=Pseudomonas
                     phage Lu11 RepID=I1TQL6_9CAUD"
                     /codon_start=1
                     /transl_table=11
                     /translation="MRITDFKKFEAISPSQFRPYMNVWTEDPLLRDRYKDIFETYKKK
                     FSGDKNAYRIYLPLVEEIKKSETEIEITGFLDKAGYDIIDYIAGQAKFRGARNPKRIG
                     QVITGLERNATPEEKLALKDLMKKFIEDPNRKQGAASKYLVCISRHPYDIAGADTNRK
                     WENCMTLGTENGNHHYLIHDVKEGSLVGYLIEKDDKNIKDPIANCAIKPYLNVDDESD
                     VILVRDPKTYPQPYPDFERTVTNWLDEVNGGKQGIYCLNSKLYNDNRLNNKIVTVRDM
                     NPEIIKKIAKVYGIKLRNLIINDDMSIDVKGDVDLSDRVLTKFPLVFNRVFGNFRATD
                     NNLTTLEGSPCIVDGDFLVYNNKLESLKGGPTKVGGEYSISTNNLKSLDHCPTEVGSH
                     FDMSFNKNLSHIRRADVTCQIGDKFVNRGADDTDSYTYEGMKYLRNFKNF*"
                     /db_xref="UniRef100_I1TQL6"
                     /db_xref="I1TQL6_9CAUD"
                     /db_xref="ant:Arnit_1599"
     gene            98102..98491
                     /locus_tag="LacPavin_0818_WC45_scaffold_160996_curated_clo
                     sed_complete_prodigal-single_207"
     CDS             98102..98491
                     /product="hypothetical protein"
                     /codon_start=1
                     /transl_table=11
                     /translation="VEFFCVYCKTRKKFDKFVKINRVKNKYIIDIKKIVDEEEVDFND
                     DRTYLKILIFNKIQQAIDKKKDIYYIPDFDNEFSIEKLLNLKKILGENNFNVLIFYNE
                     FRRSPEVIDDVFSNLSKFSNSQIIRDY*"
     gene            98525..100399
                     /locus_tag="LacPavin_0818_WC45_scaffold_160996_curated_clo
                     sed_complete_prodigal-single_208"
     CDS             98525..100399
                     /product="Gp269 n=1 Tax=Sphingomonas phage PAU RepID
                     =H9NCE6_9CAUD"
                     /codon_start=1
                     /transl_table=11
                     /translation="MSQLNASPLGLTLDTLSNAKSGVAGYGEGVDIPSRFNNPNSNTI
                     VFTPWPEGPMDDKGVPAKRRSIHSDDIYDVRLKNIIDISDSLFTIDKSGNTIFPTKLK
                     AMDFAYLKNVGVFPNNRLMIARRYAAPVVDDPTSIKQSPISTMISWVPDGEDFLKFDF
                     GEGWEDAEADFTEIFNSVGKDAMGSMGEKLGGYLGGGGGAIPLPGFSEGLQRKLMVKL
                     GLAAEGSDDYIPSGEPNLIKQAKIRKLIGPGKAGSSLDASVSIKMVCEWEQKFLAGID
                     PSIAWMDILNTVLKFGTSPAKFYLGKGGGANMDKVRKFIEDMTNKPLETLTRILTELA
                     SSIGDIIKTIVNALNGEEDKKEDNSDKLDNTKLTEILKTGLTSVLKTVAKKYQIRLIG
                     VINALTGAASTPWHITIGNPMRPIFCSGDMLVEKVDVTLGTELAFNDLPSTIKAEFTL
                     KNARPLGMDEILSKFNVGYMRTVTVKKDLYTSQVDSDFISPDDQTAPRSGTQSPSITS
                     IGGQSVQNANFESGGGVSNIDSGSPGTGFSGTGTSGESRAGNESDAINPDANSTDPLT
                     SETPVPESKYTYTVNSAGPQKWVVATDSNGTVVYTGNKSFTATPSQLIDEAKISLNDK
                     *"
                     /db_xref="UniRef100_H9NCE6"
                     /db_xref="H9NCE6_9CAUD"
     gene            100403..100861
                     /locus_tag="LacPavin_0818_WC45_scaffold_160996_curated_clo
                     sed_complete_prodigal-single_209"
     CDS             100403..100861
                     /product="hypothetical protein"
                     /codon_start=1
                     /transl_table=11
                     /translation="MKIYDIDKLKKGSDGNYDLTQLTFKSRIDVTFYQYEVQRGEEMR
                     IDLVCESIYGTDEYIDIIMHINNIDNPLNIKEGVILKYPSSTDINLFRIEEEKPNSVQ
                     NKIVNTNKTTRKDSSREKYVKQGYSLPPVVLDKPTDPVRIDGNNIIIGGQ*"
     gene            100899..103550
                     /locus_tag="LacPavin_0818_WC45_scaffold_160996_curated_clo
                     sed_complete_prodigal-single_210"
     CDS             100899..103550
                     /product="Putative chitinase n=1 Tax=Pseudoalteromonas
                     luteoviolacea 2ta16 RepID=V4HKH0_9GAMM"
                     /codon_start=1
                     /transl_table=11
                     /translation="MRKISDPWYINNGGSITIDYFDIDNNQLMSTSEDWENRVDKKTV
                     TISGDLKDLSETNYGGRMSFTIRGLFTKLFDEKKGGGEQTYAKTVTDTQIVDGIISNW
                     AAITKQGDLLKLCDPNDKTCSLVDYKSPLNVTPSLDTNPPIQVSATQSNATQSFVVGP
                     TQSEPPITDPNQPIAQETSKEEVIGSNTNKSQKNVDAKFPGLTNVFSPGIKLDPIKFE
                     VPSGQRDKNEFIKGLGYIPFIWYNGYQINYGDIKYFSLYHDGIIPKCKITFNDTMNII
                     KSKGFPLDDTKVQVFINAKSKNLKSIHLEFKVQNFQDNGGSVYTIFGTINIPELYLKK
                     YKSYPSKTSYEAIQDVCREMNIGFNSNIDNSDDKMTWLNGGNKNFQLLDDIILNSYKS
                     DNSFLIGYIDYYYNFNYVDIEKELGRNTKNDVGIDTGGVSAEIVSDEDDRIIPLALSN
                     DRSFESSCMFFNKYKVRNDSTSISLRKGYMTKVKFYEDVDKDFLVFDVDSITSDGTKT
                     VILKGSPQDEKYFNDNYSTVWMGKIDKDNSHKNFNYSTVQNRMNIDDLVKISVEIELP
                     SPNFNLYKFQKVHFSFVNPSSTLTSGITQERLIGDWMIIDISFVYTNRVMKQVIKAIK
                     RELSLGPDETPTGSTSAKELGEINDNPNTESSNADQTQTPGGTSSNATENKTREKGSD
                     ILEPILSAFDHWGITNKYYKIAIIANMKKECGLIPKEENLTGYANTKNDRIRKIFGRR
                     MSGYSEEELTALKKNTPKFAEAIYGVDSGMGLGNDVPGDGWKYRGRGYIQLTGKSLYK
                     KFGEYSKIDIMVDPDLLLTDRFKSAIVAVGYLKYLIKMENFTDQGMADRAVTQAIGGR
                     GLNLDKGYGSEILAIVNNYSKDFGDIS*"
                     /db_xref="UniRef100_V4HKH0"
                     /db_xref="A0A0A8J8P3_9CAUD"
                     /db_xref="bpw:WESB_0295"
                     /db_xref="V4HKH0_9GAMM"
     gene            103593..105347
                     /locus_tag="LacPavin_0818_WC45_scaffold_160996_curated_clo
                     sed_complete_prodigal-single_211"
     CDS             103593..105347
                     /product="hypothetical protein"
                     /codon_start=1
                     /transl_table=11
                     /translation="MPDKLNQFFEDLNSKSPSGKSTGGVHRTSGDSGRSPASPSPGSK
                     PGFTPNELYNNPSAGDATVKWEGNITEQTGIPVDTNDRFNLDSGWTEDKGPMPTRNFY
                     NLFDDSSTDFFKHGLHIDGRTPLKVDKDTLHTSDGADASPQNPFRLGSFVETPYENND
                     PVMFGFEIVIHGATSPLFNGGVEDFINQFGFLKEVGSRRNIISNFKQQFFKFFKSNTP
                     ISSTGTDIPSDRFYLAYYLKKVSGLENLSESNTSEKSKSFVDYKKDLIKLQFTEDVSL
                     SIGSMAYLYKLLYWSRINGKNIIPQNLLRFDCDIIVTEIRNFKRVKKSLGGASGVEIL
                     KENLSRYVYSLYECQMFFDKMPHDSEVDMGTAPKVFENYEMSFNYKFSSMRFEKWVPK
                     YVTDGSVNGKPDPKYSGGGQYSYLTNDRMDPYEVKTSETNNTTATGTNITSSASQPDP
                     VSFGSFNVSQKTTTGGRDAQNPGNNEAAPKELSNMDKFKASSKTAAKNLAKSVEKAAV
                     SQVNAMINVRARLLNNSIDKIRNSMGIGRMSSPANIYKPANGAAGANSRFFYDVQNGL
                     RDFLGESLGGALDAFGKK*"
     gene            105387..106901
                     /locus_tag="LacPavin_0818_WC45_scaffold_160996_curated_clo
                     sed_complete_prodigal-single_212"
     CDS             105387..106901
                     /product="Putative uncharacterized protein n=1 Tax
                     =Cytophaga hutchinsonii (strain ATCC 33406 / NCIMB 9469)
                     RepID=Q11V24_CYTH3"
                     /codon_start=1
                     /transl_table=11
                     /translation="MYIDRTRTYIGVVEDNVDPKKLGRCKVRVLDIFDEMPVEDIPFA
                     SPWKDLNGNQFNVPEKGKVVTVVFDQGNIYKPEYIFSDHYNINLENKLKSLSGADYTS
                     MKAAIFDHKTQIYVNDSEGLMIDHKYNNMNITEGSINLNLKDNNGLVNIGDATAGQQA
                     ILGNHWMDWFDEFVDNLLGNSAGPFLGNMGAPVVPNPAFIAVLQKYKAIRDPILLSHH
                     VNIVDNDKVSTVKMTKREDDSQSGDTWKSTVKKNEVTTKGADSFKPKDGPKKEYDDSY
                     VAPSTDGQPDNVPRDNNNPPNDPLSSPTSNAKIDKLIRYLKSKKYNVYEKTGVLNIVG
                     MRKKDDGKITNKFDDEIYVFYKSEKGNWELVEYSITTTPGYKPKTSALPDKVAILTLG
                     QYVDQYKLGFHQNKPEHKCLKFATSVVHRNDKSGQYNYSAITAQGGFGINIHRSSANG
                     SSENVYNYSEGCQVFKNVNQFKQFISLCENQESLSKKNTFTYTLCKKSEFDSFS*"
                     /db_xref="UniRef100_Q11V24"
                     /db_xref="chu:CHU_1471"
                     /db_xref="Q11V24_CYTH3"
     gene            106939..107208
                     /locus_tag="LacPavin_0818_WC45_scaffold_160996_curated_clo
                     sed_complete_prodigal-single_213"
     CDS             106939..107208
                     /product="hypothetical protein"
                     /codon_start=1
                     /transl_table=11
                     /translation="MLNPKYLITISYQQSVLSGNQLVWIGTASGSTQSIPAYSTPWYV
                     ASMPEVGISATGSTYVLALASLMVIATASTTIDSGTPPLNTIRTW*"
     gene            complement(107771..107926)
                     /locus_tag="LacPavin_0818_WC45_scaffold_160996_curated_clo
                     sed_complete_prodigal-single_214"
     CDS             complement(107771..107926)
                     /product="hypothetical protein"
                     /codon_start=1
                     /transl_table=11
                     /translation="MKEIIIEIRAAEGGNDSKLLVKDLMDIYIRSAKLNNLNYQVKEI
                     IEGYASI*"
     gene            complement(107995..108192)
                     /locus_tag="LacPavin_0818_WC45_scaffold_160996_curated_clo
                     sed_complete_prodigal-single_215"
     CDS             complement(107995..108192)
                     /product="hypothetical protein"
                     /codon_start=1
                     /transl_table=11
                     /translation="MGHYREILPQMVSVSRNCRLTNELAIAIAEKLSPEEFKKFQEWM
                     KLIDSEQSMKTNNTIKKFRGF*"
     gene            108263..108919
                     /locus_tag="LacPavin_0818_WC45_scaffold_160996_curated_clo
                     sed_complete_prodigal-single_216"
     CDS             108263..108919
                     /product="Tax
                     =RIFCSPHIGHO2_01_FULL_RIF_OD1_09_49_22_curated"
                     /codon_start=1
                     /transl_table=11
                     /translation="MKYLRLYEEFNQDLIDKLVEDTRNTGEKNGVKIVFEDTMTIPYA
                     ISGMPVSGYFIDYGNPTLAVAMGKPTEEWVMILAHESSHMDQWIEKSPYWTNSFINGR
                     EAVDYIDEWISGKDFSDEELDKITKASIGVELDCEKRTIEKAKQYKLPIDVKEETQKA
                     NSYILFYTLVKSTRKWNVAGKAPYQVKEVWSQMPTTFDMDYYVVPENLKELYLKYCFK
                     *"
                     /db_xref="87458439"
     gene            108926..109339
                     /locus_tag="LacPavin_0818_WC45_scaffold_160996_curated_clo
                     sed_complete_prodigal-single_217"
     CDS             108926..109339
                     /product="hypothetical protein"
                     /codon_start=1
                     /transl_table=11
                     /translation="MKYINTYKLFENSESSDETYKIVSEQLFYELDDKFRFGPGVFFP
                     LKVRLEYRNDSYDLTIALAGGWIRRMSDDDIKWLRDKVYDINKEYESNGNFYAAFMGD
                     GGGNGRIVFEMMNEDFPRSSMDYMNHPIGPYPDRG*"
     gene            complement(109311..109526)
                     /locus_tag="LacPavin_0818_WC45_scaffold_160996_curated_clo
                     sed_complete_prodigal-single_218"
     CDS             complement(109311..109526)
                     /product="hypothetical protein"
                     /codon_start=1
                     /transl_table=11
                     /translation="MSWQENVTFDKEGLLLYKGINIGISREFVEDIKANISFVNIESI
                     FEENYIKIISEIRNKKLDIILDQDKDQ*"
     gene            complement(109523..111133)
                     /locus_tag="LacPavin_0818_WC45_scaffold_160996_curated_clo
                     sed_complete_prodigal-single_219"
     CDS             complement(109523..111133)
                     /product="ATP-dependent DNA helicase uvsW n=2 Tax
                     =Prochlorococcus phage P-SSM2 RepID=Q58ML2_BPPRM"
                     /codon_start=1
                     /transl_table=11
                     /translation="MKFKYDKKTEELIVSDATRIEYHQINLWLTRHVKGYRYMPAFKM
                     GVWNGQQTYFRNGKINLGLWKECVRGCKEIDVPFVLENKDDFPLNRDVTLEKVQNFCK
                     EFFKEHKVRNKQGEWISFMPYDHQIEAAYKILKNRYCMAEVATSGGKSLIISIVMFYT
                     LKNTDTTAKFLIIVPSITLVTQFYDNIIEYNYGTNNLVEMREKQSDHILSGEHKPCDV
                     RVEEVMSDRPRKFSGTQNANVYIGTYQSLEKWPKEFFQQFHTIATDEAHGAKAKTITD
                     ILKRSFGHAYSRFGVSGTFPPDDSCEILTIQSVLGPKITEVSATELKEKGIITPMDIK
                     VVIMNHNDVEFDDRMTIVRRGGSGKDAFDLEKAYIHQSEPRLDFIKKIVDKCDSNTLV
                     LFHTIEYGQKILSKLQKECPDKDFYYIDGGISGKKREEIKKEMEKTDGRVKVLIASFG
                     TLSTGVSINAIFNIIFADSFKSEQIIIQSIGRALRLHDDKKKANIFDLVDVFSSKEMS
                     NILFRHFKERESFYIKRQYPYKITKINL*"
                     /db_xref="UniRef100_Q58ML2"
                     /db_xref="A0A0F6R5T7_9VIRU"
                     /db_xref="reb:XU06_30555"
                     /db_xref="Q58ML2_BPPRM"
     gene            111243..111599
                     /locus_tag="LacPavin_0818_WC45_scaffold_160996_curated_clo
                     sed_complete_prodigal-single_220"
     CDS             111243..111599
                     /product="hypothetical protein"
                     /codon_start=1
                     /transl_table=11
                     /translation="MGLKSFLQKFGLFKEVTPVADQCSIPEVKAEAPSVEVVKAEATK
                     VIEDRLAEVAKERKEEAKVVVKEEPKVTAKEIKAKLKKVQPVEVNPTPTKKVVKAKAP
                     VKAKSPVKVAKPAKKK*"
     gene            complement(111651..112091)
                     /locus_tag="LacPavin_0818_WC45_scaffold_160996_curated_clo
                     sed_complete_prodigal-single_221"
     CDS             complement(111651..112091)
                     /product="hypothetical protein"
                     /codon_start=1
                     /transl_table=11
                     /translation="MINLMALSKEERIQRLILEVSRKHSLLNQIQSFSPSETGILTED
                     EIYYILSKVEHRIYFITDSPTFEFESKALTCSTMKFDNISDLIDGVLKMTENDYFIFY
                     NVWLEESHHHSYPTSSTTRYVIRGNFQKDHIEIRNNKIDEVLGK*"
     gene            complement(112095..112763)
                     /locus_tag="LacPavin_0818_WC45_scaffold_160996_curated_clo
                     sed_complete_prodigal-single_222"
     CDS             complement(112095..112763)
                     /product="ATP-dependent Clp protease proteolytic subunit 
                     {ECO:0000256|HAMAP-Rule:MF_00444,
                     ECO:0000256|RuleBase:RU003567}; EC=3.4.21.92
                     {ECO:0000256|HAMAP-Rule:MF_00444};; Endopeptidase Clp
                     {ECO:0000256|HAMAP-Rule:MF_00444};  TaxID=313603
                     species="Bacteria; Bacteroidetes; Flavobacteriia;
                     Flavobacteriales; Flavobacteriaceae; Maribacter.;"
                     source="Maribacter sp. (strain HTCC2170 / KCCM 42371).;""
                     /codon_start=1
                     /transl_table=11
                     /translation="MSNDFRKFANKQGISSTYVDGYFRKIQKQNNTLHIIDDSVDGVV
                     VDVYSKLLDSRIIFLATEMDSEICNIIKAQLLYLENADPEKDIKIYIDSPGGSVYSGL
                     GLLDIMDFVKPDIVTINTGLAASMAAVLLCSGTKGKRKALKRSRTMIHQPLGYAGFQQ
                     ASDMEIEAREINSLKKELYELISEKTGQAYDRVHKDSDRDYWMNAEEARKYGMIDEVI
                     IKRK*"
                     /db_xref="A4AMF1_MARSH"
                     /db_xref="UniRef100_A4AMF1"
                     /db_xref="fbc:FB2170_02780"
                     /db_xref="3.4.21.92"
     gene            112866..113180
                     /locus_tag="LacPavin_0818_WC45_scaffold_160996_curated_clo
                     sed_complete_prodigal-single_223"
     CDS             112866..113180
                     /product="5-Enolpyruvylshikimate-3-phosphate synthase (EC
                     :2.5.1.19)"
                     /codon_start=1
                     /transl_table=11
                     /translation="MRTKIEISGYEIEIEEIDGVITVKAEKDGETVEEFTLELAEEGQ
                     EDEESLRTFGEEGQEEEDFSGEEGQEEGQEEEEGQEEEGQEEDEEESKLESFQSFINK
                     KK*"
                     /db_xref="rbc:BN938_2049"
                     /db_xref="UniRef100_Q7M732"
                     /db_xref="RTL1_MOUSE"
                     /db_xref="2.5.1.19"
     gene            113187..114269
                     /locus_tag="LacPavin_0818_WC45_scaffold_160996_curated_clo
                     sed_complete_prodigal-single_224"
     CDS             113187..114269
                     /product="Putative uncharacterized protein n=1 Tax
                     =Perkinsus marinus (strain ATCC 50983 / TXsc)
                     RepID=C5KVD0_PERM5"
                     /codon_start=1
                     /transl_table=11
                     /translation="MDILRFDQFIRESKDSDYLLYYAFDWDDNILRMTTVIHMEKKEG
                     DSWIPVDVSTAEFAVVRNDIENYRTSEDAFCEFRDSGPRGEDAFLIDVKDAISKNRFG
                     PAWDDFIECLTHGSIFAIITARGHEIPAMRRGVEYIIDDVLTIEQQEQMYNYLLKYTY
                     LYKDEENDQERILKGRTSENIVVKKYLDQCDFVGVSAPSRGGSPASPEKSKEIALLEF
                     KDKVNKLAASIGLDAKIGFSDDDVKNVKHIEDLVDNLNKERFPNIIEFVVKNTKNPND
                     ITKKVRVMEGTNQGSGLESSVLSCTQFGNMTGRLYPSDKETRQDDYLNQSKRQVKYLS
                     GVSKDLQKEVKRSRKKKKIITKKPSE*"
                     /db_xref="UniRef100_C5KVD0"
                     /db_xref="C5KVD0_PERM5"
     gene            complement(114282..114467)
                     /locus_tag="LacPavin_0818_WC45_scaffold_160996_curated_clo
                     sed_complete_prodigal-single_225"
     CDS             complement(114282..114467)
                     /product="hypothetical protein"
                     /codon_start=1
                     /transl_table=11
                     /translation="MEEIVEVAKLKIRIKKCSFPKFWYSNIIGEEISVINFSSRDYCV
                     GYKGKILYILVVDADII*"
     gene            complement(114467..115195)
                     /locus_tag="LacPavin_0818_WC45_scaffold_160996_curated_clo
                     sed_complete_prodigal-single_226"
     CDS             complement(114467..115195)
                     /product="Ser/Thr protein phosphatase family protein n=1
                     Tax=Microscilla marina ATCC 23134 RepID=A1ZXF4_9BACT"
                     /codon_start=1
                     /transl_table=11
                     /translation="VKIYNKKYLLGDIHGYWSIIANHVVHYDEKNIAYIQVGDFGVGF
                     DAHEVEIEKLTKLNEILNTYECDLYIIRGNHDMPDWFKADNFMNEKQILNRITFIPDY
                     TVIEIDFEKILFVGGAVSIDRIPRMMSLRASWWVDEVFHLDVDKLQEFEQIDRVITHT
                     APNFCEPKTLNSLVYGYAKNDAELLSDLRLERDRITEMANILMLNGKNNLKGWYYGHF
                     HNNYRFLHSNAEFVCLSVNKFTQL*"
                     /db_xref="UniRef100_A1ZXF4"
                     /db_xref="A1ZXF4_9BACT"
                     /db_xref="rbc:BN938_2565"
     gene            complement(115179..115571)
                     /locus_tag="LacPavin_0818_WC45_scaffold_160996_curated_clo
                     sed_complete_prodigal-single_227"
     CDS             complement(115179..115571)
                     /product="hypothetical protein"
                     /codon_start=1
                     /transl_table=11
                     /translation="MIGYLTILLVLTIGVIAGYLVSYKVNSRRIKQKTKKILSSGTGR
                     FGIIEAEANYRKFTIEIEEIGEAGTLTKVRVVAVVASSGESYSHKDLLSKSYFKEWLP
                     TKEIIWYNNNSQKIRDSKISQILSENIQ*"
     gene            complement(115568..115942)
                     /locus_tag="LacPavin_0818_WC45_scaffold_160996_curated_clo
                     sed_complete_prodigal-single_228"
     CDS             complement(115568..115942)
                     /product="hypothetical protein"
                     /codon_start=1
                     /transl_table=11
                     /translation="MKKGRFLYKTNLKEFKLEDPKNSIDVDFSVYGIFDTEKVTWTYY
                     VISSVPDGSSFNLTPHICCCRLSCMSSYDNISTFGRKVKTKEEGVSFIQEFKDKWEFG
                     SNDTRQEKRDQKIDDVLGGDRK*"
     gene            116008..117207
                     /locus_tag="LacPavin_0818_WC45_scaffold_160996_curated_clo
                     sed_complete_prodigal-single_229"
     CDS             116008..117207
                     /product="hypothetical protein"
                     /codon_start=1
                     /transl_table=11
                     /translation="LFACIKVMDKVYIKGLVQNILNKEFSSPGRRKIIDFTDRLNVCC
                     PFCGDGKSEYKKRGNLYFNKLLYICFNCDKKTSFDRMCKEFNEVIDPDKKLEIIQHLD
                     SVVTYADYEDDFVNAKFDNLIDLAQLEVVFNNNTTPISDFKPIQANGGVYKYLVGRGI
                     SPELHKNIYQAKYWKNEDESEWIIVMLNRKGNKVLGAQARNLKEGRRRFFKIYNYEAL
                     YKWVHGDEIEFDINEMVVYNKLSYYFNILNVNFEKTITVFEGYIDSLFYPNAIGLVGV
                     NTDSKFLETNNLELQYFFDNDEAGYKKTEQKLKEGFTVFLWKKLFDDIVEKKKSDDPF
                     KLMYRISKVKDLGKLSELVPGPYKKLELNKFFSRDVMDIKYIPKFRKKKKVDEKDYGK
                     EFKSFLD*"
     gene            complement(117204..117674)
                     /locus_tag="LacPavin_0818_WC45_scaffold_160996_curated_clo
                     sed_complete_prodigal-single_230"
     CDS             complement(117204..117674)
                     /product="HNH endonuclease domain protein n=1 Tax
                     =Clostridium perfringens E str. JGS1987 RepID=B1BUD7_CLOPF"
                     /codon_start=1
                     /transl_table=11
                     /translation="MRLIKILKFLYISEHSHFVSVDKTTYFRWKWLIRLAIGMNKNYK
                     SCEILRKKYKIMENIVIVGLKYNGKNVKRRTSGYAKDFVKSNINSKCIYCGDKLTNNN
                     ATSDHIIPISDGGNNCQVNLIVCCKDCNNERGAMPFIDYLHIKNPNLKVRRLFI*"
                     /db_xref="UniRef100_B1BUD7"
                     /db_xref="A0A011UAL7_RUMAL"
                     /db_xref="mgm:Mmc1_2057"
                     /db_xref="B1BUD7_CLOPF"
     gene            117751..118092
                     /locus_tag="LacPavin_0818_WC45_scaffold_160996_curated_clo
                     sed_complete_prodigal-single_231"
     CDS             117751..118092
                     /product="hypothetical protein"
                     /codon_start=1
                     /transl_table=11
                     /translation="MANEKKEVTPVPVKTNIFKDGFFGWNNFKWIITEIRDIYSNKDS
                     YFSKKRIESGIAFIIAQWGMIFFLLKRYDSMTMSDFLFWAGVEFAVSGYIINKIQQEK
                     KDEASVDPPVQ*"
     gene            complement(118133..118642)
                     /locus_tag="LacPavin_0818_WC45_scaffold_160996_curated_clo
                     sed_complete_prodigal-single_232"
     CDS             complement(118133..118642)
                     /product="hypothetical protein"
                     /codon_start=1
                     /transl_table=11
                     /translation="MAIIKKYNQYIKKINEDFDFPEGEIQDEVKDEVQGEISDESDYS
                     EEEGHQYKGNRMLAELADKLGAEVVDNSVEYNGKVINFFSETEMYHVDRKKFKTADEV
                     VEYLSSEGGNDISDEAPDFDNETPVLDDEKDFSEREDEERYQRRGEEELTSESKSYRR
                     TRTFKSFGK*"
     gene            complement(118688..119155)
                     /locus_tag="LacPavin_0818_WC45_scaffold_160996_curated_clo
                     sed_complete_prodigal-single_233"
     CDS             complement(118688..119155)
                     /product="hypothetical protein"
                     /codon_start=1
                     /transl_table=11
                     /translation="MRYEGYGSQERQDDILDKISKYGVDSLTSLEKEFLDSHSSHKED
                     EIHNKIKYLENDQVFEDDSGYFKFEYRLTEDYGDEIHHIGTLYVPAIEWENGEISEGI
                     LEGKIIVYPNGDTVADFEKVYKNSTYDVFEFCGGIEYELDNFLDYICEELKEK*"
     gene            complement(119170..119523)
                     /locus_tag="LacPavin_0818_WC45_scaffold_160996_curated_clo
                     sed_complete_prodigal-single_234"
     CDS             complement(119170..119523)
                     /product="hypothetical protein"
                     /codon_start=1
                     /transl_table=11
                     /translation="MVLVDEHIDKDSGVTMKFYFGLDFQKVLSHPKDGSGGMIFCFVD
                     NYTDSKKSYERERKINNILNDIEFEDFEIDQINNSYVCIYQTSGYQNEVYKSIKEKMI
                     NVGPYIGTTNGIINS*"
     gene            complement(119510..119740)
                     /locus_tag="LacPavin_0818_WC45_scaffold_160996_curated_clo
                     sed_complete_prodigal-single_235"
     CDS             complement(119510..119740)
                     /product="hypothetical protein"
                     /codon_start=1
                     /transl_table=11
                     /translation="MKLDKIYPYYILYLDARLADNKIGKGAYKLLKMSNSAFIDYKYR
                     FENDELFNERQLELYKSESRDKKIDDIFDGIG*"
     gene            119773..120486
                     /locus_tag="LacPavin_0818_WC45_scaffold_160996_curated_clo
                     sed_complete_prodigal-single_236"
     CDS             119773..120486
                     /product="hypothetical protein"
                     /codon_start=1
                     /transl_table=11
                     /translation="MKKISFILEAQNRVHGGGNPFSNGHRSRANKDGFLKSHFMLDLD
                     EIIYDQDNKIIALVEKKYKADSVKLGNILKQPTIQKGVLLHLSNILKCKLFVNITSED
                     KYYRIDSLTDYKEFSSESFAESSSKYLKYNSDDMIYVEYKKSGQNFVIKAITRRLADN
                     IDINGLLSLMSQKLNVPIIKVDDNSDVIKFYKSTGPGGVFVGKVESIQDPSSLVDDSK
                     RRQLEDDWESIYRKLGIWD*"
     gene            complement(120483..121907)
                     /locus_tag="LacPavin_0818_WC45_scaffold_160996_curated_clo
                     sed_complete_prodigal-single_237"
     CDS             complement(120483..121907)
                     /product="hypothetical protein"
                     /codon_start=1
                     /transl_table=11
                     /translation="MTRDEKIKKIALLKNKASDLKKEVDYYNAMQLALKLVLNGSYGA
                     FATQYFILFNNHVAGTITAQGRDLTKTMDKVNEDYWYDQWHLDTELHDKVCVTNVTQV
                     PRTEHVSIYADTDSLFVSFKPAIDHSTWKNLKFNRTYLDSIDKKFIILSKEKESFDNK
                     NCVGEANKIDELKELLSKEHDVIIIDGFFVKNRELSKLIKSGEIKCELVWNWSNELDY
                     IQGLDFYRYGGYFKKSLEDYAAGFGVENKEDFELERISESMINIAKKKYICHITYEDG
                     IPYEKLTYIYPKGVELVRSSTPLFAREKIVHIVKYLFTNPDTFNIKDLLKLVKNLRKE
                     FELANIDDICMQSSCSNYETKITNDKTLPLGFVSGAHFAVKSSAYYNYLLNKDKGLQQ
                     KYEFIKSGTKIKYFCCKDKSINDTFAYIRGSYPHEFAPEIDYDTQFLKAILSPVNSII
                     EPLGMPQITARLSVVMDIFGGSGF*"
     gene            complement(121938..122711)
                     /locus_tag="LacPavin_0818_WC45_scaffold_160996_curated_clo
                     sed_complete_prodigal-single_238"
     CDS             complement(121938..122711)
                     /product="Uncharacterized protein n=1 Tax=Nitrosospira sp.
                     APG3 RepID=M5DK19_9PROT"
                     /codon_start=1
                     /transl_table=11
                     /translation="MLIGNYSVVNKHPGRTFTSPTVYNNAEIKTGSRRSMFSGATGGS
                     NYMNRSSGTPTGYRAPYSWNMAQVSGGLGSFTLVSGVGSASANLAGGLNAEAGLTGGG
                     FISIANLSLVLSAVALIQGSGTFSASISGKLEASITLAGSGNFVASITALGNAIALMS
                     GTGSMSNSITATADITATLTPFTDLSPENLARAVWEALAADFNTAGTMGNKLNSAGSA
                     GDPWSTILPGSYTGDQAGAIVDRLESLITQVKALTAAQS*"
                     /db_xref="UniRef100_M5DK19"
                     /db_xref="M5DK19_9PROT"
     gene            complement(122727..123620)
                     /locus_tag="LacPavin_0818_WC45_scaffold_160996_curated_clo
                     sed_complete_prodigal-single_239"
     CDS             complement(122727..123620)
                     /product="hypothetical protein"
                     /codon_start=1
                     /transl_table=11
                     /translation="MGFSSMDDFINKTSTNGKFWRVDWNKNFLPTTPAVAGEWFSLSR
                     GAGNPTADDLYNRGVTNSMTGLSQSTASASGIYTGGDTGSETKHIVNASAFSAAVTTM
                     PAVIMAVDLLAYVRVTNVIGITSQIVVTASLPRYTDGAGVQVYMVNTNATPMGAGVPT
                     ITLTYVNSVGSASRVTPATLPTCKTAGANGLILYSGTGVGKYGPFIPLQTGDAGIRYI
                     TSFQLSASYVSGEFALMFCKPLFTLPMTTIGVAAERDFMNQVPSLPRVYDGANIHFLL
                     YNGAATPINSSFFGHIDFAWG*"
     gene            complement(123639..124493)
                     /locus_tag="LacPavin_0818_WC45_scaffold_160996_curated_clo
                     sed_complete_prodigal-single_240"
     CDS             complement(123639..124493)
                     /product="hypothetical protein"
                     /codon_start=1
                     /transl_table=11
                     /translation="VRNLKELVDAIETDGKTSIGSWRKSPTGVTPARVWYDLSVTPGN
                     PIPQYYASTPLVSVNFKSSDVGLYHNTGLTSSKTFLKELTVISNTATALPMRILLLDY
                     LMYYPFIDEGTTDEQILTTSTPLLRWSDGKGVQIMAISVAGRTGGQTFTVKYTNQDDV
                     AGRVTGTASQNTTSITGNIVTTEGATVDMVGPFLPLQAGDSGVKSIQSVTMGGVDVGL
                     FTLVLVKPIASTQILEITAPVEKDFLVNNALSLPEIKPDSYLNFICLPNGSLAATSLH
                     GTIKTIWT*"
     gene            complement(124500..124655)
                     /locus_tag="LacPavin_0818_WC45_scaffold_160996_curated_clo
                     sed_complete_prodigal-single_241"
     CDS             complement(124500..124655)
                     /product="hypothetical protein"
                     /codon_start=1
                     /transl_table=11
                     /translation="MQQTYRCSKCNLAVIILPGIAEPIKACNCKAPIIAEISAITYGS
                     SSVNKVK*"
     gene            complement(124639..124782)
                     /locus_tag="LacPavin_0818_WC45_scaffold_160996_curated_clo
                     sed_complete_prodigal-single_242"
     CDS             complement(124639..124782)
                     /product="hypothetical protein"
                     /codon_start=1
                     /transl_table=11
                     /translation="MVVHCIIDRDDDVKPVVLFLDIKEAFAYFKQLEEEGKTNIKFYA
                     TDL*"
     gene            complement(124784..125194)
                     /locus_tag="LacPavin_0818_WC45_scaffold_160996_curated_clo
                     sed_complete_prodigal-single_243"
     CDS             complement(124784..125194)
                     /product="Putative uncharacterized protein n=1 Tax=Daphnia
                     pulex RepID=E9I5M7_DAPPU"
                     /codon_start=1
                     /transl_table=11
                     /translation="MSKSNTTETDFLNYTFKATPFTWNASPNLYVSLHTADPTDSGDQ
                     SSFEANYGSYSRVEVVRSVVGWSVSGNTAQNAALIQFPQSTGGTNVLTYVAIGLSSSG
                     ATQILYSGQLNSSLTVTNLIQPQFSAAALQIQED*"
                     /db_xref="UniRef100_E9I5M7"
                     /db_xref="E9I5M7_DAPPU"
     gene            complement(125251..129684)
                     /locus_tag="LacPavin_0818_WC45_scaffold_160996_curated_clo
                     sed_complete_prodigal-single_244"
     CDS             complement(125251..129684)
                     /product="Collagen triple helix repeat-containing protein
                     n=1 Tax=Clostridium sp. DL-VIII RepID=G7M5L2_9CLOT"
                     /codon_start=1
                     /transl_table=11
                     /translation="MGNNLTGLTVSSTYGRLVQVIGGLYYDGFGNLLSLGGGTYSIGP
                     QGPTGPQGATGSQGTSLSWMGDWDPMMIYFYYDSVYYQGNSYINILGLTYGGSPYSPP
                     NVDTTHWSVMSIGLTGSQGATGSQGIQGATGATGSTGSTGSQGIQGSAGSTGSQGIQG
                     ATGATGSIGATGSQGIQGSTGATGSQGIQGATGSIGATGSQGIQGSAGATGSQGIQGA
                     TGSTGSQGAIGATGSQGIQGSTGATGSIGATGSQGIQGETGATGSQGIQGATGATGSI
                     GATGSQGIQGITGATGATGSTGSQGETGATGSQGITGATGATGSQGIQGPPILTTLSQ
                     SAPATTNDMTQGYQVGSLWSVYGYVNGQSSIWVCTDASTASAVWQPSSSTVMKNGVPV
                     ATDDFSLGYHVGHMWYDLDTNLLYWCHTATVGAAYWIQVNSVGATGSQGIQGVGATGA
                     TGSQGIQGETGATGSQGIQGATGATGSQGIQGETGATGSQGIQGATGATGSQGIQGAT
                     GATGSKGDTGETTGRILYFNNSIASDITGYREMYGIYDGYTESNIATTATNSTPALIT
                     IFTNPIGLPGVTILPTGIWDINIYANVDNLSQPTFIYGELYVRNYPGVTESILATSSS
                     SEILSLTTGLYDIPFTIPQTVVNITDRLVLKLYTYTSGGSSKIVTTYYEGALHVSHLH
                     TTLQALPGLPGPTGSQGPQGVTGATGPTLGLDRSLSINNNSGTYSIIMGTGTNIKSSN
                     GGGQINFDWTSPGDVVITSDGGDGLGGVLEVYTTQTALYTRDGYAGIESLMDSPGDLN
                     LENITNVWSTGTASVVNIGVSRNYSTAYDNYQEINIRENGLFSATSSNVNRNAIFIGA
                     RKASFSAGITNSVILGGVGLSATQSNTVYVPTLRASSNLFVSGTQSVIGATAVNNSGL
                     GVLRVAQGSAWMDFGQIGAGSFGMWINQTPSATNHSILVTSANTMQINSAFLKLQQGN
                     VDKMTMDANSFIFTPTQAALATTTAFKIAVASSSSTTATIEALSFNIASATIQHATGT
                     VSVQRFALIEAPTYSFVATSSITDAATLAISGAPNAGAFAGITNSHALWVQSGAVTVD
                     DGSGRTIIRSSVGTPADPAIYMGNTQSGFVPSATNYILKVASGGSGNTFLNGNAVAIM
                     TGGSARVTVTNGLIQFASSGASTGNLTSYIFTSPSKTTQTSSTEQINFLVTQQITQFV
                     GSATAISNQRSFVINAATYSASTTASVITNAATLAITGAATTGPNMTITNNYALWVQG
                     SASRFDGLVDHGNNKIINLATGSNNLDAVNVSQLNAATSSIYSSMGLVVGVTGSQGAT
                     GSQGVQGATGSQGVQGATGSTGPVGATGSQGIQGETGATGPAGATGSQGIQGSTGSAG
                     ATGSQGIQGIQGATGSGSFVETYESVSKNLKSYDYSFSYTGSNLTTITYTFGTYSIIK
                     TLNYTGDNITSIVLSGNTPGGISLTKTLTYSGATLSSIAYT*"
                     /db_xref="UniRef100_G7M5L2"
                     /db_xref="I0YST7_9CHLO"
                     /db_xref="csr:Cspa_c19820"
                     /db_xref="G7M5L2_9CLOT"
     gene            129747..130082
                     /locus_tag="LacPavin_0818_WC45_scaffold_160996_curated_clo
                     sed_complete_prodigal-single_245"
     CDS             129747..130082
                     /product="hypothetical protein"
                     /codon_start=1
                     /transl_table=11
                     /translation="MDTRHYLNWEEVNFTWESVDMLWEEVFIEIEQAVRRGGNGGYAE
                     YVKGNPWDKLRRDIGEEKTKKVIKLYCKVNGIDYEKVLESGTDIKVSVNSFERFVKEG
                     ISVKVNLKN*"
     gene            130093..130656
                     /locus_tag="LacPavin_0818_WC45_scaffold_160996_curated_clo
                     sed_complete_prodigal-single_246"
     CDS             130093..130656
                     /product="hypothetical protein"
                     /codon_start=1
                     /transl_table=11
                     /translation="MKDDVFTFDDFFKNPKKSELVKESIQEEQSNENPDEQTSDVIEN
                     VQEEVKDVQEEVLETNEDIDNNNYYNVFMDKNEEFSCDISIEGAKKDETYVRLVIESD
                     DWTLMFNGEIRNGKCYIPIRKLNILTEGQVGNIRLEVIAEGNLFTPWEDKFKVKLSKK
                     VTVKVNEQKDSTKFDKNRVGVKVNVNK*"
     gene            complement(130657..131121)
                     /locus_tag="LacPavin_0818_WC45_scaffold_160996_curated_clo
                     sed_complete_prodigal-single_247"
     CDS             complement(130657..131121)
                     /product="Uncharacterized protein n=1 Tax=Acaryochloris
                     marina (strain MBIC 11017) RepID=A8ZK69_ACAM1"
                     /codon_start=1
                     /transl_table=11
                     /translation="MKLTIELVPRTCWYTNVRSNVTKSEWDKIRKHCYELAGNKCEIC
                     KDTGFNQGIKHAVECHEIWSYDDINFIQKLEGLISLCPMCHKTKHVGLAQINGQLDRV
                     AKHLAKVNSLKLKESYDYIDNSFKLWSDRSRFEWVTDISYLDSYLPSGLPGF*"
                     /db_xref="UniRef100_A8ZK69"
                     /db_xref="amr:AM1_A0059"
                     /db_xref="A8ZK69_ACAM1"
     gene            complement(131124..131357)
                     /locus_tag="LacPavin_0818_WC45_scaffold_160996_curated_clo
                     sed_complete_prodigal-single_248"
     CDS             complement(131124..131357)
                     /product="hypothetical protein"
                     /codon_start=1
                     /transl_table=11
                     /translation="MRLGILYKDGRIVNHRSLLKVMINPILRYFGYYVATVCENEKVK
                     GIKLKRGQKTNRILYYFNSSNEYDTIVRKRIFI*"
     gene            complement(131357..132133)
                     /locus_tag="LacPavin_0818_WC45_scaffold_160996_curated_clo
                     sed_complete_prodigal-single_249"
     CDS             complement(131357..132133)
                     /product="hypothetical protein"
                     /codon_start=1
                     /transl_table=11
                     /translation="MANKIKFKVNPDKISDFIDKISDLTKISDTVKLKIDNDNILMYS
                     MIGSNVILAFKNYVIKTREYLEYEDDMEYSLDIVIANSGKFVKNLTFLKTSDKVTMEV
                     SYKASTDDETVMNARSVQIVGGKLKINWVGGEQYELKDITKPQLDQRLDLKNRKWAFT
                     ISKADFGDVKKLSSINADRLISINIMSGKVILSETAAWELEVDQLDKDRNSNLILNKK
                     FLSCIDESQDVEFNIFDNFMLIKGSNSNLMLSFEQNFSDD*"
     gene            132222..133076
                     /locus_tag="LacPavin_0818_WC45_scaffold_160996_curated_clo
                     sed_complete_prodigal-single_250"
     CDS             132222..133076
                     /product="Uncharacterized protein n=2 Tax=Cyanothece RepID
                     =B1X1X7_CYAA5"
                     /codon_start=1
                     /transl_table=11
                     /translation="MIKKWGDFIREFVDEPINVDYINSRMHELKDTVMQTQNDQYNDD
                     DFYLGLEWSIEGKSHDNNSQGQLNINFSTVDGDIRFEFDLDRLEINKIENESSISNNI
                     KSMKISSVEEGLDIIEKYIYNYLGVSESVVNEWIDIQTNTPIADALLVTYLLLFMKWR
                     DLTIENLVNNTKKIVIDFAKFLNGYGYPIDVDVLENRFDKIVKMVTIKAKSDRLRESF
                     VGKFDYKDLIGKKVRIVRLEDPYTHLKPGDEGTVRGVDDAGHIMMKWDSGSTLNIIPE
                     IDEFDVID*"
                     /db_xref="UniRef100_B1X1X7"
                     /db_xref="cyt:cce_4790"
                     /db_xref="B1X1X7_CYAA5"
     gene            complement(133119..134534)
                     /locus_tag="LacPavin_0818_WC45_scaffold_160996_curated_clo
                     sed_complete_prodigal-single_251"
     CDS             complement(133119..134534)
                     /product="Putative uncharacterized protein n=2 Tax
                     =Aureococcus anophagefferens RepID=F0YQQ0_AURAN"
                     /codon_start=1
                     /transl_table=11
                     /translation="MFNDNILMLTDSYKPTHWKQYPKGTSKVYSYLESRGGKFDNTMF
                     YGLQYFIKQYLVGKVVTLEKIAKAHKFYDAHLGPGHFNLEGWMHILEKHDGRLPVRIK
                     AVPEGTSVKTSNVLITVENTDPEVPWLTNYLESILLQVWYPTTVGTLSREIKKLLVSY
                     LKKTTSYDGDGIKNIVSFMLHDFGFRGVSSVESSAIGCSAHIVNFLGTDTVSGILLAQ
                     DFYNTDNMLAFSIPASEHSTITSWTEPFEVKAMENMLDQYPTGLVACVSDSFDIIRAC
                     KDYWGTELRDKILSRDGRLVIRPDSGDPVQTLRQVFHILWDKFGGVINDKGFKVIDPH
                     VRVIQGDGVNYESIIDVLDMMVEEGFSVENIAFGMGGALLQKVDRDTQKFAFKCSSIT
                     INGEEVDIRKNPIEINENGERVQSFKKSKAGRLKLVNGLTIEHSHDEVGDELVEVFLD
                     GYIKQEWTFEEIRERAQVDFL*"
                     /db_xref="UniRef100_F0YQQ0"
                     /db_xref="F0YQQ0_AURAN"
                     /db_xref="scn:Solca_4118"
     gene            complement(134640..135581)
                     /locus_tag="LacPavin_0818_WC45_scaffold_160996_curated_clo
                     sed_complete_prodigal-single_252"
     CDS             complement(134640..135581)
                     /product="ADP-ribose pyrophosphatase n=1 Tax=Solitalea
                     canadensis (strain ATCC 29591 / DSM 3403 / NBRC 15130 /
                     NCIMB 12057 / USAM 9D) RepID=H8KN28_SOLCM"
                     /codon_start=1
                     /transl_table=11
                     /translation="METKSYSIGALVGRFQVHELHDAHHYVIKQVVDNHKKVILFLGV
                     TRTSSTKKNPLDFETRKRMIQKHYPDITIIALPDFGDDKRWSLEMDKRIREIYPIGDV
                     LMYGGRDSFIPYYKKGGGLFDCKELDQYTFVSGTEVRKIVSEQVKESSDFRAGVIYQS
                     YNQYPKVHPSIDIAPFNEDGTKVLLAKKPNEDGWRFIGGFAHPKDASYEDTAKRKFMD
                     EAGQAEIGDIKYITSLRVDDWRYRSEEDKITTILFKCKFMFGRIEPSQEISELRWFDL
                     KWIRDTWYDMNDNHTTEVGMVQEHQELMKLLIKSELK*"
                     /db_xref="UniRef100_H8KN28"
                     /db_xref="A0A0F9UYI4_9ZZZZ"
                     /db_xref="scn:Solca_4117"
                     /db_xref="H8KN28_SOLCM"
     gene            complement(135583..136005)
                     /locus_tag="LacPavin_0818_WC45_scaffold_160996_curated_clo
                     sed_complete_prodigal-single_253"
     CDS             complement(135583..136005)
                     /product="hypothetical protein"
                     /codon_start=1
                     /transl_table=11
                     /translation="MRTLKSFCDSKFIRIFVSVMVHVILTITLILIPVVLIGASIFNL
                     ISSIKSNRKSTNYLCNWSKFNKEILKWGEEITDESIKRKYYEHCISILTKEDKKSRLD
                     YQVQTIPELRSEIYKLFSSHIPSIRKEIRDHKLSKILK*"
     gene            complement(135980..136375)
                     /locus_tag="LacPavin_0818_WC45_scaffold_160996_curated_clo
                     sed_complete_prodigal-single_254"
     CDS             complement(135980..136375)
                     /product="hypothetical protein"
                     /codon_start=1
                     /transl_table=11
                     /translation="MGPKFILKEDMIIKLEIANSKKEIKLLDMGTTFEANENGEYIIE
                     TIAGKTILREDGMRVLKDISNSKLLFDVIEEEKEAENQQEVEIVIEEIPDDDDEHSKR
                     WRIQLDVTTTRKKLKEIERFINENIKKLL*"
     gene            136423..138378
                     /locus_tag="LacPavin_0818_WC45_scaffold_160996_curated_clo
                     sed_complete_prodigal-single_255"
     CDS             136423..138378
                     /product="Uncharacterized protein n=2 Tax=Cellulophaga
                     phage phi38:1 RepID=S0A044_9CAUD"
                     /codon_start=1
                     /transl_table=11
                     /translation="MCKNHNHNHSKKIFKFEDFVNESKVIELLIEGNLTASDKFLKKL
                     SLIRSNPIADTLYNAFLNKTHIDKDLSQNWVDVSDKEDVVTFMADRGASRLDNKPESI
                     FSANRNEIKVGRFARAILTELGQTVADKDIEVFVNTYKASNVDTTKKFEMVSGKDIKK
                     YYHEDSYSSDKGTLGDSCMRYDNCEKYFKIYTKNPKYCQLLVYLDDNGKVLGRALVWK
                     LKKKKLFNIKDQSKYDCPAIYFMDRVYTTSDSDVVKFTNLAKEKGWLYKWKMTADTEQ
                     GLIFRYNDQILFGQITVELDKVEFRNYPFFDTLSFCDGDSYISNVGLIGDDAFTMCST
                     EGESEPCCDCDGDGYDKDNDGDCRACSGSGNMDDPKCGGMGQEICIKCDGDGSIVCKK
                     CNGDGSYDCPSCSEGDINCVKCGGNGYKECSVCKGTGDGDHCTKCKDGTLSCSECGGK
                     PVTCKTCKGSCSIVKKWGVGKRTVSCPDCGGLGVGLSGPDSQTGCRCDKCSCTTFSDG
                     SWDFWRNTGVVDCEECDGLGTLPCIECKDKEGGFHIGCIECEVCDGNGSKPCEVCKGN
                     RSYTHGSIECEVCKGNGSIGECDKCKGSGSLGKCKNPSCDNGKVTCLLCNGKGEDLRT
                     GKILCPSCTGLLDIFKEDLKCGIFTLK*"
                     /db_xref="UniRef100_S0A044"
                     /db_xref="S0A0Q6_9CAUD"
                     /db_xref="fpy:FPG101_02680"
                     /db_xref="S0A044_9CAUD"
     gene            138354..138905
                     /locus_tag="LacPavin_0818_WC45_scaffold_160996_curated_clo
                     sed_complete_prodigal-single_256"
     CDS             138354..138905
                     /product="hypothetical protein"
                     /codon_start=1
                     /transl_table=11
                     /translation="MWYFYAKMKYIKNINEFFDTEDLKSKMEIPYLKGEIPFKEIVKD
                     KNMLSYGDGLLAKLLIDCPYIGQLNYNRLSNTILNLGFHKNINFDGKDVLIYFVIEIM
                     ESSVNNRFISNTYARCVSGDYLFDKAIKKGTFGYQGLVTSLNNETLDLLVEFNNFTNN
                     KFGIKCVPFITREYMKEFNVGRN*"
     gene            complement(138906..139400)
                     /locus_tag="LacPavin_0818_WC45_scaffold_160996_curated_clo
                     sed_complete_prodigal-single_257"
     CDS             complement(138906..139400)
                     /product="hypothetical protein"
                     /codon_start=1
                     /transl_table=11
                     /translation="MNVYNQEELDRISKTRETNDKLEEFFNEKRQDWNKNIEPLFKAL
                     NVDLSNPSNAKEILNSQSLALSYRQGINEQINYFLNRRSREVTKIKKLRQDKFIFYAT
                     GFGIKTNMGEKSILIDAHIGENDRCIELIESYVEFLRASVKNLESLSYSIKNMIELMN
                     YLGK*"
     gene            139481..140215
                     /locus_tag="LacPavin_0818_WC45_scaffold_160996_curated_clo
                     sed_complete_prodigal-single_258"
     CDS             139481..140215
                     /product="hypothetical protein n=1 Tax=Hahella ganghwensis
                     RepID=UPI00037579D1"
                     /codon_start=1
                     /transl_table=11
                     /translation="MNITIDILKSTVSKLGYKWYTDRPNLIGIRTTLQIPDVFNDVFC
                     LVWKQDVIPTGLTDIKRQEWLNKNLFYGKTGLPLSVDGDFGSNSQFAMDQYNQVVGEE
                     RLKFWVITTDPGTFWLNNPYSSLGTAVLKPGQWVDCWSLGLHQGKADHPAFVQVGKVT
                     VFRDNDKDSISEEQGKEESGLFGINIHRSNATSKSMVIGKWSAGCMVFQTKSDHDQLR
                     SICDQYKSKVNNRFTYTLLREKELSI*"
                     /db_xref="UniRef100_UPI00037579D1"
                     /db_xref="hch:HCH_06774"
                     /db_xref="Q11V24_CYTH3"
                     /db_xref="UPI00037579D1"
     gene            140215..140418
                     /locus_tag="LacPavin_0818_WC45_scaffold_160996_curated_clo
                     sed_complete_prodigal-single_259"
     CDS             140215..140418
                     /product="hypothetical protein"
                     /codon_start=1
                     /transl_table=11
                     /translation="MVGYIYLLKCPLTEEVKYIGLTRNYKKRKSQHRCYSESMSKNHQ
                     YNKWKDTLKLSGKRPIFEIIEEN*"
     gene            140679..141845
                     /locus_tag="LacPavin_0818_WC45_scaffold_160996_curated_clo
                     sed_complete_prodigal-single_260"
     CDS             140679..141845
                     /product="Polyphosphate kinase 2 superfamily n=1 Tax
                     =Verrucomicrobiae bacterium DG1235 RepID=B5JFQ9_9BACT"
                     /codon_start=1
                     /transl_table=11
                     /translation="MINNFIKFINEEITIGKMDPKTLSTIKDNLVERLDEYKDYILGS
                     ISYDIKTNKVVYNDDFDNIDLSIIMRELINEFSQDIIDDLNVDTFLRKIHQIIDLRKR
                     NTKKQIRDEFVEYYISLNNRIERMYKRINQPEQYKDFGEEEDETSILGRKEYESEKYD
                     IQVELMKLQEWVMKNNKRIAIVFEGRDAAGKGSTIKRFTEYLNPKGFKVVALGVPTDE
                     ERKDWFGRYEKHLPKDGEIVFFDRSWYNRSVVEPAMGYCTEDQYMEFMENVVDWEEEM
                     MDDGLILIKLWFSITKEKQLLRFEARKKSPLKYWKFSPNDAKVIDKWDIITKYKNQMF
                     NNASSSKSPWIIINSNDKRIGMLNAMRYVLWDIDYDNKDESVSEWYPEVVHVIK*"
                     /db_xref="UniRef100_B5JFQ9"
                     /db_xref="B5JFQ9_9BACT"
                     /db_xref="nam:NAMH_0823"
     gene            141855..142322
                     /locus_tag="LacPavin_0818_WC45_scaffold_160996_curated_clo
                     sed_complete_prodigal-single_261"
     CDS             141855..142322
                     /product="hypothetical protein"
                     /codon_start=1
                     /transl_table=11
                     /translation="MENIKSFDSFNEKKWIKDAIEHPGSLRRSLKKKKGEKITKSEIG
                     SEISKLKKKDKDKDKPGLQLGNRDKTKYKKLVLAKTLKSMKESNEGDTQNYMFFSNLQ
                     TIKRLVDDMLEMDEKEVDDMLSDGHGWATDHIATSKDDVEEVYNFLRGTSDSK*"
     gene            142361..142948
                     /locus_tag="LacPavin_0818_WC45_scaffold_160996_curated_clo
                     sed_complete_prodigal-single_262"
     CDS             142361..142948
                     /product="hypothetical protein"
                     /codon_start=1
                     /transl_table=11
                     /translation="MKYLKRFNEELDPKTYMSAGKSLQSKGHVARGQKLIDYSNSNSK
                     MSGIADEFEFTSSGKKYLAKWDYTKGVFETADGKRIYLKGTNLFCNSYPIRRGESHPH
                     AYVTNRKDAVNLLKFLKTVITTQHPRALPVMPTINDLYQEDAPKSLAIPKDTNTVDNY
                     YDSGSLNNKKVSKSNWFKRNIYPGSTKSGDDGADF*"
     gene            complement(142953..143918)
                     /locus_tag="LacPavin_0818_WC45_scaffold_160996_curated_clo
                     sed_complete_prodigal-single_263"
     CDS             complement(142953..143918)
                     /product="hypothetical protein"
                     /codon_start=1
                     /transl_table=11
                     /translation="MDKPSFIKRNAIRAELEDARKSDPIWPSSFNKKVVEYVIKNENF
                     NLIEDNEYIPRFNIKDAKEIANIPINEPVKYTDDILIKAIKYGMIFLLNYKGEKDKHF
                     AGHERVIYPMVLGRSTQGKVLIRGWHLNGWSVSQKRHINKIWRLFRADRILSITFTGS
                     FYRLPPSGYNMNDKGMRGGIIARADFNEIRKNQQNLVKANKIQDREEVTLDDQERKFV
                     TVRVKTTDTQLDLTKPMENAYINNSKDIANLRVSFLKSIYGNKYIAILGALGQPGNTV
                     KVLNEKGINLGVYKVLDSTTGQTLKNIKRVKGNAIYDLYLFDKKA*"
     gene            complement(143953..144678)
                     /locus_tag="LacPavin_0818_WC45_scaffold_160996_curated_clo
                     sed_complete_prodigal-single_264"
     CDS             complement(143953..144678)
                     /product="DNA methylase n=2 Tax=Cellulophaga phage phi12:1
                     RepID=S0A0D5_9CAUD"
                     /codon_start=1
                     /transl_table=11
                     /translation="MRIECKDNLEFLKSIEDKSIDLIYCDILFGTGRKFKDYQDLKPI
                     KSDIEDHYIPRIKEMHRVLKDTGTIYLQMDTKINHWVRLILDDIFGYENMRNEIIWSY
                     NTAPRKKNDFGKRHDIIYRYTKTDKYKFNPQREPYSLSAPRGYEKEKYYHKDGKVIGD
                     VWQMNILGQNDKKERVGYDTQKPKALVERIIKSSSDEGDTIADFYLGSGTTALCCKEL
                     NRKFIGCDINQRAIDLTNIRISK*"
                     /db_xref="UniRef100_S0A0D5"
                     /db_xref="S0A0X3_9CAUD"
                     /db_xref="ttr:Tter_1471"
                     /db_xref="S0A0D5_9CAUD"
     gene            complement(144747..144920)
                     /locus_tag="LacPavin_0818_WC45_scaffold_160996_curated_clo
                     sed_complete_prodigal-single_265"
     CDS             complement(144747..144920)
                     /product="hypothetical protein"
                     /codon_start=1
                     /transl_table=11
                     /translation="MKKIAIVLLASISLTLASCGGGSEKVESTDSTKVAVSVDTTCAA
                     KCDSVKTDSASVK*"
     gene            145034..145345
                     /locus_tag="LacPavin_0818_WC45_scaffold_160996_curated_clo
                     sed_complete_prodigal-single_266"
     CDS             145034..145345
                     /product="hypothetical protein"
                     /codon_start=1
                     /transl_table=11
                     /translation="MQYIKKFEDLDFSQTLPVTSVNVLTNYYHCDSCNALWKELNKQC
                     NRCKFCNGSDVEELSEDEWYESVKGRLDDEDGDIDEDRLRDENHFLDFSECDDLYDDE
                     N*"
     gene            145354..146064
                     /locus_tag="LacPavin_0818_WC45_scaffold_160996_curated_clo
                     sed_complete_prodigal-single_267"
     CDS             145354..146064
                     /product="hypothetical protein"
                     /codon_start=1
                     /transl_table=11
                     /translation="MSINSREDANKYYQTINTLVDDYIDRWKVRPSNLRRYLQPGSER
                     FNKFLERNGLKDIKGADRVLRDIIEDRDHMEKDGVITFESFKIFESDEFKIASLRQCL
                     YKGINKATNVHEKILADVFDTSLGHIDIIDSDRHIFKIDVWGKINDVVIYSKEELDLI
                     TENMLEYLYDEVKTKKVDLSGGIKIGLGNLITEESFKKEVKENIFSISKPVNLVTQCL
                     GYEFKSEFENYFIWIKNE*"
     gene            146071..146805
                     /locus_tag="LacPavin_0818_WC45_scaffold_160996_curated_clo
                     sed_complete_prodigal-single_268"
     CDS             146071..146805
                     /product="Putative protease PrsW n=1 Tax=Coprococcus sp.
                     CAG:131 RepID=R6L0T9_9FIRM"
                     /codon_start=1
                     /transl_table=11
                     /translation="MVSSFFYLLVAFIPVLLYIFVIWATSPWKSISLGTAFQYLFTGL
                     VSIGIILTVFRIFPSCQSPVFGYSPSLSLFFLCYIQIAMLEELCKLTAFSIGDRIRKD
                     ERHYDSAIGTMFYCGISALGFAFLENVSYAMQYGGDVIIFRSVVSMMVHFLCGLIMGY
                     WISASRLPFKLENRSMFEVMCGRRPLFKKASYYTIGIFCAVSLHGLYDFNIFIRGSES
                     VSYIIIFGGIISAYLAAKSLIERSKF*"
                     /db_xref="UniRef100_R6L0T9"
                     /db_xref="R6L0T9_9FIRM"
                     /db_xref="ral:Rumal_2013"
     gene            146862..147695
                     /locus_tag="LacPavin_0818_WC45_scaffold_160996_curated_clo
                     sed_complete_prodigal-single_269"
     CDS             146862..147695
                     /product="Uncharacterized protein {ECO:0000313|EMBL
                     :KJS06915.1};  TaxID=1629721 species="Bacteria;
                     Bacteroidetes; Flavobacteriia; Flavobacteriales.;"
                     source="Flavobacteriales bacterium BRH_c54.;""
                     /codon_start=1
                     /transl_table=11
                     /translation="MMKLRIKESLNDQIHNIYLYLSGYLRKILKVKRMGTSEPFTGTM
                     KLQFEDNFEFFDYNRWRIGQPWGKFHPEYPNQWYGEDSVYIENKHLVLDNRYQPVQLS
                     TWDSPKKYDISYSVGLITSYESYGYGYYEFEAKLPDGVGLWPAIWLSCVDSWPPEIDI
                     TESYSDKNGEYKDKLESNFHFNLGESKTSSGARSHPIYRSKELIKFSLWWTKDFIKVY
                     YNGYLVRVITSKDSLQWFRDKKMTIILNNGMRSDFDNIQPKEEKVSISKFEIYSVKYW
                     I*"
                     /db_xref="A0A0F2P0I6_9FLAO"
                     /db_xref="gwa2_scaffold_3297_4"
                     /db_xref="sjp:SJA_C2-05870"
     gene            147742..148131
                     /locus_tag="LacPavin_0818_WC45_scaffold_160996_curated_clo
                     sed_complete_prodigal-single_270"
     CDS             147742..148131
                     /product="hypothetical protein"
                     /codon_start=1
                     /transl_table=11
                     /translation="MKKFNEFNRVNEGSDPEQTLMENLFSFFYKKYSVVSIAKVESNF
                     IESASKLVSDGEISEIAYKKFLDSKGIDVKKHKTPISVGRSLSFTPDDECGSSSRRSS
                     SSRSSSCGDSKPSSDCGMGGGYSTSRC*"
     gene            148141..149028
                     /locus_tag="LacPavin_0818_WC45_scaffold_160996_curated_clo
                     sed_complete_prodigal-single_271"
     CDS             148141..149028
                     /product="Protein containing Radical SAM domain protein n
                     =1 Tax=human gut metagenome RepID=K1SHP4_9ZZZZ"
                     /codon_start=1
                     /transl_table=11
                     /translation="MNKIDLFGREIPLRTHFCQFFEQDPEPVNEPTVSLYVRSKFCNS
                     KCKFCIWSEDAQFFNEKKYREVLEGISSKIKIKKISFTGGEPTMNFKKFKKMVQIAKE
                     ITPNTKMSVNTDGLRLKQLFEDDIIENFYSVALSRHHFNDDLNNEIFDFKCPSTNEIR
                     DIQSNFKNKEILHFSCNLIKGYLDDKDKIYEFLEWSSSVDVRSVGFVSLMPVNDYSKE
                     KFIDFKIKDLINDRFNLTKEWQYKNMCKCNNYIYIPESLNNTIKVYQKNTFKPFDIQE
                     NLTFDGENLKVGFGDDIIY*"
                     /db_xref="UniRef100_K1SHP4"
                     /db_xref="A0A0D0HA61_9BACT"
                     /db_xref="K1SHP4_9ZZZZ"
     gene            149067..149156
                     /locus_tag="LacPavin_0818_WC45_scaffold_160996_curated_clo
                     sed_complete_prodigal-single_272"
     CDS             149067..149156
                     /product="hypothetical protein"
                     /codon_start=1
                     /transl_table=11
                     /translation="MQITKFTDYVKVNESAGLTLYRVVPIKKG*"
     gene            149190..149396
                     /locus_tag="LacPavin_0818_WC45_scaffold_160996_curated_clo
                     sed_complete_prodigal-single_273"
     CDS             149190..149396
                     /product="hypothetical protein"
                     /codon_start=1
                     /transl_table=11
                     /translation="VDSKSKIKDLTLKSEAGDMYIISVNAKASDINDKASEKESEVQG
                     VKVIALNKDAGKEIVNIQPYKKAA*"
     gene            complement(149425..150432)
                     /locus_tag="LacPavin_0818_WC45_scaffold_160996_curated_clo
                     sed_complete_prodigal-single_274"
     CDS             complement(149425..150432)
                     /product="Cytidyltransferase-related domain protein n=1
                     Tax=Anabaena cylindrica (strain ATCC 27899 / PCC 7122)
                     RepID=K9ZAB9_ANACC"
                     /codon_start=1
                     /transl_table=11
                     /translation="MEKKYKSGLIVGKFLPPHKGHLFLINTALENAEIVTLLVCSLKN
                     EPIEGDDRFNWLKEIYKGEKRLNIINFKEEVPQVPEEDPNFWDIWVGIARNNCPPDLD
                     VIFTSENYGDPYSEKLGIKHHIVDLDRKTFPTSGTKVRTETFSNWEYIPEQVRPHFVK
                     RIAIMGPESVGKSTMTKKLATYFNTNFVVEYGRLIYEANGNKVTIDDFMPISRGRQSL
                     EDWLLLQSNKLIFCDTEDITTYIFTKMYCPDEYLQVEDWFLNILNTKKKYDLYLLLMP
                     DCKSVQDGTRSFLDSRLEHYEVIKKELIDRGCEFIEIGGVDWNERYQSCIDVVSTNFN
                     V*"
                     /db_xref="UniRef100_K9ZAB9"
                     /db_xref="acy:Anacy_0054"
                     /db_xref="K9ZAB9_ANACC"
     gene            complement(150405..150950)
                     /locus_tag="LacPavin_0818_WC45_scaffold_160996_curated_clo
                     sed_complete_prodigal-single_275"
     CDS             complement(150405..150950)
                     /product="nicotinamide mononucleotide transporter; K03811
                     nicotinamide mononucleotide transporter id=30782
                     bin=ACD28 species=ACD28 genus=ACD28 taxon_order=ACD28
                     taxon_class=ACD28 phylum=PER tax=ACD28 organism_group=PER
                     (Peregrinibacteria) organism_desc=PER"
                     /codon_start=1
                     /transl_table=11
                     /translation="MDTIEIIAVIFSLLSVILTVKNNIWCWPFGIIGIIFYMILFGKN
                     QIWGNMYLQFIFIAQSILGWYNWKKPSKYPIKYIDTHNRVAIFGSTVILTMIISLSMM
                     KIGGRMPYFDGLTTSLSIMAMILLAYRKIENWIYWIIADIIFVWFFYVNELYLSSGIY
                     FIFLLLSISGILKWRKSIKVD*"
                     /db_xref="ACD28_4_20"
                     /db_xref="acy:Anacy_0053"
                     /db_xref="88842642"
                     /db_xref="K03811"
     gene            complement(150950..153001)
                     /locus_tag="LacPavin_0818_WC45_scaffold_160996_curated_clo
                     sed_complete_prodigal-single_276"
     CDS             complement(150950..153001)
                     /product="hypothetical protein n=1 Tax=Flexithrix
                     dorotheae RepID=UPI00036CE2ED"
                     /codon_start=1
                     /transl_table=11
                     /translation="MKKLLSILFVITTLLSFGQDTLKEVQIVSVRADQSTPVTQKTIK
                     KVDIQREYTGQDMSYILSKTPSITANSDNGLYNSYTYFRIRGIDQTRINMTLNGIPLN
                     EPEDQGVYFSNYPDFGSNLNSVQIQRGIGTSSYGSSSYGGSINFEGPNLTDSNYTSLE
                     TGYGSYNTYRNSVGYNSGIKNKFAVYGRYSMIGSDGYRYNSFNDSRTFFASAGYYGDK
                     NILKLTAFSGQSNNGMAYLATNIEDIKVDPRTNYLTKEEQDKFNQHLISLQWISNIDK
                     NSYLNTSIFYNSLDGNYDILFPDTITSTNDMYKFKLKSNFYGIMSTFNYSKDRVKFQF
                     GINTSSYDRTHMMSNYPNFGTNLYNNTGYKTEISSFMKLHYNLTKKLVSFIDLQYRSV
                     TFIYASGDTSNKNRLDNIDYTFFNPKGGFRFNQNDNLSIYTSIGVNHREPTRNDLFNG
                     YDDVSPINKYQYVGFGVDTIDIRNIKSEKVADFEIGVSYKSKKLSVDLNGYYMDFKNE
                     IAQIGQMSYIGLPLRKNVKSSFRSGVEFDLLWTPIKGFVFSQNVNYSYNKIKEYTTDF
                     DSITYKNVSPLLTPNIISNTSMSYSYKYITIGVNGRYVSKSYLDNTQNDKFVTPEFYL
                     LDIFTQVNIKNVCFKLTVNNLTSQKYYTSGYVGFNGNGPTSSYYVGSPRNYYVSLSYK
                     F*"
                     /db_xref="UniRef100_UPI00036CE2ED"
                     /db_xref="zga:zobellia_3252"
                     /db_xref="G0L7F8_ZOBGA"
                     /db_xref="UPI00036CE2ED"
     gene            complement(153013..153543)
                     /locus_tag="LacPavin_0818_WC45_scaffold_160996_curated_clo
                     sed_complete_prodigal-single_277"
     CDS             complement(153013..153543)
                     /product="NTP pyrophosphohydrolase n=1 Tax=Leptolyngbya sp
                     . PCC 7375 RepID=K9FQF7_9CYAN"
                     /codon_start=1
                     /transl_table=11
                     /translation="MSKFENKPNHIVKDDSGKAHWISRSLATVTTIILNNEKVLLVKR
                     GSKISSPNKWCNPCGYLDWNESATQCAMREVFEETGLDITEISEENIEFNMMKYPYDI
                     VTNPTLNYNQDVALYFGLSITSAEDPIITNKYCEEGETDDVRWVNIKDLGEYDFAFNH
                     DKRIMKFINYIKDKNN*"
                     /db_xref="UniRef100_K9FQF7"
                     /db_xref="K9FQF7_9CYAN"
                     /db_xref="dal:Dalk_2884"
     gene            complement(153546..153788)
                     /locus_tag="LacPavin_0818_WC45_scaffold_160996_curated_clo
                     sed_complete_prodigal-single_278"
     CDS             complement(153546..153788)
                     /product="hypothetical protein"
                     /codon_start=1
                     /transl_table=11
                     /translation="MSDENEIQKLPPYQRLQNIFSEGEEPILTDKANNHINKLLGIEE
                     KKYTPSIFDKIKKFFSKIDGAIFAKNSKISNRFQKR*"
     gene            complement(153839..154300)
                     /locus_tag="LacPavin_0818_WC45_scaffold_160996_curated_clo
                     sed_complete_prodigal-single_279"
     CDS             complement(153839..154300)
                     /product="Lysozyme {ECO:0000256|RuleBase:RU003788}; EC=3.2
                     .1.17 {ECO:0000256|RuleBase:RU003788};;  TaxID=1288963
                     species="Bacteria; Bacteroidetes; Cytophagia;
                     Cytophagales; Cyclobacteriaceae; unclassified
                     Cyclobacteriaceae.;" source="Cyclobacteriaceae bacterium
                     AK24.;""
                     /codon_start=1
                     /transl_table=11
                     /translation="MAKIVKASEGCISLIKQFEGFKGKPYLCPANIPTIGYGATFYGN
                     GKKVTLSDPEITEARATELLKDMLSSFEKYVDSFCRDDINQNQFDALVSFCYNLGPQN
                     LKSSTLLKKVNINPIDESIKVEFGKWTKGGGKTLPGLVKRRQAESDLYFKS*"
                     /db_xref="R7ZVF5_9BACT"
                     /db_xref="UniRef100_R7ZVF5"
                     /db_xref="cmr:Cycma_0230"
                     /db_xref="3.2.1.17"
     gene            complement(154346..154507)
                     /locus_tag="LacPavin_0818_WC45_scaffold_160996_curated_clo
                     sed_complete_prodigal-single_280"
     CDS             complement(154346..154507)
                     /product="hypothetical protein"
                     /codon_start=1
                     /transl_table=11
                     /translation="MEKYKPTNDSVKKNLSERFNDKFIKEIDLFLCNTSLDKSDQEKL
                     IRIINKIID*"
     gene            complement(154507..155166)
                     /locus_tag="LacPavin_0818_WC45_scaffold_160996_curated_clo
                     sed_complete_prodigal-single_281"
     CDS             complement(154507..155166)
                     /product="hypothetical protein"
                     /codon_start=1
                     /transl_table=11
                     /translation="MNAATQSNISIKSTGYQSESKELDVLIYEKSDIPKYLIDRCEEL
                     SIENNETYFIFDRSISNLIKSRYTLNKQEKREILLDELVSDDDKFHIGTELYFREMPS
                     RFSYYDTETKETNKYRKYKIVTDFLEKIGFSPNREFNFGLDYDQSYILMFDEPQRSYI
                     IRIKPNLFLSIQSGFTHTGTPNNIFDGFFSRQKILDSISKDSPSIFLSIIRDIKIESI
                     L*"
     gene            complement(155144..155365)
                     /locus_tag="LacPavin_0818_WC45_scaffold_160996_curated_clo
                     sed_complete_prodigal-single_282"
     CDS             complement(155144..155365)
                     /product="hypothetical protein"
                     /codon_start=1
                     /transl_table=11
                     /translation="MDSIIDNIMNDCYNRIAQISQINKPFDDTFKPYTKEFIKKVIDH
                     FEEKEEYEKCKTLNDFLSIRFDHERGYTI*"
     gene            complement(155358..155978)
                     /locus_tag="LacPavin_0818_WC45_scaffold_160996_curated_clo
                     sed_complete_prodigal-single_283"
     CDS             complement(155358..155978)
                     /product="hypothetical protein"
                     /codon_start=1
                     /transl_table=11
                     /translation="MEILIITLCLGLVTGWWAKSITVKKNEFLKNKKILADASKQYSE
                     VLSNIRSGKCNFKSRINKTVYILTSIEDHGNVDVVYMMDKKDIAIFKENKCIYTSTSP
                     NETINDIIKSIKIKFGKEINDTVDVLGITFSKNEFERMLSINSQISIQHLPIKKMDDQ
                     KSDIDKIIDDNNSKLSLDNVLDRIGQVGYDNLTKKEKEFLKNHNNG*"
     gene            complement(155982..156230)
                     /locus_tag="LacPavin_0818_WC45_scaffold_160996_curated_clo
                     sed_complete_prodigal-single_284"
     CDS             complement(155982..156230)
                     /product="hypothetical protein"
                     /codon_start=1
                     /transl_table=11
                     /translation="MISRFIIKTNQWYEKLPGIKGDLFYLAIIIIPYISIFFIVDSFS
                     IIPKFSSLPSMMWVVVVVLWRLSYKLIMEFKSIQKIKK*"
     gene            complement(156227..157366)
                     /locus_tag="LacPavin_0818_WC45_scaffold_160996_curated_clo
                     sed_complete_prodigal-single_285"
     CDS             complement(156227..157366)
                     /product="Nucleotidyltransferase, predicted n=1 Tax
                     =Spirosoma linguale (strain ATCC 33905 / DSM 74 / LMG
                     10896) RepID=D2QMB1_SPILD"
                     /codon_start=1
                     /transl_table=11
                     /translation="MKQELIDFINSKSPNAKPLYLVIRGSHAYGTSVPTSDIDYSGVF
                     IQSHDDILGNKYIEQINDDKNDTVIYEVRRFLELLQKNNPTVLELLNTPEDCILYKDP
                     IFDEILSNRDKFITKICANSFGGYAKAQIQKAKGQNKKQNWEKEKITRKTPLDFCYLI
                     QGSKTTPISEWLERSEKDQSKCGLVKIPHSRDIYALYYDFSDLYEPEYFTEMGIPKMK
                     FKGISFEDSNDIRLSSVPDFGSEEKEWLIGQVSYNKDGYTQHCNDYKSYETWINERNM
                     SRWVDVSSHGQKIDGKNMMHCKRLMQMAREIAEGKGIIVKRPNAQELISIRKGEVDLQ
                     TLINDVESEIVVIDNLFKSSNLPESVDEDFINTLLVSIRKKIYNV*"
                     /db_xref="UniRef100_D2QMB1"
                     /db_xref="A0A098LD19_9BACT"
                     /db_xref="sli:Slin_3163"
                     /db_xref="D2QMB1_SPILD"
     gene            157466..158497
                     /locus_tag="LacPavin_0818_WC45_scaffold_160996_curated_clo
                     sed_complete_prodigal-single_286"
     CDS             157466..158497
                     /product="hypothetical protein"
                     /codon_start=1
                     /transl_table=11
                     /translation="MSLIGTYSITGVTQSLSHRWDNIDNLLVQLLDNAANEIGANDIR
                     DSVYTLWKRIDDVQIMASQSASASTYYSNSTPVPVTIGGISAGVTFSNASMSDMFNQL
                     LYPYIAPSASLSITTTSYQYGGPTSFVFSWSVTAHTNPVSPIIVNGNVKAVPVPPNPS
                     SGSQALTGTHSLTPGISQTNVFGMVYGDSVTSVTYSTTATITWMNKRYWGYINLSSLG
                     NPNLTTNPGSSSLVGSYITDAMVNSGVNGASANGDSILNPNSGRELSITKNKTYTGIN
                     GAGNHLLFAFPTSFGTPAFSVNGLPNTAFTKVRSNLAFTNETGFSGTNYDVWVSNTLQ
                     NSPLNIIIS*"
     gene            158526..160946
                     /locus_tag="LacPavin_0818_WC45_scaffold_160996_curated_clo
                     sed_complete_prodigal-single_287"
     CDS             158526..160946
                     /product="hypothetical protein"
                     /codon_start=1
                     /transl_table=11
                     /translation="MSQNTGTLVSSAIRPNDSLDPIASAFANEVKGGHHAYASVTERN
                     AIIVERREWGMLTTVYDDNGDGSTSSNNLTYQLKHNYIDTVITNNLNWVEFSGSGGTG
                     TTDVISITATSSLGFAYTALPTVAIVSYSTEVIYLTTFGITNSASASLNIDGLGDIPI
                     KKITSVGLADVAGGDLIPDINYSLTYDTSNFQVAIPISASFSGNIGPAEDGTYDDGLY
                     TDFTQYTPIGTPIDRFNEILKSLVPPSAPDLSDWSGSKSGSVTGKLSFDGVYGISGSS
                     YISATNSPTSPISVDGTWTQAGKRIGISGSASSDITGILNYQVVANTSVPTPAYIAQS
                     FGDANVGSLKMYVNGILKISASMSLGNLSALDTTTSGTTTGFSVSAATSSKFPGGDPF
                     TLFSYRTGTWLLTGDDSDIVLGYNYVYVVHDNSPSFTRTLSRYEFIIDDSTASTIISG
                     ATVSSYVLTGNKALSGVRYFTGGSLRYDVSADNLYKNTYYSSSDAISFSDQSGGTSPI
                     LTVSATIALANCVGDEYKQFKISNSDQNGSSLTFSIISSGKRVLNDIIGLNCTAKRTI
                     QGNISGGTASIYNVYLDNVSSSSTALVENFDDETYRLLDTYSGLSYSLISDVTGNTWN
                     SAYSLISATSGYSDGLQVYNSRLYYPSISFNSIGSITTNLNFGDSGVNYSTASGSRVY
                     IRYFRQVTPTTGNFTMVINGSTGTFVPVTTSLTGNNIHVEVKAPGASVGETGWMDAYN
                     DFATSAWADGAGARNASGGVGRSFATTWGLTIGTKNTANTSGYMVVRITVGSSFAGYF
                     DSITWTFA*"
     gene            160966..162609
                     /locus_tag="LacPavin_0818_WC45_scaffold_160996_curated_clo
                     sed_complete_prodigal-single_288"
     CDS             160966..162609
                     /product="hypothetical protein"
                     /codon_start=1
                     /transl_table=11
                     /translation="MALTFSTQAVIAFKNLSGKSNTDVTSKGVNNEAEGIFFNIDSNN
                     IWTSQISLTPSVAVSIGSAIFVTASLVVDSTSNGHAYFAQWPTTPPSGTDPVTLAIYT
                     YGTGLLSGISSGDRVRDAIPPSYGYLYEAKPYISGPTLIPPGDPRNWIYQYNSGVFFQ
                     QDIVGSSPSTINIYAYTGNNLSDQQSVSSTNIRVSATGIDTYYGVATPSIATYSITDL
                     YLVDFNNTNTGVTVSLNIDGLGYYDVIKFDESGPIGLTGGGEINIGQIYYVTWDGANF
                     QLFDNNPSSSSPVTYTNPAPVPTTIGGIVAGMTFSDTTMKQMWDLLLYPYQQPNFTAF
                     TFNPLGGFTREVGNSITAGTYSFIWTISYPANVAVNSVSIKDITTPYTLISGTANDGI
                     AGLTLSTINKTTAASHQWKASAVRTNGTLITSTLTSTWYWRRFNGTQSATSLTASQIQ
                     SLSVTALAANRTGTYVFGVVGYKYFAWPTAFGTPLLFRDNSTNLAVAMAGVAEGYTTA
                     VGTYYAQIVSVTNTYGITTNYYVFRSKNILGGSINIVVT*"
     gene            162642..165323
                     /locus_tag="LacPavin_0818_WC45_scaffold_160996_curated_clo
                     sed_complete_prodigal-single_289"
     CDS             162642..165323
                     /product="hypothetical protein"
                     /codon_start=1
                     /transl_table=11
                     /translation="MSLIPGSIPVTGFIAPTDTTDTYPVTDAIYGIDGMRNVADYTER
                     DNISLERRRAGMVVGTINDGKYWRLKNQAWTLGSPSDWELFLQVGPSGSVISTGLKYY
                     IEASDDISVPSNTQYWIYGDLTVAGQLTNNGQVVIANGTMSIVGGTFSNFGSLIYVSL
                     TSSSIPSSSNIFTNTTTIGFTYSGSTVSANVLPGSLTASLLNTAGGYATAGYYLSVDV
                     LGRFKWVGPTSIAVSGGTQGLSSVLTESNVTGPFDIIISETQSIKSATGGGQINFDWN
                     SNPSYVAISSDSGNGLEGLLEVSAGYSALTTLEYFMGVELFQDIGVGENITNLWSTGT
                     NSVINIGVSRTYSPFYDEYQDITIRESSATASVTNNNRNSIFIGTRNSTINAGLTNSV
                     IISGSDILATQSNTLYTANFKLYGSVLGKYTIQPNLTVGFDDLTLVTKGWVDGRISSS
                     ASISGVSGVTAGDGLSGGGTGYITLNVNTGNGLSILSDSVVLGGTLSQQTTIHGNNNG
                     LLIDNLSTSGGAVISLTGGNTFLNLQKGWASLSDLTFGGAAELVAGVGQAVGSFASDL
                     NGHVDMSVGLGINRARIQMWTASGVHGAGDGSVNNNMVVSDGIGSKGLVYGGSYSANF
                     TTYSLVTKEYVDLGISSGSNVVYSGSGLTSSGTTASRTIHLGGVLTQNAIFDGYYDVT
                     FGNIVPLSWFFTKVGVGVTASQIEIIQSEIDIVTFTGSSASRIHFYSSGSSISDSSVN
                     NSMVVTDDIYNKGLVYNNDYSGSFTNNSLVTKLWVDNRVTASFSSNKMSVNDKFLLAV
                     DAVGDGQFSGGVITSTPVDGCYVAVYINGQEFEVGNGVTNSVSSYFSGNGGASARGFY
                     SSHPNGRVQAGDSLYWNENFAGTDLKSGWRISLHYLI*"
     gene            165387..168146
                     /locus_tag="LacPavin_0818_WC45_scaffold_160996_curated_clo
                     sed_complete_prodigal-single_290"
     CDS             165387..168146
                     /product="Hemagglutinin family protein n=1 Tax
                     =Burkholderia multivorans CGD1 RepID=B9AY61_9BURK"
                     /codon_start=1
                     /transl_table=11
                     /translation="MPLLNGKQLQNTSVTLNKMYGTGSLVLQTGAVLQLPTVNIVNPT
                     DVVNKAYVDGVAIGMNVHLACKVATTGTISLTTGTVSPVIDGVTMSYNDRILVWQQSS
                     NPQNGIYVFTGLTAGSSGTFSRSSDMDGSTSFDTPTIGDYTFITNGNTLAGNGYVIVP
                     SGTYSSGLLTPLNVAPVVWSLFTGPGIFTWGNGLNNTGNIINVELAGGGGLTFSATNL
                     TIDSSIAGNGLAWTTGVLSVNVSNGLSIITDTVQVDNSIAGTGLTFSAGILSIKNTAV
                     TPSTYGSTNSVGSVTFNQQGQAIAATAVSIVLNALANINNFTASAITSVLAAANFTDT
                     ATIDLTANSSTVNANIIVGSITASLLNATAFTSSMSGYLVSVTATGSFAYVPTGGGVT
                     SVIGGTGISVNGTTVATVSIANTGVVAAQYGSTNSVSQVTFNLQGQATSATSVSIVLN
                     ALSNINNFTASAITSVLASANFTDTATIDLTANGSTVNAAIIVGSITASLLMANGGAT
                     AGLVLSAGPTGSFNWISSTTGAIVSVNSGTGISVNTSAGSGNATVSINNTGVVAAQYG
                     STNSVSQVTFNLQGQATSATSVSIVLNALANINNFTASAITSVLAAANFTDTATIDLT
                     ANSSTVNANIIVNSITASLLNTNSGGATAGYVLSVGSTGSFLWVPNTVGSITAVNGGT
                     GISVLTSAGSGNATVSIANTGVVAAQYGSTNSVSQVTFNLQGQATSATSVSIVLNALA
                     NINNFTASAITSVLASANFVDSATIDFTANSSTVTAVIVPGSITASLLSVQSGGATAG
                     YFLSVSATGSFIWSPSSAVVGTPLYTQRNVTPAATTGNGSSTGITLTFTPDPDINVSV
                     YLNGQLMFLGNGVTNSVDCYFGTSPIAAVAIASLVATNTLYWNGTYIGYDLDTNDRID
                     ILYNK*"
                     /db_xref="UniRef100_B9AY61"
                     /db_xref="B9AY61_9BURK"
                     /db_xref="cfu:CFU_2210"
     gene            168265..171507
                     /locus_tag="LacPavin_0818_WC45_scaffold_160996_curated_clo
                     sed_complete_prodigal-single_291"
     CDS             168265..171507
                     /product="Cell wall surface anchor family protein n=1 Tax
                     =Bdellovibrio bacteriovorus (strain ATCC 15356 / DSM 50701
                     / NCIB 9529 / HD100) RepID=Q6MPY3_BDEBA"
                     /codon_start=1
                     /transl_table=11
                     /translation="MPQYNIKQVKGASQGSVLFLGSNGKVVENNTKLFWENTSGALLI
                     GTNSLFGSEKFRVFGSQRIDGDLVITGSFSVLGSASFINTQNLLVQDPIILLAATQSG
                     APVLDSGFFINRGTGATQGVIWDESASEFSFIQTDDGASVMGNVNITSYAKVRAGGLT
                     VSQLKISSGASPGYVLMSTDVNGLGAWVTSSSFIGPSINTVIAGTGMSVVSGLTVATV
                     SINNTGVVAAQYGSTNSVSQVTFNLQGQATSATSVSIVLNALSNINNFTASAITSVLA
                     SANFTDTATIDLTANSSTVNANIIFGSITASLLNSNGGVGGATAGYMLTVGSTGSFYW
                     KSPLAVVLAAANFTDTSTIDLTANGSTVNAAIIVASITSSLLMSNGGATAGYVLSVGS
                     TGSFYWIPSGGGSITSIVAGTGLTGGGSSGVVTIGASATNGLNVDVVSDSVELGGPLT
                     KNTLISAGLSNAFTMSSNGATLNIEVVTQGSFHTFSHQSTSTGAFTRAITGGGPGHVQ
                     QFLVDNAKASFQVTIGTQSGLASGSVSNIIIYNTDNAVSGSDASINNRMLVTDDVYKK
                     GLVYSNDYTANFTNNSLITKGWVISNAITSIIAGTGIAVSGATVSINNTGVVASTYGS
                     TNSVPSVTFNLRGQAIAATAVSIVLNALSNINNFTASALTSIFQSTNFIDSSTVDFSL
                     FGATAVTAFIAPSSITASLLNSAGGIGGATAGYVLSVGSTGSFYWIPSGGGSITGTGT
                     ASYLTRWITSTQIGSSNITHGGTGPVGFGTASPTHMLSIDFDSNFQDGIEVRNNSNGA
                     GAITNGVFKNNTPASAGVSGTFIDIGILGGGNTVNSTTGGPNDVFLRTHNINNFNIIN
                     FKPTAAEAATASYIFKVATGASIAAPTSSSMMMLHKGTQSATQFSFAFGIGAANFGQT
                     GYIANGTASGAARFRYGEFSVSSAKVNQSAINSYGSAISSILTAAAETSGAATSTMYL
                     DSIGTTGSQVVYVPLGSGVGYRVSVVAVDGTASRSSFHILQGVVRRPANGVIALDGST
                     NTAVYNGFTNSSVAITADSTDNSMKIAVTGIAGYNIRWVARIDLVQVIAI*"
                     /db_xref="UniRef100_Q6MPY3"
                     /db_xref="A0A090CG02_PODAN"
                     /db_xref="bbac:EP01_17795"
                     /db_xref="Q6MPY3_BDEBA"
     gene            171534..173069
                     /locus_tag="LacPavin_0818_WC45_scaffold_160996_curated_clo
                     sed_complete_prodigal-single_292"
     CDS             171534..173069
                     /product="collagen triple helix repeat domain protein id
                     =15189790 bin=GWB1_SUB10_ACD81
                     species=GWE2_OD1_ACD81_47_12 genus=GWE2_OD1_ACD81_47_12
                     taxon_order=GWE2_OD1_ACD81_47_12
                     taxon_class=GWE2_OD1_ACD81_47_12 phylum=OD1
                     tax=GWB1_SUB10_ACD81 organism_group=OD1 (Parcubacteria)
                     organism_desc=Complete"
                     /codon_start=1
                     /transl_table=11
                     /translation="MPVVFGIGSTSSESPNLLGGLSTILGGIDVSFTNGYIGRWTVDA
                     YSGSNTGIARYIDLNPDEFTGANKSYLKLSNTNGNSLITISPNILTVTASYIDMYSSG
                     SMSISSNLYFHPSTGKSGGSYFGSDGFGTVFAGSQYMFFNQSASTYFTGGIVARGGIS
                     QDQAAYLTLTGGSLSDTYVVGNLGIGVVPSASFRLNILGGGINLQHSGTFTNEFKSSS
                     GGTNIVTFDLSNVSSEDYQLRMAVNGSEGYLEASTGATQTYGLALTSPRYVRIGPSDN
                     IYINSSGNVAMGSSFTNSNAKLHIRGTSIVQNDFALKVADSGQGPLLSVRNDGVVLFA
                     TSSAGSGLQITPVVDSATNTMKATSYQAAVHGTFSDNAGGRFFQITGINLLPSSISCT
                     VDCMVSALAGATAGGLTASTRFIHFNVVRNRGTVLAGSASVTVLSTGGTNSTSPASLD
                     INTITVQAVSASTSLTVNLVIDIVGTLAVPAAGTILTATGVVRIHGKGIGVSNNLAIV
                     SGL*"
                     /db_xref="GWB1_sub10_ACD81_Chromosome_FINAL_72"
                     /db_xref="A0A0G1QA73_9BACT"
     gene            173087..174712
                     /locus_tag="LacPavin_0818_WC45_scaffold_160996_curated_clo
                     sed_complete_prodigal-single_293"
     CDS             173087..174712
                     /product="collagen triple helix repeat domain protein id
                     =15189790 bin=GWB1_SUB10_ACD81
                     species=GWE2_OD1_ACD81_47_12 genus=GWE2_OD1_ACD81_47_12
                     taxon_order=GWE2_OD1_ACD81_47_12
                     taxon_class=GWE2_OD1_ACD81_47_12 phylum=OD1
                     tax=GWB1_SUB10_ACD81 organism_group=OD1 (Parcubacteria)
                     organism_desc=Complete"
                     /codon_start=1
                     /transl_table=11
                     /translation="MPLVFTEGSTSSYYPNLLGGFSTVLGATLSDNTTGYFGNWSVDA
                     HGRTDGTLRRFLQLNGDNTGGSNSPTSSYIKFLNENGTSFLRLNPNVITASSSYTDIY
                     GSSMSITVPSGTSVGGLYFGRFIGSSFKADSVAGVMYYGAAYMFFNNDALGDPAVSTY
                     FTNAIVARGGILQDGATYLTLTGGTNQDTYVVGNLGIGITPSSLWRLNILGGGINLES
                     TGTFTNEFKSSSGGTNIVTIDLSNVTSEDNQLRLSVGAPSGVGFGTEAGLAAATGATQ
                     TYGLALTSPRHVRIGTSTDNIYINSSGNVAMGSGFTNSESKLHIRGTSIANTDFALRV
                     DNFGSGGGPILSVRNDGAVLFATSSNTNIFSAITPVVDAAAGSGTHIVTTYQGCIHGT
                     FSDNIGGKLCIITLPSNTSPASLSAKFDCMVSAIAGFTAGGQTCSTRFISFVVSRSRA
                     TSVNGTCSVTTLTTGGTNSVAPAYLDISTIVPSAKSLQASLTVNLVVDITGTGAPANM
                     GTILSVTSNVTVLAKGYGLSDNITIQGGEWWTP*"
                     /db_xref="GWB1_sub10_ACD81_Chromosome_FINAL_72"
                     /db_xref="A0A0G1QA73_9BACT"
     gene            complement(174713..174976)
                     /locus_tag="LacPavin_0818_WC45_scaffold_160996_curated_clo
                     sed_complete_prodigal-single_294"
     CDS             complement(174713..174976)
                     /product="hypothetical protein"
                     /codon_start=1
                     /transl_table=11
                     /translation="MAIKSFKSFNEEVSGTELVGPVGPAYGETRTQNKTISDRHTNII
                     YSDLDDKFYTVDMYQDLYQNYLKSGGSPLEGFSKENIDTILSK*"
     gene            complement(174966..175424)
                     /locus_tag="LacPavin_0818_WC45_scaffold_160996_curated_clo
                     sed_complete_prodigal-single_295"
     CDS             complement(174966..175424)
                     /product="hypothetical protein"
                     /codon_start=1
                     /transl_table=11
                     /translation="MGFKKFIKHYLLGESVKEMELNRILDKVSKKKNLEDKEKNFLDL
                     YNSTSEEDMNDYMYLSKNTTFNKIKNLLEKGKSVICDLYDKDGKISTKISGIENDFEN
                     ETCVMTLKNGETHELHDKFLYNIIYNSKKDEYSLEAQDEYYEKIPIKNGN*"
     gene            175557..178544
                     /locus_tag="LacPavin_0818_WC45_scaffold_160996_curated_clo
                     sed_complete_prodigal-single_296"
     CDS             175557..178544
                     /product="hypothetical protein"
                     /codon_start=1
                     /transl_table=11
                     /translation="MDKKLLDSLNNLSVALEAIGQALASKKEPTAPSAQALKSGNFIE
                     QITQINKGVKSLKKDTEKILANQQTILAMSKKGDKKAEAAEGIGKDKEKQKSIKDGLG
                     VIMLMAVAILALGLAFKIVGSVNFLSVIAISTAILLLSIAFANVQKVLKKVGFTPKDG
                     INFVLAVVSMSIGVAASSWILSTVKPIGLAQLFTTIFISAAFAAVAFGMNKMLEAFKG
                     KNPKDIALATLSLPIILPAIALGIALSSYALQLVKPIGLAQLFTTLFISAAFAVVAYG
                     MNKMLAAFKGKNPKEIALATLSLPIILPAIALGIALSSYALQLVKPIGLAQFFTTLFI
                     AFAFTVIAFSLSTMMKAFGGKSMKEIATLALGLVIVLPAIALAIMISSHILSLSKPIE
                     TALLVKMLALGVVLAGIVLVLSPALVILKKVGIGTLLMGGLALVIVAAAIAASSWVLS
                     FGNYSKYPPLAWVTSVSIAMVVFGLGMAALGVLGPIGLAQMLFGGIAVLMVAGAIVGA
                     SYILGTGKYDKYPSYDWAAGVGLVMTVFGSSMLVLGSFILGTLGLGGLALIAGAGAVL
                     LIADTIVQSADIFRRGNFTGGPKKEWAEGVSLAIGAFAPVYGMLMSQNIMSTLFGGGV
                     SPDKFAQAIRTISMGIVDAANFFNGPEAKVAFEGGPSKRWAEGVGLAIGAFAPVYQVL
                     AASSGWFSSGPSVDDMRKAIMTISQGIVDAANFFGKNTASFDVSKVPSKKWGENVGAA
                     ISAFSPVFKQMSDDSGWFTSGDKVVASMGKAILITANSIAGVSLLLAKGDYTKTIPVA
                     WMKNATLSLMQFSLLSKIMSGPDTGLAGIVNSLTGKMDPMSKAADGIAKLSIAYSKLA
                     NSLGKFSGVISTIDVEKLSAFRSLTGNLALLSLMDAEMFSSMLDKLEEKAGTFTDIVK
                     EFEKQQAATPGAVVGKKPGGGAVAAGKKSDSDILGEKLDRIAASLSDIQTVVGSNGTL
                     KSYMDSLGKEANIGGNSHAPGYR*"
     gene            178582..179022
                     /locus_tag="LacPavin_0818_WC45_scaffold_160996_curated_clo
                     sed_complete_prodigal-single_297"
     CDS             178582..179022
                     /product="hypothetical protein"
                     /codon_start=1
                     /transl_table=11
                     /translation="MKRLSLFKRLSLYRLYKRVIRANSSELDQRFGLRKDRANRLYTV
                     LNIPSENVGEAYNIKKSDIDKIAEGYIKEFSVEVAKYLDSKGLKEIYDLYEVKKVDKY
                     SYLVVIGPHKDRVLDSSLYNKRIYYRAIPISIIVLIVISLILFL*"
     gene            179073..179504
                     /locus_tag="LacPavin_0818_WC45_scaffold_160996_curated_clo
                     sed_complete_prodigal-single_298"
     CDS             179073..179504
                     /product="hypothetical protein"
                     /codon_start=1
                     /transl_table=11
                     /translation="MSNFYKVSEDTESTFFDVFNKKSFPVSVKFLFQGSEKQKELIKL
                     SKIPDQYVFALEKELLISFNEDLLQVFDEESITILIEQEIDKVNINIETGKIKLIKPD
                     LSTFSSLINKYGVEKIAKANKVEELYHQQVKDKKTDEEFIV*"
     gene            179524..180201
                     /locus_tag="LacPavin_0818_WC45_scaffold_160996_curated_clo
                     sed_complete_prodigal-single_299"
     CDS             179524..180201
                     /product="hypothetical protein"
                     /codon_start=1
                     /transl_table=11
                     /translation="MKIETNVIKPEIKFLNKDVEYLLIDNSTESNLDSKINNIENYMS
                     SNIGKGKTEEEKDLLYKGAQELWSEYANALKESKYNFYLNRPQHKFLTSLLLTKLEFD
                     VNTLFFAIELTDMLVNMKDVKFTNDDDIIPFYVNTTEITYIYHLISKHKVNGLTRDAY
                     TFAQVLRKIGDISKIFNYYDAAGKSLSTEVQDWVASFEDGVVRETETVESEEVVDAKV
                     SKPSKKK*"
     gene            complement(180251..180868)
                     /locus_tag="LacPavin_0818_WC45_scaffold_160996_curated_clo
                     sed_complete_prodigal-single_300"
     CDS             complement(180251..180868)
                     /product="hypothetical protein"
                     /codon_start=1
                     /transl_table=11
                     /translation="MPLPHFTQLLVTGSPGGPGTKPQEPVYLNLFEVTFVLPVILQAQ
                     GRDPLLMLQSATNIDLNLTEAIAIKEQRFKYSTRAFLGTPEKTHVEFSIDFTVNVNEQ
                     GSMESWNALKAWYDLVWNSQNGSLHYKSDIIGTIIVNQHDKKGVVLRRVTFQNTQIKS
                     VGGISLKWEGSGDIWTAKADFVADYWIDEYIDNNFTIEPPLISGY*"
     gene            180989..181645
                     /locus_tag="LacPavin_0818_WC45_scaffold_160996_curated_clo
                     sed_complete_prodigal-single_301"
     CDS             180989..181645
                     /product="Uncharacterized protein n=1 Tax=Acinetobacter
                     radioresistens SK82 RepID=C6RMQ9_ACIRA"
                     /codon_start=1
                     /transl_table=11
                     /translation="MVCQYRYCNKSINYGRTDRKYCNKNCKMKEVSIIKQLKMLDRKS
                     KKTREFILKSQSVHGDKYIYDLVVYDNCRTKVKIVCPTHGIFGQSPDAHLYKSSGCEQ
                     CSRDAHRLTEIPPDRLKNIMTIHNNKYSYVDLSVNSGKIKVTCPTHGEFSQSIYHHEN
                     GHGCYDCEKESRIKTRTKVCKSCNIDKPKSDFLPKYRICKECCDKLLIYFIYFRKLSH
                     *"
                     /db_xref="UniRef100_C6RMQ9"
                     /db_xref="C6RMQ9_ACIRA"
                     /db_xref="abk:LX00_04105"
     gene            181675..182793
                     /locus_tag="LacPavin_0818_WC45_scaffold_160996_curated_clo
                     sed_complete_prodigal-single_302"
     CDS             181675..182793
                     /product="Gp47 recombination endonuclease n=1 Tax
                     =Synechococcus phage S-MbCM6 RepID=H8ZMM3_9CAUD"
                     /codon_start=1
                     /transl_table=11
                     /translation="MKAFITTDWHFGVYLNNLDKWLNTMEDYFYNDFIPYIKENVKEG
                     DILIHCGDLYDNRTSIPIIASYKAEKILLELSKILPLHIIVGNHDLWNKGSNDVNSVR
                     LFNYVDNVNVYTETNSIVIDGKKLVLMPWVEKRVDMISEIKNNPGDYLFCHSDLNGCR
                     MHLSSVAHRNADKIDVDEFGGYKHVFSGHIHITQTNNNFSFIGSPYQMDRNDMGDQKG
                     ITILDLTTGKIDFSPNKYSPVFRKVSVLKEEDVDGLDELTGSKDYIDLSISNSLLISN
                     RKLRRKLETLLEKGGFSSVEYIDDIVKSQEEMDIIKESISDGDDDITPSVDLEYADYI
                     REYILKQNYDNEDFKSGILSEFDDVVKIYNENYKSLKD*"
                     /db_xref="UniRef100_H8ZMM3"
                     /db_xref="H8ZMM3_9CAUD"
     gene            complement(182782..183270)
                     /locus_tag="LacPavin_0818_WC45_scaffold_160996_curated_clo
                     sed_complete_prodigal-single_303"
     CDS             complement(182782..183270)
                     /product="hypothetical protein"
                     /codon_start=1
                     /transl_table=11
                     /translation="MTLDLIHQKRLRPRSNMRIRRFNENMKSDNFISIQEVKEVFANL
                     DDHLNNIEISHQWLSGTTEYHVSAEPEETEDKHPEETEDIKVIMITGELPYEDSVPFY
                     EEYGHDSHSISTKDIIKLQNTLSEIVDSSKHIESEGYRVHTQIYNYMFVITISKIGEL
                     IL*"
     gene            complement(183224..183553)
                     /locus_tag="LacPavin_0818_WC45_scaffold_160996_curated_clo
                     sed_complete_prodigal-single_304"
     CDS             complement(183224..183553)
                     /product="hypothetical protein"
                     /codon_start=1
                     /transl_table=11
                     /translation="MKHLKRFSELNEGKGRYTIKDNVASVGSVGLPKFYTTSPDYMTS
                     DPSKNIQKVGLNPEDLISPEGTGYTYLTDEDDHIDSKDVKKLVEPHVKKFNDFGFDPS
                     EKTKTKK*"
     gene            complement(183589..184908)
                     /locus_tag="LacPavin_0818_WC45_scaffold_160996_curated_clo
                     sed_complete_prodigal-single_305"
     CDS             complement(183589..184908)
                     /product="hypothetical protein"
                     /codon_start=1
                     /transl_table=11
                     /translation="MKIKKYQAFYEAFLNRDKEKAIDLIISNLTSKTGIDLYPYDELF
                     HIQKGDLFLTGQLFLSLKSSRAVRINWIKDDIRSEIESIDTWNSFSFDTKPDYTLHLE
                     GLSVIKFIQQIVDFFKNPISYVTVGEEEGVMVERYDPLEEIKDQEKRLKRARSTESKE
                     KISQRIERLRASIAHEETVEKDSDSMTQDDLKIDVFKAIELYTIQVARGKSNALVITG
                     MAGVGKTATVTDTLKSIGMIPDIHYYKSTGTVTTAALYEILFKNRNKLVIFDDCDAVF
                     KDPDSINMLKGALDTYDVRELAKHTKGNTFDSTGMLDKEIQAKWEATGEKILPNRFEF
                     RGQVIFISNLPEEKFDDALISRSLHVDVHLNKMEIIGRMKEIMSKMMPDVSMELKEEA
                     LEYLTFVTDNFPVKFDLNIRTLIHAINLRAGNDENWRQRRICLEIIN*"
     gene            complement(184905..185276)
                     /locus_tag="LacPavin_0818_WC45_scaffold_160996_curated_clo
                     sed_complete_prodigal-single_306"
     CDS             complement(184905..185276)
                     /product="hypothetical protein"
                     /codon_start=1
                     /transl_table=11
                     /translation="MSRIRKYKEFITESIFSLGSKSKKESMNKSNKIDKCVFNILEFL
                     RSNDVKDWNDFCAMTTFDREVVNKLIDSEVDNMSQLKEVRFEIKLKLCDKPQLQEMLK
                     EYERLEKYEKCEKILKKIKNL*"
     gene            185346..191021
                     /locus_tag="LacPavin_0818_WC45_scaffold_160996_curated_clo
                     sed_complete_prodigal-single_307"
     CDS             185346..191021
                     /product="hypothetical protein"
                     /codon_start=1
                     /transl_table=11
                     /translation="MSNHKNLVFFNNQGDSLNYEYKDSVDRFEGDILFDENSSDTFKT
                     AGIYMFEKIASFEYELPGLLTLDKFQLFNEFGLHFYGAKYASQSVDRVEPVNNDPNFY
                     SKWVYGTNFESRFPIGTIIVFNSPLMEFNNPNQTYVVVSTKKNALMIISTIDNATFDT
                     TYYTTYNDPNTYIGKTITGINVVSVYNYIDELFNNNLSNWSEPNFYDKYYVGKKLNIV
                     NSINNDGAFTVTNVDITDIINFEYEVSGAPTNSNLIMEVITRTDLPIIYEGPIDISSN
                     KVSFSGVAPSILKPGSEFKIVGSSLNTNFLNVSALPTFLGNTQLTYYSTQSQVLWNNR
                     VYECLSAYTQSATSSINPDNTSYWTLSTYVPVDESTVSETLLNVQVYLTTDHFYFEYG
                     WTQSNAVTLASTAEKYAEDLKIFNIDLYYKYNKLKADLIYPSNYAEVNFYYDNILATS
                     SIGSMRSVYEKAVQVREDLITELSYDYSTNKRYNIVFTDIDEFGIKIIINKMVYQEEI
                     SWVYSTGITVDMDRTIDATLRNWMERHYVKLITLGIIAELEYIGNFSSIYYNSIILNT
                     QYPNVPMDFSVEVGTTADFHIEHSTVLFTDMGGYLSFIINDKSYDQATVFLTGTMSQY
                     PDIPATLSAWVEAHTEYLTELGITVVEYNNLLSFSIEDLERRFTYEIKIGKSLLPGLS
                     AYTINNKIKGNEGVLIASNEVLLPSGAASLEEAGFATGMVFSINNTVYPFDNQEYNIQ
                     YLDPDRLNLSYQGPFWGLTDSLCNSSAFVTIAFNTGFGQTGCSPSSPITGFAGPFEDG
                     PFNTSEFSISYNPNTYTVNEYALSSHAGTSNLIDIQYVQLSNSIYGLGDDVTVIDAYT
                     GYYNTTISLLGNTQSVDMEYNPINSYLYCLSSYKLFVVDPLLNVVVDTITLTYSGYDL
                     AINTVNGDVYVSYDNISRLDIWDYSNTQQIPLTGWGGTFSGKMAFNVFQEDMYLTTKD
                     TSDIVYRIDGATRAVQYVFGVPGISNLENHTILYEQVNESVYVYGSASLYKIDGASVS
                     SISSVSSQTFSELLFNNISGEMNISDTSNNFTQLDLNTNVITQTGVSRYGYLSLNQYD
                     GDVYLSSLNTNTIIVVDSTTGAINYTAPMSANTTKSTYNPERKSVWALQPSTNAMIEV
                     MVVVNAVITIVPSTHSSIGENLYGTLSDEYVPKDYLWLKSREYIRKPRENYEGEHQTK
                     FYWKWFSDNVPQFFLYDFSGDQLETSGSYSYTGVKPLDKIVLSKYPNKDYTKASLSEW
                     QQTIFDVIEYPLEYINDSTDISTESEPMQVFVGFNSPDEGALRSILQLFKKEEIEFDI
                     VSNSTTDNIITFETLFDSNTGANYGQISLSALSENNFIDDDSDETFVGVKRGLKVGQT
                     LALYITDNTNIKKQYISPNNGRLVKIREIYTRVLIVDFINKDLDKLDTESTKISDYPK
                     AGQTTYLTTKFKVWDREIGRFTTYGQTEVEDIRYKIELSNVGKNIGSNETFIFKDYDI
                     NEGGIDWTFLNKKRKEMLMMKHLIYPYIGSYKSIINAINYFGYNDLELNEYYRNIDET
                     SENYLKLFKVEIPDIFDNTVEGWTDNDFLKHTLPNEKYQETSLFNLTYNITDKEGNII
                     LNYTLDEVIIKLQGLKYWLKKNIIPLTHKILDITGRAHFVGGSQIQHRVQDINIINVR
                     QSMTPITFKMNEAYLMPVNSGSTVYNCVLDFSTQTASILPDYFNIDIKTYKTYKEWAP
                     FTTYNIGDLVTYYGRMYESHIDNNKVKNPRKYENLTSWDANTVYIPTNIISYEREFYV
                     YSGIGTYSAIVPPLDTTNWLNITEWKEIDFEPVQRIQEFRNINSLLPFNFTIDSNIDP
                     FIAIEVSSDNGYGLTYRDKKNYEVRGLLDLRDPVRYIDPIGPFVPISNI*"
     gene            complement(191050..191265)
                     /locus_tag="LacPavin_0818_WC45_scaffold_160996_curated_clo
                     sed_complete_prodigal-single_308"
     CDS             complement(191050..191265)
                     /product="hypothetical protein"
                     /codon_start=1
                     /transl_table=11
                     /translation="MLQKHFHVAEVSMDEWPFWMFEENIKLVNEILEEEDKNKKSQED
                     TQSKTMPNFNPSSYMKDMSNMSGKFKP*"
     gene            complement(191270..192217)
                     /locus_tag="LacPavin_0818_WC45_scaffold_160996_curated_clo
                     sed_complete_prodigal-single_309"
     CDS             complement(191270..192217)
                     /product="Gp93 n=1 Tax=Sphingomonas phage PAU RepID
                     =H9NBX0_9CAUD"
                     /codon_start=1
                     /transl_table=11
                     /translation="MSEEKNMSEEDYLKKHLEDLESGKSPKNQSNSDIPFLANTSENS
                     RVTDLQFFNFDVKELPCGRFYPTGTLLMVRPAQVKEIQSYSMVDDNNFYDIVEKMNDM
                     IQACVRVKYPDGKVTSYVDVKDQDRLYLIFLIRELTFQQGSSLAVNAKCACGEEAQIE
                     LKRGNFTFHEFDEKLNKYFDNSNRAFRFRTTNNKEFILTPPNIGLQKAFTDYIVRENN
                     EKRPPNLAFLKIIPFMLEGRTSITYDGIKAKLKEFEEMDDISFQFLNGAVSKMTFGVK
                     ELKKKCTSCGEEVHAEMQFPNGSSGIFVIHNAFEAYIKE*"
                     /db_xref="UniRef100_H9NBX0"
                     /db_xref="H9NBX0_9CAUD"
     gene            complement(192321..196172)
                     /locus_tag="LacPavin_0818_WC45_scaffold_160996_curated_clo
                     sed_complete_prodigal-single_310"
     CDS             complement(192321..196172)
                     /product="Gp90 n=1 Tax=Sphingomonas phage PAU RepID
                     =H9NBW7_9CAUD"
                     /codon_start=1
                     /transl_table=11
                     /translation="MAVQIGKYKRPGIFIEEFDQSIISSPIVEGITNMVIGVSKKGPV
                     NTPILLQTIGDLDSIFGQLDRGLERKGSFFHRTISKMLETAPVYAINLLATDDDLDTL
                     EYMSLSAASNFNNDEVRTAPYRRFFDTTGFWKRDTDSFINITKSNTSYTERAFSLTNM
                     SDRYITTFIFKTKVSGFDRTLIEWYGSVEKMPPYVSQNDYASDYMVDVVVVGGDWSDY
                     QALSVDSRWSAYFNTSGLRKEKVRDFANDRNVTLLSYYEGVSLIPYFRDLNGRNIFIE
                     TIINRDTNKTGLFCAFNSDLVEADFKNGLLDLVGNGLVGVENVDIDFLSYRDTISESV
                     TITSTPLDLPGNVVAIGATARDAYHAFGDPFTGNGPKETGVVVNGHRTGWFAEGYVNN
                     LTEVTAVSTTASIVVAYNASVNPYAVIGGQHLTVATSSLTLSPSSYPLTSGTVSYYAA
                     FVIDSTGSITTVETTTANTKPSVGSTDIVLGYVSFDVKAGAFGTSSISQTSVTVGTSS
                     YIELTFGTGSNDYYVTDLGSGSIRVDFNNTNSSSSLSNYEQYRRIKTFNNFINLLDGP
                     NKDKMTMVMSSTTMTKRSLSDMTVTGIVTSNTQNKSFTLNTGLTSAEIPDLLNGYLLI
                     YTLDNEFILGQASVSTKNTTATMTGTSSTDGGVVAEYSTMYTKYVDGQINTGDYFYSN
                     ILTFSSPTVSSVDIIFLPGEDAPSATSSAIGNDYIVFYSPMDAVTLLTYDQVSVPDSV
                     SNQGSFTVLTYVNQATTLGYGAGYYAYQVSENVTYEELLGVTEVYDYLDKHYLKMYLD
                     NTNNLEVVFMDSTLQSIVPVDTTLNSVFYIQSLKSNFKETIEIEAPSGYVQVPNKILI
                     NGSRYTELKIGDFLEAYVDTSALEVGEVAKNLTRVLSKRTYAADTSLVEVTCDSRIAT
                     YSFGGDLQTTRYTTIEDYVTTYKAMPLKGFRIRQDSLSDGTETRQDEILNLVAKGTPL
                     FKAVTNKEAIDFRYLIDSFGLGLTERSKQQLVDICGERLDAFGFINMPSMKSFKNSTS
                     PTFVDSEGVLQTSFIAQGGDPESNPAFLYSFGDGAGTTCTGYFSPYVSVDDNGRPLFM
                     PPSSYIATTYMRKHTSNISSMTPWTIAAGVTNGKVTNIAGLEIDFTPTDIENLNQAQM
                     NPIVFKRNRGYVIETENTAQTLYKSALSYIHVREVLIELERELSRMLLDFQWKFNTPD
                     IRSEIKLRADVICETYVSKNGLYNYFNKIDEENNTSDIIDSQMGVLDTYIEPIKGMGI
                     IVNNITILRTGAIQSGGFIIP*"
                     /db_xref="UniRef100_H9NBW7"
                     /db_xref="H9NBW7_9CAUD"
     gene            complement(196231..196791)
                     /locus_tag="LacPavin_0818_WC45_scaffold_160996_curated_clo
                     sed_complete_prodigal-single_311"
     CDS             complement(196231..196791)
                     /product="hypothetical protein"
                     /codon_start=1
                     /transl_table=11
                     /translation="MKYLKGYSSFNEDLFTPEVSDAPDLKMSKEKLNTLMSQIEEFKA
                     KKNLISQAYIKIQDDKELSNKVKEILGPEVSPKIDRNPFLVEYLNVSDLKRRLEKLKK
                     NNVDDKIKLDDFNQDLSSSTDASQKSSLQLKISDINKRISLTNDTISKIITDTSAAEK
                     SLNDKISKQEKDMKDYIKNITDKKSK*"
     gene            complement(196788..199181)
                     /locus_tag="LacPavin_0818_WC45_scaffold_160996_curated_clo
                     sed_complete_prodigal-single_312"
     CDS             complement(196788..199181)
                     /product="hypothetical protein"
                     /codon_start=1
                     /transl_table=11
                     /translation="MRYLKQREEFIRNNKYSLIKEEADSGPMANDINWGDSLLGRLIN
                     SVIRKAGIGVNLFKMDSVIDKLKESFDSLVADAKIKGAELSKDVLKKIDMIKISALLG
                     KLKDSVDKGDEKSEVIKVAKNTIEEISILKVQPESEEDKKELLAKLNEFLESIGDVTT
                     QPISDSSSLLPKMIENFTSSYNILYGYDKIKKSSAPVAKEVPAKAVVAKEVQVKEPIQ
                     GKKTLPVSNLESYSNEFSQSINEQLSAIDPNLLKAIKPLYDYMKQYLTFTEDENRRKE
                     EFYNLIGNEQNKSPILKIYDYIKRKSVNESLVELLTKPENIGAKLIGLYNITKTKEAG
                     DFTGVDDSMKSEIAKFNTSMKAIISKEETKNEKFAELYNYAKFISINEADTEVVDPEV
                     SNTEDTEDPKSKKTDMGSDLKTNWMKIFQPDFMKRWIITDVEKKSLDEEINKLTKDST
                     RIVIDGIDPIVEIVKIFNRAYKLHTSEIIPSGRSGGKISNRTRGEYDWVGEGQAPTEN
                     TGGAWRNKALFNRWENAVLDIVKDSKYQVLFNQDTVVKVGKADTRANVSGENKKQGGG
                     KALLTFINSMLDGSKLYKNGAQSKFIQEYFDVDVQSDKLGYTGKGGNDTTVNGKVAAK
                     TKEVKKYSFKDTREIDPKIIGAIYSIKTEDKQYYLSVIDSDADYVYVKYSETFLPFKN
                     ISKNVIKVEKGTLPNFIELDRDKDDVIYPLNYARIPNRKFPIKQGTEMEIKSLNLEEY
                     KNDKANSKPEAVKFTRISKVYAVVNKEDKLFVLPDDLKALFNKNKDAYKTKLNEPKK*"
     gene            199387..199770
                     /locus_tag="LacPavin_0818_WC45_scaffold_160996_curated_clo
                     sed_complete_prodigal-single_313"
     CDS             199387..199770
                     /product="hypothetical protein"
                     /codon_start=1
                     /transl_table=11
                     /translation="MKTSVMLKGVEVKIGDEIRFINDADLYVGDYEGVDNIVRPKVGK
                     VYTVRGFSDSNGFYLTEIVNNTIPVALFGYIVDVEPGFGIWRFDPANPLIAEVKESAK
                     SKKKVNIVIAPELKETLEEILEFTN*"
     gene            199930..200223
                     /locus_tag="LacPavin_0818_WC45_scaffold_160996_curated_clo
                     sed_complete_prodigal-single_314"
     CDS             199930..200223
                     /product="hypothetical protein"
                     /codon_start=1
                     /transl_table=11
                     /translation="MKYLELINGDKRYTKESQINEILSKNKFYWLIDSEVENAIIEIK
                     KDTIIWHGGDYYVGNWYYGIFKRGNFYGTWEDGIFENGNFGGKWIDGINLKKI*"
     gene            200239..200691
                     /locus_tag="LacPavin_0818_WC45_scaffold_160996_curated_clo
                     sed_complete_prodigal-single_315"
     CDS             200239..200691
                     /product="hypothetical protein"
                     /codon_start=1
                     /transl_table=11
                     /translation="MRKKKVALKRAHDVYNDSIVKISREQNEYFFEIGKEITTDVGEA
                     VSMLMRQKDMWDSSFWDLEIKNISYHEISPEKALFWLTGGYAEWRTLEHYNKPWCDSY
                     LEFQEEFGILIVNIIKRSKKLKDIRDNFIKYLSLPVLYDFAINKNLTK*"
     gene            200739..201011
                     /locus_tag="LacPavin_0818_WC45_scaffold_160996_curated_clo
                     sed_complete_prodigal-single_316"
     CDS             200739..201011
                     /product="hypothetical protein"
                     /codon_start=1
                     /transl_table=11
                     /translation="MERAVCKNPWCKATFEYNEEDMIVVPGDVRESKIDNILGEVKRI
                     PPQQCKKCKSFANDLSTGVEWKEKKYEGSRDDGMPHQIRYKINKFF*"
     gene            201012..201860
                     /locus_tag="LacPavin_0818_WC45_scaffold_160996_curated_clo
                     sed_complete_prodigal-single_317"
     CDS             201012..201860
                     /product="hypothetical protein"
                     /codon_start=1
                     /transl_table=11
                     /translation="MKAHFFDIDALMIVDSQPWIVSKSNPNIPIMKISQSDFNLSKNG
                     IYKSHGNKIDFNGKIFWLSDNLMHKLKVKSKNHKVDISNLSISMQEFLNKDIISKIDF
                     KLNMDVIMPIKNTNDDVYVICSRNSKRNYEIIVEKLEESLKENGILIKKYYFISDTFY
                     NRNHDEISYKKVRLLLQHLIGYKTDGNKFIDEELDKYDEIDYYDDDKHSINLVKDSNK
                     ILQIFLSKTDSVIKSKIKDSLKSKENKLVINEVTSNDHNKFITSKVNIEYSNLIKAFE
                     SFKFGK*"
     gene            complement(201863..202480)
                     /locus_tag="LacPavin_0818_WC45_scaffold_160996_curated_clo
                     sed_complete_prodigal-single_318"
     CDS             complement(201863..202480)
                     /product="hypothetical protein"
                     /codon_start=1
                     /transl_table=11
                     /translation="MSKSENEKNRIQDEFEQIQSEGKEFDITQHLARPEDLPDLGEIE
                     IYDYDADLTVSSQQAMNVLESLVDLYLSDVPQLKQHAYIKNKMKEDALVYAESIFLSK
                     MTRKNFLSQLRQVDNGDNSARMHEVVNQTIGQIRENSKFSSTQRTDLEKFYKELRKDL
                     GLNEVADNPDVQKSIDAITSSEDGEIIDNRKLNDLIKDAMNKKKD*"
     gene            202525..204663
                     /locus_tag="LacPavin_0818_WC45_scaffold_160996_curated_clo
                     sed_complete_prodigal-single_319"
     CDS             202525..204663
                     /product="Gp87 n=1 Tax=Sphingomonas phage PAU RepID
                     =H9NBW4_9CAUD"
                     /codon_start=1
                     /transl_table=11
                     /translation="MAVKQKQEIIRQMVFTTKLVDEATEKINDGIVVKRYQNPWLKSE
                     VGLKRAGVSFKMTTDEQQEYVKCALDIHYFTEKYCQTKTEDGSVDNILLRDYQKEVLD
                     NFISNRFNILMASRQVGKTIMSSVFILHTILFSNDKNIMIVANKGDTAIEIVDKIKAI
                     YSLLPFFLKPGIKLWNQKSLTFDNGCRIKTSARTKTPAIGFTIDLLFLDEFAHIPSNI
                     IEPYYTAAFPVTSAVQNSKIIITSTPNGMNLFHRLLSNAERPSGDPQKNNYKAMRVYW
                     YQVPGRFVTYLRLNPHKLYDYGVTKEDIFTLINDTWGSKTTVEMKFILDLQKDVIYVY
                     NNEFCSDEAIKSMTFTDKDGNEVPIMAIAELTTWKEEAIKDIGGEDAFNQEYGLRFIN
                     SSKSLLNENLIDDLLKHKRNYIHENIQEFDRKIRFSYEDLKWIDDDEVFMPINRKETK
                     VILSVDISEGLGQDYSIINIFKISPKPIDLIDAQKMSYKSIVDFFRLEQIGIFRNNFV
                     SVKQLSELLYMIVFEYFYYENVKVVLELNNYGNTLLAEMPHVFDGNNNYGSSIFFRYK
                     HRADSLDEKVGLKVGENKNLMVKDYQELMQNKGFVITNEDNIREITTFVKHVTTSGNI
                     RYAADNGHDDTVMTVVNTTSIFAKSDFREIVEDYANKMVDKSFMTYVNECLKTMEYVE
                     GVDYSQVLKIRRQQMNRYKGNSNNKNWFDR*"
                     /db_xref="UniRef100_H9NBW4"
                     /db_xref="H9NBW4_9CAUD"
                     /db_xref="vir:X953_18870"
     gene            204690..205055
                     /locus_tag="LacPavin_0818_WC45_scaffold_160996_curated_clo
                     sed_complete_prodigal-single_320"
     CDS             204690..205055
                     /product="hypothetical protein"
                     /codon_start=1
                     /transl_table=11
                     /translation="MITKFSLFLESIGDKTVYDQETRSMTGAYKVISNDGVTTSIENY
                     QEIPELKGSRPLIYMDDKLSGIRIKKVVNIPSDQIKIGADLGDGYFDISIPYFIFKKY
                     DSDLEIKKLSDRYRVKDKV*"
     gene            complement(205052..205333)
                     /locus_tag="LacPavin_0818_WC45_scaffold_160996_curated_clo
                     sed_complete_prodigal-single_321"
     CDS             complement(205052..205333)
                     /product="Putative uncharacterized protein id=4080572 bin
                     =GWF2_Bacteroidetes_40_13 species=Elizabethkingia
                     anophelis genus=Elizabethkingia
                     taxon_order=Flavobacteriales taxon_class=Flavobacteriia
                     phylum=Bacteroidetes tax=GWF2_Bacteroidetes_40_13
                     organism_group=Bacteroidetes"
                     /codon_start=1
                     /transl_table=11
                     /translation="MATITKTKTDSQVEEILSNPYKLMLHNDDYNSFDHVISCLMKIC
                     NHEQEQASQCAHIIHFNGQCDVKYGDLETISDMKDKLTSAGLLATMEIN*"
                     /db_xref="gwf2_scaffold_3484_17"
                     /db_xref="orh:Ornrh_1478"
                     /db_xref="86435923"
     gene            complement(205357..205881)
                     /locus_tag="LacPavin_0818_WC45_scaffold_160996_curated_clo
                     sed_complete_prodigal-single_322"
     CDS             complement(205357..205881)
                     /product="Predicted protein n=1 Tax=Ostreococcus
                     lucimarinus (strain CCE9901) RepID=A4RW78_OSTLU"
                     /codon_start=1
                     /transl_table=11
                     /translation="MYDKLYCFDFDGTLFHSPEPHEGRRIWREQTGFEFPHTGWWGKA
                     ETLSTEVFYIPVNEWVLSRYKEAVADPKAYVILATGRLQKVPNMRKNIEKILEQNNIV
                     FDEVHLNWGGDTFKFKTKLFEETMAKLKVKEFTMYDDRHEHLVEFKRWAVGQRSDINI
                     IDVINKKVTRIENK*"
                     /db_xref="UniRef100_A4RW78"
                     /db_xref="A4RW78_OSTLU"
     gene            205991..206407
                     /locus_tag="LacPavin_0818_WC45_scaffold_160996_curated_clo
                     sed_complete_prodigal-single_323"
     CDS             205991..206407
                     /product="hypothetical protein"
                     /codon_start=1
                     /transl_table=11
                     /translation="MNFKLDIKSIAILVLLGACIIFFGMWFFKGDDTKDRVKQLEKDV
                     KKIEVVRDSLKAYNVKLKGDYDSREKDITDRDNQIKIIESQLSIAKGDLRVANGKVAQ
                     NAKDLADTRKKIEELKKNPVNRTDDALINSLKEKLK*"
     gene            206412..206969
                     /locus_tag="LacPavin_0818_WC45_scaffold_160996_curated_clo
                     sed_complete_prodigal-single_324"
     CDS             206412..206969
                     /product="hypothetical protein"
                     /codon_start=1
                     /transl_table=11
                     /translation="MKKLLFVFMLLSSTMFSQGKTFGDYLHPSTKAREVNQLKSDYPK
                     IETDSMGIKVVIMTIEQAQKIDNNLDVLTLLEKAGVQCDSLNKAYLKVIDNLGKQVSI
                     LELDVKKLKDQIKDKDLQISNLQDRLNNESISNGLCEEQKNKKDEEIKLLKKEVRKQK
                     RQKVVGFIVGGLAAAGGVFLLIAGI*"
     gene            207030..207584
                     /locus_tag="LacPavin_0818_WC45_scaffold_160996_curated_clo
                     sed_complete_prodigal-single_325"
     CDS             207030..207584
                     /product="hypothetical protein n=1 Tax=Microbacterium sp.
                     292MF RepID=UPI000374BE03"
                     /codon_start=1
                     /transl_table=11
                     /translation="MKHIRQFESYRNRKHREEIIRESVLQVNDIYKVKAMIDIPKSLI
                     NSYVKKVKEIGGQDLRQFFGDYDLAEEIVKYITLNNLDADKIPANALMGGPAQAQAPQ
                     AQTQQAPQAQTQQAPEAQAAPAPEAQAAPAPEAQAATAPEAQAPQVQVQTQTEGGENV
                     GEFEEPNVQTEKEKEEEGEEELPL*"
                     /db_xref="UniRef100_UPI000374BE03"
                     /db_xref="J3P2D1_GAGT3"
                     /db_xref="kfl:Kfla_2689"
                     /db_xref="UPI000374BE03"
     gene            207650..208264
                     /locus_tag="LacPavin_0818_WC45_scaffold_160996_curated_clo
                     sed_complete_prodigal-single_326"
     CDS             207650..208264
                     /product="hypothetical protein"
                     /codon_start=1
                     /transl_table=11
                     /translation="MKYIKTYENHNNSTLIIVDVQKSFRKYFNEMYLNELKKYCKNFQ
                     NVYQIWDNHVDGKNVDKDYLYHSSPDIPVHEDLYDFPNQKDIIEKRYNYDVDVDFYKK
                     ILSKETYKEIKSKEKKSLLKKGDLFRTSEGTAIAYIGNNHQWTHVPKKLLSLLESLRG
                     MNVVIVGGADGECLEDIFVVAESIGVIVKRDWKFIYTASHCPIR*"
     gene            208299..208742
                     /locus_tag="LacPavin_0818_WC45_scaffold_160996_curated_clo
                     sed_complete_prodigal-single_327"
     CDS             208299..208742
                     /product="Uncharacterized protein n=1 Tax=Winogradskyella
                     psychrotolerans RS-3 RepID=S7VSA3_9FLAO"
                     /codon_start=1
                     /transl_table=11
                     /translation="MRYLKTFESFDYDTIDANEDEYLYVQESQIPNSGSGLFTAIDIG
                     KDEIVSKFIGEVISEEESQIRVDNDDDQYFMSLPSGEMFDCKRTDCFAKYANDAEGLP
                     TKFKNNTFIGMDDDDNVVLIAKRDIKAGDEIFTGYGKEYWGKHGI*"
                     /db_xref="UniRef100_S7VSA3"
                     /db_xref="A0A095TYH1_9FLAO"
                     /db_xref="gur:Gura_0949"
                     /db_xref="S7VSA3_9FLAO"
     gene            complement(208753..209847)
                     /locus_tag="LacPavin_0818_WC45_scaffold_160996_curated_clo
                     sed_complete_prodigal-single_328"
     CDS             complement(208753..209847)
                     /product="hypothetical protein"
                     /codon_start=1
                     /transl_table=11
                     /translation="MKHIIKFSLFEEVNPKDISFIQNMDKYFTVSFEFEIETDDKSNI
                     KMDFSILEDEDDIDDIISSTKHEMDIRTRSEKTLVKSIIQSLVDANEDGTIKEDMVKI
                     FNLDNYESNREREIVKFIKSAVMSQIAESDLLYMTKQTKKYLPNFIKKWSKKIDLVED
                     VTLDRGIEIKPKTYLVGLSEGTEMINDFYSDLEKQSYWKFTEKTGLHINIGVNDNNAE
                     WNPIKGLLMLNDFNEGDAPPLTFKDMTWRMNSHFCGSLIPAIKSLDSKVIEKLKRSID
                     LNNLKETEETLNSFLTGKIKELGHKNFGFNITKLDNNYVEFRYVGGNISKELLIEKMN
                     YFSFVVYTMTNPEYKRREYVKKLYKFIDNL*"
     gene            209907..210398
                     /locus_tag="LacPavin_0818_WC45_scaffold_160996_curated_clo
                     sed_complete_prodigal-single_329"
     CDS             209907..210398
                     /product="hypothetical protein"
                     /codon_start=1
                     /transl_table=11
                     /translation="MKETRIMNFGTFVNESYDFEDFTMNDMEFVKELWNDGMTDTVQI
                     AIECDLDKPTVVQILDTLKRRGDIKDTDGVLESEQFDEHDEEHSGCGCHICNCVGECE
                     CECCCSDVSDIKSCKWCYKEFEPENNSQCCCSECDSKYNNYLSNDNSKTPWSDDKYNY
                     RER*"
     gene            complement(210412..210900)
                     /locus_tag="LacPavin_0818_WC45_scaffold_160996_curated_clo
                     sed_complete_prodigal-single_330"
     CDS             complement(210412..210900)
                     /product="hypothetical protein"
                     /codon_start=1
                     /transl_table=11
                     /translation="MRALLFVEMGGKKHFKCDTFWSKSQDPTQAKVYSDDSISSLNDW
                     LHPVIHGYIFKDGETIEQSITKWKIWVRSYDDAKLGYFTVKDDLLKNQFCIKDGVQIE
                     DLGNPIYLWQISLKDESNWVINSKNSSVSADLETVREFIDYKQIHRDEAIDDILKEKE
                     SE*"
     gene            complement(210902..211306)
                     /locus_tag="LacPavin_0818_WC45_scaffold_160996_curated_clo
                     sed_complete_prodigal-single_331"
     CDS             complement(210902..211306)
                     /product="hypothetical protein"
                     /codon_start=1
                     /transl_table=11
                     /translation="MKTKEQIKTEVLNYLEQTSKHLFVKKNGELYKVFVEGNNIIVLN
                     GDKTTIYDIDQYISWYEGNAKCVIKHILFLNKELKSTKNFKTMKEKVSTIKEAISEKT
                     DKTEITKITNSIVSGIPVTEEKKSILAKIFRM*"
     gene            complement(211318..211782)
                     /locus_tag="LacPavin_0818_WC45_scaffold_160996_curated_clo
                     sed_complete_prodigal-single_332"
     CDS             complement(211318..211782)
                     /product="hypothetical protein"
                     /codon_start=1
                     /transl_table=11
                     /translation="MWPFNKKSIEWLKSEGLIPDKDRIDQKYSYNEQCDIWISDVFEG
                     VYSISDGPNRDKHYHVIYDDGSYYIFENKSGRAQYSVYRTESGVIEYNDILDRCSFSD
                     REDRWEGVDHIFDIRLKNVEFIKDFLENLLGRDFEFKRSYKRELKINQLLKK*"
     gene            complement(211769..211996)
                     /locus_tag="LacPavin_0818_WC45_scaffold_160996_curated_clo
                     sed_complete_prodigal-single_333"
     CDS             complement(211769..211996)
                     /product="hypothetical protein"
                     /codon_start=1
                     /transl_table=11
                     /translation="MWKEDTNSIICLRTPDQKELLKLYDKLKDETNSVLFFEPDIDEY
                     TSMCVYGSHAIRKKLSKLPLLLKNREENVAI*"
     gene            complement(212328..212705)
                     /locus_tag="LacPavin_0818_WC45_scaffold_160996_curated_clo
                     sed_complete_prodigal-single_334"
     CDS             complement(212328..212705)
                     /product="hypothetical protein"
                     /codon_start=1
                     /transl_table=11
                     /translation="MASFNFIDFYIGYKNHPRFVDKKMIEDDLVRVIIQKYEMIIFTN
                     KGEVLGDPNFGGDLPKLLFQTRVSSEAVEKNILNQIFEYIPEISDMNFQLKAEFSSDP
                     ENYQEVMEIKFQITDYEVYAIIK*"
     gene            complement(212797..213231)
                     /locus_tag="LacPavin_0818_WC45_scaffold_160996_curated_clo
                     sed_complete_prodigal-single_335"
     CDS             complement(212797..213231)
                     /product="hypothetical protein"
                     /codon_start=1
                     /transl_table=11
                     /translation="MNHLIKYNLFESDDFESSINDDLNDICLDLEDDGFYIRLGASGK
                     LSRSIFIANGEISPHLIPISDNLKVFKYSDVSDAIDRLISYIKQSDNMNFEYIGVIFD
                     GEEKNNLRVPFYNFPTSQSFIGSSSVNRGIKLVKVAYRITSF*"
     gene            213276..213608
                     /locus_tag="LacPavin_0818_WC45_scaffold_160996_curated_clo
                     sed_complete_prodigal-single_336"
     CDS             213276..213608
                     /product="hypothetical protein"
                     /codon_start=1
                     /transl_table=11
                     /translation="MKNLKSWKLFTESVDTDIDILDPKFTDGNAEEFLTRLGVEVTKS
                     TGEYKPGVPEESNVGIRPYPNNVSYGFKLQKDCDNFEEYVKGKNIKYKTFPSEGARYP
                     YHIIVYKN*"
     gene            complement(213605..214573)
                     /locus_tag="LacPavin_0818_WC45_scaffold_160996_curated_clo
                     sed_complete_prodigal-single_337"
     CDS             complement(213605..214573)
                     /product="Gp76 n=1 Tax=Sphingomonas phage PAU RepID
                     =H9NBV3_9CAUD"
                     /codon_start=1
                     /transl_table=11
                     /translation="MSDIKNLLLWEKWRPKTTDDIILLPRIRKQFENGVNSNYILHGH
                     YGTGKTTLARILIGRYSKDKAYLELNSSLFTSIDTLRSEIETFCKTTPMMETDSDIKY
                     VFLDEFERVSPQYQDAFKAFIEKYHKNVRFILTTNHINKISQGIKSRFTEINFDCQDL
                     EEEKYLKTEIYKRITNVILPTEKFVIPKEHLVSIITKKFPDFRGILQSVQIYINTDGV
                     IQETSNVSNKLKLELYNLLYDKSVDYEKIYHFLMSSFGADKIDVMINLLGRPFNDWLI
                     NEKKEDINKLFEMNYIIADYTSKLETNTDPIILGMTIIGKFRDILN*"
                     /db_xref="UniRef100_H9NBV3"
                     /db_xref="H9NBV3_9CAUD"
     gene            214638..215453
                     /locus_tag="LacPavin_0818_WC45_scaffold_160996_curated_clo
                     sed_complete_prodigal-single_338"
     CDS             214638..215453
                     /product="hypothetical protein"
                     /codon_start=1
                     /transl_table=11
                     /translation="MIGERFNFEDVFFRDLTVCVLDTLEGQVKWLNRFSTGDVHVQVP
                     FYYSLTGDERFLLDSFQDDIVSQNRFVELNTDLIPRGHLTMTGFNIKSDEFANPNVWL
                     KMVIENDLEIRKVLGKVRAVPISVNYDLTITVSSEIDVFKCSQSIMDTLWLYRYMYFE
                     HNFMNIDAIMIMPDTEQIELQREKNMSSDNNIKLTASFEVHTYYPALRKDKMGNNGFA
                     NTQSGVTPSDGGLDPAYAMVPKRTRWFNNILKTRETSTLRPNNPNSENSNSTE*"
     gene            215521..216804
                     /locus_tag="LacPavin_0818_WC45_scaffold_160996_curated_clo
                     sed_complete_prodigal-single_339"
     CDS             215521..216804
                     /product="hypothetical protein"
                     /codon_start=1
                     /transl_table=11
                     /translation="MKNLKLELFNFKKNLSLDQEEVSRVIEAHLNSCNDFSEKAIVLS
                     LNERLKPYTYDGDVKSLLEGLNDDMKNFELVYELKNLYSVLNTKNQGELYRQPINVLL
                     QTINLESDQDRMSKILNELAVYDWVPEIKLFVHNLTKSPEQRSNLLSGGKGESIFTIA
                     EQVEDGHIALVKDSWFLLGENVIEKTLLENHVKDEETLRTMRMLETAMKYASVYEDRV
                     NFRISEYLTIGISVGKKGIYYINDDEMNEETTLESLFSSPIVPIVNKNFYPLLMEVSK
                     NMDKFVELDVVKRISNLVNPYLEAFAFNYKNSTFLYRCDERYGNSFFKYESALELVNE
                     VRNELNYDLTYFYENRLDKEIVSRKKLEDKEREISLKLEDVNFNISKIKGSIQMIGES
                     QVLVVALGNLEKRKVTLDSDLLALKELQYKERIKL*"
     gene            216806..217009
                     /locus_tag="LacPavin_0818_WC45_scaffold_160996_curated_clo
                     sed_complete_prodigal-single_340"
     CDS             216806..217009
                     /product="hypothetical protein"
                     /codon_start=1
                     /transl_table=11
                     /translation="MKHVNKFSEFITEEHRLGYLDKEDKEQVLEFEPKEGESFEEAKN
                     RLLGDFKFFWSHYIRPEVEETKN*"
     gene            217128..217493
                     /locus_tag="LacPavin_0818_WC45_scaffold_160996_curated_clo
                     sed_complete_prodigal-single_341"
     CDS             217128..217493
                     /product="hypothetical protein"
                     /codon_start=1
                     /transl_table=11
                     /translation="MYLNNKDLYVEVIVSKAQGKLTRSAEKMLELLAKKTIKKMRYWS
                     NDDKLDCYQSGLLDMFQNWYNFNEYKSVNAFAYFTEVFKRGIAKGYNELYKKKGDNEH
                     LIKLISIEGSNDGMGLHSL*"
                     /db_xref="hym:N008_00105"
                     /db_xref="A0A076HP85_9BACT"
     gene            complement(217650..217967)
                     /locus_tag="LacPavin_0818_WC45_scaffold_160996_curated_clo
                     sed_complete_prodigal-single_342"
     CDS             complement(217650..217967)
                     /product="hypothetical protein"
                     /codon_start=1
                     /transl_table=11
                     /translation="MKIKKFNELYEQNPKEKWGSDIDENNYYTFTCDITVRAKNQEEA
                     EDKMEFIANQNQDVELGTYNLSASTVDGKGTLHGVKEPSEEIDMNMATPDMLEKLNTK
                     TKK*"
     gene            complement(218053..219150)
                     /locus_tag="LacPavin_0818_WC45_scaffold_160996_curated_clo
                     sed_complete_prodigal-single_343"
     CDS             complement(218053..219150)
                     /product="Glutamine synthetase {ECO:0000256|RuleBase
                     :RU004356}; EC=6.3.1.2 {ECO:0000256|RuleBase:RU004356};; 
                     TaxID=1406225 species="Bacteria; Proteobacteria;
                     Deltaproteobacteria; Myxococcales; Cystobacterineae;
                     Cystobacteraceae; Cystobacter.;" source="Cystobacter
                     violaceus Cb vi76.;""
                     /codon_start=1
                     /transl_table=11
                     /translation="MNTKITLEYIWLDGNNPQQIRSKTKIVSKMDTFLPKDYPIWSFD
                     GSSTNQAKSGKGNNTDCLLKPVFVTEDPFRKNGRLVMCEVLNPDGTPHASNNRHILSK
                     KVKDLKITEDQSIDILPWFGWEQEYTLTHKPNAPFGEGNGIPLGFAQGPTGHPRPQGD
                     YYCGVGYDSVVGREIVEEHMNVCMEIGLEISGINAEVLLGQWEYQIGPVPALIGADQL
                     WISRYLLQRVAEKHNVNVSIHPKPVRGDWNGTGCHVNFSSKEMRVEGGIDIIESTMHK
                     LEKSHKAHIKVYGLHNEERLTGEHETSGIDDFSFGYSTRDTSIRIPAQSIVDKKGYFE
                     DRRPSSNCDPYLVANQMLKTVYSNIEETIEN*"
                     /db_xref="A0A084SWQ5_9DELT"
                     /db_xref="UniRef100_UPI00014C2079"
                     /db_xref="zpr:ZPR_3155"
                     /db_xref="UPI00014C2079"
                     /db_xref="6.3.1.2"
     gene            219271..219582
                     /locus_tag="LacPavin_0818_WC45_scaffold_160996_curated_clo
                     sed_complete_prodigal-single_344"
     CDS             219271..219582
                     /product="hypothetical protein"
                     /codon_start=1
                     /transl_table=11
                     /translation="MNKVILQFWEESERGSGVRPDGCSLHMDKSARHIYVSNVYNNRS
                     EEFIPSEYDRVVGDPIDAFISDVLYSKVKLKSSIRIHQHELNNLMSMAMLVIREEKND
                     K*"
     gene            219572..219919
                     /locus_tag="LacPavin_0818_WC45_scaffold_160996_curated_clo
                     sed_complete_prodigal-single_345"
     CDS             219572..219919
                     /product="hypothetical protein"
                     /codon_start=1
                     /transl_table=11
                     /translation="MINNIFYILSILFILNEFYYINNRALLDMKFKERSLDSFSKMDV
                     IYYLMRVLSWVWIVCGCFSSLHFYFYTLVGISSFRLLIYPISKISYLIYDRIYPFISL
                     SIMSFILYKFIIG*"
     gene            complement(219909..220433)
                     /locus_tag="LacPavin_0818_WC45_scaffold_160996_curated_clo
                     sed_complete_prodigal-single_346"
     CDS             complement(219909..220433)
                     /product="hypothetical protein"
                     /codon_start=1
                     /transl_table=11
                     /translation="MLNSKPNNKKYHQGNFIPKYKDKVLKLNNQGGLFFRSGLEKRIM
                     TWLDNNPDITKWGAECLRIPYQMTHFENGDTRIKEHSYFPDFYYEMRTSDGVLKQVVA
                     EVKPMKEYKMVQSLNEGRLSVPEGLKKIKNFEYDLKMAYKNKNKWETMIKWCEKKGYT
                     FIIITEEHLKKFNL*"
     gene            220523..221218
                     /locus_tag="LacPavin_0818_WC45_scaffold_160996_curated_clo
                     sed_complete_prodigal-single_347"
     CDS             220523..221218
                     /product="hypothetical protein"
                     /codon_start=1
                     /transl_table=11
                     /translation="MGALQDKVDLSLLVYGDGVADNFKNNCLFLYDKYQKSDKSVTSI
                     NVTDIEVGGFYFIHYLDDSNWMRWSPVFVSNSKKFSNMVILFAINFNFIPIEVRVAIF
                     DKYIKEEDFENNSLLKVDYKGVYAELVKFGFEYALMEYNLLQVKFVHKISMDMVPRFL
                     YSQHPQNKYDPNKLMQIWNAKIGQQDQRHKEIMSSLISDFYDLNGEIKDQYKLLKDHI
                     QRIQKSLSKYGGK*"
     gene            221232..222002
                     /locus_tag="LacPavin_0818_WC45_scaffold_160996_curated_clo
                     sed_complete_prodigal-single_348"
     CDS             221232..222002
                     /product="hypothetical protein"
                     /codon_start=1
                     /transl_table=11
                     /translation="MKYLSKYNMFIEQKSIGYNKQGYLDSIELYHVGDHIYAVKILDS
                     HSRAMLFMRSQEFYESAFDEIIKKQFKTSRFIDVYKQHYGKQEFTYGSDWSGFNIPSD
                     VLEECMFNINDDDFNTYDKVMLSIILSIRELEGDGKYYLLGVDELSNDLLEHEFAHAM
                     YYTLPDYKLSVNKLTSSCDSVVKDMMYKCITKYGYADHVLPDEMQAYMSTGLGDEMEK
                     MNIPNIDKEIEKYKEVFNKYYNNNLYKDPIKLNIKFNI*"
     gene            222007..222480
                     /locus_tag="LacPavin_0818_WC45_scaffold_160996_curated_clo
                     sed_complete_prodigal-single_349"
     CDS             222007..222480
                     /product="hypothetical protein"
                     /codon_start=1
                     /transl_table=11
                     /translation="MKHLRKFEELNYSTYTSAVDKLGQYGQRGRADRIKAHAEEMELL
                     HINDMKFDILVGESRTFPGAKYSSVQVMRETSSKAILMIFKSGDNTHRVLANISPDGT
                     IVWRDFNKFANRRSVNEYQKAIRLLASFNPAVKKLIEEMSLTPESLNVVSRTFYI*"
     gene            222545..224260
                     /locus_tag="LacPavin_0818_WC45_scaffold_160996_curated_clo
                     sed_complete_prodigal-single_350"
     CDS             222545..224260
                     /product="Gp20 head portal vertex protein n=1 Tax
                     =Aeromonas phage 25 RepID=Q19CL9_9CAUD"
                     /codon_start=1
                     /transl_table=11
                     /translation="MASYNPSGNQQGNFQINSSIENKGLFSRILRNLSSFGMNYDDMI
                     IRNQVGVGINEDPYASKGNSMYDFFSQRAVASVLNRKSIPYLDKAYGDKRRILREYSI
                     KDEIRDFVSTLADETVIYDDDKDFCQPKVLSSDYSQEIRDKYQEIFEKIYNKYGFSDS
                     ITAWNMIRDFLIDGYVAVEIIFDDKKKNIIGFNRLRPETLVPAYEPQVGHLWIQFPED
                     PQLRRIFLDSQIVYISYSTQNDYSETSYVEGLIKPYNQLKIIEQTRIMFNIINATVYQ
                     KFTIPIKGLPRQRAEEQIGQLIHDYSEEVEWDDSLGTLTINGAKHLPYNKQVWFPEGD
                     GGTPNMELVSPEGHNLNESDIMTWFYNALKRASKIPFQRFDKENGGGNMFTDAAEMTR
                     DEVKFSNFINRLRANFKELIVKPIKLQMLIEFPELKDDEVFTNQLDITFNSNDLFEEW
                     KKIGNMEKKSGVLGTLLGIQTPDGKPYFHIEYLIDHVFKLSQEEKEENKKYWTKDAAG
                     AGAAEAGPEGGPEGGPEMGGPEGGPEGAQGAPEAGGETPPPETGAETPPPETGGGGEG
                     SEFEF*"
                     /db_xref="UniRef100_Q19CL9"
                     /db_xref="E1A1F9_9CAUD"
                     /db_xref="Q19CL9_9CAUD"
     gene            complement(224292..224714)
                     /locus_tag="LacPavin_0818_WC45_scaffold_160996_curated_clo
                     sed_complete_prodigal-single_351"
     CDS             complement(224292..224714)
                     /product="hypothetical protein"
                     /codon_start=1
                     /transl_table=11
                     /translation="VEKKFELQLDDISSKFSSFYTILERMPEFNSFKRDILINNILDS
                     SKRTQFDITEVKGNPLYGTTGQPDRFAANSTVSFKVKSMTFIIKNDIVEKLSIIIETM
                     ETLNGEIIENIINSDIELQLKISYINGMISPYGGFYLE*"
     gene            complement(224714..225097)
                     /locus_tag="LacPavin_0818_WC45_scaffold_160996_curated_clo
                     sed_complete_prodigal-single_352"
     CDS             complement(224714..225097)
                     /product="hypothetical protein"
                     /codon_start=1
                     /transl_table=11
                     /translation="MILTREITIRITESNYQYYEDMGYDDVSIGEDLVIPIELLSKGS
                     HFRIKCKCDGYGCNKEKEVIFKNYVKYDNKWGEYYCRKCSEAKRKKSLQENYGVDYPI
                     QNKKVLTKMKNTIIEKYGVDNISKK*"
     gene            225272..227371
                     /locus_tag="LacPavin_0818_WC45_scaffold_160996_curated_clo
                     sed_complete_prodigal-single_353"
     CDS             225272..227371
                     /product="Predicted protein n=1 Tax=Nematostella vectensis
                     RepID=A7SM47_NEMVE"
                     /codon_start=1
                     /transl_table=11
                     /translation="MKPVLIVENATNSLIREGVAGKNDYIMGGIFTEFGVKNRNERIY
                     TADKFLPCLEEMNDRMNSFGTVYGEFDHPDVFDTSLSRASHIITKAEYVKESNRVEGE
                     IRLLSTYWGKEAKALVNDGCPVFVSSRAAGITESDGTVTLKKLFTYDIVADPGFASAK
                     MSVKVLNESLAYGAPSTNTNFRIYEMSDESKINELFNMNKNEFVTKEQLTDYSKYLVK
                     ELLDTKKEVKNALTKGNVAPKKLENLLEYYEELQKSNTQMVKYLDYLSEKIQVVVDEN
                     SSLKKTADKLIKHNDYLAENLEKSINYSEYLAESLDKNIDYSEYIAENLDKNISYGEY
                     LAENLDKNISYAEYIAENLDKNIQYSEYIAENLDSNIAYSEYIAESLDKNISYSEYLA
                     EHLDNSIAYSEYLAENVEGNIAYSEYIAEHLDDNIAYSEYIAENLDKSISYQGLIVEK
                     LNGGKLNENNGEILPSLNVAGFESIEETPVSNEVVADVVEEVATEPTMENVVEESTDD
                     SASESTEEEEVHENISGDSDTELSLSIDKLIEEAKKRKVSESTDLNFLKFLNKSQVDS
                     FYALSPEEQETVKLHINERSYFTSKDVLGLISESLSTKNETLEERVIRLMPENIKAIW
                     NQLNESSKKSILSQARLYPEDVLMTEGQVEHFWTTRNLKKNESVTKKLVSHESLIQED
                     KLSDKDVQAIMERFKNI*"
                     /db_xref="UniRef100_A7SM47"
                     /db_xref="A0A0F9SL33_9ZZZZ"
                     /db_xref="bthu:YBT1518_02925"
                     /db_xref="A7SM47_NEMVE"
     gene            227452..229167
                     /locus_tag="LacPavin_0818_WC45_scaffold_160996_curated_clo
                     sed_complete_prodigal-single_354"
     CDS             227452..229167
                     /product="hypothetical protein"
                     /codon_start=1
                     /transl_table=11
                     /translation="MSHIRIDKQKAVKKWGPVLENMGVTGDRIDWMAEYAEFHQINEN
                     AYVNASNVAGMGQVIAAGPSILPGATIGTNWSSTGIAGSGDVGQNLLPVAMKIAAQTI
                     GLDLVAVKPSPGPKIDLLYIDFQYDDTQLGANDERPQVFKLNMTELSTVQIALRAFMS
                     ANGIVESQGGMNDRIWANINGSSTISTFTTTDQTANSKVGTVEFLGFSRIDGYPMFRA
                     YRQFNTAHTAVTTGSTLWSFDATRNTFNPTQSMITQVTAIGTVSVSGVTLELVSALED
                     HIPGFSANWNSSSTGFAGNYPMDRLQDDSTYAGVIGPKISSKSIAVGTIEVTSALRRS
                     EIEDIKANTGMDIVQKMESILVNELSQTISKQIVAKIFEMGDLNRTTAPLFTGTALAG
                     DPTGKTIFDLNTVYAAVATGPGGETTHAIQRKLITKIAHASNYIATEGRVGPAQYLIT
                     NGGLAAALQDIAGYTVNPMKSKLNSQGQLYPVGTIGDISIYVDPYMKYNDNRIVVGRK
                     NNADQPGIIFVPYLMAQSISVISEATFAPRMLLRSRYAVAEVGWFPQKQFMTIKVVDA
                     NGYLN*"
     gene            229253..229942
                     /locus_tag="LacPavin_0818_WC45_scaffold_160996_curated_clo
                     sed_complete_prodigal-single_355"
     CDS             229253..229942
                     /product="Fibronectin-binding A domain protein n=1 Tax
                     =Alkaliphilus oremlandii (strain OhILAs)
                     RepID=A8MH76_ALKOO"
                     /codon_start=1
                     /transl_table=11
                     /translation="MKKYILVADDPNCTDLYLQYFDDLIGVYQFVCDDLTYDDFDIED
                     FMAGGSTGYSCVEERIQEHEVSYNLFKNGESDCTFILSGDDGSWEEFTNICFGIKENK
                     IIKFDKFNEGKKDKFPNLKKLEIDGFVVYIGKDAISNDHLTFNIAYPEDIWMHAKGVP
                     GSHVVIRVRENLPTKETIKKVAQLALKNSKSKSDRASVVYCQRKFVKKEKGMNPGEVR
                     VDYTNSEEIAI*"
                     /db_xref="UniRef100_A8MH76"
                     /db_xref="aoe:Clos_1419"
                     /db_xref="87200975"
                     /db_xref="A8MH76_ALKOO"
     gene            229975..231351
                     /locus_tag="LacPavin_0818_WC45_scaffold_160996_curated_clo
                     sed_complete_prodigal-single_356"
     CDS             229975..231351
                     /product="Uncharacterized protein n=1 Tax=Pontibacter sp.
                     BAB1700 RepID=J0LFT8_9BACT"
                     /codon_start=1
                     /transl_table=11
                     /translation="MADKTSTPATPRLTFTQDLIDILDKLSADNSYLAFELLGLIEPN
                     VKYHNGLKITMVGPSKEDWCFDIVINNKRMPMKIGKFARYFIGNESIISNQEVYKFSS
                     SYNKLKNDEPDNNDAEEQYTPIVVPEFSYNPKDVKATFLSMVTKTYPHGHEDEVLQFL
                     PELQKDSVGNYYLIVGKSQTMFTSHLDTADRLQEPTVLYDAELDGDDFIITDGHTILG
                     ADDKSGITVMLYMISHNIPGLYYFFIGEERGGIGSGKLSAVFNSTDHVRNIKRCVSFD
                     RRSYHSVITEQLGRRCCSDEFGTALCKEYNKTGFVKLSLDPTGIYTDSASFLDDIPEC
                     TNISVGYMHEHTGDEFQNITYLESLCKASLLINWEGLPTLRKVGIDQEIVKKYRKFLD
                     DVKLAAFELDVKLFGYEGKVSLRVDLEETDIDTIHSDLLSISELFKKHKMDPNITFRD
                     TYLKIELI*"
                     /db_xref="UniRef100_J0LFT8"
                     /db_xref="J0LFT8_9BACT"
     gene            231351..231869
                     /locus_tag="LacPavin_0818_WC45_scaffold_160996_curated_clo
                     sed_complete_prodigal-single_357"
     CDS             231351..231869
                     /product="hypothetical protein"
                     /codon_start=1
                     /transl_table=11
                     /translation="MKLKKYKDIFEKSVRTPTSMDDYPIDYGDDDDDDIYGRPSYGIG
                     SYGSIGPSGISYGGKGKSKAKVEDEIPSEDMEHLLYLLRTLFKNSGVDADIESKGLDI
                     TIFVVLNKKEKMSSIIKVFDVAKKLKKDILPQYDSEFEMWETKTGDPMLTFNFMYEGD
                     DDDENYDGNAPF*"
     gene            232436..232717
                     /locus_tag="LacPavin_0818_WC45_scaffold_160996_curated_clo
                     sed_complete_prodigal-single_358"
     CDS             232436..232717
                     /product="hypothetical protein"
                     /codon_start=1
                     /transl_table=11
                     /translation="MEIIVNSRKKREPISLIFDSEVYLPNELLRSFDELIVLKKITQE
                     VLEYLGLNTEKISGLNPGFKITKVLVDDDEYVRIKTIVKRDNIIENILR*"
     gene            232714..233175
                     /locus_tag="LacPavin_0818_WC45_scaffold_160996_curated_clo
                     sed_complete_prodigal-single_359"
     CDS             232714..233175
                     /product="Swarming motility protein ybiA n=1 Tax
                     =Parachlamydia acanthamoebae (strain UV7)
                     RepID=F8L0J3_PARAV"
                     /codon_start=1
                     /transl_table=11
                     /translation="MIDKFDGRFRFLSNFYPSEIEYQGITYPTNEHYYVAMKINDIQL
                     INGQMLTVNDARELVASIESSGKVKRFGRSIKVRKDWDDVKLKVMEYGVRQKFTKHKN
                     LSDLLISTGDEQLIEGNWWGDIFWGVCDGKGENNLGKILMMIRDEIRGKRI*"
                     /db_xref="UniRef100_F8L0J3"
                     /db_xref="puv:PUV_17890"
                     /db_xref="A0A0C1EME5_9CHLA"
                     /db_xref="F8L0J3_PARAV"
     gene            233150..233410
                     /locus_tag="LacPavin_0818_WC45_scaffold_160996_curated_clo
                     sed_complete_prodigal-single_360"
     CDS             233150..233410
                     /product="hypothetical protein"
                     /codon_start=1
                     /transl_table=11
                     /translation="MKSEEKEYKFLIFVFKLDVGPNSEIMESYANEEQLIKLGLDPSK
                     DMDIKIDHKGYNVASINLSGKFKDKYPHHKRDLSLRKLFDEL*"
     gene            233460..234410
                     /locus_tag="LacPavin_0818_WC45_scaffold_160996_curated_clo
                     sed_complete_prodigal-single_361"
     CDS             233460..234410
                     /product="hypothetical protein"
                     /codon_start=1
                     /transl_table=11
                     /translation="MSIISYFGGKSSNIFIEFINSKIPKSGIKTYVEPFSGSMGTYMD
                     DPSLNFDTVIYNDKNRHQVNLVKCCSDPEKFVIYLEKLKDTLLKTNETDPLKKWDFYK
                     SIYHKYTKNDFLDDMNFEIGDFKKAAIYAFLITSSFSSVYPRGGGFSGYNKAKDRLKL
                     EVLIGKLKKNKYTNKIKSITNFYNVDFEELILKYDSDETYLYLDPPYARFNEESGEDD
                     DSKRLFWYGSDKDGVFGPQSHRRLLELLKNTKCRWSLSYYYFPLLEELLPRDKYFWTQ
                     KEVFRGSAQGGNNHDPNKDHAKGVEILIMNYDPSTGKKTN*"
     gene            234417..235202
                     /locus_tag="LacPavin_0818_WC45_scaffold_160996_curated_clo
                     sed_complete_prodigal-single_362"
     CDS             234417..235202
                     /product="hypothetical protein"
                     /codon_start=1
                     /transl_table=11
                     /translation="MKYDDIVDGINFNRIKLFESHELAISNSNLKNPTSFGLSVPLVD
                     PQSLVNDIGINAEDNIFGIIRREVSQSVNSIIFSKLFATRKFEYLDLSKSGGISGSTY
                     KDQRSLYNLIVSSNEGYSNIISNGYVATSLQDLPEYILTGRNIQRDNYNFNDYGRLSI
                     PKDMSFNGPDSINIWVDPYMTYNDTRLVMFSNVEFNFTNLCSAVVNNATFTPSIKIQY
                     DLSVDVGDSKVIFVIDNESSDVFRKYKSLQRDIKIDNVLDEED*"
     gene            235189..235458
                     /locus_tag="LacPavin_0818_WC45_scaffold_160996_curated_clo
                     sed_complete_prodigal-single_363"
     CDS             235189..235458
                     /product="hypothetical protein"
                     /codon_start=1
                     /transl_table=11
                     /translation="MKKTRTSSIYVNPGPSKHELAMDVDGITRTDRLVIIDTVDGKEW
                     ELLIKDGKISIEPFELSEKRDFKIKKVLKSSVSIGEWLLSKIKNR*"
     gene            complement(235461..235811)
                     /locus_tag="LacPavin_0818_WC45_scaffold_160996_curated_clo
                     sed_complete_prodigal-single_364"
     CDS             complement(235461..235811)
                     /product="hypothetical protein"
                     /codon_start=1
                     /transl_table=11
                     /translation="MAKKKIVSFNDFNNDVEKEELKKIRRGFSKNDVEKQQIIGNSKM
                     VFNKVTRKIDDLTPAMLQDKIDSLESKLEHHDPIYNVEDELNQDGWERVEAMSKGNGD
                     LSILAKAILDIASR*"
     gene            complement(235843..236532)
                     /locus_tag="LacPavin_0818_WC45_scaffold_160996_curated_clo
                     sed_complete_prodigal-single_365"
     CDS             complement(235843..236532)
                     /product="hypothetical protein"
                     /codon_start=1
                     /transl_table=11
                     /translation="MNIKISEIEQAFKEIFEEEEGVVTSVETVYEISDDKEFYKLVIC
                     IHGLSIEDTSIIHTKFIYKTDLDKRNIIENSLIYLYDINCVYHRIDFSNIVDMKKKIE
                     DIIESKNFGEDLQILSDFIEAPAMFLNYYMRRAKITDYSIFDVKYEPKFKSTPCDKTT
                     FDFEININDNYKMNLSINKIDSEDDDTDIYKFQFKFMDTIETVESDTIKNIHFFIGSN
                     IARILDEKIKS*"
     gene            complement(236529..237614)
                     /locus_tag="LacPavin_0818_WC45_scaffold_160996_curated_clo
                     sed_complete_prodigal-single_366"
     CDS             complement(236529..237614)
                     /product="hypothetical protein"
                     /codon_start=1
                     /transl_table=11
                     /translation="MLSKFYEFKEVDLEPIKSFYLKDDLNPKLWDGFDLDKETREQLL
                     QIAQDFFESTDIEVDVIDIALCGSLCNYNWSEKYSDFDLHIIINYKDVDENLELVEQL
                     CDYAKKLWNSMHDITIKGYEVEIAIQDEDDLKVAIKSGRMGGVFSILNNKWIKRPIKA
                     DFEPDEKLISSKAKSIMYKVDEIEEQVDEDNYSSFKVKIDKVWKKIKDLRKSGLESES
                     GEYSIGNIMFKLLRRNGYISKIMDMKKYAYDKQFESSDSDILGLLYELDNIDKEISKT
                     SDESWSCSLTYDFDESKDYMDIDYSSHGYSEGFSDHLRVFYKESPIRVERQNYGNTVF
                     GDFKNNRTETFNSFKELVKDIKEEFGL*"
     gene            237686..239026
                     /locus_tag="LacPavin_0818_WC45_scaffold_160996_curated_clo
                     sed_complete_prodigal-single_367"
     CDS             237686..239026
                     /product="hypothetical protein"
                     /codon_start=1
                     /transl_table=11
                     /translation="MDKTYNSEMGKLVTLNGVDDQKLLDEIIDNEIVVIEDVQGSKIW
                     VNWDGEKFSIKPKSISNDPINLIDLAMQNYYNPAINYLDSLDSRIKSLLNKKWSFCFE
                     YFPDNQPANIEYQKMPKNNLVLTSICKNGKYDYTLEELDEYARLFDVDIIPVVFKGKL
                     SQRMVEAIKYFINTGEDDLEYVFGEKSFAFFFYKILNPSSDSSFLMDGDNFQDNLEKL
                     IIKVQGKDISFEILNPLYKRVSDTNSTEFVEIYTLILINFLNFCQSIDMDDIKLKGES
                     KDESYIYLICKLYNIYVSEVKDDLINFDFIIPEFFDKDKFKINKELISNKLTKEYIDE
                     SDKLEYIFKVILGSFNRKRKKPLGVFSDSTVITFNAFVDSINVYIEKYLNRIHEVELT
                     RAGLLDFGDFFEIKYDQDAEGDVYPDVYGEFEKEPTESKKKGKGGKYPSKAPSK*"
     gene            239217..240437
                     /locus_tag="LacPavin_0818_WC45_scaffold_160996_curated_clo
                     sed_complete_prodigal-single_368"
     CDS             239217..240437
                     /product="hypothetical protein"
                     /codon_start=1
                     /transl_table=11
                     /translation="MNVVVNWDDISRSSIRSKLEDKKNSLQFLPHCLEESSKLNTFTY
                     KGQKLKMSYVVDIVHNLILKYYFKRDNKFNLSSVILKEKYGYLYNYYINYLVDQKIIL
                     MLFNYKAGTRSRVYALNESILRGNIKRYRNSDKTILKKYKNKVSQVEEGGIENSLIDN
                     DIKSKLVNDLFNIKIEFDRSVFYLDSLKNEDSDIYNRNKYSVECINDKHIFYHFDNYG
                     RMHTNFTILKSFIRKNCLLIDDMRTSEIDIPNSQPLFLSKLIENSKWVDVDELKLFKY
                     LTIEGIYYKYVMTELGISDKSEVKELTYKVLFGRNGKNSKSDILFCKLFPTIHNFIKL
                     YKKEMGDYKILAYELQKAESNLIFNKIIRQIMTLYPDIKIVTVHDSIIVADKWKDQVS
                     AVFYSKLYEEFGVI*"
     gene            240434..240589
                     /locus_tag="LacPavin_0818_WC45_scaffold_160996_curated_clo
                     sed_complete_prodigal-single_369"
     CDS             240434..240589
                     /product="hypothetical protein"
                     /codon_start=1
                     /transl_table=11
                     /translation="MKTFYLKNKIDESTKISVGANTLDQAIKLFSKIKKLGKDDLLKK
                     FIVTDRL*"
     gene            240608..241138
                     /locus_tag="LacPavin_0818_WC45_scaffold_160996_curated_clo
                     sed_complete_prodigal-single_370"
     CDS             240608..241138
                     /product="hypothetical protein"
                     /codon_start=1
                     /transl_table=11
                     /translation="MIGLDQSTSSYIIISTNNGIESTLYGRDYSIIPIKEFYKGSYVD
                     YIISYGRVDNGNLRKDVLFLLNEFNQDSAIIKYTGENIIRKIYRDGSEVQVDIDLYST
                     DFDKESYIYNGYSFSFTETKKYFFPTKKEDIKIGMIVEFFNNNKWVEKKVYNPDLEYD
                     NLYKLLIKYNKVRIPI*"
     gene            complement(241135..241887)
                     /locus_tag="LacPavin_0818_WC45_scaffold_160996_curated_clo
                     sed_complete_prodigal-single_371"
     CDS             complement(241135..241887)
                     /product="hypothetical protein"
                     /codon_start=1
                     /transl_table=11
                     /translation="MISKEDIKIICNYIKVDQPKSVINYIESEDSSSDEYKRSIIQKN
                     RNLALDVILEDKVEEYDNRFHLGSDEMMIYPEFSVKVKSMNVLANTNFKSNIDTWNDV
                     IDYIESNTKGQHSYLSTCNLSTITYNDTLRKIVARLTGLSNMIAQLSRKGPANIIIAG
                     VETQKIFKTLLNTYTSPETASNNPSIIGSFNGSKIIISSRIDPDKVIIGRIENDNSGG
                     GLMMIDYVDGGRYNICETNMTFYKNFVWFKIN*"
     gene            complement(241877..242632)
                     /locus_tag="LacPavin_0818_WC45_scaffold_160996_curated_clo
                     sed_complete_prodigal-single_372"
     CDS             complement(241877..242632)
                     /product="Glycosyl transferase family 2 n=1 Tax
                     =Clostridium termitidis CT1112 RepID=S0FIV6_9CLOT"
                     /codon_start=1
                     /transl_table=11
                     /translation="MNPYSFTYVIGYRHRLDRLSNLKRVLEWINGFSGAEVLLVEQDT
                     HSKIKNLNLKAKHIFIKSNMPYNRSWAFNVALRYSTSPILVFGDSDLLMNPDEFIEGL
                     KNVQNFDMVSPYYSVVDLTPQESGLEFGQIMQINRPGRGENDNQKINISGGIAMFKKE
                     AITKIGGWNEDFIGWGGEDDFQTMKVKHFLTWTELKYKCYHLYHSKDNPDMKWYQRNL
                     QILSGAANVSKEELARQINISQQKIGMVNKYDK*"
                     /db_xref="UniRef100_S0FIV6"
                     /db_xref="S0FIV6_9FIRM"
                     /db_xref="S0FIV6_9CLOT"
     gene            242766..243170
                     /locus_tag="LacPavin_0818_WC45_scaffold_160996_curated_clo
                     sed_complete_prodigal-single_373"
     CDS             242766..243170
                     /product="Uncharacterized protein n=1 Tax=Formosa sp. AK20
                     RepID=M7N202_9FLAO"
                     /codon_start=1
                     /transl_table=11
                     /translation="MNKIGRVEKISFPDLNILSLDAKVDTGAYGTALHVDGIRARAGK
                     LSFWINDPSNRLYFDRYRVINVRNSFGKKQKRYSIMTRVVVGDSTYKIFISLTNRKDM
                     KYPVLIGRRFLYKFNYIVDVRKKHLNDKSKKV*"
                     /db_xref="UniRef100_M7N202"
                     /db_xref="W7Y5D5_9BACT"
                     /db_xref="dap:Dacet_1133"
                     /db_xref="M7N202_9FLAO"
     gene            243148..243696
                     /locus_tag="LacPavin_0818_WC45_scaffold_160996_curated_clo
                     sed_complete_prodigal-single_374"
     CDS             243148..243696
                     /product="hypothetical protein"
                     /codon_start=1
                     /transl_table=11
                     /translation="MINLKRCNYITGDPQSISFGVARILDYLELDGRNIVLLTLGKRN
                     IRQSLTPLSYFVNNKIEYNNIGDFGNIFSDTSVLFRVDLIVVDFWHLKTSEIIDYKDI
                     LDSSNIDYIIVAKEYHYKDSDDVNDYHIKKESSATSIGFHQPDSNYIITNKVDGWSSD
                     LDSIVKSHVRDKKIDGIIGTKE*"
     gene            243765..244949
                     /locus_tag="LacPavin_0818_WC45_scaffold_160996_curated_clo
                     sed_complete_prodigal-single_375"
     CDS             243765..244949
                     /product="Uncharacterized protein n=1 Tax=Pontibacter sp.
                     BAB1700 RepID=J0LFT8_9BACT"
                     /codon_start=1
                     /transl_table=11
                     /translation="MRIRRKFLQLTSWTYPYGTEYTLESYLPKGFQRDENENYYIVVG
                     NNPSTMFTCHLDTACSYQEKVTHVPSGNFIRTNGKTILGSDDKAGMTVMLYMIEKKVP
                     GIYYFFTGEEVGCIGSGDLADQWFELKMFNDITKIVSFDRRGTGSVITHQLYGRCCSN
                     EFAEELSKRLNDTDEGINMSPDNTGIMTDSAKFVDMVPECTNISVGYYKEHTVDECQD
                     IEFLQRLCKAVVKIDWETLPVKRDPTEEEEESYIDTYANWSNGKYKYSIDEDGYEFLE
                     ENYTYVQYSTPTGKDVKKMLISKDRVSEEKKYIYNWVFSTGLYSDMTGMDWNGHSLYI
                     ANAKGNLEFVGNRVELMDYVPELKTVPTRCLSDKPRKHVKDIDTEVTDMSDDRFMEEY
                     MY*"
                     /db_xref="UniRef100_J0LFT8"
                     /db_xref="J0LFT8_9BACT"
                     /db_xref="sal:Sala_2518"
     gene            complement(244960..245868)
                     /locus_tag="LacPavin_0818_WC45_scaffold_160996_curated_clo
                     sed_complete_prodigal-single_376"
     CDS             complement(244960..245868)
                     /product="hypothetical protein"
                     /codon_start=1
                     /transl_table=11
                     /translation="MIKKWKQFNELYVQSHDFKCVNDEVDLSVLTKLDDERNSLMEGD
                     EVLATYFSGGYDTYQFKLERWFDQNDNCYVLGTSTNDTVYTIEHAFHIVKKETYNDFA
                     EPEKVLEKASNDAPDWLLYISTEIEEEVRKTYENAIDKVFGDLHHKYKTVSGDADFTT
                     CDLIEDYKDEYTSKNIIETTTNQVITNMDMSSIAKSLKSDKVNFQILNEIKDERNSLE
                     DEDKVVLVTSESLKILKLDRADVQPLRSSLIKVVIGTYNSFGDGSDGVFIHDDIDRFS
                     LSFSIDDCIHVVKKETYEDFVGSKLH*"
     gene            complement(245868..246059)
                     /locus_tag="LacPavin_0818_WC45_scaffold_160996_curated_clo
                     sed_complete_prodigal-single_377"
     CDS             complement(245868..246059)
                     /product="hypothetical protein"
                     /codon_start=1
                     /transl_table=11
                     /translation="MIEKKSDLIKNQAITKEETTLLREKFIGEYSKQKGWDPKNLSTT
                     QMLEIATQKEYKSPGIILG*"
     gene            complement(246075..246500)
                     /locus_tag="LacPavin_0818_WC45_scaffold_160996_curated_clo
                     sed_complete_prodigal-single_378"
     CDS             complement(246075..246500)
                     /product="hypothetical protein"
                     /codon_start=1
                     /transl_table=11
                     /translation="MILIITNIIWILYSLLEGFREGFYWHFKSNSRREFKFEIHPIFS
                     IQRGLVLLTIALILAHTIGFYSLLCVAALMLIFSFFHNGAYYYTRNKLDENIYKLRWQ
                     DQSTTSTAKMTKIMTYRNRTIFMLAGLVTEVFIYIFLIN*"
     gene            246551..247333
                     /locus_tag="LacPavin_0818_WC45_scaffold_160996_curated_clo
                     sed_complete_prodigal-single_379"
     CDS             246551..247333
                     /product="tRNA nucleotidyltransferase {ECO:0000313|EMBL
                     :KIC93444.1};  TaxID=1349421 species="Bacteria;
                     Bacteroidetes; Sphingobacteriia; Sphingobacteriales;
                     Chitinophagaceae; Flavihumibacter.;"
                     source="Flavihumibacter solisilvae.;""
                     /codon_start=1
                     /transl_table=11
                     /translation="MKEKELLWNILNSTNPAEELDGLDNAGVLEHLLPELTKLRGVDI
                     VDGQGHKDNFLHTLQVVKQTAEVSINPWLRLVAILHDAGKAPTKRFDKEKGWTFQNHE
                     LVSSRMVNDIFKRFDLDRTKIEYVSKLVEYHGIAKELTKKGVTDSAIRRFSTELGDWV
                     DDMLLFCRCDMTTKSAANRQRFQAELDGLKSRIEEVRKSDEASKWRAPIDGNFIMKEL
                     GITPGRRLGQIKSEIERAIKANEIEDNFMSAYNYLLKIKDKF*"
                     /db_xref="A0A0C1ISM6_9SPHI"
                     /db_xref="gwf2_scaffold_1763_40"
                     /db_xref="ori:Q785_09365"
     gene            247333..247527
                     /locus_tag="LacPavin_0818_WC45_scaffold_160996_curated_clo
                     sed_complete_prodigal-single_380"
     CDS             247333..247527
                     /product="hypothetical protein"
                     /codon_start=1
                     /transl_table=11
                     /translation="MNILLELNNKIVELKSIGINDSQIKEESLRFLKDILKESSFQDR
                     KDFWLHIDRNKKLDELLSGK*"
     gene            247505..248023
                     /locus_tag="LacPavin_0818_WC45_scaffold_160996_curated_clo
                     sed_complete_prodigal-single_381"
     CDS             247505..248023
                     /product="hypothetical protein"
                     /codon_start=1
                     /transl_table=11
                     /translation="MNYSVVNNIVSHLTNVYGFELVSPSIPRNEFQRLKRSFYLFILS
                     SVSEKLFYFLRDKVSPIKFKLERPDGEVWMRRRFSVEAGSMCEIEIRPIPPEAAIYVI
                     DDKGIYTPDYRDNFKINIWYPIIYSEKTGEAKSFPVNSKRFDECVDAHFSDLPQLRES
                     LRDYKLKKLFNE*"
     gene            248016..248372
                     /locus_tag="LacPavin_0818_WC45_scaffold_160996_curated_clo
                     sed_complete_prodigal-single_382"
     CDS             248016..248372
                     /product="hypothetical protein"
                     /codon_start=1
                     /transl_table=11
                     /translation="MNKKIHCIITKLISTTTIIVSILFTPFQYYYCGLNFTWVNLTIL
                     ILMSFMFFSFGRFQLLKTNNPLSRYNPFSLHPRWKTRMDYSMEEKPGQLYQLDDPTEE
                     EILQLNRDKKINQLLK*"
     gene            248372..248716
                     /locus_tag="LacPavin_0818_WC45_scaffold_160996_curated_clo
                     sed_complete_prodigal-single_383"
     CDS             248372..248716
                     /product="Putative uncharacterized protein n=1 Tax
                     =Moraxella catarrhalis CO72 RepID=F1XB90_MORCA"
                     /codon_start=1
                     /transl_table=11
                     /translation="MSDSFFDSFKSDGVPKSVNNTKVVHFKKEDYDVYIGRLPGGKYN
                     KWAYPKELRDSFPKGTPRKQIVDAYRDYVLSKPELIKDLCEIKDKVLGCWCKPSKSCH
                     GDILVELISKYC*"
                     /db_xref="UniRef100_F1XB90"
                     /db_xref="A0A0E1Y9T6_MORCA"
                     /db_xref="bdo:EL88_13640"
                     /db_xref="F1XB90_MORCA"
     gene            248753..249298
                     /locus_tag="LacPavin_0818_WC45_scaffold_160996_curated_clo
                     sed_complete_prodigal-single_384"
     CDS             248753..249298
                     /product="hypothetical protein"
                     /codon_start=1
                     /transl_table=11
                     /translation="VFNKNFNIILGKRSSGKTYLLWEISKIFKSLGYKICFIGLSNEF
                     TEGYVGDDFLKHFDLHRNLTDITGNNDIKMLELVKEIVERDKFDFIFIDDMHLNERIH
                     KLISEIEVRKVCTSNSISSSKQSPISFDKDFDTYSINNSYDDETMKSVSMIQYNGLLV
                     GEIKEFLLSLTRELKINNVLK*"
     gene            249295..250401
                     /locus_tag="LacPavin_0818_WC45_scaffold_160996_curated_clo
                     sed_complete_prodigal-single_385"
     CDS             249295..250401
                     /product="Thymidylate synthase {ECO:0000256|HAMAP-Rule
                     :MF_00008, ECO:0000256|SAAS:SAAS00215270}; Short=TS
                     {ECO:0000256|HAMAP-Rule:MF_00008};; Short=TSase
                     {ECO:0000256|HAMAP-Rule:MF_00008};; EC=2.1.1.45
                     {ECO:0000256|HAMAP-Rule:MF_00008,
                     ECO:0000256|SAAS:SAAS00215290};;  TaxID=1262919
                     species="Bacteria; Bacteroidetes; Bacteroidia;
                     Bacteroidales; Prevotellaceae; Prevotella; environmental
                     samples.;" source="Prevotella sp. CAG:1092.;""
                     /codon_start=1
                     /transl_table=11
                     /translation="MNSVDRQYLDLLRHILENGVIKTDRTGTGTISVFDYTMRFNMSE
                     GFPLLTSKKMFTKGVIHELIWFLRGDTNIKYLVDNDVHIWDGDAYKSYLKNVITSSNP
                     YDRNIISMDVVDGIGSFKIGDPFSKEEFIEKIKTDSRFAKTWGELGPVYGKQWRRWEY
                     VEGSSIRDVSRRDGRVIHIDQISNLINDLKNNPDSRRLMVSAWNVAEIDQMTLPPCHY
                     GFQCYTSEITTFERKKIYCLSINKPIEYSEDFADVELDTLNVPKRILSLKWNQRSVDT
                     FLGLPFNIASYGLLLHILAKEVNMIPGELIFSGGDVHLYTNHVDQAKEQLLRQTFDLP
                     NIKLTNKSIDNLKYEDIQILDYKSDKVLKGDLSN*"
                     /db_xref="R5PST3_9BACT"
                     /db_xref="UniRef100_R5PST3"
                     /db_xref="sdi:SDIMI_v3c06080"
                     /db_xref="2.1.1.45"
     gene            250401..250688
                     /locus_tag="LacPavin_0818_WC45_scaffold_160996_curated_clo
                     sed_complete_prodigal-single_386"
     CDS             250401..250688
                     /product="hypothetical protein"
                     /codon_start=1
                     /transl_table=11
                     /translation="MKYISDIVSSFNDHFDIDHQKDFESSVIEFIISKYGIKFVVDTL
                     TEKEFKRRHQIGHKTDTFVMKLLRNKKMEIKSEIESELKIYIREQKLNQIL*"
     gene            250685..250885
                     /locus_tag="LacPavin_0818_WC45_scaffold_160996_curated_clo
                     sed_complete_prodigal-single_387"
     CDS             250685..250885
                     /product="hypothetical protein"
                     /codon_start=1
                     /transl_table=11
                     /translation="MTTKKMEPGSVNMKEIVESIKTIEVLTSQYKKKRLSTDKYLSLM
                     NESLSNLTSQRNYLEYLKNIGQ*"
     gene            250882..251166
                     /locus_tag="LacPavin_0818_WC45_scaffold_160996_curated_clo
                     sed_complete_prodigal-single_388"
     CDS             250882..251166
                     /product="hypothetical protein"
                     /codon_start=1
                     /transl_table=11
                     /translation="MITFYLATIVFMFITWILFLYGSISKKINRSTMYGFLAISYLSY
                     ALSSQMMGKSWWLSLLLSIVFMITYSTYKKIENIRSENDINKKEENSNEL*"
     gene            251156..251653
                     /locus_tag="LacPavin_0818_WC45_scaffold_160996_curated_clo
                     sed_complete_prodigal-single_389"
     CDS             251156..251653
                     /product="hypothetical protein"
                     /codon_start=1
                     /transl_table=11
                     /translation="MSSSLQKGQSIYEQLQEQVKDIDTSNLSDDVSSEVISTVTEEQK
                     IYFWTRLYLRDENPNIEIGDDIIMSYTPSGEELKAKFVCFEKKGLGREQTDDVTSYNT
                     EDDKKALCLMIDSKDVNYSDQIPFIRTLFKTGFHYDYQLVKRDELIFVLEKSGIMLDY
                     YDVDF*"
     gene            complement(251650..253161)
                     /locus_tag="LacPavin_0818_WC45_scaffold_160996_curated_clo
                     sed_complete_prodigal-single_390"
     CDS             complement(251650..253161)
                     /product="hypothetical protein"
                     /codon_start=1
                     /transl_table=11
                     /translation="MKINNYIDFISESNISIILEANINFSDRFVSILSKIKSPIAKQL
                     SDLVGKEVDVNTNYIDLTDKDDTVAFTPDNRAKEIKYTYIGSLGDHIYDGLSRKAIQE
                     GKLGIKKSKVPNSGQSGSARKISLNEIEDLYKAEGYWNKRYEDGLFVMVFKFIEDGEE
                     YEVLINSNGLKSDIANLPKSEIKIGRFTKRILDKSGIKVSDKEIEEFVNQFRSRIEIE
                     KDVFRLFEIVKGEDIRRWYHEDRYVSEAGGTLNGSCMKYPKCQKFFSIYVENPEQVSM
                     IILKNEPGSIEVIDENTGETKIVVEETKIRGRAILWKDIKGRTFMDRVYFTKESDVEL
                     FKQYAIINGWLYKEKQENSESTTILLNGEAIEGKIIVKLDKNNFDYYPYMDTMKYYSH
                     NGTISNSSTVGYDFYLEDTNGGNGTCDCCGGSGSFPCEECDNGRVGCDCDEGKVDCPD
                     CDGSGKEPDDDGEPINCRECDGTGKVDCSECEGSGYFDCDRCDHGMVDCYECN*"
     gene            complement(253250..253723)
                     /locus_tag="LacPavin_0818_WC45_scaffold_160996_curated_clo
                     sed_complete_prodigal-single_391"
     CDS             complement(253250..253723)
                     /product="hypothetical protein"
                     /codon_start=1
                     /transl_table=11
                     /translation="MKHLKTFEGFSTENLDRQNVDEAFEFLKGKIGKAKDKFKNDNKD
                     EFAKLKAAESALDQKNPETQKSLDGIQKSLMAKLDIFCQKELLGLLGISKIDADYTAV
                     RTTLKNEIFEKLAYDTRTGFEKLKAGASSGIHQSAIKTERKPITPSSKVESVRFK*"
     gene            253853..255391
                     /locus_tag="LacPavin_0818_WC45_scaffold_160996_curated_clo
                     sed_complete_prodigal-single_392"
     CDS             253853..255391
                     /product="DNA polymerase {ECO:0000256|RuleBase:RU000442};
                     EC=2.7.7.7 {ECO:0000256|RuleBase:RU000442};; 
                     TaxID=445700 species="Viruses; dsDNA viruses, no RNA
                     stage; Caudovirales; Myoviridae.;" source="Prochlorococcus
                     phage P-HM1.;""
                     /codon_start=1
                     /transl_table=11
                     /translation="LLVDTQYLTNSKRLVVSYVDKTGDIKLKYYEWENPMKYITCEDN
                     DKEKHPQFRSWDGKSVKQIEVNHPDRYAIYEFLDSLPESEREEIFEFNLPKTYFIDIE
                     TEIVDGFPEAADVKDALGNVIKEGACTKVLSVSIVYDDKIILLGLKDMPDDMQERIRV
                     NTNKYFEKYKSDYKFKYIKYEDEFDMLYAFFYKMVPKMPLITGWNFLNYDWLYLVNRS
                     RKISKFVNGREYKIDPAVSSLTKRLNKIWSTEFEVPAHRMIFDYMQLYEVCDTSIKVK
                     ESSSLDFVSSKLVGVEKIKYTGSLQKLYEDDFETFMYYNAVDSVLVQKIHESRNYISI
                     IYAISALAKIRIVDVVSQMNNALGSLAITEGVLRNRFREMDNIVLFKGEKSDGEATIA
                     GGWVKDPIVGMNQWCVTYDFASLYPTTQRQFFIAPETFIGVRDVKNPEYCDNGRKIEL
                     DKHVICVNGVVFEKRLSPTLRMLEDVYADRKRNKNIMMDKKDELKKIEDEIKSMELEL
                     NGSI*"
                     /db_xref="E3SMY4_9CAUD"
                     /db_xref="UniRef100_E3SMY4"
                     /db_xref="2.7.7.7"
     gene            complement(255384..256034)
                     /locus_tag="LacPavin_0818_WC45_scaffold_160996_curated_clo
                     sed_complete_prodigal-single_393"
     CDS             complement(255384..256034)
                     /product="hypothetical protein"
                     /codon_start=1
                     /transl_table=11
                     /translation="MRIKKFESFKSDILYIFDFDETLVKTPTFEELSIEFLKENITIK
                     DMLQISVDRIGSKLSDIKWENGRLYVEDPEFKLNIIGNWKRKNKRVYLLTPHRFPFTD
                     ISLPKKVKDLSKMYNDVEDKCIVTARPEDMREKVGETMESLGLEKPKYGLHMFPAGKG
                     SGNPGLWKGYKIVDLIRETGFKKAHFFDDNSKVVNRVERIVKKELPDIEFTVTKVK*"
     gene            complement(256024..256209)
                     /locus_tag="LacPavin_0818_WC45_scaffold_160996_curated_clo
                     sed_complete_prodigal-single_394"
     CDS             complement(256024..256209)
                     /product="hypothetical protein"
                     /codon_start=1
                     /transl_table=11
                     /translation="MNIIIDYDDFGIYSDSSDVEKYIESIIIEGIEDKDEIYSMCIER
                     FGVGYTNIINELFNDED*"
     gene            256301..257968
                     /locus_tag="LacPavin_0818_WC45_scaffold_160996_curated_clo
                     sed_complete_prodigal-single_395"
     CDS             256301..257968
                     /product="DNA helicase, Rad3 n=1 Tax=Methanobacterium sp.
                     Maddingley MBC34 RepID=K6TV87_9EURY"
                     /codon_start=1
                     /transl_table=11
                     /translation="MSLKTDLALYKPRKEQKEAMSFIDSEWKRDKTNKFFLLDLPVGV
                     GKSHLALMIADWYQKNVSKMAKVDIITNSKLLQDQYADTYSSINDLKGKENYECETYS
                     CSCAQGAEFSRLNKTNCESCPYSGARESFIAGNISLTNFYLYILYAIYTPKLLESRGA
                     KVLIVDESHEFDDVISDFVSIKITENTIKRLKFSNESEVIKKFKSVSSINDYVSFLTF
                     ISGEIISTMDGMEKGLGSQSRNARSDQRDLKISKILKVKNTDIKIMQNITDLKQNQLK
                     IDIFLKEYKSNPNNWVLETGYNEKLKQKELSLEPIWAYDYLDKYVFSNYDMVFLMSGT
                     ILDKNLFCQLNGLDVTKAVYYSIRSPFPVKNRPIYYMPVGKMSYKLKEETFKKYIPYI
                     NKILTKYKNQKGIIHTNSFELANWIKKSINDPRLIFHDSSNKDEMLKMHFDSEEPTVI
                     VSPSMDTGVSFDHERSRFQIIAKIPYPSLGSQKNKLRQKNNPEWYQWKTVTGIVQMTG
                     RSVRSETDWADTIIIDGSFSDVIRYSGHLIPDWIQDAISKVNVKEKA*"
                     /db_xref="UniRef100_K6TV87"
                     /db_xref="mfi:DSM1535_1862"
                     /db_xref="A0A090I9Y0_METFO"
                     /db_xref="K6TV87_9EURY"
     gene            complement(258003..258416)
                     /locus_tag="LacPavin_0818_WC45_scaffold_160996_curated_clo
                     sed_complete_prodigal-single_396"
     CDS             complement(258003..258416)
                     /product="Putative uncharacterized protein n=1 Tax
                     =Plasmodium knowlesi (strain H) RepID=B3LAN3_PLAKH"
                     /codon_start=1
                     /transl_table=11
                     /translation="MKLRYLKTFENFSDSEDAGRFTKTDSDEQDWLNHVKGEENDGLD
                     NEFKEEECPCGTDGCPACKPEEEEEEEENKPVRRKTWGDEVVEKKKFNFEKKGKKEDK
                     KDDKKAEKKEPKKGLTAGQKKLPEAMQKAILKKQK*"
                     /db_xref="UniRef100_B3LAN3"
                     /db_xref="B3LAN3_PLAKH"
     gene            258531..259313
                     /locus_tag="LacPavin_0818_WC45_scaffold_160996_curated_clo
                     sed_complete_prodigal-single_397"
     CDS             258531..259313
                     /product="hypothetical protein"
                     /codon_start=1
                     /transl_table=11
                     /translation="MKIQRYNEHSLYLSMSEYFIESLQSIITESESTSKYKDIEKKVI
                     KDLKLNLSIVGTFGAGISVMYPIVEKLVSNMEINIDITPSKIVLLTLAAFSIIYLEEK
                     KSKLDSDKEAVLRKDCQSMLEELKMSGIGNGIVKKLIDGFKSIKNIFSLIGKHAGAIV
                     GGFIDMFAYASLAMPILNGVLVIVGKYDLTLDSLPGNFLGLATGVGTIIAKHGISDIL
                     NRMKGKLPFNKNKVIDEIDTPIIQKFGDADIEQDGNLIKEEQ*"
     gene            259399..260733
                     /locus_tag="LacPavin_0818_WC45_scaffold_160996_curated_clo
                     sed_complete_prodigal-single_398"
     CDS             259399..260733
                     /product="Gp41 replication and recombination DNA helicase
                     n=1 Tax=Acinetobacter phage Acj9 RepID=E5EPL3_9CAUD"
                     /codon_start=1
                     /transl_table=11
                     /translation="MTPQLEKVFFNYVLRTKKFFEIVKPYFFRNSEIQFVYGVVREYM
                     IKHNDAPIPTARQILDMVSLEDKEGIITKDILKSILQVDLKEYDEKNFIEPKFNAWVL
                     SNRLKTGTVDIIDETRNLDNISDFEKAVEAANRIKGIVDEMSSTNFIQGDDMGSDFDD
                     AESHVQDSSKFKVKSGFETLDHMLGGGWDIQTLNVIMAETNNGKSLWMQNFAYKAADM
                     GYNVLYISLEMSERKVMKRIGAMRLKIPINDYDNASKDIEMIRKRIQSLGSSSGVGSD
                     LFSKKIGKIYAKFWAAGTATVGDFDNYIQALKEKKDIKVDLVIVDYITLVAAVKGSMS
                     DNLYTKGKHLAEGLRAVGAKYKVPVITGVQVAKDAWNSADITLESVPESKAIAETADT
                     FFAIIRTEEMKRQNMFRFKLLKQRDGDFLKSQVKLTLNPTYLTLENDQFLDT*"
                     /db_xref="UniRef100_E5EPL3"
                     /db_xref="E5EPL3_9CAUD"
     gene            260780..261748
                     /locus_tag="LacPavin_0818_WC45_scaffold_160996_curated_clo
                     sed_complete_prodigal-single_399"
     CDS             260780..261748
                     /product="hypothetical protein"
                     /codon_start=1
                     /transl_table=11
                     /translation="MSKKNVKDDEDFDDETEQTTDESVDDYQEDDEEVEVEESTSEIS
                     KISDDDDMELVIEIDEGDLDITDPSNEVVVKTEDTESESEEIVLSKHKIQGKHTLKYD
                     SIFKGKKDEPLDEEDPDAASMYYKESIEVDKSSNYYFESIDNEHYIRAKLVKERVYAI
                     LSENTNLNFLNNRRKPSRVDFNNYYMLLRTNLQEESFTNVELFNELSVYFSDNLFNMF
                     KLLENKWRNMIISELQEHIGKSKTDKEIKNRNIYIGTEIEFTWMDGEEELSITGVVVD
                     ADYQLSTFKVDSYENLYDVDILNVTKILNNSKFKYNLNKLNNIDFL*"
     gene            261850..264396
                     /locus_tag="LacPavin_0818_WC45_scaffold_160996_curated_clo
                     sed_complete_prodigal-single_400"
     CDS             261850..264396
                     /product="Ribonucleoside-diphosphate reductase n=1 Tax
                     =Marivirga tractuosa (strain ATCC 23168 / DSM 4126 / NBRC
                     15989 / NCIMB 1408 / VKM B-1430 / H-43) RepID=E4TS62_MARTH"
                     /codon_start=1
                     /transl_table=11
                     /translation="MIKVTKRNGKKEPVMLDKILERINQQTYGLDQKWVVPFEIAQKV
                     IEGITPDIKTYVLDQLAMETAAALTTKHPDYSVLAARLAITNLHKETKKSFSETVEDL
                     YRYVDPNTGRLSPIVSEEFYSIVKKHADDLDSAIVHSRDHNFDYFGFKTLEKSYLLKL
                     NGLVAERPQYMYMRTALQIWKDDISKVIETYNLLSEGYYTHATPTLFNSGTTRPQLSS
                     CFLLDVESDSIEGIFNTLKESAQISKNAGGIGISFGKVRAKGTYIAGTNGTSNGIIPF
                     LKIFNETARAVDQGGGKRKGSIAIYMEPWHADVFDFLDLRKNQGKEELRARDLFLAMW
                     TNDLFMERVELDADWSLMCPHECVGLTETYGKEFRDLYEGYEKIGKFKKVVKARDVWN
                     KILESQIETGTPYILYKDAINEKSNQSNIGVIRSSNLCAEIVEATGITKSQGEILKNK
                     ELLDKLGLSEFYGEEFVNETAVCNLASIALPKFINKNKTYNFNKLYDVAYSAIINLNN
                     VIDVNYYPSAGAKFSNLCHRPVGLGVQGLADVFFVNGLAYESEEAKLLNKEIFETIYY
                     ASMRASCDLAKEQGSYATYEGSPISQGKFQFDLWGVKTTKRWDWDKLREDIKKYGVRN
                     SLTTCIMPTASTASILGNEASCEGQTSNMYTRRVLSGEFILVNKYLVKELIKLGVWND
                     SIRKKIINENGSVQNIPEIPTNLKEVYKTVYEIKQKDVIDMASDRGAFIDQTQSMNIF
                     MDSPNFAKLTSMHFYGWGRRNILNDTEGNPVIPQGDGVDVIYDKDGKARCYRDKKVSL
                     KTGIYYLRNKSTADAVKFTVQEEVKKTVEEQLAEISCSLDNPDDCLACGS*"
                     /db_xref="UniRef100_E4TS62"
                     /db_xref="pko:PKOR_05905"
                     /db_xref="A0A0E3ZCX6_9BACT"
                     /db_xref="E4TS62_MARTH"
     gene            complement(264430..265269)
                     /locus_tag="LacPavin_0818_WC45_scaffold_160996_curated_clo
                     sed_complete_prodigal-single_401"
     CDS             complement(264430..265269)
                     /product="Uncharacterized protein n=1 Tax=Blautia hansenii
                     DSM 20583 RepID=C9L7Z9_BLAHA"
                     /codon_start=1
                     /transl_table=11
                     /translation="MKIFNWQLFLEELVGEKPISDIQSYIDGMGMSFSDKMFFIDKVN
                     FDVIVDFGCADGSFLSKVSKANPRAKLIGYDLDQTMLSKAKSVLGNNATLTSNWNEVV
                     SEIQRYKSPLLNLSSVIHEVYSYSNSNTIKFFWEKQVFGGDFKFISIRDMIPSSKIDK
                     NEINEFKEDVKKVRKISDQRFLKSFEDKWGSINDNYRTFMHYLLKYKYIENWDREVNE
                     NYLPVSLETLKSKIPSSYKVSFEEDFILPFLQRQVTNDFGVSITHSTHTKLVLKNTKF
                     RKF*"
                     /db_xref="UniRef100_C9L7Z9"
                     /db_xref="C9L7Z9_BLAHA"
     gene            complement(265272..265832)
                     /locus_tag="LacPavin_0818_WC45_scaffold_160996_curated_clo
                     sed_complete_prodigal-single_402"
     CDS             complement(265272..265832)
                     /product="hypothetical protein"
                     /codon_start=1
                     /transl_table=11
                     /translation="MGIVKKFKDFFRVDKNTSIDDDLLDSRKRNLKAIDSLESTREEI
                     GYLLHDFQDLGFEVEIFNDHYKKGSDTYRYLHISLVIKNKSDISDQFEADIKTALCEL
                     KFRMDEIPNAKIDRSKFRYKGTYTNYRGLTVVKEDIIFLGFSNTTVEQAMSDSLSFKV
                     RILKGPKIRRLRELEINIYTNPIVIN*"
     gene            complement(265848..266618)
                     /locus_tag="LacPavin_0818_WC45_scaffold_160996_curated_clo
                     sed_complete_prodigal-single_403"
     CDS             complement(265848..266618)
                     /product="hypothetical protein"
                     /codon_start=1
                     /transl_table=11
                     /translation="MSLSNVIKVLLNLQKKVDVKSLPSQGLFYKDGFEIWVKKADVGD
                     IIEYEYNYIKDDLGVVLTRLKRIVENNCILSPGYTFNDIKSIDIVFIFLEIVKLTKNK
                     PVTVSYFNDEIGKQDIIEFGKNSFNYFEINDDTMKYYNGDERVFIIDGYRYSLPSIGI
                     ENSLTNFLISKQHDSDAVKYNDYNYEFMNFLGSKRTVTFSEIENLIQIFNFDLESSET
                     KKISKICKLFIYLHRYALKKGDRIIDISSKIDLEKIWK*"
     gene            266695..267405
                     /locus_tag="LacPavin_0818_WC45_scaffold_160996_curated_clo
                     sed_complete_prodigal-single_404"
     CDS             266695..267405
                     /product="Methyltransferase {ECO:0000256|RuleBase:RU362026
                     }; EC=2.1.1.- {ECO:0000256|RuleBase:RU362026};; 
                     TaxID=570509 species="Bacteria; Tenericutes; Mollicutes;
                     Entomoplasmatales; Spiroplasmataceae; Spiroplasma.;"
                     source="Spiroplasma melliferum KC3.;""
                     /codon_start=1
                     /transl_table=11
                     /translation="MLLINDDCFNYFKEIKNNSIDCIITDPPYLISRKSNFKNHSHST
                     EKFMVNKYDISIDFGEWDKEDIDWDLLFKEYYRVLRNGGTLLIFFDIWKSNIIKEFAE
                     KNKFKQPRICSWVKNNPVPINSKLNYLSNSTEYFFTFVKDKKPTFNSEYDNGIYRYPL
                     CHGKERLDHPTQKPLGLISDLVLKHTNIGDLVLDTFAGVGTTGEACSINNRDFILIER
                     DKKYFDILNKRLSCCKQK*"
                     /db_xref="A0A037UMS7_SPIME"
                     /db_xref="spk:MGAS9429_Spy1446"
                     /db_xref="UniRef100_L5VTG3"
                     /db_xref="2.1.1.-"
                     /db_xref="2.1.1.72"
     gene            267443..267844
                     /locus_tag="LacPavin_0818_WC45_scaffold_160996_curated_clo
                     sed_complete_prodigal-single_405"
     CDS             267443..267844
                     /product="hypothetical protein"
                     /codon_start=1
                     /transl_table=11
                     /translation="MSIKVKNSQLNNDTIAALNTLIDMDINAGSAFRLTRIIKEISSI
                     VDDKIKLEKRILDKWVEKDQNGEVIRPTDESGNIVEGAVNISDVASFTKEMDALMNTE
                     NDIPYDKLKFEDLNLATAKVKDLIKLDFLFD*"
     gene            complement(267841..268104)
                     /locus_tag="LacPavin_0818_WC45_scaffold_160996_curated_clo
                     sed_complete_prodigal-single_406"
     CDS             complement(267841..268104)
                     /product="hypothetical protein"
                     /codon_start=1
                     /transl_table=11
                     /translation="MKSIIITLLAVVLLTTSFTTKSEKSSGKILMVITNTLNESVFSV
                     FYIQKINGVLVGTNTEKYPVNYGIYRIDGSSNDEFYHKRIIIN*"
     gene            268213..269796
                     /locus_tag="LacPavin_0818_WC45_scaffold_160996_curated_clo
                     sed_complete_prodigal-single_407"
     CDS             268213..269796
                     /product="hypothetical protein"
                     /codon_start=1
                     /transl_table=11
                     /translation="MPATFSINVGTPTESARKQDIYTVLQDIPDNTSKLITPRDVRDA
                     IFSVWANSVFKQTTGTSSIEYIGIDSNNPSNRDIKQKIFIGKRNFGGNDIMNNSLLSS
                     SNETDIFLFNTKSDSTTQSATKISILSGTDSSLYAYAPYIKSEFISDGGVDNIALDIV
                     NPSLFGGPINIYSPSGRISINNIIFPTIAESSASASNGKILRYSGVYPNGSLVWSNDT
                     VSIANIGATGSPTNIFGSPVLINGSPMVFSDDTPLPLPVGGLTQGSTFSDVTIVEMLN
                     RILYPYVPPALSLSLVNSSGTTYSEFGTTASIVLSYSITKYSEDISDAYIDGTTFSGI
                     TFSSSPGGILSGTLSGSTHSALIGSKSYVMKVSDDPVWLFASHSATASLNFVYPSFSG
                     FSPVPIYVSPLSGYVASTLIMASSSISSRISIPSPGSQSISIYYSGSGYLFFAMPESY
                     PVFRYAKDPNGYIIHDYADISSSVFFTGTQSNSVPSYLGQYPTIVPTGGGPTYSLAVR
                     FWVTNATCSYPGGNFEFIF*"
     gene            269799..271259
                     /locus_tag="LacPavin_0818_WC45_scaffold_160996_curated_clo
                     sed_complete_prodigal-single_408"
     CDS             269799..271259
                     /product="hypothetical protein"
                     /codon_start=1
                     /transl_table=11
                     /translation="MPTYSVNISQPTESTSYMDIDYIISKLPDNTDKEIDPRDIRDAS
                     ISNWDVPSFKETKATASTISYIGIDSGDAAYRDVKSKIFFGKREFSSSELMSVSLLSP
                     TMSDTDIFLFNTKKDSISQLKTRISILAGTDASLYSVAPYLQSQTVTGTAGQVLSFDI
                     VNPSGGDISVTSDYGTVSLNGIIYPTIVDTGLSASSNRVLRYNDGQLYWDDIITNFYD
                     TVGTSSSVLNIFGTPVLINGSPIEFTSSKETPVAFNGVSMGRSFDSAAIVEVLREILY
                     PYLSPLCTLSINQSVAEFGTFPSISLDYSVTKRTLSVTTVLSNMIPGSISPIVSSSNV
                     TVFGSASGVYISNTDTIFKITSSDGTQSASASQTLNFVYPYFSGLLSSSSIGFSGLST
                     LDKIVDSQNDQLVGLIGSGYIYFIYDNDYPVLNKILADDIEVYGASSSMSSFTHSVVT
                     LTSPDWLWASHQFKVYRSMTSSYSFIPPAANYQFKY*"
     gene            271278..272726
                     /locus_tag="LacPavin_0818_WC45_scaffold_160996_curated_clo
                     sed_complete_prodigal-single_409"
     CDS             271278..272726
                     /product="hypothetical protein"
                     /codon_start=1
                     /transl_table=11
                     /translation="MPINIIDGFNLNKLGPIDTRMVATGSSARNSIAWKYDGLKVFDT
                     SDRKTYVWATSSWTVEGELGLVDGYVPKFSSAGLTNSIIYATSSFIGLNTTDPKSSMQ
                     INSAYGNPFSIDKSTTGTILGHNYYSGGSFSSDGSSYFEMKSNGALIIRNRASSGSFI
                     DTMYITATGSVGIGVTVSTLPAFKLDVRNGLISSNSSTLISNIQCAVTTWKDDVHFLI
                     GNINSGTFVNAGALQVTSGGGYGNGSIGTTPYNLLLQPAGGQVYFGGGSVGTPALSFT
                     SSGTTGIYSPAVGDFAVSILGSQKVRLTSTGDFYANIHNISGAGTSSYLGPIISSGTY
                     NPVAGFLINCTVSTINKVSLFGAYIISPLNSYWSRVGNVVTVSGNLGIIPTTANIATS
                     FQLSLPIPTSFSSLGNPLVDYTTWRLGGSGTVITSTGVSSSSCHIYGNGISTINGSST
                     VSFQFYPPVGTVGTTQNFLSYTYQYLLDAQAA*"
     gene            complement(272723..273406)
                     /locus_tag="LacPavin_0818_WC45_scaffold_160996_curated_clo
                     sed_complete_prodigal-single_410"
     CDS             complement(272723..273406)
                     /product="hypothetical protein"
                     /codon_start=1
                     /transl_table=11
                     /translation="MKDRKSRLILEFTEFNLQRMNADSVQPSMHVDDPQLSINAFDKH
                     QDSLRQAMSRIDDILFNISGTNAYKNLRSKIGLESQNIKSMKVLRIVKVDNINYDAYV
                     SFVIDEEEYWAVIKNILTYPDVHSEVFKDKDLFQTKEWVIKTKGLIAKVIKTWLKPEQ
                     GKYKLINNDIICYSVDTGKMLNMDKGAEVELVRSFDTKMVIRHDNELYNLVGDNFIYF
                     NWWFDKISD*"
     gene            273475..273786
                     /locus_tag="LacPavin_0818_WC45_scaffold_160996_curated_clo
                     sed_complete_prodigal-single_411"
     CDS             273475..273786
                     /product="hypothetical protein"
                     /codon_start=1
                     /transl_table=11
                     /translation="MKKIRKFNESDEQVDISGERIDEIISELKEFASLIDAKREMVES
                     LSNEMNNYKGLSKNGNDQIDDSVSNLQLIKSYIVDCNEKIDNVVNNMNDYNENGRKYL
                     Y*"
     gene            273831..275756
                     /locus_tag="LacPavin_0818_WC45_scaffold_160996_curated_clo
                     sed_complete_prodigal-single_412"
     CDS             273831..275756
                     /product="PrkA family serine protein kinase n=1 Tax
                     =Pontibacter sp. BAB1700 RepID=J0V505_9BACT"
                     /codon_start=1
                     /transl_table=11
                     /translation="MNLLNLIKKNFESEINDLSIQEYLNMCKKDKKIYSSPSERMLES
                     IGEPEVIETELDERLSRIYSNKIIKRYPAFAEFYGMEETIEQIVSFFRHASQGLEEKK
                     QILYLLGPVGGGKSSLAERLKQLMERNSIYVLVSDAGEVSPVWESPLGLFVNYRAELE
                     SEYGIEKRYIPSCPSPWVTKRLQEYNGDITKFSVRKVKMSIQSQIGISKVEPGDENNQ
                     DISALVGKVDIRKLAEFPQNDADAYNYSGSLCKSNQGLMEFVEMFKAPIKVLHPLLTA
                     TQEGNYNGTEAIPAIPFQGIILAHSNESEWESFSNDKKNEAFLDRVYIVRVPYCLRIA
                     EEVQIYKKLLNSSSLSQASCAPQTLDLLAQFCVMTRMKRPENSLLYSKMRVYNGESLK
                     ESDPKSKSLQEYKDDAGIAEGMNGISTRFAFKVLSKVFNHDSEEVAANPVHLFYVLEQ
                     EIVKIQMPKDVEEYYLNILKSTITSKYADFIGDEIQKAYVDSYQEYGQNLFERYVTYA
                     DHWCQDNDFRDPETAQQFDRATLNEELEKIEKPAGIANPKDFRNDVVQFYLRHRAKNG
                     KSPSWNSYEKIKNVIEKRIFSKTEDLIPVISFTSKASKDEEKKHSEFINRMKERGYTR
                     KQIKLLTDWYLRIRKSS*"
                     /db_xref="UniRef100_J0V505"
                     /db_xref="A0A0D3LAK6_9BACT"
                     /db_xref="psv:PVLB_23220"
                     /db_xref="J0V505_9BACT"
     gene            275756..275899
                     /locus_tag="LacPavin_0818_WC45_scaffold_160996_curated_clo
                     sed_complete_prodigal-single_413"
     CDS             275756..275899
                     /product="hypothetical protein"
                     /codon_start=1
                     /transl_table=11
                     /translation="MTQYYLDTRGYKNIYGYPALFAYYTKIDSRRKKIRKIKKLLDGY
                     KYS*"
     gene            275880..277142
                     /locus_tag="LacPavin_0818_WC45_scaffold_160996_curated_clo
                     sed_complete_prodigal-single_414"
     CDS             275880..277142
                     /product="hypothetical protein n=1 Tax=Nafulsella
                     turpanensis RepID=UPI00034D976A"
                     /codon_start=1
                     /transl_table=11
                     /translation="MGINIVDRRKNPSGKSSSNRQRFLKRIEDQIKRALPDIVKNTSV
                     KDLTSSKDKVKVPVKGIDEPQFTYDRESGDKKWVHPGNKEYIQGDTIEKKKSGQGGKG
                     RKGSNDPSTSEDEFSVSISRDEFLDYFFKDLELPDMIKKHLNTIVNWKQKRAGYSQYG
                     NPSRLNVVRSYKNSMARKIASQIFFDKKIKEIEDKLKDNSLSDDDRLKLETELTKFKN
                     MRLAVGFMEEVDLRYNNFEKYPVPTTCAVMFCIMDVSGSMGEKEKDIAKRFFMLLYMF
                     LTKQYEKIEIVFIRHHTEAKEVSEDEFFNSRESGGTVVVPALEMMSKIIKERYSKDWN
                     IYAAQVSDGDVWDKSDADDCYKILDADILNKIQYMIYIEVCRTNDGDLWDNYDALSQK
                     RNNFQIGKIHSVGQIWTVFQDFFKKKTA*"
                     /db_xref="UniRef100_UPI00034D976A"
                     /db_xref="A0A0D3LAD3_9BACT"
                     /db_xref="mah:MEALZ_2184"
                     /db_xref="UPI00034D976A"
     gene            277142..277264
                     /locus_tag="LacPavin_0818_WC45_scaffold_160996_curated_clo
                     sed_complete_prodigal-single_415"
     CDS             277142..277264
                     /product="hypothetical protein"
                     /codon_start=1
                     /transl_table=11
                     /translation="MAVCRIIGRFIRPGYTPMDPPKRIKKRLGKIYKILKIINK*"
     gene            277261..277446
                     /locus_tag="LacPavin_0818_WC45_scaffold_160996_curated_clo
                     sed_complete_prodigal-single_416"
     CDS             277261..277446
                     /product="hypothetical protein"
                     /codon_start=1
                     /transl_table=11
                     /translation="MKPGVIFVPYIIQHLPVTTIQCGTFSPNKTLRSRYSSIFLKSKN
                     LIRKDKIEKILNEKPLD*"
     gene            complement(277457..278005)
                     /locus_tag="LacPavin_0818_WC45_scaffold_160996_curated_clo
                     sed_complete_prodigal-single_417"
     CDS             complement(277457..278005)
                     /product="hypothetical protein"
                     /codon_start=1
                     /transl_table=11
                     /translation="MSSFKKFSDIKVPKGIIKKINEMDQFGQPQQDVDKTNMDQEPKA
                     NLPENTESEQSSECNPTKLFSKLFESREMAHIYHLQVGGDEGSYASHMALGTFYEDVL
                     ELIDELIETYQGQYGIVDGYDIIDTKETKTKDKVAYFEELATYIKSARQCISQEDTHL
                     HNIIDEVVALTYKTLFKLKFNK*"
     gene            complement(278038..278433)
                     /locus_tag="LacPavin_0818_WC45_scaffold_160996_curated_clo
                     sed_complete_prodigal-single_418"
     CDS             complement(278038..278433)
                     /product="hypothetical protein"
                     /codon_start=1
                     /transl_table=11
                     /translation="MKKFTKLLEEIDNKRNFRVSAQVEFVIEASNEGEASYIADSTLS
                     SIKNQSSYTINNIDTDELLESTYGGQAYTGKDDDKTPEEIIKSSWDVEFGERMPTSTE
                     KLEFYHDLRKAGFDGILIHKVLKDKLLGQ*"
     gene            complement(278433..279575)
                     /locus_tag="LacPavin_0818_WC45_scaffold_160996_curated_clo
                     sed_complete_prodigal-single_419"
     CDS             complement(278433..279575)
                     /product="hypothetical protein"
                     /codon_start=1
                     /transl_table=11
                     /translation="MGIINFKNFQLNEKVGLAEPTLFYTEPIFNKVWNEFLEFYQSDD
                     KKIDDQVNITYTKIRPNITDKVLYAQFPVVGIEINTVFNKMADTEFEKKYKYIILGRR
                     KEGKTLAFSVGGWAIGFGKSNWAGYTRKAPPVKEVSDHGLILSCVFSIDLSPNFNMGL
                     YKKKIQDELEECIWHELNHLYEYYNRILVKGKGRIETKGPASSITAADVNKWGIPNDV
                     YNQWMRKFTFYLYASEPHELNAQVQEAAFWVNKYGPEKITKTEAWKMAKEMENFKSEA
                     FIKELDLEINKYIGSRPTETTLIRPGGGVLSHPLKERLKNMWVQQYEKSLKEFNETPT
                     IPLKVLKKMKCDEFVKYFEKRINDSGIYLRKKLGKLYSIAPEEDNF*"
     gene            complement(279624..279941)
                     /locus_tag="LacPavin_0818_WC45_scaffold_160996_curated_clo
                     sed_complete_prodigal-single_420"
     CDS             complement(279624..279941)
                     /product="hypothetical protein"
                     /codon_start=1
                     /transl_table=11
                     /translation="VIKLNIEEMKVTEIEQYTYDISDIVKDVEGLKSLNISLNTKYGK
                     SIPKNRWDVVDEWRLNDKANEEESMKYMKYVNLSFFEIIETEVDDADFIKTFRESKLN
                     ELI*"
     gene            complement(279938..280063)
                     /locus_tag="LacPavin_0818_WC45_scaffold_160996_curated_clo
                     sed_complete_prodigal-single_421"
     CDS             complement(279938..280063)
                     /product="hypothetical protein"
                     /codon_start=1
                     /transl_table=11
                     /translation="MKAYVILSKGYEYNDEVFSEPESGVGHQRKSSSQNQRPKKR*"
     gene            complement(280066..280566)
                     /locus_tag="LacPavin_0818_WC45_scaffold_160996_curated_clo
                     sed_complete_prodigal-single_422"
     CDS             complement(280066..280566)
                     /product="DNA-binding protein n=1 Tax=Aquimarina
                     agarilytica RepID=UPI000288A61E"
                     /codon_start=1
                     /transl_table=11
                     /translation="MISLKPIRSHEDYTEAQKQLESIFHSDLDSDEGNKAEILSILIE
                     NYERKMNPSIDDINIDPLIDYVYELVKSTSDIVKSEKYGIVERGLKLSEETGELAAEI
                     LKLVGFKNCDESKEQIKENMLLESVDCLIMVFDIMTHIGYTKQQIIDMSEKQVNKWLS
                     KHNKTK*"
                     /db_xref="UniRef100_UPI000288A61E"
                     /db_xref="A0A090VYI3_9FLAO"
                     /db_xref="ptq:P700755_001753"
                     /db_xref="UPI000288A61E"
     gene            280620..280916
                     /locus_tag="LacPavin_0818_WC45_scaffold_160996_curated_clo
                     sed_complete_prodigal-single_423"
     CDS             280620..280916
                     /product="hypothetical protein"
                     /codon_start=1
                     /transl_table=11
                     /translation="MKFIKKFEKFLESSAAEPQVDPGKTKVAPGKPLQKPNRPSPIKR
                     ENPSPVPLPAKAEVDEKDYQTGKTVTATAEQVADRFIDLMVQGNEDVKKYTKLI*"
     gene            280913..282382
                     /locus_tag="LacPavin_0818_WC45_scaffold_160996_curated_clo
                     sed_complete_prodigal-single_424"
     CDS             280913..282382
                     /product="hypothetical protein"
                     /codon_start=1
                     /transl_table=11
                     /translation="MKNFSKFLEEITIKGNTGIPGEDDKSEPNYLRGVDGKGQQKISN
                     IRDPRPLFGEIMSLLNRGKSLTRGKEKELEEFAERIIRSVYSGILDNVDLDIKLLRDG
                     GDVAKFMEEECEEEEEENLQKSGDKNLKLEVDKRKIANNIIQGEAKNTKLVIEMPACK
                     EGLKKILGDRNGEEYHKIIIDISKIADKLDWIIPIDVKADMMERAPEGMAGAVSVKWP
                     EAKEEKPKKEAEDILKSLEDGEDLEENTEEIEELLSTGNPIIKARGIDFPMLIHETVK
                     GIYELIAAAGMPKDEKIAKNVMFNTSSFSDEAEDFRYGPYIAADLRDFINLNSKVDKY
                     PNIREFVFGKLIEMPADEFLINMKNILLNSPDARLLVDKLIDSVIEELDEYAEKSSDY
                     ESKKKLGEIESGEEIANEPINPETPADKVETPESSVDYSSMSKRDLQIEADDALDSGD
                     IEKFKKIAKYLANESVEVYMKEFDRINESSIFHDRRNNL*"
     gene            282386..284248
                     /locus_tag="LacPavin_0818_WC45_scaffold_160996_curated_clo
                     sed_complete_prodigal-single_425"
     CDS             282386..284248
                     /product="Putative ankyrin repeat protein R911 n=5 Tax
                     =Mimiviridae RepID=YR911_MIMIV"
                     /codon_start=1
                     /transl_table=11
                     /translation="MGIFKYNQFIGKPLTENLQGAKKLMKDRYLMLKSIKDLNLLTGK
                     LKQEWDDGERRSFSLKDFTEDQQDLIKAKFREIKLTDEEARNIEKDPGFIKIRELVKD
                     TLGWCYIFTYFYYVENVPFEELEDIYKKLLDFRPLLSRLPKPLDNNFINPNIKNNNEV
                     LVDELEKINRYRKLKRFVDELPGDMRREFASTSELYKGKIEDIAVAFDEFGKNAETGV
                     VDEKEKSTLQKLFFSKIKRYKVLREVIPQAENYIKGLDNKNVVKFYKVIEKCNEMFGI
                     VGADIVFDENGILILDIKSFQANKMLNSNTSHCIASYDGHWSSYVGTEQDNKFNKQYY
                     IYNFNLSSSDNKSIIGITIEPNQRINACHLKNDAGFSGDIRNCLKGWERQYDIKEDLW
                     TVLSPMSDEDIAKKKRRIAANREIIKPKIKLDEIQKLVREEGADVNRENGKPLLNAVQ
                     EGSYDKVKYLLELGASPNLRQKAEAVINQAKDLEMIKLLVNKGAELTSQVFKNIMEDN
                     SAVEYCLQAGMDPNFENSLPVRTCCKQGSLDTLKLLIKYGAQIKHARNMPMAWAAENN
                     RKDFMEYMIGLGVDTGFSSIKKWISHTTKFAKPEDKKEMMDYIDKLIDSKKVTA*"
                     /db_xref="UniRef100_Q5UR04"
                     /db_xref="J3E707_9VIRU"
                     /db_xref="YR911_MIMIV"
     gene            284250..284471
                     /locus_tag="LacPavin_0818_WC45_scaffold_160996_curated_clo
                     sed_complete_prodigal-single_426"
     CDS             284250..284471
                     /product="hypothetical protein"
                     /codon_start=1
                     /transl_table=11
                     /translation="MHLRRYNESEESEDMSRLQPKVKHLIEYLSSLDPEADVYLDKDG
                     WDSYGDNEVDIVKNSGLFLPREGYLMINN*"
     gene            complement(284488..285186)
                     /locus_tag="LacPavin_0818_WC45_scaffold_160996_curated_clo
                     sed_complete_prodigal-single_427"
     CDS             complement(284488..285186)
                     /product="hypothetical protein"
                     /codon_start=1
                     /transl_table=11
                     /translation="MNIIALDPSLISTALVVNGKIFNYCRESKVYGKTGMTKWFKMAE
                     EHITYRFIEFRDFKDYSEGELTKLKDYDTISDMILKDIFDNIDHTKPTKVGIEGYSFA
                     SSAGDIIDLVTFSTLLRKKLWDQLTQDITVLSPSTLKLETCKLSYTPIDIGKKKPKLV
                     FKNNEGISGGSFKKNHMFMAIVENNEFNDSWSKHCKLSKSDVVSILTIPKPYEDVNDA
                     YLIYKILQKQETQS*"
     gene            complement(285217..285708)
                     /locus_tag="LacPavin_0818_WC45_scaffold_160996_curated_clo
                     sed_complete_prodigal-single_428"
     CDS             complement(285217..285708)
                     /product="hypothetical protein"
                     /codon_start=1
                     /transl_table=11
                     /translation="MKHIKGYRLFESVTDTAEKILKDAQEEALIRQEDKTLEEEALRR
                     QEDKTLIEDIMSPLADSNYIESVRTEREYSSPGVGDKYKVTIEFSRYCIKRREECASG
                     FSRNGYAISLDEINDYWKDIMDNLNTLKNYRFNSSISRYATNGQEMIIRISRLPLNTS
                     NFV*"
     gene            285756..286253
                     /locus_tag="LacPavin_0818_WC45_scaffold_160996_curated_clo
                     sed_complete_prodigal-single_429"
     CDS             285756..286253
                     /product="Uncharacterized protein n=1 Tax=Caulobacter
                     phage CcrColossus RepID=K4K5Z9_9CAUD"
                     /codon_start=1
                     /transl_table=11
                     /translation="LYIKPLKLFTMIGHPIKHIDAFDFILAGKAIVTFLNTQTDNRFT
                     YRVKKAKEGDIFFVSVLTNPEIYQYVGTMTNGLFRLGKKSKISGDAQSIKVFDYVTKK
                     LKSGSLPNFIEIWHEGRCGRCGKSLTVPDSIKSGLGPECIKLTLSPEKLKQMRRDKKL
                     KTILG*"
                     /db_xref="UniRef100_K4K5Z9"
                     /db_xref="K4K5Z9_9CAUD"
     gene            286255..286722
                     /locus_tag="LacPavin_0818_WC45_scaffold_160996_curated_clo
                     sed_complete_prodigal-single_430"
     CDS             286255..286722
                     /product="hypothetical protein"
                     /codon_start=1
                     /transl_table=11
                     /translation="MTLISFISALTPFIFIGYWYYLQKRRENISFDIRFGLRCYSCKE
                     KNGFDISSRFVNNDIVEKLEICKSCEREERLNILFKRRLNINRIKRFLISNKSRKVQG
                     ILLVMIVSCVVIDITMLFTIKVRGFGLLSNLISIVFWVCFIGRFIVTSIKKPK*"
     gene            complement(286823..287035)
                     /locus_tag="LacPavin_0818_WC45_scaffold_160996_curated_clo
                     sed_complete_prodigal-single_431"
     CDS             complement(286823..287035)
                     /product="hypothetical protein"
                     /codon_start=1
                     /transl_table=11
                     /translation="MKYRLFEFLRERNIDSRNISAEDLYNAGMKNVSDNIEFYFDKTY
                     SCESVIKELFIRGVVNYIEVKKSNKL*"
     gene            complement(287032..287760)
                     /locus_tag="LacPavin_0818_WC45_scaffold_160996_curated_clo
                     sed_complete_prodigal-single_432"
     CDS             complement(287032..287760)
                     /product="hypothetical protein"
                     /codon_start=1
                     /transl_table=11
                     /translation="MIYSFGKFINLLNEGLIKTTDGKFFTQKCGIFLNPLKIIYNIKY
                     NDLDNTIELEIDWFNKINNLSNIFDCIESLFINMNGWFPSSMEITDLSGMKNTLTYDR
                     NYLLDRSMYFKNIKIKFESKFDIKKDIPNKLFHLTIKQFENQIKKSGLHPKNKSKLTI
                     HPDRIYLCPSLEDCKLLIPQMKSFYSSKKWGNNKFTINDKWIIYEVDTKELNIILYSD
                     PNYKNGYYTLDNIPPDKIKIIEKE*"
     gene            complement(287776..289002)
                     /locus_tag="LacPavin_0818_WC45_scaffold_160996_curated_clo
                     sed_complete_prodigal-single_433"
     CDS             complement(287776..289002)
                     /product="UvsX RecA-like protein n=1 Tax=Prochlorococcus
                     phage P-HM1 RepID=E3SMY5_9CAUD"
                     /codon_start=1
                     /transl_table=11
                     /translation="MAKEVKKDVKKFEFSKIGSILDNIAKTVPIQIEKVIREKKFITT
                     GVYLLDAALSGRLLKGGVATNRITAFAGESGAGKSFIAYSVSKHAQKDGYSVIYIDTE
                     QAVDLEDLPKFGIDNSLDKFRLIRSNKVEDVNMVLSQLVDELKQQKMAGFELPKLMIV
                     LDSLGQMASNKEKNDLLKGDIKQDMTKAKALGSLFRSINTDLGFLDIPMIVCNHTYLS
                     LDLYPTEKLKGGNGLLYSASVIGFMSKSKLKTGDEDDMDLGASGISVLFKTAKNRMAK
                     PKKIRFEISFANGMNPYTGLDAFCRPEYFDQIGIACGKMDVDKKTGEMTFIPGGNRWY
                     VNHLNKSVPTKQLFKQEVFTMEVLKKMEPIVNDYFRFKSLDEIEEVEKKFSEIMDDDE
                     DNDGFVDSADAEDIFS*"
                     /db_xref="UniRef100_E3SMY5"
                     /db_xref="E3SMY5_9CAUD"
     gene            289111..289827
                     /locus_tag="LacPavin_0818_WC45_scaffold_160996_curated_clo
                     sed_complete_prodigal-single_434"
     CDS             289111..289827
                     /product="Uncharacterized protein n=1 Tax=Cronobacter
                     phage vB_CsaM_GAP32 RepID=K4FB49_9CAUD"
                     /codon_start=1
                     /transl_table=11
                     /translation="MKKLEFLDKARNTHGYKYNYIELPEKIKLTDKVSVEFGGEIFIQ
                     TVSKHLMGRCPEKKVDKKTTKDFIMESKKVWGGKYDYSLVDYKGSLDNVKIIYDGVVY
                     EQRASSHLEGMAPEFRKTEDSIIRDSIRESNSIGENEISKFLDKYKLTYNKKHKIDNI
                     EFNFFLPSIRTFIEYDGIQHFQIVKEYGQDFFDKIKLTDRLKEDYCEDNYISLIRIRY
                     DDDIYRILWDNLKQHIKKSI*"
                     /db_xref="UniRef100_K4FB49"
                     /db_xref="K4FB49_9CAUD"
                     /db_xref="tae:TepiRe1_2594"
     gene            complement(289820..290089)
                     /locus_tag="LacPavin_0818_WC45_scaffold_160996_curated_clo
                     sed_complete_prodigal-single_435"
     CDS             complement(289820..290089)
                     /product="hypothetical protein"
                     /codon_start=1
                     /transl_table=11
                     /translation="MKRFSDKINESTTPTIDSDSILSKYQVVFFEDAPSSTGTAYERD
                     DVKEAMVEFAKFHVRKALEKAHINMQLPEEDLEFTLESYPETNIK*"
     gene            complement(290089..290526)
                     /locus_tag="LacPavin_0818_WC45_scaffold_160996_curated_clo
                     sed_complete_prodigal-single_436"
     CDS             complement(290089..290526)
                     /product="hypothetical protein"
                     /codon_start=1
                     /transl_table=11
                     /translation="MIKKWNQFINESVIPGEGEIGSVRISLEQEEAGYFSEEPILSKL
                     ISDQKVALYDTELWYWEDDLLTINILKQYFPEEMDRDPIGSDEENESLKINESKSGKQ
                     IRIEKRGQKTYAFIEVVDGVAKDAKDIALTGKQREDIEKILNK*"
     gene            complement(290523..290771)
                     /locus_tag="LacPavin_0818_WC45_scaffold_160996_curated_clo
                     sed_complete_prodigal-single_437"
     CDS             complement(290523..290771)
                     /product="hypothetical protein"
                     /codon_start=1
                     /transl_table=11
                     /translation="MNHLKKFDEGLIGRSDPDFEPSKEELLENKIRDMISNNIEITNV
                     PYGDWCSECSRGDEQIDSKSIDLATKDIINLLKKEGLI*"
     gene            290821..291153
                     /locus_tag="LacPavin_0818_WC45_scaffold_160996_curated_clo
                     sed_complete_prodigal-single_438"
     CDS             290821..291153
                     /product="Uncharacterized protein n=1 Tax=Isosphaera
                     pallida (strain ATCC 43644 / DSM 9630 / IS1B)
                     RepID=E8QXH4_ISOPI"
                     /codon_start=1
                     /transl_table=11
                     /translation="MVKIIYFATPYSHDVKSVVDDRYLRTANKVAELVSEGNVVISPI
                     FYGHNLLNYKEMPGDWTFWKNFCESFLYKSDELWVYMIDGWDKSTGVLAEIELAKKLN
                     LPIKYLEV*"
                     /db_xref="UniRef100_E8QXH4"
                     /db_xref="E8QXH4_ISOPI"
     gene            291211..291840
                     /locus_tag="LacPavin_0818_WC45_scaffold_160996_curated_clo
                     sed_complete_prodigal-single_439"
     CDS             291211..291840
                     /product="Ser/Thr phosphatase family protein n=1 Tax
                     =Chryseobacterium gleum ATCC 35910 RepID=D7VWE4_9FLAO"
                     /codon_start=1
                     /transl_table=11
                     /translation="MKFEKQNIFFASDLHVSHAKVIEYDKRPFADVDEMHIELIKRWN
                     SVVGPDDLVFYLGDFSMGSNETAKWMAHSLAGKIHFIMGNHDRMKDIIKLDRFESIHP
                     YGCEIWVKDDESAIPQRDSKKTKKKDGYQQIILSHYPILSWNRAHHGSYHLHGHCHGS
                     MMVNMPEYYDRNVLDVGMKCIDYTPISYTEVREIMSKKKGSKSKIDHHA*"
                     /db_xref="UniRef100_D7VWE4"
                     /db_xref="A0A085B5W0_9FLAO"
                     /db_xref="chz:CHSO_0938"
                     /db_xref="D7VWE4_9FLAO"
     gene            291840..292166
                     /locus_tag="LacPavin_0818_WC45_scaffold_160996_curated_clo
                     sed_complete_prodigal-single_440"
     CDS             291840..292166
                     /product="hypothetical protein"
                     /codon_start=1
                     /transl_table=11
                     /translation="MYIEGINEKWRQPFLEALVQIEVCGFDITHRYDNGFPMLIGGTE
                     LYARKGDFLMCYSLVNSLLTIAESRDVLINWDIDTFVCKWLETDNLSVDTNRQIYKYE
                     RCKGVL*"
     gene            292141..293022
                     /locus_tag="LacPavin_0818_WC45_scaffold_160996_curated_clo
                     sed_complete_prodigal-single_441"
     CDS             292141..293022
                     /product="Uncharacterized protein n=3 Tax=Bacillus
                     thuringiensis RepID=C3CTQ2_BACTU"
                     /codon_start=1
                     /transl_table=11
                     /translation="MRDVKGFCKIFDISVPDYDHFDYYIDQLSRLARHSDIKELISLY
                     EKAEDDLGDLYEYRMRKSSEIIEFLQSTRAYNDISLDNLIKDYPVTKTFQYVGGKKYL
                     SIDIRKANWTVLKSYDPPFVSELPDNYEDLLDKFGMPEVFKRSKSLRQYIFGNINPRK
                     QAKAQRVIIQEVIQKFSDLSEVTLECMKNDEVIYSYTDIDYLTDKILSKIDISRFRIK
                     LFGVEKVEDFRIDSIMDTSENVIYREMVGCNGNRFFLLLKKYIFNEPFDIRDLYFRMD
                     GNIAIWKLDGLELKLNV*"
                     /db_xref="UniRef100_C3CTQ2"
                     /db_xref="btg:BTB_502p05690"
                     /db_xref="A0A0F6J8G5_BACTU"
                     /db_xref="C3CTQ2_BACTU"
     gene            293015..293275
                     /locus_tag="LacPavin_0818_WC45_scaffold_160996_curated_clo
                     sed_complete_prodigal-single_442"
     CDS             293015..293275
                     /product="hypothetical protein"
                     /codon_start=1
                     /transl_table=11
                     /translation="MYKIDIYINGGLFKSIDTVEKITNLSSAKYVAHDFMRDNFKGYV
                     VNEVSISFFECDDGTNRTKIKIKSKDLSRDIILSAILKNGVI*"
     gene            293262..293888
                     /locus_tag="LacPavin_0818_WC45_scaffold_160996_curated_clo
                     sed_complete_prodigal-single_443"
     CDS             293262..293888
                     /product="hypothetical protein n=1 Tax=Flavobacterium
                     antarcticum RepID=UPI0003B3CD52"
                     /codon_start=1
                     /transl_table=11
                     /translation="MELFDKKKIDLSKVTCHSGGADGSDITWEKTGEEFGVKTNAYSY
                     KTKNHKGFNKVEISDDDYKEGIVEVNKANKWLNRYGIQKYMNLLARNWAQVKYSRQIF
                     AIGTILKAGQKSNKGYYNKGKYDVVDGGTGYAVMMGINHNRDVYVFDQPKGIWFRWSY
                     ISLSFVEMDSTPIIEYYDFAGIGTRELQQNGVNAIRNVYEETNKNKIK*"
                     /db_xref="UniRef100_UPI0003B3CD52"
                     /db_xref="A0A0F9AJG3_9ZZZZ"
                     /db_xref="pca:Pcar_0055"
                     /db_xref="UPI0003B3CD52"
     gene            293893..294288
                     /locus_tag="LacPavin_0818_WC45_scaffold_160996_curated_clo
                     sed_complete_prodigal-single_444"
     CDS             293893..294288
                     /product="hypothetical protein"
                     /codon_start=1
                     /transl_table=11
                     /translation="MNVSFDFDGTLDDEFDGCVNVQKEEIQGLAKKFVRNGHNVCIIT
                     KRYDEKNSKLGKGNEHLEVFRLANELGIEKVYFTNRIMKFSYIIDLKIDMHFENSDYE
                     VQLINQSCKDHNCVVVHVESSNWRDLINE*"
     gene            294281..294661
                     /locus_tag="LacPavin_0818_WC45_scaffold_160996_curated_clo
                     sed_complete_prodigal-single_445"
     CDS             294281..294661
                     /product="hypothetical protein"
                     /codon_start=1
                     /transl_table=11
                     /translation="MSRKNVVVELTPFLYEDGNTYYFKIVKREYSNNFHDLYVYEKII
                     TKTKTFFGKEKITEDLIKLNDSPEIVSINLDTYDIKNSIKKVLVSTRVQEVLKNWDGL
                     VGNIPDDVKISLKRDGKLKSILGE*"
     gene            294674..294943
                     /locus_tag="LacPavin_0818_WC45_scaffold_160996_curated_clo
                     sed_complete_prodigal-single_446"
     CDS             294674..294943
                     /product="hypothetical protein"
                     /codon_start=1
                     /transl_table=11
                     /translation="MKIIEYDDKFWINLSDLRKIGFQLPIKGTSLLWTHFLGDYDTHY
                     KFFENRAGWSDGLFISPFSTNVGEKFAGYGELYVEFNQSNFVKNY*"
     gene            294964..295446
                     /locus_tag="LacPavin_0818_WC45_scaffold_160996_curated_clo
                     sed_complete_prodigal-single_447"
     CDS             294964..295446
                     /product="Uncharacterized protein {ECO:0000313|EMBL
                     :KKN88867.1};  TaxID=412755 species="unclassified
                     sequences; metagenomes; ecological metagenomes.;"
                     source="marine sediment metagenome.;""
                     /codon_start=1
                     /transl_table=11
                     /translation="MIKFSNMINEDKSSSKFKLGLDLHGVVDSMPKEFSFLTNAIVSA
                     GGEVHILTGGSWTEELEGQIKSYGIVWTNHLSVYDYLIETGAETTGEIQFPDGTIQKK
                     FNDGAWDKIKADYCRDNKISLHIDDTLIYNDFFTTPFARLWTHSNNPKAPHKDVRHLD
                     *"
                     /db_xref="A0A0F9UMZ5_9ZZZZ"
     gene            295449..295922
                     /locus_tag="LacPavin_0818_WC45_scaffold_160996_curated_clo
                     sed_complete_prodigal-single_448"
     CDS             295449..295922
                     /product="hypothetical protein"
                     /codon_start=1
                     /transl_table=11
                     /translation="MTIKKWFDYNQPDKLKVSGGIVLILNGTKILLAHPTKSKWYETY
                     SVPKGGVDDGESEMDAAIREIREETSLIVTKDMIVNPDDPIIINYKNKAGITYKKLVL
                     YKIYINNIGEVGMTSEILDKSNLQLREVDWCGFLDKKEAQLRIFHRMVSLLDLID*"
     gene            295953..296303
                     /locus_tag="LacPavin_0818_WC45_scaffold_160996_curated_clo
                     sed_complete_prodigal-single_449"
     CDS             295953..296303
                     /product="hypothetical protein"
                     /codon_start=1
                     /transl_table=11
                     /translation="MEEIEKIELDLENPIFAFYINVANLPRQQVDQIMSHFTKLTNYS
                     NVTCWILASDVTKVECVYDGKSKIRDKEISRFIKEINKRVDILSNSRNFEDFKINIRD
                     WRLKEIIENESQKE*"
     gene            296284..296625
                     /locus_tag="LacPavin_0818_WC45_scaffold_160996_curated_clo
                     sed_complete_prodigal-single_450"
     CDS             296284..296625
                     /product="hypothetical protein"
                     /codon_start=1
                     /transl_table=11
                     /translation="MSHKKNKIEILDATIKKAEMDEHNLGWNDDYEYGMENDYDDWDD
                     PYYCCESCTPRFPMGGLDYEYDMSKSNKDGRMIDLDSISISRKRNSIIDKVLGEQVGV
                     TTIGDVINAKL*"
     gene            296612..296863
                     /locus_tag="LacPavin_0818_WC45_scaffold_160996_curated_clo
                     sed_complete_prodigal-single_451"
     CDS             296612..296863
                     /product="hypothetical protein"
                     /codon_start=1
                     /transl_table=11
                     /translation="MQSYSKFKYGEIAVLRKGYAITGIYVMVGVKFDSKTHCKRNPSV
                     ISYYIEGYPIRNWCYEEELRRVNILSRLIIYLFKIKSRF*"
     gene            297011..297421
                     /locus_tag="LacPavin_0818_WC45_scaffold_160996_curated_clo
                     sed_complete_prodigal-single_452"
     CDS             297011..297421
                     /product="hypothetical protein"
                     /codon_start=1
                     /transl_table=11
                     /translation="LKKNNKKFEKIRNWIEDKGYSVRFGSYDCVDYATKEVVIYNNRY
                     STKHLIYSALHECGHVVLGNRDNYCRDFKSIIKADSVDGRHYRSNLYKYKKLKEEIDA
                     WEEGYTLSKQLDIKIDKDDYDHYAARNFITYVNN*"
     gene            297472..298113
                     /locus_tag="LacPavin_0818_WC45_scaffold_160996_curated_clo
                     sed_complete_prodigal-single_453"
     CDS             297472..298113
                     /product="Uncharacterized protein {ECO:0000313|EMBL
                     :KKK47066.1};  TaxID=412755 species="unclassified
                     sequences; metagenomes; ecological metagenomes.;"
                     source="marine sediment metagenome.;""
                     /codon_start=1
                     /transl_table=11
                     /translation="MMNYDSYRYIYPPRPKNAIPSDELSVWDNDTLIGQPKLNGSNCV
                     IFTNGERFRVMNRHDQTLTNFRINTDEILNIYKCKKGEWMAINGEYMNKSKMDESGKV
                     FNHKFVIFDILVQDSKYLVGSTFEDRILLMDDLYNTKDSDKDYLYEISENIYRVKSYN
                     NNFKFIFDKLTPIDMIEGLVMKRKNAKLELGSTENNNIKSQIKCRKATKNYKY*"
                     /db_xref="A0A0F8YGB8_9ZZZZ"
     gene            298116..298364
                     /locus_tag="LacPavin_0818_WC45_scaffold_160996_curated_clo
                     sed_complete_prodigal-single_454"
     CDS             298116..298364
                     /product="hypothetical protein"
                     /codon_start=1
                     /transl_table=11
                     /translation="MESDDSRGLKMNLGQYRDTKDMESVMLKKMHLYSEVRYACVDET
                     AIEERIKNIRRIRKLIAKRRSNAFLGFYKKVKDLFYFN*"
     gene            298420..298992
                     /locus_tag="LacPavin_0818_WC45_scaffold_160996_curated_clo
                     sed_complete_prodigal-single_455"
     CDS             298420..298992
                     /product="hypothetical protein"
                     /codon_start=1
                     /transl_table=11
                     /translation="VEKFSKLKPKDEFSDSKDEVLYTDNNIKIVSYEDWSVIEEKDTI
                     VCIPYLIETNQIILRYEYIPPFKMADGQEFHITVLSGSVDRGESKERCLLRELEEEAG
                     IILRDGFNIEFMNPLFKTKAHNNKYYPCIITLSESDYHEVMAKGDGTNAEGLSKSVKV
                     DVKHLNSLNPSDLITDYMLGKVKKYINQNQ*"
     gene            complement(299043..300107)
                     /locus_tag="LacPavin_0818_WC45_scaffold_160996_curated_clo
                     sed_complete_prodigal-single_456"
     CDS             complement(299043..300107)
                     /product="Uncharacterized protein n=1 Tax=Oleispira
                     antarctica RB-8 RepID=R4YR25_OLEAN"
                     /codon_start=1
                     /transl_table=11
                     /translation="MVAKTTSSAKPEAFIVVNNQQDKSKPSDKGRKSIKKGKVYLDDE
                     QEFEIELYNPLKECVLCDIKLNGQSISKTGLVLKPGQRFYLDCFVDDKKKFIFSTYEV
                     ENTIESADATTNNGLLEVFFYKESVVTIHNWQEKFNKVVHVHHYDYYPYYNHYYPYRT
                     IITCGSSTSGIFNGNCTTTISGGLSSLSNGNCTTTISGGLSSLSTTTGTYNTSMYSSD
                     SVNCSYTSGVDLSGLTINNTGNSFQNISNTTPISSIETGRVEKGESSSQVFSEIDMDF
                     DTNYISSTILQILPNSRKPVETKDIVNKKTGEINLKDILVRESDDVIELIKKLADLHS
                     AGILTDDEFNTKKSELLSKI*"
                     /db_xref="UniRef100_R4YR25"
                     /db_xref="33703332"
                     /db_xref="R4YR25_OLEAN"
     gene            300298..301632
                     /locus_tag="LacPavin_0818_WC45_scaffold_160996_curated_clo
                     sed_complete_prodigal-single_457"
     CDS             300298..301632
                     /product="Uncharacterized protein n=1 Tax=Pontibacter sp.
                     BAB1700 RepID=J0LFT8_9BACT"
                     /codon_start=1
                     /transl_table=11
                     /translation="MLDFLFRNKKNKNKQEIVNKINNTTMDDASEFVLKTFLKLTSNT
                     YPYGFEEYLVDEMMKLKMFPSDIQKDAYGNYFYKIGNSRTMFTSHLDTSCRDYKPVKH
                     IFQKHLIKTNGTTILGADDKAGMTIMLYMMKNKIPGLYYFFIGEEVGCVGSGLAAKHL
                     AFKADYDRCVSFDRRGTDSVITHQSSSRCCSDEFGKQLATELNKTGFTYKIDDSGVYT
                     DSAEFTSEIAECTNISVGYYKEHTTEESQDIEHLSELAKACLLVDWESLVTKRDPSKT
                     EYKSWDYSTSYSSYASTYRKSTYRGGSGGGNWRDRDHGYGWGSNFRNIDKAYGYDDDF
                     YEDDETKKTRRGKNKKDKKDKKGTIYYDNGNGELIPFNDKLSREASELEFFNECSSSS
                     GSDKFDWIKFKFLDDNLTMDELEVIKNQYLDMHDEEERRFYGIMKSYVTQLR*"
                     /db_xref="UniRef100_J0LFT8"
                     /db_xref="J0LFT8_9BACT"
                     /db_xref="sal:Sala_2518"
     gene            complement(301620..301832)
                     /locus_tag="LacPavin_0818_WC45_scaffold_160996_curated_clo
                     sed_complete_prodigal-single_458"
     CDS             complement(301620..301832)
                     /product="hypothetical protein"
                     /codon_start=1
                     /transl_table=11
                     /translation="MKFLLEYKSFYNVDDVILIEYWYNDIITPVKILEKNGGYYKVTH
                     NIPQSKLSNAPDEKIKSSDIIDHYRN*"
     gene            301845..302828
                     /locus_tag="LacPavin_0818_WC45_scaffold_160996_curated_clo
                     sed_complete_prodigal-single_459"
     CDS             301845..302828
                     /product="hypothetical protein"
                     /codon_start=1
                     /transl_table=11
                     /translation="MFGRLIFDLDIEEFIYGNTCDKIVMVLVSGNSTTINEIGNYIKR
                     EELDIVSYLPKSKISNLSSTDDPYSDGIGRVSIRIGRFVNKFIKNIAFSNYNISPKDL
                     ESFVNLYKSYFFRSESSLKLVQGNEILKWYCEDSYYQHEGNRFGPLWNSCMRQSERNK
                     FMNLYVDNDIKMLILLSDDGRLLGRAIIWEKALGLDGSEYKVMDRIYTMYDHDVNMFK
                     NWAKQNGFYHKIEQSAKSEKYFTKYNGDGVSENAEILMSVTMTNHKQRYYPYLDTFKF
                     YDPKNGQFSNSDFYNHEYILVQSNGGLLPPEPEPEPEPEFYDDDENYDPEW*"
     gene            complement(302861..303673)
                     /locus_tag="LacPavin_0818_WC45_scaffold_160996_curated_clo
                     sed_complete_prodigal-single_460"
     CDS             complement(302861..303673)
                     /product="Phosphate starvation-inducible protein PhoH id
                     =4813742 bin=GWA2_Ignavibacteria-rel_35_8
                     species=Alistipes putredinis genus=Alistipes
                     taxon_order=Bacteroidales taxon_class=Bacteroidia
                     phylum=Bacteroidetes tax=GWA2_Ignavibacteria-rel_35_8
                     organism_group=Ignavibacteria"
                     /codon_start=1
                     /transl_table=11
                     /translation="MSREKQRNQREIENGVEEFNKNKTPRKSGVTKQEWEKIKTIITL
                     SPNQEELYKGIRNNTLTICQGPAGTAKTFVACYAAIGLLADKKIERIVLTKPIQESGE
                     SLGFLPGTIEEKTDPYMQSYFTTFQKIVGKQSFEFMKSIGEVVVEPLAYMRGTTYDES
                     LMLLDEAQNCTMHQLMLWSTRLGKNSKAIMMGDISQYDIKKRDSKFLDFISITTGDYE
                     FREDDGTKSQQNYKRPLNDIYSHKFGVSDIVRNKFLIDLVDRYEKYKFQNGL*"
                     /db_xref="gwa2_scaffold_6077_11"
                     /db_xref="ccel:CCDG5_1692"
                     /db_xref="89813543"
     gene            303776..303991
                     /locus_tag="LacPavin_0818_WC45_scaffold_160996_curated_clo
                     sed_complete_prodigal-single_461"
     CDS             303776..303991
                     /product="hypothetical protein"
                     /codon_start=1
                     /transl_table=11
                     /translation="VKNRDDLIYDLIFSENLKYTIDVSEYVSDIYKYEEFVSDIKKVL
                     KKSKVSIVKSSVLLDSKTATWELKVKK*"
     gene            303993..309083
                     /locus_tag="LacPavin_0818_WC45_scaffold_160996_curated_clo
                     sed_complete_prodigal-single_462"
     CDS             303993..309083
                     /product="Pentapeptide repeats family protein n=1 Tax
                     =Clostridium difficile P50 RepID=T4R8N9_CLODI"
                     /codon_start=1
                     /transl_table=11
                     /translation="MWNINKDTSKWSMTTDSLPKDTFDVLKQELSKLRFYSKCLSGAT
                     FIPMNNVDDVYDILGQYEPKNWYVSSPYSVTSIPPQYASAISSTSSTEYYTKYLGEYG
                     LTLKNLFTPTKLIKDSINNYIYVDVATIVSLDNIGETVIGLTIDGVRLKEGHRVLVKN
                     QKTNVVLSNVIDPSTYFQSNYYVVEDLGLTIEYEYYNEDNGVYIFKNNVLVRESDLDS
                     YETCMRYSISVKLGVINREKQYHLSRLLNGYFPTTSDNNPIEFSEKHNWMLRNRVDYN
                     NLFEINYYDVIKNGTHSYQLDGVTYSIPERTISVGEFGVILNNQEGLSNIIPNKYKVN
                     LRGISQTTTDYWVCGDDGTLLKLRKHDFELTKVDADCSCGSLKKVISPINSISFFNDL
                     RGAAVGDLNVILLTDDGGKTWDRLRIGEFDAYTYNKVIYSTLDTFYVGGDTGVFIEFT
                     FSSGEWIAHKRRVAKYIDSDDEYILVEDINDMYETSITSWGLSYSYSTQSTSSDKDLL
                     MLVTNNGNLVAYDVNDFIPEFDFLYLDFGQNYGDIRSITRKDNTNDFYFSSENIYSFD
                     INNFNYITSSQSNIISSTYSASLISSVYINEMYDYKGEELIICGNTSLLKSATYSIVS
                     FNDIDITFNDKLRSKMLFMDYDIGGKLNFFDDSQNYRMPVSVTFSGSSFSAGTYSYLS
                     FTELVYGPTSPSFITVTESNWLTYWSDRQKTFEYYSLAPLDETTKVKMSTTFSYYPSA
                     TSSTSMYFTSSVVATGYTDIQPLAPLIRNKTLGRFYNAGTASITAPSVLYSVFLYDYL
                     MVVKTSNTNPTQVGDVLRFESDVVDGDFIVNKMVNISTDNYYYLFTEFNQAIINQIKA
                     SSLPMSITNLNKYKDVDELYDRFNLHPISKAYEMSYSTSSSIVEISPLFNNYTSYYNL
                     ATNVISTGDLYTMSYTEGFLDFGYKPTYNILSYLERLNPDVFFGIKEYLSMPIYNALP
                     LGSLTSSTIWFESNGMTYSGGAFSLPVNKIYFGTDLSLEWESIFINTFVDITIHGTSD
                     YQTDKLFVMNKYYDSSYDAYVIEFHKRLSYTLGDSGILGGSGTMDITSRRTLQQISDD
                     LQELNNLQRTKGVSREIQTGFSYTNYENELNFKFPTDSYAKILLSDANTIKELSALIY
                     IDYKNELAMNITRLEIEYEIPIFNTFNFGGNLYVSCSQKHDLIDGDGVVLEFTGGTGS
                     SQQLNQQYFGYHVVTVVNNYDFVLDVAYGAIPTVGNDIGIVKHIKKDPFLNYSPVDII
                     DIGVDKKGKRSIILGPENVQLTGSTYKLVDVDYTKYRFRLIDGMNIDILNSKYPWILE
                     AEIEDAIIGMDSSQSLIWYTGIWECGRWFGGTWKSGTWKSGDWYGGVWESKSITDKLL
                     TVAVDNVTTNNSYSNWFDGRWFGGTWSGGNWFNGRWYGGDWKTGNWYNGIWNDGNWRD
                     GSFVGGIWVLGQWDNGIFNTDNRPSYWLDGKWYGGDFENGMWYNGIFDQKNGKKSRFG
                     TNAYNSRTATWHGGKWVTGEFHSRLNTNDDGYPDVSDTHKFSIWYTGIWSSGNWYGGI
                     AYDIDFRSGTWHGGILDDIQVIGVDTTNNTFTMNGIFKYNIGDDLHIIDNQIGGTYSV
                     YGSNTIPGRYSVLYTVEDSVNKWTTVYVATDLSSASASAPLNTDIRVVSSFRGSNWKS
                     GIWTNGLFENGLWEGGIWYNGVFNGTWS*"
                     /db_xref="UniRef100_T4R8N9"
                     /db_xref="A0A085NHW3_9BILA"
                     /db_xref="T4R8N9_CLODI"
     gene            309113..309499
                     /locus_tag="LacPavin_0818_WC45_scaffold_160996_curated_clo
                     sed_complete_prodigal-single_463"
     CDS             309113..309499
                     /product="hypothetical protein"
                     /codon_start=1
                     /transl_table=11
                     /translation="MIKRYSQFIKEADEFEKTDAVENSNPNKYTEVREEIKSMIEKTI
                     EKSGGEFKSFTESFLKSPEDVKIEGLINDSDVYDFYLKWRNDIDEILNDVKFYDESPS
                     DLSVFGLYEYLIKGTERSLEEFIKGL*"
     gene            complement(309501..309965)
                     /locus_tag="LacPavin_0818_WC45_scaffold_160996_curated_clo
                     sed_complete_prodigal-single_464"
     CDS             complement(309501..309965)
                     /product="hypothetical protein"
                     /codon_start=1
                     /transl_table=11
                     /translation="MKLIYGEHSSGKSSKCFELIKNKSKVFYFSLDQDKAVSRIVEDL
                     DNCDISIIKNCFLIDLEFAVLVDGKPIYDTIVVDSLNFIKSYQSNFNLTKVIKGLEYL
                     HHIYNIDVIATYNILSKMDQMKENVIDVLSKTSGWELIEVEKKKKYPKVCYE*"
     gene            complement(309965..310402)
                     /locus_tag="LacPavin_0818_WC45_scaffold_160996_curated_clo
                     sed_complete_prodigal-single_465"
     CDS             complement(309965..310402)
                     /product="hypothetical protein"
                     /codon_start=1
                     /transl_table=11
                     /translation="MLGDIYYTLGLIPLFMTLALLIKLKEYNRVKEWYIKFEEVTKIK
                     PIKSDFRTDSEYTTFIGASGIMAIDFMWMMLGILTQSWYVFLFVLIISLVLNKIKTGI
                     KITILSNFLTFIIIANKFLVYLYLIINHFHLHIDTWEVVKSYL*"
     gene            310518..313244
                     /locus_tag="LacPavin_0818_WC45_scaffold_160996_curated_clo
                     sed_complete_prodigal-single_466"
     CDS             310518..313244
                     /product="hypothetical protein"
                     /codon_start=1
                     /transl_table=11
                     /translation="MASTPLYKSLKSNGTSFYAFPGAAEDISAAYQNENYKMYFSKYT
                     LLNLPKQQLVNLGGTQATPTYWDFDAFQKSTNATPPASYQEQIIESLRNYVANQEVVI
                     RESRLNNTQYYYDTKALETVSEKLFFKWCKELNIIDFEPALPDDEYFSNLAEFQSKNI
                     NDDTYFPEYLWREREVIQWDTQYFYETAYPLFPGKLEVQFNGTTNFRVGDIVRLFDVS
                     NSTISSDPYLGGIGTSDGISSTILSIIPAVGATQGQKAIFDLSSSLSVEYETTGKAEL
                     VYHRLVQYIGDVNGISNVQEANRSYTEVYAHIPDHTGRTPDMLFRTLVDVNYKPNMAF
                     PIIPSQYQPEIMGAELFNSPIVSTPQNYPGSYFGQFDTLDFTYETSTGDSVRRSGDYY
                     GVSGDINTTIVDGSTIDGISMDFNTDHYVKMNIQDRVLTNFDQFNALEVNNLPPEDFE
                     FNAILWYYTVKDDVNNIVKTNLYGITFLDNPDNNPKDEEIGIRFPVYKKLVTNGVQDG
                     TSYAFSLNLNFNIINENPQDSYNPEAINSIFSMNLFNEAMRRLASTNDSFMNILAENI
                     VLKNEILNIKQLIYTQTDLNTINAKINSLENLLKLYSTNQMVSSDSITVNTNNQTSPP
                     QIYLENIDPTYIKIEQVDTTDMYNAQGVIPINVSVPENKNFLVYITNNDEVELVLAND
                     DKLILVLDKDLYWKQSVDILITPGDLSSQNKKLDIYMVSDPGSTSSTLTTTINAGVET
                     LLIGGIDLPVFYNSVTQLPNSAKSWKDFKFEIDFDQPITLITGGILQVPLVGNTSMIY
                     NSVKSGDALVLNNLFVGTSSTFDFSGQYQVDSLGGVGSSYVMLDVNSNSDLIAYGSSA
                     SLPLVIHGTASTLLSNLPYFSLNKGKKIRITRVDQTTSPLNERYHIDIEDVK*"
     gene            313292..314428
                     /locus_tag="LacPavin_0818_WC45_scaffold_160996_curated_clo
                     sed_complete_prodigal-single_467"
     CDS             313292..314428
                     /product="hypothetical protein"
                     /codon_start=1
                     /transl_table=11
                     /translation="MSCEGSLFGPSAQYIKLYGGDFISVEGSNTRDRLITSDLRMPYK
                     QILKSRVILKAGQVNYLLNHLGLGDNATFLAMKALYDPKSVIEEDNYVNWSFYTDPNK
                     IYTMAQLLVLTGNSTNRIQQLYLSNPNANYPVYIDVMIAVIDDDYSFFQDATNQAGLS
                     FTGLRYTDILTYVVNESIVIMSNNTIPSPIAYLVIDNINSFERVGKIIIIDDSGVGTI
                     FLEFNTENDALQALSLINWVTSGVGRIIQDLDPVADLVPPVVYFTPIVGLTGSTFSLP
                     FDTSQGVTFSASFALTAYGGTSSEIIVHGTESSTLVSILIDNVTDNRDGLILLSTSNV
                     TVKDYTSATVSLVNATGTYSMKFSISDIAGNYISPLENVVIIVT*"
     gene            314430..315389
                     /locus_tag="LacPavin_0818_WC45_scaffold_160996_curated_clo
                     sed_complete_prodigal-single_468"
     CDS             314430..315389
                     /product="hypothetical protein"
                     /codon_start=1
                     /transl_table=11
                     /translation="MKIKNYIQFIKESSVNDYHSLGEWVVSLIDDEYVRDIVARYTKD
                     IEHDVDLSNAINVLDERTKLDITQQIENYIKNGIEDKEPDIIVSSVTEELLSEIATAG
                     KGIFSSFMKTLTALGLKESSPNWEKCPEDYLVFYYYSDVDAQAVKQVFERFKSLLRYS
                     GMIDNGKNEVNLYYGIKCDGTFEYGLSYDELNKIGQFRLSQSIVKWIVSMDLSAASSL
                     KKELVNLTYTDIVTLGKIKIDMSTFNPGYSEKRSFPIIKDKVISFGYYGIGKWDNGKL
                     DEGEFMNIKSKFTTWLLSKKWGSKVLISVKPSSFWLYIHIKLK*"
     gene            315393..315725
                     /locus_tag="LacPavin_0818_WC45_scaffold_160996_curated_clo
                     sed_complete_prodigal-single_469"
     CDS             315393..315725
                     /product="hypothetical protein"
                     /codon_start=1
                     /transl_table=11
                     /translation="MKYLRRYNEDVSELEFDLDFSIAKIREHFPEDTVIDMFDNEVLE
                     WVDSDWADESESEYDWYMDHNNGEAQDVVIDTLLNWFTSEFKKKLNMDQHCELYDAIK
                     EEYDFLRF*"
     gene            315773..316270
                     /locus_tag="LacPavin_0818_WC45_scaffold_160996_curated_clo
                     sed_complete_prodigal-single_470"
     CDS             315773..316270
                     /product="hypothetical protein"
                     /codon_start=1
                     /transl_table=11
                     /translation="MTQSKNLKEEAFEKWKPIIQSLGVTGSRADWLSKYTNSHQSGIL
                     DSENVNSLYTEESFPSLLPIAKQVASKTIGLDLVSVSPIGGGNSGDEIRKIDAELKSD
                     NRDGKIDSIIEGTEYVEKTREDHPDYIKPKGPSGALFYLDYQYGSTSSPITTSIDEDK
                     LKRII*"
     gene            316267..316464
                     /locus_tag="LacPavin_0818_WC45_scaffold_160996_curated_clo
                     sed_complete_prodigal-single_471"
     CDS             316267..316464
                     /product="hypothetical protein"
                     /codon_start=1
                     /transl_table=11
                     /translation="MRFVSPGVYTKEVDISGYSISKNQIRRGKICRLLGIKNTNPIVG
                     MSYGCTSGFILSNTYEEFKNT*"
     gene            316406..316846
                     /locus_tag="LacPavin_0818_WC45_scaffold_160996_curated_clo
                     sed_complete_prodigal-single_472"
     CDS             316406..316846
                     /product="Uncharacterized protein n=1 Tax=Prevotella sp.
                     CAG:1092 RepID=R5PTT4_9BACT"
                     /codon_start=1
                     /transl_table=11
                     /translation="MDVQVDLSYPILTKNLKIPKEHNEVIYNFMIFNVYLVCAEIGDE
                     KLYKIGYTRREIEVRIKEFKTGNASDFFIVDSFQSKWGTKIEARLHKAFNHKRINGEW
                     FCLNDGDIFEFKRLCEMIHNNFEMMLEDNTYIMDRVEKGKQRIF*"
                     /db_xref="UniRef100_R5PTT4"
                     /db_xref="R5PTT4_9BACT"
     gene            316849..317310
                     /locus_tag="LacPavin_0818_WC45_scaffold_160996_curated_clo
                     sed_complete_prodigal-single_473"
     CDS             316849..317310
                     /product="hypothetical protein"
                     /codon_start=1
                     /transl_table=11
                     /translation="MSDLEIKNFIYKIKDYNIRNHCFDIYISYQWKYGRPETYKEIYK
                     RVNRISKIKNIMSKEIIHDGSQPLDWSKIGPQDRIKFIIPVGGLSKNKWWQFWKKDDL
                     KKSEDQICKLIYEYKEEVDWDNNTGELTINRKLPYNKEYWFPDNNSHKLYE*"
     gene            317327..317596
                     /locus_tag="LacPavin_0818_WC45_scaffold_160996_curated_clo
                     sed_complete_prodigal-single_474"
     CDS             317327..317596
                     /product="hypothetical protein"
                     /codon_start=1
                     /transl_table=11
                     /translation="MSSMKEMAIKDYIANVDFRGDWSISKIKEEMRKFLGEEPGIDII
                     YKKDVMVNEVSGEAKEFVGVSKVQIIFTDTDDKFRKIEFLVGDKI*"
     gene            317617..317979
                     /locus_tag="LacPavin_0818_WC45_scaffold_160996_curated_clo
                     sed_complete_prodigal-single_475"
     CDS             317617..317979
                     /product="hypothetical protein"
                     /codon_start=1
                     /transl_table=11
                     /translation="MEVKSSVLDYLGKFEGGIMVLIALTCDDEYYEGVFFYTSESIVF
                     SADERLEQKLGCKIEDWIGYSDLLKGILKNIVPYSQMINKIDDVDFSEYLENKQSTSE
                     EAEDIDSSQITQATQSSI*"
     gene            complement(317972..318373)
                     /locus_tag="LacPavin_0818_WC45_scaffold_160996_curated_clo
                     sed_complete_prodigal-single_476"
     CDS             complement(317972..318373)
                     /product="hypothetical protein"
                     /codon_start=1
                     /transl_table=11
                     /translation="MIKKWSEFNEAKVYGSKIQSKIELLKDLSIDLSDMGLKIDIWNG
                     SWKDNDHYGSSLSSHPASKCIIMMIEDIDDILDEESYYENELKDKKEILDFEETLKSY
                     GMGIRRKSGFSDKVYLFFDKQGKMTDSDLLK*"
     gene            complement(318366..319133)
                     /locus_tag="LacPavin_0818_WC45_scaffold_160996_curated_clo
                     sed_complete_prodigal-single_477"
     CDS             complement(318366..319133)
                     /product="Uncharacterized protein n=1 Tax=Pseudomonas
                     aeruginosa BWHPSA027 RepID=U8NF82_PSEAI"
                     /codon_start=1
                     /transl_table=11
                     /translation="MKECLNCKNKKENTEFKENSNRCNSCISEYQKEYRKSHKDKSKE
                     YSRKYYTENKEELLNKSKEYYNENIDKVSEYKRRYAIDNKDKLYRYMHNYYLENKEEL
                     DMRNKKYAIENRENLNIIRKRRNKDNNEVINEKQRERRINDPVYRISQNIRTYIRYCI
                     KSKGLKKKTKTQTILGCSYNEFRIYLESKFEPWMTWENYGKHNGELNYGWDIDHIIPI
                     SSAIIEDDVINLNHHSNLQPLCSHTNRYIKKDKLCYD*"
                     /db_xref="UniRef100_U8NF82"
                     /db_xref="U4T237_9GAMM"
                     /db_xref="lso:CKC_01040"
                     /db_xref="U8NF82_PSEAI"
     gene            319152..320894
                     /locus_tag="LacPavin_0818_WC45_scaffold_160996_curated_clo
                     sed_complete_prodigal-single_478"
     CDS             319152..320894
                     /product="Orf70 n=1 Tax=Lactobacillus phage LP65 RepID
                     =Q5ULP4_9CAUD"
                     /codon_start=1
                     /transl_table=11
                     /translation="MIICEIGIRGYKSFGNNEQVLNLKTDKGELLLLVGNNGNGKSSL
                     LESFEYCLYGKVKSGKAKKWNKLSSLPNRINGELQNRIKFISNGVEIEVKRGISPSIL
                     ELWENGILNERAGKANLDEKIEKYIGLDVETFKSFISLSVNDFKNFISLSNEEKQLLL
                     DKLFNLEVINILNNILKDINKNNKIRMASLDSEIRTLDESVDSIKRSIQKAIEREKEE
                     AKILLEREKVDIQLEIDKLTEEMNSKKDDYKSLKEKIDKIKEKENELNEEIDKEKKQY
                     INTQNDIKNVQKEIDLYDSGKCPTCKTDFTESEHFSNLRSALVEKKVGFESIKVEIEE
                     NIRLVKEKQVKLKSISDKTTTSFNDLNFLLRNYKSQIDKLVQKKSDESTPLVTKPSIN
                     IQEFQNTIDELTQKRSIGFDNSTICKEKEMFYKELNKIFGEDGVKKSIISGIIKPINH
                     FIAENTKKMGLPFDVRLDETFTAEIRQLGSIIEHDSLSTGETKKVNIAILIAYLKLIR
                     TKKHINILFLDEVFSSIDIEGIDSILALLKSFANDYNINILVVHHAILNQEMFDRILK
                     INKEIFSSIEEIVY*"
                     /db_xref="UniRef100_Q5ULP4"
                     /db_xref="Q5ULP4_9CAUD"
                     /db_xref="pmo:Pmob_0084"
     gene            320919..321134
                     /locus_tag="LacPavin_0818_WC45_scaffold_160996_curated_clo
                     sed_complete_prodigal-single_479"
     CDS             320919..321134
                     /product="hypothetical protein"
                     /codon_start=1
                     /transl_table=11
                     /translation="MIELPNVKDLMYLIEIFDRKKLAIYSQKYQDAAKLRDIERDFLK
                     RFGMSFSSTRQDIVILIRELKLNDVIG*"
     gene            complement(321131..322663)
                     /locus_tag="LacPavin_0818_WC45_scaffold_160996_curated_clo
                     sed_complete_prodigal-single_480"
     CDS             complement(321131..322663)
                     /product="Putative uncharacterized protein n=1 Tax
                     =Clostridium sp. D5 RepID=F0YTS7_9CLOT"
                     /codon_start=1
                     /transl_table=11
                     /translation="MVKKYFEFINENFELILESDVKYSEKLRKVLKKIGGPVSDSLLD
                     IENKDYPVQSNYFDISDANDTISFTPDRKVKEILDNNKNKWRYSITGKFLDSDSRFNY
                     LWEPLELERKQIETEPPIGTMGTLGKEVISPVSQKKFVVFIPDDTEYKPIPVNIEALR
                     LGSGEDPSDFFKISRQIIRVGRGVRTLLNTAKVEISDKEIEDFVNKYKATIDSINDIF
                     SNFEIVNGYSIAEWYDYERYEKGTDRGTLGSSCMANVSDDFFDIYCSNPDKISLVIYK
                     SPDSPNKIRGRALVWKLNDDKMFMDRIYTHEDSDVELFRQYAKKNGFYCKYQNSSGTG
                     NDTFAPDGSVRRIELDVKLKPRRYDNYPYLDTLKYYNPEKGEIGNCRSSGSLTLEDTD
                     GGYSGGECERCGGDGEYECGECDGRGDVICSVCDGNEVIECDKCSGDGEEACAVCKGT
                     GKIEDDGISISCNNPYCVEGIIKCSKCGGDGEVECDNCDGNGRTTCEECNGNGMISCD
                     NC*"
                     /db_xref="UniRef100_F0YTS7"
                     /db_xref="A0A0F3GWI1_9BACT"
                     /db_xref="fpv:IA03_10730"
                     /db_xref="F0YTS7_9CLOT"
     gene            322718..323191
                     /locus_tag="LacPavin_0818_WC45_scaffold_160996_curated_clo
                     sed_complete_prodigal-single_481"
     CDS             322718..323191
                     /product="hypothetical protein"
                     /codon_start=1
                     /transl_table=11
                     /translation="MDKITKTYLIISDTTDYQNPLIGTQSFYYAVEQSTLPDFNLSPI
                     AMSPNHDEIVLVFNIDTTEIFNMFADSKKRRRVACVVQFWGNVSQVFIYINPLLVSRE
                     YSSLLRSRSTLRFRFDQQSFSEKSKDNTKYWVRQLVHHRREERLEELLGNDIDKI*"
     gene            323188..323400
                     /locus_tag="LacPavin_0818_WC45_scaffold_160996_curated_clo
                     sed_complete_prodigal-single_482"
     CDS             323188..323400
                     /product="hypothetical protein"
                     /codon_start=1
                     /transl_table=11
                     /translation="MKFKVGDIVSHVNSFNRFYVVIADYKNGQYEVEDYDPILENKEK
                     HVFIGKYLLTKSYRRNYVIDDLINKK*"
     gene            323430..323636
                     /locus_tag="LacPavin_0818_WC45_scaffold_160996_curated_clo
                     sed_complete_prodigal-single_483"
     CDS             323430..323636
                     /product="hypothetical protein"
                     /codon_start=1
                     /transl_table=11
                     /translation="MAIPIMGPVGPMGPPGAPGLSVDALVEYTDILFSLMGVDITFDR
                     FQSMSTGERLQFVRDLKINKIINE*"
     gene            323629..323871
                     /locus_tag="LacPavin_0818_WC45_scaffold_160996_curated_clo
                     sed_complete_prodigal-single_484"
     CDS             323629..323871
                     /product="hypothetical protein"
                     /codon_start=1
                     /transl_table=11
                     /translation="MNNNMIISFDPANSTGGLALSQVGTGTSWVKMPSDNDMVDFCEL
                     VLAVLGHDITYQDFQKMSKVERNSLLRDIKIKRVLD*"
     gene            323871..324068
                     /locus_tag="LacPavin_0818_WC45_scaffold_160996_curated_clo
                     sed_complete_prodigal-single_485"
     CDS             323871..324068
                     /product="30S ribosomal protein S21 n=1 Tax=Joostella
                     marina DSM 19592 RepID=I3C7U1_9FLAO"
                     /codon_start=1
                     /transl_table=11
                     /translation="MLIIKVDEKETIEKALKRYKRKFDKSQVVKQLRERKQFTKKSIR
                     KREQLKKAIYVQDKFGSPEND*"
                     /db_xref="UniRef100_I3C7U1"
                     /db_xref="doi:FH5T_04235"
                     /db_xref="X5DDJ1_9BACT"
                     /db_xref="I3C7U1_9FLAO"
     gene            324074..324529
                     /locus_tag="LacPavin_0818_WC45_scaffold_160996_curated_clo
                     sed_complete_prodigal-single_486"
     CDS             324074..324529
                     /product="hypothetical protein"
                     /codon_start=1
                     /transl_table=11
                     /translation="MGFGKRYISRDTIINTLVNGGSLSKLRKADALIVMDPWSYNFFE
                     DYNNDQKYITDRDLLLDDTKYSSFHESIHTHKNFQNLKNLPNILENLYISPSWVDILL
                     TFEILGSDGVDESSRGKFENLKNICIDKIKNYYMVESRNKSISEIIKKD*"
     gene            324549..325259
                     /locus_tag="LacPavin_0818_WC45_scaffold_160996_curated_clo
                     sed_complete_prodigal-single_487"
     CDS             324549..325259
                     /product="Chaperone protein DnaJ 1 n=1 Tax=Aquifex
                     aeolicus (strain VF5) RepID=DNAJ1_AQUAE"
                     /codon_start=1
                     /transl_table=11
                     /translation="MDTKKNYYGILGVNHDSTEKEIKKAYYKLSFTHHPDKSGDPVIF
                     NEINEAYNILCGESKTDYDLKSRYGKNYNEYFELFDIKVDFTHDDGKEKIEAFKRNSI
                     LNIPIEVDDTFNGSIEYERWVKCKTCDGSGKDLSSKIVIKDNNGNVLKTFDADDGCDF
                     CEGSGKDFRGGPCSFCSGKGKVGLTPCKTCNGEKRVLGKQKLKGLKLDGVETKIEAMG
                     HYSKDEAGKAGYVLLIKK*"
                     /db_xref="UniRef100_O67623"
                     /db_xref="aae:aq_1735"
                     /db_xref="DNAJ1_AQUAE"
     gene            325328..325534
                     /locus_tag="LacPavin_0818_WC45_scaffold_160996_curated_clo
                     sed_complete_prodigal-single_488"
     CDS             325328..325534
                     /product="hypothetical protein"
                     /codon_start=1
                     /transl_table=11
                     /translation="MFNSKLKDFGVLKIDRNIVKVFETTTQYSNLNVGQEIVDARWAG
                     NCILVNLKDGKVRRYSTLSVYTTI*"
     gene            325583..326143
                     /locus_tag="LacPavin_0818_WC45_scaffold_160996_curated_clo
                     sed_complete_prodigal-single_489"
     CDS             325583..326143
                     /product="Uncharacterized protein {ECO:0000313|EMBL
                     :KGN98345.1};  TaxID=266762 species="Bacteria;
                     Bacteroidetes; Bacteroidia; Bacteroidales;
                     Porphyromonadaceae; Porphyromonas.;" source="Porphyromonas
                     gingivicanis.;""
                     /codon_start=1
                     /transl_table=11
                     /translation="MKMIKNLLIGLMTLITLNSFATPVVHAVIRGTTISVTCNVGDTL
                     KFYATTASMYGVTINTTLVVTPHSVIAPLYYIGYYVIVGGETSFIINSSVNWSGTITV
                     NSGVGINEFSDTNIIEIFPNPVVDFLKIKTTEKTKVSIFNISGQLVLSKDIDEAGTTE
                     IDMTTFTNGIYFVVVGGDKAKKIVKQ*"
                     /db_xref="A0A0A2G7K1_9PORP"
     gene            complement(326199..329345)
                     /locus_tag="LacPavin_0818_WC45_scaffold_160996_curated_clo
                     sed_complete_prodigal-single_490"
     CDS             complement(326199..329345)
                     /product="hypothetical protein"
                     /codon_start=1
                     /transl_table=11
                     /translation="MAWITSYLVTNAYWGYNANVSVLGIQRRNTGTLLAASASNGTLR
                     YALTASHTFKSNKMYQFELEVKGDFTTMGLSASYNWSSNSIFSDARIDRVVSVDAAAG
                     ARYFFYSSPSSNTSTVYSISIFATGSMCGNSSTSPRITNIKVNELDWKISGYKRFSPG
                     TTASLNDVNYDGWSYEKSINTFWWTNKPVPTMGATGLSTNNDISTNYISKSVIYSYYN
                     LNFEYITSGGSASDGFSIYQGDSYAGAIGAGALYTLTQSQFSTQSTPHQIYGLQGNGQ
                     FLYIVGGTTSDVSGFVAGIINPTIEGGYHPNNNEQFLFTESDVYSDPTYLQILGTATD
                     GMTFSFIVGSGSTINGTPSNLNLINAQFGNGTFRAGVWENGVWNSGWRVDTQIYEFDN
                     VGVAFRTIADRRWRIQLTGPTSSAGQFEIGDRISISNIVAIDINETRKLLKGYFTIIN
                     KSDSSIIVETDVSFPFRRIEKDSDNHKIKVTKNVWLSGAFLNGYYTGIWNYGLFKGFP
                     RITEMVDTHWIDGIFDGGHFNSTYESYVFDDTYYITGSDFGIDSTFDGKLGLSFSTPH
                     GYVVGDVISIDKFDKSINPNYDGNANVTYVVDDNLLVLDKAFANSSVLEGGTSSNTRA
                     TGLIQNFRFYDNNIAGKVSSQNTGSSEEVFQFNSWIDVNYYNTSAVNIGKPVRLYDTT
                     AKLEYTQNNLYGYPTNDVLSSISTFRDSYTFNKKNYKLGTKYKIYQDQIGIGSEFESP
                     FDMNGDTGIGLNTFLSFGWTFSGTYSKFERSIEDPTYNSGVSDEYQIKGEELIITSTM
                     SGSILNNTNIDISNNRYTVVELDIKSYSTGTSSTYYQASEYSETTATGITYIDPVSNL
                     HPIPVLNFSNINQFRNTISFDLGVFGIVTYVYYPVMSYLPIYENVNHLETPGIKKYEY
                     FYNKPSLSMKLLGNDDLGTSFDDISDNSTTDGYYQSKVVMDNLKYYEVDMIPFFQYFL
                     DDNIYKGVSIPWQGIAPFIDYTNSNFSFIDNISIGLGSVHTQQSFTPISGVGIGIGGG
                     IVTNPTYEASALDIFVGP*"
     gene            complement(329374..333348)
                     /locus_tag="LacPavin_0818_WC45_scaffold_160996_curated_clo
                     sed_complete_prodigal-single_491"
     CDS             complement(329374..333348)
                     /product="hypothetical protein"
                     /codon_start=1
                     /transl_table=11
                     /translation="MAKLISVNPLEIKKNLSNKPFSTRLVNWVEPIDIKGYLKTGIYT
                     EVNSNIRVGDRVFILNGNYDSDLLIKDDKYKKGRDGYKVLEVDKCKITLDIDYTGDSI
                     WNDDSIDSFVRVYPVRDDTEFKYVNRMLTSEGGSFGFRFDQYQDNVIYTDNDYAGTVG
                     FGENTGLTGSPGFFIKGGTYSWTNVTSDFSTNFTSFLGTYSSSLSNERIKIMNATFTY
                     GGMEFKEGYVYKFEDGNWVVDVTYFRPIISKANFRDGNFKGDWNAGLFGRQDKKIKWE
                     GVDSNWNTGTLLNTIWATGSMNSVSNSNESYFADIDEYGLPFQKINQSNNKGFGYNYV
                     IDSEIDKSLILNGNFFHSLLGTQSAAFSTVESYILSLTQSLNINILGGEFNNCSFESA
                     DIKTSEIKNSRLNNSRVIRTKSVNSHYIESLFYGSKFNSDRIMKVLAYDEWTITPDSS
                     DTSINYIAYKFYISEDSYNRLRHKDQFYIKGALVSDNSVLNFLDRKFILNDAVYHDDR
                     LSGKHSFEYTVVLSTSKENEYIMSGDTSVVINTNQLPSIDIITTSDHIDNLGVANGTV
                     DTTDAYIIDSDFRSGLFETSDWNSGSNISHNYDNVIPNLSTYGGDYDISITSIGDNKL
                     TISMPSPVSIDDDMIKVGSIVYLNSIDQVDILSNTTTLPDTYKVIDILPPRSLILEEI
                     SVTSSVISTLTASSYFTTAIDGVEVRNRYNYIHNVKVNKSNIKSGMFRRAYMKDSVVY
                     NQSYDNRDIDFTDLPAIKDLMFTEMILRKTGNNINSGLFVYSFLTSGNDTWRDGIYYN
                     SSWLGQTFSNGVFRESRWEDGNFQNGLFYKSNAGGGSTGAITYQSEKFQSSWRSGNIV
                     GHFYNNRYSWINGTFNGGSFYKSGWENGTFKSGKMYLSDWFNGTFSNGVLGDVGISST
                     DTNFYGGIFNDGIVENANIFATNTDWIFSGSKPPRLVTWNNGIFKAGRFGANIYTEDG
                     SDEFSESIWNGGYFNGGSFESNNAKWLNGTFNGGKFISGYGYTMSTSTYSTDYSWADG
                     IFNGGEFGNGSGLTNSTWYTGEFNGGKFKGRVWNNGVLTSGEFEGSGTYSTISLLGTT
                     CSNPSNFVDSFSSSYYGLWRNGTVTDVKDKFVKDKKIFTELQRAFTEKKITKKANLKN
                     ILWTTGTFSHPSGEMLNSVWLDGRFTSGTFKASSFNPYVKRNGSTQSTFNFDDNCYWE
                     NGNLDSSDFYISKWNDGKFLLGTGIGMIWKNGVANYMNAFNVFWENGTWRNGNWYGSS
                     FTLTGDGQVTDDYIRQILFRGMSWSGTSSCHVWNIFTEDATDAPTLIDAAAAVILPPS
                     SGPR*"
     gene            333465..333836
                     /locus_tag="LacPavin_0818_WC45_scaffold_160996_curated_clo
                     sed_complete_prodigal-single_492"
     CDS             333465..333836
                     /product="hypothetical protein"
                     /codon_start=1
                     /transl_table=11
                     /translation="MSYAVQHNLPIFHKNQVTPSDGKFYINAIVGFESYLGVMNTSPR
                     KDYFASIDVGGQLKIGRLDSMDVMKKIKKDSIFVEVIPNRYGTIDDFTEFVPRMKSGY
                     LVFSTNDPELTFFDWLRFLKK*"
     gene            333843..334592
                     /locus_tag="LacPavin_0818_WC45_scaffold_160996_curated_clo
                     sed_complete_prodigal-single_493"
     CDS             333843..334592
                     /product="NAD-dependent deacetylase n=1 Tax=Azobacteroides
                     pseudotrichonymphae genomovar. CFP2 RepID=B6YR36_AZOPC"
                     /codon_start=1
                     /transl_table=11
                     /translation="MNKKKILIFSGAGVSAESGIKTFRDSLNGLWYNFDVKEVASIEG
                     WRKDKSKVLDFYNKRRSEMKSVDPNKAHTTIADLEKYFDVTIVTQNVDNLHERAGSSN
                     IIHLHGELSKARGSLYENKTSPLDTVVDIGYNDIKIGDKCSVTDSQLRPHIVWFGEVL
                     DSTNLDNAKKAAVDADVCIVVGTSMQVSPANTIPFLTKESSIIYYVDPSEINFYVPEF
                     RSQNFHHLNEPASTGMVKVYNELLETFINKK*"
                     /db_xref="UniRef100_B6YR36"
                     /db_xref="aps:CFPG_395"
                     /db_xref="B6YR36_AZOPC"
     gene            334592..335008
                     /locus_tag="LacPavin_0818_WC45_scaffold_160996_curated_clo
                     sed_complete_prodigal-single_494"
     CDS             334592..335008
                     /product="hypothetical protein"
                     /codon_start=1
                     /transl_table=11
                     /translation="MDTQQQIILESEISDFIKRDNGCITHFDYNRSNENSLKSIRVTT
                     YNPKKQETFLLIEIPCKDEDMIIESLKQISSWVKTHSISDQEFSHTILWGKRGEPQTY
                     KSYFYSTNARKALDKFFYDKSELEYIIYQVKLNPIS*"
     gene            335033..335185
                     /locus_tag="LacPavin_0818_WC45_scaffold_160996_curated_clo
                     sed_complete_prodigal-single_495"
     CDS             335033..335185
                     /product="hypothetical protein"
                     /codon_start=1
                     /transl_table=11
                     /translation="MKDVFMKDVYKNLGLDSVGSDKSYLEVWMKIIYDGRIKTRRINK
                     IKKILG*"
     gene            335220..335780
                     /locus_tag="LacPavin_0818_WC45_scaffold_160996_curated_clo
                     sed_complete_prodigal-single_496"
     CDS             335220..335780
                     /product="Pantetheine-phosphate adenylyltransferase id
                     =2113126 bin=GWD2_Clostridiales_32_59 species=RAAC1_SR1
                     genus=RAAC1_SR1 taxon_order=RAAC1_SR1
                     taxon_class=RAAC1_SR1 phylum=SR1
                     tax=GWD2_Clostridiales_32_59 organism_group=Firmicute
                     organism_desc=a65"
                     /codon_start=1
                     /transl_table=11
                     /translation="MNLQELLNKWNIKCDINTVLAMWNESHRHYHSLDHLNDLIGQIN
                     EGKSKFSEKEYEKLLIASIFHDIVYDPMKGDNEEKSAEFFMNCALEKDNSDILDINQM
                     ILDTKTHKANTKLSESFNHYDMNIVERDYNSLLDWENGIHEEYKGYGDEAYKMGRLKF
                     LESLLDKYVDNTDNLLKLIEWVKTNY*"
                     /db_xref="gwd2_scaffold_77_99"
                     /db_xref="myv:G155_01315"
                     /db_xref="86375675"
     gene            335782..336267
                     /locus_tag="LacPavin_0818_WC45_scaffold_160996_curated_clo
                     sed_complete_prodigal-single_497"
     CDS             335782..336267
                     /product="hypothetical protein"
                     /codon_start=1
                     /transl_table=11
                     /translation="MSQYDKNQTYFTTGVDLIPYGILYARPAFPKGHRLEWLNHCAMT
                     NILPKDIQKKIKELSTFINDKYKDSIIVPMDNRIVPGCVSTPESIDEIAKEIYEGMNS
                     IFKKLIGEDNCTRLVYSVGDMHENWIIKSKTAHEIGNYPVMVKVGRTLDSSNDPGFFK
                     V*"
     gene            complement(336264..336986)
                     /locus_tag="LacPavin_0818_WC45_scaffold_160996_curated_clo
                     sed_complete_prodigal-single_498"
     CDS             complement(336264..336986)
                     /product="Uncharacterized protein n=1 Tax=Clostridium sp.
                     CAG:964 RepID=R6U1Y8_9CLOT"
                     /codon_start=1
                     /transl_table=11
                     /translation="MLIPYLGEKTRFADFITPNIPKDISTYVEPFGGMFGVFFSLDHS
                     KFKNVKFIYNDLNRFNYTLFNNIRKPEFIDLVKSTSVNKSIYKSALKRLVNNSDEMDI
                     SLNWLIVLCCSSPYEVGTELYRGDNEFEVFKLKYKAYKYHLDKISEISNLDYKDIIKN
                     NDSDSTFFYIDPPYYGKEKLYIDHNFTEESHNELADTLNNIKGRFALSYSWFDGLEDL
                     YPKCRFESMKTIMGTEHLILNY*"
                     /db_xref="UniRef100_R6U1Y8"
                     /db_xref="R6U1Y8_9CLOT"
                     /db_xref="ngl:RG1141_CH24340"
     gene            complement(337008..337850)
                     /locus_tag="LacPavin_0818_WC45_scaffold_160996_curated_clo
                     sed_complete_prodigal-single_499"
     CDS             complement(337008..337850)
                     /product="DNA-methyltransferase n=1 Tax=Geobacillus
                     stearothermophilus RepID=Q5DX27_GEOSE"
                     /codon_start=1
                     /transl_table=11
                     /translation="VIETPFNYTGSKFKLLDQILPEFDYTKPYFVDLFTGGGSVYTNV
                     VDKYEKIIANDVIKDLMSIHKDLSESDNIILETKSLCPGKLNPGGFASLRSSYNEIPT
                     PSSLWALMLSSTNNMMRFNQKFKYNQTYGDRGWNANTDRKVEIFTNHIRKYKDKIKYI
                     SKPFNEIEISSDKIMFYCDPPYGRIKNEDGTIGKKQISEAGYNAFWKEDDDIKLYNYL
                     HSINEKGSSFMVSGVLRHDNKICWMLDKLIKDGFSCKELKFDYNKVSRKGEKETTEVI
                     IKNY*"
                     /db_xref="UniRef100_Q5DX27"
                     /db_xref="Q5DX27_GEOSE"
                     /db_xref="lmu:LBLM1_05860"
     gene            complement(337850..338071)
                     /locus_tag="LacPavin_0818_WC45_scaffold_160996_curated_clo
                     sed_complete_prodigal-single_500"
     CDS             complement(337850..338071)
                     /product="hypothetical protein"
                     /codon_start=1
                     /transl_table=11
                     /translation="MKSKKPAVKKTTTKVAPKVKAVKAVKKNTINVGSELSKISDAYT
                     SAISGKIKFSEVKEMFIKLHKEVKKSTKK*"
     gene            complement(338077..339189)
                     /locus_tag="LacPavin_0818_WC45_scaffold_160996_curated_clo
                     sed_complete_prodigal-single_501"
     CDS             complement(338077..339189)
                     /product="processing peptidase (EC:3.4.24.64)"
                     /codon_start=1
                     /transl_table=11
                     /translation="MITNLKSQTDLSGFYVIYEGSTNLEKPGIYGISHLMEHLMCKNF
                     DHLQEAFDKDGIDWNAYTSSNEIVFYIQGLDEKVNKWKGEFMDLLGQFNVTKEQFENE
                     RKIVLEEYMDCFNDQTQSHMLNLSRKLFKDYDPIGLRSDLENLKYMDCLNYFELQYAK
                     PSKIINVSKNKKYKNDDLDFAVRKFENKIEFGNHKVDLELNNDFKDKSSIAILSPVIE
                     EDFAYVHYINAMLSLGLMSPLYQEIREKRGLVYYVSCYQSRMNGQGLNTISTQTSNKN
                     ADEVIACVKDVISNPDKYLTKERFDLVKEYYKVRMQKDEILRYKNVNQWINPEGWTVN
                     EILDKVTLKKIREVYDKYYDFDKFYISNDKKEFKNK*"
                     /db_xref="sgy:Sgly_2242"
                     /db_xref="F0SU08_SYNGF"
                     /db_xref="UniRef100_F0SU08"
                     /db_xref="3.4.24.64"
     gene            339277..339840
                     /locus_tag="LacPavin_0818_WC45_scaffold_160996_curated_clo
                     sed_complete_prodigal-single_502"
     CDS             339277..339840
                     /product="hypothetical protein"
                     /codon_start=1
                     /transl_table=11
                     /translation="MILDIYTDARSENIPNTKLKRNKELKQIGLQISSIFVDENDNEY
                     SFVEVTSVDELKKKWPEFDNIDFKSDSTCAEMYSIYKSLTEIVWLDFFVKRVNIYTDS
                     EQAYKFINKVSKDPNGDVGFRPLTPKNKLISKIYYDILEKIESLRKYNIIVDVRWIKG
                     HDACYFNLKADYLCKNTGSNPFTTFTT*"
     gene            complement(339833..340048)
                     /locus_tag="LacPavin_0818_WC45_scaffold_160996_curated_clo
                     sed_complete_prodigal-single_503"
     CDS             complement(339833..340048)
                     /product="hypothetical protein"
                     /codon_start=1
                     /transl_table=11
                     /translation="MKDKPSSFELSYNDSDIGYFDDYFVEEVGKDIKNTLTILSSDVP
                     ETCLSCDIEYHDKKGCYICNNCGKVVK*"
     gene            complement(340065..340595)
                     /locus_tag="LacPavin_0818_WC45_scaffold_160996_curated_clo
                     sed_complete_prodigal-single_504"
     CDS             complement(340065..340595)
                     /product="hypothetical protein"
                     /codon_start=1
                     /transl_table=11
                     /translation="MRIKRFFELFDTTDIKAENEIDYLSGNFKDLGKKIDYDFQKETI
                     GNFLTKISDYHFPFFRAFIKASKESDGDIEIDNFFVYTSTDEDEFYIFCVESENYRVT
                     FGIKINKTNDYDVYIYLDDFSFLDDTSKNPGVDLNGITYTELVNYIKRFYIPFIKKGG
                     FDKFLDYNIEALSVNN*"
     gene            340648..341307
                     /locus_tag="LacPavin_0818_WC45_scaffold_160996_curated_clo
                     sed_complete_prodigal-single_505"
     CDS             340648..341307
                     /product="Dephospho-CoA kinase {ECO:0000256|HAMAP-Rule
                     :MF_00376}; EC=2.7.1.24
                     {ECO:0000256|HAMAP-Rule:MF_00376};; Dephosphocoenzyme A
                     kinase {ECO:0000256|HAMAP-Rule:MF_00376};  TaxID=929556
                     species="Bacteria; Bacteroidetes; Sphingobacteriia;
                     Sphingobacteriales; Sphingobacteriaceae; Solitalea.;"
                     source="Solitalea canadensis (strain ATCC 29591 / DSM 3403
                     / NBRC 15130 /; NCIMB 12057 / USAM 9D) (Flexibacter
                     canadensis).;""
                     /codon_start=1
                     /transl_table=11
                     /translation="MIKVGLTGNRFSGKDRVTKLFGQISIPVFHADIILKFIIQYNLE
                     FGRRIKSKMDPSIYDAKGQLDPSKIDSDKFNQIINIVQPELFRVYQKFQLNQKNKSIY
                     TIFHSSILFERDWYKDMDFNISVFSPRQDRIKRAKDNTDLPTEIIYDLVSKEMDELDK
                     NKLSTYIIHNYDDAIDITKQVDNIDQQIIDRYLRSEHTKKTDSVSSAVNKKIQTKIYP
                     L*"
                     /db_xref="H8KRB3_SOLCM"
                     /db_xref="UniRef100_H8KRB3"
                     /db_xref="scn:Solca_2338"
                     /db_xref="2.7.1.24"
     gene            341304..341624
                     /locus_tag="LacPavin_0818_WC45_scaffold_160996_curated_clo
                     sed_complete_prodigal-single_506"
     CDS             341304..341624
                     /product="hypothetical protein"
                     /codon_start=1
                     /transl_table=11
                     /translation="MINLFILFLLGSLFGIFAYIYIPKLLGRFFLTIKKDFIINFTIT
                     HFFHPTELAKRGEYVRVKSMSIKVSANNENDAIDIANDVVHDNLKLEINSIEEITKEI
                     NGTE*"
     gene            341611..342123
                     /locus_tag="LacPavin_0818_WC45_scaffold_160996_curated_clo
                     sed_complete_prodigal-single_507"
     CDS             341611..342123
                     /product="hypothetical protein"
                     /codon_start=1
                     /transl_table=11
                     /translation="MEQNRNRNIRISQRNTENCRLAFVKNLKDITGFGLKEAKDIADK
                     LNYSFNAGDRISITVPVQLLNVLGSSDVTTLDYDYSIRNFTRKIGESCTGNYIVDVGV
                     EWGRESKLLSLGIGSDSDFISFIKKMIMYKNSSDIEDFIGELLSSRDRVELEKIYNKL
                     TENGKCIGTL*"
     gene            342098..342493
                     /locus_tag="LacPavin_0818_WC45_scaffold_160996_curated_clo
                     sed_complete_prodigal-single_508"
     CDS             342098..342493
                     /product="hypothetical protein n=1 Tax=Paenibacillus elgii
                     RepID=UPI000248D20D"
                     /codon_start=1
                     /transl_table=11
                     /translation="MANALVHSKSSARRFGGTPDDYLELHIKMDCSKAYVADNRHRAL
                     THTSFWIHEVMIPIFGYTMKNSDGKDFCVKDVCEQHILEDFGMKFIPTPQDYLENMSF
                     EDWMQNGIKGCPSSFKLIKEKGNIKINAD*"
                     /db_xref="UniRef100_UPI000248D20D"
                     /db_xref="R9AQA5_9GAMM"
                     /db_xref="sphm:G432_14890"
                     /db_xref="UPI000248D20D"
     gene            342495..343211
                     /locus_tag="LacPavin_0818_WC45_scaffold_160996_curated_clo
                     sed_complete_prodigal-single_509"
     CDS             342495..343211
                     /product="hypothetical protein"
                     /codon_start=1
                     /transl_table=11
                     /translation="MIVIAKKGTTKLVKGARYEVRSLFNSTNRSRTNRVYLKGIGGYV
                     VDNFTTTDGQPLPKIDWQEAAVVPEKRIEFEDLKVNDIIVCKSDRYSTLIQGAKYRIV
                     DLKSTTTQAPGKKYIRTAKKVKFEGCNRYFDYSHYRFRKLTIDESRELQLSSVLDDEV
                     NSCSVDVNIRKIDAIDNKNATLIKVLAKSIIDVYRHELDVVDWGCQKSGSKLKITRDD
                     YKKLLKMSLKDILNIIETSN*"
     gene            343224..343733
                     /locus_tag="LacPavin_0818_WC45_scaffold_160996_curated_clo
                     sed_complete_prodigal-single_510"
     CDS             343224..343733
                     /product="hypothetical protein n=1 Tax=Cupriavidus sp.
                     UYPR2.512 RepID=UPI00037284D4"
                     /codon_start=1
                     /transl_table=11
                     /translation="MSELNKIILQEKLSIISEKNSEILKLKMELFQESSKVFDDFRKE
                     FFIQCPDIKSFSWSQYTPYFNDGDTCTFSANTDYLTVNGEHIDDCDWYQEYIVTSYGT
                     YDRDLKKYVGRVEIPNFNYNKTNSDSVGIIIEFLSKFDNDFYMTRFGDHCEITVTADG
                     IETGDYEHD*"
                     /db_xref="UniRef100_UPI00037284D4"
     gene            343802..345697
                     /locus_tag="LacPavin_0818_WC45_scaffold_160996_curated_clo
                     sed_complete_prodigal-single_511"
     CDS             343802..345697
                     /product="Band 7 protein n=1 Tax=Fluviicola taffensis 
                     (strain DSM 16823 / RW262 / RW262) RepID=F2IAL2_FLUTR"
                     /codon_start=1
                     /transl_table=11
                     /translation="MNNISEFLSSYWWIGAVAMALVLYKVILRVFFGLVIVPEDKIGL
                     VTKKFVLFGANKELGGGRIIATNGEAGLQAKTLGAGLHWGMWVWQISVDMQDFLVIPE
                     GHIGLISSKDGSVPKTGRILGRTVDCENFQDAEAFLKNGGQKGRQSSFIPNGVYKINT
                     HLFEVSTVPQAVIQESMVGIVTTLDGEPLEVGQIAGKNVEGHNNFQDFDKFLEEGGNR
                     GLQQQTVLAGTYNLNPWAVSVEEVQMTEIQIGHVGVIISFVGDEGVDVTGAGFKHGNL
                     VSKGQKGVLAEPLNPGKYAINKYTTRVEIVPTTNLVLNWATARTESHNLDAKLSTITV
                     RSKDGFPFNLDVSQIIHIPMTEAPKVIARFGNMNNLVSQVLEPTIGNYFRNSAQDSDV
                     IAFLTTRKERQISAKEHISAVLEEYNVHAVDTLIGDITPPESLMKTLTDRKIAQEQEV
                     TFETQKKAAISRQAYEKETAVADMQAEVVKADQGVQISERHADAAVKKATGDARSVKI
                     EAEAAAESTKLRAEADATKINVVGRAEAGVVLAKGEADAQSYKLAVEAMGPENFTTMK
                     TMEQIGKNGVKIMPDLLINGGGADSGPISGLLGLKLLGMMEDKVGGLSKSKDVKDIPV
                     VDVTKKK*"
                     /db_xref="UniRef100_F2IAL2"
                     /db_xref="fte:Fluta_1152"
                     /db_xref="F2IAL2_FLUTR"
     gene            345796..345957
                     /locus_tag="LacPavin_0818_WC45_scaffold_160996_curated_clo
                     sed_complete_prodigal-single_512"
     CDS             345796..345957
                     /product="hypothetical protein"
                     /codon_start=1
                     /transl_table=11
                     /translation="MIVGKITKEQILNMERSVRRSIDIEKGFRPMANKVHRSKKSYNR
                     QSYKRVDAI*"
     gene            345947..346198
                     /locus_tag="LacPavin_0818_WC45_scaffold_160996_curated_clo
                     sed_complete_prodigal-single_513"
     CDS             345947..346198
                     /product="hypothetical protein"
                     /codon_start=1
                     /transl_table=11
                     /translation="MRYKCGDIVICSENRIGGIILDQKLVIGDSYEVVSSILEWQKTD
                     VLERLDVYSPSVGNLMYLPHYLFIPISVYRDSKLNEILK*"
     gene            346209..346949
                     /locus_tag="LacPavin_0818_WC45_scaffold_160996_curated_clo
                     sed_complete_prodigal-single_514"
     CDS             346209..346949
                     /product="hypothetical protein"
                     /codon_start=1
                     /transl_table=11
                     /translation="MYQKIYDFCKVRNIGNVYENDPDEPTPRVKFLMDLLTSEGIEYE
                     LDKSTTIRTTLYNIILKGTSNRMVVAHHDINNPNIDNANDNSCSVINAIMIKKLMPSM
                     NVVLLDGEEFGGLGSQRVSDQINDGYFGDIEWVLNLELTGKGGKYFFIGNYKGRLFDH
                     IKSIFDCPVVHTPFNDSVIFRKNGIDSCVINPLPPLNEGKSSVKYDDKYLDYNMLFNC
                     HSSVDTVDTIDPNDMKEFVEDIVMSILK*"
     gene            346960..347139
                     /locus_tag="LacPavin_0818_WC45_scaffold_160996_curated_clo
                     sed_complete_prodigal-single_515"
     CDS             346960..347139
                     /product="hypothetical protein"
                     /codon_start=1
                     /transl_table=11
                     /translation="VRYIRTYEEFRFKDEVEVLEPETKEILVDRPVDDSLLGVDKDSY
                     IDSSGIIHIKNWNVY*"
     gene            complement(347136..347480)
                     /locus_tag="LacPavin_0818_WC45_scaffold_160996_curated_clo
                     sed_complete_prodigal-single_516"
     CDS             complement(347136..347480)
                     /product="hypothetical protein"
                     /codon_start=1
                     /transl_table=11
                     /translation="MKHLRKFNEASIFGIEVDDKLMNLANKIAKHLNSIGFNIVTAQG
                     VIIGKRNIISLNQYFSNDYNSGIKLNFDISNNLIKYSGMGKFGFRDKKYETPENLNII
                     KEIVYEVENYKL*"
     gene            complement(347493..348197)
                     /locus_tag="LacPavin_0818_WC45_scaffold_160996_curated_clo
                     sed_complete_prodigal-single_517"
     CDS             complement(347493..348197)
                     /product="hypothetical protein"
                     /codon_start=1
                     /transl_table=11
                     /translation="MKHLKKFNLFEAVIMPNGINEGDFRDFKGLVKYGEKNGFDVVEY
                     DEFYDSLNDVDKKTAPPNNGKVPFFALFNPVRKKPMFVICVKKIIQMIPNFKEIVDDI
                     IGHEKVHASQAKRMKTNYVLPNPTIRKEYLSNKEEVMAYSWTIANDLFRICDDINIAF
                     KELDKGKTPGQFRQVWNDIKDNCDEKTIKRYRKYIYMYLEKMYQVKPSSDINTNVNRN
                     NLRSTVNRARNNSEDK*"
     gene            complement(348265..349335)
                     /locus_tag="LacPavin_0818_WC45_scaffold_160996_curated_clo
                     sed_complete_prodigal-single_518"
     CDS             complement(348265..349335)
                     /product="RNA binding S1 domain protein {ECO:0000313|EMBL
                     :KKQ56788.1};  TaxID=1618811 species="Bacteria;
                     Parcubacteria.;" source="Parcubacteria bacterium
                     GW2011_GWA2_38_13.;""
                     /codon_start=1
                     /transl_table=11
                     /translation="MNNTTVYANDELAYLFDEYDKNGKSAKEKEEILKLYKLDDVQAP
                     EKGAVVTAKFMGIQGDQYLLHVSGYKDDVRIDVKQSEARYLKNTVIGDIIDVIISDVD
                     NDNYMIKGSVSTLYESKARQTIDLNQPVMAYVRSLNPAGFDIDILHDGVTLPGFMPNT
                     LAGINKLHDPSSIVNKTFEVMIESFSQEEGTYIVSRRKYLKTLIPSAIKKLTYGDVYS
                     GHVTGTTPFGVFVEFSECLTGMIHKANVNPEWQDKLTSISPGFVIEFYIKEVIKDKII
                     LTQILRETLWDNIKNGQVLDGKIRDTKQFGTLVNLDDETVGLIHTSEMEKLGKKFTPG
                     QEQKVKVLSVDRANRKIFLTIA*"
                     /db_xref="A0A0G0INB5_9BACT"
     gene            complement(349394..349810)
                     /locus_tag="LacPavin_0818_WC45_scaffold_160996_curated_clo
                     sed_complete_prodigal-single_519"
     CDS             complement(349394..349810)
                     /product="hypothetical protein"
                     /codon_start=1
                     /transl_table=11
                     /translation="MSQEDKDQLYRNLVILLKMFKNRPYHLAKYLTDNSAFDQKFIKK
                     ILDSDKLKDISKEDELDENPNIVPIHFIDISQMNDFYNSIVEEAKLSKDSSMEELTKD
                     LNIKLDGCIKSENFEDAARIRDYMTRNGIQRLNNFQ*"
     gene            complement(349842..350531)
                     /locus_tag="LacPavin_0818_WC45_scaffold_160996_curated_clo
                     sed_complete_prodigal-single_520"
     CDS             complement(349842..350531)
                     /product="hypothetical protein"
                     /codon_start=1
                     /transl_table=11
                     /translation="MRRTYISPEFKYEKVYGTYNMLEQSSFFGSKMLDIEDSISISNQ
                     SILYYQTLEKEQLDVSVESSLPSIVYISSDDKLLNHTLLKDDSQSSYQLNTNTKWIMD
                     INLENILFNYLFAILKQYRTFEGVKNNMTIYNDIDFAIKDYIKSNIMNRYKYKTIELY
                     VEYKDIKDQNVLRYSNVWNSNAIKAENILKKVQTETAYDETSIKVMFSQEKPSDQYSF
                     EYFFNLIFEKI*"
     gene            complement(350528..354754)
                     /locus_tag="LacPavin_0818_WC45_scaffold_160996_curated_clo
                     sed_complete_prodigal-single_521"
     CDS             complement(350528..354754)
                     /product="hypothetical protein"
                     /codon_start=1
                     /transl_table=11
                     /translation="MKSFSLLRTNTGLTTNLKIMVDSKYGMYLESIDSAPELASSKYK
                     KSPFNKDNFFDELVPYFYNGLPTDTAFTIKYDNDNDNMSNKFSKQYDDLYQMGARNII
                     DNKNYVEEFECFAPLYVSKSGIPSGFIVFRVDGPGLLSMSKDNFRMEILDKFKCVKFF
                     DLSKKTPIGEWMDNNFISNKNFPATPFELDYKRLEFSKWNGINYDTGGYTYKSFFLDE
                     TLEKGNPLFDLDKFVFDGYRNNKVVFPSILNLSFLFDDTPATPISLRKWSINRYFGFY
                     IDDMELYDAVTPHVLHELKSDISISTGNVISSVSGNPFVEDWKDALVYYVEYGGNLYK
                     VEKFTETQPTTIGASRISNSLVIIDEPVQLEVTKYRIISDIDLTGKESLLNNKIVYIN
                     ESNSLVKLDGSDYQIDGFESADIWIIEIDGVYHKLVKDGTKLKVYTDYAFKFPVDRYI
                     YWVNESDSSYSKTVSLVIDSNNPPKNFKIYRLELTDIKDFDTSIVDTEYSKFEYENKE
                     DLTVTDETKMYTVDLRSNSNPKDLNDYNYKDKVVNIPVSSEYTADYETFRIVDKGLTE
                     LWRKNATYCRWVYQDSLSANDYPYLMNNSVLFEDFNRSVNPFDPDPKRIERNLDYFYT
                     INAGTTSYIHHTLHVENNTGGVPDNAFSFEFDKYLNTGTYSGGTYSFDYFSYFFDRKT
                     TFDNGSITKGVRKYSLLNIGDNIIPNTTVFRGLKFRIYDVETIKVNQGVIDNINLKNS
                     NAFEDYKFSILLSDNKSHITPTTCYSFETLSPGKIFINFTIYFSSTDDIHVGDIAEIT
                     SACKFPDGTIYPILIGTVTPYGSSTIVTLVDSIGADVALIANCSGTICITNMSLTTVN
                     TMQWDIIENWEMDKTYASGSVVLLDDILYKATQDSLIDVPVVTVSGVQVKSAPYNDQN
                     WMTYTYSYGIVNTSNSGTPFWNPNYDTLYTTLTDVVYNNSEYYYCYDSGSTNSFWNPN
                     ITYSNGDMVFFKGEYYTSNVSSNIFPPNIGIQFRGTSTWQNYWEPSESNTPKWLPIDL
                     WNPSITYTVQYVIHNNIVYYGDGSTGDEPGISSGWVRVYSISQDTSYVYATGSNPFVG
                     INNKIYMIESNDIGSTLENGINIYINKKWKNIFINIFINDNTTPYLSGADRDLLYSDL
                     NKKLTANNFIHCINDVSNKFGFSDYLNYVVIDESGVATTYNIDNISDLKYMLFCETPD
                     ELFTKIKSIKYNPISVGKNILKVVNMLRDGKIINTSSLNYYNDIPFGVDISFDKDDSN
                     VVTTYHGMTNITENQIYRHSGYYMPLFYNVELFTKPGLTSSPIGNYKFDTSYNNFGVI
                     KQRVISKVNRNGNVLKLRDNNSYKSMYPMIDEFGYTYTDFFIFKSTWDYEYHIECNKV
                     DILNTNNSVNNGSTDRSVPQIINTNTNLSL*"
     gene            complement(354757..357933)
                     /locus_tag="LacPavin_0818_WC45_scaffold_160996_curated_clo
                     sed_complete_prodigal-single_522"
     CDS             complement(354757..357933)
                     /product="Gp264 n=1 Tax=Sphingomonas phage PAU RepID
                     =H9NCE1_9CAUD"
                     /codon_start=1
                     /transl_table=11
                     /translation="MPIQSSFPTVAEQVLTFNKNLVEILSKISSLTSTQDSSVTVQVY
                     DEQGVLTTYSLPSFSFLKSEIDRLNNNINSLYSIDAPGSLIQPSSQNKFKKIITVDLN
                     KEPNSIQQLNNVTSFRSTKNWFFDGLLNPMLWISIDLTGKIENNVRKCLNRRYIVDFA
                     KDQAGNYTPLGQSALNSFNELFRGKTDINLDEFERWHKATPGVVEPNNPNFDEQVFDL
                     DPNDLLYDGQFSVLRMEEDRINRKLWYVMDTLDYLVTGTNDIKQLSIDDEVIINKDIT
                     NSRYKVIEVSTAESAFRVRLERVEGLDPIPVGIGVLKIYSPVIYTKTLKISIGYNERN
                     VVFIKPLNTDNYLLAKNWSLGTGFWSNDLRLTSDTSENGLTMEQFYIDFVYDYGTVLQ
                     DLVAKKTPNKLAGTPVAPTLNTTNFKVVQINKHLTDTPNANLIKTKHNFQQALQSEVR
                     QISEAVDDRNKKSKVTKFTSDAAKKQFELELTELQTKKDSKSKLLSTTTQEIIDLSKS
                     PMSKVDPKFSVRGFWNMPEAIITRGTTPQEIVQFRVQYRYTSKDGRETPVETFKIKNN
                     DGQDKTGAFSNWNEFKTDARKRTYDPQTGEYTWEIEDIESADTPNINQVDLTINVNEK
                     IEMRIKSISEVGWPESAVESDWSEVLTVEFPDDLNNVLNENDFILQEANKEDLRVRMN
                     NDLSAKGLDDHLSDTTVINNKTIHHDANKILSGFKDANGVALDLFDYLTSLTNRIVAL
                     EEKIKRAKGELEVILLRNNQEFVISNNSEQVFNVECEDYLDQFTGTGVPTGRVFTNNI
                     YVIKDFVLKVRNKAVESPLGLLSGRTYLNNSDVYSTSAPQTFWVNDQDEMMSSSTSGQ
                     TRSQLDNQFIWNVNYDTINQSTVVKLSENIGNLFVTDNKNSITDVLSSTEYNVGYNET
                     SILSFVGNNTSLLDPSKWVDSTVSVASTTKLLTTIHPIVQELEKIVENNTDKIRTVNG
                     GEKNAIIIPINIYFKMNALDINQTGLNYQYINLNGTTQTVKHIKKLKFFLENEAENRP
                     FTFTIKFNINRNKVILKKNVQAINTSVR*"
                     /db_xref="UniRef100_H9NCE1"
                     /db_xref="H9NCE1_9CAUD"
     gene            358053..358268
                     /locus_tag="LacPavin_0818_WC45_scaffold_160996_curated_clo
                     sed_complete_prodigal-single_523"
     CDS             358053..358268
                     /product="hypothetical protein"
                     /codon_start=1
                     /transl_table=11
                     /translation="MHGGWVTDGYPNEEVITFSKDEAINIALFNNPSWDRRNTSASEF
                     IIKGYVIEVYDEKSYNRDKNIEKLDIK*"
     gene            358289..360151
                     /locus_tag="LacPavin_0818_WC45_scaffold_160996_curated_clo
                     sed_complete_prodigal-single_524"
     CDS             358289..360151
                     /product="NAD-dependent DNA ligase n=1 Tax=Lentisphaera
                     araneosa HTCC2155 RepID=A6DPT5_9BACT"
                     /codon_start=1
                     /transl_table=11
                     /translation="MIEKLREKIIEANRAYRLGSPVISDARYDQLVDELSLLEPDDEL
                     LDVVGVSVIDDTRKSKLPIEMASMNKIKTMEDINDWVRLKGISRNELVVMTPKFDGLS
                     LCVKEDDNEAWTRGDGTFGQKSDEHYKLIQNHLYEDIFENGDPFGPIEFKYTYGEVMM
                     SKKSFLDKYAADFANPRNLVAGLINNKESTNPLSDCHYIKYGGIPSNVFNPKTKQEIL
                     DTLNNGQRSKVNYHICKISELTEELLVGLFHKWSVDFEIDGVIIEINDLSKQDSLGRE
                     RSSNNPVWARAFKHASFEQCAETEVIGISWNISKQGLLKPILHIKPVKLDGVTVSNVT
                     GNNARFVKDSGLGIGAIVVVKRSGMVIPLICDVLKSVDFIQPVIEGVEIDWNENGIEL
                     ITLTETDDQKLKQIISFFEILEADNVGEGVITQLWEAGHRTIKDILNLKPSDMEKLDR
                     FGKRKSTIVYNSIQGSVKDVSLSKLQHATGIFRGLGSKKLILLEHFTSKPSINQVMSI
                     DGFAETSANTYLDSYDVFFDFIKDLPVSIEEKVETVATGSDLEGQSFVFTGVRRGDLE
                     EVIESRGGKIGSGVSKNTTYLVMKSIGSGSSKEKKAVEVGAKIITVEQLENILK*"
                     /db_xref="UniRef100_A6DPT5"
                     /db_xref="A6DPT5_9BACT"
                     /db_xref="alt:ambt_07185"
     gene            360151..360333
                     /locus_tag="LacPavin_0818_WC45_scaffold_160996_curated_clo
                     sed_complete_prodigal-single_525"
     CDS             360151..360333
                     /product="hypothetical protein"
                     /codon_start=1
                     /transl_table=11
                     /translation="MEEDKFKIWYDDQPNDVVNKISSCLKKFGLTIDELDGGDGFNEY
                     KIVDVYITKIDKDDNT*"
     gene            360320..360928
                     /locus_tag="LacPavin_0818_WC45_scaffold_160996_curated_clo
                     sed_complete_prodigal-single_526"
     CDS             360320..360928
                     /product="hypothetical protein"
                     /codon_start=1
                     /transl_table=11
                     /translation="MTTLKEIRKHMLDYMSYVPTDDEIYDEDGHCGGELWNNVKGFWE
                     YFNTDDDFRFVVSCQWVSDLDLDGGRDYILSSSKVTPLLFDYMYNTLGWRSKDYEKVI
                     FNSTNLTEELEDMFDNIPVIRDTKIEEILKKEVDNVESCFENEDDYWSNMIIKFPMNR
                     KSACDGQDNLTFVGYSKLDGNPIYKMNLPNGFEVIKSVNSYL*"
     gene            360928..361419
                     /locus_tag="LacPavin_0818_WC45_scaffold_160996_curated_clo
                     sed_complete_prodigal-single_527"
     CDS             360928..361419
                     /product="hypothetical protein"
                     /codon_start=1
                     /transl_table=11
                     /translation="MESDKIKMVRLQIKRAVSSKKWSTRSDAYSSLGEMYTSYTYIDS
                     INPDKSINPDKCATIKIVVRPGRKWISIDDNGGVCDNYVSISIKNGTSWSEFNALYYG
                     FSKFDIFLLRVKLFFKAIDSKNLKYEHRKQISIDKLSLCSSRFIEENRGDFRDATIDK
                     IIN*"
     gene            361434..361826
                     /locus_tag="LacPavin_0818_WC45_scaffold_160996_curated_clo
                     sed_complete_prodigal-single_528"
     CDS             361434..361826
                     /product="hypothetical protein"
                     /codon_start=1
                     /transl_table=11
                     /translation="MFILGLIIGFVAGIVSVIFAHKWVKIKSKNDSIVYSRRGLYYQD
                     YNISQGGVPGGTLSVTFEVGEIDYSDTKSKIEVISIKTNRSEYNKSSDDLERVTKMAD
                     QSWVDSKEIEWIQSASKSRNDKIDKILA*"
     gene            361826..362566
                     /locus_tag="LacPavin_0818_WC45_scaffold_160996_curated_clo
                     sed_complete_prodigal-single_529"
     CDS             361826..362566
                     /product="TIGR02452 family protein n=1 Tax=Firmicutes
                     bacterium CAG:227 RepID=R6VCR4_9FIRM"
                     /codon_start=1
                     /transl_table=11
                     /translation="MREELVKIYQDTKQICSGIPVPKSEKFNWDTDEIYTNYNYNTKK
                     AGNIIVEPMDTVSALVKYSKSGKTAVLNMASAKRKGGGVENGAMAQEECLFRCSNLFT
                     ISDDFYPLSDYHYIYTYDATFIKDVNYGVMQPVTADVITIPAINLNGSHIDFSQPGFN
                     DQYESVILDKMFWMINSAIMSGCDNIILGAWGCGVFKNDPNVVSRLFKEVLEGGLKDS
                     FNNVVFAVINDRNSVGNNYEIFKKTLEN*"
                     /db_xref="UniRef100_R6VCR4"
                     /db_xref="R6VCR4_9FIRM"
                     /db_xref="bprl:CL2_12780"
                     /db_xref="TIGR02452"
     gene            362575..362925
                     /locus_tag="LacPavin_0818_WC45_scaffold_160996_curated_clo
                     sed_complete_prodigal-single_530"
     CDS             362575..362925
                     /product="hypothetical protein"
                     /codon_start=1
                     /transl_table=11
                     /translation="MKTMIEMDYTKIRGKWDNIDQTLKTIIENKFDYIVEDLECGEVV
                     ATKVNTPFILADNEFDLREGNNDRESLNVYITEQGSFTGGGFYDIYEVVDKTKPALIL
                     HGNGEEGYNIFILN*"
     gene            362927..363439
                     /locus_tag="LacPavin_0818_WC45_scaffold_160996_curated_clo
                     sed_complete_prodigal-single_531"
     CDS             362927..363439
                     /product="Uncharacterized protein n=1 Tax=Paenibacillus
                     alvei DSM 29 RepID=K4Z9D4_PAEAL"
                     /codon_start=1
                     /transl_table=11
                     /translation="MGCDIHFFVEKYSTDNYEGPKDLQEDREEKLGVVLSDGKFEPRW
                     ITADKWVYENPYGDGSEWSVDYNTRFYNGRNYYLFGVLAGVRGDTNIISEPRGVPDDA
                     SYAYKKEVERWDGDGHSNSYYTLDELLAVDWDKINTDGWIDEWLNTIENMKKIDPDPS
                     KVRCVFFFDN*"
                     /db_xref="UniRef100_K4Z9D4"
                     /db_xref="pri:PRIO_0200"
                     /db_xref="A0A0E4CU22_9BACL"
                     /db_xref="K4Z9D4_PAEAL"
     gene            363663..364265
                     /locus_tag="LacPavin_0818_WC45_scaffold_160996_curated_clo
                     sed_complete_prodigal-single_532"
     CDS             363663..364265
                     /product="RNA polymerase subunit sigma-24 n=1 Tax
                     =Paenibacillus sp. JC66 RepID=UPI0002890553"
                     /codon_start=1
                     /transl_table=11
                     /translation="MEQSKAILFSEQEKVFKERTGKDFSSLYTKYYPKLIYFTAKMCN
                     NQQKAEDISTDSFLIAFEKVEKYDREKSQFSTWLFTIAKNLVLQDIKNSKKTMSLDIE
                     LDEEGTTMKDFMPEDESDEYLHEVISKKSDIMRKHISNLKNPYKKVIEMREIKKMAYK
                     DIADELRLNLSTVKSQIRNGRAILIRDTQKEFDDLEEMHM*"
                     /db_xref="UniRef100_UPI0002890553"
                     /db_xref="L1P9C5_9FLAO"
                     /db_xref="bbd:Belba_0432"
                     /db_xref="UPI0002890553"
     gene            364437..365003
                     /locus_tag="LacPavin_0818_WC45_scaffold_160996_curated_clo
                     sed_complete_prodigal-single_533"
     CDS             364437..365003
                     /product="ATP-dependent Clp protease proteolytic subunit n
                     =1 Tax=Clostridium sp. CAG:678 RepID=R5L6S2_9CLOT"
                     /codon_start=1
                     /transl_table=11
                     /translation="MSEALKLPKARDLFFIKQVDQASIGDLTQKIIEINKDDDHLKKL
                     YSVYGLDYTPDPIKVYIDSYGGSVYQCFGLLSVIERSQTPIHTIVTGCAMSAGFMILI
                     CGHKRFAHKLSTPLYHQVSGGAFGTAKEMEEKMEEVKRLQGQLENIVKDKTKISKKKL
                     REIFDNKVDWYMTSDEAEELGVVDEILN*"
                     /db_xref="UniRef100_R5L6S2"
                     /db_xref="vir:X953_18895"
                     /db_xref="A0A075K081_9BACI"
                     /db_xref="R5L6S2_9CLOT"
     gene            365005..365337
                     /locus_tag="LacPavin_0818_WC45_scaffold_160996_curated_clo
                     sed_complete_prodigal-single_534"
     CDS             365005..365337
                     /product="hypothetical protein"
                     /codon_start=1
                     /transl_table=11
                     /translation="MKHIELSMQNGEMTLVSNLPDEVKGLITDDNESVMVINYPLSDT
                     NNLIISPALDWDMGDENISRSIINLKVVASVGVFNGPSCDVYQKIDDNDSAWIFYQLM
                     DEAILIKI*"
     gene            365337..366617
                     /locus_tag="LacPavin_0818_WC45_scaffold_160996_curated_clo
                     sed_complete_prodigal-single_535"
     CDS             365337..366617
                     /product="Uncharacterized protein n=1 Tax=Aromatoleum
                     aromaticum (strain EbN1) RepID=Q5NXF3_AROAE"
                     /codon_start=1
                     /transl_table=11
                     /translation="MDIESLARKAINIIKESWTLPESGFIAGGSISNIIWEIVSGNKA
                     IVNDIDVFIFDGILDKDSSIDILSSGRKLSYVDKELVYHEDYGGLNFSTTPKEYYTID
                     SSSKDGIFNYIHYRSSVCDPTIVINSFDINCTTIGYSIEEDKFYWLKSFEDFLSTGDL
                     KICSLTTPCHTAVRICKKQDELNAKLAEFEHSLLSYCIGSRFLDTNKTKFSTRYSDMF
                     DKYSDKMPKYIKVRQEESEEFLKTKGIDIELYTLFIKNDISVDALFEDHGSLIFNDPN
                     ISKIFSSKHFLFYMRNIYNNDRLKQIWEKTKYFFTTEDYIDVTIVDSVSVDRLARLTE
                     YAPNTIENLRGHRISKQLEFVNKLFDRFKEDPIIGISILEKHKLEDIDLDDDSSLLVL
                     ELSVRKLIINDVNMKANKIVNKDHVGIDNVSEWF*"
                     /db_xref="UniRef100_Q5NXF3"
                     /db_xref="eba:p1B13"
                     /db_xref="Q5NXF3_AROAE"
     gene            366664..366984
                     /locus_tag="LacPavin_0818_WC45_scaffold_160996_curated_clo
                     sed_complete_prodigal-single_536"
     CDS             366664..366984
                     /product="Thioredoxin n=1 Tax=Cyclobacterium marinum 
                     (strain ATCC 25205 / DSM 745) RepID=G0J147_CYCMS"
                     /codon_start=1
                     /transl_table=11
                     /translation="MVAFVIELNDSNYQDIIKNDLVLVDIWAEWCGPCKMVAPIVDEI
                     SIDYQGRLTVGKLDADANKETLSQLGVRNIPTLLLYKNGEVVDKLVGAVSKQKLSDMI
                     NTHI*"
                     /db_xref="UniRef100_G0J147"
                     /db_xref="cmr:Cycma_2049"
                     /db_xref="G0J147_CYCMS"
     gene            366984..367580
                     /locus_tag="LacPavin_0818_WC45_scaffold_160996_curated_clo
                     sed_complete_prodigal-single_537"
     CDS             366984..367580
                     /product="hypothetical protein"
                     /codon_start=1
                     /transl_table=11
                     /translation="MDIESKINNLYLGKRMINPLFQLYEIIGQSDLTLIGYSHKDERI
                     KDALLSKINPLSIGRVKASFSIKQHLRDIKIDGVLSDKPFLNGKVIHIDLNDVEIDSG
                     EGKSASLGRAKILQSFVEELREQCISFGYKAIMTSALYQTANDTPIHNFMGGSAPMYA
                     SDLVIKLSGDLKIIKNRYCGDSKNFDISTDELKKLLYI*"
     gene            367585..368022
                     /locus_tag="LacPavin_0818_WC45_scaffold_160996_curated_clo
                     sed_complete_prodigal-single_538"
     CDS             367585..368022
                     /product="SsrA-binding protein n=1 Tax=Clostridium sp. CAG
                     :433 RepID=R6XWB7_9CLOT"
                     /codon_start=1
                     /transl_table=11
                     /translation="MLKIVNRKAYHEFAVLQDYTAGIVLVGTEVKSIRKGDATISDSF
                     IFLKNGEVFIKNMKVAKYKESHVAEKHEESRDKKLLLSRKEILQIEKLLQDKGTTMVP
                     LEVFSYRNMIKVKIGVVKGKKLWDKRETIKKRDVDRELRRSQS*"
                     /db_xref="UniRef100_R6XWB7"
                     /db_xref="R6XWB7_9CLOT"
                     /db_xref="nso:NIASO_03025"
     gene            368038..368385
                     /locus_tag="LacPavin_0818_WC45_scaffold_160996_curated_clo
                     sed_complete_prodigal-single_539"
     CDS             368038..368385
                     /product="hypothetical protein"
                     /codon_start=1
                     /transl_table=11
                     /translation="MSQNLELIIESLEKSTTEEDIIDNLMKIIKGFNIDQYKNRILSN
                     PYFKSLIPDVKDIILKDIQFYRDSIKEEIEEIDKELVSSEDKYIDKLKSLRRDCVSLL
                     YEIDQREKDIKTL*"
     gene            complement(368380..370014)
                     /locus_tag="LacPavin_0818_WC45_scaffold_160996_curated_clo
                     sed_complete_prodigal-single_540"
     CDS             complement(368380..370014)
                     /product="hypothetical protein"
                     /codon_start=1
                     /transl_table=11
                     /translation="MKNKHILLFEAFTSKTISKTINFLDKQVGKVARDRFLGSIVKVK
                     DIYDLPISNIDDSYFEYLGRKDALLVRNESPVENADGVFCLKFWFSIDKGYQGYTYTG
                     NISKQKNIRRPTNTGSITYNNLIDLGITKGTLKKLTRDISDIKTGDKLVGIFDSDSSR
[truncated: 1,139,558 more chars]
