# Supplementary material for: Clades of huge phages from across Earth’s ecosystems
Source: Nature. 2020 Feb 12;578(7795):425–31. doi: 10.1038/s41586-020-2007-4 (PMC7162821; doi:10.1038/s41586-020-2007-4)
Supplement: Supplementary file 6 — Genbank files for all genome. [file 41586_2020_2007_MOESM6_ESM.zip › genbank_genomes_SD-4/F31_PHAGE_CIR_26_47.gbk]

LOCUS       SRR1747065_scaffold_0_prodigal-single     343860 bp    DNA     linear   BCT NOV-13-2019
DEFINITION  SRR1747065_scaffold_0_prodigal-single, contig.
ACCESSION   SRR1747065_scaffold_0_prodigal-single
VERSION     SRR1747065_scaffold_0_prodigal-single.1  GI:
KEYWORDS    .
SOURCE      F31_PHAGE_CIR_26_47
  ORGANISM  F31_PHAGE_CIR_26_47
            .
COMMENT     Data sourced from ggkbase. For additional details see
            http://ggkbase.berkeley.edu/organisms/404933
FEATURES             Location/Qualifiers
     source          1..343860
                     /organism="F31_PHAGE_CIR_26_47"
                     /mol_type="genomic DNA"
     gene            complement(<1..705)
                     /locus_tag="SRR1747065_scaffold_0_prodigal-single_1"
     CDS             complement(<1..705)
                     /product="hypothetical protein"
                     /codon_start=1
                     /transl_table=11
                     /translation="VKSKFDQTFDKIINEFSLIMEDYNILPVPKILINDMVEFCLNNP
                     NKEKLYYYEDILNKYTIDWKYYKQFKENLQLMLQQNKYGSITLYPYNSANNFINYVKK
                     YHNISINVANTEIARIFNYNDKFELCLLVNVKNTSKFLIFKSIQHELIHWMQYVLNTE
                     TKKTYGKFNDKPFYINNTDKKWLITITNINHKMIKYLEQGFEFEPWVANCVENFEHSS
                     YTLEEFQTIIKNKHKFE"
     gene            complement(706..1509)
                     /locus_tag="SRR1747065_scaffold_0_prodigal-single_2"
     CDS             complement(706..1509)
                     /product="hypothetical protein"
                     /codon_start=1
                     /transl_table=11
                     /translation="MSLYSTDLYKSYFNLRKNEDKNLRFLEIYKKFIGNTCIIPLFLI
                     NDLIINNIYDKREQEFSISYKLLINLIEGNFKKYINELLKKNNNGSIIVYPFINTTNI
                     SCFCVKHMNLKFKFNKNEFVNMFYDSNFNICVMINTNLKSKYSLSTELYYKFNKLIDL
                     KNNTENIVQFVVGEENRQTLFYIIPNKNFKKDMIYIKNGIVLNIWLEYLKDYLHYYNY
                     KLEDILNIVKDKKSLKKEFNKYKYVYWKRDILIFVTLLYLSNLKLWSFI*"
     gene            complement(1736..1969)
                     /locus_tag="SRR1747065_scaffold_0_prodigal-single_3"
     CDS             complement(1736..1969)
                     /product="hypothetical protein"
                     /codon_start=1
                     /transl_table=11
                     /translation="VRADEQSSEAIRKRIQHELIHWMQYVLNSETKKTRGIFDNKNNL
                     FYQKMSKNGYHGICRVEYSPIVSYLEQRVEFEP*"
     gene            complement(2218..2349)
                     /locus_tag="SRR1747065_scaffold_0_prodigal-single_4"
     CDS             complement(2218..2349)
                     /product="hypothetical protein"
                     /codon_start=1
                     /transl_table=11
                     /translation="MKEKLPGFAYTYKFLINENYNIFPVPKKLIDDMVEFCLNNSRK*"
     gene            complement(2438..3136)
                     /locus_tag="SRR1747065_scaffold_0_prodigal-single_5"
     CDS             complement(2438..3136)
                     /product="Uncharacterized protein n=2 Tax=Bacteroides
                     RepID=I8ZTQ0_BACVU"
                     /codon_start=1
                     /transl_table=11
                     /translation="MKLLFYDLETTGLHPETASIIQLAGIMTELTESNEIKPLGGFNY
                     VMKPRVGREVDLSALDINGFTMEELATFQDDGEVFEKFTKFLNKHIDQFNKVDKAMLA
                     GYNNTHFDTDFLRQWFIDNNSNYFGSYFWSNSIDVMPEASRYFVHYRPALLNFKLGTV
                     AKAMGIEIDKSSLHDGLYDIKLTLLMFKKLLNEPYIKPFDPEEAERMYMQMLQDKKNT
                     SFNKKKAEGKIIWS*"
                     /db_xref="UniRef100_I8ZTQ0"
                     /db_xref="A0A016EID9_BACFG"
                     /db_xref="pdi:BDI_0810"
                     /db_xref="I8ZTQ0_BACVU"
     gene            complement(3378..3557)
                     /locus_tag="SRR1747065_scaffold_0_prodigal-single_6"
     CDS             complement(3378..3557)
                     /product="hypothetical protein"
                     /codon_start=1
                     /transl_table=11
                     /translation="MNLDELLKKRDELKKQVAITNLKYVLGYLTPDECKSLSIQKDSL
                     KDLESEIFKIEKILK*"
     gene            complement(3709..5001)
                     /locus_tag="SRR1747065_scaffold_0_prodigal-single_7"
     CDS             complement(3709..5001)
                     /product="hypothetical protein"
                     /codon_start=1
                     /transl_table=11
                     /translation="MKHYHKCERCGEYTIPKRSPKTICKKCENKQKLEKRTFICKSCG
                     KPFIKHSVNMKTIYCNECKDNGNAGMNETENQKKLFIYLNNAIDFQNLVKIMFNIYFN
                     KDIKNKCKISYKENTSDYNQFLYKNLKKSIQFANNFISKLSSFLYDDFKNGNLSEEKI
                     KQIIDKINEIKNINYWKKLSIKNTDLETYIKYHNIKFSINNDIEAIVYKFLFSFVPDC
                     GKQYGKGEFLRHYISNLSPNLFEKGDCMIDENSVAELKNANKKERGILLFNRHNYLTL
                     NGRSSAEMLDIFINKNIKIINEILQDNEYLKNNVINLIKEANNCSDFIWKYNDSNKLY
                     NKIANILNIDLNKKTEFIYKTMLINLCNSDFTGIYINELLETDSDINTFLIANYCKYY
                     FDVDAVSEKHLTQIEFITNKGSLIITKDILNNRFFSST*"
     gene            complement(5018..5320)
                     /locus_tag="SRR1747065_scaffold_0_prodigal-single_8"
     CDS             complement(5018..5320)
                     /product="hypothetical protein"
                     /codon_start=1
                     /transl_table=11
                     /translation="MIENIIIGFILAIVFTRDVYVTAGIKNKTFKNVCECLMISFIYM
                     FAFIISCNYICIFLSAFLPCIIKPFIYFILFFITYICLLYKLRYEIIYKLHLKLLE*"
     gene            complement(5313..5504)
                     /locus_tag="SRR1747065_scaffold_0_prodigal-single_9"
     CDS             complement(5313..5504)
                     /product="hypothetical protein"
                     /codon_start=1
                     /transl_table=11
                     /translation="MNTYIKYNTSHMTRDEIMEWIEKKIEYINTQLEKSILREKADYK
                     WIENFILNCYKGERNFKND*"
     gene            5668..7434
                     /locus_tag="SRR1747065_scaffold_0_prodigal-single_10"
     CDS             5668..7434
                     /product="hypothetical protein"
                     /codon_start=1
                     /transl_table=11
                     /translation="MRISNPQVFGGGKLITVAETDEKLKQLKGEIESTLTGPSGTLSL
                     FGYAPLGEDQKVPKEFLPQTGVDLYFNNQGVASGVTEINFAGTVELTRNEDGSVKVQI
                     GENQNSSSWNTQDGQTDARVSSISTTNYLMADATGAAFKIGDWTAGQSKPCTKANSVS
                     IKSAGNVHFEVGDNKWQVVVFDADGTTKLVDAEVTTVVTADGTGTVTGWTDGTLSGTG
                     ASNVKYSLANKANETNYPSAVGGMAVPTFTFDLASILPAGGRFKIQVSGCGGTFTSPD
                     IFYINGETPAIASVDLTLADAVEKQVSGIKYVAAASTVTYTTGSITNLNNQAGITNKL
                     TVAGTGVSVASPITGAGLTDYTNAWDNVATFTATRSLAGNYKGTSVTVNVTPENAFGK
                     GTQVSKTLSGVNVNTYAATASTDASETFLTEGKRLQSDLSTAWDSSATLVGGTDLQVI
                     PGEGLVYPTTDYSAIATPAGNPSYAGMTGTKYFYRKFIAGSGTVFGGTLEMTGLGTAF
                     NNAAFTAELSIDNGTTWYNLKDARGGANPLGINTGYAGNTVTFAYPGTTSSTAADGVL
                     VKIGWSDTLKTTKISKMTVTLK*"
     gene            7449..8378
                     /locus_tag="SRR1747065_scaffold_0_prodigal-single_11"
     CDS             7449..8378
                     /product="hypothetical protein"
                     /codon_start=1
                     /transl_table=11
                     /translation="MATEYFQGTDLRSYFHTFSRAFTAEGQTFVDQAPLKAGHNVSAD
                     NVRGQAIKFLADTAARDAEFPGVAKGQSGLNADGTLRFFNQVKLTQRPASNDQTYELI
                     YDGAPLQNFVDPTDVWNAEGKSADGFTAELYDASGVKIANTVHLWTFDPVNGRVQFRS
                     DDTPTKGWGTTGIYLTAVAYVGKSVTDRLADIEQSAGGTVSSALAIKPFTFSSATMEK
                     SDPTAEKYTNTPYMVIRKTVPAYVFEVSTSDNKTLVTEIEHAANGDSIVYIAVEAASA
                     DAGADPKEEMNFIATAFVKSNGTKITLLSSQAI*"
     gene            complement(8430..8921)
                     /locus_tag="SRR1747065_scaffold_0_prodigal-single_12"
     CDS             complement(8430..8921)
                     /product="hypothetical protein"
                     /codon_start=1
                     /transl_table=11
                     /translation="MFEITDNIIDVFVCGIRTDEDNNISHAVHVFFNKNTKKLRYAIV
                     GPYDVECKHPYYDSGIQEYSFNELINRVIKCIEKHFEFKNKFEFIRRFIKECAPFFYT
                     MYDKVFYDEIVDFCTKFDSGANYNRSEEKLLIFINECEFAFIYPKVYNNYYHAKIQLK
                     RHR*"
     gene            complement(8968..9324)
                     /locus_tag="SRR1747065_scaffold_0_prodigal-single_13"
     CDS             complement(8968..9324)
                     /product="hypothetical protein"
                     /codon_start=1
                     /transl_table=11
                     /translation="MTVDDIAKLVKVQLVSRDVTKEESKTINGDFAGVLEFTAKAHFD
                     DVKLPEDIPLLEREFAKMIYEVLYEKDEESEVERLKKEVQSALIQRNDFEAMYVRYKQ
                     KYEKLMKNKKANKQTT*"
     gene            complement(9409..9627)
                     /locus_tag="SRR1747065_scaffold_0_prodigal-single_14"
     CDS             complement(9409..9627)
                     /product="hypothetical protein"
                     /codon_start=1
                     /transl_table=11
                     /translation="MSEEFRFWLYLGFFLYTLYCLFTTDGDTDNGSVGYDPIEDAKER
                     VSGYKPTAKSVKNHIKLNEHCQKMLRKH*"
     gene            complement(9705..10232)
                     /locus_tag="SRR1747065_scaffold_0_prodigal-single_15"
     CDS             complement(9705..10232)
                     /product="hypothetical protein"
                     /codon_start=1
                     /transl_table=11
                     /translation="MAGLYLSKDPLINTCEYWQIYDPFTRLYENIFFKVCLKKGRITY
                     LQEYKPTKQFMEDNELSESTELVICKLRVKQILKDKNKTNKEKAEEILDVLISYPLAS
                     VMADVEKEINQTTINTYLINEFVNDIAPIIKGLDKTLYDNVFTDEDSIISLINYCDKK
                     FNMNKEEVSVEVQNL*"
     gene            complement(10195..10332)
                     /locus_tag="SRR1747065_scaffold_0_prodigal-single_16"
     CDS             complement(10195..10332)
                     /product="hypothetical protein"
                     /codon_start=1
                     /transl_table=11
                     /translation="MKNESNILLVRGITSNPEVIDNPNFSSRSYIIEDGRSLFIKRSI
                     N*"
     gene            complement(10448..10876)
                     /locus_tag="SRR1747065_scaffold_0_prodigal-single_17"
     CDS             complement(10448..10876)
                     /product="hypothetical protein"
                     /codon_start=1
                     /transl_table=11
                     /translation="MNKKMKVLFRLLLAISFSFTFFIGCGHNGFVYQNADVWNIGYNQ
                     NTQQIGIQRFNGELLTAGSRENTSIIAEFYKQSDDENSEFNTRNSRIKTIKFSTGIQI
                     NGYTVALANSNPEFAVQFLNELRKIGKNTRYFVVKNNKLF*"
     gene            complement(10885..12381)
                     /locus_tag="SRR1747065_scaffold_0_prodigal-single_18"
     CDS             complement(10885..12381)
                     /product="Formate--tetrahydrofolate ligase {ECO:0000256
                     |HAMAP-Rule:MF_01543}; EC=6.3.4.3
                     {ECO:0000256|HAMAP-Rule:MF_01543};; Formyltetrahydrofolate
                     synthetase {ECO:0000256|HAMAP-Rule:MF_01543}; 
                     TaxID=1262789 species="Bacteria; Firmicutes; Clostridia;
                     Clostridiales; Clostridiaceae; Clostridium; environmental
                     samples.;" source="Clostridium sp. CAG:273.;""
                     /codon_start=1
                     /transl_table=11
                     /translation="MNIKKLVKALKLKDFRLYGEEFAKVEQKNNENKYGKLILVSAIN
                     PTPYGEGKTTVAIGLADALNKKYKTSLALREPSMGPVFGRKGGATGSGRTQLMPAEEI
                     NLHFTGDIHALTYAVNYIAAYIDNHIYRNNKLNIAKVTFNRCLDVNDRSLRDITTANK
                     VDPHNSYVITAAHEIMACLCLATDENDFYNRIEDILIGYDNNNNKLFIRDLGIELIVN
                     LKRILAQVVKPNLVQTLCGTPAFIHGGPFANIAHGCSSIIATKTALSVSDYVITEAGF
                     GVDLGAEKFLDIKCRVGNIKPSTIVIVVTKRAIDHHGYSKGIQLVIDYCNMLKYVYGI
                     STIIAINKFADDNIDELCLLKESFINNNIDCEICSSWEDGQEGAKYLAKVVIKKSNEN
                     YKLTYSYDMNMSIIDKIKAVIHNVYRIKHIEFESENIIKKINELNYLTNDFYICIAKT
                     PFSVSSDASMLGNVTDKFVIKITDIDVLYGAKMIRIHCGNTYLMPGLP*"
                     /db_xref="R7L799_9CLOT"
                     /db_xref="ttm:Tthe_0365"
                     /db_xref="UniRef100_R7L799"
                     /db_xref="6.3.4.3"
     gene            12613..13110
                     /locus_tag="SRR1747065_scaffold_0_prodigal-single_19"
     CDS             12613..13110
                     /product="Uncharacterized protein {ECO:0000313|EMBL
                     :KKQ94980.1};  TaxID=1618548 species="Bacteria;
                     Microgenomates.;" source="Microgenomates (Woesebacteria)
                     bacterium GW2011_GWA1_39_11b.;""
                     /codon_start=1
                     /transl_table=11
                     /translation="MIRSLRFSLGKGNASKLKKLEMFHEMYMEDLKFYIDLLKTEKLP
                     IQNFLSSKLLPVNKIQNSKIRIAIYQQAVGIIRANINFVQKRVYKKYKKLYYKCSKEN
                     RHQKFLDKHFKELNINYLKRIKVDLKRCSMILGAGLIDFESGKSFDEFVRIRLPWKKQ
                     NLKIR*"
                     /db_xref="A0A0G0M3Q5_9BACT"
     gene            13308..13790
                     /locus_tag="SRR1747065_scaffold_0_prodigal-single_20"
     CDS             13308..13790
                     /product="Transposase n=1 Tax=Hydrogenobacter thermophilus
                     (strain DSM 6534 / IAM 12695 / TK-6) RepID=D3DGI5_HYDTT"
                     /codon_start=1
                     /transl_table=11
                     /translation="MDFTGGKELKEIYNKLSLKKRGSKNYKNLLHYKACKINEVINKF
                     INFYPETDIVCENLRNVKHASKLYKNLNNKLQYWSYRQVLDKLNSLSEVKGFKLTKID
                     PAYTSQTCSNCGSIIKSNRNGEFYTCNCGLIIDADTNAAINILHRGTHSSSTQQNNLL
                     *"
                     /db_xref="UniRef100_D3DGI5"
                     /db_xref="X0X7P3_9ZZZZ"
                     /db_xref="hte:Hydth_0471"
                     /db_xref="D3DGI5_HYDTT"
     gene            complement(13785..14252)
                     /locus_tag="SRR1747065_scaffold_0_prodigal-single_21"
     CDS             complement(13785..14252)
                     /product="hypothetical protein"
                     /codon_start=1
                     /transl_table=11
                     /translation="MNKFDILYDSFMAGILSKNRWKPYHLLVESIKNKSLPYPIWIYD
                     NQSVIITEDKQIFSSIAKNIFNAKNEIVFAAKHILENIPNFDINGIEYANIPIVKYAI
                     SFNSIEPIKIILSKYKKDIPQQYRNFVLDAFDANSNSNGLFLASYSYNFYRNL*"
     gene            complement(14256..14672)
                     /locus_tag="SRR1747065_scaffold_0_prodigal-single_22"
     CDS             complement(14256..14672)
                     /product="hypothetical protein"
                     /codon_start=1
                     /transl_table=11
                     /translation="MNSLFKIYFKIINEAKFKNSKWKFDKVVNNVEIYENIVHLQERL
                     TERYQKNIYEWFAWKTIKRQITDYININNIWKLCSKHNNYQKMCVCHLTKTDLWSAFI
                     IQNDLEESKQRIYFSTFLPNENTRIHSNVLKFEIPI*"
     gene            complement(14665..14859)
                     /locus_tag="SRR1747065_scaffold_0_prodigal-single_23"
     CDS             complement(14665..14859)
                     /product="hypothetical protein"
                     /codon_start=1
                     /transl_table=11
                     /translation="MNLPKTYEDFLKLSDGELMKIADSPLSLKEAQLMMSFVNRANDE
                     YIKNKLTVESQEKSEQIKNE*"
     gene            complement(14939..15094)
                     /locus_tag="SRR1747065_scaffold_0_prodigal-single_24"
     CDS             complement(14939..15094)
                     /product="hypothetical protein"
                     /codon_start=1
                     /transl_table=11
                     /translation="MNLPKTYEDFLKLSDEELIKIADSPLSLEEAQLFISFINRANDE
                     YIKNKNK*"
     gene            complement(15161..15916)
                     /locus_tag="SRR1747065_scaffold_0_prodigal-single_25"
     CDS             complement(15161..15916)
                     /product="hypothetical protein"
                     /codon_start=1
                     /transl_table=11
                     /translation="MNEEIKDLYEELEIESIEIIEDNIDMYDIEVDEDHTFCITNLDI
                     VSHNCNNMLKAITVPALKTDTAMIVLNHIYQNPGAMFSSKIQDQGGGLGLQYMGTVNI
                     QCTRVLEKDDAKDKDAFYSGTNLNFFTVKNRVCRPSLETRIYLDFKKGFTNPYDGLFD
                     EAVRYGFITSPSQGYFCVPSCKDPEKKWRRAQLESNKEIWDTFIKEFDEKSQEDLKYS
                     KAAKDAIKNQDSISEAAEKAVEDEISNIEVNQN*"
     gene            complement(16345..17343)
                     /locus_tag="SRR1747065_scaffold_0_prodigal-single_26"
     CDS             complement(16345..17343)
                     /product="hypothetical protein"
                     /codon_start=1
                     /transl_table=11
                     /translation="MQEFINFLDRMKINYKRIDKDIHDIKKFKRENGQVYALYKDQWI
                     RITGRNNIKFIYEIYCSECGKFLRKENIFSAAYNRSKFENNKFEYTKNFKIRCKKCSS
                     RMNSINSREKIKQTCLKRYGVEHVFQSKDFIEHTRNTYKEKYGDNWKKVKASSMIDYW
                     KNRVRIHHNGDNPLTRAKMVASWKITVSKKSPEDISKWRKAILSTKSKIATECLDNLS
                     ISLGLDIKREYLIGTRHVDGFIENKCIIEFYGNFWHANPEIYDTLDVIKHHGKSFSVE
                     EIWKKDKQRINEILQIKQLPIIIIWEQSYTNNKELTIKNIKDIINNLQKTTNIYYY*"
     gene            complement(17426..18244)
                     /locus_tag="SRR1747065_scaffold_0_prodigal-single_27"
     CDS             complement(17426..18244)
                     /product="UvsX n=2 Tax=Synechococcus phage S-SSM4 RepID
                     =M1TVI6_9CAUD"
                     /codon_start=1
                     /transl_table=11
                     /translation="MAKNLKNFLKKLSEETGAVSFTESKYGDINNWISTGSYALNRII
                     SGSIYKGIPSGRVIILGGASSTGKSKIAATIAANALNECDYDAVFYFDSEGGGLKEFF
                     ENCGCDTDKVFQILVSSVEDAQLQILKTYSQIEEFKKEDPDAKFLCILDSLGALVPEK
                     LLRDANNDKVASEMGGRAKLCLDENTLVKMEDGTYKKIKDIKLGDKVITHLNRVRSVT
                     DAWKSSHTKYIKIKVNGKEIKMSLDHKMLVSRDNKIMYVAAKDIKKTDKLVRIK*"
                     /db_xref="UniRef100_M1TVI6"
                     /db_xref="M1TVI6_9CAUD"
     gene            complement(18307..20121)
                     /locus_tag="SRR1747065_scaffold_0_prodigal-single_28"
     CDS             complement(18307..20121)
                     /product="DNA polymerase {ECO:0000256|RuleBase:RU000442};
                     EC=2.7.7.7 {ECO:0000256|RuleBase:RU000442};; 
                     TaxID=238854 species="Viruses; dsDNA viruses, no RNA
                     stage; Caudovirales; Myoviridae; Tevenvirinae;
                     T4likevirus.;" source="Synechococcus phage S-PM2.;""
                     /codon_start=1
                     /transl_table=11
                     /translation="MYRNLASYTKRDPATGKRQTYVWEATWDENGNRIEIETPVNPYF
                     YVEDISSGSNSIVKTLTPTEDDENTNSCVIDQYCAKSMFRTPLTKFTFNTSAERSAAL
                     AKIYEIPVYEKLAPTKQYLLDKYCGQEFSHEFAKNPLRIFYIDLEVKIENEFPNPDQA
                     KYPINVISLYDSMTNIMHVWTCHQDDYTLINKEAIEKIKDDVKEYNKDAAEIKVYTFT
                     KEKPMLEDFMYFWTNNYPDVVTGWNIDGFDIPYLIGRLNRIDSKGNSYANFLSPVNGY
                     VYNPISKASNSKDEVTSYFINGVTILDYIRIYKKFAGTSKQSFKLDYIGKLELDVGKL
                     DYDEMGYESIKEFMNKDFVTFTSYNVIDVFLVRLLDKKLRYISLARTICNIGLCEYEN
                     ILKSIPYILGALTLQARYKGVKFITDANHKPEPNEREKLDKMTLMERMEYERKKKQEM
                     KKAKEESTYEGAFVVPTEKGYYKNGIFAFDFNSLYPNMMMEINISPETKVGSLVGIEK
                     DQDPFSLPTLTLKTARGHLKELSHDDLINLVNTKCTLSSNNVLYVKPAIQFGIIPSFL
                     EKMYKERVNVKKKMKESKRKIEVIDKAIAQIEEKLKTM*"
                     /db_xref="Q5GQK4_BPSYP"
                     /db_xref="hvo:HVO_0858"
                     /db_xref="UniRef100_Q5GQK4"
                     /db_xref="2.7.7.7"
     gene            complement(20515..20895)
                     /locus_tag="SRR1747065_scaffold_0_prodigal-single_29"
     CDS             complement(20515..20895)
                     /product="hypothetical protein"
                     /codon_start=1
                     /transl_table=11
                     /translation="MFKSKFLTLYNLVMEHLDYSTPSGIVNNSKFPLSNNLSIPFEFE
                     FGSHSMSMKKGHGLKKILYTNAEIYQKYDERGIYKFLISYTHLMNDKFDICINFLSKE
                     RKIIFSLNVQKINNIYHFKTMNAI*"
     gene            complement(20939..21253)
                     /locus_tag="SRR1747065_scaffold_0_prodigal-single_30"
     CDS             complement(20939..21253)
                     /product="hypothetical protein"
                     /codon_start=1
                     /transl_table=11
                     /translation="MYGSSSGGTRNSQPISESSKKKTDDEFAPPPKDIDSEDAGMTVI
                     SVMGPSSPDQSLANTTSSGSSLNVPHEETGLTTADLKPIYCPAIPYSKKKRKQKQLII
                     RR*"
     gene            complement(21222..21398)
                     /locus_tag="SRR1747065_scaffold_0_prodigal-single_31"
     CDS             complement(21222..21398)
                     /product="hypothetical protein"
                     /codon_start=1
                     /transl_table=11
                     /translation="MKKSKFLEKYNQIMEEVITYLEKDSKLTHGDKSSFGTTGSSFGT
                     TRIGHVWIIKWRDT*"
     gene            complement(21708..21854)
                     /locus_tag="SRR1747065_scaffold_0_prodigal-single_32"
     CDS             complement(21708..21854)
                     /product="hypothetical protein"
                     /codon_start=1
                     /transl_table=11
                     /translation="MKHYFSYTEIQNMSYFDFKLYVEALSNKEAEQIKQEEEATAKIR
                     EGII*"
     gene            complement(21917..22762)
                     /locus_tag="SRR1747065_scaffold_0_prodigal-single_33"
     CDS             complement(21917..22762)
                     /product="hypothetical protein"
                     /codon_start=1
                     /transl_table=11
                     /translation="MKLKDAMEILKKNDGNHINQVYLPSLGRNVMFGQLTTADVKTLT
                     RNNVFDEFDLNVELLKLGLFDKLCQEDLSNENINSHTITQLDYLSFLIGIRQLLNNTL
                     SYTFTCRKCDHKFKYTIDLATQFNDDLTNFKPQHETLELVDEGGHIYKFELSNFTMEE
                     YLYYRYVMTRLQSQDSENPDVINESKFTRPILYIKKIFIDDEEIEDWNTALFPTKLDL
                     INKLPPQITFGEPKDNDTNLTNFIADTFAEEFIDRKIRNMEVVCPECKHAYRGIFNFD
                     GFFTF*"
     gene            22851..24917
                     /locus_tag="SRR1747065_scaffold_0_prodigal-single_34"
     CDS             22851..24917
                     /product="hypothetical protein"
                     /codon_start=1
                     /transl_table=11
                     /translation="MSYKHIKLDKIVAGNEQRIFKTKLLDIPDSEVNQTTSGEINVGI
                     VHDTLDKIKYHEFDTIFYGEYSSELKTVSKIDGNSVYDGNLLHFNEVNSDYITNRPSE
                     KYSTSSLLDISVYNTAFSNWFKNKTVDYQKNEEKMKDERVTYFPKHIDMPIDISLSEG
                     RAYMLSPLNTERYTNLVQCSANIVYKTYNLKASYKPNYTDAFNEFMSKTFYYAEDNAV
                     PIYDMSFSTFQTINLGNHENAVEWLEKWNLTRDEISSYIIFDSETNKSGVNVKNSYDS
                     ILLQELLQVLEFGKYNYLYSSSTIKNIIYDLFARIDTNSILRMIQPFGSITKVKDELV
                     SDFLTNKVLSSDFNIQKEFINKAFNEKQENTFLTNSLPHNAIFISNTAEQLNFYKTAD
                     NELKSKLSDTQTAANPPSAYLDFMYLKNNQNPHYDFDLNIENPDNISLNTFKIYTDTN
                     GYVNDRTKNPMDSYVKPYSNDQSEFFNKKYDFDGTTSIAFNSSTKYNNVTNKNRTNEI
                     LAYGSEKDEELAKCDLNYTFNYQTRLKNKIPDYMSVFKHRHISTNKIYNIGEMLGLRN
                     YLHTGQITGTGKIWLSYKYAVNYDQLFMDSFAETVIPPFKLYNLQRYENHMEQSVPGI
                     VNYEGETNVKYMKQSGLPCPYRITDEDFQKMTGCTLPLSASCRGYCPFPTNGKCRSIW
                     KRSICK*"
     gene            24874..26559
                     /locus_tag="SRR1747065_scaffold_0_prodigal-single_35"
     CDS             24874..26559
                     /product="hypothetical protein"
                     /codon_start=1
                     /transl_table=11
                     /translation="MESVGVYGKGQFANEYYPEGVTWSFTAYKEAKDIVEDSLSGFNK
                     INDEWYVMQAPTNLSDELVLETVTDIKVADDIEVYFINKDFGNADESLNQAIQHFKDE
                     LSAYTSIKFKSLYQGFGGYIDNGSVIYPEYILTKSDLISTHIMTDIFSASAYFLSLKD
                     YAVNMDNKSSNTNMSEFLSATYLSEFLSTYLDTSSGNFIYNDEYTDNSMKDLTDMLTN
                     LTYSDMLINYSKNKELSAFLFHTISEFENEGDTIVSAMVDGNMVVSSLANIYKTNIGE
                     FIIDQISGYPNKKQILNKNMLYNNFVISNTSPFNGPHTIPNGSIINAYKITGNNGKIT
                     KISDKKVNSFTKNDMIVMRIKNWWSNTAYCSGKMHIKQKEPITIENYSKNPLFPKLFN
                     TISNFDHVERVKGLFKYQQNDIKKSNIYSLKLTNSGLNPANDISEESYAAFKYLLETD
                     FYKLNKSNRSLYKSYYWNDIKVYHEQWINDIITCIINNNSLGINNENDFNLYINMQMN
                     QNAKIFVFDSEKANNLNTARKELRQIIEDAVKASIKRYMPVHTNLWKIMYSGK*"
     gene            26573..27583
                     /locus_tag="SRR1747065_scaffold_0_prodigal-single_36"
     CDS             26573..27583
                     /product="hypothetical protein"
                     /codon_start=1
                     /transl_table=11
                     /translation="MVQRRKKKTDDMIEITNATFHNTSAGKAVFSKKFNFIYDNETGA
                     AVTYGENAGDTPKYDPIGPQEYVIETNDFELKKFKKMFNMFAVVKEIKDDNSLIDYTE
                     SSNKDKLISMSTIANVILKITNSKLLDNNDFKSFLEYVQIFKLQPVLMINSSLCDDKT
                     PFTIKSLGEKVSTIIVLTDFDEKHIEETENAFKLANVFYTIKILVNKDNKDKVKDFLS
                     KCKNDISIVLSFNEPYVNRAEYREIQQICLDKGLTNIAVSSCHISQFNKRVNNTLILC
                     QNCFAGTYAAYVKDGKISPCEFFTTNYVDLTDCKTVHDFWYHKFFVSARKAVIKKKTC
                     KL*"
     gene            27606..28115
                     /locus_tag="SRR1747065_scaffold_0_prodigal-single_37"
     CDS             27606..28115
                     /product="hypothetical protein"
                     /codon_start=1
                     /transl_table=11
                     /translation="MGKTIEDIKNQMIAVRDKSGLSVITDIENLAKRNNTTINQAITH
                     LLKDKKISSYKKNILNLLRISYPYDGEFEYAQAKNENFVSSLEILKREVESAPDVVPD
                     DVYTSLKDRPEHHEDHEDHGIGVQQTAVYSVYQNTPDNTSDKQKIPKKIQKTEKKTKD
                     IEDTNSKSE*"
     gene            28229..29083
                     /locus_tag="SRR1747065_scaffold_0_prodigal-single_38"
     CDS             28229..29083
                     /product="hypothetical protein"
                     /codon_start=1
                     /transl_table=11
                     /translation="MSKFDEIYKKLIYESTSTDLLEDDFTNVVMTNNQFYNNYLSNLA
                     AKNGVIAVKARFDTFRIFGIIENIVKFFKDFKVDNNYFSNEFAGQVKNYDAIFDPVSY
                     ADKDKVSEFVIFKPLICVVDQNFCYHQMNDPGNEKYCTAGNYVPTREDLVNALHREAG
                     GRWNMINVESKDKDDNLRYDLKEIKPANLAKVLADTYDSKLIGIVEFTINSTHIPNYV
                     WEEDSFYWSGEDAIQDVLKAKADDVSSKCKIPTIKDKEYQNKSLAEKSIDYNSTNKVS
                     VKTLKMRK*"
     gene            29086..29901
                     /locus_tag="SRR1747065_scaffold_0_prodigal-single_39"
     CDS             29086..29901
                     /product="hypothetical protein"
                     /codon_start=1
                     /transl_table=11
                     /translation="MNSESKQLYPNSLGLNENINTLPIDENIINDAKNDLNDGDSLSG
                     IIKQIQQIPAASYNMANDTKWVFHIPYGFLFMNKTEKNENLEIPLGCQSVNFPDFKIG
                     STQVGFMGYGFDVSTRQNLTDKGLSINFLVNSNWIQYLSLLKWFELEDYTPYTRESTE
                     ETAQYNKYGVNIDNSKFRSDYELGKDPYWSTQGPLVPAYLYLMDNFNNRLVTILFSNT
                     WLASIKSVPLDYKKTSDTEITATAEFKFSKFSITLNDEYLIKLFGKHISGDVV*"
     gene            29902..30132
                     /locus_tag="SRR1747065_scaffold_0_prodigal-single_40"
     CDS             29902..30132
                     /product="hypothetical protein"
                     /codon_start=1
                     /transl_table=11
                     /translation="MKLNLGFEKVKSVLQDINCDTEKARTEFRKRIKQELLNDKTKSA
                     LADVADYNGSILSYAAKVIAGIDPDKKKSDSV*"
     gene            complement(30118..31173)
                     /locus_tag="SRR1747065_scaffold_0_prodigal-single_41"
     CDS             complement(30118..31173)
                     /product="UDP-galactopyranose mutase {ECO:0000313|EMBL
                     :EEU61734.1}; EC=5.4.99.9 {ECO:0000313|EMBL:EEU61734.1};;
                     Flags: Precursor;;  TaxID=589861 species="Bacteria;
                     Firmicutes; Clostridia; Thermoanaerobacterales;
                     Thermoanaerobacteraceae; Thermoanaerobacter.;"
                     source="Thermoanaerobacter ethanolicus CCSD1.;""
                     /codon_start=1
                     /transl_table=11
                     /translation="MNNVLIVGAGIAGATAARFLAEDGYSVIVLEKNSYVGGACHDHL
                     DEKHKCYVHDFGPHIFHTKDSAIWDFVNKFAEFKQYRHKVFTKVDNKFYSFPINLNVL
                     SDLFNTKIYSKEHALALINPTHFEKPTNFEEAALNAVGEVIYEKFVKNYTEKQWKISC
                     KELPVEVFKRVNIRFNYDDGYFENQYQGIPKYGYTNMIKNMLTHENIKVYLNSTVTDF
                     NDIPHDLLVYTGGFDKLPYRSTKFEFRIDKADEYAVVNTPQHSTQTRYTNFNVLHSSE
                     DYSTEKENVYCYEIPAEINQYNKLYPITTKENLEICESEKEKFLSKYPKTIFLGRLAT
                     YKYFDMDKVIEQVLNRI*"
                     /db_xref="C7IU56_THEET"
                     /db_xref="fno:Fnod_1454"
                     /db_xref="UniRef100_C7IU56"
                     /db_xref="5.4.99.9"
     gene            complement(31170..31427)
                     /locus_tag="SRR1747065_scaffold_0_prodigal-single_42"
     CDS             complement(31170..31427)
                     /product="hypothetical protein"
                     /codon_start=1
                     /transl_table=11
                     /translation="MKVLYIGQVTFISSDYDRKNRMYNKELSEFLRIDDRDQLVDRLR
                     TIKNDKNLFYEILKKQKNHLLKDFNKEEYAKGLILTMEKLG*"
     gene            complement(31384..32256)
                     /locus_tag="SRR1747065_scaffold_0_prodigal-single_43"
     CDS             complement(31384..32256)
                     /product="hypothetical protein"
                     /codon_start=1
                     /transl_table=11
                     /translation="MNIGVMKIGARIHENDKIGNSTNEVLATIKLLQGGGANVTAFTQ
                     VLASDNKNTSFPIKNYNEFYECSNNFDALVIVNGNLNFYGGQKDQSVEVYKCISFFTG
                     PVFYFMYDPYLGLKQCVKSVINRDWNTYTEKELFITNKLHYITQCRATDLINEEAQQT
                     CTYYPLEKFPLFMEQSFEQVNFDVAEYDLNYAGTFRGGRRENDMIKFFFGLPDDIRVQ
                     MFGNLTLSQFKKNGNLRPPEFGKSVTHDLVKENIQKGLSTVIIGDKKYKLLDDIAQRF
                     YESIIYRSSDIYQF*"
     gene            complement(32335..32745)
                     /locus_tag="SRR1747065_scaffold_0_prodigal-single_44"
     CDS             complement(32335..32745)
                     /product="Rho GTPase activating protein, putative n=1 Tax
                     =Entamoeba histolytica KU27 RepID=M2Q2N3_ENTHI"
                     /codon_start=1
                     /transl_table=11
                     /translation="MSDESNNQQDKKKQKPTFPNMVFPSASEVESEYFGGSAPEKVSM
                     DDVKKAKEEQKNENPENEKQENKEQKQNEKTDKNQSENKEQNSEQKQDNTNQQQNPYK
                     ENSIKSLKDLGFNTQDDKKFFRKIKQFEVQIEIP*"
                     /db_xref="UniRef100_M2Q2N3"
                     /db_xref="M2Q2N3_ENTHI"
                     /db_xref="fsu:Fisuc_1659"
     gene            complement(32760..33029)
                     /locus_tag="SRR1747065_scaffold_0_prodigal-single_45"
     CDS             complement(32760..33029)
                     /product="hypothetical protein"
                     /codon_start=1
                     /transl_table=11
                     /translation="MHGIKDGLKKVLLRYTPTVFDNQLIFIDSQKKENIDQSKFKQFS
                     ILLDGYLLLYRNLAGHQGKYFNPNADPDKKYEKALQQLEAIDNSI*"
     gene            complement(33065..34126)
                     /locus_tag="SRR1747065_scaffold_0_prodigal-single_46"
     CDS             complement(33065..34126)
                     /product="hypothetical protein"
                     /codon_start=1
                     /transl_table=11
                     /translation="MNNKNYKIICEEIEQNNIILEDVISEGLIDSLKSMGKSALSGIA
                     NAANAMTEKFISGIASLFGKPKKDGSINKVDADALAQKLSSNNIIKKLFGDKINDIIN
                     GCKSISKEDLMSVMDDKKVETEVEKLPEKDGKQPVVESVFYNLDKLFIICEAEEEQLM
                     DISQYEVEIIPGDSNPVKIKDKSGKEVTDKAIIQQVTKSLLDKSSNNDTKPAEVKDVN
                     EETSEAGSGSLGAAQWVVDRGTKVLDIIQFPYNKEKLKEYIAKKIDSFSIVKDGKLKS
                     KMGIIGAICKWIGLIVLIFMIAHYAALGGIVAVGGYMAAKMGRKALSKIAMYGGKKYA
                     EGVVSKADKANKARLRKYG*"
     gene            complement(34153..35964)
                     /locus_tag="SRR1747065_scaffold_0_prodigal-single_47"
     CDS             complement(34153..35964)
                     /product="hypothetical protein"
                     /codon_start=1
                     /transl_table=11
                     /translation="MKKFSEFFTESMLEKEKSKQEIDSIINEGIVDGFKKLASAGKEK
                     LSKFKDAFADKAKELLSKTLGTLVKSLVSSIQSKDKKPADVKSQMEQNPLFKDFLSET
                     NAIEEIQSDFSKEDVEDVVKKEDNVTKEAIEEYYRQNNIITEDFGDMADTITTKIFSS
                     VYKIIAGALGAIGWVIKPSFRNWFDKLVRKVQKAFYRSKLGQSIKDLPPEVEQSVMEK
                     FQAIIGIVVVVVMVWIIISHIKGEGDSISSDDATSDATDNGGGTNGNTQADKPETQSS
                     TMTNTNTTDNTSNADVATDVSNNEEIGDATTSNAKNGWHIMKKGNHPISSGTAGPEER
                     DYIRQRVEEITQRRGGKVTSFWKRHYEKMAQKEWDAAESNGKILSIKDHKILAHDMDA
                     ADKKELYGIYKGNDAVKNTAANTANTVQSEADKLDTLHNSTSNGSASSMKMFIAPATK
                     TDSDIELPAEAHNLQDSYVDARLKAIPGYDKMSEIQQEKLKDMAEMEFNKSFDNGNVL
                     VVKNNNIVPINAEQYNNPQEYLKASGILNGNNADFTKIDSNISRFNLNQIIESGAKSI
                     TMQSGDTPIKINIENLSDTDKKLNPSELLDKYLSSYL*"
     gene            complement(36006..36950)
                     /locus_tag="SRR1747065_scaffold_0_prodigal-single_48"
     CDS             complement(36006..36950)
                     /product="hypothetical protein"
                     /codon_start=1
                     /transl_table=11
                     /translation="MNNFEQLAIESQKHSKFLNRYLDLISKIILEQEQNDYLPFKESI
                     ILEGIKNAFIFESEDPTYNVKLSKELETFTKEHLNDYVSKQDLLKVLPEIERFDIPKV
                     FIGWLDFSNKQECELFLKSISKINDSSLKSCKFAVANKEARGMLIDLTVFNVPFVILL
                     FNKKYTNNRTIYHEWTHFLQKFVSKEKFKIILKNHDKFNKKKDNYLKKFNLDLDVVNN
                     YFFSKKEYITHLDNLLYMIHQVQKLEKYKSLTDIDFSNLFIKTFSTTNPTCLTSELAK
                     DILSIDKGFKMDILFFISLFICKKSEYRKLCLKLPSII*"
     gene            complement(36943..37239)
                     /locus_tag="SRR1747065_scaffold_0_prodigal-single_49"
     CDS             complement(36943..37239)
                     /product="hypothetical protein"
                     /codon_start=1
                     /transl_table=11
                     /translation="MINIVEVNYNTDIKTCIGILNKTSNTCFILFVQNMKNEATQVYS
                     LNKKFEQANLNLNIINIEQFINAYNNSSILNKDNINYYISYIKQLYIETLNKNE*"
     gene            complement(37236..37442)
                     /locus_tag="SRR1747065_scaffold_0_prodigal-single_50"
     CDS             complement(37236..37442)
                     /product="hypothetical protein"
                     /codon_start=1
                     /transl_table=11
                     /translation="MDKLTDAYYNLIMEDMKIPDVIAGLSKEYVMDKMDTLKTREERI
                     ASVKALVSGWKKLTPEERKLFSTK*"
     gene            complement(37688..37789)
                     /locus_tag="SRR1747065_scaffold_0_prodigal-single_51"
     CDS             complement(37688..37789)
                     /product="hypothetical protein"
                     /codon_start=1
                     /transl_table=11
                     /translation="MLETERTMLNVLCEAKEGMLAMISIKNSATRRS*"
     gene            complement(37799..38086)
                     /locus_tag="SRR1747065_scaffold_0_prodigal-single_52"
     CDS             complement(37799..38086)
                     /product="hypothetical protein"
                     /codon_start=1
                     /transl_table=11
                     /translation="MKKSKFDMIYESVMSELLCEEDEMFTVELDWADEEKPDSYKDKA
                     KENNVEVINVVEAKEDGKWPVVIFKGTKENLEKLVKGYDPTKATEVEFKKA*"
     gene            complement(38137..38412)
                     /locus_tag="SRR1747065_scaffold_0_prodigal-single_53"
     CDS             complement(38137..38412)
                     /product="hypothetical protein"
                     /codon_start=1
                     /transl_table=11
                     /translation="MKETTLIDYGNEIHPKESKFFEELMFLLNKYDVNITLRMGNGFD
                     ENAAVAFEFEMGNSIFVSDNYDIYPKDHNVFISDYDKRDMIGIKPIS*"
     gene            complement(38409..38642)
                     /locus_tag="SRR1747065_scaffold_0_prodigal-single_54"
     CDS             complement(38409..38642)
                     /product="hypothetical protein"
                     /codon_start=1
                     /transl_table=11
                     /translation="MLNESFIKSDEFKKIEEPIRGAIIFAFICKKYAPDRWNRVVKAI
                     NVQLNTNYTFSSFKLSLIKIKQFITNFIKRILK*"
     gene            38779..38943
                     /locus_tag="SRR1747065_scaffold_0_prodigal-single_55"
     CDS             38779..38943
                     /product="hypothetical protein"
                     /codon_start=1
                     /transl_table=11
                     /translation="MFNFDFQNSKLIFKMFKNEKTEIETYVPRGKQLKELLKIQGLTG
                     KKTNHNYGIF*"
     gene            38954..39229
                     /locus_tag="SRR1747065_scaffold_0_prodigal-single_56"
     CDS             38954..39229
                     /product="hypothetical protein"
                     /codon_start=1
                     /transl_table=11
                     /translation="VWITFDESLLKLKEEFKDLKKNRVLGLDLNPNYIGLSILEFDKN
                     NEFKILHKQVFDFTKLNQKSGKSSTDSLSKYIKTNLNLKRFKHVTIL*"
     gene            39370..39702
                     /locus_tag="SRR1747065_scaffold_0_prodigal-single_57"
     CDS             39370..39702
                     /product="ISCaje4 transposase TnpB n=1 Tax=Campylobacter
                     phage CP220 RepID=D5GVD8_9CAUD"
                     /codon_start=1
                     /transl_table=11
                     /translation="MLSRIYNFELIEVNPAYSSFVGNLLYGSNECPDMVASSIEIARR
                     GYKKFQKGWLYPEFNVDDLNEQWKQTLNLVKSWKELYQKIKESKLKYRFLLDPINAVS
                     ANSINKGI*"
                     /db_xref="UniRef100_D5GVD8"
                     /db_xref="D5GVD8_9CAUD"
     gene            complement(39727..40074)
                     /locus_tag="SRR1747065_scaffold_0_prodigal-single_58"
     CDS             complement(39727..40074)
                     /product="hypothetical protein"
                     /codon_start=1
                     /transl_table=11
                     /translation="MILNFIFYILYCDPIKDIQKLNWKYKNQILQEFKKTPFCPAKRF
                     FASHINIIVLNAKVIDSTDLKQLELQLDHELNHLFSSFSNKAKTISIEDKAKEEYKKF
                     LNENKIISKIQNI*"
     gene            complement(40249..40338)
                     /locus_tag="SRR1747065_scaffold_0_prodigal-single_59"
     CDS             complement(40249..40338)
                     /product="hypothetical protein"
                     /codon_start=1
                     /transl_table=11
                     /translation="MITFDDSERLFVSIGYNYGFSKFAKIMNK*"
     gene            complement(40335..41252)
                     /locus_tag="SRR1747065_scaffold_0_prodigal-single_60"
     CDS             complement(40335..41252)
                     /product="hypothetical protein"
                     /codon_start=1
                     /transl_table=11
                     /translation="MYMKCNPDITYLLKKYLVFEDVYYDDVFEQLTKFILHKLDDSSV
                     LRMTFKEILDKLPDWWPGKKYLKKEKNLIVIKINFNDKVEIVKCLTKLNLSENEFDSI
                     ENRLYHDRGLFCSQLDNYDKKDIIIFINSGLIDYDIYDVLCHELIHLFQSISGRSIYK
                     INNKNKIVNLSEKDEENIQDILKINKDMIKKIFDPTEITTYTKEAYSYIKRNTNFTEK
                     IDMNLFFADIDSCLRNKTNINSFKEYFNNIKHNCKDENIRKIFIDNKNKPIVISMIII
                     SYYLGLGINTIKNHLYGYMNKDNWDKIKE*"
     gene            complement(41379..41867)
                     /locus_tag="SRR1747065_scaffold_0_prodigal-single_61"
     CDS             complement(41379..41867)
                     /product="hypothetical protein"
                     /codon_start=1
                     /transl_table=11
                     /translation="MLKFDKVLQSIICESIYSINDKVFKPFVYKGVLIAASMNNDPYH
                     LTNRLKQRGKEYVLDDVFIIVKRGIDHYLNDKELKQFHDRTKSFSFRSKLYPNIIVSC
                     TIEQNKLHDMFDIDSKDIFKSSKYICFIYTILDKDMKTKVNDKQVLTEEIGNEIILVD
                     VE*"
     gene            complement(41854..42165)
                     /locus_tag="SRR1747065_scaffold_0_prodigal-single_62"
     CDS             complement(41854..42165)
                     /product="hypothetical protein"
                     /codon_start=1
                     /transl_table=11
                     /translation="MKLETKIKRACLNQIGFVPGSGLAKFNNELVFFVSNMNNNHIVI
                     LNKSRKSTLEEQIIELFPNFDFKTDNCYQIYFITLGIQNSLAICFVDNHIEGINYYVE
                     I*"
     gene            complement(42181..42257)
                     /locus_tag="SRR1747065_scaffold_0_prodigal-single_trna_10"
     tRNA            complement(42181..42257)
                     /product="Met"
     gene            complement(42303..43229)
                     /locus_tag="SRR1747065_scaffold_0_prodigal-single_63"
     CDS             complement(42303..43229)
                     /product="hypothetical protein"
                     /codon_start=1
                     /transl_table=11
                     /translation="MIYESIGFLQFNMKTYHNFLKNSIKFKNEKVINEDKNLLIDIPE
                     EFVNYCIDHKESLIGFNTIKDLMKTSKHYQNIKNINFNVKLYFSIFDFNNDNEISEFH
                     LKLFKDLSSDDLLKINEEFKNNCRDLDGFLNINCFNSMIICAINSNCRNTYETIYHEL
                     SHFIQKICNIRITSSAVLNKEENNSNNRFNKLKNLGISYNDLKYYFSEKEYSTHVDEL
                     IDGLWKTYLKFYKDEFSNILFFLAMIRNEIKGERDFSKSMLLKHYAEANNNDISPLTM
                     FVAAFNLNHKYQKIDKAIQFHLYNKFSKYFNS*"
     gene            43305..44492
                     /locus_tag="SRR1747065_scaffold_0_prodigal-single_64"
     CDS             43305..44492
                     /product="hypothetical protein"
                     /codon_start=1
                     /transl_table=11
                     /translation="MNNFSEIYNKIIDEMNSISDIESEFIDYDNSKNYYEIVTEDTIS
                     IINEYVKDPESTPIPKEFLNVICSKIKYRKDNIVIISMKELYSLLREYDYPFYQEFKD
                     SLKTFSGNLYIVLLFDRDFNYINNDSMIFFNKTAAFINHFIKDINVCKNICNELLKEK
                     NRNVDAFCSKTNNDLKNNEFFQNNGLIFISLKGEFIKDSLEHELTHFVQKTVGLNKTK
                     TQIKDSNKLNDFINCNNESAQCLVNWLKKNITDNDNQLFRLMQFFSVKFNTNELHQSV
                     KAVLNGFQRIYEYGKLSYISDLDFSKNEINNEESNKNINFRLKWLDTFLKVINSDNFI
                     KNDLKNVITKLFETEEQQEYLIKNRPYFIILLYFGFKNMFKNLNIDEKIKQHFTIFKF
                     KDN*"
     gene            complement(44644..45288)
                     /locus_tag="SRR1747065_scaffold_0_prodigal-single_65"
     CDS             complement(44644..45288)
                     /product="hypothetical protein"
                     /codon_start=1
                     /transl_table=11
                     /translation="MQIIDYTKNLRKFNNLELSVLDALIKEVLLKDSVFDFLKEIDIV
                     KNFDILWYYDSNGKALAGYQMCMNKTIYVSCRMFCGKDPTDFFNNDGYDRFAFDRILI
                     MLSSIIHEAYHYYQHKHIYKAKYFFLQLPIIRNLTIEKEAYAISDYIDKLNLLEKFNQ
                     LRECLLKIRYNFQESYFFNKDEKQLREIIIKQNLDPMRFWNFDCVISSLIANLS*"
     gene            complement(45369..45779)
                     /locus_tag="SRR1747065_scaffold_0_prodigal-single_66"
     CDS             complement(45369..45779)
                     /product="hypothetical protein"
                     /codon_start=1
                     /transl_table=11
                     /translation="MPYVKFVDGIVEYPPINYGNIINVNLDEDWLIANGYENKTEEEI
                     QKYIEDNTPSTPDPGTDIPVDDEPKKYSTLMIIRALGDDWEKYRTKLEAYGYLDQFFA
                     ANYLLETDPLFVEFLKEVPPEIKDQLDKCIWNPK*"
     gene            complement(45807..45989)
                     /locus_tag="SRR1747065_scaffold_0_prodigal-single_67"
     CDS             complement(45807..45989)
                     /product="hypothetical protein"
                     /codon_start=1
                     /transl_table=11
                     /translation="MFILAHYKPIFEYKLLNYKWDYPSHSYQYNLVHYDYNSKGYESH
                     SYQYNILKYDYKSLYS*"
     gene            complement(45996..46574)
                     /locus_tag="SRR1747065_scaffold_0_prodigal-single_68"
     CDS             complement(45996..46574)
                     /product="hypothetical protein"
                     /codon_start=1
                     /transl_table=11
                     /translation="MSYAETYYSGTDFGSYSLLNNYIYKKQTDLVNIPTNYYVNPDND
                     KKNINYSSVTMDYDDNGIKSGTDHNVYTPEESYIILESVPKLSKVPNVRYSLFGSKPN
                     ENTVEFTIPCDGILRYNISNAFNSSNDTFTKNDVKIDVIITDSWLFDTTGLSHSIPIN
                     VNKNDVIKLVRNTGGNGMSCCFYFLPYVYPWE*"
     gene            complement(46577..47215)
                     /locus_tag="SRR1747065_scaffold_0_prodigal-single_69"
     CDS             complement(46577..47215)
                     /product="hypothetical protein"
                     /codon_start=1
                     /transl_table=11
                     /translation="MLETIYNNFDLGYYSCLDGYVYTKQDNLVSIAGNYVVKTDDSVR
                     LNYNTSSNEVFKTSFLYDDDNIKDGTGHKTYTVDEMIIMKYGMLKYGFPKEFTSAETY
                     NTEVKFNLPNTTGVLRMCVCLKTGVQHYQNQIELTINGVLQPLDKTIMIRAIQDPYDG
                     TRDTIDGYGGFAFKITDELKGKEITFKQSCGSDIRYKYVFYFLPYTYPIEEI*"
     gene            complement(47236..49152)
                     /locus_tag="SRR1747065_scaffold_0_prodigal-single_70"
     CDS             complement(47236..49152)
                     /product="hypothetical protein"
                     /codon_start=1
                     /transl_table=11
                     /translation="MYNGCVNLANYAHDALPYYCKYATRAFMNTKHLSNGQYYPRNVE
                     LAISMFQNSNIRWVWNLDSRENKIFNADGMFLNCSSLHSVYGLTNAPALSSANYMFSN
                     CTSLSSVNGEFDNTKIEISDKLITAQGMFSNCTSLPISLSALPDNLNDISNMFMNCHN
                     AKLTISKWPKNFSNDEIVGTFYQCNNSQLDFDSIPSSVKKFNYVFCGDTSATLNFTED
                     LPESIEELDHAFTDCPQLIFDCMKLPDNLKNMDNTFAGCTSTTFNFRYSLPNSITNMN
                     KAFYGCENAVLEFDTLPTNLTTMTAAFANCKAASLTFSAFPSGVTGSLDEAFYNCSGS
                     ILAFTALPSTCTSLSYTFTNCVTANLNITSIPDTVTSLNETFRSCSNSTFNIPSLPDN
                     CIRMNACFCDCPNLTITAPKLPSNLRTADQAFRNCSNTVFHFTEELPDSLVTMGEMFF
                     NCKKGNLKFSKLPANTTYLAYAFNGCEDSVLTISAWPTNGKMTSGMWAIFSNCNQAKL
                     KFTELPSTAGSISYIFNNCINSELNISSLPDSITNLESSFYNCTGSTFNIDKLPSNIV
                     NMKNAFGNDTGLTADLDTIVDNAPNSGFTKLTNIEGAFYKCINVTGSRSLFMTACPNV
                     TEDTDAFYGTATTD*"
     gene            complement(49154..49573)
                     /locus_tag="SRR1747065_scaffold_0_prodigal-single_71"
     CDS             complement(49154..49573)
                     /product="hypothetical protein"
                     /codon_start=1
                     /transl_table=11
                     /translation="MHKDIPYKNNPMGYYEAFNNIVPISASIYPGGTINGETVGSEFH
                     FYCDIPENTGLVIVDWGDGNKDEYTTSKISHTYSTSQKYTVTIKGNYTKLRFGTLLDT
                     DPNYDSSDSESAKLLTYINIKTSDCRINKWKITYRLY*"
     gene            49677..49847
                     /locus_tag="SRR1747065_scaffold_0_prodigal-single_72"
     CDS             49677..49847
                     /product="hypothetical protein"
                     /codon_start=1
                     /transl_table=11
                     /translation="MKFGYFYKRSKTFDVTVAPGLPINSDTTDTNIMSVRILPYFKNG
                     SCKINWRRWNTN*"
     gene            49804..50064
                     /locus_tag="SRR1747065_scaffold_0_prodigal-single_73"
     CDS             49804..50064
                     /product="hypothetical protein"
                     /codon_start=1
                     /transl_table=11
                     /translation="MVLAKLIGGDGTQTNESEIKTSTDIVHTYSTAGLYTIKISGSGF
                     SQIIIGGDDGDNAKRSLSVRKCNFNFNCLRRFNIVRLCILRL*"
     gene            50069..50827
                     /locus_tag="SRR1747065_scaffold_0_prodigal-single_74"
     CDS             50069..50827
                     /product="Uncharacterized protein n=1 Tax=Treponema
                     denticola OTK RepID=M2B2W3_TREDN"
                     /codon_start=1
                     /transl_table=11
                     /translation="MDGPNFELPENLTSGLMAFADCNNLTSKITKMPKKLTGVKNMFR
                     NCYKMRFDITNLPDKIDKWSNLEFANSAGTFPLTEIPDTYTTMASMFTNCSNAILPIK
                     KLPPDLTNLGYTFTRCYNAISIIPEIPSKVTTMNNTFTECSNMTFTFTELPDTCTNMQ
                     YTFERCSQKFKITKLPANITNMKYAFDSCTNLECNLDELVANAPTEGWTSLTDASYAF
                     RNATKVTGSRSAFLAKCPNLTNSTDMFLNTNTTE*"
                     /db_xref="UniRef100_M2B2W3"
                     /db_xref="S3L400_TREDN"
                     /db_xref="M2B2W3_TREDN"
     gene            complement(50860..51813)
                     /locus_tag="SRR1747065_scaffold_0_prodigal-single_75"
     CDS             complement(50860..51813)
                     /product="hypothetical protein"
                     /codon_start=1
                     /transl_table=11
                     /translation="MNKFIKTYFDMINSRLFFESIRTINHNYRKILDIKSKTAQEFYD
                     SVIVIKKDNLVLESQQNAKFSKSLINKIYNTSDFTQLQASEIFNRCSSNIKENYKIEK
                     DIPLYIFSFSFSKNAKMICNIFSSFNIEFSLKDGSLKEKYNYESELFKNSFKDVSGLC
                     SNQNTCVLMIFNKDMINENVINHELHHYLQIILMKTSNTPNIASHFKDIPELQLSTND
                     LEYLFDKYEFETYIKIDLVNILTELYHKFYSDISKSKFIDKFIQLVQKDPKNVIKNLF
                     KFLSQMKNQDTTSLRLFAACYLINDKLYLLNSLKWLKESFK*"
     gene            complement(51862..52080)
                     /locus_tag="SRR1747065_scaffold_0_prodigal-single_76"
     CDS             complement(51862..52080)
                     /product="hypothetical protein"
                     /codon_start=1
                     /transl_table=11
                     /translation="MLPTDVYVKAAARGVLFHKSNLKLFILCVIMTIIAIVDVGIRNN
                     FWDLKNGQWGFLNCQAVADYCHRQAKAH*"
     gene            complement(52721..53308)
                     /locus_tag="SRR1747065_scaffold_0_prodigal-single_77"
     CDS             complement(52721..53308)
                     /product="hypothetical protein"
                     /codon_start=1
                     /transl_table=11
                     /translation="VRIISNDIKEKISNTFKRKRKILEQRYCKICNSKINYRNKSGYC
                     KICVKSKRIISNKTRKLLSEAGKKSAAIQRNTRRSKNEILFYSLCKEKFKNVKHNEPI
                     FNGWDVDVILEDYKIAILWNGNWHDKVVVNQETFNRVKNRDKIKINEIKKCGYYPYLI
                     KDEGSENKEKVYYEFNRFLNINLILFNLHIKMYNL*"
     gene            complement(53626..53698)
                     /locus_tag="SRR1747065_scaffold_0_prodigal-single_trna_9"
     tRNA            complement(53626..53698)
                     /product="Pseudo"
     gene            complement(54336..54410)
                     /locus_tag="SRR1747065_scaffold_0_prodigal-single_trna_8"
     tRNA            complement(54336..54410)
                     /product="Gln"
     gene            54677..56383
                     /locus_tag="SRR1747065_scaffold_0_prodigal-single_78"
     CDS             54677..56383
                     /product="Uncharacterized protein n=1 Tax=Dictyostelium
                     discoideum RepID=Q55DB7_DICDI"
                     /codon_start=1
                     /transl_table=11
                     /translation="MITESDYQQLYDWFLSAMLPIVTNQVSKEFNESLSNKLNKCEEI
                     YSTLDKEFATINSENIAKLTLKYQSGTSGSIDSNGLINKEVSVISGSSLQNRFEKTGN
                     YLTFSFNPLPASVKYVESISSQLTNFFNSKLNAHNNVSYYTTVHAPAFTSFSGMIFKE
                     IYDKHDTDVYAHKNLISLENYYNKDTTNAQLEQLARKAQIYANNSVESHNNSTDLSVH
                     ENRFNNHNTDKNAHKNLESLDNYYNKNEIDTKENTLKSFINDENYLTKNYAKNAIEEH
                     NNNDKSHETLFNKKANISNPNFTNDVTIQNDLYVNNVAHISNLSFNDDVITLNRSITI
                     SSSTAVFAKAGIYDVTIVDSAGNSNFKNIKSISLSMLNGTVENVNENNGKTIPNIDWC
                     NQRISEIVPYGSMPDYANLEILQKGDVSYIWKVNVPGYIMMSFGNNSDVDFALYVASK
                     SEYLQNLERYTSEIFKISEGFGHGDGDQSSICVPIFPGTQTYIRPTIDNSKGNIENAV
                     WIFVPCLATREFEEKHNLFIQQITQNLGTGHLNKNTSGYYKITDMFNTKSNQNIWIEN
                     LK*"
                     /db_xref="UniRef100_Q55DB7"
                     /db_xref="Q55DB7_DICDI"
     gene            56421..56654
                     /locus_tag="SRR1747065_scaffold_0_prodigal-single_79"
     CDS             56421..56654
                     /product="hypothetical protein"
                     /codon_start=1
                     /transl_table=11
                     /translation="MLNNNFDTDYDYVDELDITDSEQIAKEIDRIEQDSLDAKRKKEK
                     DKNYYVTNKELLAEIRKYIESKKNDPDGKRTYF*"
     gene            56632..56979
                     /locus_tag="SRR1747065_scaffold_0_prodigal-single_80"
     CDS             56632..56979
                     /product="hypothetical protein"
                     /codon_start=1
                     /transl_table=11
                     /translation="MVNGHISEELGIMIMKICIRFSLHPRFFGYSYRDEMVADAIYTC
                     LSRGVDKIDPDRPGANPFSYFTAIAFNCFRGRINSEKKFMETKKRFRENRYSDFEQKE
                     GLNQTQDNPDEED*"
     gene            complement(57019..57507)
                     /locus_tag="SRR1747065_scaffold_0_prodigal-single_81"
     CDS             complement(57019..57507)
                     /product="Putative NTP pyrophosphohydrolase protein n=1
                     Tax=Bacillus sp. CAG:988 RepID=R7F172_9BACI"
                     /codon_start=1
                     /transl_table=11
                     /translation="MQEISAGILVYRMDKRGTIQVLLGKNGGPRYENRSVGTWNIPKG
                     HVEQNEDILSTAIREFTEETALILPDINLSNLLYLGTAYTSKRKKCVHIYACKYDFNP
                     DGNHVDIKSNMCMTEWPSHSGNMIEVPELCDAYYFDLSTAKNLIFPYQRVFIDRLMDQ
                     MI*"
                     /db_xref="UniRef100_R7F172"
                     /db_xref="R7F172_9BACI"
                     /db_xref="nko:Niako_4719"
     gene            complement(57642..58961)
                     /locus_tag="SRR1747065_scaffold_0_prodigal-single_82"
     CDS             complement(57642..58961)
                     /product="Gp566 n=1 Tax=Bacillus phage G RepID
                     =G3MAU6_9CAUD"
                     /codon_start=1
                     /transl_table=11
                     /translation="MTTKITNASIKLNDVRSYIAANVDLQLIQRSAPRLYIQGPPGAG
                     KSMIMEEICRENGWGLKCQYISNCALEYLTGLPCKVENGKTVEWSKPAILNLDNLDYC
                     PPNYEKGKTPVIILFDDFHLCDRVMQKYMFQLLTYKGLNNYRLEDNVAIILAGNRISD
                     KAGAMPIPAPVCNRMMFVEVEVDAKDWLTNFAFKNNVRDDVISFIHNKGDVYLSMNPV
                     ESTSWASPRAWTFLSSQMNSYEKRFGKISLDVLRVMAVGEVGPEAASEFITYRELFAK
                     WDFDRLSKRNIKDLSKEFETESKKNPTAIYAIISAAVAWMVKVYRDNDYDINNETVKK
                     SVEFTYDVLTSFLLMKIKGVNPVPMVLAGTQFINMYSSSDGNGSDTKTRKLSKLFLSN
                     LNRDRDLDYLFLEIISNIFHAKLEEEDVERIKKAKQNLKYGGSVIED*"
                     /db_xref="UniRef100_G3MAU6"
                     /db_xref="G3MAU6_9CAUD"
                     /db_xref="sku:Sulku_1541"
     gene            59393..60778
                     /locus_tag="SRR1747065_scaffold_0_prodigal-single_83"
     CDS             59393..60778
                     /product="hypothetical protein"
                     /codon_start=1
                     /transl_table=11
                     /translation="MMDKFEKAYMNSIKLSKQGGGLNEGIASTLVKAGLKIASKVGKK
                     AIKRGTESIVKKSGSNLAGKVAEKTMEIAASKTLAKVTPKIVTKMVKQVASKMNKSKI
                     FKMLSKKRYLKALVVDRILEGNTENFKISVELLIDYVKGNYTSTPWTVIALLAASIAY
                     IVLPEEVGKKIEDSELINKILSETFINCKSELDKYKEWKLKNPQKTTDLNNDEQIISE
                     FGDVPELLERSLVKECNNIYNYLNNTQNIARYIIFESAESDEEKLEELQKIDKDTADK
                     VAMALKTHGATPLQLNRKGSQFLSQGQKAGVSIDSFRGKKKPDKEAAKKILEQEEWFM
                     KTMKDVFSKETLISLIPFSQKPTLDDLEQFFLCMKDYVAGNYDLSEPEFDALLGIGCD
                     LGFSALSLALGGYAAFATFGLSAILGVISCAATLGYVCDNMAIIGRIYKKRKAENNMK
                     LNDAEVVAVNP*"
     gene            60834..61358
                     /locus_tag="SRR1747065_scaffold_0_prodigal-single_84"
     CDS             60834..61358
                     /product="hypothetical protein"
                     /codon_start=1
                     /transl_table=11
                     /translation="MKRLTKKTRKRLIKNRSRFINYRLKHTKFRLKDIVKFLYDNEIY
                     IGIITEISFVFKKPYYTINSLDFKKCFNVYSENIISKIKRYHHKLKRVKHLFKSHTRV
                     NIKISKEFINDYCNFYKKNISEFIKELNDNLILIDSSHEIDILNFYKCSKSYDVYLRD
                     HLILHEDIITKFLL*"
     gene            complement(61342..61614)
                     /locus_tag="SRR1747065_scaffold_0_prodigal-single_85"
     CDS             complement(61342..61614)
                     /product="hypothetical protein"
                     /codon_start=1
                     /transl_table=11
                     /translation="LGLNKTYELTDKLCYEILTHRKFQISKLNRFCGLTKYDNEYFKL
                     IIAFDNSITANLVTLIEISKQKYEKLIHEDGYTSDNGEIYNFIIKI*"
     gene            complement(61667..61795)
                     /locus_tag="SRR1747065_scaffold_0_prodigal-single_86"
     CDS             complement(61667..61795)
                     /product="hypothetical protein"
                     /codon_start=1
                     /transl_table=11
                     /translation="MSKFLEIYNLIMEELITEGFPSPDENAIEYLPKSKSIGLKKF*"
     gene            complement(61797..62213)
                     /locus_tag="SRR1747065_scaffold_0_prodigal-single_87"
     CDS             complement(61797..62213)
                     /product="hypothetical protein"
                     /codon_start=1
                     /transl_table=11
                     /translation="LKIHPGWDIAPQVGDFFRLKTGEIEEEYEVNQVIDRQLTNQGGI
                     NPMFGRYIFICKAVRRNASHEEVNPTNVERIPGEDFIDELINDVQQSETKQANYTKPS
                     NNKNQNIMASGVYNYPNKEDETYGGYGETPNNSLGV*"
     gene            complement(62161..62985)
                     /locus_tag="SRR1747065_scaffold_0_prodigal-single_88"
     CDS             complement(62161..62985)
                     /product="hypothetical protein"
                     /codon_start=1
                     /transl_table=11
                     /translation="MKVRKTKRAIKETRNPGKRYVSEAEQFSYINYLDKTVNNPQVFS
                     WANPIRQSASQDLMRNYYDNMIRLNGIELAYFRKYNTFFKEGKENHSNIIYGEDTTAE
                     YYISADVRAFLNISKQDFAFNMMGYEAMEEIELFISVEDFRARFTSLVGTISSEIFVV
                     PAYGDLLTNEYFGKIDVPEFYAEFYGTLPDNSTYLTNVYPETKERAMNSQFFKSVARI
                     SNLYPLTGTLKGWLYPEEERGYKLSGYLSGELTYHTLDNIENSPRMGYCSTGWRFL*"
     gene            complement(63119..63421)
                     /locus_tag="SRR1747065_scaffold_0_prodigal-single_89"
     CDS             complement(63119..63421)
                     /product="hypothetical protein"
                     /codon_start=1
                     /transl_table=11
                     /translation="MKTNFNKIVSHVVSDENDKCAQTFLKYCNKFDLPPEWLYGWFKE
                     YELGRIFQLIGLEKIGSTQFVIVRYKDEINKTYYLSLLSLNKSRFIGEELKGKYAK*"
     gene            complement(63450..64097)
                     /locus_tag="SRR1747065_scaffold_0_prodigal-single_90"
     CDS             complement(63450..64097)
                     /product="hypothetical protein"
                     /codon_start=1
                     /transl_table=11
                     /translation="MVDTNITAYLFDELAKSENLFSASGLKKVLKELMNLETYEKYKE
                     KNVNFDMERNVISHIPMTYYGKKKIHLCCVPGCNIPTYCGHRVCECHKHEYENLSPYK
                     LRKMFPEQREIPMIGIYGAFWTWLHEYMNKRNKKTGFEAAKQEHRMNRIIQYIAASTI
                     LTVEDIEMYLMSKPTISKNFTNKCEFEKGVSLKPAQVVDRLLINEAELTNILINR*"
     gene            64583..65239
                     /locus_tag="SRR1747065_scaffold_0_prodigal-single_91"
     CDS             64583..65239
                     /product="hypothetical protein"
                     /codon_start=1
                     /transl_table=11
                     /translation="MLYDYIKSVSKLEVKINEFTHDMIHFGFPQYDINGNLNGKTVQV
                     DVLFTVTPEFCKFYMYSPSEKESSFKGAHRNDLLRAIAKTISFQPLKEDLDGNLLTWI
                     QFDLASNGMFNCVKTIVDEDGNHLKWGNTDENLEIGYAVDLSKKLISDNPDEVIKYLI
                     GEKYNINDVDTFEKLLNIIENDNDFKFSFIKDKILNEAASLIYENNRIQFPEIMEKYL
                     *"
     gene            65236..65496
                     /locus_tag="SRR1747065_scaffold_0_prodigal-single_92"
     CDS             65236..65496
                     /product="hypothetical protein"
                     /codon_start=1
                     /transl_table=11
                     /translation="MKIYADIESKYYMFNGKEFKTTNEAWNELKRYVLSKYTDSLKEE
                     IIIDDTQHLIKIITKDTKNLAMDRYVPIKDPVNIIDLDANVK*"
     gene            65515..66561
                     /locus_tag="SRR1747065_scaffold_0_prodigal-single_93"
     CDS             65515..66561
                     /product="hypothetical protein"
                     /codon_start=1
                     /transl_table=11
                     /translation="MSVLKSAQGVLNAAGAAANLINGLQPKEFYSVADFYNFIKKPDN
                     VPTNHPLFTVVPHMSNSVDSAGNMYPIMKTMFTDEWLAKFAISIQSITLPQLGISSGS
                     KFGEAVVDDTPLGWFQSMANTSPTYATSKEITIKFLDTQDPVIEKFIYPWFIYCMRTN
                     DKKYTAEELQNILYKHYSVNSAIKDTLKTGAAKAVSWLTENATPGISNAGKSIANALT
                     KKKQISLNEAPYTFPRMDIVIKFYRPDEVMGISEMMNPNFIYKIYGAYPTEITLVDPM
                     SGKGTGAGDIQRPVKFAYNHIVCLPDAGWESDYFGTSHFPFKGLSPAKLLSQAQNITA
                     TVAGQASSLSKAFK*"
     gene            66566..67585
                     /locus_tag="SRR1747065_scaffold_0_prodigal-single_94"
     CDS             66566..67585
                     /product="hypothetical protein"
                     /codon_start=1
                     /transl_table=11
                     /translation="MLFFRNNSMISRVNPLNKMVRANKQVATPYQNTSLLQSISGKNM
                     NNMINDASKFNQKRSSRQEQTKFVNDLIKRKTSSTTLKTKTQFNIQQTANYNFSNRTL
                     DKSNLPTPLRKLNQDINNISKFDRDNLPIPPRKNNQNIEDTNINDEITSQQQVSLNKT
                     TLPIPEYKSPNKNIKEESSKNLSQQELQNLVDIANNGSGQEKENAVTILKSIMENNKE
                     APKIISPMAKYSDKTEISKSIESDKQNLTEIKPLSVDVKEKVIKRIITEVYDEKEFEY
                     QKFIETIYNIAVAHKKSPVLIPVLNKALSRLNRVSIIKLPEELMQKFITIALEEIFPE
                     TFKKN*"
     gene            complement(67701..69788)
                     /locus_tag="SRR1747065_scaffold_0_prodigal-single_95"
     CDS             complement(67701..69788)
                     /product="Hef n=1 Tax=Campylobacter phage vB_CcoM-IBB_35
                     RepID=H6SU53_9CAUD"
                     /codon_start=1
                     /transl_table=11
                     /translation="MNKRYEKYEDLFEQIKNVFNQALIENHLTSKINYEKKNNVEFVS
                     KCENVIKEFPEFQKLTYLIKSICLNQFPQKCKNKSCNNYLNYGATYMSRYKYCCFSCA
                     HKSEEVQEKYKQTMIKKYGVASPLSIKEFLEKAKQTSLEHYGVEYPSQSNEFKEKVKK
                     TSLKKYGVEHVLQSKEIQEKAKQSMIKKYGVENAAQSEEVKEKIKQTNLEKYGVEHVL
                     QSKEIQEKAKQSMIKKYGVDNPLKANKIKEKIKKTNLEKYGVEHAASSKEVREKIKNT
                     NLERYGSVSPFGSKEIQEKAKQTNLEKYGVRNAIEAKEVQEKARQAIFKKYDVNYPLQ
                     SKEIFEKTYEARIKNQLEKIKKIGLQLGYELLSNSYSKITDEYMWKHISCGAEFKSVM
                     HQTKTFKSSSYIPYCPHCFPHDKSKTENEVYDFIKSICTNVVLQHDRQLIKPYELDII
                     IPEKKIAIEFNGTYWHSTQFGVNNSYHLMKTEMCEKVGYRLIHIFEHEWVNKQEIVKE
                     KLRAILGVEQERIYARKCIVKEIDIKTKNEFLNRYHIQGEDKSKIKLGLFHNDELVAV
                     MTFNKPRFNKNYNWELIRYATAKHIIGGAGKLLAYFRRTYVGSIITYADRRFSKGNMY
                     EKLGFTLIGISQPNYWWVKNNKVLSRYQTQKHNLNNILKDKFDPNKSEFLNMSSNGYY
                     QLFDCGNLIYILT*"
                     /db_xref="UniRef100_H6SU53"
                     /db_xref="H6SU53_9CAUD"
                     /db_xref="cgu:WA5_1708"
     gene            69922..70539
                     /locus_tag="SRR1747065_scaffold_0_prodigal-single_96"
     CDS             69922..70539
                     /product="hypothetical protein"
                     /codon_start=1
                     /transl_table=11
                     /translation="LNDIEIDRRKHGLERDYSKDIRIKDIIQKKFEVPCIFGDRGIIL
                     KSLENYTGVVQLPLYILSTGSIKTDTARNADLHVDIFYQQDPQFYKLDPSDPHYKKYE
                     LSRRRGLPVSIDYSLTLITKYREDLDQMCTNWMVHMRPDVYFKWWHPREKSVPLESEL
                     LWDQSISFDGPDDFDVNSKFQYKATTNFTFKTWIFPRIKFSRRCY*"
     gene            70796..71830
                     /locus_tag="SRR1747065_scaffold_0_prodigal-single_97"
     CDS             70796..71830
                     /product="hypothetical protein"
                     /codon_start=1
                     /transl_table=11
                     /translation="VGDILTKDTFNNLPDWDTYQDYCLFDRIMNERCALKAVYFAGGF
                     PMSAMSITPPSGDFLFQHFYSENFKHLSPSAGYCPELYEEEFGMCYTESMPICYNYDI
                     FSKDFIAKGICKNERYNILVQSIMNSISGFTHKVEVENVPIDSKHIKMSYSKSLDVNL
                     NDIKSNSGVVIDITNNINLWNKHNKFDCHRLKNSITPVKFLIESLPYKKKCSLVKELI
                     KTYWNNIELVHCIDDNTPIKGKGKDSNVYYFIECNNDKFWKGLSAISNKEEIRLMNVK
                     CSKTIDENQYTIIANNYFYFVLKNEEIYDWNIVTLPRFESTGHPIFNIAYPEGKLTYG
                     ISIDMSIGSW*"
     gene            complement(71845..72309)
                     /locus_tag="SRR1747065_scaffold_0_prodigal-single_98"
     CDS             complement(71845..72309)
                     /product="hypothetical protein"
                     /codon_start=1
                     /transl_table=11
                     /translation="MKTLTTKVFDREDCPEWAKYAAVSSNGNGYWFETRCNILKIPNN
                     IKHRYIAKFFSKNWQNSWIENPKFFKKKNEKSSIYSASDLRSISEEKMNIWIKENIKM
                     INRLLEKCKIAADRGEFEYYFKNKAWINEVYMKRYFKSLGFKVYFDTCCIKW*"
     gene            complement(72313..72474)
                     /locus_tag="SRR1747065_scaffold_0_prodigal-single_99"
     CDS             complement(72313..72474)
                     /product="hypothetical protein"
                     /codon_start=1
                     /transl_table=11
                     /translation="MIFNIFLIIAVLILFGISIYLHMKVLDLEKLLSITSNIVSNHLN
                     SETFVNKKD*"
     gene            72566..73015
                     /locus_tag="SRR1747065_scaffold_0_prodigal-single_100"
     CDS             72566..73015
                     /product="hypothetical protein"
                     /codon_start=1
                     /transl_table=11
                     /translation="MSYILGFKQTIMNFKIEDGYTYTLTLQGSGRWESSNSNITDGEM
                     EVKYNEGSNTNLQLTDNNEPYLSYINVSGVGDIAIILISKDRICMIDMAGDVVGLVDN
                     GKSYCSVAPKTFEFNKNIADIFPEEAYIVGDYNTNKLNTFIIKKVKK*"
     gene            complement(73309..73380)
                     /locus_tag="SRR1747065_scaffold_0_prodigal-single_trna_7"
     tRNA            complement(73309..73380)
                     /product="Asn"
     gene            complement(73867..73949)
                     /locus_tag="SRR1747065_scaffold_0_prodigal-single_trna_6"
     tRNA            complement(73867..73949)
                     /product="Leu"
     gene            complement(75095..75850)
                     /locus_tag="SRR1747065_scaffold_0_prodigal-single_101"
     CDS             complement(75095..75850)
                     /product="hypothetical protein"
                     /codon_start=1
                     /transl_table=11
                     /translation="MFTPGSLLYYIKQKLYDKQFLEISYKELCEHLSINSHKNFKNAV
                     KKLLINYKIYILYFDPVTELRYLYDCPEKKIIKQYFDVNLNVPAARFEFATKSIIVLN
                     STIIKDEKRLEQSLDHELNHIFEHFLNDDKDNIENLTSDKIQTDIERYFIDELGIKIS
                     NMNEFKDYAEHMFGKSEFYEMISDLCNILSLYFNEKDSIKLFRKLEFMLTDTFINSTE
                     FKKLEEPVKGSILFAYTCKRFSPKKNGKQFYLK*"
     gene            complement(75994..76070)
                     /locus_tag="SRR1747065_scaffold_0_prodigal-single_trna_5"
     tRNA            complement(75994..76070)
                     /product="Leu"
     gene            76303..77145
                     /locus_tag="SRR1747065_scaffold_0_prodigal-single_102"
     CDS             76303..77145
                     /product="hypothetical protein"
                     /codon_start=1
                     /transl_table=11
                     /translation="MKFIIAHKKSVSDEPVKPTSLFDENYHGPILVDPESDINLRAGD
                     TCGCCGNEGFFGYWVPSGNMTGINRVWYRNIGCEGDDPSYIKFDTKLNCWELYDDCCG
                     GTFLSSPENINTANAKSPWDYSYTAENTNAQASVPSATTVKMYPSFNAEKADGSKASY
                     VIYPWRSIDNAKVNLGMWSSTSCFDVCCGYYYKTGKTVNDRPQYTNNLYYMQYISNAN
                     NTYGWVLTINPDKTSSDKTLSNDSDFVWYSLNNNGNPEDVSGEFVITPVKNYGVRRVY
                     VEKC*"
     gene            complement(77209..78180)
                     /locus_tag="SRR1747065_scaffold_0_prodigal-single_103"
     CDS             complement(77209..78180)
                     /product="hypothetical protein n=1 Tax=Bacillus
                     massiliosenegalensis RepID=UPI0003032B4E"
                     /codon_start=1
                     /transl_table=11
                     /translation="VPVEDYSGYIITYLMSHLDFDLYSKVDVVSGSSIGGILTLAYSV
                     NSDYKWINELFEKGASKIFEKRFLGGVIGPKYDNKELEKFIENIVGDYKLSDINKICN
                     KNLKLIVPTLDYTLTQPRIFTNIDLEYAKEYDYPLKKIGIATAAAPTYFPAVEYIWNK
                     VEKNYGKMQELPIPSQIYYLTQQAMKFRTDKSVLIDSGVIENIPVITTYTTLKSRYGI
                     NVEDIDMFIIGTGDDREHPKETAEEVTNWTAVDWLTHFIIPYVTESNELASVNFGAQM
                     GFNSFEYYNPLNTTGDMDDPNILPTLKAQCDEIVDDFKKEIKEFLER*"
                     /db_xref="UniRef100_UPI0003032B4E"
     gene            complement(78119..78256)
                     /locus_tag="SRR1747065_scaffold_0_prodigal-single_104"
     CDS             complement(78119..78256)
                     /product="hypothetical protein"
                     /codon_start=1
                     /transl_table=11
                     /translation="MLTVKTVKEDFPKSKRRRKKVKVLICAGGGLFRLYYYIFNESFR
                     F*"
     gene            complement(78353..78967)
                     /locus_tag="SRR1747065_scaffold_0_prodigal-single_105"
     CDS             complement(78353..78967)
                     /product="hypothetical protein"
                     /codon_start=1
                     /transl_table=11
                     /translation="MNLKIFFIYLILFFPGHYHKNKLYKSLQTLDANLLMVGSPMQLN
                     WGEYNQDKFIYILDPVNNDLKEIKNDINSRYEKVYYSLLTNKRYAEDELAKLCKNNYV
                     KLVVDSKYQLNQILTLTDFIRKFNPITVETEYLISIANDTIMESADAIVKSGSKDNKE
                     YLMEYLESAYKEISKVDEDIDKQLLFHLAESYYEKAQSTEKEEE*"
     gene            complement(78909..79511)
                     /locus_tag="SRR1747065_scaffold_0_prodigal-single_106"
     CDS             complement(78909..79511)
                     /product="Endonuclease subunit n=1 Tax=Escherichia phage
                     PBECO 4 RepID=L7TJQ6_9VIRU"
                     /codon_start=1
                     /transl_table=11
                     /translation="MKYNFVETQNKKILIFSDQHFGHSKDNPFKLKQTEKCMEWIISI
                     GKKNNVDYVIFMGDLWEQRFAISVKTMNIAIKCVEELAISFEKVFLIVGNHDTYYKNS
                     NEVNSIDFLKMISRNENIEIINNEPYYLTIAGKTLGLFPWGSKIKEIYSDQNFEKCDY
                     AFGHFALNGIEMTGGLSVGEKYEFEDIFHLSNIVFSRSLS*"
                     /db_xref="UniRef100_L7TJQ6"
                     /db_xref="A0A0F8YRY6_9ZZZZ"
                     /db_xref="L7TJQ6_9VIRU"
     gene            complement(79528..80523)
                     /locus_tag="SRR1747065_scaffold_0_prodigal-single_107"
     CDS             complement(79528..80523)
                     /product="Uncharacterized protein {ECO:0000313|EMBL
                     :KKM05984.1}; Flags: Fragment;;  TaxID=412755
                     species="unclassified sequences; metagenomes; ecological
                     metagenomes.;" source="marine sediment metagenome.;""
                     /codon_start=1
                     /transl_table=11
                     /translation="MNVDLTKYDLIPVSSAVVNIEKCKDRFEDEYVYDLEVEDNTHTF
                     FANDILLHNSIYIRMDSVLLKLFGTTDVDWNSDETIQRIKDYVDHEFQDDINKHCADF
                     LCEKFFTDQRRVEFKREKISAQGDFLAKKHYVCHVVDNEGFRCDKFTYTGVDVKKNEL
                     PDSIKTLLKEAIEGFMIEDWSNNKFQIKIREIYNQFCELPIEKMSYIKNYSTKKNAEY
                     FDLEKGANAHAKAAEYYNQVLRETGLSSKYEFINMGDRFHYFYCHTDNPYGIAEIGYK
                     DKWPKEFNKLFKPDINLMFQKTCMAPLRGFMENHAFAKFEPELEMDSGVIPLFDL*"
                     /db_xref="A0A0F9H4M1_9ZZZZ"
     gene            80852..82081
                     /locus_tag="SRR1747065_scaffold_0_prodigal-single_108"
     CDS             80852..82081
                     /product="hypothetical protein"
                     /codon_start=1
                     /transl_table=11
                     /translation="MKFNDYTPNDDDEACLIILKYFSSPKKIISQNYTKNNFAIFKKC
                     YPKFWEYIANKTFCINNKQISFKPRTQFTLIINGQKFIKQYSNDRKIWEKFKHIIFPL
                     DDGNIDNRKHMLSNIISLNPAGFDVLNFVKKFYPNLYNTYLILFLDSKSHREVIYRAI
                     HGIYDIPNINGVKLKFLTYNSGYESKNIYEALKNVDISDEDAILNVFVNKLKNEKKAS
                     IHLKRFFPKLYEKIDKKYSCKFFSTKVMLYLYKLTEMPKCAECGKPINEKNTYKFYEY
                     CSLKCARQHFSKETAYLAEKLYGKNWMIEWENYKDLSNKFTSISYNLYKDIINPSNLL
                     RSKTDFHLDHIIPKSYGFLNKIDPKIISHYKNLQMLSAHDNLVKSTNISNIDEINELI
                     FNIKDNLQSNNYFKIQD*"
     gene            82637..82933
                     /locus_tag="SRR1747065_scaffold_0_prodigal-single_109"
     CDS             82637..82933
                     /product="hypothetical protein"
                     /codon_start=1
                     /transl_table=11
                     /translation="MTQEYYIEKYGKELGPVKYQEFKDKTKFMSSEAQYVKKYGEELG
                     KQKWAKYCKSCARTKESYIKKHGEQDGLIRWNKYCVRQRRSEYICLQTKCLWMG*"
     gene            82872..83600
                     /locus_tag="SRR1747065_scaffold_0_prodigal-single_110"
     CDS             82872..83600
                     /product="Uncharacterized protein n=1 Tax=Campylobacter
                     phage CP21 RepID=I7KLW9_9CAUD"
                     /codon_start=1
                     /transl_table=11
                     /translation="VYVSGEVNTFAYKQNVYGWDKQTFDEYNKSRAVTKENLIKKYGK
                     DIGVQRWNEYLQKQHHTKTLDYLIEKYGKEKGLVEYKRICSEKLLTKENFIRKYGEID
                     GIIKWKSYLDGISRGYSKVALNFIKQIAAANKENHKLFYGENEKKFDIFAHGFTYVLV
                     DLYDETTNKVIEFYGDFWHANPLIYKENDIVRNGLTAKEIWNHDMERINLLKEKFNLN
                     VRIVWEYDSKNQNILNEYTRWIYE*"
                     /db_xref="UniRef100_I7KLW9"
                     /db_xref="I7KLW9_9CAUD"
     gene            83593..84042
                     /locus_tag="SRR1747065_scaffold_0_prodigal-single_111"
     CDS             83593..84042
                     /product="hypothetical protein"
                     /codon_start=1
                     /transl_table=11
                     /translation="MNNSEKDFPIPIDLTDYKFNIGDLFEDNNGKTIEVLDRFESHSK
                     VKYILLINMQEMEEIFESELKQYKLIKHIDENDRKEFITNIKNTTKNFSNYKFEICST
                     VNFNDKSYIISNKECIPCYLDNKIVYILSKENEEPLYVDEDTIIKEI*"
     gene            84046..84414
                     /locus_tag="SRR1747065_scaffold_0_prodigal-single_112"
     CDS             84046..84414
                     /product="Putative DNA-directed DNA polymerase n=1 Tax
                     =Campylobacter phage CP21 RepID=I7JVY0_9CAUD"
                     /codon_start=1
                     /transl_table=11
                     /translation="MFIPVKDLQIEHVDKIKIEELYDLLLNDNSTSIDTLKNGTEVLL
                     LNNKDVKCDSINGLTNIKNISRHKVTKDKWKVSVGNKTIYTTCDHSVMVYRDGNVIEV
                     RPEDIKESDCLIVKKKDPKE*"
                     /db_xref="UniRef100_I7JVY0"
                     /db_xref="I7JVY0_9CAUD"
     gene            84411..85568
                     /locus_tag="SRR1747065_scaffold_0_prodigal-single_113"
     CDS             84411..85568
                     /product="hypothetical protein"
                     /codon_start=1
                     /transl_table=11
                     /translation="MNFDNLQKLYKELIREDIDINSDNIKELTSSLYQSKFILEQEYI
                     NGWKLVNEVVEDPELTPVPKNIFIDIAKKLCKEYSIVKYSYKDLYQNLKKYDYEYYDE
                     FKENLKKYSATNANLYVILSPLDLKHSADSNKTIQLMKSSMSEADTYRLFQEIFRNVN
                     ASAFTLSEINLNSAVNKNSFIFLNRDKLGNKWKDTLEHELTHFIQRIVGFDKSLSKTL
                     NNEFLYDELNNPIFSQNLIDFIEDISNCSYLYSGLTKFLLYIFKNTEQHTFVKNIINF
                     IQREYEYDKSVYEINNKKLKISQIESLNDIKMIFREKWIKNYLEWLNNNKCKEWLKEK
                     YIKYLKSNESHKFKKFLLYVAYYGIKLQLSDSYKIDEMILNHFKKFKFRDM*"
     gene            85593..86201
                     /locus_tag="SRR1747065_scaffold_0_prodigal-single_114"
     CDS             85593..86201
                     /product="Csr/MutH/archaeal HJR family nuclease n=1 Tax
                     =Marseillevirus RepID=D2XB09_9VIRU"
                     /codon_start=1
                     /transl_table=11
                     /translation="MIKNQIKEYFKKYERVNDRCVNRFLRNNPKIDKVLARILEKQPL
                     WERKFNLIKAILEDIKLTRCKVCNKLLPFSKHTQSCCSYKCMGNNSEFIDKRRKTNLE
                     KYGVTCTFQSDKIKERIKKSNLEKYGVEYAQQSEIVKEKSRKTCLNRYGVEYPAQTKE
                     VKEKIKKSNLERYGVEYPFASSETREKIKKTNLEKYGVENPF*"
                     /db_xref="UniRef100_D2XB09"
                     /db_xref="X1D2R6_9ZZZZ"
                     /db_xref="D2XB09_9VIRU"
     gene            86292..86858
                     /locus_tag="SRR1747065_scaffold_0_prodigal-single_115"
     CDS             86292..86858
                     /product="Csr/MutH/archaeal HJR family nuclease n=1 Tax
                     =Marseillevirus RepID=D2XB09_9VIRU"
                     /codon_start=1
                     /transl_table=11
                     /translation="MKKTMKEKYGVESPLQSPNIQEKFKETCKNHHGVEYPLMSKKIK
                     EKSKETCIKKYGVECSLMSKEIREKIRNTRYNKFYDYLCEKANEWNLKLLFSRDEYEG
                     IQNYDKKYKWKCLKCGSIFEDHLCSHIPRCLKCYPLLSGKSKKEQELVEFCKQFYPNL
                     IQHDRKLIAPLELDILIPEIKLAIEFNR*"
                     /db_xref="UniRef100_D2XB09"
                     /db_xref="D2XB09_GBMV"
                     /db_xref="D2XB09_9VIRU"
     gene            86842..87159
                     /locus_tag="SRR1747065_scaffold_0_prodigal-single_116"
     CDS             86842..87159
                     /product="Putative homing endonuclease F-LimVIII n=1 Tax
                     =Dickeya phage Limestone RepID=I0J319_9CAUD"
                     /codon_start=1
                     /transl_table=11
                     /translation="LNLIGNYWHSIENKFPGYHLLKTELCEVKEYRLIHIWEDEWNDE
                     TKEKLKLIFDNKEIIPNENILDRSWFSTNQLKNRNFEIFLPEIIERNGYKVENCGYLK
                     FQI*"
                     /db_xref="UniRef100_I0J319"
                     /db_xref="I0J319_9CAUD"
     gene            87190..87639
                     /locus_tag="SRR1747065_scaffold_0_prodigal-single_117"
     CDS             87190..87639
                     /product="hypothetical protein"
                     /codon_start=1
                     /transl_table=11
                     /translation="MDRSHVNGILNKHVEEYLQEAAADLRITDANIHDKTIMKSSYGA
                     KYLRYELEEEKYMKKLKQTAEDFVEAVKKKLYEAKGQAILDGSANDTLMKTKALTIAR
                     KSPEYQQIMKDIEDQEEVLRCVAEIKKLIYQMTYDITNVRGIIAMEQ*"
     gene            87643..88116
                     /locus_tag="SRR1747065_scaffold_0_prodigal-single_118"
     CDS             87643..88116
                     /product="CMP deaminase n=1 Tax=Sulfurimonas sp. AST-10
                     RepID=T0KZP6_9HELI"
                     /codon_start=1
                     /transl_table=11
                     /translation="MKNQILLRKTFINIAKNISELSSCMQYKVGAILVKDGRILSTGY
                     NGTPSGFINCNDYFDNKQPSREEHAKFSEEAEIHGELNAILFAARNGISIEGSVLYVT
                     LHPCKHCLKMICAAGIKEVYYAEEYDRFTNSNLVDEYCKVNGIKIQKIDMNGNLL*"
                     /db_xref="UniRef100_T0KZP6"
                     /db_xref="T0KZP6_9HELI"
                     /db_xref="sua:Saut_2029"
     gene            88113..88517
                     /locus_tag="SRR1747065_scaffold_0_prodigal-single_119"
     CDS             88113..88517
                     /product="hypothetical protein"
                     /codon_start=1
                     /transl_table=11
                     /translation="MSTVVWTLIPNQYERDIYLVLSDEPFYNIIKLLNKKYGFDWEEG
                     KDFNKNDNIVPPCTIANDDKFKIAIILDKFEGTSKCYSTLAHEIYHVMTLIAQATGAE
                     MVDEATEHWAYFLSFYMDICAQSLNEHIKKIN*"
     gene            88740..89555
                     /locus_tag="SRR1747065_scaffold_0_prodigal-single_120"
     CDS             88740..89555
                     /product="hypothetical protein"
                     /codon_start=1
                     /transl_table=11
                     /translation="MSCDTKYPAYPWERINGVAGPHCCGDKPFNPYRPPMNHDMHRKN
                     YFYTILFLDEYYPQKPYEPAPPVTKMFNITEDVDTSNLKWLDDNRLLVRHNLQLPISV
                     EMWDNENHPLLYCPILAKDVDNITMGDIAIESGTSLIIYFTRINKPQFNQVYKLVIRS
                     QPNFDLQDKIPSNTLPSFNNCNRPRGLAIVFRRHSLDSLFDLVAEFDDTYYHSLEKSA
                     DLQYLTRMSCYKDVSFQVKYTNNLQDVIDLIDINRFEIKYSWEDGRDNLPPTV*"
     gene            complement(89629..90573)
                     /locus_tag="SRR1747065_scaffold_0_prodigal-single_121"
     CDS             complement(89629..90573)
                     /product="hypothetical protein"
                     /codon_start=1
                     /transl_table=11
                     /translation="MDNLVTAFSQIIDASSTLTDKVSSISIKNDAVLNRLITLENQVE
                     ALKYVNAEIISSISENVNQPDKEVVVSVSTPVSAETNITAKDINVKEFSANDSLVRFT
                     ASNDIAIKNLSTSGDLPKSTANAQVQINASDYVKITQSTINQTGYNAVEVGLKTIPKS
                     VIIDGVEFNSTLSNNAISIFGTQDGGTITIRNCKFAKCSNPLRLSNNVGGKVTVNIID
                     CEFSEWDSDPTWAGMIICQDYTSKQADIAQQKNLFSPDKMTINIINCTKDGKKITMTT
                     PESVCGTNDPDTQLVYVWNEYENSVAYSVERYPTLVIK*"
     gene            complement(90829..91566)
                     /locus_tag="SRR1747065_scaffold_0_prodigal-single_122"
     CDS             complement(90829..91566)
                     /product="Nucleotidyl transferase n=1 Tax=Holophaga
                     foetida DSM 6591 RepID=H1P2Q9_9BACT"
                     /codon_start=1
                     /transl_table=11
                     /translation="MRGIILAGGTGSRLYPLTKVINKHLIPVGGIPMIYHAIYKLVNA
                     GITDILIVTGIEHCGTIIAQCGDGEDFGCKFTYKVQTHAGGIAQALLLAEDFVHRDKC
                     CVILGDNIFNRDIKNDVKEFDTHGEGAKIFLKEVKDPSRFGVAYGYKDTLMSNNQLYI
                     KEIEEKPKNPKSNLAVTGIYFYDSTVFQKIKNIHPSLRGELEITDVNNAYIKDGKMTA
                     VIMDESEWWTDAGTINSLAIANKLVNL*"
                     /db_xref="UniRef100_H1P2Q9"
                     /db_xref="bty:Btoyo_3852"
                     /db_xref="89597212"
                     /db_xref="H1P2Q9_9BACT"
     gene            complement(91563..91823)
                     /locus_tag="SRR1747065_scaffold_0_prodigal-single_123"
     CDS             complement(91563..91823)
                     /product="hypothetical protein"
                     /codon_start=1
                     /transl_table=11
                     /translation="MKKITSYDDFKMHTFHNLPFDIDQYTDKELRTIVIEYANKFDNE
                     YDNFKSILLSSNIISESSSEEEINELIKDKMYPKHLNVKDYL*"
     gene            complement(91820..92212)
                     /locus_tag="SRR1747065_scaffold_0_prodigal-single_124"
     CDS             complement(91820..92212)
                     /product="hypothetical protein"
                     /codon_start=1
                     /transl_table=11
                     /translation="MKRFIETYFKIISEEQNPFDKDKYIRIDTYKDISIYVSKDHVLL
                     RNNERYNGKVVIKVYILRFLKEIIKENILSLLKYNKKKFIAFFTISNIKMAGELQKIS
                     GKWYCKIDTLLPPQATIKHYDLYREISL*"
     gene            complement(92209..93837)
                     /locus_tag="SRR1747065_scaffold_0_prodigal-single_125"
     CDS             complement(92209..93837)
                     /product="guanosine 5'-monophosphate oxidoreductase (EC:1
                     .7.1.7)"
                     /codon_start=1
                     /transl_table=11
                     /translation="MRLKETYAYDDVTLIPAYSELKSRSEANPSMHGYRLPIIASCMD
                     VFGKDMAHCITSNNIPFIAHRAFKSADEQFKAFIPDIYNPAIMNCENIWFAVGSVQKY
                     KDWINRLIELGVRKFCVDMAHGDSISCIDTIKFLRSRLADESLRIFGRSIFGRSHIIA
                     GNVATPEGFKRLQQAGADGIRVGIASGQICFTPNTKVWFVSSSGKVYQKDIQYIEIGD
                     KVLTATGKTRKVINKFINEYSGEIYKIIDENIAATPTHKFNTFNSITHHKEFVEISNI
                     DNRFMHFINAEGKTLEKEIDIDEYSGKVYNIEVEDEHTYAVGNSMLGVSNCSTNLQTG
                     FGVPILTNIIDCAKIKKNTWLIADGGCRYSGDIAKAIYFGADFVMMGKMLAATNLATG
                     ACYNSLYEKLMFNIRLDHDEPSFSLIYPDEFERVYKLAEEIDWRKHDSNCTRKNMCKR
                     NVVAYKEYHGMASRAARSGILNYASVEGCQGLIKYTGRTKDFIYDTYLHLQASLSYGG
                     ARNWTEFRKKVKAAKRSEAGIIAADVHMDKVTNI*"
                     /db_xref="gst:HW35_01760"
                     /db_xref="C4WAP8_STAWA"
                     /db_xref="UniRef100_C4WAP8"
                     /db_xref="1.7.1.7"
     gene            complement(93949..94440)
                     /locus_tag="SRR1747065_scaffold_0_prodigal-single_126"
     CDS             complement(93949..94440)
                     /product="hypothetical protein"
                     /codon_start=1
                     /transl_table=11
                     /translation="MFGKFEEAYLKVIKECDENISECDKTPIKECDKSPIKECGDDIA
                     TEGEENGDVATKATKKSKRKVVKFFTEDPALIDALQSGFDSVVIAVKGEDDEEGDEVT
                     FGPEVFEEVSVEDEPAEEDEAEDGDEEFNESITGAAGGAIAGGMLGGPVGAVAGGLLG
                     SNL*"
     gene            complement(94969..96471)
                     /locus_tag="SRR1747065_scaffold_0_prodigal-single_127"
     CDS             complement(94969..96471)
                     /product="hypothetical protein"
                     /codon_start=1
                     /transl_table=11
                     /translation="MAITTEYLEKMKERYTRILYQMSKDKLFVAVGLELISIDVVFDD
                     NKSFELKDLTFAYYNPIENCIHINIEDQFFVKASSEQDRIGRLFFIVYHEACHKLLMH
                     TQRMNGRDHDLWNIAADYEVHNMLYLNAELTNTNFNTTSICNYVNTAKEILISNKKNI
                     DKKHGEVSVCFAMNMLDKIAEEIYQLIQNSKVNESITYYMPLNNTDSDNFNENTDENI
                     KEKENNKKTGVKVTKTTYTLPDGTKHSAISIDWPDADKINNKSDEEKQNELNNQELRK
                     QLWENNISSSAEKNKGNLSSSSKKFLKKLFRVKLDWEKILKNSLNTILQKADEFSWAK
                     TRMSTFALDLPTLPGIDDSESGLGTLIIARDESGSMSEQDIAAAASIILDAKEHYKKI
                     IIIKHDSNIVEVKEFEEVSDNVKQMLLTRAANGGTSHKAVFDFLIDYYKKHRYDEDKI
                     SCFISITDGCSDIQEYQNDIPGDIPLVYLAPANCLNYFEGVKGQIIPIEI*"
     gene            complement(96608..97159)
                     /locus_tag="SRR1747065_scaffold_0_prodigal-single_128"
     CDS             complement(96608..97159)
                     /product="hypothetical protein"
                     /codon_start=1
                     /transl_table=11
                     /translation="MLQKTEKYSYISAIALEKERTFGTTNNAIVKYLVDHNNWDDINH
                     IIKDDPLCYFYTMKLTLKYGYLSKFKLLFDDIDFTNTTGYVEALIINCIKYNRFKQLK
                     IIIEKYKTQINFSYNNNFLFKILSNNMFKEKIYNYLESILLTYAQKEIKECYKNLTIT
                     DIMFNVNYNFLINQLDFKLRLRG*"
     gene            complement(97143..97313)
                     /locus_tag="SRR1747065_scaffold_0_prodigal-single_129"
     CDS             complement(97143..97313)
                     /product="hypothetical protein"
                     /codon_start=1
                     /transl_table=11
                     /translation="MGKMKYSTIMKILDALYREQTMYVGREKDTEDYFCLLDEIYHYE
                     ALRNEFSDVTKN*"
     gene            97533..99365
                     /locus_tag="SRR1747065_scaffold_0_prodigal-single_130"
     CDS             97533..99365
                     /product="T4gp20 homolog n=1 Tax=Cyanophage S-BnM1 RepID
                     =O36163_9CAUD"
                     /codon_start=1
                     /transl_table=11
                     /translation="MGFLNGWLIKHDTAEENNYKYDIFDTVDQSNEVIGFSAVKKYFN
                     KLYNTDGYLGSNFDSFQVSQSIDGVYAAEQTNKFVRLQDCRSMAIIPEIAQAIDMICY
                     AADVPDEDNTIVHLKVKDPNLEAQDVEAIVAAAQEYFDLFDFDNNIIEYMRKFVVEGQ
                     LCWENIVAKDELDQGIIGINFIPPEAYEFAFDMKARRKVGIMITNTAVDTYNIALANG
                     ITNIPNAGPVNVGGMPMGYFNELGDEKVLVLPFEQLTYIDSGVYSSDNKIVYSPIERA
                     RRAVNQLTLIEDAVLIYRMVRSPEKYVFNVDIGRMGAAKGQQKVAQLMKQFATKKTYD
                     PATGTVGKAYDPLQMMENFWFVKSADSAGITVSPMTSSHNFGNLDDLEYFLKKVCRAM
                     CVPIARYFEANVEVKTGSAEGGISAEELNFAKFIMSLQKRFALGLLNGLTTHLKFKGL
                     WDLYGLNRNKLDVIFTPPIEYQQYRRQKLLESKLAMIKAAVGEERATKLFSDEYVLTN
                     FMGWNQNQIENNKKQQFLESIEQKRQALILANVEKTGKMEEGENSLKEILTKDLDKTE
                     NENESSSSDSSDGDEFGTDDSSSGGDDFGSDDSSSSGDDFGATE*"
                     /db_xref="UniRef100_O36163"
                     /db_xref="O36163_9CAUD"
     gene            99368..101116
                     /locus_tag="SRR1747065_scaffold_0_prodigal-single_131"
     CDS             99368..101116
                     /product="hypothetical protein"
                     /codon_start=1
                     /transl_table=11
                     /translation="MGWSKYLTINLSVNGSNAIGASTFNGFGDTYKFPAGQYQIRYNS
                     GGVISYASNINNPQYNKYELIKDGLSFGKYTSSFFKEQKRYTWQCMFGVLPGFFEEGF
                     YSPSAIKLSIKEDDILSFTLNRTSTINFFYTDDCPACADGVIIYDVFRYEESTSYANG
                     ITVLTMNVENPFEHETTEFYHHRTPPPPQVDGTIPFTASVWLSHLRDIDVQHVVDIKG
                     FNTFGLKENAALNINKNPNEYYNMDAFPADTLDNRYSQYSYWKIIKEQHDNYDELIAE
                     FTLDTNSHINGLSSYISDKNNVDKYPNWSYDLLPGIYSIVYISGATSIHQLSGAANNN
                     IDYGISIWTCDELNKKQGPYNFNEKAPSLSNQFLNSFCCEYGTLPGIIYTKDFNNINF
                     ENSKIATLAIQNKILNDELSGVLEFEVKNYPKHLNIWFNDIDTFKNFGAVTFRLYKGK
                     VNAKNILKEFLNGSNLSNDKNLLSSDKQILSKKETNKYLKSIINATDTNIYEYNTLEK
                     KTTYQYYVEKIDEIIKVIEISIEEEQTITENIIGGPFFTLDEAKTFITNYCKLNNFDY
                     EEISEFKQYTVAIGEL*"
     gene            101120..101371
                     /locus_tag="SRR1747065_scaffold_0_prodigal-single_132"
     CDS             101120..101371
                     /product="hypothetical protein"
                     /codon_start=1
                     /transl_table=11
                     /translation="MKSNTITTLTSGLIRRNFLEDFPQHLTMDVNTDYRLIISSSNLT
                     LVYELYASDTSKCEVRIPFKIYNTSHIVIDWGDRNYKNI*"
     gene            101346..101825
                     /locus_tag="SRR1747065_scaffold_0_prodigal-single_133"
     CDS             101346..101825
                     /product="hypothetical protein"
                     /codon_start=1
                     /transl_table=11
                     /translation="VTGIIKTYDLTANNKPLQVITHIYDNVSKQFKQPVKISGNFDGI
                     DNKLACEDPNIDNCFIKEAVVNGNVVNKIGKLVQVLSWGDFDYKTLNNMFYNASGLYE
                     IPNDQLPNVNYAMYTFAGCTQLTELKNEFALPNRFIKCNGNVCFCWASRKCNTKFTN*"
     gene            101773..101943
                     /locus_tag="SRR1747065_scaffold_0_prodigal-single_134"
     CDS             101773..101943
                     /product="hypothetical protein"
                     /codon_start=1
                     /transl_table=11
                     /translation="MFASAGLAENAIQNLQINKNLCVIDNMFRNCSKLKVKPNNFYTN
                     RYMNVDYVTRKR*"
     gene            complement(101992..102216)
                     /locus_tag="SRR1747065_scaffold_0_prodigal-single_135"
     CDS             complement(101992..102216)
                     /product="hypothetical protein"
                     /codon_start=1
                     /transl_table=11
                     /translation="MLIRLYLTYYAWALFCMNGGWIENPTFDTGLLNDICWACWGDPV
                     HCIFTVALPSLFLLQVGVFVGLYNWFSDHF*"
     gene            complement(102304..102591)
                     /locus_tag="SRR1747065_scaffold_0_prodigal-single_136"
     CDS             complement(102304..102591)
                     /product="Gp25 baseplate wedge subunit n=1 Tax=Aeromonas
                     phage PX29 RepID=E5DQC6_9CAUD"
                     /codon_start=1
                     /transl_table=11
                     /translation="LNLSRGQRILDPNYGNQLYQFLYEEINEYTADKIGKTLRSMISK
                     YEPRITVIDINIVPETDDSSYYIVLKYRINNLGVDSNTVLSMSSNSGISVL*"
                     /db_xref="UniRef100_E5DQC6"
                     /db_xref="E5DQC6_9CAUD"
     gene            complement(102560..102784)
                     /locus_tag="SRR1747065_scaffold_0_prodigal-single_137"
     CDS             complement(102560..102784)
                     /product="hypothetical protein"
                     /codon_start=1
                     /transl_table=11
                     /translation="MANINLDYSTISVFTKEQGVSTFTYKDIGTSNIRFEEKNKIKYI
                     NDNNTSNINEAAVKNSLKNLFEFIPRSTYT*"
     gene            complement(102787..103449)
                     /locus_tag="SRR1747065_scaffold_0_prodigal-single_138"
     CDS             complement(102787..103449)
                     /product="hypothetical protein"
                     /codon_start=1
                     /transl_table=11
                     /translation="MSEEIFNNAKERQDLLEQLKEFLDDTKNEKLELKPKDFNDVESN
                     DKSNAHINKDLETLEKTYSSNINSQLYNIAENIIFTLKSLPEEKYKAVLDRFLTWGII
                     PTMEEFIMDYYLLIKHNTDLRQFVIIHFGKILKLTENILNSQSILRIAKQDFTDNDDE
                     EIQSLREKLKEKEQELLKVMPEKLVKNDSLDLIRNENKKQEIKQQILDDLKAQNPELE
                     NI*"
     gene            complement(103497..103949)
                     /locus_tag="SRR1747065_scaffold_0_prodigal-single_139"
     CDS             complement(103497..103949)
                     /product="hypothetical protein"
                     /codon_start=1
                     /transl_table=11
                     /translation="MDKLDLNILVVGSTKWFNTFKEHFKNKPTHPNYKFEFISKLNDA
                     IARLDHNSYDVLIIEDDYIKDNSIQLSKKAYAMSRPTIILCSSFIRYILYLLWKTFDD
                     WPNTFTISKKMIFIKKMNDLSILDNTELLQKCHNRLDEISKEISSIVF*"
     gene            complement(103936..104226)
                     /locus_tag="SRR1747065_scaffold_0_prodigal-single_140"
     CDS             complement(103936..104226)
                     /product="hypothetical protein"
                     /codon_start=1
                     /transl_table=11
                     /translation="MHIHKNDEAENKQSENKADLWKQIIIIVVGSLIVSLTAWICNNV
                     VSSIKSDIYKNIKQEQLMNPEFYKNTQDFYYDKKLFKKKDDKKKELRDDGQT*"
     gene            complement(104228..104509)
                     /locus_tag="SRR1747065_scaffold_0_prodigal-single_141"
     CDS             complement(104228..104509)
                     /product="hypothetical protein"
                     /codon_start=1
                     /transl_table=11
                     /translation="MAEGIAQENFYAIEHSEFYNNIKNLTSELKSIKSLCAERHKTDI
                     NAELLLLKYAIEDFRKKVDNLEQENKDNCKTIDQLKSKITELNRTNKHY*"
     gene            complement(104629..104916)
                     /locus_tag="SRR1747065_scaffold_0_prodigal-single_142"
     CDS             complement(104629..104916)
                     /product="hypothetical protein"
                     /codon_start=1
                     /transl_table=11
                     /translation="MKTISNNSDLDWFLFQRELEETNKTNNPYYGIRCKSCIYWKQYK
                     NNPEYGECKYFEVLNDNLSDNEYDPNFKNPSHCLNCHQNDGCEVWNGIWMK*"
     gene            complement(104900..105289)
                     /locus_tag="SRR1747065_scaffold_0_prodigal-single_143"
     CDS             complement(104900..105289)
                     /product="hypothetical protein"
                     /codon_start=1
                     /transl_table=11
                     /translation="MYGLKINTKKELYYTIYSCIICIIIFAILINLDTYKSVQPAEKI
                     INTTPTLTFNVIKKIKEGKHSNEFLIQINEHDYIVIIDKNSHNTMFSHNINCRYCTYK
                     NLMFYPYSCSVLDGYNSKIMNENENNK*"
     gene            complement(105395..105718)
                     /locus_tag="SRR1747065_scaffold_0_prodigal-single_144"
     CDS             complement(105395..105718)
                     /product="hypothetical protein"
                     /codon_start=1
                     /transl_table=11
                     /translation="MESFLKLYKRIISESSDEISLDHADDINEEYIELSRKEVEDIFN
                     KKLNELYDNITITVDGDELTVAEIIHVMRPEFYNKEFIKFCIKNDIQKTDRKYYINID
                     NDLID*"
     gene            105808..106398
                     /locus_tag="SRR1747065_scaffold_0_prodigal-single_145"
     CDS             105808..106398
                     /product="hypothetical protein"
                     /codon_start=1
                     /transl_table=11
                     /translation="MSFTIAYKAAKIPVIPEELVEDYTGNFILCKIVYKNTMKNGKNE
                     DTIVLGHNTEDGINEFSTENYDGDQYTNTFTKDGATYANVNGINIVFNTAAEYNQSKY
                     FRISFNSNQISSRFTVENIESYIDSDEFGVFGMLKTDKKLVFNKNLIPDILGNNSYAS
                     WNSDIADGIGIGGQTSSGDYKASDNYVVGIYLYKAE*"
     gene            complement(106459..107313)
                     /locus_tag="SRR1747065_scaffold_0_prodigal-single_146"
     CDS             complement(106459..107313)
                     /product="Thioredoxin reductase {ECO:0000256|RuleBase
                     :RU003881}; EC=1.8.1.9 {ECO:0000256|RuleBase:RU003881};; 
                     TaxID=656519 species="Bacteria; Firmicutes; Clostridia;
                     Halanaerobiales; Halanaerobiaceae; Halanaerobium.;"
                     source="Halanaerobium hydrogeniformans (Halanaerobium sp.
                     (strain; sapolanicus)).;""
                     /codon_start=1
                     /transl_table=11
                     /translation="MLTDCIVIGTGPAGLTAALYLARGGYKVICIGKEPGGTLNNITT
                     LENYPGIITISGSDLANNMIDQCTNFGVHFEFFNSVKSISKNNNENYYVVTLDDNNEL
                     TCKAVIICAGLVPNTLGIPGEEECKNRISFCATCDAPFYANKDVAIIGGGNTAMDFAI
                     SLSKYCKQIYIIHRRDKFRAEAEMINKVKNINNVKFLMKTSVNSLKKNDGKIQLNLNN
                     SNTLNINGIFYALGFSKNEIDTSNIKDISGIFFAGDYSTKHHQVITACGSGCDAALDC
                     IEYLSLKE*"
                     /db_xref="E4RPD0_HALHG"
                     /db_xref="UniRef100_E4RPD0"
                     /db_xref="has:Halsa_0340"
                     /db_xref="1.8.1.9"
     gene            complement(107303..107797)
                     /locus_tag="SRR1747065_scaffold_0_prodigal-single_147"
     CDS             complement(107303..107797)
                     /product="hypothetical protein"
                     /codon_start=1
                     /transl_table=11
                     /translation="MDTALLDWKIDHDEEKQYADPYMYGLNLSPCFHFKIDLSFFTKY
                     EFIKTHPISAEDFIHVIVYMNKIRERYYEENDKVKYIGNWINRLNEFRNSTKDVNILV
                     HTDIRCGKDGYIVPITNVTNPCVYRSGSFHTVILVTSLWKKFYKMHKNQIDNLIYERN
                     LYAN*"
     gene            107879..108601
                     /locus_tag="SRR1747065_scaffold_0_prodigal-single_148"
     CDS             107879..108601
                     /product="hypothetical protein"
                     /codon_start=1
                     /transl_table=11
                     /translation="MKILCDTAVPSDVTFNDLSIICEQATPDKPNKIKIKGLYIACNC
                     KNVNGRRYDFDYFNEDVVPDYIETAIKPHQAYAELNHAQSYNVNPKDACDIITSLKAS
                     GTNFEGESEVLNGDTRLGIPGTPNGDILAAILMHGGKIGKSTRGAVDDPKNPIIDRNN
                     TYKLITVDTVLNPSGPGCYINDVILEEKDFMINEHGIIIECAYNQFEKEQEQIARQHI
                     LDTKKKQEALLQSFNNFLKNIR*"
     gene            108705..110411
                     /locus_tag="SRR1747065_scaffold_0_prodigal-single_149"
     CDS             108705..110411
                     /product="Hef n=1 Tax=Campylobacter phage vB_CcoM-IBB_35
                     RepID=H6SU53_9CAUD"
                     /codon_start=1
                     /transl_table=11
                     /translation="MNINEIPKNITGMKLKKFLNDNSDLKAELTQMLANTPEYSNFKN
                     LIWCLQNNFDIKKYVCKNCGKQLTLKHVNDLRQFCSIKCAMNSKEIQNKRIKTINSID
                     DFWKNRQEKIEKTNLERYGVKYPAQNEEVKKKTKNTIAKDKDHWKNRNEKSKQTCLIK
                     YGVENVYQAEFVKEKKKKSYLAHYGVEHPMLTEEVQNKIKKTNLERYGYENPWQDKSN
                     IFKQYWNKILSWHDYVIPLFSEKDFKGKSFEYKWKCQKCGKKFIQKIYNTKFMKSVSS
                     YMPRCPECYPIRKSGKEQLVSEFIQSLGFSIIRNDRQLIKPYELDIVIPEKKIAIEFN
                     GVFYHSEELLHNPYYHLMKTEMCEAQKYRLIHIFEHEWDFNQELIKEKIKAILDVEQE
                     RIYARKCKVKFISVKEKNEFLNKYHIQGEDKSRIKLGLFYNDELIAVMTFSKPRFNQQ
                     YNWELVRYATSKHVIGGAGKLLAYFRKHYTGSVITYADRRFSQGNMYKKVGFKLERIS
                     NPNYWWVKDNEILSRYQTQKHNLKDILKDKFDPIKSEDENMIDNGYYQIFDCGNLVYT
                     LN*"
                     /db_xref="UniRef100_H6SU53"
                     /db_xref="H6SU53_9CAUD"
                     /db_xref="cgu:WA5_1708"
     gene            complement(110408..111217)
                     /locus_tag="SRR1747065_scaffold_0_prodigal-single_150"
     CDS             complement(110408..111217)
                     /product="hypothetical protein"
                     /codon_start=1
                     /transl_table=11
                     /translation="MFHTCQHAIFNFKTLPSNLENGRMMFCRCINSPLAIEKLPETLK
                     NASYMFNNCSKAEFFISNIPKLLTNISSMFYYCGKATFPNLNTLPNNLSNIDSAFNTC
                     TNAKIKINSLPSKLQSGSSAFYKCSNMTFNLSSLPDTLSNAANMFSGCSSENNKFNLG
                     KLPDSIVYAQYMFQNSGNSEIIISSLPSNIRYAQYLFSNAYNAKINLDELAKNAPDDG
                     FKKLTSINYLFYKAGSGNNPGTVTGSRSAFLAKCPSGISTLYTFDDTNTTY*"
     gene            complement(111622..111996)
                     /locus_tag="SRR1747065_scaffold_0_prodigal-single_151"
     CDS             complement(111622..111996)
                     /product="hypothetical protein"
                     /codon_start=1
                     /transl_table=11
                     /translation="MRITSYICYRLSQFYSIILFIPISIIPFIKHRIFWHPLKLEWYH
                     IKPLTQCHDEYMYPRFYQLCIPTIFVYSCIMCLLLLFHMWFMFILFNIFLITFNYDTF
                     ENAQFYKNHKHLYKQLDEIHKL*"
     gene            complement(111987..112262)
                     /locus_tag="SRR1747065_scaffold_0_prodigal-single_152"
     CDS             complement(111987..112262)
                     /product="hypothetical protein"
                     /codon_start=1
                     /transl_table=11
                     /translation="MIKWKSNKEYPHKTDYKLLVKSSKYHICDFMYYDFNENLKEQHL
                     IKDNFIILWSEIDGWITYKEFLKDAAPKILDSQISYITKRENIKECE*"
     gene            complement(112267..113115)
                     /locus_tag="SRR1747065_scaffold_0_prodigal-single_153"
     CDS             complement(112267..113115)
                     /product="hypothetical protein"
                     /codon_start=1
                     /transl_table=11
                     /translation="MNKFDKRYNEIILEYSENQKQFQNITLAIVPGSFKPPHKGHWDM
                     IMEYATHSDKVLVLISNISEKANSERILSKSALFPLSKILSNYTVENKNANSIITSLK
                     ENTDKLTLESLEKYINDLLKYIDEESDMYKELVNYISKLKRSVLKSIRKTSTGSEITP
                     EQAKQIFDIFVNAYNMQNKVIVEIGEKASPMSSAVPIINDECENCKILLGTSNKSNDG
                     TRWSSFIKSFNKENNNEFIEESIDVKTNISATYIRNNIQNLQKDWFPNNLTEEDFNKI
                     KLILKR*"
     gene            complement(113108..113260)
                     /locus_tag="SRR1747065_scaffold_0_prodigal-single_154"
     CDS             complement(113108..113260)
                     /product="hypothetical protein"
                     /codon_start=1
                     /transl_table=11
                     /translation="MYNCDIIDTTDTIKTFSLIDKFVPDFSTDVSINMRNNELQSISE
                     GFIIYE*"
     gene            complement(113347..113856)
                     /locus_tag="SRR1747065_scaffold_0_prodigal-single_155"
     CDS             complement(113347..113856)
                     /product="hypothetical protein"
                     /codon_start=1
                     /transl_table=11
                     /translation="MNSFDEAYLKILNEHKNYFGYEINDETFTPFEYKSVYCCASYLN
                     KNINHVLERLKSRTNNDLNDIFIVLKRGIDKFLQLSKTKYKNRIKNSFHIISKEYKNF
                     KLVIEITKNQQKDTLKYLENQSDFFYKCDYICFLYTILESNMIKKSLDDELYVEEVED
                     TNNEILYVN*"
     gene            complement(113843..114187)
                     /locus_tag="SRR1747065_scaffold_0_prodigal-single_156"
     CDS             complement(113843..114187)
                     /product="hypothetical protein"
                     /codon_start=1
                     /transl_table=11
                     /translation="MKPETRLKHFIKKYWNFAVIKDGFSIWKDKITDVWFLVGFDINK
                     NLIIFSKVESGSNLEKIQKIFPEYDFTLNNNEWNNVEFFPGFNHSINVMYSKENNKDV
                     EIQGIGGMYEFF*"
     gene            complement(114316..115587)
                     /locus_tag="SRR1747065_scaffold_0_prodigal-single_157"
     CDS             complement(114316..115587)
                     /product="hypothetical protein id=130260 bin=ACD7 species
                     =ACD7 genus=ACD7 taxon_order=ACD7 taxon_class=ACD7
                     phylum=OD1-i tax=ACD7 organism_group=OD1-i
                     organism_desc=OD1-i"
                     /codon_start=1
                     /transl_table=11
                     /translation="MDTDLTKEQLKLLTGTHLYFGSPVKHNIISANKFLTLLPGIASI
                     FIIDKNDLYQGINKYYNFINFGYDLWNKPINFLKEKQSKVKIYNNAKDWIKTKDISEG
                     YIHKIKLTDYIRNNLKVYNNSDVRYEVVYTGKKKIKVDSVIKHKIEWTCEFSEDYIAK
                     YSEASFVSKYDPPYSIEILKEKYPKLLKDEVHKWRAETGIELIHLEPTYEEQKRIFYN
                     WLAMSDKDKEISDKKCKQLNNGLDNFMLHNVIMQENWHDENYADLSKFRLMYNLRDME
                     ANGLKYIHLSDSNKPLILKPRVPKNAIKGLEDNKIPRICVSNSIFGAISAIKSNKTLY
                     VHLVEPIKVLDNAEVLQYVPDAATTGESWVLDNEIKTTIVGKIEINCDLHMFYKFATY
                     KDIDYYAFFKDYTFIPFESLTKRTARKVLLN*"
                     /db_xref="ACD7_51_5"
                     /db_xref="K2FDB5_9BACT"
     gene            complement(115589..117436)
                     /locus_tag="SRR1747065_scaffold_0_prodigal-single_158"
     CDS             complement(115589..117436)
                     /product="hypothetical protein"
                     /codon_start=1
                     /transl_table=11
                     /translation="MLDRVVGDLPQEVDETETVGICAFGINHIKLTLDENEHLQRIPF
                     NKFAVTEKKICNIFGGWNKSIEKDFFGYTGKTPHFYKVFCEKSFGPYYNDIQITFNGS
                     VNDYLFIYSGLNPNNPDNVFISNNNTYFIPANTKFNIDVKNESEPESFINGLFEFTSY
                     DDAINLKYLVNDISKTYYIYSYSLTTPNIKTKIGEYEYDRLPTHFLLDSTLCYEFGSL
                     ETDYSEMESETITFYLTTDKALPEYSRFYRIPAEYVLLSERIFIDKNNVNSSWYTWNN
                     NICTIKHNLNGLIDFNIRDKGINELLKIPHRIVDNNTLEIDFTNYISGEQFILLTDFT
                     ATYEKETKLTDVINFQLFDLAKSSKIYFCQYTEDSPDNWSLKTVDEFTYEKLPQTYKF
                     EKNIKYRIYATTDLSKVLNHFFELIVWRVDNINSKWKKNVFTLQKFTKNEVDWAVYDN
                     DDPLDCDLPFRFSILGYSKIHEFAGSNVIDTTTINTNLAIEPTYQFNIKNDKIKVLVP
                     NFESKDQCHSIYVYVSLLSKSINCVYKDNNQYAEWSSFHGADGYELQTVKIKHNMNGI
                     VKTHIRDTRFERYDTYILDNDTVQIIFKEPWKYDITNFNVDFYLIKKTE*"
     gene            complement(117444..117557)
                     /locus_tag="SRR1747065_scaffold_0_prodigal-single_159"
     CDS             complement(117444..117557)
                     /product="hypothetical protein"
                     /codon_start=1
                     /transl_table=11
                     /translation="MRTVYPNKIQNFGVYDYLGAIGAANYSKLSDATLNFR*"
     gene            complement(117576..118166)
                     /locus_tag="SRR1747065_scaffold_0_prodigal-single_160"
     CDS             complement(117576..118166)
                     /product="hypothetical protein"
                     /codon_start=1
                     /transl_table=11
                     /translation="MLPSDVLAVTNLYDYGVHSNMANGINPFSFNFMMTNGGFVPNPF
                     NGRSARSGWLDYHMVMSWLDLSYQMSGKGFEWQYNNRTKLLTLYPDPIRYLHITPEPT
                     YGCGVYGDDGNYIIVEVYRMRPEEQSYGESWIKRMALAKAKFFIGNLRKTYTGVSLPG
                     GAAINGDDFVSQGTAEMEALRTDLLQRFPVLAVYHG*"
     gene            complement(118438..119769)
                     /locus_tag="SRR1747065_scaffold_0_prodigal-single_161"
     CDS             complement(118438..119769)
                     /product="Putative homing endonuclease F-LimVIII n=1 Tax
                     =Dickeya phage Limestone RepID=I0J319_9CAUD"
                     /codon_start=1
                     /transl_table=11
                     /translation="MINLFENEKITKEDFLNIVKDKKFNLSAVATGILNHNKEINDFC
                     IRKQQQFPFIFKTKFNIFHFIANEFTFKQCVTCGKYLNFNQVKRNADFCSMKCAQSSE
                     LTNNKRKQASINKYGVENPWQAKEVKEKILKTNMKRYGAKHAPLSDDSKIKISKTLKE
                     YFKEHTIDSPFAKPEIQEKSRKTCLEKYGVENPMQSKEIREKVKKTCLERYGVECVLQ
                     SDLFKENQIDKTWQKILSWKNFVIPLFDKTTFKYNEIYKWKCVKCGNEFKSRIYCTHF
                     HKFDQYLPRCLHCYPKKYSVGEYDLINFCKKFYPNLQIRNRTLIKPYELDIVIPELKL
                     ALEFNGAYWHSIESGLPLGYHLMKTELCENKGYRLIHIWEDDWNNNQNEIKNKLKNIF
                     ENKEVIDYSKPLDRCWYSKINNFDIIPPNIVERLSFHVENCGYLIQKNNFI*"
                     /db_xref="UniRef100_I0J319"
                     /db_xref="I0J319_9CAUD"
     gene            complement(119782..120663)
                     /locus_tag="SRR1747065_scaffold_0_prodigal-single_162"
     CDS             complement(119782..120663)
                     /product="hypothetical protein"
                     /codon_start=1
                     /transl_table=11
                     /translation="MILCNMQKKMLSYLNGFTVDFFLEKFNLAIKIDDIVTRNSGKAF
                     FGLTKIEDNTPFLEWEKTNELGIRVLHAYETEIFNPNKWNVFKNMITYSCNLSKRIFA
                     RNTKVVIKKAIDMKHMFLANNIQGYRTAKTAFVLVDKHTEEPLMCYTVGHSFFGKGAY
                     DAEIARGCCITNYHDTGLGIQVIGGASKLWKAILTHYSEQKLDGTPGQINSIVYYTDS
                     RYYDGRSIKHLMDSSALPGHVETLKKTPSFMNYWTELGVTKNREPARHSFIMQQMREG
                     KILVIPNPGTVTYCYTR*"
     gene            complement(120605..120769)
                     /locus_tag="SRR1747065_scaffold_0_prodigal-single_163"
     CDS             complement(120605..120769)
                     /product="hypothetical protein"
                     /codon_start=1
                     /transl_table=11
                     /translation="MLWQPKNAVFLPKTFEEWKENINYMKAMIREVLETYDLMQYAKE
                     DVILFERFYC*"
     gene            complement(120776..121123)
                     /locus_tag="SRR1747065_scaffold_0_prodigal-single_164"
     CDS             complement(120776..121123)
                     /product="hypothetical protein"
                     /codon_start=1
                     /transl_table=11
                     /translation="MLIIESLTIIILLSILINIFVYNKFLYCELLLLQDIILIIPAAF
                     IALVAGSVMACLAIIITGIVWFEHSHLLAYVKKFILKRDDEDHFNDEIDNFNKNVEEF
                     NKSTEETNKKDEE*"
     gene            121193..121438
                     /locus_tag="SRR1747065_scaffold_0_prodigal-single_165"
     CDS             121193..121438
                     /product="hypothetical protein"
                     /codon_start=1
                     /transl_table=11
                     /translation="MKNDLLIACTCAENDCNFYFNRIRIWYDQLQSIQNADFKVFVDG
                     KVTPPKDLTDKGIEFINLTPKLGRKDIHNFPRMETFI*"
     gene            121555..121794
                     /locus_tag="SRR1747065_scaffold_0_prodigal-single_166"
     CDS             121555..121794
                     /product="hypothetical protein"
                     /codon_start=1
                     /transl_table=11
                     /translation="MSYCSRHCFLESNLMILNDSRQNEKIIDFYSKDENLNENIDFER
                     SMGKLVTYTRVFKSDRVDGNKARIKDGYDFLAQYF*"
     gene            complement(121777..122253)
                     /locus_tag="SRR1747065_scaffold_0_prodigal-single_167"
     CDS             complement(121777..122253)
                     /product="Hef n=1 Tax=Enterobacteria phage U5 RepID
                     =Q0ILH7_9CAUD"
                     /codon_start=1
                     /transl_table=11
                     /translation="MKKYGRSNGFLKYSSKAELELVNFCKQYFHNIIQNDRKIIFPYE
                     LDIVIPEIKLAIEFNGLFWHQIKNRKLGYHLMKTEMCEAQKYRLIHIFEDEWNEETKE
                     KLTILFNGKSLSINSNFLDRKWFSILDFNNVNICKPEIENHNGYLIENCGYLEILS*"
                     /db_xref="UniRef100_Q0ILH7"
                     /db_xref="Q0ILH7_9CAUD"
     gene            complement(122237..122746)
                     /locus_tag="SRR1747065_scaffold_0_prodigal-single_168"
     CDS             complement(122237..122746)
                     /product="hypothetical protein"
                     /codon_start=1
                     /transl_table=11
                     /translation="MWDTIISKQIKEYFGESLNGRTVYAKLKKCTNKDILEFLRITLE
                     KEPLYEKETNIVRLIVQDKELDTCLVCGKKLTYSYIIQHKHHCSLKCANNDPTVKEKK
                     KISIKQHFGVEYPSQTENFKKAVENRDEEKAKEARKKTCLKRFGCENAFQNKEIREKR
                     YQNFNEKIW*"
     gene            complement(122825..123466)
                     /locus_tag="SRR1747065_scaffold_0_prodigal-single_169"
     CDS             complement(122825..123466)
                     /product="hypothetical protein"
                     /codon_start=1
                     /transl_table=11
                     /translation="MDNLYHLNSYYNNITKKKPLLYKYQYVLDFVGNGGFWLDQDFKP
                     FTLFNDNTEDPSQNFSYWAQSASIPGFNINKTDVKFYGATFHVPACKTYEHDFSTSIL
                     LDQDMIMYKKLDTWLKMISRYELSGGGIKTIPTCKLRIKLLDSEHQYFTTSIVMDGVY
                     ITSLAATEFEYSGAEAAPITVNATFKMQYYYVDDDLDLTMDPLSQSKIMAAYS*"
     gene            complement(123764..124438)
                     /locus_tag="SRR1747065_scaffold_0_prodigal-single_170"
     CDS             complement(123764..124438)
                     /product="hypothetical protein"
                     /codon_start=1
                     /transl_table=11
                     /translation="MSNVKNNVHIATFYQNLLQKHPLLYKQQFTIEFIAPAGETGRAW
                     DDTAFGRSGHEDPECFTYWGTSASLPEIKISTATVSFMANDFVVPGIIDYGDGKWDVK
                     FLLDQDLVQYKKLQKWMDLISDTSKSGGGKKIVPNVQAKLNLLDNTMQKVNKTYVFEG
                     IWISSLSKLDFAPQAGGGDSVSCTASFYYQYFYEATDLENPTTSDPLSPSVFDNVGAL
                     AKLYTT*"
     gene            complement(124575..124889)
                     /locus_tag="SRR1747065_scaffold_0_prodigal-single_171"
     CDS             complement(124575..124889)
                     /product="hypothetical protein"
                     /codon_start=1
                     /transl_table=11
                     /translation="MAKMKTTAQKSEVTYADPRMAYSSTKKEMVIKETELTANDIFNN
                     NDNSTAVIAEDQNGFYITVKSNVGAPILDGYRMYRRDSVKIEKTDDEHFTITSNLASF
                     TV*"
     gene            complement(124892..125725)
                     /locus_tag="SRR1747065_scaffold_0_prodigal-single_172"
     CDS             complement(124892..125725)
                     /product="CCA-adding tRNA nucleotidyltransferase n=1 Tax
                     =Prevotella sp. CAG:1092 RepID=R5PB48_9BACT"
                     /codon_start=1
                     /transl_table=11
                     /translation="MKNFDEIKNRIINVISINDKFKNHVYIVGGYVRDFIMNMEPKDI
                     DLVVDINKGNIKFANSIKDMYPTVTTTPIKLGAYPIRQIQFTDLNETIEIADTMKEIF
                     PNKFSRQRKTIFATLEEDIKRRDFTINSLLLDLTNNKIIDLVNGINDIKQGIIRCNSD
                     VNPEEIFSADPLRILRGIRFAVKYNFQIEEKTFNAMKKVGERITILSNERIYTELKNI
                     CKIKKGLKNAVILMDKLNILKYIFPEVNHLKTIYQAPDSRLVHLEGSEYTCKNFIKKE
                     Y*"
                     /db_xref="UniRef100_R5PB48"
                     /db_xref="A0A0F9U445_9ZZZZ"
                     /db_xref="ptq:P700755_000641"
                     /db_xref="R5PB48_9BACT"
     gene            125804..126211
                     /locus_tag="SRR1747065_scaffold_0_prodigal-single_173"
     CDS             125804..126211
                     /product="hypothetical protein"
                     /codon_start=1
                     /transl_table=11
                     /translation="MQTLKIRLAREYIEILEYQKQYSILLHTAVRFMLKDETFKSLYD
                     YTSKNKSELLKKLANIKYINLMNSWFIQCAISEAHGIVTSFNAQLEIYKNKIVQRNKL
                     LNKNDKTFKESKLLDKLLMLKEPRIIFGRKKKF*"
     gene            126189..127331
                     /locus_tag="SRR1747065_scaffold_0_prodigal-single_174"
     CDS             126189..127331
                     /product="ISCaje4 transposase TnpB n=1 Tax=Campylobacter
                     phage CP220 RepID=D5GVD8_9CAUD"
                     /codon_start=1
                     /transl_table=11
                     /translation="LVGRKNFENRCKGLISREEYKKHKLSSIYSIGTAKPYKGNQKFR
                     IDKDKHSIIFQPNRSTHIKFNFLSIAKNYIKIIEKLFLRQEAKDLPITYKLNSEYVYI
                     SFEEEQLYKDDFNFKKIKDRYISLDLNPNYIGYSIIDWKGSSDFNVIHSGVYSFKELN
                     NLYQDEKLTSEDKKLKYKTNKKNYEIIQVARNLIKKCCYFKVENFIVENLNIKPEDKD
                     KGKNFNKLINNQWIRCKFLNNIKKRCKIFGFNYIEVLPQYSSFIGNIIFRSLNYPDQI
                     LSSIEISRRGYEFRHQYILKDKKQSKNIIKIDIFNDNIFKNMFIKSMEEFNVNEHFKD
                     IIDTYFYFKRNLLSYRISLDNFSSSLSTFSSKHSKVKQICFTTNRK*"
                     /db_xref="UniRef100_D5GVD8"
                     /db_xref="D5GVD8_9CAUD"
     gene            127369..128202
                     /locus_tag="SRR1747065_scaffold_0_prodigal-single_175"
     CDS             127369..128202
                     /product="Uncharacterized protein n=1 Tax=Coprobacillus sp
                     . 29_1 RepID=E7G9L7_9FIRM"
                     /codon_start=1
                     /transl_table=11
                     /translation="MAQEFSKKKIEDKLKEASQSIEKTSFINQDISNKQLKNLTLKDQ
                     VFKNCNFYVTSMYGCNFDHCDFIDCNFNSVDLLNVKFFTCIFNKCEFDNAKMQDVLMD
                     DCTKINCSMANLHLFENVVGIDVEESKIVVEEDTNKVGARYEYLKEENGAFVHVSLDP
                     DVGSGVYRVIIGDQKNPSIISDTTSETNPIKISKFIKELIDMAINKSNDILTKEMLKN
                     LQEQSYDDIFEGQLQEIKQHVQECIIAIDQYPNASNINLIYNCLTTVLNELIPLVTEE
                     I*"
                     /db_xref="UniRef100_E7G9L7"
                     /db_xref="E7G9L7_9FIRM"
                     /db_xref="tas:TASI_0113"
     gene            128205..128834
                     /locus_tag="SRR1747065_scaffold_0_prodigal-single_176"
     CDS             128205..128834
                     /product="Uncharacterized protein n=1 Tax=Eimeria praecox
                     RepID=U6H079_9EIME"
                     /codon_start=1
                     /transl_table=11
                     /translation="MTSKTYKLFKKIIMETEDKNIVDGKEEKPNMIQEDDLQFEDDET
                     TDKEPSEEKEDEDEDEKDESKSDNKKDKTKTDDELIKVDEDESDEKESIDPSEEEFIK
                     NIIKATELQASNDAIKSFIKTISSSIGINSDAYTEYAKTRLAEINEEFKDVIASIKTS
                     REQILKDAEKAKNKENLISVFDKAVDKAEASEKESKNDFETIISDSSKK*"
                     /db_xref="UniRef100_U6H079"
                     /db_xref="U6H079_9EIME"
                     /db_xref="mgy:MGMSR_4047"
     gene            complement(128876..130075)
                     /locus_tag="SRR1747065_scaffold_0_prodigal-single_177"
     CDS             complement(128876..130075)
                     /product="adenylosuccinate synthetase (EC:6.3.4.4)"
                     /codon_start=1
                     /transl_table=11
                     /translation="MNTLILGAFRGDEGKGKIVDYYTKYSNKLVIRYNGSCNAGHTLV
                     RNGKELVLHQIPSAIISGIPCLIAHGCLVNLNKLLKEIEEVEQWSKEGLIDLHGKSVK
                     DLLKVAYGCHLIQNKHIQLDIEREETGKGNGSTRQGISPAYGDKYLRSGIRIYDSEEA
                     KIALDGMLVDDTTYLNSIKIKNVMFEGAQGVMLDIDSAYYPNVSSSSVGIGGVLAGTG
                     INIEKLLDDDIFEVVGIVKAYMTSVGVGYFPTEIKEDNTEYDLEHMRKVSKEYGATTG
                     RPRKIGFLDLPMLQYSIHISGIQSVVLTRLDTVREMFNGKDIPVCTHYLLDGKEVPYD
                     KISLYDVEKYVPVYEKFQCWKSESKNDKNFMNFINFINEYLFNMVTEISVGQGKDDII
                     EFYNDEE*"
                     /db_xref="cpb:Cphamn1_2262"
                     /db_xref="B3EP27_CHLPB"
                     /db_xref="UniRef100_B3EP27"
                     /db_xref="6.3.4.4"
     gene            130132..130644
                     /locus_tag="SRR1747065_scaffold_0_prodigal-single_178"
     CDS             130132..130644
                     /product="hypothetical protein"
                     /codon_start=1
                     /transl_table=11
                     /translation="MYNLTRNLADNLLLESAIDFLITEIVRNHGSQYKGKNERRFSNI
                     LKATKEKTNIYFSTHFEDQIRDRIAGNADLKYDEYQEFKDLLPSRITKSILEINKRFS
                     LDELIDHEQCFLCWFPKTKDAFIVALDNDFRHHDMNALVFTTLLPRRTDNSLPEMRSP
                     NDIFITINED*"
     gene            complement(130641..131150)
                     /locus_tag="SRR1747065_scaffold_0_prodigal-single_179"
     CDS             complement(130641..131150)
                     /product="hypothetical protein"
                     /codon_start=1
                     /transl_table=11
                     /translation="MYIVSAKNNRVLVKNGNEYHIVMVKSYDDNFIYTSFKKYPIKNV
                     CAGVELSTHSIVKYLNFKFDPSLKVEDSFNDFIKLNIEKMNLEYVLKTKRDHQIKFRT
                     EVFVKINNNLIHDSVAKVDKEFVYFDTWKCKRSDIYCIVLPNGKHKFRFKFNTHVKCN
                     YYVGNVPLI*"
     gene            complement(131200..131499)
                     /locus_tag="SRR1747065_scaffold_0_prodigal-single_180"
     CDS             complement(131200..131499)
                     /product="hypothetical protein"
                     /codon_start=1
                     /transl_table=11
                     /translation="MISFDKFKEQVTLGYMACGNKVSVSMYFCNKFTKHIEVTINAYV
                     GPGQHLNMPFDKLKESITDKIYYWYQELQNDLEKLYPEEPQKEKDEEMVQLEFNF*"
     gene            complement(131500..132519)
                     /locus_tag="SRR1747065_scaffold_0_prodigal-single_181"
     CDS             complement(131500..132519)
                     /product="hypothetical protein"
                     /codon_start=1
                     /transl_table=11
                     /translation="MLTIYDKMSISPHKSLSEYELSFLLEYKENIYDHFIKINENDKI
                     NSEWLEDDYELITETDDLFLEATKQFGIKNLISKIQNVNFNDKISFDEIILYLKNSKL
                     SKCIDKCAKRYSIIIFPINFSNPTQINWIKKQYNLNTGIERDNLSLKEYQEKEIETFK
                     MHLENSLGAIIFINGFALMFLNTQHGISKQTVIHELYHYLQEIFNFDKVLSSYNKFIA
                     IPELLLSKEQVKYLLSENEFLPHINELAEVLTKIYFKYFKDNMSKNEFLDKFIKLVSE
                     NFHNILKTNLAKIYRKENKNDVNSFVILPACKFLNEDYLFKIGLKSLEKEFIYKTYFY
                     QEKGN*"
     gene            complement(132513..132737)
                     /locus_tag="SRR1747065_scaffold_0_prodigal-single_182"
     CDS             complement(132513..132737)
                     /product="hypothetical protein"
                     /codon_start=1
                     /transl_table=11
                     /translation="VDINDIEQKWLIEIKPYNQSVTPKFSKRKNPQKALAEQLVVQRN
                     HDKWAATIQFCKAKGWHFGIMTEKGIERLC*"
     gene            complement(132971..133900)
                     /locus_tag="SRR1747065_scaffold_0_prodigal-single_183"
     CDS             complement(132971..133900)
                     /product="hypothetical protein"
                     /codon_start=1
                     /transl_table=11
                     /translation="MNYLDVQDIFIMNKDLLHKSIFNRRFSDFQFYMDYNNDHLDNAE
                     QYTIKTQYTSDKSISLFSILEKNKKYTIHNAEYLFDYLYKDLDEFNYQIKTNIYQFPC
                     IFVPVTTNKDIKVVLDDFNIRYNKINFLPSKNKIVILFTNYKFIFLFNKNESNNINIM
                     PISRFYINKIHSINEIEQTKIKDIPEFNLKTSDFSEYLIPSKVYLKFDNNFYETLIKI
                     YTEKYLDIHSKTFIKNVLNILSDVDTFLTSDFYKDYAKYNKDFTTFLLISICKKLDLK
                     ILYDMCLNFIPIQFSCYLDKYQFNLKIGNQKDS*"
     gene            complement(133897..134067)
                     /locus_tag="SRR1747065_scaffold_0_prodigal-single_184"
     CDS             complement(133897..134067)
                     /product="hypothetical protein"
                     /codon_start=1
                     /transl_table=11
                     /translation="MNSDIGKLYRKINIKDHSPFLLLPICKILNKIHLYNIGVKELKK
                     SFFDYLNKEYIK*"
     gene            complement(134149..134856)
                     /locus_tag="SRR1747065_scaffold_0_prodigal-single_185"
     CDS             complement(134149..134856)
                     /product="hypothetical protein"
                     /codon_start=1
                     /transl_table=11
                     /translation="MKKLIEEYKNVLTENSLRQQINEFYKNVIPIKGNIPDKTFFYKL
                     NDDNLISESELDTCACKLINLMLNHSDLFIISFNDIIKNINKDWRFYNLLIKTKKQYP
                     IIVSYIDFSNPGINLINTFKKAKIDITKEQFDDYINGFIKRYNVDNGLLFPINNYCIL
                     FLNLNENHRFSKNTIEHELYHYFQAILHVNVCKEKHNTKIKTLFGFTKNEIEYLLNEK
                     EFLANITVDLSKQLIKL*"
     gene            complement(134853..136199)
                     /locus_tag="SRR1747065_scaffold_0_prodigal-single_186"
     CDS             complement(134853..136199)
                     /product="DNA topoisomerase IIB n=3 Tax=dsDNA viruses, no
                     RNA stage RepID=G8DDZ9_9VIRU"
                     /codon_start=1
                     /transl_table=11
                     /translation="MNSVEISEYFNTSYCDYSSYDNFRKLSSVIDGNKISSRKCLYVI
                     LKDNIKMPVKVQNLTSDVAKKTNYVHGASSLYGVIVGMAQDFPGTNNIPLLKRKGAFG
                     TRTIQDAAADRYIFTCMEDVIPKIFMQEDTPNLQEQIFEGDVIEPKCYVPIIPMLLVN
                     GAIGLTTGFSQKILSRDPKELIKWIKTKLSNKKFNGKLLPYFKGFKGSIAENENEGSY
                     TILGAFQKVSGNKIEIYDVPIGYDLQSYLKALDKLVEQKKIKDYEDLSEGNDFHVIVT
                     FWRNQGLDIDKCNIIQELKLSKSVTESYTSLNEDNKVVEYKSVEELLEAFYKVRYEYY
                     QKRIDYQIKRITDSLILNASKYTFIKGIIDGAIVINNKSDDAIYSQLDKIDAIKRVDD
                     SYSYLLNIPCSQLTKEKYQKLKEQIKEDKAKLQEAKKMTVEELWNHDLDELLKVLK*"
                     /db_xref="UniRef100_G8DDZ9"
                     /db_xref="G8DHE1_9VIRU"
                     /db_xref="bmx:BMS_1255"
                     /db_xref="G8DDZ9_9VIRU"
     gene            complement(136196..136510)
                     /locus_tag="SRR1747065_scaffold_0_prodigal-single_187"
     CDS             complement(136196..136510)
                     /product="Putative Hef-like homing endonuclease n=1 Tax
                     =Prevotella sp. CAG:1092 RepID=R5P8N3_9BACT"
                     /codon_start=1
                     /transl_table=11
                     /translation="MAKTYHLNKTELCEQLGYRLIHIWENEWNNNKDEIKAKLENILN
                     NTEELATNSKELILDRCWYSKNTIINGFKLAEITEPELMKNNCYNCGKLIYRKIEEDI
                     KK*"
                     /db_xref="UniRef100_R5P8N3"
     gene            complement(136619..137857)
                     /locus_tag="SRR1747065_scaffold_0_prodigal-single_188"
     CDS             complement(136619..137857)
                     /product="Uncharacterized protein n=1 Tax=Campylobacter
                     coli H56 RepID=H7WRQ9_CAMCO"
                     /codon_start=1
                     /transl_table=11
                     /translation="MVRTEKIILNDKRLKLMLLESTSIYNQSLYFLRQSYFKTKKEQK
                     IKTPNYYELYNLVKNEKCFKESNLDYVAKQSIIKQASANWTSFIKSALAYKKNKDKFK
                     AKPKIPRYFKNRKLNLLTYDIRRISKKIKCYDKSYEIKFLKSDVSVKIPKYINKTSIN
                     CFRILSYYDKFKIEVIYEKAQNNLSLDKQNVIGIDIGLNNLCAITTNNQNKSWIIKGG
                     VLKSINQFYNKEIAKIKSELKLKNNRYTSRKLEGFNKKREQKINVIFHNISRKIVNLC
                     INENIGKIVIGHNNSWKQNCKMRKNISQNFVQIPFNKLISMLSYKANENNIDIIIINE
                     SYTSKCDHLAFEEMKHKESYLGKRIKRGLFKSSIGKNLNADINGAIGILIKAKEISDV
                     QIMNLRNRGDVVSPMQIKIA*"
                     /db_xref="UniRef100_H7WRQ9"
                     /db_xref="A0A0F9L199_9ZZZZ"
                     /db_xref="mev:Metev_0428"
                     /db_xref="H7WRQ9_CAMCO"
     gene            complement(137900..138508)
                     /locus_tag="SRR1747065_scaffold_0_prodigal-single_189"
     CDS             complement(137900..138508)
                     /product="IS element ISTsi1 orfA, putative resolvase n=1
                     Tax=Thermococcus sibiricus (strain MM 739 / DSM 12597)
                     RepID=C6A591_THESM"
                     /codon_start=1
                     /transl_table=11
                     /translation="MEHWYTSKEIRSILKISNQYLYQLKTRNKIEFKQIGDKKYLYKL
                     PEQYQFQEKHIAIYARVSTPKQKFDLENQISLLKKYLIAKGEIIEENYVYSDIASGMN
                     ENRKGLNNLIKEVINGNISDIVISNRDRLTRFGYGYFENFFNNFNVKIIEVNAPEEKS
                     FQEELTNDLITIIHHFSMKFYGKRKSLLNNLKKDIKLSEKDK*"
                     /db_xref="UniRef100_C6A591"
                     /db_xref="dte:Dester_0482"
                     /db_xref="C6A591_THESM"
     gene            complement(138576..139688)
                     /locus_tag="SRR1747065_scaffold_0_prodigal-single_190"
     CDS             complement(138576..139688)
                     /product="Csr/MutH/archaeal HJR family nuclease n=1 Tax
                     =Marseillevirus RepID=D2XB09_9VIRU"
                     /codon_start=1
                     /transl_table=11
                     /translation="MLFDNELISVNDFMDSVKNIVRLTNVKILNILKNNIELNDFCLR
                     KTQQYPNIFNSTIDVFWFIVKGLTFKKCKNCNKDLNFKQILHNFQFCSRKCSTSSESS
                     KQKIKQTLIERYGVDAAIKNPDIKAKMKSTILKKYGVENASQADFIKDKKKKTLMEHY
                     GVDNPLKSDTIKNKVKETNLVKYGVENAAQSGVIKEKTKKTNLERYGNECVLHSEEIS
                     KKVKETNLLRYGVEYAIQSEIVKNKVKNTILQRYNVDHQMYLDEIKEKVRNSRLDSTY
                     EKFVDRLKDIVIPLFSKEEYDGCGYYDTLYDWKCIKCGTIFKDHIYSHIPRCPKCYPI
                     IGGSSKGEIELLEFCKQFYPNLIQHDKHLIKPYECI*"
                     /db_xref="UniRef100_D2XB09"
                     /db_xref="D2XB09_GBMV"
                     /db_xref="D2XB09_9VIRU"
     gene            complement(139705..140253)
                     /locus_tag="SRR1747065_scaffold_0_prodigal-single_191"
     CDS             complement(139705..140253)
                     /product="hypothetical protein"
                     /codon_start=1
                     /transl_table=11
                     /translation="MVLGKFDTLYNFIMENFSVAGYKRSYKINDTTFKPFVYKNVYVC
                     SSALNKDLNHSLLRLNTRTKYNLNDLLILVKHGIDEFYKNKYDKSLFDNAKNQNRKVE
                     REKTEQNFCILSKSKKDIKICILIAKNTAYDIFNNEHKDFYSSKYICFVNTVLDQNMT
                     PKDTDIKLVTENNNKQINLYVD*"
     gene            complement(140234..140458)
                     /locus_tag="SRR1747065_scaffold_0_prodigal-single_192"
     CDS             complement(140234..140458)
                     /product="hypothetical protein"
                     /codon_start=1
                     /transl_table=11
                     /translation="MFFIYEYKHILYMTATTYDNRVIIISKSNTLENLFNGKPIGKSV
                     FDFQPLSEQGVRYIYYYDKIVGVLYGIGEV*"
     gene            complement(140496..140810)
                     /locus_tag="SRR1747065_scaffold_0_prodigal-single_193"
     CDS             complement(140496..140810)
                     /product="hypothetical protein"
                     /codon_start=1
                     /transl_table=11
                     /translation="MRFIKIQFNENNTQLITQSIFGTTEVLNQIDEVNDHYKILKCFL
                     PNFNEYYAYHYFNPFPYFNCNFKLKGQGKTIKIIPNKDIIINNSVNITKKDLKARRIN
                     TN*"
     gene            complement(140817..141377)
                     /locus_tag="SRR1747065_scaffold_0_prodigal-single_194"
     CDS             complement(140817..141377)
                     /product="hypothetical protein"
                     /codon_start=1
                     /transl_table=11
                     /translation="MFNFIKKLFNTKEKQNVIIEKENDIITHLSNDDTAVYATYKKRL
                     IPFLYVTLMSEAKCSCTIFVKHIDNMMLAGKDLEDLFKLMQKNNVYIELITFEQNDMF
                     IRMINKLNSQSPTKIQLYIGEVNGVGNFQNFIITDGRRYMLEQAYSIDYDYSNDIIQA
                     NYSMNNPLGCKWLIHVSQEYKNQILR*"
     gene            complement(141394..143277)
                     /locus_tag="SRR1747065_scaffold_0_prodigal-single_195"
                     /gene="parE"
     CDS             complement(141394..143277)
                     /gene="parE"
                     /product="parE; Topoisomerase IV subunit B (EC:5.99.1.-)"
                     /codon_start=1
                     /transl_table=11
                     /translation="MQVNKIKQLSEREHMLLRPGQYIGATTLTTIPTFIFNEDTNKFE
                     YSHAAYVPALLKIISEIIDNALDEAVRTDFKYANKINIEISDTTVKVSDNGRGIPLDV
                     DQDSGISQLELALAYPRAGTNFNDDERNSIGMNGIGSYATNVMSTKFKAISITGKSKG
                     VLTCSDNLNKRKCTITSCISDKIGTTVEFEPDMSRFEVDKIDDTHKNLVYQRILFLSI
                     SYPEITFKFNGKIIRFKNAKNFLSSFNDNFAQINTEKYLIGIVPNSSDDFNSKSTVNG
                     ADCINGGNHIDYIHSELIGRIKTKLEKKYPNIKPGDIKNKLTYIVTIREFKSPLFDSQ
                     TKEKFTSNVSDIKTFFGDIDWDKLVNQIVKTPELIDPIIETFKIREELKSRQALNKLN
                     KSAAKNFKCEKFLPATKNQKWFLICEGQSASGGLSASLGRADIGYFASRGKPLNAYDA
                     SFSDLLKNEELSNIIKILNLDVTNKKEQNLTYENIVLASDSDLDGYAIAGLYIGFFMR
                     YAPSVIKNHQLKKLRTPIMAFVDKNDQVKKFFFTFDEYNKFISSNTQPAGTRLMYFKG
                     LGSWEPATLKPLIAKYGLEYFLEDLQIDDLTENVIDDWLNGKKADKRKEYLRGHEFSI
                     FNI*"
                     /db_xref="fin:KQS_09145"
                     /db_xref="UniRef100_H6SUF7"
                     /db_xref="H6SUF7_9CAUD"
                     /db_xref="5.99.1.-"
     gene            complement(143292..143726)
                     /locus_tag="SRR1747065_scaffold_0_prodigal-single_196"
     CDS             complement(143292..143726)
                     /product="hypothetical protein"
                     /codon_start=1
                     /transl_table=11
                     /translation="MIDVNMLDKIQQLDELESIFPLSKVRNFYLKNSNYHIDNLNLYS
                     IVTSHDTFLNSTDYYLYIGCIETHNYVYQAFLRFMSSSRLTCDSCVKFYYTEYVKFAL
                     ENHIFVTEPEHIHSLSEIQSLLFEKLKLDDTAVEYKTILQNR*"
     gene            complement(143875..144375)
                     /locus_tag="SRR1747065_scaffold_0_prodigal-single_197"
     CDS             complement(143875..144375)
                     /product="hypothetical protein"
                     /codon_start=1
                     /transl_table=11
                     /translation="MMNININILDKIIQLQDLVGVIDLEYFRNFYFSHEEAHIFNLNL
                     YDVVGIRYDRDSHSRIFSLYIGCSYIFDDEGLYHIFLNFDNLDVVSHKYDYILAGTTE
                     NIKAMLNSHEMIVDRGFYMNLNAIAHKILKLINENNITDYEHYLNYIRELSERIENDN
                     HKTISN*"
     gene            144613..144732
                     /locus_tag="SRR1747065_scaffold_0_prodigal-single_198"
     CDS             144613..144732
                     /product="hypothetical protein"
                     /codon_start=1
                     /transl_table=11
                     /translation="MNIEKLISDIILDEIIDHNDPVFRHLYEVYNLYNKKLCL*"
     gene            144809..145006
                     /locus_tag="SRR1747065_scaffold_0_prodigal-single_199"
     CDS             144809..145006
                     /product="hypothetical protein"
                     /codon_start=1
                     /transl_table=11
                     /translation="MLRDVYAVKLAGCEYYFSFDEISSTEVCGKIRNVDSFLKKIMIM
                     TGERKVFEARFQRSIEILNEG*"
     gene            145170..145733
                     /locus_tag="SRR1747065_scaffold_0_prodigal-single_200"
     CDS             145170..145733
                     /product="hypothetical protein n=1 Tax=Clostridium
                     beijerinckii RepID=UPI0002EF17EA"
                     /codon_start=1
                     /transl_table=11
                     /translation="MSRIFITSDTHFSHANIIKYCNRPYLSVEEMNNVLIDNWNSVVK
                     NDDLVIHLGDFAWGRTIQDIKKHLDRLAGNKILILGNHDSLSQDDYIKCGFSHVYSKL
                     EVNLYNHLCVFCHFQMLHWNKSEHGSMHFYGHQHKETNKEDDIAKLNASNRRFNAGVD
                     LNNYKPVNLYSVIKILNEKPTNAFWIK*"
                     /db_xref="UniRef100_UPI0002EF17EA"
                     /db_xref="A0A0F9NH20_9ZZZZ"
                     /db_xref="csr:Cspa_c39570"
                     /db_xref="UPI0002EF17EA"
     gene            145774..146037
                     /locus_tag="SRR1747065_scaffold_0_prodigal-single_201"
     CDS             145774..146037
                     /product="hypothetical protein"
                     /codon_start=1
                     /transl_table=11
                     /translation="MILKFFKSPTCGPCKMFAPQVKKAVSETQIKEEDYDVSTSEGLT
                     EAAKYNITHSGAAILTDDSGKQIFVWEHPVPANKLIDDIKKFL*"
     gene            complement(146093..146986)
                     /locus_tag="SRR1747065_scaffold_0_prodigal-single_202"
     CDS             complement(146093..146986)
                     /product="hypothetical protein"
                     /codon_start=1
                     /transl_table=11
                     /translation="MFENHIVEFEFDIKNALKEITEVDVKNFKKFYQFIKILANSTNP
                     KNVTIRISNENSYTEPIELYELTDINYKNVFNIGPFKEKQIERLKKKSFNNALLQLKY
                     IIDDIENLGELSFKSDDLKEFYADNNRYDSEDSFIGHELRHFLIFLQRLSATCYDVCS
                     HESDKKFIAANCNKFDAFDKYQLSENEFITLSATYIERLINFYKKFKRNDIDKLDDIK
                     QLIRSVLVKTEIFPKTLLHDDFYWYNCLDKIKSIKYITNFYKNCIEERKYKFENKIKS
                     KKDKYLTLMKWTLNSFEKEIK*"
     gene            complement(147162..147530)
                     /locus_tag="SRR1747065_scaffold_0_prodigal-single_203"
     CDS             complement(147162..147530)
                     /product="hypothetical protein"
                     /codon_start=1
                     /transl_table=11
                     /translation="MKTYIIIFNKEISDTDKLFGFQIMNSNQAKKYMSAIKQLENDVR
                     EFEICGNYYEYSYSDFEIQYVTQTDLNILSRFFEIDYDSSTGNSIAIGAFPNAIEQMY
                     DEYPNYDEDESEEESYDEEY*"
     gene            complement(147531..147794)
                     /locus_tag="SRR1747065_scaffold_0_prodigal-single_204"
     CDS             complement(147531..147794)
                     /product="hypothetical protein"
                     /codon_start=1
                     /transl_table=11
                     /translation="MHNKIINKKNIFIEEDITMPDQDSIINDITSNAGDVLPPADPSA
                     TDPNSIPIKEPTVESADEIDVDTIAEKIADAVELRHFIRNKGR*"
     gene            complement(147787..148050)
                     /locus_tag="SRR1747065_scaffold_0_prodigal-single_205"
     CDS             complement(147787..148050)
                     /product="hypothetical protein"
                     /codon_start=1
                     /transl_table=11
                     /translation="MNEKHFIDGISEIDYISQVIRMRTYTLKSKTNVEHEKPEYEIIP
                     EQELITSLDGFCSCFNTMKNVMEKLVAEGIVKESIFDRNTQNA*"
     gene            complement(148175..148378)
                     /locus_tag="SRR1747065_scaffold_0_prodigal-single_206"
     CDS             complement(148175..148378)
                     /product="hypothetical protein"
                     /codon_start=1
                     /transl_table=11
                     /translation="MTNIVALGDATAHGAPICAEPTNNKIKFNGSFLACNGAFGPKHV
                     GANHPLSDLTNVIINPRSKKDYF*"
     gene            complement(148394..149431)
                     /locus_tag="SRR1747065_scaffold_0_prodigal-single_207"
     CDS             complement(148394..149431)
                     /product="hypothetical protein"
                     /codon_start=1
                     /transl_table=11
                     /translation="LQYAENSFSVVKDKDEFDTVRNSTNAEDQAPKRVYVRNAQHKEP
                     VGLNTETGYCSVPHAGKYFTDGAQVFLFFEAGDPNKPVYFAAAQSGTGWFSEHPNQHV
                     FHSDNIRVRIDEEPDRNESTCKFHTYNAWCVKQTLNSAGAFKFLSPSEIDYDVNTSKL
                     KKTHLDIEVFNTNKEDIAINLKVTGHINVNIEGDIYLHHSGNKYETHIGNTYLHQVGN
                     TYIQREGDIVNIQEGDILSYREGNIEKTMYGNRIESEEGNLSKVRIGDENITVDGKEI
                     HYVEEETTHYYNNTYTRTTYGKTIMQFMDDVSIDIKKNFTHLVAGTWNVTSTVVNWIV
                     ISLFTFIDKKS*"
     gene            complement(149439..149540)
                     /locus_tag="SRR1747065_scaffold_0_prodigal-single_208"
     CDS             complement(149439..149540)
                     /product="hypothetical protein"
                     /codon_start=1
                     /transl_table=11
                     /translation="MCRGIYPIEFKNQHELLPWAEPAMSIEGRIMGK*"
     gene            complement(149515..149634)
                     /locus_tag="SRR1747065_scaffold_0_prodigal-single_209"
     CDS             complement(149515..149634)
                     /product="hypothetical protein"
                     /codon_start=1
                     /transl_table=11
                     /translation="MPLQNFKTLNGIYRGIVVYNDDPYYRGRVKIYVPRYISN*"
     gene            complement(150076..151020)
                     /locus_tag="SRR1747065_scaffold_0_prodigal-single_210"
     CDS             complement(150076..151020)
                     /product="dTDP-glucose 4,6-dehydratase {ECO:0000256
                     |RuleBase:RU004473}; EC=4.2.1.46
                     {ECO:0000256|RuleBase:RU004473};;  TaxID=1321816
                     species="Bacteria; Actinobacteria; Bifidobacteriales;
                     Bifidobacteriaceae; Alloscardovia.;" source="Alloscardovia
                     omnicolens F0580.;""
                     /codon_start=1
                     /transl_table=11
                     /translation="MKHIFVIGGAGFIGYNFIKWMSENHPEISLSIFDIMNYAGTYKS
                     EEKMKLFFKTCIGKHFNKDINNTDDIISAIHDTNKISTYPIDTIVNFAAQTHVDNSLV
                     DPSDFWKTNIQGAINVAEVATKFNLRLHHVSTDEVYGSVKMTDNVTETFNLNPSSPYS
                     ASKASADLCLMSIIKCNNAKITISRCSNNYGTFQHPEKLIPKVLYCIENNINIPIYGN
                     GLQIRDWIHAEDHSSAIYTILKKGTIGEIYNISGDTLISNIDLINLIIKEKGASTNLI
                     THVKDRINHDTLYHVNDKKLRLLGWKPIHNIKNEINAL*"
                     /db_xref="U1RD11_9BIFI"
                     /db_xref="UniRef100_U1RD11"
                     /db_xref="bll:BLJ_1872"
                     /db_xref="4.2.1.46"
     gene            151093..155376
                     /locus_tag="SRR1747065_scaffold_0_prodigal-single_211"
     CDS             151093..155376
                     /product="hypothetical protein"
                     /codon_start=1
                     /transl_table=11
                     /translation="MAGIGRKIGGATPNNQIRNAEARTAELQEALFDTSEQSTQSISV
                     QPQPQQQVQQAIQQNQQAQKQTTNAQNPALNAILTQLKTIVDSLNQIKVNSSVSAKET
                     SKTSVTSNQVEIGNASIEKLVRSIAFENLDEIKQRLLRIDTALSTSVTSNTSNKDQTN
                     AFSNVINDFTNKVSGITANSSDTSAAEYNIKIDTSNIENAFNNFASRLEEIVGISKKT
                     SSEINKDILLSVVGVNDDSKIQSNEITSNANEKIIGLNQEIAKLQQSFTDANNKTQKF
                     YNATAANWDKERKKSSNDSAEQERRQSELLEALGENTAKQIQATQKAQGDGDPIAKLN
                     KAMADLKEAKERENAIKNTDMSADRNVNNNAFNALDALLLKGAKTAANYAMGGGLVTF
                     FKGRAAAKDVKKAQAAVDGAQAEIDAGEADMMEKTSGNNTDVDLEMSQERTTIPDRPN
                     KDLAQTETILTSETPNGVMAPSNDRLAQATDDLTRNIMLRNSAIDNFAESKEGKRSGQ
                     TADAMREGDPILLKMEAQLVQLTLIRAALDDQLAEEKRATREAELRAAFEEGSEEPDN
                     SIQLVPIEKGTEKAEPEKKEKKEGGGFLGLLMAGLSALFLGGGGVIAKIASFIGPGPL
                     KSIFNFSFKGILKSLGKGFKMIGKLFSPIGKILKTFGSKLFGFLKAGIGKIIGPIGKI
                     VGGIFKGGAQLIGRLIGTIMPMAGPVLAAVGVAVIGYQIGKLIGKWLKLDKGMDKLVG
                     NKAAEDSNKNYTDQMRKEREQQDKNRAISQSAYENKVADIQKRRLAGEKLSVTEQTLF
                     DASKGNNKNADRNTKLNMVMDAVNKAGTDVNKKDIQDAIDFIDVNLDQVNNESNDTNK
                     SASDEFDKLSKTKMYAATIFADPNFKNLVKTPTLQATQMAIKMLNAEISRVNKLRSEA
                     TFWTSSRYSVDLDAMNILMTKLIKKRNALSEKEKYEKQKANLEKMKENAKDFEDKPEN
                     PPEAVKAPSEYKEGEKPIPLVDVETGIEEAQLPKNESNNNVDLTQDKMVDGSSTYVDP
                     SKLTDKEKEDLLATLKIGDSAADGLYGNLFRNYVKTSIEETKKGYGDEWYERGDFPKF
                     LSYYKQKWLKTFYEENQVLRWKDDHSGVDSFNKNEFSKAALDSGLVRAMVPDPEVKQD
                     KMLDVQKDTVEPILISNDDIDSSMTNMERTTFNRAAKAKYDDDLEKYEKDKKAFEERK
                     EKATFLTDDLLKEAHSSYLDYIEKNDKLGGTPESRRQLGGENWVKSFENGTILLADEN
                     GALAMTKDEFFTKYDNPPEPPPPPTFYEMNANEELLADDISTEQEAIEAAQNEENMQQ
                     MMMMSPESVESGESNTSATTAINNANEARVQATATKEKKETESAKAAQQAAAASTNLA
                     AQMSTLTNPKSPNSISKSLTAAMKNAGENKEVVVYQSRRADNVMVKTEA*"
     gene            155461..156975
                     /locus_tag="SRR1747065_scaffold_0_prodigal-single_212"
     CDS             155461..156975
                     /product="hypothetical protein"
                     /codon_start=1
                     /transl_table=11
                     /translation="MQIGSLLNQAKQLGGDMVGAAKKFLGIEEEKTTKEENYQVQFDT
                     FKQADARHSDIRATYQTFRQLMTGEGKTAHSRSISYRMSNKDFLFCDTFDLNVNTSFS
                     SKPEIQKIVLNEFQPFDQIFLGQTLQSLLGGILGFVGGVGTALGEAGGRAMLKNAVIK
                     EVARDPAGFYSNGVYNSVGEYIGAEEESGNATALNSILGIYQKDPMLRLIRLFTNGYW
                     LNTYELPFYGNNYLEESNAGKWTQEGSKRSWGEGIATALEGFGVYYPTTPNWSLDIAG
                     AGRGEISTEFYLINKNEDWLLRNYKFMHALFSGTQFVMLKHCIVQSPNVYNVVVPGRF
                     EIIWASITMSATMEGKLRKCSHMYEELNMHYTEKNSQKTAQVADGDNTKAVRVTYDGN
                     EYQALKAITPDTLWPDAWKISIKIKDLGINCFNNYINYQAYGSTGARLIANTSEKTQV
                     DAAWSAIESTFKKYVDKLSGKEKEAAQKKLDSAKSMYNKGTSQMQSAVTRGDLF*"
     gene            156978..157361
                     /locus_tag="SRR1747065_scaffold_0_prodigal-single_213"
     CDS             156978..157361
                     /product="hypothetical protein"
                     /codon_start=1
                     /transl_table=11
                     /translation="MEATVQTLQDFSNENSLGLELSKYDFANFFKVVNKGEKSYFNIC
                     TTINFDNIDKIPASLCSLYEVKAGDSWTIISNKLFGTIRLWWLLCKFNNIVDPFTDLT
                     PGISIKVPNDAIVDEILNLISKSNV*"
     gene            157371..157994
                     /locus_tag="SRR1747065_scaffold_0_prodigal-single_214"
     CDS             157371..157994
                     /product="hypothetical protein"
                     /codon_start=1
                     /transl_table=11
                     /translation="MAKEILKKIFKKEDIPVNLETRVYNGNNYEIGVTLFSPFDASVS
                     MIKQESIKQIVIGNDLECFTPQLTLMYKDMNNVYANKHEMIGQFLRVVIKQPTDINEK
                     TTPKYFDNIYMIVNARIIDFAVTYSTFEFEAVHESIINLNRHVNYATNKNLSPISPYK
                     VITDVLKKVTIDVNEKNVTKTTNRIHYITTQEQTVKDVIKYGLAARS*"
     gene            158029..158652
                     /locus_tag="SRR1747065_scaffold_0_prodigal-single_215"
     CDS             158029..158652
                     /product="hypothetical protein"
                     /codon_start=1
                     /transl_table=11
                     /translation="MIKETPYIWSMNLNMGEENNYSGNFGLTFYTSQGGNVSSSDLLV
                     RNVSMINANPVDSFIQESGLDIVWNYDQLNRVWNQNITTPYKINKLLSPVPELLKNRI
                     KSNFKIYDYNTYDIRHYHSNFDFLTLYKKYRDMMLGTNTITIDVRGLIVREVGQTIEL
                     KCNDDNISPLLGGRWKIYRILHVFEGNNYNNSLVLFRTFSLKEKKNE*"
     gene            158708..158780
                     /locus_tag="SRR1747065_scaffold_0_prodigal-single_trna_1"
     tRNA            158708..158780
                     /product="Gly"
     gene            158845..159630
                     /locus_tag="SRR1747065_scaffold_0_prodigal-single_216"
     CDS             158845..159630
                     /product="hypothetical protein"
                     /codon_start=1
                     /transl_table=11
                     /translation="MITITLYAKIHDKNVNNIKNNILVIGDNFNCLKKIMLNNTWKKL
                     EITLPQGYRYWINGKNVDIKIEQLSSSVEWTIKCYSLAANNFIDADIKCICNTVYTNN
                     FTCNNFSKISPVNGYFQDANEIICKTLFKLDSECSDEIFKGYNGTYISNNFEITDNVR
                     RVNGLFSHSNIKAVPTNFKIAKNFIDINNIFSDCKNLRHISGVIGTFSKKRFPNMITP
                     KYMFNKCKNLKDIPIKFFKKDYINEKDKLSTNFIGLLSYVHEL*"
     gene            complement(159625..160377)
                     /locus_tag="SRR1747065_scaffold_0_prodigal-single_217"
     CDS             complement(159625..160377)
                     /product="hypothetical protein"
                     /codon_start=1
                     /transl_table=11
                     /translation="MPKSVEDQWSVIGTFGPVLEELSISELQEKKVLADVAIKPIEFV
                     HDKKEDFKNQIFDANGNKITDMFEIAQRIYQKESMYLSELTSTNSIIAKLAEGIIKQH
                     PNWNVLILFDYIKQGNSLFNCLTTKNKFYIDGSVDVKDRKDIVKEMNAEEGGKITCAN
                     AKCFGTGITVNRIQCIFIVINGSAPTKIIQSIGRGLQRNIKNTLLIFDFHHNYKYSLK
                     HFKEREDLYMKTYKKNLLELKEIKIKSDVHEL*"
     gene            complement(160361..161341)
                     /locus_tag="SRR1747065_scaffold_0_prodigal-single_218"
     CDS             complement(160361..161341)
                     /product="hypothetical protein"
                     /codon_start=1
                     /transl_table=11
                     /translation="MLIFKKSGKRAKIIYDQEYRLEFDKLRESFKTENGAARFARTVT
                     YSVNPWTYVISPLGSYNIGFTSTLIEKCIEFGIEYSIDSELNEIIHPNLYVSNIKQVT
                     NPKFQYRDYQLKLLAKMLKEGRGVILSPTRSGKSLVLAGLCHNVLSNSDKNDIKNILI
                     VVPNLQLLEQMADDFNNYMSIKTSNIDVTIKGGNKLQFTDNDKIMLDTNEEISPLKLK
                     RGNFIINNGKVTKIEISENIITPVPWNIIKFGANEAKLNKNVWNFQNTNIIISNSQWL
                     LLHGDELPYIDMMIIDECHGMSHGAEITKLVRNVEIPFKFGCTRNDAKIC*"
     gene            161422..162891
                     /locus_tag="SRR1747065_scaffold_0_prodigal-single_219"
     CDS             161422..162891
                     /product="hypothetical protein"
                     /codon_start=1
                     /transl_table=11
                     /translation="MKFDEFKIVYEDIMSNVNHEDLMKIICEASWSLKDEIISLWPLI
                     QPRFDSGFSDLFGNGLPGDPDYDASSLTATPMDGGSNKPGFILKLNISDNYAKTLIIP
                     FYKALQIKNPSNNPLGPFAKKMLKQKKLNMYFEFFMHVKNAKDGDYDQKYDYEKSQKV
                     EKHTVSGWEGTGFINFDVESLGGPGRNNSKIKLCSIDITLTNRQSLMSKLAEFNRNND
                     HVWSQKEVFSFFGNMIRKGANKLAAKGKTDKVKAKFKLGSGLSNTRDVKTNINWENYK
                     IASSETLTLDNYKEGQDAEMPDSTDNKSKETAINKSKEKDNASEVITNNEEETNEIVG
                     IPNRVELNNDLLSKVIGKDWKNLIKFDKSKIEPQDQLKSDLKDSESWAPVKNGKPVFG
                     DMVSDSDSYICGKFEMKVTENIYKIYEVYISTDAYHKSQNKKECLWENNNKKPFVKVI
                     LKSTKLPKNLLTYKITANEFENIDNDAYNYVKDALDNIK*"
     gene            162972..164039
                     /locus_tag="SRR1747065_scaffold_0_prodigal-single_220"
     CDS             162972..164039
                     /product="hypothetical protein"
                     /codon_start=1
                     /transl_table=11
                     /translation="MSFNAMGIFDKLQQREQQRASEGNGGSFGNKNILKLQRGSKYQL
                     RLLYLPPLNCDRMYPMINSYSHSFWDDNATGNKMKVVACPTSQYLEGDRGFTNCAICN
                     CASAYYKEAAETKSKTASELYKKFKRNFNGYIPVYIVNGPEDVVGKVMILRYGKQLAD
                     FLNLKVFGVAPKPRKGENPIEVDADDVLGISAFTYLDDDGNIVNKAYDLTVTVTTKSI
                     PTEDGKNVDIPSYAFDFKRNQTVINEFGNIELTAEYFNTLNDELSFDKDFYINSTAAD
                     RENFKLKYITAGETATEEDHHEEEIMQKPTPLVKTPAKTVIADEVKQSAEETPKKKDV
                     TTDNFTDSNGEIDIDKLLDNL*"
     gene            164229..165122
                     /locus_tag="SRR1747065_scaffold_0_prodigal-single_221"
     CDS             164229..165122
                     /product="hypothetical protein"
                     /codon_start=1
                     /transl_table=11
                     /translation="MVKTEMHDAKAFSNFLSIITRFVSMGMFTVDKDKTTFYAINPTE
                     FPSTRLELETNIMTLKEDSFFKQKKEEIAVSAVKLSFNELQKFRANLDIMETFHKMNS
                     FDFSIDISTLASKGDQSENLPGTYIAQKIYFHENECNINQFCVEENVVKKTAMKKLTR
                     DLEHKISFDIDPSMLSLIQSKTANFVDLEKDGSIYIYPDNNIMKIELGARSVAFSNNV
                     ILKISDSYEGNLIDTDTPEIIIHKTGYDILNILRTNEKNGLHCKFSPKYKVLEVTSTI
                     EDPDKKWWIKSKIITSQVKGK*"
     gene            165125..165598
                     /locus_tag="SRR1747065_scaffold_0_prodigal-single_222"
     CDS             165125..165598
                     /product="hypothetical protein"
                     /codon_start=1
                     /transl_table=11
                     /translation="MQCFSCFSDINEIYNYFWYPLEYCSKCNLIVIKIDKFESFIDFV
                     IKQNLNIKNDKDLLVYEYVKKTLLKKVQLSTKKFDNRICHSQCSLLNNNEGLCRYHFI
                     NDKDFNIFYCFLINRIMFNLSIFENFVKKQIKKGYKKWFLIEKIKRALRRNQNVI*"
     gene            165588..165917
                     /locus_tag="SRR1747065_scaffold_0_prodigal-single_223"
     CDS             165588..165917
                     /product="hypothetical protein"
                     /codon_start=1
                     /transl_table=11
                     /translation="MLFKPKNKLYCKGYFCSRLTDNGFAITKLNIPYENDDLRKWSII
                     VNSKDSAYKYNILITCFKDNVTKDFCFKFQGQRKKDFILKTMSMEIIIKILKKTMSKN
                     VEDEYAK*"
     gene            165907..166818
                     /locus_tag="SRR1747065_scaffold_0_prodigal-single_224"
     CDS             165907..166818
                     /product="Sliding clamp loader n=1 Tax=Synechococcus phage
                     S-SKS1 RepID=M4QPR2_9CAUD"
                     /codon_start=1
                     /transl_table=11
                     /translation="MLNDPWVVKYAPKTIDEMILDPEIKSKIKHWIETKDFPSMTLAG
                     TPGIGKSTLASILLKELDIEKYIIQSCSIDGSIEMVKTRVNDFCQMVSDTYKVVVLDE
                     ADCLTNNTSNAGAQMALRNIISESLNDTRFILTCNYPEKLIDALKSRCPVIQLKFSTK
                     DVLLRVIDILKKESISYTQESLQTFIKNVIKPKFPDIRSIISHLEIMCSSGTLTPGII
                     DHSDYSEILQFIHESKDIMQIREYLLNNEDLFSGDYIKLAGELFNFYNGSPKEMMIIA
                     EGIYKMSIVLDKEIQFIAMIVSLKGLS*"
                     /db_xref="UniRef100_M4QPR2"
                     /db_xref="A0A0C5AB22_9VIRU"
                     /db_xref="mcn:Mcup_0251"
                     /db_xref="M4QPR2_9CAUD"
     gene            166948..167475
                     /locus_tag="SRR1747065_scaffold_0_prodigal-single_225"
     CDS             166948..167475
                     /product="hypothetical protein"
                     /codon_start=1
                     /transl_table=11
                     /translation="MQFKFSIRRFLNFLNTLIVFAALACFPIVLTITYQFDKATSKKL
                     NDIHTLFLKIDESNQKQLMFHKSEYSHYVLITSEEYTKALHDVIVCYETCLKKMNLSD
                     DEYKERQKNLQIFKAAQTHRLETLEVINKEYNDRMKQINYLIDMNNEDIAEVQKINLT
                     SELEKLKNLKTEIEK*"
     gene            167573..168040
                     /locus_tag="SRR1747065_scaffold_0_prodigal-single_226"
     CDS             167573..168040
                     /product="Small heat shock protein n=1 Tax
                     =Flavobacteriaceae bacterium (strain 3519-10)
                     RepID=C6WZB0_FLAB3"
                     /codon_start=1
                     /transl_table=11
                     /translation="MYNLEKYVSQFPTFFDTVTVKDLFDSLSGDIRDFEKSSFPYPIN
                     LYTNFTDKQATETILEVALAGFTKNEIKVKVEDNMLSVIIEKEIKESSDKDDAKFHTR
                     GIAKRNASISYTLSPTADADNIKVSFEDGILKVVVPVKKEELDKHTPKYLEIQ*"
                     /db_xref="UniRef100_C6WZB0"
                     /db_xref="fba:FIC_00520"
                     /db_xref="C6WZB0_FLAB3"
     gene            168129..168503
                     /locus_tag="SRR1747065_scaffold_0_prodigal-single_227"
     CDS             168129..168503
                     /product="hypothetical protein"
                     /codon_start=1
                     /transl_table=11
                     /translation="MDINEKKLKQYKIEHLEIDNFFDCMSDLLLKLSNGNLYKSNDFD
                     KHFSSYMICRYLSMNKTLLPYAEYLNTVQMILDKKSFYQLAYSLIPKQKTSFIRYIKK
                     PKKIKDTEITEQKYQYNDLFEL*"
     gene            168545..169279
                     /locus_tag="SRR1747065_scaffold_0_prodigal-single_228"
     CDS             168545..169279
                     /product="hypothetical protein"
                     /codon_start=1
                     /transl_table=11
                     /translation="MAENNLIHAGLPWTNPAKITIKSSEFINDVTINRGLLNLLNNDY
                     YLDLKTEAINEYIETVLQDHINNNNIHFNWDDVKNLFDRIACLSSNTGYRIPIRKPAS
                     GGAMITSAEIMAIVNKIPRNLNGYTLILEVCIPLSATRTTTSKGYKTSFEGSGKNPKS
                     DSSTVYDYDFKNRSLKIEDFFGGTLIIWSNDQYFVNDIDNPDIFNKEMTYDDLNNTIS
                     YLQQRILNPAPTATSSIPLKRKCIEF*"
     gene            169308..170528
                     /locus_tag="SRR1747065_scaffold_0_prodigal-single_229"
     CDS             169308..170528
                     /product="hypothetical protein"
                     /codon_start=1
                     /transl_table=11
                     /translation="MCDTYLYNMDITNTMTSTDDIDDTTTGMEFPEAGNIICMWPLEN
                     DVNCKYQNSNVFSGVSNPKFTTIVNDVRNPKTIFGTDENISCVILNPTNFVDGNQPDY
                     LIFDTTFDEEKPKTISNAVRNILYENSDIENVTLMFWGKLSDYNTHSPILVDALPEDR
                     TQGLYFYLDQMLKADPTQPDKAPYKSSHQDYFNDVNHSISESYVNRWALYVMEFQHGA
                     VSDEITRAPYNKKLFKDIKTPNTMRINMNVFWNKDYTNPTGVQPTAGEMLYPNKNTYD
                     SASDSTEENTLIKAGFQFSMENSYAETNILRFFANQVKGSSDKDTTNTITNFNFFSGC
                     IRNMLMFNKILTLTEIYAIFSQGPNTNAYDWYDTGEYDIIKTLGKNNYFGTVYAHNVK
                     QLNMINNKLQQTMK*"
     gene            170538..172439
                     /locus_tag="SRR1747065_scaffold_0_prodigal-single_230"
     CDS             170538..172439
                     /product="hypothetical protein"
                     /codon_start=1
                     /transl_table=11
                     /translation="MSKISHISTIINKRNDLMQNDPNTPITGVWTIAMEDSTINVRNC
                     FISNYDKGCIIASNSELTIDESNFVINQEKYKTIPVVGIKNSKIYWDKPQHYPYLITN
                     QDSFANFPSTMIQMALPNTGTIDAVPFDRSGENLKNVFALPRLLNDGSTFYWDDSNPL
                     YSSDISYYELFIPEYGPYDPNTSLKNLQKNLHRRELRININGNVTNELIIKDFYNGKV
                     ILNIDDNVNINKITFLNLDQVEINGNEHIITSIDSENEVMFMFDNIKYVSIHDLKVNM
                     HRSEIANKFSDYDSNINIINYKYNLYKLYKSGMWKACIEIKSSNAIISNCTFNDCYCT
                     IIGSCNSLITGENNKFNYNANITIDKVIVRPICYLSTHNSIINDSSSIGNVITTECKL
                     VDMTLNNNQNDKTTSFIPGIATPGSFFNHSHIELIPTITNSNIPVDLNNYPPVGATFA
                     TIKNPNYNFSSGTEIISADTNYGFHNISNNNKIKIRKYGNYETSMLVDNKNKDINDLH
                     EYTLSVISGVGLQRLVPTTYNVSTGDSSKYAWVNRTFENSLLFDLLRFNFNMNELLNN
                     SSVNNSATISSIFFDVPIKFYDNFLNNNELNLMVKDCSYNYIYKDKTYNLIEKDTAIV
                     ADTPYIERG*"
     gene            172445..174061
                     /locus_tag="SRR1747065_scaffold_0_prodigal-single_231"
     CDS             172445..174061
                     /product="hypothetical protein"
                     /codon_start=1
                     /transl_table=11
                     /translation="MFNEKRYFGTQYPSDYALSGVYPIVVEQTNAVIKNNSVTGNSTI
                     VSNYNSKVIIENLTRSNNDIIAKAFKNCWISYKDDKNDLIYDRNYVIFPKPVFSDDPN
                     KRSGGITAFQNSSGAEQTDNRPHRGSEIYNKNAAEWSTHLISNNSGKIFWQENGKNSF
                     FYKSGEFNWHITSVEYDKNSVSGFCYEPISTIDSINKYFPDVNGNIIDIYTYVGKQND
                     SNDVSFSNIKGQLNLHTNQMTGNTFIFENTLKANFDLFINKTNIIASNAIFNKRVGII
                     KDNNIIASHVNYNNIMPNISDKCIISFITAYDLTNDKTEYFSKYSNNLDNNIDYDINF
                     FVRNNDYTQSFIKGYQSQLIYITGSYNILINNAVKYSLIRHSHKNIFNYNENGNIDGN
                     GIILKTNNVIDDLSDTSDNNFNRSVTAGFNYESTTELGLRRTIFNPIPIGTVMGWYQV
                     DGKPEVPYGFYNLTVESEFYENGKIKIYVDSDDPTSNSYNVDFMLLYENQNVFDNGYI
                     EFEPQNIINMGNVKILTIVKYNNNVTFRNN*"
     gene            174064..177027
                     /locus_tag="SRR1747065_scaffold_0_prodigal-single_232"
     CDS             174064..177027
                     /product="hypothetical protein"
                     /codon_start=1
                     /transl_table=11
                     /translation="MASKTLILEQQNSNKVTISPTVLNEMSHNQIDMVSGSYGVIANN
                     TNLNIFASDFSAGSAPVLVNKNTNVEIEQSTATIKNDTLDNSKFVVAIDNNNNIHVDD
                     ASEIGNRITRKSAMDNANTTNFPSPNPGFADFTTSLVLNSDIENVIAAGEVVNNGIDT
                     LITSPSTGILLKDTLIDLSGSCKAFNNEDLSTDIKSLIKFIQNIPKDLNGKKITFKFN
                     NNFNNLTDTLIFERFYGGTIIIQGSYNNRLEFIDCDNIIFSDFKFNENKEYYYTSLNG
                     EIIETNRIILKYCKNVIGYGGIFNSSFEIYNSKCHFKDGAFIGSKVKDQDKNHAIVHK
                     NENAQVLFDHCIIDGNPLITVSHGSQISSIDAASATTADLLYKNFHSEDHSDFINIKD
                     MENVANHFHIVSEHVTDETYPIGAVYGWPRAYTRGDIKRAISAAVSPNWQVSVLPTIS
                     GFTSNYLPSGDLPLDMIGSYDVSPYSNSITNYKNTFNDITPIGIQTYTPITSFCSFDW
                     YNLYNENTLMPSAKFEDNYAINSVYNTILKSDIIASSLLLNEKNITNDEYIFDGVYFE
                     IKAVDMLNVHARKRAWARLTYSINSNGFYVTGTTSNSGNGIFGVYDVCLSGLTKIVPE
                     PLQQFVICEYTTNNGVERITGCNTTTLTFTTPLNITWSISNVVLKVPYVGINGKIYYA
                     IISTDSCFRNISNKKLNIYNAENEDVNYNSVGNRRYDYDFPVQYPNVKSYIIMSPNVR
                     NMPNLTIDDWYIFSDTILNIKTSDSYKPKKFNNYYDGYLTYDNDVTTITSNNYFAGTF
                     TRYNKVINNITKESGMNNYYGIYTTDNGFNTFINGIALPTSGYYSYNNELYIVSNNST
                     KFISAKDQTLLTAVGSLNMNISYNRNEMPQYVKNGEIVYDYSLLPLELRANSNINIDS
                     SIFNNLFIADYNNSVASTDMSPFRFHPELSHAIIRHNFMRSCEEFLTTINGINIENNS
                     FTYNDVRNYNANRTI*"
     gene            177008..178345
                     /locus_tag="SRR1747065_scaffold_0_prodigal-single_233"
     CDS             177008..178345
                     /product="hypothetical protein"
                     /codon_start=1
                     /transl_table=11
                     /translation="MLTGQYDVRNPTSTAWPPNNYMNGLSNEILNIFNGTVGMAYPLI
                     TGDLISETLINTQIYSFYDGTNTSYNIPWTKAPTQFSTPQYYGIPYISGIFYQIENNE
                     WSDCTSYLGGQPEIVYYSATAMPPYDNYNINSSTTEFMKSSIPLITVNNLHKIRKKLI
                     STYGNVISGNKDINLNIMYNRDFFFIPSIADCTVTYTDGSFSDSAGRIDYNNATTISN
                     VFINLSNIISRSHNNGIIKLLYDKTENSPEFSYYYTNVNNSNYNSIINILKSASFQQG
                     QTHTYSTTIHFSKIWDWNIFYQTYMHKLYFVISKLNAFYKAVFTDNNKNNFSLNNSFA
                     NITNFNQTSLYFGNSNKYEINVTNITFNDINNDIRNFTSLVGQMYYPIGTYSNAQTTD
                     LSGNILNIGITMLNSNSFNKKDKEFFTDANSWAANDFSMKSILNTNNRCKRVR*"
     gene            178352..179155
                     /locus_tag="SRR1747065_scaffold_0_prodigal-single_234"
     CDS             178352..179155
                     /product="hypothetical protein"
                     /codon_start=1
                     /transl_table=11
                     /translation="MFLTEVISKLEKFFNNNMFGKTHMPFIFYDKNNKKSLLFDVKHL
                     LGWQLYCYQNNKIFKIKTEDLHSDISECNGMVYYKDGLYHLTYTYNDMTLSKRSIRHA
                     TGKNLSSVEWQEELDYEVGLVNEKYICVGYISRSNNRGGLIHFYNHDKDKIKDCIRED
                     NKIFSIETPWHFAKMGFISGQPDNILVTYVPNFEALNLENTCIINVPNKTIKQIKLNN
                     GDGSYKASIDPITNECYYAKRHTDFECRTIEVAQKDEYELIDTKKIFFC*"
     gene            179396..180280
                     /locus_tag="SRR1747065_scaffold_0_prodigal-single_235"
     CDS             179396..180280
                     /product="hypothetical protein"
                     /codon_start=1
                     /transl_table=11
                     /translation="MRTFTQFFNDEYIALEDIQEMDKTIYKRIVTESSEITDSDIEEV
                     KVKLANKAGAKDYLENEEEDALMREYLADPHSKEGKDARDKVILNRVKFANYLASKAV
                     ASGVVPKEKIEDAQDAAIYGLIRAIDTWDPAKNDHFGPWVKEQIYWAIRNLTTPKRKK
                     SVDERTHENEITSIDSPIEAGGFGRGDNNESKTIGDALSDPNAKIPGEDKHEIYALLN
                     SFMSQLPEKELSAIKLYFFGDDKNKNVTTKKGLTYDEIGKRLKMTKVGARAVVNRALT
                     KLRTFMETHGIDAQEAFA*"
     gene            180376..180633
                     /locus_tag="SRR1747065_scaffold_0_prodigal-single_236"
     CDS             180376..180633
                     /product="hypothetical protein"
                     /codon_start=1
                     /transl_table=11
                     /translation="MSFPKITFLDKVHGMNVPKEQNMITVDNINEIKHVVNSLSDSLS
                     GVGEYKAGHLIEITDDRTINVTLPKTNLELSGRYIVCHRNI*"
     gene            complement(180589..180975)
                     /locus_tag="SRR1747065_scaffold_0_prodigal-single_237"
     CDS             complement(180589..180975)
                     /product="Uncharacterized protein {ECO:0000313|EMBL
                     :KKM25757.1};  TaxID=412755 species="unclassified
                     sequences; metagenomes; ecological metagenomes.;"
                     source="marine sediment metagenome.;""
                     /codon_start=1
                     /transl_table=11
                     /translation="MNIELEQQLYNLGPILYQEKDLLMNKTCMCWGFECPNEWFSLLK
                     DLTIKIEEINNKYKGKYEYIAHQVKAKFGSLRFYGEINVLITNPTDSEIEFANKLSDY
                     IFNEILDTEEKSLNIAVTHNISSRKL*"
                     /db_xref="A0A0F9IE70_9ZZZZ"
     gene            complement(180965..181552)
                     /locus_tag="SRR1747065_scaffold_0_prodigal-single_238"
     CDS             complement(180965..181552)
                     /product="dTDP-4-dehydrorhamnose 3,5-epimerase (EC:5.1.3
                     .13)"
                     /codon_start=1
                     /transl_table=11
                     /translation="MTYKIIDKSFNDCVVFFQTRKIKNDNGFSQESWNDKVFRQEIDN
                     YPLVSDKVSVLNKNIFEGMYFQNPKDIHARILNCLYGKAFIFVMDIRQESIHYGKVQA
                     YELNDSSLSVFIPEGFAYGIYTLDDYNIISCKSSNSNVENEYKISLLKTIYPYDIISG
                     LNSNNKQFSINCNIIRNASTNENDFLSLKEFYNEY*"
                     /db_xref="psn:Pedsa_2609"
                     /db_xref="UniRef100_H9NC63"
                     /db_xref="H9NC63_9CAUD"
                     /db_xref="5.1.3.13"
     gene            complement(181549..182175)
                     /locus_tag="SRR1747065_scaffold_0_prodigal-single_239"
     CDS             complement(181549..182175)
                     /product="hypothetical protein"
                     /codon_start=1
                     /transl_table=11
                     /translation="MKTNIDKINAFIEYETVLEELFEYYINNIAIIKISFDKAVKIPD
                     SRFWFSISRFLTYRNFKTIDFSNKNVVDNFLKTFIEYIPVICNKKLFCEFYKKHSKFI
                     LESPERLIRFFNIIQFNDAFFKFFIDSYPFLALSINNVNKKDKSLYKKFWVNVIETQN
                     LSSSFYHAYPDVFLSDFEFASLLKNRSVFWKLAPSYRNMILSKWRNLK*"
     gene            182244..182534
                     /locus_tag="SRR1747065_scaffold_0_prodigal-single_240"
     CDS             182244..182534
                     /product="hypothetical protein"
                     /codon_start=1
                     /transl_table=11
                     /translation="MTNTENKLYIDDIEVETLPKINMYVSYKDRSVIKTGIIFDIQND
                     GKIILFKDSLDFNDVHIAKLSTRKNSAVRGQWIENGITGKYAYMHRVVLDKR*"
     gene            182637..183035
                     /locus_tag="SRR1747065_scaffold_0_prodigal-single_241"
     CDS             182637..183035
                     /product="hypothetical protein"
                     /codon_start=1
                     /transl_table=11
                     /translation="MCTKANIRICSVPGCSHITHNRRLLCDEHLGLHVDPRDYSRDDQ
                     TVVTLDATATAAFVRIGELNQPRTWNNISHSEFNKDLDKAAKVISERTGISYDEILKY
                     SAEKCNNYYTRNDYYRETFSRSTPIDWRNS*"
     gene            183169..183474
                     /locus_tag="SRR1747065_scaffold_0_prodigal-single_242"
     CDS             183169..183474
                     /product="hypothetical protein"
                     /codon_start=1
                     /transl_table=11
                     /translation="MKVTIAITKKKLNKEISKFIKKNGSCYFVKFPIEQINNCFKKYN
                     FELLNEDGTEFCAFFYGTNGKTSINYGSINDIVENSTLYFSWYTTPSGRYEITTYIS*"
     gene            183555..183965
                     /locus_tag="SRR1747065_scaffold_0_prodigal-single_243"
     CDS             183555..183965
                     /product="hypothetical protein"
                     /codon_start=1
                     /transl_table=11
                     /translation="MNRIHISKDEILNLVQSIPNGRMFSMTFTRKAAKCKCCGKSNQS
                     WNNLKRCPICGNLLSKDRYSRVQLGVKNPKNCTKPGYGKFIGESGEDALKDGRLKYFD
                     MDVVNKDGSRGCYRQCVIENIHCIHLNGNEYIID*"
     gene            183978..184439
                     /locus_tag="SRR1747065_scaffold_0_prodigal-single_244"
     CDS             183978..184439
                     /product="hypothetical protein"
                     /codon_start=1
                     /transl_table=11
                     /translation="MKVISATEFDIESFLKYLDTHPSVKLEFSNKVIEKVAEYIVKGA
                     YEPLMDAIVTKINEKLIDSDINYCLNPSDPKKLEISVCTSKFHKSFHDTIVNIAREFT
                     RDQIKRELSDEIKNKVNKIFSEYNDENIHYFIEKNIKEQIRSAFRRLLTGE*"
     gene            184443..185504
                     /locus_tag="SRR1747065_scaffold_0_prodigal-single_245"
     CDS             184443..185504
                     /product="Rnl2 family RNA ligase n=1 Tax=Prevotella sp.
                     CAG:474 RepID=R6W6L4_9BACT"
                     /codon_start=1
                     /transl_table=11
                     /translation="MSFEFKKYPEIENSYRTEFLKKIHELGHDDPMIEYVASVKVDGA
                     NFCVSIDENNKMHYSKRTMELERGDIFYNWESAMQHDNVPEKVKQIKHLLHAVEVNVY
                     GELAGGKYNHPDVPKEKVSAVQARVQYAPFVFFYAFDISIVDDTGRRYYLNENTFDEI
                     CKEVNLTRSIVVKTGTLQECLEYPNDFQDPVAQTLFGLPPIENNITEGVVIKPVIPIW
                     LPNGSRLIIKNKNDKFKEKSCKTGKHPKNPERDLTELENKVFEWLAEYKTESRLYSII
                     SKIGIVHTKDFGKIMKEFMTDLFEEFNKDHKKQIEELEEMYSVEEFTFSRVTKKFQKY
                     VQEWIRPIFISILNEEKFR*"
                     /db_xref="UniRef100_R6W6L4"
                     /db_xref="R6W6L4_9BACT"
     gene            185485..186624
                     /locus_tag="SRR1747065_scaffold_0_prodigal-single_246"
     CDS             185485..186624
                     /product="Chromatin associated protein KTI12.
                     /Calcineurin-like phosphoesterase./RNA ligase.
                     (EC:3.1.4.37)"
                     /codon_start=1
                     /transl_table=11
                     /translation="MKKNLDDILNIFYIFAIYNNINITYRKGLNMFNFYSYKNDIFKT
                     SINPWKVQVSSIVQNINVVDSTSVEQIVSEMKKHSKEIHMKKTSIPNVFSFNFSRDVF
                     FKGNWSELSKIARGLFINTTTNEIVARGYDKFFNFEEKKFNTVKWLEENIKYPVYAYE
                     KYNGFLGMLGYDSMSDSLIFCSKSSTSSDFSGWFKEIFNSYWKGNESDLKTLLRNENL
                     CLIFEVIDPVNDPHIIKYDKKEVVMIGAVKRTVQFTPLTYNEQCSIAEKFNFKIKKQA
                     AKIENFQDLKEFLINESNSNVEHEGFVFEDSNNYMFKLKNHFYKFWKNLRSVKTRIAN
                     GHNVPLGWCKDALGTEFIGWCKKQDRTYLFETSIIELREKFLISR*"
                     /db_xref="fpa:FPR_23120"
                     /db_xref="UniRef100_UPI00028A17C0"
                     /db_xref="K4ZBQ9_PAEAL"
                     /db_xref="UPI00028A17C0"
                     /db_xref="3.1.4.37"
     gene            186690..187307
                     /locus_tag="SRR1747065_scaffold_0_prodigal-single_247"
     CDS             186690..187307
                     /product="hypothetical protein"
                     /codon_start=1
                     /transl_table=11
                     /translation="MSKLSTRMSNEIANVVERKFQRFLNVNKYDLFKKARTTAGEFVH
                     YRDVRDEIDNIIFNVADKLELDLEKYFVRNADGKVYVEYIPYEHEVADDDSDICDETE
                     IVESVPDNSEPGDNIYYTRIDSQGRIYIPENIRKIFNINKYYLYVLRDYDRRKIILNT
                     EANYNSVINLGDRAQISVANPLNLSEGDKVRIYDNKDGTVIIDPA*"
     gene            187351..187980
                     /locus_tag="SRR1747065_scaffold_0_prodigal-single_248"
     CDS             187351..187980
                     /product="hypothetical protein"
                     /codon_start=1
                     /transl_table=11
                     /translation="MTNLSKETRTEVKEIVREKLNGLLNVNKFDVLDEARKKTGEDVH
                     YRNVRDEIENIIYDIADELELDLEKTFIHDLRGAIYVEFIPEYRHRDEDEDDSDIYFE
                     DEAINESDFNKIEDNACYAVIKSAGRIFITDEMRKILNMPYSELYVKRDYDNRKIVIS
                     LDYHVDRNNFKLINLRYSQINVANILGFAEGDTVKITRKDDTIVIEPAK*"
     gene            188081..188545
                     /locus_tag="SRR1747065_scaffold_0_prodigal-single_249"
     CDS             188081..188545
                     /product="hypothetical protein"
                     /codon_start=1
                     /transl_table=11
                     /translation="MSTFRQPIKFNGYIYKPRVNAPNLFSVSSDKNPYGYSIPANQEY
                     IYFVVKNSVDENYKKIPYRAIPFKEIDINNLTPLENIDPFFKQNNPSLYDKGISMQTA
                     VMPSIKRTYDDSFSRNATIDFFKRYFSINLIPHPGLTYNGTNNLAVERSVLY*"
     gene            188694..188972
                     /locus_tag="SRR1747065_scaffold_0_prodigal-single_250"
     CDS             188694..188972
                     /product="hypothetical protein"
                     /codon_start=1
                     /transl_table=11
                     /translation="MVYILDNGEKISIISGDDIRSAYFNGVTCKWYSSKNTDRPHPIH
                     AYMMTRGIAATFDTATMQPLYIGKYCSWIRDMNSIENTLSESFVDYSL*"
     gene            189055..189888
                     /locus_tag="SRR1747065_scaffold_0_prodigal-single_251"
     CDS             189055..189888
                     /product="hypothetical protein"
                     /codon_start=1
                     /transl_table=11
                     /translation="MKTEINSIASAINAKVIHKDMLDRPIHPGDIVAVLISANTKKEQ
                     SLKCGIVEITDAKYVKVIDYDTFYTDERFYLGRAITGKQCCIINNEFSKDELKKVNEQ
                     FKKPFEKFYSYIFAYKINDDFYCLQHIMLKGKASENTINDAINALRKTHDTNNAFSCI
                     SNKNINDLHVLTKDLSFIDVNSDINYSKINNSFVSPSTYKSSLASFFIMTDPIFYKID
                     DNEHIYKNNWWHSRSFKTNLIAYTFDINNLAVDVRAGYLNTDEKLLLKSFINFCNSKT
                     R*"
     gene            189918..190289
                     /locus_tag="SRR1747065_scaffold_0_prodigal-single_252"
     CDS             189918..190289
                     /product="hypothetical protein"
                     /codon_start=1
                     /transl_table=11
                     /translation="MSLINKIKEKDSVYRKFIMEDAGVTPIQEPVEDADPKDIVLGSI
                     LTVTQANTGEKKEFDFEVCSVWNDPKNIFTIVNVSKDKTENNAWILFYSANSWYVRKS
                     LRGTVNVHVTLKNIDNNKNKE*"
     gene            190297..190845
                     /locus_tag="SRR1747065_scaffold_0_prodigal-single_253"
     CDS             190297..190845
                     /product="hypothetical protein"
                     /codon_start=1
                     /transl_table=11
                     /translation="MSDKFSPIALDNLINEVAGSVNDIDEELSEYNNNSPSITDPAIN
                     NLVDQKQGMSVDFKRTYAQLEKLLENGNNAMSILQAIDPDVSSPDTVHAVTALISALK
                     SVIVEFNKIHLLNIKYNQTLSLMELKHQYKLKEIELKKSINADNAVEAQVVPEWDSAE
                     MQEFMEWKREKMMKKLEENENQ*"
     gene            190832..191227
                     /locus_tag="SRR1747065_scaffold_0_prodigal-single_254"
     CDS             190832..191227
                     /product="hypothetical protein"
                     /codon_start=1
                     /transl_table=11
                     /translation="MKINKEYLKQQYLKENQIDLTTVKTDLKKIKKVIKSNVFTCYPN
                     RYQLFKNKKTGRLYLTVCTINFDIVILGYSDKKILNDQMIELFPEYIFFEKGTAGGFD
                     LFPGNKSTIYGFSDESNIILGPTVEILEF*"
     gene            191230..191757
                     /locus_tag="SRR1747065_scaffold_0_prodigal-single_255"
     CDS             191230..191757
                     /product="hypothetical protein"
                     /codon_start=1
                     /transl_table=11
                     /translation="LNNYEKIYLNIINEEAGIKVLYLPNEIMKFNFKSFNPFEYHNVS
                     VFQSATHNDINHVLNRLNERSKKHYKLNDIFVIIKRGIDEYLKQSKTTKFNTKQSFNI
                     ISKSYKDIRIACAIEKNTIKSDLIFLEKDEDNKLYHNDYFCFIYTILESTMKKRSIDR
                     ELIVESYNTFNLYVK*"
     gene            191784..192128
                     /locus_tag="SRR1747065_scaffold_0_prodigal-single_256"
     CDS             191784..192128
                     /product="hypothetical protein"
                     /codon_start=1
                     /transl_table=11
                     /translation="MTKEEQYLLNRWQQEWKCDLSMTNKNIIFIDKSNNKSYLILCKG
                     KNLINILKKSKKHKNIISQFKDLFPEKDFSLDNNCSFKFIHLFENNIENEIIFGIKNN
                     QISLGGFGIYEI*"
     gene            192118..192450
                     /locus_tag="SRR1747065_scaffold_0_prodigal-single_257"
     CDS             192118..192450
                     /product="hypothetical protein"
                     /codon_start=1
                     /transl_table=11
                     /translation="MKFEQIFNKIINEMKYINGPNANYKINDEAFEPVLYKDICICAS
                     SLNLDLFHAINRINKRTNRKYTLETILTIIKRYIDTDLNLEKLFKNKSRRVYSCSIQS
                     KEFNLIKV*"
     gene            192638..194296
                     /locus_tag="SRR1747065_scaffold_0_prodigal-single_258"
     CDS             192638..194296
                     /product="Type III restriction protein res subunit n=1 Tax
                     =Truepera radiovictrix (strain DSM 17093 / CIP 108686 /
                     LMG 22925 / RQ-24) RepID=D7CSW7_TRURR"
                     /codon_start=1
                     /transl_table=11
                     /translation="MKLTDTQFKQFFPFDYPRYDQREIIEKILTAFYNGKHHVILSAP
                     TGSGKSVIAVTVANALTNNKAGFHSEIITSQKCLQEQYFHDLNVPIIYGKSNYNCKLS
                     PVLTCECGVCGGSKQKSCSDCPYLLALGIAQNAAICSTNYAFFLQRSKWFSNISKKYA
                     DFLVFDECHNLEQEILSMCSFKITDERLQYLGYNTKGYIPINGTSEENLIAWLNDAVA
                     GLKIEVVKTGHLLKKVDIFQSLSSKGKISSAELREHKKIHTKLKGIVSYINQIVLLLE
                     QYKEGNKFIATFGNKEIEFKLLHGSSLFQKYVSNSANCFLHMSATILSKEQHCKSLGI
                     DPDDAEYISCESRFPIYNRPIFYDPIGSMAYKDKRNTIPKIVKRIDELLTQYKSEKGI
                     IHSVSYELTEAIMAGISNKNGWRILVPRPNNRQEVLNHFYNSDDPLVLLSPSLTEGLD
                     LKEDLSRFCIVCKMPFANTNDQWIKERQQEDQTWYAANTCTILMQMTGRVVRSEKDIA
                     STYILDSCFNFLVAKYGNLFPKWWQNSVFSIEDEKAIKEKQIDG*"
                     /db_xref="UniRef100_D7CSW7"
                     /db_xref="tra:Trad_0598"
                     /db_xref="D7CSW7_TRURR"
     gene            194289..194705
                     /locus_tag="SRR1747065_scaffold_0_prodigal-single_259"
     CDS             194289..194705
                     /product="hypothetical protein"
                     /codon_start=1
                     /transl_table=11
                     /translation="MDNFDEIYLKLIYEAQFDSDKMKRYDTFKGIEIYYNVDHVIKRL
                     NERYNYSFGMIRRYVKTLVKQFLTNENFIKFKGDDFPFTVHFTLADLWISGRLKKNFN
                     KWRVEVNTLLPNKDQITRKKITPKFSQNDYRKDINL*"
     gene            194702..195181
                     /locus_tag="SRR1747065_scaffold_0_prodigal-single_260"
     CDS             194702..195181
                     /product="hypothetical protein"
                     /codon_start=1
                     /transl_table=11
                     /translation="MTYQEFKNNYSFDTGKEHINFYNKAKDELYNFFDIFYQNVPYIS
                     IEELLSSKQIKENIQTLLDNLKNNRDISKKNRILSYEDFKKRISCNNEGDIDIDLYSK
                     EELYNLSKWSIQAREELFNARRKNNILVENINIENDILMKEEMDIPFQDLINKYEKL*"
     gene            195168..196073
                     /locus_tag="SRR1747065_scaffold_0_prodigal-single_261"
     CDS             195168..196073
                     /product="hypothetical protein"
                     /codon_start=1
                     /transl_table=11
                     /translation="MKNFDKIYMNIMQDSRFFYESCNTQSDLIIKHNFKNSQDLLNKI
                     ILEDYPEVDFGSKIINEIFNASFGTQFTFQHIVMNCSKTFIEENKKELKETKLKIPLY
                     VYKFSFSNPKEFIYIIRTFGIGFSKQNGTYKEKSQFEINYFKNMFKDSEGLLFSDVNL
                     AIMMLNTDKCNGKTVSHELAHYFQFVLGKHSKDNLPLSFSEQFEHMMQKREFSIYAKV
                     DFFHQMEALYHKFYKNQISSVEYFNFILKTISDKNFTSSNLFKNYLKLYPDDSGPLLF
                     FNYLYNEHKELFNDWKQYLVKIKDI*"
     gene            196115..196801
                     /locus_tag="SRR1747065_scaffold_0_prodigal-single_262"
     CDS             196115..196801
                     /product="hypothetical protein"
                     /codon_start=1
                     /transl_table=11
                     /translation="MNSRFEELFNSIIMESRKDNLDYIEVNDKKGNPDTITVTVSGKL
                     AERVTKIVNELTEYKKQIDENKKEYNRRSELIKAEFGESFFDDADKVRTRIIECKSSV
                     VKLSKVIDKDEISVKADGNKVKKLLSDIINLCESQTEDLGVAIKELINGANVIKEEKK
                     KAAPEKIFLNKKDASGKIIKESVFDTISNWLKKAIKKVITTFKHVLKKTEIRADVIDK
                     KMEELIELID*"
     gene            196819..197250
                     /locus_tag="SRR1747065_scaffold_0_prodigal-single_263"
     CDS             196819..197250
                     /product="hypothetical protein"
                     /codon_start=1
                     /transl_table=11
                     /translation="MKFDERYKQIIFEWNNWRAIIFNYAYDDLQLIPNSPLRFTIELK
                     TKWLYAPDESGSYDDSLSDGTFEFDEVIGITNVTVYNEDTDEIDDDVNDEDTFAEKYP
                     KEYEIFVDKYFSEPNEDVFNPYDHIDEMTEYDSYDYNYHDK*"
     gene            197398..198141
                     /locus_tag="SRR1747065_scaffold_0_prodigal-single_264"
     CDS             197398..198141
                     /product="hypothetical protein"
                     /codon_start=1
                     /transl_table=11
                     /translation="MAKVNAADWIHITNINTLAEIKHMPMGPRHVPVPHYDAISSFKN
                     QLKEHNIQILNESIVLSPDTYRLMYLADIADKNANEYVYQVGFINNNDRSKAFTGLAG
                     IKVKINGAQMHYSDNSYKTRHTTNVKEMLYERNAHIIKWFKEFYAEYSGKIEKFKNTK
                     VTDEILGAVILAYIRNHYTLSSTNIKNIVKEYDKPRYDEFKPRTLWSFQNTTNEVFKK
                     VKSPLLRLEAMEIFNEAVDKFITNYGTNK*"
     gene            198334..198741
                     /locus_tag="SRR1747065_scaffold_0_prodigal-single_265"
     CDS             198334..198741
                     /product="hypothetical protein"
                     /codon_start=1
                     /transl_table=11
                     /translation="MLRFVVLIFIIIAVFMGGKACIKQIKYGSDNRFNYEFERVFFEY
                     DTTKSIEKQSEIWYKYITNHRFTDDMNKLEKAGKSEKDIVKFSNGVETCIKAHVEIAE
                     TSKETDGYWTRKLIHLVKYDFNKYAAIEIKNIH*"
     gene            198756..199040
                     /locus_tag="SRR1747065_scaffold_0_prodigal-single_266"
     CDS             198756..199040
                     /product="hypothetical protein"
                     /codon_start=1
                     /transl_table=11
                     /translation="MYDIVNIKDVIKKFNEIFKTVSKPIIINIVDLAVNKAISNRQNH
                     EITSKGIIKQPFANGYFSGKIQCELYLNHKTMRITYANIKFIMQEAEFKE*"
     gene            complement(199088..199498)
                     /locus_tag="SRR1747065_scaffold_0_prodigal-single_267"
     CDS             complement(199088..199498)
                     /product="Conserved hypothetical phage protein n=1 Tax
                     =Salmonella phage Vi II-E1 RepID=B1GS49_9CAUD"
                     /codon_start=1
                     /transl_table=11
                     /translation="LVQRCFKCNPKISSKKEQELVDFCKQFYPNLQRRNRQLIKPYEL
                     DIVIPELKLAIEFNGSYWHSIEVGVIPGYHLMKTERCEQLGYRLIHIWEDEWSEALKL
                     KLKAVLEQNEKKNTEKKLDHSWFKKEPRNDPNEI*"
                     /db_xref="UniRef100_B1GS49"
                     /db_xref="32948547"
                     /db_xref="B1GS49_9CAUD"
     gene            complement(199585..200268)
                     /locus_tag="SRR1747065_scaffold_0_prodigal-single_268"
     CDS             complement(199585..200268)
                     /product="Putative uncharacterized protein n=1 Tax=Wiseana
                     iridescent virus RepID=G0T538_IRV9"
                     /codon_start=1
                     /transl_table=11
                     /translation="MISDSVIDFVKNKFSKYQNCRKLICAKEIHKFLANNEFEFLLNE
                     ARKESWSINYPDKNDLVKQFIRFILLENKELKRCKTCNKELSLNQTIENRIYCSVKCK
                     NEDKDFWLDKMKKTSLERYGEISNFKTEEFLEKTKKTCLAKYGVEGIQKSEYVKNKIK
                     ETNKKRYGHECSLHGINEEKTRNIVLNRYGNSYYILSDLGKQQLHETWSKKSYDLIIS
                     NRFIFAIIL*"
                     /db_xref="UniRef100_G0T538"
                     /db_xref="G0T538_IRV9"
     gene            complement(200337..201407)
                     /locus_tag="SRR1747065_scaffold_0_prodigal-single_269"
     CDS             complement(200337..201407)
                     /product="Anaerobic ribonucleoside-triphosphate reductase
                     n=1 Tax=Bilophila wadsworthia 3_1_6 RepID=E5YB75_BILWA"
                     /codon_start=1
                     /transl_table=11
                     /translation="MITFKKIDSVKVVKNESNYVYCIEVEKNHNFNANGINLKNCCRL
                     KNELSTVGKDGKQEYVNSFGVGGISIGSHRVVSLSLPQIAYIAKYSEKDTISSFFSIL
                     ESRIKISQDILDIHKELLERLIKNGNLPMYTYGVMDLNKQYSTLGFIGLYEALEILGY
                     DIRTTEGLDMGKKILGVFNRLNTERTAKDGRIRNLEQIPGESAAVTFAMKDKLQFANA
                     GQYDLYANQYLPLIKEALLTDRIRLQGEFDSDTSGGAILHADFDSDLTKDQIKNILNA
                     FAKAGVIYGAIDDCQIQCNNCGKVYTGSPKDTESKCCHSKNITQWMRVVGFKTPRRAY
                     NKIRRTKDFPNRFCYQDGPISE*"
                     /db_xref="UniRef100_E5YB75"
                     /db_xref="A0A094J1F0_9MOLU"
                     /db_xref="fpe:Ferpe_1491"
                     /db_xref="E5YB75_BILWA"
     gene            complement(201430..202923)
                     /locus_tag="SRR1747065_scaffold_0_prodigal-single_270"
     CDS             complement(201430..202923)
                     /product="Uncharacterized protein n=1 Tax=Enterobacteria
                     phage vB_KleM-RaK2 RepID=H6X3J6_9CAUD"
                     /codon_start=1
                     /transl_table=11
                     /translation="MLEIIDKNKANLVRTYFNKYDSYKKLNGASVKSCMNKNEEISLY
                     INELQKTVFINNSHSEIIKLLFGIISNEIHEDDFKCIGDNCNNVLNLSSVLKRHHSCS
                     KYCATHNEIRRTKTKETLLANYGVVNVFCLDYVKAKIKQTCLQRYGVEYIQQTNLVKE
                     KTKQTNLKKYGTVCSLWNEEIHQKSLNTLKTKYGVDHSFKIDSIKEKIKSTNLERYGV
                     ENPMQSEKIRKQAEQTCLKKYGVNNPWKSSLIREKSLNTLKNRYGVNHPALLSIQTSN
                     DHSWNNILSWNEHIIPLFDRNEYKGYDRVYKWKCVKCGNEFEQKICPSHNILYSFIPR
                     CLKCYPKFSSKGEWELTEFCKQYFDVVIENTKSIIKPYELDIVIPEIKLAIEFDGIYH
                     HSIEAGVIPGYHLMKTERCEQLGYRLIHIWEDEWNDNQDEIKEKLKLIFENKEIISNN
                     NKVLDRCWFSVLQVYDKKYEILPTKIIEVETKYNKLHYENCGYIKIL*"
                     /db_xref="UniRef100_H6X3J6"
                     /db_xref="H6X3J6_9CAUD"
     gene            complement(202931..205567)
                     /locus_tag="SRR1747065_scaffold_0_prodigal-single_271"
                     /gene="nrdD"
     CDS             complement(202931..205567)
                     /gene="nrdD"
                     /product="nrdD; anaerobic ribonucleoside triphosphate
                     reductase (EC:1.17.4.2)"
                     /codon_start=1
                     /transl_table=11
                     /translation="MFNIQHSFDHHFVELLDRLEKKYGEEMFELEGIDRKNLDIAKFT
                     EKYLNTDVVADTSVDANANVDSNDVLGLEYEAPKPIMKLNGIYMLWKDALKKFGIKRA
                     NKMVELEIAGGIRVHDLHGWIKPYSYYRETPVYIRVNGCNVKCITMKQLFDIYAEHKV
                     VLIDREYIDLTNVSKQVSYKNTAIKHKSTIRHQYDEKNVANISISEKHNIEILDGNGN
                     WTKLIQVLRHKRDTNMVAYQLENGDYSVVTTNHPVILADNNEIAAEHLKVGMEVKAGN
                     KDIFKNITSEYIDVPTDFAYFIGFITGDGNVGRHKFNSNNYNLLDSDLCINVTEYEGG
                     ITIYQKDIVNTKIYNCVKNILGNEELTRKSVKRDGTRISFNNRTIRTLLAKYFGVDYT
                     NNSSTKNIPINILSWTKSAKAAFIAGLIDSEGSVDSIGAVDLRMKAHAVMNMLQEVLI
                     SIGIQSVKRFTGNTFENFYGIGFQADELIKSFSSKLENVEIKPKNKDSYSRTYKVKKV
                     DIFNPDIDIHLGYNLSEEDSEFYYVYDITTESHTFYSGGITQHNCWGTSLSTIVNEGM
                     PWVKRIKIGPIKHFYSFINNTFQLICTLSTQCMGAVAVPDFLIYAEYFIRKDFGDKWY
                     ENEKTTHFIREAFQHFIYSVNNSFRGNQSPFTNVSVYDKYWLEALFKDHMNPDFTHPD
                     LENAMRVQKLFVDELMIQLQDNPFTFPVMTAASLLDPETREFKDQEWLDWLSEVSVKN
                     KCLNFFQDDSTSSISSCLSGDEVIKIQDSTTGGTALMTIKAFVEMFQIDEGGVDKEIE
                     NRYSIQSYNYTDSKWETLPITGVLKKLYSGDLIEINIDGKSVKVTPEHKFTVHKVDTN
                     EILEVEAAKIYKNPDNFEIGVE*"
                     /db_xref="dno:DNO_0910"
                     /db_xref="A5EY75_DICNV"
                     /db_xref="UniRef100_A5EY75"
                     /db_xref="1.17.4.2"
     gene            complement(205586..205876)
                     /locus_tag="SRR1747065_scaffold_0_prodigal-single_272"
     CDS             complement(205586..205876)
                     /product="hypothetical protein"
                     /codon_start=1
                     /transl_table=11
                     /translation="MKTKMCETQNYRLIHIWEDEWNNDNEKVKSNLSKIFNNENLILF
                     EDEKQIIFDRCNTSLNDLRFIFNKSKIKETTPQLILRDRYHVEDCGKLIVTK*"
     gene            complement(206558..206914)
                     /locus_tag="SRR1747065_scaffold_0_prodigal-single_273"
     CDS             complement(206558..206914)
                     /product="hypothetical protein"
                     /codon_start=1
                     /transl_table=11
                     /translation="MNRKIIKEILHNEKVKYSPNGLRIFMNKHNDVKLYCEYVYNKNK
                     ELWETPLNVLKCIYRFDKFYFKRCKNCNKRINFSKSISTQNHITCSYKCSAKIKANDK
                     SVIQRRKETCLKKYRS*"
     gene            complement(206917..207411)
                     /locus_tag="SRR1747065_scaffold_0_prodigal-single_274"
     CDS             complement(206917..207411)
                     /product="Anaerobic ribonucleoside-triphosphate
                     reductase-activating protein
                     {ECO:0000256|PIRNR:PIRNR000368}; EC=1.97.1.-
                     {ECO:0000256|PIRNR:PIRNR000368};;  TaxID=1262835
                     species="Bacteria; Firmicutes; Clostridia; Clostridiales;
                     Clostridiaceae; Clostridium; environmental samples.;"
                     source="Clostridium sp. CAG:729.;""
                     /codon_start=1
                     /transl_table=11
                     /translation="MFYHSFSIGYVEVPSLNSTLNIYTVGCPFRCNGCQNKELQDINH
                     IERKELDVKEIVRAVKDSFGIIQGICWLGGEPFFQFDSCLKISKELKEEMLNIPVIAY
                     TGYTIEKLLEKNSDIPKYFDLIIDGQWNGHPISDPLTNQRFWKSEKNKFIQLTYEQYK
                     NIKF*"
                     /db_xref="R7LMY9_9CLOT"
                     /db_xref="UniRef100_R7LMY9"
                     /db_xref="1.97.1.-"
     gene            complement(207583..208449)
                     /locus_tag="SRR1747065_scaffold_0_prodigal-single_275"
     CDS             complement(207583..208449)
                     /product="hypothetical protein"
                     /codon_start=1
                     /transl_table=11
                     /translation="MNTYRVIALDGSPKSGKTELAKRIIVSLKAKGYNPVVIESSNSF
                     FNLCDLYSNNNSFNNSYSVRPYFVKDCCVSFKNHYTGPNMYKDCFFSMPINQYLDILF
                     KKTHYSNVDNNPIKGNSEFVLQSLFALYYQNISAAETALAIDKKTIVILDGSPYEALV
                     WYAIYSKKSIDMQKYVLNMINKIRYQFPSVFNNMLYVLTHTEPLQIYDRTKFDCKAFS
                     EYQTIYQQLTKEKTNIDTGSQVEIGISYTNDIFQQTRDIVRTEHIDAITVSGNYVEEI
                     TKNSSDIISLFS*"
     gene            complement(208677..209582)
                     /locus_tag="SRR1747065_scaffold_0_prodigal-single_276"
     CDS             complement(208677..209582)
                     /product="hypothetical protein"
                     /codon_start=1
                     /transl_table=11
                     /translation="MLSKFDKIYYNVICESVQSSKLQKLINDITSKYKSDSYNVAQEM
                     IIHLHDSIEDVIRELRGSALKTDKLFLTAVADKNNDMLKNIDEITKSVNDRMPIIDVF
                     NKLIFNSIEDEYNVSPSPELLDEFLKKLDKAYNIHSYGLIPSSNNNKEFLNLFLSKID
                     AANVTDKDVVEVDNLNELNRKQRGKFSFVACFKDQMLKYAIVFDSDGTVSNIVNPYYY
                     DEKSARFATAKKITLKKVNEECDRFVGVKIPESSRSKWSDRAFENYKYAHPQNDEEIS
                     KMNQFERRLKLDKIRAKRANENGFY*"
     gene            complement(209629..210129)
                     /locus_tag="SRR1747065_scaffold_0_prodigal-single_277"
     CDS             complement(209629..210129)
                     /product="hypothetical protein"
                     /codon_start=1
                     /transl_table=11
                     /translation="MIPNINFDKFKQLYCSLICEEDIPGFLDAEEAQYIIDHPSNKNI
                     VNTFKRFFQRKLQKLNKKYGLNVKIEYELFEPYDETDLEEGGIFAHVNENKPLEILIN
                     LFWLGNYIDSDMTVEQCINEYDKEHVLEHEYAHVLDILENGKRPFEEQHNERWQELFN
                     EIINFT*"
     gene            complement(210113..210466)
                     /locus_tag="SRR1747065_scaffold_0_prodigal-single_278"
     CDS             complement(210113..210466)
                     /product="hypothetical protein"
                     /codon_start=1
                     /transl_table=11
                     /translation="MTKSKFDILYESILNEIGDIHNSIVRIYNWDNNKQDFSDLYSER
                     INFTFNRGVKLESELLKELTYDIDQCEEYNLEDGVYKKVEIFDKDTGDLLISFITDVK
                     HLDEAIEIFNYDSKY*"
     gene            complement(210463..211326)
                     /locus_tag="SRR1747065_scaffold_0_prodigal-single_279"
     CDS             complement(210463..211326)
                     /product="3'-5' exoribonuclease {ECO:0000256|HAMAP-Rule
                     :MF_00977}; EC=3.1.13.-
                     {ECO:0000256|HAMAP-Rule:MF_00977};;  TaxID=1273125
                     species="Bacteria; Actinobacteria; Corynebacteriales;
                     Nocardiaceae; Rhodococcus.;" source="Rhodococcus rhodnii
                     LMG 5362.;""
                     /codon_start=1
                     /transl_table=11
                     /translation="MKQRNLIPLINDIISESVLMPDLKYLHFSPKEIAKFNNKDKISI
                     IRKKSDVLDIFPGDYVKPEWNKIYLVVSVNQFSDVSDCPSFQFLSESEMMEFTNQSGD
                     DIPVVEIQLERLIKKETQRFFYDCEFDETGNDIKLISIGIVSEDGRELYLINKDYNWN
                     LCSSQWLIDNIKPYIINASDYYKVSYSEIGKRIIDFIKPSALINTNLYGYYSAYDHVL
                     LCKTFGKMTNLPEGMPMYTRDLQQYLDYFGINKNKLIKNEQVNEYDALADARWNFRLY
                     LAIKRLMGVDL*"
                     /db_xref="R7WS38_9NOCA"
                     /db_xref="UniRef100_UPI0003673B1B"
                     /db_xref="req:REQ_28050"
                     /db_xref="UPI0003673B1B"
                     /db_xref="3.1.13.-"
     gene            complement(211631..212788)
                     /locus_tag="SRR1747065_scaffold_0_prodigal-single_280"
     CDS             complement(211631..212788)
                     /product="hypothetical protein"
                     /codon_start=1
                     /transl_table=11
                     /translation="MSKFNDLFNKIILESSKLVQESVSVNDIRDMIKQMDKDSFEEKR
                     NELINQITGLLLRGIDFAKDDEIKNLFKTANKDEEFLEFINKSLANNELVNVRIIPKL
                     VDGLINYYNVDEDLKSSILKALTSAVENMHHYHGFDDPEVKKQFRLQQILSEIDAAHI
                     TDEDINVFTPETFNEYTRKVKAAFSYALFLKGDRLIGIAKFDETGKILHVEATEFLRY
                     QLHAVHGTKNFKNMINNCDKIIAISNSHINNVKHREYYHEPSDDKIREQNQDRYKETL
                     ALRKVDRKKEDLKKRVNELFESIKDDLAPYQEKLMNIDMFEDSDIAKAYADLRLQINV
                     LKKTLNDFVSKKSSTQTHFSDDWKVDNAIKKVKAIYLRLMELLEADDNVEG*"
     gene            complement(212813..213547)
                     /locus_tag="SRR1747065_scaffold_0_prodigal-single_281"
     CDS             complement(212813..213547)
                     /product="hypothetical protein"
                     /codon_start=1
                     /transl_table=11
                     /translation="MISKFDQIFNKIVTECSKNKNIVSENINIAAIQELIDAEDKNTE
                     ITRKNFIRPYIDTLLRFSHAYAEDNQLTEIEAALKDMTKKYIYGRKKITDLYPVGNYT
                     EKNILNNLVDIISSQYGIEQSELRRVFEDTMVKNARTFSIFNFTPQRKSPLLRKVLSY
                     IDTNNITDNDVITITPDEFNAFVKDNNNFSYAIFVNNNKIVGCAEVNEKDRTINAFTN
                     HLKISTPIKSILNKTDKVIIILKKVS*"
     gene            complement(213591..213830)
                     /locus_tag="SRR1747065_scaffold_0_prodigal-single_282"
     CDS             complement(213591..213830)
                     /product="hypothetical protein"
                     /codon_start=1
                     /transl_table=11
                     /translation="MRKFILIVMFIISTISFVGCSSTIKISKEDSEWIKEYIDYSNNY
                     IETSFKNNPSDAQRRAIEPYRSRFRTVKKIVKEWK*"
     gene            complement(213823..214773)
                     /locus_tag="SRR1747065_scaffold_0_prodigal-single_283"
     CDS             complement(213823..214773)
                     /product="hypothetical protein"
                     /codon_start=1
                     /transl_table=11
                     /translation="MLHKSLEKYIDDRKLSLYKKGIITYQQLINLIDKDDPYTLIGPA
                     IVAKDSITEFLNEWKDGKKNITASDNVVKTTQQITVDEIIKELSIIEYNFPETKQLIN
                     EFTIKLEKAICKPCTKNRYVVALANIIHDHFDDGREYSESDYEFIEKILKRYFPENGK
                     VKIESTHDFDISWIKPDIIIGLGTDIIEGLTHCFECSKKHLSRAKILWEEFNMKYPDH
                     GTLCFNEFTEANKDIEEAYCLYWDSLGNLDQSSCELIGGNDFADLPHGCQTDIIELAN
                     KIRIQRINFQEDSSNVPEWNKLRIEIQRLENKIRKLTSNA*"
     gene            complement(214776..218282)
                     /locus_tag="SRR1747065_scaffold_0_prodigal-single_284"
     CDS             complement(214776..218282)
                     /product="hypothetical protein"
                     /codon_start=1
                     /transl_table=11
                     /translation="MNNKTESISLNKPETQIKNIKIANKDDDAILSVSAEIRAVSAEN
                     AADTITFISGAYVNSSELLSLFNWSFNVNDDEKYLKVDINGKEINNITFDSDSIPVSS
                     FLNDNENFSVSAYFTKISENTFMLKSTINYDLINVSVEWNDVSKVHLYFPNGNLGYTN
                     KYNLENILVKKWNKDEEKDIETKLVVNTYRDDVFLSSSHPGADVLRYDEKTGIIEEPY
                     PTFRKNDLVKLHNTSLPVSAVFVSNDKSVVIDTNNDIHFTIVDAPFKKHDLNYVVRIT
                     NEDLFVSKLKTIIKKAHVDWINFDFESMKRVGVMTPQIYADYVETIAFTYCDAPDKSS
                     FCLRTNEYLKDKVFKFVNSPDWNVNKNIYVNTNESFDLLDYTCIENRWVDDNVQYTKI
                     IEPEETADILNYYSIDYQNSDINDIPSTILTPVIPVVKEFNTFVEAKLYDANTNYKSP
                     LVDQEEFNIFVCSANININPKVNIYNTSNVLETRNNITSSFIIDEAFNYNYYPTSIPD
                     NVKFNIKADSWVTDIDYITGKEYIKNTAKYIPHLDTKNIAASAYITVDINNSSDKFII
                     KPVKDFNIIEYGAPVFVSSRRPTFIFDINAPVEKSPISLVGYKNYEKDFDEKISVNQD
                     VNIKTDTKNVDGVSGITDIYRLPNPNVSSWEELVSALPGLYINNNGILKGKITNLDVI
                     NTLSKRPSLPYLITVNNTKTIGLTIDYAYLSAYTGKEEDILSFRNIPTSLVTDNLGFI
                     TSGNLSRNIYPEYNTLLDVYASSQNNTSSLLLSSISVARLLFFDYKLKNKDILLSDSL
                     NDSFNDMSAVLRYPLDKLFELAKDPIGLKRNVKFEVSGNDFLTAETTSSNVIFKNAAE
                     QYGCLSSDINIYALSKSDFCNYETLLLDSGKILIPFIPPKDIRDSIQEPDLYGKYFQL
                     NVGKNGFIMDNIYDIIQDKNSGKYLTPKPIYSVGTVYMSSDDIVRTWSTAGKDAIVIY
                     EDGRILYLNTATNYNMVIDSMNFSAADDKKTEFKNDNNSVSINIYPTLTEYGIDSIKN
                     ICNSEGFYITKDAPVSAVTVYFNFQRPCYTSEMSFDLDYFYNDNDEVVLKNIPEEIEV
                     GIRRRLVDHNGDIYSDKGFGCTIIPSKDFKSEHFTCELYDNFTYYPLTSFSLKFFVNN
                     NTNDEYLFKIKNFKISYEAKEH*"
     gene            complement(218275..223161)
                     /locus_tag="SRR1747065_scaffold_0_prodigal-single_285"
     CDS             complement(218275..223161)
                     /product="hypothetical protein"
                     /codon_start=1
                     /transl_table=11
                     /translation="LIPSGTLVYKVVPSTVTVTLQTLSTYFEQIPNVVPCSDFVNDYN
                     ARFWNRDSATISEEKLLDEIEFWTPYFPILQTTNTLKNKKKVFNNDVYPFLCKIWEMH
                     STSGFLDNSELSGMQLKYSGKYPGLFLTENVGNPEFPTIAPVQNVENLVTQDQIYNNS
                     LLYLIRPYYDEMIYYINLVAKQILDMHKINQETNLGTPSDGWEQIRNEYYGYNSIYEQ
                     SEHTTDNNQTPSKLIDVDGPWVYTTLQQFIKLYYDNEITSGYYQIPYNKILIFVEENY
                     PPFGNNQIKENYVKKIFVFQHEIVKRQYYRVYDFQTDNQETQFTLYKHTDFDKYEDCG
                     EIWIRPQNHGLSLPAMHYTIVKEQNNTYENDVNDVMQCDIQITYSNMLRQLFNNAVQF
                     GVIGNTIWILGKSNYINYGQELQYVSTQLYNKLCFIQFNYSIKTGTFKFDLSTCKFFS
                     LSQSYDFLNDINEFVGVYYNQYKKAFEILLYDKTNFINDIVTYNSSNKDTQLDLTDLS
                     LPLTLMTYDISEPSYSASTKQTFANASLPIAGMFEERQVVDSKRYAFYDQYITLPSTK
                     ENAPVTFSTSGLLEQFVGYTVELSGNNTSITGTININPSTNIISICFDELYLHKNMVV
                     TSLLTDDLNCRLLSSNAFPTNVKMDGSIIINSEVSGIALEYDKILSSLWILNEFKTLP
                     STAYSIEYNHETFTHIRVTDIYKPQNLLSSDKNNDIISGYINGATNVWRINNDLQNIN
                     IAYESINVDEYLGNKHFYDKLLESKKSYYVDVLQFTFDISVVKQSSVYMTIFKNYKYE
                     KLKDKIAIPIESRKMLEKSPADLAAIHNSYPYCNITSDNQLIVRTIVTKLGGNKDVDI
                     NTESAQKMLMSTISDDFSKVIDTTIDNDVTPYLNILSYVTNDFDDSFDNTQLINDIIE
                     DVTKENDSINPKEYADTIIASTNNFEIIKLSTALQNGDLTGVLYDEITQESLDNLGML
                     AQTSLWMPCVTDCLAEPLKIVCNFGDLPDSVRDFIVGSESFDLDISVYINDADFENIE
                     VNKPVGWHCGYRKTDYVDWITGDNTIGGPEIVLVDLQKYKNYILSKFKNDQKKANEYL
                     RNVKIDVNVCWHSESMLISTTPKIDVAWKGYYNEYKVKKSQITSNDKCCKNSNKITIQ
                     VDLINSAIHFVDSVENICPTITILEEEGTDVISAAYTYYRMQNTAVDNTKNRLKSGLS
                     YTDVIYYNDYNGYCNSVEVSRINGKNHIQTTWFLYDIGAAVGNRTIDSTNLEEVSPLT
                     LSLLLDTFKLEVDKNVYVSPFIKSSLVTEFGEYNNDIMINYDSFSNVESDILQQSGMF
                     RFNKSKTFPKEFSTKTGIYSDILTSIFRAPFVQEYTINTLPDDEVISGNININVKNFI
                     KAITTKDIDINNRYFVKYDCIENNAIINSVTYDRNNILKDFNYATSYDDCIKNISLSA
                     TLFYVRKYSEIILGSDNQNYKFYNNIWKDLTPFNFETVIGTSISANVNDKLCEQAIDN
                     NVIINVELIHSTDVLEDFKYDNVTKMITGKSTLNTERTYEFGASAYFAENPNYIIGEF
                     PKCCIINNRKVDGIINIEATNAIKLNNYSFVYILRNDNIPINDNIIYSGKLESNTLND
                     KNLLSGFNLTVSSETKYE*"
     gene            complement(223415..225847)
                     /locus_tag="SRR1747065_scaffold_0_prodigal-single_286"
     CDS             complement(223415..225847)
                     /product="hypothetical protein"
                     /codon_start=1
                     /transl_table=11
                     /translation="MPNKKQFENLRQTETASVYSDFNFAQNLREISQADHWKDKRAFW
                     TLLSGACNDAGKEFYEKIREFVENIADVDMCTSKSLKSMAESINASYLTDFIKTDYPP
                     QLQRLIDIFSISRSNLLRQYNKLHENAIAHKYGMINIRNKELYPNDYNVSLMYDILDN
                     LSEIRYVLETLNGIDFNVAYWNNINTSNTQLNIDYYFNCDGKTYRNPSLNKIFEELEY
                     YKSLINVSDGNSDKKTGIYGGVSYQENIEGKFLGEYIREDVTKYFMLKKCSQVMREAN
                     FLSNDSVTSSNKYVYAYNLFPEEVIKNSSQYNYIATLYYEQIKKLRKTITPINDFVNI
                     KDFVNTVDGVTSNSIVQIYLKEDNTTKLIAEYYYSELPNEFKCEKNKTYDIYTIDSPR
                     ENSSVNISLSDKIINPFMVVISIFKNKIIDFAKNTALKLSYTDPITHTTVNISSLAYR
                     MIETIQNDSKSFHEYYLSFHFYGLFYDMIVNDYLKNQWTINESDDIVNTVFNGVISDI
                     TQEELWNKVNNYVSFSEFSEFINTGINRFQRYHVDFIQYLSLLNNFLICENTETINKN
                     LVNSSNIRFPYVITKFNNTLSIDHTYNEEYRRLLGLNENGTSLGTSPLLELARSFADY
                     CIQISIARDNLKAAIQQYARIGTNKIIEDTTTEFFLKQMSNRNNWGLYSEKSNKNESS
                     DLYSAYGMFNNIEKMSLDTSSDYFKVDLVEYYDTSNYLNIQAELPNFIDGYTNGKELS
                     TYIDATSTIQLSSVMVTWKLDKDTLSGSDNLGFDVVSGQKIIPISALNYSYTSVISTF
                     SEMLSRIFIILY*"
     gene            complement(225854..227785)
                     /locus_tag="SRR1747065_scaffold_0_prodigal-single_287"
     CDS             complement(225854..227785)
                     /product="hypothetical protein"
                     /codon_start=1
                     /transl_table=11
                     /translation="MNTDYLKWDAESIQELLRRKLTESGLLTDQLYPGSDTSIIIDLF
                     AWTYDVLTYILNNAASDTLFSDSHLYENVNRLVKLLSYNPLGYRTSQCEFRISPNDDE
                     ITTSSTLPETINIPKFAYVNSGLTDRDGNDICFSFKKSFTLNSYSYTNSDGEIIARIV
                     TPKAWPTLYNGKFKKYVEEFMTSSIPYESFELSDLKSTDTNIYIDHNSFIVYIEEIDE
                     STGNKKYEEWTQVENLVLNSGSSDTHYELRLNENKVYILKFGDNIHGKVLPAGAKVHI
                     IYLQSNGEDGVIDPSTIDASTLTLNIDGFADSFTMFNMCFGGMDSFKQNYGKLFMNNS
                     LFSETCEKLTFMNIEKSSIPVAVESIESIKQNAPSAFRSGQRLVIADDFKSYIKQNYG
                     SIVHDVAIFNNNEYISTFYRWLAKYDKLNIDIRKYYYRYADTCDFNNIYIWMKSTGDS
                     QISDANLNSIISDCSRIKCATAELIPYQAIITKFIPFINHSNSEYEYIQGRDNIDDFI
                     PRVKIRITKNQTAMITNEQLQEKVNNIIVSYFDKTNQTFGNVINLNDLVNEILSLGYI
                     RNIRTVHIPEEDKNNVEYVNGLSFAAFTPGIVSSKDFTVFTTNYVLEEFQFPELYATD
                     ILGMIEIVDNTYNITNTEF*"
     gene            complement(228154..228486)
                     /locus_tag="SRR1747065_scaffold_0_prodigal-single_288"
     CDS             complement(228154..228486)
                     /product="Putative uncharacterized protein n=1 Tax
                     =Synechococcus phage S-CRM01 RepID=F5B427_9CAUD"
                     /codon_start=1
                     /transl_table=11
                     /translation="MKEDEVFSQESVRKEILNQVKEIGTFLIEKNRKYGNSAIQPTRI
                     FSKASDEEQIKVRLDDKLSRLQSGQCDDDEDVILDIIGYLILLRTMRVLKNSVNHNSN
                     EENVQITE*"
                     /db_xref="UniRef100_F5B427"
                     /db_xref="F5B427_9CAUD"
                     /db_xref="tde:TDE1155"
     gene            complement(228530..229402)
                     /locus_tag="SRR1747065_scaffold_0_prodigal-single_289"
     CDS             complement(228530..229402)
                     /product="hypothetical protein"
                     /codon_start=1
                     /transl_table=11
                     /translation="MLNKTFIDILKESYVNTPIIKWNSYIQILNSILLESYDEFDFGN
                     NAIQLIENANPTKEISFKTLINVCSERFKETNKNQILKVKYEYPLYVFKFRFNHPNEL
                     KYINAKFNIKAIEETDIPYKMQNELITKFFIKNFSEFSGLTAKYDHSIIMMLNSSKYN
                     NSIIKHELGHYFQLVFENNVKEINDLNNKFFNYVNKQEFLIQDKIDFVDQMTGLYFKH
                     YRQKSVDDFLTYLDNLLKNNNDIMETSLGYLYKQMYSGDQGPLMFYEYLKKTNTNLFN
                     EWRNILERGLRHPH*"
     gene            complement(229392..230165)
                     /locus_tag="SRR1747065_scaffold_0_prodigal-single_290"
     CDS             complement(229392..230165)
                     /product="hypothetical protein"
                     /codon_start=1
                     /transl_table=11
                     /translation="MIKNSKFMLIYEEVMEQLVEVKGSPTTFKFGVNTKGEITSSFSD
                     IDNDGNVTVIKAVDNGKNIIFNIQEQDENEKIMDEKQFMMEYQKTYKNFKKAIDAYRK
                     KTEHVKNKENSVQIVDKSNKPVPEIKSFNEIIKQADADPKSDGTEIKTKSAVFTFNKA
                     DDKKYKNLIFANFILINSNPDSDNELTKYDATAIIKLNGNNSVITQVKLNDPTDNVEI
                     DTITASDFKEKYPDVFNDLTNAASMFEKEVNQDNLINAE*"
     gene            complement(230183..231793)
                     /locus_tag="SRR1747065_scaffold_0_prodigal-single_291"
     CDS             complement(230183..231793)
                     /product="hypothetical protein"
                     /codon_start=1
                     /transl_table=11
                     /translation="MNNKYEILTEDGFKPFSKINEKVVNSYYVIKCKNVITLEEFELK
                     VTGNHKIKVGNIFKKAAYIKIGTMLSDICVVESKRRVRKKLKVYDILDIKDTNSFLTK
                     NGICLHNCEEGFLASVMPVVSSSKTSQIIIVSTPHGMNNEYYRIWNRAQLDLDSNKDG
                     LKWTPVRIDWYDVPGRDEKWKQEQLITFNNDMAKFLQEYGCSFSGSVETLILHSRIDE
                     FKKRFQDKNFLLKPYMIQLHKDYPKTTINMYKPPQPNHAYICGVDPSSGTNLDYQAMS
                     IWDITNPLKIELVASFYENDVPPKLFSYIIAKSATLYNKAYVAMESNGISYATLSPLM
                     DIFEYDNVCHIGGNPKTSIGIHSNSDRKLEACLNFKEICESPFRDVLIYDGRLIEEME
                     QYERTSRPGRAPQFGNSTGHDDLMTSAIWAFYIIKNEYVEQYYDVKKSVIDKLGNNIP
                     TFVVTSESQHDINEATKKMMDYIDNKFTAICNKQEISLNQLEMSVTESQTELMKNFLS
                     QTNTNTLNNSDNTTNEDEYESFIGGFKA*"
     gene            complement(231790..233193)
                     /locus_tag="SRR1747065_scaffold_0_prodigal-single_292"
     CDS             complement(231790..233193)
                     /product="Putative Hef-like homing endonuclease n=1 Tax
                     =Acinetobacter phage Acj9 RepID=E5EQ11_9CAUD"
                     /codon_start=1
                     /transl_table=11
                     /translation="MFKLLDYFKNVNSYKDLKVKDASNVLKQNNELNKFISQLQHTQF
                     QNESKYRIVKFLLAKELNELTEKNLYCFNCGIQLPLFKVLGDSKFCSSKCSNSSELTK
                     NKSKQTFLNHYGVDNPAKSSKVQNKIKITNVERYSVERPTQNIEIKNKITESCKQTLI
                     NKYGVDNISKVDFIKEKKIKNCLEKYGVEYVTQLNSVKEKKKETCLTKYGVDHPSKNE
                     SIKQKIIDSNKQTCLNKYGVSTIFQTNKLKEISYELTQDKLWKTILSWKEFVKPLFDR
                     NDLEGYSKKYHWKCSKCGNEFYSNIHSTNIDLFNQRIPRCLKCYPIFSGTSKKEQELV
                     EFCKQFYPNLIQHDRKLIAPYELDILISELKLAVEFNGSYWHSVEAGTPSGYHQMKSM
                     MCEAKGYRLIHVWEDEWSDALKLKLKTVLEQTEEKNTEKKLDHSWFKFDKEYCLSKPE
                     IVLRNGFHVENCGYMFR*"
                     /db_xref="UniRef100_E5EQ11"
                     /db_xref="E5EQ11_9CAUD"
                     /db_xref="cgu:WA5_1708"
     gene            complement(233186..234325)
                     /locus_tag="SRR1747065_scaffold_0_prodigal-single_293"
     CDS             complement(233186..234325)
                     /product="Putative terminase large subunit gp17 n=1 Tax
                     =Dickeya phage Limestone RepID=I0J321_9CAUD"
                     /codon_start=1
                     /transl_table=11
                     /translation="MNKSDIIERKFIESYNVSDYEILTDTGWEDIDSIHKTIPYDCWT
                     IKTESGKKLSGADNHIIFNENKNEIFLKDLHVGDKILTEDGIEKITYVNNDNKQENMY
                     DITVNSENHRFYSNGILSHNSTSYTVYCLWYVITHKQKNILICANRFKTAKDILSRIR
                     LAYMKLPNWLKPGIVTWSASEVAFDNGCKITAEATSENSGRGGSINCIAGDETINILI
                     GNESYTIPLKRAYDMFNIEHVKTFKNKPLILTKDGWSEFDGIVKFSNKETYEVTIDSN
                     KRVRCTKDHLILNDENAFVEAETYKLSDKKVEDVYDVINVKNGNSFIVNDNITVHNCV
                     ILDEFAFLEPSCFDGDTPITLKNTETGEIIETTVEKAKALVEKYV*"
                     /db_xref="UniRef100_I0J321"
                     /db_xref="A0A075E0E8_9CAUD"
                     /db_xref="I0J321_9CAUD"
     gene            234422..235633
                     /locus_tag="SRR1747065_scaffold_0_prodigal-single_294"
     CDS             234422..235633
                     /product="hypothetical protein"
                     /codon_start=1
                     /transl_table=11
                     /translation="MSNLTNVLTGIISNIDALAGKVRGIRNSATITSFDVYANDAEIP
                     VGEHEVLGTVSEAIPVGMTERFCIRINSNFRDAKDSDIIVDWGDGTIYNVQEKIAAGD
                     MEGIEIQVDESDFANENELKMFVSHTYAATGKYTIAITGTKYFGISHQWSTDTNLICS
                     VFGMNHYLASNFVNASCFCINAKRLTKVVVPTKQNFDLMDNWYQVFKDCTNLQYVYGL
                     KKKLAKKSMFVEMFQNCKNLIDTDFKIPAGPYKDGKSGINGLFDGCEKLTTKLDKLLS
                     NGGYFGTKVMVNNLFRNCKSIPAETTQGYQWNEIALALWQDKTKTWEGLANTDKDGYW
                     KSRPFYGCSDELCAKIPVAWGGTNALIDVTNANDSFKKIDTELDEIKSAIDDDSLLTQ
                     IENQKSLIDNI*"
     gene            complement(235672..236469)
                     /locus_tag="SRR1747065_scaffold_0_prodigal-single_295"
     CDS             complement(235672..236469)
                     /product="hypothetical protein"
                     /codon_start=1
                     /transl_table=11
                     /translation="MLYKRSISEFQYIYDMLINESKNVPVPNKLVQDILSKFEYKNKI
                     VYRKSDLIQLNTDYQYLSKHSKYTLTVFMINPEDVEETFSKSNFKEFINTNKNDLIEG
                     LKVNHGIYVPLRNDTGYLILNYQAIKDNSNILNDVIKHELTHYFDKTHNKNNKWKDLI
                     DLEKSPDEYTYKQKMATFILSLLGYNMKDIQYLGSANEFEAFCTSIEEHKNEFDKNVL
                     NNITEYITTGKVKEQPKHLRNLYLFMFVNMAFDESGERIKYIREHLN*"
     gene            complement(236485..237276)
                     /locus_tag="SRR1747065_scaffold_0_prodigal-single_296"
     CDS             complement(236485..237276)
                     /product="hypothetical protein"
                     /codon_start=1
                     /transl_table=11
                     /translation="VLYKRSISEFQHIYDMLINESKNVPVPDKLAQDILNKFEYKNKI
                     VYRKADLTQLSNDYQYLSKHSKYTLTVFMINPEDVEETFNKSDYKEFINVNCKDISYG
                     LSVNYGIYIPLRNDTGYLILNYQAIKSNQNILKNVIKHELTHYFDKTQNKNNKWKDLF
                     TKDDEVPNNIQRPLITLMRKYNLGWNDIYYLCSKDEFEPFCTSIEEHKNEFDKHILAN
                     LINYTLSGKIAEQPKQLRNLYLFIFVNLLFDESRERITYIEEHLN*"
     gene            complement(237279..238442)
                     /locus_tag="SRR1747065_scaffold_0_prodigal-single_297"
     CDS             complement(237279..238442)
                     /product="Uncharacterized protein {ECO:0000313|EMBL
                     :AGS81079.1};  TaxID=1357714 species="Viruses; dsDNA
                     viruses, no RNA stage; Caudovirales; Myoviridae.;"
                     source="Caulobacter phage Cr30.;""
                     /codon_start=1
                     /transl_table=11
                     /translation="MFTSSKVVCVECGEEVSNSWMIKHILKCHSNLSLFDQAMIHQNS
                     SLNDAAVKIQYMSEEFLKKLFVRENVKDLREYNAVAYKYAQKINNFCRMIEQYRNLEL
                     EDIDVFFGPYLEYKNNNPKNVNSFELAKIACANHPEQTNEFYEKVIKPRNPYTSHGSE
                     LSPWSKDFKSYKGMNDDEKRKMIRQRVFCKDREDFDELRKNYNCTLEYYINKGMSEEE
                     ARAALKERQSTFSLKKCIEKYGEEEGTRRFKERQEKWMNNLPKSNYSQISQKLFWAIY
                     NQLSDKLKNDCRFATNDNGVKNDHVNKEYMFELPDSYAKLDFYIPSVKCWIEFDGDYW
                     HGEKRGNQERDRKREEAIKKVMPDIKLKRVSERNFKENPESIISECVEWIKEN*"
                     /db_xref="A0A067XQE8_9CAUD"
     gene            complement(238519..238911)
                     /locus_tag="SRR1747065_scaffold_0_prodigal-single_298"
     CDS             complement(238519..238911)
                     /product="Terminase DNA packaging enzyme large subunit n=1
                     Tax=Sinorhizobium phage phiM12 RepID=S5MV44_9CAUD"
                     /codon_start=1
                     /transl_table=11
                     /translation="MSETNNGFRGNPALKMPGTTEKVTPEEFAHRMSELDKIYNDIIY
                     FAKNYFTIVSTDKGECLIDPYPKQAELIKAMKDKRRVIALSCRQSGKCLLPMTYIKIR
                     NKKTNKIEEIIIGEFFNRINSLSTLTTK*"
                     /db_xref="UniRef100_S5MV44"
                     /db_xref="S5MV44_9CAUD"
     gene            239209..239751
                     /locus_tag="SRR1747065_scaffold_0_prodigal-single_299"
     CDS             239209..239751
                     /product="hypothetical protein"
                     /codon_start=1
                     /transl_table=11
                     /translation="MKSNIEDITNKVVYSKIYDALNNLSYKWSYDELFNAATAFDIID
                     DEFYRILASQNKWRYPLCTYANILNINKQYMSMYIFSFIISSLKDCVKFSYSIISNII
                     SFESNTKEQNIIMLKALDNILSIYFKHKPNIKYENDEFLFVFVKENLDVYLMKNILAF
                     STSYNFKNCISFFNILISKL*"
     gene            239987..240529
                     /locus_tag="SRR1747065_scaffold_0_prodigal-single_300"
     CDS             239987..240529
                     /product="hypothetical protein"
                     /codon_start=1
                     /transl_table=11
                     /translation="MKSNIEDITNKIVYSRIYDALSCTNDLSIGDLMNASQIFDIIDD
                     NFYSTISEQYKDQLLIFASVMDDSKGYMSLYLFSFVISSLKECINYSNNFVRCIESFY
                     NNTETQNIIMLKSLNKILHFYYDNMYNSPLQYYTKDRLLYQFNIRKIDADLIKNILSF
                     SLNHNFKYVNSFMQALLEFT*"
     gene            240684..241247
                     /locus_tag="SRR1747065_scaffold_0_prodigal-single_301"
     CDS             240684..241247
                     /product="hypothetical protein"
                     /codon_start=1
                     /transl_table=11
                     /translation="MKSNVEELSYKISYSEIYDMLKSYYLFSYDIEDVPKVFSVIDDD
                     FYLTISEQFRSQLLAFAYILSTSKGYMSLYLYSFAISSLKDCFKHAISFIKCINSFDN
                     STQEEKYILIKSLDKIAQFCYDNCEFEYDKEKLFRVFYQYPDIDEDLIKRILKFNKKF
                     NYKYIKIFLKDLLNFGRWHVCNGKLIF*"
     gene            241260..241805
                     /locus_tag="SRR1747065_scaffold_0_prodigal-single_302"
     CDS             241260..241805
                     /product="hypothetical protein"
                     /codon_start=1
                     /transl_table=11
                     /translation="MISINKLEKFIYYDEMFANLAEAEAHIVAKKGFSESDCSYIYKF
                     IHINDVEFKKEAIKRYQFLFNHIASKIVHVGFNELLFYRIYLKEYHDILTLHKLSQNV
                     ITRLFKWFEPKQMKDFYAHSRYYLTELNSFINENHLVAHELEIHIFLQSYLFKILKNI
                     DLTKYFYIEKFVKEIENAYAN*"
     gene            241789..242346
                     /locus_tag="SRR1747065_scaffold_0_prodigal-single_303"
     CDS             241789..242346
                     /product="hypothetical protein"
                     /codon_start=1
                     /transl_table=11
                     /translation="MHMQIDKLEQFINYQEMVNAFVIMEKTRFSKGKAFSSEDTNYIY
                     DFVVLKDNEFAEYMIQLYPKMFRYISNSLTYITIYEFAFYRFVIKYGGIFDPTFCYNI
                     FLTLFDTFYKAHLEEFNRYSTYYLNHLNQFINENNIIFHFKNTFIYNRHFMLKQSFLY
                     KTLKEQNLDNYSYIKNFIEELENES*"
     gene            242336..242758
                     /locus_tag="SRR1747065_scaffold_0_prodigal-single_304"
     CDS             242336..242758
                     /product="Tryptophan repeat gene family n=1 Tax=Mythimna
                     separata entomopoxvirus 'L' RepID=R4ZFD5_9POXV"
                     /codon_start=1
                     /transl_table=11
                     /translation="MNLDRLTRNVLYHEIFETFGTDWTKISKYPNLPEGFIDAYFSKL
                     KQFHIEQNQTLSRMLQLKYKDYWNWVLMSKFQELDEDIIELMKNKVNWIYISKYQKLS
                     KDFIIKHYKVLDFNNLRYNKKISLDIICQVKSYFDSQL*"
                     /db_xref="UniRef100_R4ZFD5"
                     /db_xref="R4ZFD5_9POXV"
     gene            complement(242718..242960)
                     /locus_tag="SRR1747065_scaffold_0_prodigal-single_305"
     CDS             complement(242718..242960)
                     /product="hypothetical protein"
                     /codon_start=1
                     /transl_table=11
                     /translation="MSDTENIQPINFKLGKLECKTSSFWIAIAFLMAFTVCFITYCIC
                     NTVTHITKQYFENMNPQPRIEKIITAENQNKISPDK*"
     gene            complement(242947..243309)
                     /locus_tag="SRR1747065_scaffold_0_prodigal-single_306"
     CDS             complement(242947..243309)
                     /product="hypothetical protein"
                     /codon_start=1
                     /transl_table=11
                     /translation="MNAFDKVYFKILTEAIGYTSYYNARNKNGDFILGKNFKGEEVSW
                     MIGPTDRNSTVDAITGEKLPLMTTVLWLPNAKGPNKGISIAYTTYEDIVQSGDPEQLQ
                     KLEEFGLPTDIDFENVGY*"
     gene            complement(243331..244218)
                     /locus_tag="SRR1747065_scaffold_0_prodigal-single_307"
     CDS             complement(243331..244218)
                     /product="Putative uncharacterized protein n=1 Tax
                     =Chlorobaculum parvum NCIB 8327 RepID=B3QQK8_CHLP8
                     id=131652 bin=ACD7 species=Chlorobaculum parvum
                     genus=Chlorobaculum taxon_order=Chlorobiales
                     taxon_class=Chlorobia phylum=Chlorobi tax=ACD7
                     organism_group=OD1-i organism_desc=OD1-i"
                     /codon_start=1
                     /transl_table=11
                     /translation="MNVIGNGYADDVDYCFRIMQRGINLAFVPAAYVLHNHRITFSSI
                     MNETQIKNTISSRLYQCKIVNSLNPQECKKGVIYTAITGKYDLLPYNSVYNLEDYDYV
                     CFTTVDNIMNIPKPWRAIAIEPLQYIIPTKDQVKIARWFKIHPHLFFRNYQVSIWIDG
                     NIKFIQDPNKYLTDNIYDFLLIPEHPKRDCIYEEAKACIAMKKDLKENIEKEISFLKE
                     EQYPEHNGLVQSNIIVRNHNKKECIDLMETWWNMIQTYSKRDQLSFNYVCWKCNLNIN
                     TIPWKKVENYIIWKRNPYK*"
                     /db_xref="ACD7_274_8"
                     /db_xref="K2GBH0_9BACT"
                     /db_xref="gym:GYMC10_1451"
                     /db_xref="B3QQK8_CHLP8"
     gene            complement(244187..244576)
                     /locus_tag="SRR1747065_scaffold_0_prodigal-single_308"
     CDS             complement(244187..244576)
                     /product="hypothetical protein"
                     /codon_start=1
                     /transl_table=11
                     /translation="MLGIKYALDNNANYICLQNNDTEVTKNWMSLLISPIKDQVAGTG
                     PVTNSPLAIQGLSKLKNVLRDLPKDIEKYTQENIVETLQTLYKDKIIPITWKSRPFTP
                     AFFCTMFRADIFKHFLIDECYRKWLCR*"
     gene            complement(244563..245261)
                     /locus_tag="SRR1747065_scaffold_0_prodigal-single_309"
     CDS             complement(244563..245261)
                     /product="Glycosyl transferase family 2 n=1 Tax=Cyanothece
                     sp. (strain PCC 7822) RepID=E0UDF0_CYAP2"
                     /codon_start=1
                     /transl_table=11
                     /translation="MMLQNSLNIISDIEQNRNLKILISDISMLNLFDSTSNLYRIGIY
                     CQSNSEMNVIKNYRKNSIPFLFFSNLKNTSFDVIISHDNEFIKNALKFTDAKYIYCST
                     GLISSNNYKLISIGYNSNWFVKKSFNNINIKQSNDISIIKLAKIDNIKNPSVFIVIPV
                     YNQADFTVKCLNSISKYAEEKYKITCIIVDNGSNIENKNKVNQCIDTIKNISIKLLEF
                     DKPIGYVKATNARY*"
                     /db_xref="UniRef100_E0UDF0"
                     /db_xref="cyj:Cyan7822_2162"
                     /db_xref="E0UDF0_CYAP2"
     gene            245336..246034
                     /locus_tag="SRR1747065_scaffold_0_prodigal-single_310"
     CDS             245336..246034
                     /product="hypothetical protein"
                     /codon_start=1
                     /transl_table=11
                     /translation="MENKIISFDKTSKCSHCGKDLHFKLYPIFNLQDLTEEEFTNLFE
                     LKTFKIECENCKKTTIMQYDTIVVDMYKKYIIYVYTSGNIDSFKTSTSNIITKMFKLN
                     KKMADSFKTIKNFRIVTNLNDMLEKMLIFDYDLDDRIIECVKYQAIKTYLDKNIGVNY
                     KLYFNKIDKTNLIFTAIKDNEKTPIILSAPLEYYNFFIDNTNIKNLDNSEFTLIDTEW
                     MLKNVKIEVEMKNV*"
     gene            246027..246767
                     /locus_tag="SRR1747065_scaffold_0_prodigal-single_311"
     CDS             246027..246767
                     /product="hypothetical protein"
                     /codon_start=1
                     /transl_table=11
                     /translation="MFNFPNQISDSETKELFDVLYKKDMANNSLYFHFNIKELASLSK
                     EKCLDKFKQNIAQYNNIITNLPGKNIVKNSSRKIIKKILIDYEEIVNSINVYKAAGKD
                     IPYVYEYLLKKLVRQIVYDNISSTAITTIDILNNEIEINDINYNEKHYKLIKFIQKFQ
                     LLYPEKYKKCNVSLIISNNWKDILFQSTFKQWTSCTNILNSSVDKFLSYTPYEEILNG
                     DMIAYLVIDNDKYDINHVMNDIGPRKFK*"
     gene            247281..248495
                     /locus_tag="SRR1747065_scaffold_0_prodigal-single_312"
     CDS             247281..248495
                     /product="Predicted protein n=1 Tax=Naegleria gruberi
                     RepID=D2VY69_NAEGR"
                     /codon_start=1
                     /transl_table=11
                     /translation="MKNLIKEYFDSGKTLNDIKNEYGISYNVFNNLVILNYSQIDSPK
                     TNPLVRMCRGIVIEKNTWNIVHYPFYRFYNFEEITEENKKFNWDNAVATTKIDGSIFG
                     IFNYNDNWYVSSRFQIGGLNTPNGIITYYDIFKKAIYPLNDDEFFSVLDKKLDYTFEI
                     VSPYNKIITPYSEANLYITCIRDKTNNFKEISLKDIINIDHIKILLDREIIKSPAIIS
                     LSNKNGKFKGFDKMKQLAEDMNPTDEGFVVVDWSSYDNNAEAFPRIKVKNSAYVTLHH
                     FKLGAENDSINMNNIIKILFNNEQDEIISTIPDMKNIFNSIEPKWCKWINAFKNEEQQ
                     YKNFFKLSKEERNLVKKEFASSIKNNKYAVFLFYMFNNDCHSIHETLEKMSKFKSNFW
                     KNLWKDFINDKE*"
                     /db_xref="UniRef100_D2VY69"
                     /db_xref="D2VY69_NAEGR"
     gene            248508..249254
                     /locus_tag="SRR1747065_scaffold_0_prodigal-single_313"
                     /gene="pdxJ"
     CDS             248508..249254
                     /gene="pdxJ"
                     /product="pdxJ; pyridoxal phosphate biosynthetic protein
                     PdxJ (EC:2.6.99.2)"
                     /codon_start=1
                     /transl_table=11
                     /translation="MKKKIGLGVNVDHFATIRQARLAKYPDPVQIAKRIYNISGVSCI
                     TAHLREDRRHMQDDDMIRLIDESYDNDFKINMEMAPVDEMVNFACKYKPAQVTICPEN
                     RQELSTESGLNVKEKFDKLTDYIKELHNNKIKVSLFVDTDRKQIDAAAHVGADIIEFH
                     TGPYANAKNEYLKSVKITELIAASNYANNIHKLIVNAGHGLDYDNIYGMYLVPHLNEL
                     NIGHAIVAKSAYIGVESAVYEMLEIIQKIS*"
                     /db_xref="mvs:MVIS_0429"
                     /db_xref="UniRef100_A6FDM8"
                     /db_xref="86601485"
                     /db_xref="A6FDM8_9GAMM"
                     /db_xref="2.6.99.2"
     gene            249312..249683
                     /locus_tag="SRR1747065_scaffold_0_prodigal-single_314"
     CDS             249312..249683
                     /product="hypothetical protein"
                     /codon_start=1
                     /transl_table=11
                     /translation="MFSLKKVEYEIMPRIMKKATQSPNNFFVAAAAFSKKGNLLGVRS
                     NSHNNYMAIRRGMSKHAEASLIAEFGRKIDTIYLVRIGRDLSRLPIHPCENCKKLIEK
                     FNIKVIPVHIEFGYKPTSVYP*"
     gene            249680..249877
                     /locus_tag="SRR1747065_scaffold_0_prodigal-single_315"
     CDS             249680..249877
                     /product="hypothetical protein"
                     /codon_start=1
                     /transl_table=11
                     /translation="MTYYERTDLKKPIYCDDVYFDLLTGRKDIQPENILNNQQDIDSV
                     EISLQIVKDYIKFLEEDIIST*"
     gene            249935..250009
                     /locus_tag="SRR1747065_scaffold_0_prodigal-single_trna_2"
     tRNA            249935..250009
                     /product="Thr"
     gene            250026..250097
                     /locus_tag="SRR1747065_scaffold_0_prodigal-single_trna_3"
     tRNA            250026..250097
                     /product="Pseudo"
     gene            250113..250205
                     /locus_tag="SRR1747065_scaffold_0_prodigal-single_trna_4"
     tRNA            250113..250205
                     /product="Ser"
     gene            250712..250855
                     /locus_tag="SRR1747065_scaffold_0_prodigal-single_316"
     CDS             250712..250855
                     /product="hypothetical protein"
                     /codon_start=1
                     /transl_table=11
                     /translation="MKFLKKCCLNCKFHQKHWYSHTIVIACKKTNKVVNRYKCCKSYQ
                     EEN*"
     gene            250857..251231
                     /locus_tag="SRR1747065_scaffold_0_prodigal-single_317"
     CDS             250857..251231
                     /product="hypothetical protein"
                     /codon_start=1
                     /transl_table=11
                     /translation="MNIDNLFKKIVKPDFNHSVTVNSISYSSLDNTFIAILETKEKIE
                     NITTFLNAIGLNVLSVKYIFNGMDINIKNYLPHQSFIDSVAYYLLIIDYSKYDNSTNF
                     ENEFNCLNLLNIKNYLQDLLSN*"
     gene            complement(251204..251455)
                     /locus_tag="SRR1747065_scaffold_0_prodigal-single_318"
     CDS             complement(251204..251455)
                     /product="hypothetical protein"
                     /codon_start=1
                     /transl_table=11
                     /translation="MIKSIISWLISGVFIKIPPISIQYNYYFFQRAPKSKIKYIENTK
                     IKYIKKNIECEFISYKNENPNVILNQFWDNYQLERRSWR*"
     gene            complement(251563..252189)
                     /locus_tag="SRR1747065_scaffold_0_prodigal-single_319"
     CDS             complement(251563..252189)
                     /product="hypothetical protein"
                     /codon_start=1
                     /transl_table=11
                     /translation="MSNLNTALNGIVTNVDALASKVVEIKASVANKVSYVSDDKGRTN
                     SILLANNEMLLGSSTNTPASGGFEVSGGADNHNLIMVNKWNVVDVGSPKVPLTLNTYD
                     GIVKINDSKIVATTDQIDNMIVSGKIKDEFIPEDVVRIADVETTLEDYQTVAGMDVYA
                     KTTDVDSKVTTGVTEAKTYTDEKLQEIDQKLDDILTQVAELKAKIDTI*"
     gene            complement(252204..253412)
                     /locus_tag="SRR1747065_scaffold_0_prodigal-single_320"
     CDS             complement(252204..253412)
                     /product="Putative tail fiber protein n=1 Tax
                     =Campylobacter phage CP21 RepID=I7II74_9CAUD"
                     /codon_start=1
                     /transl_table=11
                     /translation="MLSAIKFGTSQFLTSNPPANTVCLALDFDDRQLYMITSDCKVLL
                     SDLMTAHLLGEDGKIKAEYLNSGAIVEVPTKTSQLTNDSGFVTKDTKSLTYYLTKDET
                     LATIADNIKSVSEKIDKKVEDLQEQINGLTGSYVYIGKIDSENPTQDELTNAAIQFKG
                     EAKIGYVIVDGSQREWYFDGSAWNDFGSAAATLTWDAIQNKPNLVEYTQYPEQNKTAS
                     ITLTNHNSLFGTDTAGSIYNLAMISKWNKADFGSSALEFNLNAKDGKVTINDDKVVAT
                     VDQIPVLPDMSDVVKYQAIDGKTGVITLDNHQNLLGKGTNGSLYNLAMVSKWDKADFG
                     SSGLECNFNAKDGKVTINDDKVVATTDVVTETATTIANETVKTAIGSTDDLTLTLEAI
                     NALSTKIESI*"
                     /db_xref="UniRef100_I7II74"
                     /db_xref="I7II74_9CAUD"
     gene            complement(253444..253872)
                     /locus_tag="SRR1747065_scaffold_0_prodigal-single_321"
     CDS             complement(253444..253872)
                     /product="hypothetical protein"
                     /codon_start=1
                     /transl_table=11
                     /translation="MAIILTNDQKVVNGQFIKVQNDKIKHATEAKEYYALWTIDESSN
                     DETCLLFTEGEINKAAIIGGTLIKNLICGKIYTYGKNETYPKYIIKIVWTNGNEVVLQ
                     FSQSIIKSARKRAEANIEDIPKKSWFYDKIVEEVSKHFNQ*"
     gene            253971..254345
                     /locus_tag="SRR1747065_scaffold_0_prodigal-single_322"
     CDS             253971..254345
                     /product="hypothetical protein"
                     /codon_start=1
                     /transl_table=11
                     /translation="MTFNEFKDICDYYSDEIIGQFCKPREFPLFSTDDYDYEAYADEY
                     DTAFTYTVHGEPRGEETAGISDLIITLDNETNTIDIKIEFNWDKENNHFILTKEVKNG
                     DKKILDKNFWDELLLFIENIEA*"
     gene            254448..254816
                     /locus_tag="SRR1747065_scaffold_0_prodigal-single_323"
     CDS             254448..254816
                     /product="hypothetical protein"
                     /codon_start=1
                     /transl_table=11
                     /translation="MTFEEFKKICLKHYEEIVNAFCESAFSYNIIFPKNEIEYTYYFQ
                     NNNEYLFIINGETYHNNLSGNINLVIRLDIETNSIKAYFDYSYDYFDGDCNGFDFTSE
                     YELNEHFWNDLINEISSVMY*"
     gene            complement(254862..256466)
                     /locus_tag="SRR1747065_scaffold_0_prodigal-single_324"
     CDS             complement(254862..256466)
                     /product="Possible homing endonuclease n=1 Tax
                     =Campylobacter phage CPt10 RepID=D5GVN9_9CAUD"
                     /codon_start=1
                     /transl_table=11
                     /translation="MIKKIIKEHFSNCKRVTNTGATKFLRNNPRIDKVLTKILEKQPL
                     WESKLNLINSVLKDIKLSRCKICNNLMPFTKHTFEFCSKECMYKDHDHYDKNALTKLQ
                     RYGSATYNNPDKAKKTSLEKYGVDNPAKAEIVKDKIKKTSLEKYGVECAFQSKTVKEK
                     ICETKMKKYNVPHHMLYHRWKTIQEWKDFVVPMFDIYELYKDKQHLKWKCVKCGNIFE
                     QNIYSTGFNKKYDRLPRCKKCYPFMHGVSKLEKEISQFVSQYVTIDENNRKIIAPLEL
                     DIVIPEKKIAIEVDGSYWHSFNKYTQFHNKRDIASFHLNKTELCESKGYRLIHIFEWE
                     WINKQEIIKEKLKAILGVDRTKIYARKCTVKEIDAKEKNEFLKKYHIQGADQTKVKLG
                     LFYNDELIAVMTFGNPRFNKNYDWELIRYATKFDYQVLGGAGKLLAYFKKHYKGTIIT
                     YADRRFSQGNLYNKLGFKFLRYSSPNYVWLKDNTILKRYNTMKFTLEEILGEDNIDYS
                     KSETENMIKNGYYQMFDCGNLVYEMK*"
                     /db_xref="UniRef100_D5GVN9"
                     /db_xref="D5GV46_9CAUD"
                     /db_xref="D5GVN9_9CAUD"
     gene            complement(256611..258164)
                     /locus_tag="SRR1747065_scaffold_0_prodigal-single_325"
     CDS             complement(256611..258164)
                     /product="Major capsid protein n=1 Tax=Synechococcus phage
                     S-RSM4 RepID=C7BV73_9CAUD"
                     /codon_start=1
                     /transl_table=11
                     /translation="MQLMNIKNQDQIMKNWSKLLDAEKDIQNDDIRLSTAIVLENAQT
                     EIDSQAARTRGRGLLLEAAGAGTLNTMGPADPGQSYANTMGDARIPSVVIPMIRRIFP
                     QLLAHKLVGVQPMQGPIGMAFAYRARYGRFGRGGDMEGQEIGYLGVNAAHTGKPQVGN
                     KFNNEPYPIGEGSIAGAQDQGALDGNTDASGMISGKFGVGMGNYLGSNPVDPDPQGGE
                     YMKYFFGKNNVSKYGANTYGMIGDGADTSDAENWAVGRDMPEASFEFLKATVTAKSRK
                     LGVQITREAEEDMRVMQGVNAQQEVANILSYEIAQEIDRQLIGEMIQAAIRAHNCSVW
                     NPAQADGRNQNERVNALYTTILNRSTAIAAKSRRGAANWCVASPAVTALLEAHISNPL
                     SVGGGLSTSATAFGKSIDDGIGVAEVGTLRNGTIKLYRDVLAGGEYALLGFKGRNIYD
                     SGIFYMPYIPLELMTALDPFTMNPITAARTRYGVTTNLFGAGQFYQFIGFEGLNAALT
                     ADATKVFVQ*"
                     /db_xref="UniRef100_C7BV73"
                     /db_xref="A0A0E3G2N7_9CAUD"
                     /db_xref="C7BV73_9CAUD"
     gene            complement(258205..259584)
                     /locus_tag="SRR1747065_scaffold_0_prodigal-single_326"
     CDS             complement(258205..259584)
                     /product="AGAP002737-PA (Fragment) n=1 Tax=Anopheles
                     gambiae RepID=Q7QCP0_ANOGA"
                     /codon_start=1
                     /transl_table=11
                     /translation="MKVFQTLLDTVRKSCPDVITEEIADSMMHEFEDGMNQIKADALS
                     DGKALGYREGYEEGKKVASDQAKTSLEAALASHDEEYAEKLSQVIDMLNEQHAEKLEK
                     VYDLLKQNYVPHQEMDDALAAQDEECANKFKQAIDNLDDLRTKQLDKAILVVKESISK
                     RYEKKLEKLDAEHCKLLEEAVKAVDAKNAKILKETADILKQRHDKKVKLVTEEISSKY
                     KKEIENIKTESAETISGLQKELKDEKERKLNVIAESIEKYLNYALEERIPTKQLICEQ
                     KYRANAKALDRIVDILSVNKIVQESKDDFMAEYESKLNKVKDEQQKTINENIELMSKN
                     SRLQAQLLLESEAQKCTPGEARFLKAHFKNAASPKVIEESIEEAKQAYKKIQTEQRQR
                     LVTESRKNGATNTPSNVVSNKIAEKEQVQEKVITESVNVQSKQAEQRELVDMYAERYA
                     SFLKGNKKQ*"
                     /db_xref="UniRef100_Q7QCP0"
                     /db_xref="Q7QCP0_ANOGA"
     gene            complement(259687..260457)
                     /locus_tag="SRR1747065_scaffold_0_prodigal-single_327"
     CDS             complement(259687..260457)
                     /product="SCP extracellular domain containing protein n=1
                     Tax=Haemonchus contortus RepID=U6NR96_HAECO"
                     /codon_start=1
                     /transl_table=11
                     /translation="MKKHNLREKSRLLVEHVLNKEFLSANSVLEQLIAEAEEDRENEV
                     SEEFGFDSEEGGEETPNDGSEDTQLDGSSEEGISDKDADKVVDDTIEIACQINAKIIA
                     KLFDKISALKQALDNADLDQDSREFIKFDTSITYYSDKLQDLQGKTNPGVDQSKVEEA
                     LNKISTSLEQLNGEISGGAFNEDTTEVASPEEIDSANKEDDNDESSDSSDSSDATEEK
                     TDESSDENKEESEEKPAEENNDESSEESEDENFDDLFA*"
                     /db_xref="UniRef100_U6NR96"
                     /db_xref="mpe:MYPE6470"
                     /db_xref="U6NR96_HAECO"
     gene            260620..260814
                     /locus_tag="SRR1747065_scaffold_0_prodigal-single_328"
     CDS             260620..260814
                     /product="hypothetical protein"
                     /codon_start=1
                     /transl_table=11
                     /translation="MEENWQIMYSVKLYNATETDDGMRRLSKDMNTGKVYEEKIKMIK
                     TKTINGDIETFQYYDRKPLS*"
     gene            complement(261277..262908)
                     /locus_tag="SRR1747065_scaffold_0_prodigal-single_329"
     CDS             complement(261277..262908)
                     /product="Uncharacterized protein n=1 Tax=Prevotella sp.
                     CAG:1092 RepID=R5PTF0_9BACT"
                     /codon_start=1
                     /transl_table=11
                     /translation="MNKQEIKAFLINEINESLVFLKSKNKKESLLGNVMANKARHYSA
                     EVKKELDSVIKPDINDNLMSHIYCFLNDIDEYPKCKICGKDIKRFKSYANGWYDTCSK
                     ECANIDKYGVPCTASVKSVQEKMKASIIKNHGAIGWAAKDIHEKCENTKKKKYGEKLE
                     LLTEKTKKTCLEKYGVDHIMKSQIGIQRYLNSRDYHAPEYIQKCKERFINENLHNKMN
                     KSRLNNTYDRLVEATKDDVEFLFSKDEYKSFCKNENGTRKVIRYKFRCKHCNTIFESS
                     LRNLKRDTILHCPTCKQSFKSWMQHLLKNELDQKYKNFTIQEDRIGILSGRKELDIYC
                     PELNLGIEYNGLNWHAEKYNNFTQFRHYDKWKECFNLNVKFLAFWSDEFEKYNKRVKT
                     MIDSFFILNNNYKDINYNDIQIEESIKQKVRIFAIDNFYKCFSVNYENNEIAYFCINT
                     NNELIDFWFVNNELDNIQIFNFIIKKLHITKCIFENRFLSYYIQFIEKFKYIDIVNPR
                     FYIFDTHRSFSTKNEFESCNTDRIWNYGYQILKIK*"
                     /db_xref="UniRef100_R5PTF0"
                     /db_xref="R5PTF0_9BACT"
     gene            complement(262913..263167)
                     /locus_tag="SRR1747065_scaffold_0_prodigal-single_330"
     CDS             complement(262913..263167)
                     /product="Hef58 n=1 Tax=Campylobacter phage NCTC12673
                     RepID=F4YA81_9CAUD"
                     /codon_start=1
                     /transl_table=11
                     /translation="MQIGVGLNGNMYSKLGFTFQYSSAPSYFYVRGNVFFTRYQTQKT
                     KLVKLLGDKYDPNKTEVENMNNAGFNKIYDCGNLVFTMDR*"
                     /db_xref="UniRef100_F4YA81"
                     /db_xref="F4YA81_9CAUD"
     gene            complement(263130..264614)
                     /locus_tag="SRR1747065_scaffold_0_prodigal-single_331"
     CDS             complement(263130..264614)
                     /product="Putative Hef-like homing endonuclease n=1 Tax
                     =Campylobacter phage CP30A RepID=J9SPE2_9VIRU"
                     /codon_start=1
                     /transl_table=11
                     /translation="MIIKDVIRSKFIDKNGNLSAAKIVSMSNEIKNMIEDKTKCLDIF
                     KNISISDRIRFILNSIKIQQCKKCGKLWIEFPGKYGHLYQNCRCRKHEIKPQRKSSKF
                     EHLYNQAKLDIINRYYDKKEEFNILVDKINEHLNYGLKKLFSSNYELACYILQQTMEL
                     LPIDNKDPQMSERCYILANNLKKFPVCEYCGNKLVYYNFQKGYVACSHCNKKQSNTVK
                     HQSFEESIEFFKKYNEFEWLNKDEFNGKSGFKFNIKHISCGHIFEKEMSDGFMFSNNR
                     YLHCPKCNPVESKPQKDIFKFINQFFPDTIMSYFPDKGRKGSKELDIYIPSKKIGIEF
                     NGEYWHRNNKNYHLEKTEYFAKQGIRVIHIFGYQWHNKQEIVKEKLKAILGIEQERIY
                     ARKCIVKEIDTKEKNEFLNKHHIQGEDKSVLKFGLFYNDELIAVMTFGYPRFNKNYNW
                     ELIRYATSKYVIGGAGKLLAYFRKTYVGSIITYADRCWSQRKYV*"
                     /db_xref="UniRef100_J9SPE2"
                     /db_xref="J9SPE2_9CAUD"
                     /db_xref="bprl:CL2_14150"
                     /db_xref="J9SPE2_9VIRU"
     gene            complement(264792..268796)
                     /locus_tag="SRR1747065_scaffold_0_prodigal-single_332"
     CDS             complement(264792..268796)
                     /product="Tail sheath stabilizer n=1 Tax=Synechococcus
                     phage S-CRM01 RepID=F5B3Q6_9CAUD"
                     /codon_start=1
                     /transl_table=11
                     /translation="MNVRSIQHPGVETREIDLSEYFSSPAATSINNAYVMGFTQKGPI
                     YDCSWITSQAEFIAVYGEPKTEAERYLYYAVQSILANGGNAIVSRMPYDNKQCKTYKG
                     LSLTYGTYDGQLGVYNTVNDTASALLPLNQIKTFIGNNVKDDGLSSYIFPKFTTVEVT
                     EQKPKGYLLWQDLTILSATINDIELLANPPFFREYALGICGNSISTTFRSEKVYTYLT
                     TEYTVDDFKLLYKGFKKFFSKETLKAFNNQDKTTGLYFNFSQIEYVPKVPGGYYYNAI
                     SIKQDDSVNSEVKTSVDTFNKVFAYTTPGFVETGWGHYTAISGGNVYHPSTYMRHEVS
                     NKALSSYYPSFDLCKLTVSDLIINLCPTFNDVVDYGDDVPFYRGEKPNYIDYLYSCLV
                     PSGEVRLPSSTAEIDEFFTRNSESGISEDMINARTIIPNMSASAVFTLNGISPSAVGV
                     NYSAVSGLYNVVSGGQLLSSAFPPEIALSSTIEQMITPSGQSSATDLWKAMMHEDTYG
                     ILDMIRVYNDPMFYDFNDEAIASVDAALMNDPAVGYENMVALVSKDVELTNEQYDNLV
                     TTNNFQCEPDENYGEKIDSANFMIVDKLKTVTAGSQNNEGYFVTIIDPFDGLKMQRLL
                     VNPFPDQENYEELTDMKYWGVNSNLNWGKIYDTQINTLDTLARVKNADGIWVGEPGYG
                     TKTNIMDSWSVPLTGSYTSESISKILMQSFRQIPITSAGSDSESCIDKCYSTHIVVAV
                     CRTGVNPSDGKITVNVVETFFGSLFDEYDESTGASLYIGNLINQSSNYIEFYKNRYVQ
                     PKFGGAQSREPYNKTTVNQFFLKGSSELKDAAAFIGVNTDDYDVNQDFYPGENMCFNN
                     LTEVNAYVKNRINDPAVPPVTGKYYYLAGVGAEQILFKELIYDENRVSKEDPLYPYYW
                     TPVSNWKKTYDAFVTACAENNVYIFDKKATCLYNLYQNAYFTSFSQKESQKVIANTTG
                     IYSPVYGVSKKVASNFVLDMDRCIKFIDNVDEIPIYFVADAGLSTIAQFVDNINWDSA
                     NAKWITQSFDPDNDPDIEDHVINSFDDVATWKKVTEKLNYISESVRKDCMTIIDAPRQ
                     LTLDGQAPKLRPSAWDNNFDDEIGKKLRFISGLNSSYTAGYYNWVRTVDDFTGVAFWL
                     PPTCKIIGNLVYLNSVNLPWLAPAGTMYGRINGIHAISHNPNGSEENQIYLKNWNYIK
                     QYPVEGFIVEGQKTTLTRNSAFSRINVRTLFLDIERFVTNVGRNFRYKVNNQFTREQF
                     IQTIKPKLEDYTVRGGITEYLIRCDETLNTPEVIDNNELRAIIYIKPGRLIEYIIIDA
                     VCTKSGAVLAEVTY*"
                     /db_xref="UniRef100_F5B3Q6"
                     /db_xref="A0A094J1V3_9MOLU"
                     /db_xref="dde:Dde_1889"
                     /db_xref="F5B3Q6_9CAUD"
     gene            269029..269751
                     /locus_tag="SRR1747065_scaffold_0_prodigal-single_333"
     CDS             269029..269751
                     /product="Uncharacterized protein {ECO:0000313|EMBL
                     :KKQ94980.1};  TaxID=1618548 species="Bacteria;
                     Microgenomates.;" source="Microgenomates (Woesebacteria)
                     bacterium GW2011_GWA1_39_11b.;""
                     /codon_start=1
                     /transl_table=11
                     /translation="MIRVSKHTLRFSNKEKLEKLNLFFQLFKGAVAYYIELIKTGKLP
                     LKVFLSTKDCPDCCIKHSRYKQLAYKVASEIVRSNLKYTQNKVYVKYKKLYFKCIKNG
                     IHHNFTDKHFKELDINYLKRIKINLKNISIPLNENMFDIEIISFGEFNEFVKIFLPWF
                     KEGKKRSETIKIPIKWHKHSLKFKNWNRKKTIQLELKNGKMNLCLFWEKETTIVNHKN
                     KVGIDQGYRKLISDSNGVHWRK*"
                     /db_xref="A0A0G0M3Q5_9BACT"
     gene            269720..270100
                     /locus_tag="SRR1747065_scaffold_0_prodigal-single_334"
     CDS             269720..270100
                     /product="Transposase, IS605 OrfB family n=1 Tax
                     =Sulfurihydrogenibium sp. (strain YO3AOP1)
                     RepID=B2V8S5_SULSY"
                     /codon_start=1
                     /transl_table=11
                     /translation="VIQTEFIGGNDLKDIYEKISRKQRGSKKYKRLLEYKKQKVNRIV
                     NLFVKTYQNTDIVCEDLKRVKHASNFYKKVNNKLQYWSYRQVLDKLEALSELEGFKLI
                     KVDPAYTSQTCSNCGTILKNNRQR*"
                     /db_xref="UniRef100_B2V8S5"
                     /db_xref="X0X7P3_9ZZZZ"
                     /db_xref="sul:SYO3AOP1_1123"
                     /db_xref="B2V8S5_SULSY"
     gene            270326..270475
                     /locus_tag="SRR1747065_scaffold_0_prodigal-single_335"
     CDS             270326..270475
                     /product="hypothetical protein"
                     /codon_start=1
                     /transl_table=11
                     /translation="MNIIFEQLELQNFKSVGDPIVLDYQSLRGFNYIFGTNTDSADGA
                     SNRQW*"
     gene            270450..272144
                     /locus_tag="SRR1747065_scaffold_0_prodigal-single_336"
     CDS             270450..272144
                     /product="Recombination endonuclease subunit n=1 Tax
                     =Cronobacter phage vB_CsaM_GAP32 RepID=K4F9K8_9CAUD"
                     /codon_start=1
                     /transl_table=11
                     /translation="MELATGSGKSSIFQDGIVFALFGKTLKNTNNQYIANRNCDKKLE
                     TYAKLTFVVDNQRYRSECKVTGCCQMTLLKQINSDLDEWEDITQSTVVKTRQYIQDHI
                     LGCSFDIFKSSVIISASECVNFYEGMSKNAKRNYIENIFNLNCFGNMFNTIKMDINET
                     KKELSYTNNEIIKTSQQLETLKTKYEAYEKNLQQNLIDIKQSIIEKTEQIKQIQENIT
                     KYKNLIESSNISKEELTSLKVEEKQLLNNKEKVEREIDKAQYKIETIQKTIEEISSIK
                     EGLCENCIKIVNQRYNFDKQVKSIEVLNDLIKKDNNVIIEIDNKHLELIDKIKKLEDE
                     IDIIKSNENELYKLKVSLQSLSNETKNEVNHYKSMKEQTNNPFTELLDQTKESLSKLK
                     EKVLLYSKNVKHLEILKDVCSENGVKRIIIKDIVKILNSLIQKYLNEIGADYLVYFDE
                     SFDFKFITINGECEYSSFSTGERKRIQISTILAFIDLILNGKLNSNILILDEILDEGI
                     DSVAIKNIISILKRKSTETTQSIFIISHRSEIAEDNVFDHVIEVIKENGISHLNIN*"
                     /db_xref="UniRef100_K4F9K8"
                     /db_xref="A0A0F9J9S4_9ZZZZ"
                     /db_xref="hhr:HPSH417_00265"
                     /db_xref="K4F9K8_9CAUD"
     gene            272203..272700
                     /locus_tag="SRR1747065_scaffold_0_prodigal-single_337"
     CDS             272203..272700
                     /product="hypothetical protein"
                     /codon_start=1
                     /transl_table=11
                     /translation="MKIFVVPRSWILNQNRNFFIDNNVINVYSSCYEYHLPESSSLLR
                     LKFDDVTDIEQNSKYIKFSEKHAQQIFDFITDMDKSKDLYVNCDAGISRSGAVGTCLN
                     DYFNRYLENNKEDYEFFTQENSQIMPNPLVKRILMKYLFNNNHIKDSKRCSKDLLNNF
                     KSIFI*"
     gene            272716..273033
                     /locus_tag="SRR1747065_scaffold_0_prodigal-single_338"
     CDS             272716..273033
                     /product="hypothetical protein"
                     /codon_start=1
                     /transl_table=11
                     /translation="MFKMRKCCNNPEYETIDSFYTYKEESKRAYDYYKPYTYTYVTMP
                     DEIINRIIEKAAGVDFDKLKQFIHDEFQHVIIENANKEKKSYIEIQRCKHCGYIKKIE
                     VKI*"
     gene            273036..273965
                     /locus_tag="SRR1747065_scaffold_0_prodigal-single_339"
     CDS             273036..273965
                     /product="hypothetical protein"
                     /codon_start=1
                     /transl_table=11
                     /translation="MFIKNDKVNVNNGYSFYNGIVVNEYPLVILPLTDCAPFIKFNYD
                     YQHIKLIDNCKNFNVNHNCSLIVRSLYKITNVKSFINELNIFLSKFNPYYKCVNYDIT
                     EFNIVITNVNGYKCYDAICIETNQKLVIPEFLIVKYGIFIDDEYTFNYRMPIYTQNDI
                     IEFSLNNSFNIIGIIKNIEYFNEFNNEYYYSVIVTSEPHICISINESSILQKIAKNTK
                     RIKKSYHKFNENENISIKIDNDFIVSYLNETCNNFGKGKTDFINELDSYKISYNDIIK
                     LNLKYHSYYDKFYYDINFCNGLLLPEKTLIIFK*"
     gene            complement(274145..274399)
                     /locus_tag="SRR1747065_scaffold_0_prodigal-single_340"
     CDS             complement(274145..274399)
                     /product="hypothetical protein"
                     /codon_start=1
                     /transl_table=11
                     /translation="MNFSKLISAYFKIIYESIHPGDYINEMLLSKSAGLNHFKINVGH
                     SSDRDVERLLSYEIGIKQLLNKFDKLCYIVLSKYKNIVTL*"
     gene            274403..274858
                     /locus_tag="SRR1747065_scaffold_0_prodigal-single_341"
     CDS             274403..274858
                     /product="hypothetical protein"
                     /codon_start=1
                     /transl_table=11
                     /translation="LVSLIYKKIFIKQKELKIVSEAIIERINQNIFVEKYIDLCERLV
                     RELKFRKFKNVQECVDNLISNWDKYTSNLKSFNNILFKELTWDQEYNNYFWSLNNFGV
                     HRIIGIIIKSNSPYVIMSEKDTSIGDGYVIYHFYDIPLQIIKDNIKQKN*"
     gene            274915..275727
                     /locus_tag="SRR1747065_scaffold_0_prodigal-single_342"
     CDS             274915..275727
                     /product="Putative tRNA-His guanylyltransferase n=1 Tax
                     =Cronobacter phage vB_CsaM_GAP32 RepID=K4F7B6_9CAUD"
                     /codon_start=1
                     /transl_table=11
                     /translation="MSTIKTLSLGDRMKLYEQTLDIKLNPCMNYMIRLDGKNFSKLTK
                     RWPLEKPFDENFNKAMNAAARSLFQLIPNIKLAWHGSDEISVWFVFPDVGNPFFDGRI
                     QKIISLAASKASVAFNMKFQQLIGKDIEFGIFDARIMQFPTEIEAMNCFIFRQRDCVR
                     NSISGFAQAYFSPKNLLNKNSDEKIQMLNTINGFNFDKVEYWTKFGTFIHKKMFEIKQ
                     ESGESYIRTGYIDTNIKINNITDFENFLNTTKEIEHITEEQWISIKNKHKEI*"
                     /db_xref="UniRef100_K4F7B6"
                     /db_xref="K4F7B6_9CAUD"
     gene            275729..275905
                     /locus_tag="SRR1747065_scaffold_0_prodigal-single_343"
     CDS             275729..275905
                     /product="hypothetical protein"
                     /codon_start=1
                     /transl_table=11
                     /translation="VIFIFLTVISIIIEFIFEKIFNNSKIFFLQNNFEFYLTEEYDWN
                     DERNDAQIESMSVF*"
     gene            275859..276038
                     /locus_tag="SRR1747065_scaffold_0_prodigal-single_344"
     CDS             275859..276038
                     /product="hypothetical protein"
                     /codon_start=1
                     /transl_table=11
                     /translation="MTKEMMHKSNQCQSFKKEWEVKQDEIYDPENDYFNVRKQESSKK
                     SKYHYKPAYNRENPY*"
     gene            276175..276552
                     /locus_tag="SRR1747065_scaffold_0_prodigal-single_345"
     CDS             276175..276552
                     /product="hypothetical protein"
                     /codon_start=1
                     /transl_table=11
                     /translation="MSNKFPKYENICKKLNLKNEDELQNFIVKHNKYLPQIGYGINEE
                     YGSDHYGFNIVDVSNDFSIIKFSSVANSIHYAVICTDKRKKCYGKYVIAVLDKTYTKL
                     HSIGKNAMWISKEFIPTELDPSF*"
     gene            276660..277436
                     /locus_tag="SRR1747065_scaffold_0_prodigal-single_346"
     CDS             276660..277436
                     /product="hypothetical protein"
                     /codon_start=1
                     /transl_table=11
                     /translation="MVEINKFINLREMIFKMKFNLIYENVMSEIINSEKLLNEGIFSK
                     IGSAIAAGSLAAGAMLTPSDAIADEKPMVVTQQVKTHDVGTVINLAINTIKQFEGSIK
                     DDDGNHIAYDDAKNKNRWNGIVNINSFIKSCKGRPTIGYGETDINIVKFGKISDSMAE
                     RLLRNKIRNIDSFLVRKFKKTYLGLTNNQKAALISFYYNLGVNFKAPKMERALRAGNI
                     KKAAYEMLDCNNITVKGKLVKVDGLTKRRKAEHDMMISNI*"
     gene            277463..278116
                     /locus_tag="SRR1747065_scaffold_0_prodigal-single_347"
     CDS             277463..278116
                     /product="ferritin Dps family protein"
                     /codon_start=1
                     /transl_table=11
                     /translation="MNDKFTNVYLNTVNPPTRFEELKNRFSVIADTSEQIRNDIIEML
                     TISYVDEWLAELNYFASYNLSKTEGKTDYDPEFIQHETDEFNHRHEIAKRLRELGAPV
                     PTVPLDQFVYLNSRGTGWKQEFSDNSNEDLTNRFIEENEAIEWYTLCTEYTKQTEDHT
                     SYTLFKKIKADEEQHRLDLGDLGVQAGIFKKDVLALPADGGIDPALHKVSVNPDEEL*"
                     /db_xref="ipo:Ilyop_2456"
                     /db_xref="A0A0A8WVZ4_9DELT"
                     /db_xref="gwc2_scaffold_15531_2"
     gene            278120..278242
                     /locus_tag="SRR1747065_scaffold_0_prodigal-single_348"
     CDS             278120..278242
                     /product="hypothetical protein"
                     /codon_start=1
                     /transl_table=11
                     /translation="MNAFDKVYFRILTEESQYITTEADRTTKIIAKIGGGLLGI*"
     gene            278910..279371
                     /locus_tag="SRR1747065_scaffold_0_prodigal-single_349"
     CDS             278910..279371
                     /product="hypothetical protein"
                     /codon_start=1
                     /transl_table=11
                     /translation="MKSKCEEFLQKIISESSENSSVRYKAYGFWQLAPDNYENGEDDT
                     IESGAFDDYFGKTAIEAIQRLVNENNIQLTNFEFNTANGKSEFDGSFYVINSDEDYEP
                     IDITNDKEKFEQWKAGELLIFSMHYQIIVQKLVYSNIDEDDIKSIENLKKE*"
     gene            complement(279739..280011)
                     /locus_tag="SRR1747065_scaffold_0_prodigal-single_350"
     CDS             complement(279739..280011)
                     /product="hypothetical protein"
                     /codon_start=1
                     /transl_table=11
                     /translation="MKPIGEASTDYRDYGDFIAGEVSPKFSKFINDNYIAENEDIIED
                     DYFAVEYAKYFIEKRKHENELKQKYQEERMKKDQTLWMKALSLIGL*"
     gene            280414..283155
                     /locus_tag="SRR1747065_scaffold_0_prodigal-single_351"
     CDS             280414..283155
                     /product="hypothetical protein"
                     /codon_start=1
                     /transl_table=11
                     /translation="MYIVKFEPHSQFEFEQMQIDQTKLTPVWKPRYAGVNGIDCVYNY
                     TAEYKMLSKHQEMLSDIAEKYAVQYNNAKQSESQFRARFWNVVGFLYTTLFKDSGFEH
                     NHIDSRVLKAVNQNYYQIFDMLVNEHILVINNNYLTASYIKNINNRRNAITSVFGGTS
                     VQSFNKTAYTQSYAFTYSFINLEKEAKINREYCWVPMTFTVSTYVYQFITCGMFYLPL
                     SKDKSKAELIISRERRLKDHKFCDDIESFRQFGDPRNWYDKRIFSLKAFEKRNELTSD
                     ETEHIAENEHEKKLHLVKTMGYDKLEFDEHIFNRMWAKLVKSDDNQYSEVNKAKILSE
                     LRMMGKSEPELIYNRIYTPFHRIPSIFRECVRFKGQRIVQAYDSKCNVIRMLVKVIEP
                     VVGKKITFEFFEKTNKNIKDDLEVNEFILDKYIMRKHIGELYISKEEFLAFRDFCNMD
                     DPYMVPVISLTCDTPDKIAYANHYPYYDHKTYNVTREKMKKAFQQFINSNPCAYAFYE
                     NFRFTSAIKIVTRFFFHAFPQISLYIQYGSYLGSAHKKFLWPHIEANEFKYISSQLHD
                     CIKDYGYDSITVHDAVYMGENDLKELNEKGVSISDLFEAIINKDPNPKFPSRACAKTC
                     EKLFEKDYIRQEHDPSCERVLFRDPDDLYEKERQFIFNTKKELKEKYQDWIIDPMWYE
                     NSKNKKRGKAFRKIDQHLNHYLKELIAKDQAANKYKDLFNDLENYEAPNLSKVSRTYS
                     SREELEKDFYNPHGFIATCKKRFGGVTNYIVKGCTVIFGSVPSEIEEQSVGCKAKDVK
                     ERLMNSYRKKFSFLLEKRREELKRLYYDGLKITDYEKWKETHPKEATEYEASPNEILN
                     ERNLASIYASMVRSKWDPEKDKDKLSVFDKIRLAKNQNKDFVKKEVEIDDGISLFDL*"
     gene            283197..283970
                     /locus_tag="SRR1747065_scaffold_0_prodigal-single_352"
     CDS             283197..283970
                     /product="hypothetical protein"
                     /codon_start=1
                     /transl_table=11
                     /translation="MNFLALADLHYSFNSVWSNGYFQSLLKETIEKYKIDVVLIAGDV
                     VESSVIVQENPYKIIRQNIFTHVNIPIVFCLGNHEFSYNSINKVINKLSKIRDKFDCY
                     CLDIDGHYDVNSDIRIVGNVLWYDNTLKGNPNQKNDYIVEGWLDSTIRDFIPSINCKK
                     CKKQIQNNIKKNTKNILVTHCVPHKDLNRFSFDEPYSEFNMYSGCADFLLELSDVYWA
                     ICGHTHRRMSKLINNINCVNVGNDYVFKTRTIEKFIFEV*"
     gene            284041..284862
                     /locus_tag="SRR1747065_scaffold_0_prodigal-single_353"
     CDS             284041..284862
                     /product="Uncharacterized protein {ECO:0000313|EMBL
                     :AKC16849.1};  TaxID=96345 species="Bacteria;
                     Bacteroidetes; Flavobacteriia; Flavobacteriales;
                     Flavobacteriaceae; Flavobacterium.;"
                     source="Flavobacterium psychrophilum.;""
                     /codon_start=1
                     /transl_table=11
                     /translation="MSEKQTVFTHAGGLGDIIYSLHFVKTYLKTIGQDKAKFYLEYGA
                     PGNMHHSHPFGNTLMTNGAAEWFKPFLETQDCISSVEIVEYGKYEVPDTEKKFDLNLF
                     RKLPLDFRSMYIPRWYYYVIPCFVKNMSFNEPWIKLGLDDRTKDKIVIFRSSRYQNKF
                     VDYSFLNDHKDEFVFIGLDDEYNEFKKMINCERIEVKNALDAANLIGSAKLVIGNQTF
                     FYSLAEAAKKDRLCELSNYCPNTYAHGGTCNDILFTEQFKIIMDKWFADNKKETK*"
                     /db_xref="A0A0E3TD01_FLAPS"
                     /db_xref="buo:BRPE64_ACDS27370"
     gene            284893..285582
                     /locus_tag="SRR1747065_scaffold_0_prodigal-single_354"
                     /gene="thyX"
     CDS             284893..285582
                     /gene="thyX"
                     /product="thyX; FAD-dependent thymidylate synthase (EC:2.1
                     .1.148)"
                     /codon_start=1
                     /transl_table=11
                     /translation="MDVNVPPTNHIEVLDGQGWIGLLNTMGSEVDITNAARVSFGKRK
                     ERFDDADLKLMNYLIKNQHMTPFEHITLTFSVHCPLFVRSQWMRHRTFSYNEISRRYT
                     DEEITFYLPKTLRVQSENNKQASIEGSHIKDEKSLICDMDIQQIHAFQLYKKLLDAGV
                     CREQARGILPQNMMTTFWATTDLRNLLGFLKLRCDEHAQVEIREYANAIKELIRPIYP
                     HVIEAFEKHEI*"
                     /db_xref="emi:Emin_0062"
                     /db_xref="gwf2_scaffold_1220_29"
                     /db_xref="86614188"
                     /db_xref="2.1.1.148"
                     /db_xref="2.1.1.14"
     gene            286223..286729
                     /locus_tag="SRR1747065_scaffold_0_prodigal-single_355"
     CDS             286223..286729
                     /product="hypothetical protein n=1 Tax=Vibrio breoganii
                     RepID=UPI0003094BE6"
                     /codon_start=1
                     /transl_table=11
                     /translation="MFICYFLYILLKQLRNRKLRFKMNNKVFYLVYGIPGSGKSTYVE
                     KHLKNKIVNIQHFEADMYFYINKNNVYNFDFKKLSNAHNWCKRNCVKAMEKEVPICVS
                     NTSLTTKERKFYFEKAKEFNYSIYVHYCDNEFQNIHNVPPEKIQQMKNKLTKVTEEEI
                     KKFNINFV*"
                     /db_xref="UniRef100_UPI0003094BE6"
                     /db_xref="A0A0D0J7H3_VIBHA"
                     /db_xref="vha:VIBHAR_02217"
                     /db_xref="UPI0003094BE6"
     gene            286735..287223
                     /locus_tag="SRR1747065_scaffold_0_prodigal-single_356"
     CDS             286735..287223
                     /product="hypothetical protein"
                     /codon_start=1
                     /transl_table=11
                     /translation="MKLKLGKLFLRLDNMCSRYGSHREKQLAVDEMHKPYVRAKRSIT
                     NLPDTYLRTRWIPIVKNWKHRAKVKHQWEKHKISNEEADKFDKYGSEKIKLRSLLNAL
                     PPNEWFYIKEYCCYEYSAAMEMIINDEVEAYFETSQNEFIDFGVKKIYTGTQLIAIRN
                     KV*"
     gene            287249..287776
                     /locus_tag="SRR1747065_scaffold_0_prodigal-single_357"
     CDS             287249..287776
                     /product="Uncharacterized protein n=1 Tax=Nitrolancetus
                     hollandicus Lb RepID=I4EMH4_9CHLR"
                     /codon_start=1
                     /transl_table=11
                     /translation="MQVLGIGKSTVAAAVFAKLKEIGYNAELVTEYAKDCVYEERFKT
                     LKDQVYMLGKQYHRIKNTLDSADILIVDSPILLSYIYFKYNKLDKEIDNNIFKNFTFE
                     LERSLSCKKVNIFLTKNESYFQESGRIHSNDESKFIQNSILDMLNENNVNYIKINNEF
                     KNLNSTVESILNVIF*"
                     /db_xref="UniRef100_I4EMH4"
                     /db_xref="A0A0F9DKF9_9ZZZZ"
                     /db_xref="acr:Acry_3438"
                     /db_xref="I4EMH4_9CHLR"
     gene            287763..288776
                     /locus_tag="SRR1747065_scaffold_0_prodigal-single_358"
     CDS             287763..288776
                     /product="hypothetical protein"
                     /codon_start=1
                     /transl_table=11
                     /translation="MSYFDLKPYIVDLIYENVSGVSRQGNQLNFRCPICGDGHKRKSK
                     RGHFYLDTNSYYCFNGGCEANEHGMSGLVFLSKILAMSVQDVKKELIKRTGSMKKAMK
                     EVKTVPIIEMSKNKVYIPSGEGLVQEHILDGDWTADLPLFVEEIIEKRKLKKAPFLPK
                     NFHFYFDKNEERLVIPWNENYYQERAITYEQEKESKYKFPADIEKPIFGITEIDKSIP
                     YIFLVEGVFDSIWVKNGVAVGSLTISNHQRKILKDQNINFELVYLMDNQWKDKTSFEK
                     TQRILQEEPFTKVFIWPKELSRFKDINESIMYSDKMINLWSNIDFLKSRIAHGIKGML
                     MLN*"
     gene            288800..289303
                     /locus_tag="SRR1747065_scaffold_0_prodigal-single_359"
     CDS             288800..289303
                     /product="hypothetical protein"
                     /codon_start=1
                     /transl_table=11
                     /translation="MANIEQASETDNQLLEKVMNKEKYEILKSYEIKIALFYKYGKRD
                     KEGNLKTTALSKNGVPIPAQTKIVSSFNRITDNTDVKIILNKEVWDELSQNEKESVLD
                     NSLYYIEIKEDKMGEPIMISDDSDKVDLKLRKPDFYIEGFLSVMSEYKTNYLPWQDAH
                     NIAQKVE*"
     gene            complement(289360..290763)
                     /locus_tag="SRR1747065_scaffold_0_prodigal-single_360"
     CDS             complement(289360..290763)
                     /product="hypothetical protein"
                     /codon_start=1
                     /transl_table=11
                     /translation="MRITDPRTFNSKLVTELQIDALSGLLTTNYETFVKNSLKGTKGQ
                     DAPVSYGYAYLNTDGKVDPALLPPLAINDTYTIEATNDDTASLDLIKKAVGTNTVQRG
                     DVVIVYGASDITAENAEKLCGTFIFVAEVDAAADITENSYKKVYTPAGGVKTVNGIAA
                     VNGNVALAAKDIPYLESDVATTLADYNTHLTNIDNDLTVIKGSAETSGSMQYFAKQAE
                     TTAKGYTDEQIAAVKAIQKFVKVDALDPKPADPVEGTLYYTEAGQCAIYATSAWVDIS
                     EEIITEITADTANDEKLASIGAIKSYITTNVTSLLNTELPKKADKVSGAVEGHLAALD
                     ANGNLKDAGFAVSEDIALSGTAVVPTAEAVKSYVDDRITGGVATDLTEIKKKAIQITS
                     VTHTWADSEKADQLFTWITPGRVIQVCDASGWVFPGVQFSGVDDAISSTITVAMETAD
                     ATVTGETWTYYIASTLE*"
     gene            complement(290794..291321)
                     /locus_tag="SRR1747065_scaffold_0_prodigal-single_361"
     CDS             complement(290794..291321)
                     /product="hypothetical protein"
                     /codon_start=1
                     /transl_table=11
                     /translation="MNISNPRGLNNSPLITLDMLKKQLDMLQSTFEKLLTGDNPSAVL
                     SNNGYVPLNDQNKIDTKYYDCIQINTYDFSTSSMIASPGYYDDLLQISYITLEKEIPG
                     FVLQIENAADNKTITTECEYTASGTTKMFVSLPAESLSAMQPFPSATYSFTAYSLLGE
                     GGIPINLSSSSINID*"
     gene            complement(291535..293097)
                     /locus_tag="SRR1747065_scaffold_0_prodigal-single_362"
     CDS             complement(291535..293097)
                     /product="hypothetical protein"
                     /codon_start=1
                     /transl_table=11
                     /translation="MRIVNPRSSINNTPLATTWYVDTQIDNAKQQVETLVSTVSGVID
                     SKINDEAAQRTLYDKAVAIYLASKLTGKADLPSSIPANIWENVKDFVNGYDIKNAGYA
                     WLSDGKLDPSLLPDLSIITPVNVKSETIINWFDSNGGLDTGSEMSIALAALSSEEERA
                     EYVIEQFVCKAGLHENGTLGSSDAESPFVKTGDMVIVTMTTGDIEGKPYLSKRYLGGA
                     WSIIANNKPTTPEASASLVKISFNQGEITQVNEKTAKQDGSVHLALADIYRHAESDIG
                     GETNTLIGTDLAHDILSITSIPASTYTNLELSAIPGLALDGNRLGFRQRHGVSDTEFI
                     PYTTLKEFLELRNTVDNSKNELSGINASIDAISAVIGDVTSSILVSSTVSDTVNNLSE
                     KINKNSEDITAISAALDRGIEVVSASFTWTNEMSKGTPSASEFRSDLYPNSENIIKLS
                     IGENGNFPGKIMSVYQVTGVDALGQDIEEIIYPEIKFVNGYSIITTYSYNAIAAGYET
                     ALGKTWKVYYTK*"
     gene            complement(293114..294238)
                     /locus_tag="SRR1747065_scaffold_0_prodigal-single_363"
     CDS             complement(293114..294238)
                     /product="hypothetical protein"
                     /codon_start=1
                     /transl_table=11
                     /translation="MNREIDAYMHKFSKATTADGQLFPDQTNIKSGHNISYVEVRAEE
                     IPVCNSIEERDNILLTIDAPGYRKVKNTDLQKIIKFYDRAPLTSLVNTNGEAWVLLDE
                     NNIPIKGFIDPTDRLVDGRKVSNGYKVIMYAENGTRISPHQGWTFESFSGLFKFDSDK
                     TPEKMGWGIPRVEVFSYIGKSVKEKFGDITQLIESIYNNTVSISKSALVVQPFDISTE
                     KMIQLSEKPYIIPGTFDKFGKQVYANSFQYDIPGYVFEAISLDKNETIIPECQHLENG
                     DSKVTVEVAVDPESGLPIIGYEQTTDSNGFPLLNLKVGHLNFRFSTFMTEGGEKIKIK
                     PVITLGQNNAKNNATPISKEDREKLESTQFRVNFKPTIIE*"
     gene            complement(294255..296267)
                     /locus_tag="SRR1747065_scaffold_0_prodigal-single_364"
     CDS             complement(294255..296267)
                     /product="hypothetical protein"
                     /codon_start=1
                     /transl_table=11
                     /translation="MTKYSEDFQQMDRSSFNDVRRYPSRPQHPSCSCNQPPPPPLPDF
                     GHGCNNSIFAGKKPLAYLDDLAALHGEILKWLIGPDGEFSNNGYAPLNKDGKIDEKYF
                     SQIGIDTYENNHLIKDNATRYNFSGDFVHVENMTSDSLGDVVNIYIGKNKNPSEIGTD
                     NGTTNGKIKLDFELIDMIVPDVSMSDYHKQVYGDWTPGTVVKGFNAKNKNTCTPVDMI
                     SVSTEDSVYFSSLDTKFVLTVFDSNGKPLAIAETAYISGTNPNVPLIGDNKRMIFEVS
                     DFTKAGFGYAGKIKWTINIAGLLGYYGGRFGLQISHVQNDDYSVVWRSEDYFYNTGVT
                     PTIGGLYEKIVETIESDPNYKPEYIYSSGLKFLNKGKIYISAYDIDHLNSNAAVADKF
                     SITADFLDLDNYTFADSDFDDYSLNLDLINARYIHAFNVKENILTFKPTHYEITIKNA
                     SGSVTAKKESHILINTLRNPETSTQLVETFNDESHRCSADFITDETGITLENWHSEQS
                     LEIADNGRGLMVVPGIGLMYPTVIDYSVYIPTPNYNYSNLTGKRYFCRRFYSENSERK
                     FGGTFVFDGITSKEFMQKGLDCQISKDNGLTWLTLKEYREGAVSNGILTDITDTDAGC
                     IIQFAFNEDESVCGSIGLLFKISFEPNVKSIIKRIVLNNINNTDKW*"
     gene            296489..297004
                     /locus_tag="SRR1747065_scaffold_0_prodigal-single_365"
     CDS             296489..297004
                     /product="hypothetical protein"
                     /codon_start=1
                     /transl_table=11
                     /translation="MKRYNVFTEEIAEKIRNNFASKNGYITKLTSGNKPGEIIGYIAR
                     CETPTKSNPNLVTLYIQWHEDNNFTIYDTKLLAMDRALKIARRYEKSLEEYEFKDDFS
                     MPTIDDVFPNIPTIYKNAFKTLTSRSYEDVKDFAKMCEKKVKLFYKDKEKNILWGNSK
                     NFNINYMFFNF*"
     gene            297022..297357
                     /locus_tag="SRR1747065_scaffold_0_prodigal-single_366"
     CDS             297022..297357
                     /product="hypothetical protein"
                     /codon_start=1
                     /transl_table=11
                     /translation="MDKLINTIDSVAVLRKEVKAFINAAVKSKFFTSEENVIKMNAEI
                     ESTEGKKENDIFSVEVSNKYTSMEFWAEVPKKVSKKIDNAMFEKMTAIYAKRKTPINI
                     VIGFKLSNE*"
     gene            complement(297413..297658)
                     /locus_tag="SRR1747065_scaffold_0_prodigal-single_367"
     CDS             complement(297413..297658)
                     /product="hypothetical protein"
                     /codon_start=1
                     /transl_table=11
                     /translation="MGNISSFIGKSSDGLMITNRTIGFCSVLFSSSDNYKIIRNNDKT
                     TIMNFTGNLNNNFRYFKLPDTNLNNNDYYIFQYNLID*"
     gene            297932..298072
                     /locus_tag="SRR1747065_scaffold_0_prodigal-single_368"
     CDS             297932..298072
                     /product="hypothetical protein"
                     /codon_start=1
                     /transl_table=11
                     /translation="MRKLSKKLHGPRCTGYFMKSISKFHRAGFYNLFCHKKINKVEVE
                     ND*"
     gene            298556..298945
                     /locus_tag="SRR1747065_scaffold_0_prodigal-single_369"
     CDS             298556..298945
                     /product="hypothetical protein"
                     /codon_start=1
                     /transl_table=11
                     /translation="MPQFNDLYNSLMLDFTPQKQQIYEHILVEENQFLKNPNGIFQKI
                     YKIILNLYEKKQYGKEIKIHIKDIINSAFEVELKDSVKSLYLELQQLFTKNSTNYISI
                     SIEDSAIVVNENSIKGSFTINPFFRFR*"
     gene            298890..299651
                     /locus_tag="SRR1747065_scaffold_0_prodigal-single_370"
     CDS             298890..299651
                     /product="hypothetical protein"
                     /codon_start=1
                     /transl_table=11
                     /translation="MKILLKDLLRLIHFFGLDRNMFDFRHIKVLDDIKSDVVKSLIKK
                     QINDKIDIKTKNYKILEQNIKSFKRDITDVQELAKLVIYPNACTLNKNNLNLPTLEEA
                     VEHEVQHLCIFLLSIAKTCVWFGKHFSNVNWTVQYELSEHEFITLLGSYSNILIRIYK
                     NMFGNDKSKLNDFIHHLINLSLFDKDDNSNFNEIIKQSKMFPNIKKFLKSIYDDKTFV
                     IKNQNTEESYTQIYENKKKVKLLFKWLYKNLEEGI*"
     gene            299654..300139
                     /locus_tag="SRR1747065_scaffold_0_prodigal-single_371"
     CDS             299654..300139
                     /product="hypothetical protein"
                     /codon_start=1
                     /transl_table=11
                     /translation="MSIKEQIAEALHINVINEIDPESRLIICVKKNITKDNGEVVELD
                     VGHFGLICAHSTGIAFNAWDGHTKVMNWYPEYPNLTFTDKFTENDFFNWRIDSFRKLI
                     LEISSDKEFEKIKEKLIKDEIPFRICGEIAFGSAEVAIVVFPLTKENTPKYLKFLKTY
                     K*"
     gene            300136..301251
                     /locus_tag="SRR1747065_scaffold_0_prodigal-single_372"
     CDS             300136..301251
                     /product="hypothetical protein"
                     /codon_start=1
                     /transl_table=11
                     /translation="MTRFQQLYKQILNGLTAFDDICTAHYDFRKPLIKPGFSDDFSFI
                     INETVKSVELTPVPDDVLYEILQNLKRNKNIFKISYKKIIEIINQSEYALSDIFLKSI
                     NKYANDISGNLYIILLDLTNFEKSKQILSELQKQLRNDERLYQVLNILQKQDITNLQG
                     LTIIKQNIQFEKYKDCFIILNKKDNWKDTLEHEFKHFIQRVCSFDKDLPKIMDNFSLE
                     KIDILKIFVEHNFTYQEINQLEHFLKNKLCKSEQHQSITSMIKFFIRFYETSQDKIEV
                     NYKQLSIKQIECLEKSVRNQIRVQWLDEFLSKINSYEIFDYDLIKFYLRSYDRILTKE
                     LKLQFMCLLYLYIKEIKIIDIDKILKDEFQQFNFRSI*"
     gene            301300..301500
                     /locus_tag="SRR1747065_scaffold_0_prodigal-single_373"
     CDS             301300..301500
                     /product="hypothetical protein"
                     /codon_start=1
                     /transl_table=11
                     /translation="MKVKIGKCSHRCDYLHKWGKLIPEKYNTDSNMVIVQTKDKIFGT
                     NLDTIPGLVMSLDGKIIIHRKP*"
     gene            301497..302564
                     /locus_tag="SRR1747065_scaffold_0_prodigal-single_374"
     CDS             301497..302564
                     /product="hypothetical protein"
                     /codon_start=1
                     /transl_table=11
                     /translation="MKIHFGKNISFNSDLVEMLSPSNLENNIIYVKNNQLFLLPAGMN
                     NQYLHLKDGGVLSWEYINMDFDQGVWTVALFSDQYQTIDGYGSPVDPNPSGEFTYPTH
                     MSMPYVDESILQPTGWLEARWNYDYHLSTEPDLFPLAEIGGVFFAENAGRNRLNIYEY
                     ELTTINQPTISISSFTDIENNIPSSIFNEEMTIRTSPYYPSSNNDGIWVISASSNYND
                     RWAPYKVFNKSFDVDSGNGNGWLMAQRAILPQYIEWKNTISKPIKVNSYSIMMAYDNN
                     DWKHGFKKWKFEGSNDGSNWELMHEMELQESPDVKTVLKYNLNKTYEFTHFRITILDG
                     RDDESWTGIDEVETFYTGTSV*"
     gene            302592..305822
                     /locus_tag="SRR1747065_scaffold_0_prodigal-single_375"
     CDS             302592..305822
                     /product="hypothetical protein"
                     /codon_start=1
                     /transl_table=11
                     /translation="MATSYNDFSTIHYQGREYYVVYIDPQNLFYGGSITDDYGNVISG
                     ELKQDYTLPEGDQIDESGNDKRPSQSLRDGTTPDKALASLPDDLRCPIMPRTRQLTKD
                     LLNNMNSSSTAFSIPASAYFDGNKYGVCYLIKRTEPYKGEYTNVQRKTSPAINYDVPL
                     YPHNETYSANKDRNVPYSLRNIMFLGCPKETDDLWYLLPDNLKTDPKWGASKAERAHI
                     YVDITPDGYPNIVEDSSSNSSTIKVSDDGYNEFAIVHIQDPKFQSIVINRCYIYRKCK
                     QYEYGTYGMRGIFDIFNASTRSSTNCIIQNSKFGFCELTVKDESGSKKWSEEHWNFED
                     EKWTKAKYDIFRARRYFKIEAYRNCKFDNNIVNYLPTNSYGCQYNGSYGTMAGDNTYG
                     YSSPSIFYNRSSKWMSFYGDQNNGTHHNGISSKALSDGITLGPYGTAIQALNNKLCIM
                     TAPSKVGWRTDTSWTYPTTTAQGKCLVISSNSKTGQDNFNYSAFYERTNAEIYDLKVK
                     YIFNKATTDPNYVPQTLYINGFNKTIIKNITADFQKDSAGNIIDAELSPTKNPEALVL
                     MYDSIFNINVYQFDIKNIDIKLSRCWRTRNWDQAYPCVLKIVKKEEINRRKDLGRVET
                     ISDISVYMANGTGENTTLNEGYGPKDNTTNYDQQRIALYLDFRNYGKQIVRGNGISVS
                     NYWGGGLYARGVQLPDNSCRIYGTFESNNSVGTIEFIKSGRRGNVLNTGSGSVIRVKK
                     VMVDVSDKTDVTPIIKNWPTDNRFFGEADDPNYRAISNSDWRNRHGQDEYITNLGDNA
                     LLENGAYLLIDRCNKVVLSDIEFQSMDYGDNFYGITCLNENDRTFDLTTAEDAVGNGR
                     YVQRTKNYYIQPYSIRRKAGSQASLLVSNRSGNEHTTECVIGRIPFKGIQVRCIDKDG
                     QQLKPGRYKLELFTALKNWRLSSEFLSGVDIEGMEHSDPRFVDQYILDDYKNILAWEA
                     VLTTTLDENNKYEKIYSSVSDGYYEMKTFDDHISDPNNTSDPDYDWEWEGDRFINTYD
                     YRFKSTIIVNIEDPTKPINVRLHFNTYNAQGGTFYVDPKMQLKPLE*"
     gene            305905..307047
                     /locus_tag="SRR1747065_scaffold_0_prodigal-single_376"
     CDS             305905..307047
                     /product="Putative homing endonuclease n=1 Tax
                     =Enterobacteria phage vB_KleM-RaK2 RepID=H6X3U1_9CAUD"
                     /codon_start=1
                     /transl_table=11
                     /translation="MIERLKELFKDRNIRYNRLDILTNILKTDRECYDYCISVFEKEK
                     CFKNLKEVLIHLIDEIEIRKCKTCGKNISFEKVLEYKRHNREINYCDRKCAPNNFQFK
                     YVKKHKADYINPFSREEVKKKIKETNLKRYGCENPSSNEMIKAKKKVSMKKYLNSMTF
                     KIKGFNSFSKFKDYVIPMFKPKEYEGIFKEYKWKCVKCGNVFTQKIHSTNHVKYCQEV
                     PRCLKCYPYLNVGISHKEKEVVDFCKQFFDTVIENDRTLIKPYELDIIIPERKLAIEF
                     NGAYYHSIESGTPHNYHLMKTQMCEKAGYRLIHIFEDEWNKNTKEKLISIFENKEIID
                     YSKPLDRCWVSTLQLTNKKFDVLAPEIKNKDGFSIENCGYLMIKND*"
                     /db_xref="UniRef100_H6X3U1"
                     /db_xref="E5EQ11_9CAUD"
                     /db_xref="cgu:WA5_1708"
                     /db_xref="H6X3U1_9CAUD"
     gene            307074..307640
                     /locus_tag="SRR1747065_scaffold_0_prodigal-single_377"
     CDS             307074..307640
                     /product="hypothetical protein"
                     /codon_start=1
                     /transl_table=11
                     /translation="VNNLYNLNCNSFGVLNSSEWLESYLNIYKSLICEEYRVFPVPKL
                     LLDDMINFCLKDKTKSNYKKYNYIDILEKYTINWKYYQQFKKNLKLMIDKDYYGSITL
                     YTYSTKEELQTILNKFPNSTPIDEIFNTHAMIYSYDEHFNTCLLIKTFKNITKFNINK
                     CIQHELIHWMQITLNSETERNYRNFLSI*"
     gene            307699..307977
                     /locus_tag="SRR1747065_scaffold_0_prodigal-single_378"
     CDS             307699..307977
                     /product="hypothetical protein"
                     /codon_start=1
                     /transl_table=11
                     /translation="MLNLIKELQKNSLEFEAWLANCVENFEISKYSLQKFKSIIENKD
                     LFEANISKIKHNDNILELFLFAELCYLSSKNNKEDKRYWYLIEVLKEN*"
     gene            307998..308513
                     /locus_tag="SRR1747065_scaffold_0_prodigal-single_379"
     CDS             307998..308513
                     /product="hypothetical protein"
                     /codon_start=1
                     /transl_table=11
                     /translation="MTEFEKIYNKIIEESYGNILKKFPFNEDYDTLKIVEEIIQSNLL
                     TPVPDTLINEIMKNLFKQGRVMKISYLEIIKLISNINSETAHILLSCLRRYAHDSSGN
                     LHIVLLDPNNEEEMKNIISKLIKNIDNEDVYFKIKKLLESKNANGLTILRENLQFERF
                     KDCVIYLNFKK*"
     gene            308590..309093
                     /locus_tag="SRR1747065_scaffold_0_prodigal-single_380"
     CDS             308590..309093
                     /product="hypothetical protein"
                     /codon_start=1
                     /transl_table=11
                     /translation="MIITLNEKDVFKAQNILNQFKKHFKNKNFIIDLNLFLNNKLNKI
                     EQHQTITSMIKFFIRTYEKSKNAYEINHKKYSIPQIENQTLNDMKLKIRLKWLDEFLL
                     KINDYKIFDYEQLEGYLNTRERIVTDEIQLQLMCLIYLYVKNVLIQYNIDEILKDEFK
                     KFKFRKV*"
     gene            309102..310061
                     /locus_tag="SRR1747065_scaffold_0_prodigal-single_381"
     CDS             309102..310061
                     /product="hypothetical protein"
                     /codon_start=1
                     /transl_table=11
                     /translation="MDIVRNFPNVIVFHHDDADGICAAFTIKQKYDNSLSDSDWDRNV
                     TCISCSYGEKYNLQFFKDKVVENVSEDLKNVIYMVDYAIQPNNDMIKFWNWCNAMNYD
                     FVWIDHHITAIENIGHYDISGLRNVKQSGCMNVWDYMHQTESSPMILRYVNDFDIWNK
                     NSIYSWEKTLFPLIYFLESLGSDLNNNEGELVKTLNACFADNKNTDNIIKIGQYIAKF
                     VNNQYNRALRRIKEVEWNGYKCLVLNSSFRGSEQFYQYEPKDGNPVDLMIVWSYDGKK
                     YAFSIYTTKKNIDVGQICQTYFNGGGHKGAGGGCSTKFPFYDI*"
     gene            310155..310337
                     /locus_tag="SRR1747065_scaffold_0_prodigal-single_382"
     CDS             310155..310337
                     /product="hypothetical protein"
                     /codon_start=1
                     /transl_table=11
                     /translation="MKIPYDADLFDDEHELDNEMENFEKFKHKKPQQKMTYRQDNKKR
                     NKPKRGGKDKDVWTRD*"
     gene            310318..311304
                     /locus_tag="SRR1747065_scaffold_0_prodigal-single_383"
     CDS             310318..311304
                     /product="hypothetical protein"
                     /codon_start=1
                     /transl_table=11
                     /translation="MSGLAIKNISSISLDHIFWSARYFQENILEPLEISIDSVSFIGS
                     TGKKDVSGDMDIAIEYPYATSSTKDKYVLADMITKKAEELGLQTNNRIKTGFQMVHIG
                     LPICDEFGPIEDKICQLDLMFVSDLSYAQFKYDAPDKNESKYNGAIRSMLVNAFIKEA
                     SITCPDKFKDTDAIPYVVDGKEISPYITYGFYALGPDSIQYNVKTYRGKKGKFLTNPR
                     KITEESKDCGCLVNLLVSKLFNDAVKNEITLSQLMVEHVCHTFENLWNSIISANFKDL
                     TLKDRIVKTFVRLFNAANSWQYAENKKLSIPEEIEKYAKEHDIDISNSSNCN*"
     gene            311255..312289
                     /locus_tag="SRR1747065_scaffold_0_prodigal-single_384"
     CDS             311255..312289
                     /product="hypothetical protein"
                     /codon_start=1
                     /transl_table=11
                     /translation="MQKNMISTLATPRTAIKKLTQLNKEEQSHFVELFNTQSFIVTEK
                     IDGMALRLFFDNGKMLFESAYSGLVEKDDFTFSEISNKLYKKCTIKNIFEYPIKLVGE
                     LVYNAGIDIENNIETFAPVCTKYSPSSADDGSYFVIFNMFKVENNNLIQISDEEYNKI
                     MNKILHTSNTSDVVQYIDGRKLTYDFSDIDTDTFDALKNAFEYKVDSLKSNLCYDNVN
                     SPIEGIVITFKNGEQFGVFSSKYKEIKNQYYEYLKEAEHIENMFKKRVYGYCKRYSII
                     NYKTYLSDDAKRKYDYYKDITIDNLKLTFYSIKHDKLLPFSCKYFQLNRVLNIMNKIL
                     TNDEITYIIG*"
     gene            312330..313673
                     /locus_tag="SRR1747065_scaffold_0_prodigal-single_385"
     CDS             312330..313673
                     /product="DNA ligase, ATP-dependent (EC:6.5.1.1)"
                     /codon_start=1
                     /transl_table=11
                     /translation="MLDKIKTVIDRLKNNNSATEKLKILAEYKNDKDVVKFFQYCYDS
                     TKLYGASSKNIVKYWQNYTPNYIANFDQAFDLFELCDDLNTRKYTGNAALEKIITFID
                     CNKEYEDILFNFFDRNMKIGVAVTQLNKAFGNVIHVYEVPLAQTYDEKKHDKYNLNDY
                     VIQRKMDGVRVTVFIQYNKKNDSISVKTMSRNGKEYTTLEKITDELINLYKQSPFYGT
                     NTVIDGEVCLVDEDGKEDWNGIVSEVRRKDYIVENPRYVMFDILTEDEFFGSRQSMNY
                     NVRYSNLKKFLANSKDTKHLTVVFSVPYTNENFERLKVMYIDNEKWEGFIFRKNCPFK
                     AGRSTDLLKYKLFKDAEFVVTGTINGEKLMLNSKGVMENMNTCAALTIEYKGHLCQVG
                     SGLSDEQRRLWFEHPEEIIGKVINVKYKQESHNQDGSVSLQFPVLKMVIGKERDF*"
                     /db_xref="ser:SERP1534"
                     /db_xref="UniRef100_I1C2P4"
                     /db_xref="A0A0F9KKS0_9ZZZZ"
                     /db_xref="I1C2P4_RHIO9"
                     /db_xref="6.5.1.1"
     gene            313675..314037
                     /locus_tag="SRR1747065_scaffold_0_prodigal-single_386"
     CDS             313675..314037
                     /product="hypothetical protein"
                     /codon_start=1
                     /transl_table=11
                     /translation="MNSAIKFLYNGLVDISEEEYEHLSYGFFPFKRKYTVICPCIKEK
                     AAKILTYFYDHYKNSYDDLDENDKFKVKTMIDALIEIRDAEVISLPYGLFDTLDRCYV
                     ADTVDVASRTIQKIKKYI*"
     gene            314059..314349
                     /locus_tag="SRR1747065_scaffold_0_prodigal-single_387"
     CDS             314059..314349
                     /product="hypothetical protein"
                     /codon_start=1
                     /transl_table=11
                     /translation="MLNINKFMIPTCIFLLIAIIWPNIIFLSACALAFVWGFSIAFVL
                     MSLVICYLFFSGHSLSVRTFYYKEGYKNGYEDKKENREYNDMKMFNVENSSK*"
     gene            314346..314513
                     /locus_tag="SRR1747065_scaffold_0_prodigal-single_388"
     CDS             314346..314513
                     /product="hypothetical protein"
                     /codon_start=1
                     /transl_table=11
                     /translation="MTFTNKFLQKYLNEHPECFSEKEKYPGWTVFDIVKNKIYPVSLR
                     YCLTCRKTSSI*"
     gene            314948..315496
                     /locus_tag="SRR1747065_scaffold_0_prodigal-single_389"
     CDS             314948..315496
                     /product="Putative Hef-like homing endonuclease n=1 Tax
                     =Salmonella phage Jersey RepID=S4X394_9CAUD"
                     /codon_start=1
                     /transl_table=11
                     /translation="VSNLVSNVHKFDILKGIPKCPICFPIGSSTQEQELIEFCKHYFY
                     DDLKTHDRTLIKPYELDIIIPEIKLAIEFNGIWYHSIEAGTSSGYHLMKTERCEQLGY
                     RLIHIWEDEWNNNKDEIKLRLKQIFENKEEIDNKITLFKRDWYSVKDFDSVEEILPPS
                     IENRVYHVENCGYFKIKRSKGV*"
                     /db_xref="UniRef100_S4X394"
                     /db_xref="cgu:WA5_1708"
                     /db_xref="32948547"
                     /db_xref="S4X394_9CAUD"
     gene            315502..316653
                     /locus_tag="SRR1747065_scaffold_0_prodigal-single_390"
     CDS             315502..316653
                     /product="O-antigen biosynthesis protein n=1 Tax=Erwinia
                     billingiae (strain Eb661) RepID=D8MTL1_ERWBE"
                     /codon_start=1
                     /transl_table=11
                     /translation="MPKIIHSVHFRGDSHGCGWYRELFPSMLLQTLLNGDVQFRITDT
                     LSIISDPNFYRMVDGGIRMIRLQRWYGKEKAAFVKNFLKPLADQLGMWLVYEIDDLLI
                     YDEIPAYNIAKPHYSYDKVGDSVKEIMEMCDLITVSTEFLGDVYQKAFNLPKEKIIVV
                     PNYLPRWWIGEAMNIERQMNLWRNTRNQPRIAFCCSTNHFDVQNNNNGVDDFTHLIPW
                     IKANIDKYKFIFVGGFPQQLKEEVHQKKVEFQPPSDILNYPRELQLRNIDLLVAPLID
                     NTFNKCKSNIKFLEFSALGIPMAGQNILTYNKYTDVVFNDANQLDNIVHHLFFANNAE
                     KTYKDLILHNRNVIENGDKYSPKGYWLENNSSLYYNLYSMNPKTIHLSL*"
                     /db_xref="UniRef100_D8MTL1"
                     /db_xref="ebi:EbC_26370"
                     /db_xref="D8MTL1_ERWBE"
     gene            317127..317498
                     /locus_tag="SRR1747065_scaffold_0_prodigal-single_391"
     CDS             317127..317498
                     /product="hypothetical protein"
                     /codon_start=1
                     /transl_table=11
                     /translation="MFLIDSIKNIFSKKKSINNLRQNLNSYTDDKSKKETKSSVYYDR
                     NNNRFLKLDNDDVALVMHPNNVVEVVLTKMTEANQAITPEEDLAMSLALFLKQKEFCE
                     VLTHTFHDLAMRKVGPYNDKK*"
     gene            317511..318218
                     /locus_tag="SRR1747065_scaffold_0_prodigal-single_392"
     CDS             317511..318218
                     /product="hypothetical protein"
                     /codon_start=1
                     /transl_table=11
                     /translation="MSKEYSVNVYVITDSLNVPNYINNIIDKESNSEYKYAFFIQNDI
                     FANLIDKHKIFDDYVEFMKKWDIPFVMYPYYIHMNSVLPSMNNLPNPTVRITINKETT
                     DALNFPAYGFLGINLEKCNKINFRFNKDYPTMFYLQDMMEMFYEKGLTLSNCCYLDIP
                     ESWKYFKTHSTDGYHADINKFNEEKKKYHSTEYKYVTMNDFIEKFKEKYQQKKVEKTV
                     VSSPLDDSNNITVLNMK*"
     gene            318324..318614
                     /locus_tag="SRR1747065_scaffold_0_prodigal-single_393"
     CDS             318324..318614
                     /product="hypothetical protein"
                     /codon_start=1
                     /transl_table=11
                     /translation="MQPIGNKYLVKVEVPASEENVNGIVVMSGRAAEEVHYKGIIVAY
                     GTKMTERELIPVDTKVIFDWKDKESKMKIVLNDKIFYICDPKAILALDEVEE*"
     gene            318611..318931
                     /locus_tag="SRR1747065_scaffold_0_prodigal-single_394"
     CDS             318611..318931
                     /product="hypothetical protein"
                     /codon_start=1
                     /transl_table=11
                     /translation="MIYGTSEYNDVTPVGKMVLLKKVKPNLERHFGDIVVPYITNKNT
                     AIGVAKIIKLGNKITDEDGLSVDDFVLYDYYSVFEDGPEYVITKSENIFMKVDEDEAK
                     EIAR*"
     gene            318928..319734
                     /locus_tag="SRR1747065_scaffold_0_prodigal-single_395"
     CDS             318928..319734
                     /product="Protein containing DeoxyUTP pyrophosphatase
                     domain protein {ECO:0000313|EMBL:EKC70116.1}; EC=3.5.4.13
                     {ECO:0000313|EMBL:EKC70116.1};;  TaxID=408170
                     species="unclassified sequences; metagenomes; organismal
                     metagenomes.;" source="human gut metagenome.;""
                     /codon_start=1
                     /transl_table=11
                     /translation="MKEQEFKLKVVKVKEVNLPTKSYAAAGFDFYIPTNLHITDFTKN
                     AEIYENKYILPEAEKDYIFSNSKFILTDDSIYIEVQFALAADKQSFVYKLGKSSAGYP
                     FKNAAEVASWVESPSTRIAAIEILPGGKVLIPSGIKANLPHGVYLKAENKSGISSKRG
                     LIFGASVVDEDYQGEIHICLINPTNTSAKIVAGEKIIQFLPCFSPNMNEVVEYNDEET
                     LFENTKSERGSDGFGSTDTKISQDPTKSFSNTETDTTTIKHGPGRPKKNL*"
                     /db_xref="K1UF43_9ZZZZ"
                     /db_xref="UniRef100_K1UF43"
                     /db_xref="rsq:Rsph17025_4038"
                     /db_xref="3.5.4.13"
     gene            319788..320006
                     /locus_tag="SRR1747065_scaffold_0_prodigal-single_396"
     CDS             319788..320006
                     /product="hypothetical protein"
                     /codon_start=1
                     /transl_table=11
                     /translation="MSEKSKSIVKKIIEAAIYLVVGAGAATGIINYDKITDAVKKGEE
                     AKTEQSAAIYSVDTVKTTAKTVETPIKK*"
     gene            320120..321034
                     /locus_tag="SRR1747065_scaffold_0_prodigal-single_397"
     CDS             320120..321034
                     /product="Tax
                     =RIFOXYD1_FULL_OP11_Collierbacteria_40_9_curated"
                     /codon_start=1
                     /transl_table=11
                     /translation="MNIFNMVNGNQFYIVDLSYIIFFSGYSAFSTYKRNFDIQNSSLY
                     PKFDPTLDEEFCEIFQNTLTYTIKKPLQSINPFINMSNVIFCTDCARKNIWRREFYPD
                     YKINRDTKDTSKDEFDFGKVFNYAKKIAIPNLCEEYGCIIVSCECAEGDDVIAVLTKK
                     ILSDNNKNKVIIISSDRDMLQLYQDRVTIITAQGQERTPVKDIEKLVKIKVNESFSAS
                     DFLLFKILIGDGADNIPNVKSGIGNKKALALVNDREKLKKMLIEDSLVRESFSRNKRL
                     ISMNEIPGEVAEMILESYNRALENRSVI*"
                     /db_xref="89928482"
     gene            321036..321323
                     /locus_tag="SRR1747065_scaffold_0_prodigal-single_398"
     CDS             321036..321323
                     /product="hypothetical protein"
                     /codon_start=1
                     /transl_table=11
                     /translation="MIDESHFILKTKAHILLIMEAINQSINLFKARYYIKDKKEVAGN
                     PDDLNIAIYLKDCLCHVMAKEQFCDIDYLSDKDLTKMLNIAYEIIFDELNE*"
     gene            321316..321537
                     /locus_tag="SRR1747065_scaffold_0_prodigal-single_399"
     CDS             321316..321537
                     /product="hypothetical protein"
                     /codon_start=1
                     /transl_table=11
                     /translation="MNKPIDRTKSNLKIKEKKKKDSKIALIKNERKKLKNDLISNANL
                     IFGLDNGSTGTISCINKLTRNFIFYENSV*"
     gene            321521..321982
                     /locus_tag="SRR1747065_scaffold_0_prodigal-single_400"
     CDS             321521..321982
                     /product="Uncharacterized protein {ECO:0000313|EMBL
                     :KGF52384.1};  TaxID=1401066 species="Bacteria;
                     Bacteroidetes; Bacteroidia; Bacteroidales; Prevotellaceae;
                     Prevotella.;" source="Prevotella amnii DNF00058.;""
                     /codon_start=1
                     /transl_table=11
                     /translation="MKTPSKVELDYTQDIKYINRIDKNLLKKWFEDNISTAKDENRFI
                     IVVLERPMKNPTRFEQSISACRAFEATLIVLEELNLKYIVIDSKQWQHYFFGKNTSNI
                     DLKLESMRKGLDVLDKNFKNQYNEISKIIKNHGDADSLLICQYIIDQQLQR*"
                     /db_xref="A0A096D4E9_9BACT"
     gene            321989..322633
                     /locus_tag="SRR1747065_scaffold_0_prodigal-single_401"
     CDS             321989..322633
                     /product="hypothetical protein"
                     /codon_start=1
                     /transl_table=11
                     /translation="MLAYNFINFIHIVDLSLLNFIDYSDIIEGSCLYQDDNKLHLTLN
                     AKTKKFLTSFIVDNINNSLHYGKINIVINTCKPMKNWRQIIRKAAVRNNKYCVIDDSL
                     YIDEIKLNSFADAIFQKLPKLDLNKVNKETQELGKEVLKLNPNVNYLSFNDIDLYDAN
                     NIAKSLLTNIGTLTFDSVIYNLIQDGNDVYTHASDIPQQIIDSFRLTLTQKGLI*"
     gene            322787..323389
                     /locus_tag="SRR1747065_scaffold_0_prodigal-single_402"
     CDS             322787..323389
                     /product="hypothetical protein"
                     /codon_start=1
                     /transl_table=11
                     /translation="MFTTVNLPVQSVHTIIDIDDPRLEIPIEEAMNRFAEKGSTVIRS
                     LFSEPAIVASTFRKDKNVDYNYGISYINKITKKHTDIINPDIKYFDVKVKYFNDRVFN
                     FLVPGYVKFFSRTLNAFVPVENMKKSDVLVDYAHNIVQMLKKTELGTEETPPAPEVLD
                     YYSIRLSSEKAEILVPFYFNGILSHVYYNDFQKNPTINTK*"
     gene            323409..324074
                     /locus_tag="SRR1747065_scaffold_0_prodigal-single_403"
     CDS             323409..324074
                     /product="hypothetical protein"
                     /codon_start=1
                     /transl_table=11
                     /translation="MTDQLFIVILNTEGEPDYSNPMEINAKSKNEAYNLVAQDVPAET
                     IAGTFTVPEYRQLLMKMRGGKNGSSQPQMNQSMMKQPLIPSENDIDDTSGKDFLQNSI
                     NEAMKIAKEAENINFKNDMIIQNNEEPSTFNIADQPKQSAVQYFMDDGIQFKIDNNVL
                     YKKVWETVPTEEYQNDIGQVVKPEFQIINKETGKKINSSKYAVQQLIWKSVQTQAPSN
                     MIP*"
     gene            324231..326438
                     /locus_tag="SRR1747065_scaffold_0_prodigal-single_404"
     CDS             324231..326438
                     /product="hypothetical protein"
                     /codon_start=1
                     /transl_table=11
                     /translation="MRISDLSTFDSKPILLSQFSDLLQANNVTLLGNKSNVPSGLVIL
                     DNKGKIPEDADIQHVFYIDGDFPTTGLVKNSLYVNSTGEARTTNDNAEYVNISLQVIT
                     NLEDASDETVATSKSIKTYVDAAVAGAATGASGALSAYATKTYVDEAISNIPDPQHIF
                     YVIDLPTKSEALKDSIYILTESKMSYIFDGNDFHLFSLKPVVDFVDEVNNITVPTTLA
                     VSSFVTKQISDIPAVDLSIYQPISGMSDYVKKTDIHDNVVYVDEFPVSGTLNTIYVNN
                     DGQSKIWNGTEFISMSYEMVDEFTSDTPSSTEIVPSVKAVIDYVSGITPTLPDNITTQ
                     GNEFNAGNQLVQLVNGKIPNNLYDGDIQHIFYIDEFPASGVANSLYIKKSSKETKFYT
                     GTEFVSISLEITNDLTDSSASTLPTSKSVVDYVSAYYTSKTYVDTELNKKANATDVKD
                     HIFYVDSLPVKSSAITNSIYVLSNSHAAYLFDGTIFNQFSYETVSSIINVSDTTVATT
                     KAISSFVDNKLANIDLPDNMVLIENVSSFPSTGSNNTLYIDNNDIFKIYTDNTWKNIS
                     VNVVEDFTTVSNDTVPTSEAVKNYVDKSAIETVSGFTTVSDATVPTSKAVKTYVDSKV
                     IPYTKQQVATTGANIIFNENVSIYTYTVSSATTFTFALDALQSAACYTFELWLNMKTV
                     STLSFPSNIAWLDGSAPIMDEATTYCIVVRKLPSSLVTNGKNILLNLAYKASL*"
     gene            326542..327252
                     /locus_tag="SRR1747065_scaffold_0_prodigal-single_405"
     CDS             326542..327252
                     /product="PolyA polymerase family protein id=2557285 bin
                     =GWC1_Spirochaetes_27_15 species=Brachyspira pilosicoli
                     genus=Brachyspira taxon_order=Spirochaetales
                     taxon_class=Spirochaetia phylum=Spirochaetes
                     tax=GWC1_Spirochaetes_27_15 organism_group=Spirochaetes"
                     /codon_start=1
                     /transl_table=11
                     /translation="MFECKECKFYEDKCECNIKYTKFGTVFDHTLSVLDALPDNASFE
                     LQIAALLHDIGKNEKTHDNVGGKQRFIGHEFLGSKLAKNHLTKLKFSNSEVDKISFLI
                     EHHMDIYKLEDVSDKSLRRFIRNAKDFKDDLFKLVDADGEGTLYFDKNKKEVVSIAPK
                     ISIQKRVNVLEEELKKASEKPFTYFNGNELMKEFNINKPCKEVGVLKKIQNDIIDEFG
                     VKLDKNTVLKLIKERFLS*"
                     /db_xref="gwc1_scaffold_1127_3"
                     /db_xref="svl:Strvi_9217"
                     /db_xref="86348421"
     gene            327318..327470
                     /locus_tag="SRR1747065_scaffold_0_prodigal-single_406"
     CDS             327318..327470
                     /product="hypothetical protein"
                     /codon_start=1
                     /transl_table=11
                     /translation="MNKKTQRESTDNLLELNENDIEKVICKQLLNPTSIDNSIFVHEF
                     FKTRLV*"
     gene            327442..328446
                     /locus_tag="SRR1747065_scaffold_0_prodigal-single_407"
     CDS             327442..328446
                     /product="DNA primase/helicase n=1 Tax=Bacillus phage SP10
                     RepID=F8WQ11_9CAUD"
                     /codon_start=1
                     /transl_table=11
                     /translation="MNFLKLGWFKNDTIKTIYKFLNAYYTRYEAIPKRGDVESVFKNE
                     CYSSQYANIKPMLDSLYEFDESKYSDKFIKDNIVKFTKARAIYFAIFDNISEIEERGE
                     IGGCLSQFESIVRMEMSSDLGTDYFKKIDEHIEKLQEVNSRIPVGIKEFDRMTYGGLP
                     KDDTCLWIIMAQPGLGKSQLLGNIAYNWIRQNKKVLIVSLEMSEQMYSARLSSLIAGT
                     NINTLKNSTDRLKRVVTQLHDLYPESGLYIKEYPTGTCTAAHLRQFIRKLKESENFVP
                     DVIMVDYLNIMKPNGNPSNVTLYEKGTLISEELRALSSELKKPILAPIQTARRNGRIC
                     *"
                     /db_xref="UniRef100_F8WQ11"
                     /db_xref="A0A0E3FLK1_9CAUD"
                     /db_xref="yin:CH53_4196"
                     /db_xref="F8WQ11_9CAUD"
     gene            328430..328804
                     /locus_tag="SRR1747065_scaffold_0_prodigal-single_408"
     CDS             328430..328804
                     /product="hypothetical protein"
                     /codon_start=1
                     /transl_table=11
                     /translation="MDGYAREDIDIDSASESSGIVATADGILALFQSPEDRINGCLNA
                     KMLKNRLGGYVGAIFRMQVNYDTLRITDWPDDEDNTTKTPEEIQRKEELNKKLNDLQE
                     NKTNTDKALSELDACIGGLKEL*"
     gene            328801..329142
                     /locus_tag="SRR1747065_scaffold_0_prodigal-single_409"
     CDS             328801..329142
                     /product="hypothetical protein"
                     /codon_start=1
                     /transl_table=11
                     /translation="MSIHEMCAASDQIHEELSSVYQLGSNAAKNMELSIDLEILTEII
                     LNYIKKTDPNYKFIDFYDEKFTDSFKELIKNQEEFKKILIEQKMSIEEFIKIRCLFST
                     SLFYNSFNKIY*"
     gene            329217..329876
                     /locus_tag="SRR1747065_scaffold_0_prodigal-single_410"
     CDS             329217..329876
                     /product="hypothetical protein"
                     /codon_start=1
                     /transl_table=11
                     /translation="MWTIPTIEEIYNEYHKQKFFQRNGIYPKSIKNFDSLLNDSKKKE
                     FLLRFQNMIKRNRNVVNWKLYILAIAEVTQGNFDLSILGTLKGTKIYRGYIEYKQKKN
                     LEETDIINEIKRSLAVISNYIGAQDIKLKEYYCENFETSPIALQHIFSDLVSPYLYAI
                     LPSQLAYKLLNYNDECFYDLFKCDKNDFFETVINPLHDNALKYKKVQEIAIKIEKVFK
                     I*"
     gene            complement(329927..330454)
                     /locus_tag="SRR1747065_scaffold_0_prodigal-single_411"
     CDS             complement(329927..330454)
                     /product="hypothetical protein"
                     /codon_start=1
                     /transl_table=11
                     /translation="MKNKILFLDMDGVVNSDVEIVKYLNDLIDNKCYTRNEAVEQYKI
                     DFCNMTELIFPVHAKLITKICEETNCDIVWTTTWRLIDEYEDINAAKEMLSRRGIPGE
                     RLIDYTPNFICRNRSSEIKEWLNINGKKVTRFAILDDDDYAKYNTKNGRFFQTSLMNG
                     LTEDIAQDVIKWLND*"
     gene            complement(330444..331196)
                     /locus_tag="SRR1747065_scaffold_0_prodigal-single_412"
     CDS             complement(330444..331196)
                     /product="hypothetical protein"
                     /codon_start=1
                     /transl_table=11
                     /translation="MINPWLKYVDLWSSLKTEQLRNNYIKINCGFVLNEDKSNELASY
                     FNLNFVPQPYIGSPNVSRYMLMTNPSWHEFDLKHMGIKRINNETESSAFRRFEICLNQ
                     LIFANDGNQFHLLKHEFSQLPHDFTRIKSAYDWWKQRIFCKNSVIKDENELFVLQFFP
                     YRSYSSIGIERFSKKYALNSSKYRNELLRKAINDNKTIYIMRSAGLWINTIPELKEYG
                     TKTNNVFVAKNFQNAALSKSNLRTFKEYINEK*"
     gene            complement(331216..331914)
                     /locus_tag="SRR1747065_scaffold_0_prodigal-single_413"
     CDS             complement(331216..331914)
                     /product="hypothetical protein"
                     /codon_start=1
                     /transl_table=11
                     /translation="MRILHILQLIRSFGKYSNHIKEELYSAAKEGLCYAATKYDSFQD
                     NCKFISYAVNWVRYYINEELRKMYPIRFNQNFVCKRNKVNRAITKFQSENNGKIPTNE
                     QVSEMVGMSSKVVKNILDVNGGKDFNYISFQALSNSNKTDDNDVEVETKLVNEYLEET
                     ESDYGMSVFEFKDMISALRKKIGLNDLRLFLDRHLNNFSISQLVKKYNLKPSVINSKI
                     KTAEKTCKFILGEA*"
     gene            complement(331871..331978)
                     /locus_tag="SRR1747065_scaffold_0_prodigal-single_414"
     CDS             complement(331871..331978)
                     /product="hypothetical protein"
                     /codon_start=1
                     /transl_table=11
                     /translation="MNNTEHKNPDYGKDFNSLILENENFAYFTVNKEFR*"
     gene            complement(331994..332512)
                     /locus_tag="SRR1747065_scaffold_0_prodigal-single_415"
     CDS             complement(331994..332512)
                     /product="hypothetical protein"
                     /codon_start=1
                     /transl_table=11
                     /translation="MKFVEDLNFKLLYSNEIESVMTKSNIDAKTFYSLKVFKDQIGNK
                     KHTEWHFDEIIYTLELFNKDHNLIKRFQTSYKNKFEKTKKEFESFAKNNNIMLVEHNK
                     NVHIGDVYVIGEVCDSDNIEHHCMDFNKLAKLKIAYIINDPDKGTSFHFKPFIECTAD
                     ILMYKHFTTVLG*"
     gene            complement(332525..332950)
                     /locus_tag="SRR1747065_scaffold_0_prodigal-single_416"
     CDS             complement(332525..332950)
                     /product="hypothetical protein"
                     /codon_start=1
                     /transl_table=11
                     /translation="MINTSKLIMSAMKNMEASLEKETTLTVLREIKTKESLLREPLTA
                     EIQYSWLKKMAKEREESAETYAKAERIDLANKEFFELARIRDLMKFLEKELPKALTKE
                     EIIAIIDKEKFTSIRDCMMYFSKIPGCDKKLVSELFKQK*"
     gene            complement(332965..333207)
                     /locus_tag="SRR1747065_scaffold_0_prodigal-single_417"
     CDS             complement(332965..333207)
                     /product="hypothetical protein"
                     /codon_start=1
                     /transl_table=11
                     /translation="LGFDCIFKADNLNYVGDIVVDLADETLFLTNTNGASYKLTLWII
                     LNSFEYFNNNFKILDAKFDNILFDKFKISKEIKSVF*"
     gene            complement(333236..333694)
                     /locus_tag="SRR1747065_scaffold_0_prodigal-single_418"
     CDS             complement(333236..333694)
                     /product="Uncharacterized protein {ECO:0000313|EMBL
                     :EXM38584.1};  TaxID=1341156 species="Bacteria;
                     Firmicutes; Clostridia; Clostridiales; Ruminococcaceae;
                     Ruminococcus.;" source="Ruminococcus albus SY3.;""
                     /codon_start=1
                     /transl_table=11
                     /translation="MFMEREKFKLIDFEKKGNQLRLFFGDEDPWGDDWNDAPYQHNAG
                     KVYDRFIKDTAVLSFYYDDIVMEPADDYYFPDVTKEAMLNKKIAAFIVLPVKYREPDS
                     HWKCYSYTDLINNSHAISFFLSMTVKEIDKILKDNFPKTYLDFSENFNYF*"
                     /db_xref="A0A011UD90_RUMAL"
     gene            complement(333797..334222)
                     /locus_tag="SRR1747065_scaffold_0_prodigal-single_419"
     CDS             complement(333797..334222)
                     /product="hypothetical protein"
                     /codon_start=1
                     /transl_table=11
                     /translation="MSIDKEFDDAIITPPEPMIRYRITDEPRRADGRWEFNNASSDDN
                     VWHAFGASKEFIKDNIEVGVDGKDYSWNGTILTCTHNLDAQIPYVVVYVTPKNGTEEE
                     LKSIEMAIVPHSYIKDDLNHIKFDFEGFEDYYITIKMLA*"
     gene            complement(334331..334939)
                     /locus_tag="SRR1747065_scaffold_0_prodigal-single_420"
     CDS             complement(334331..334939)
                     /product="hypothetical protein"
                     /codon_start=1
                     /transl_table=11
                     /translation="MTGSEALGMLLGKEIFDSVKDKIDVDNCYEVMKTMVLSELGLFD
                     HDNLGVLSESVKHEIREEIKLAIIDLFFDEEANKKFFNEQIQNAFKNNKEFHDMVIEA
                     LKKYNDSNDEDPEEDNIFEEETEEGINEECDKCSCKCGECSSKNEDKSTDDSKTSNDN
                     TAELIEAVYEMLTGKKLDEEGKKTISEANVILSKIFDDKDKH*"
     gene            complement(334996..335595)
                     /locus_tag="SRR1747065_scaffold_0_prodigal-single_421"
     CDS             complement(334996..335595)
                     /product="Uncharacterized protein n=1 Tax=Niastella
                     koreensis (strain DSM 17620 / KACC 11465 / GR20-10)
                     RepID=G8TK22_NIAKG"
                     /codon_start=1
                     /transl_table=11
                     /translation="MKIRNQQDTELQINDANNEQISSLNWLTLNGEKIENIVEILTNN
                     VEKWLKTFDKNKLKFIVSCDSQRHGGRIVYVTTIVFIRKGFGGQGYYIREFSSIPGYN
                     ECERNIKEKHKLVQSTIQRRLWNECVKAVKCALWLDTILEKYDLHVEEIHEDINSNKK
                     FKSNDMLKAIVGYIEAVGYKPIIKPNAWVASTIADSKTK*"
                     /db_xref="UniRef100_G8TK22"
                     /db_xref="nko:Niako_5540"
                     /db_xref="G8TK22_NIAKG"
     gene            complement(335723..336130)
                     /locus_tag="SRR1747065_scaffold_0_prodigal-single_422"
     CDS             complement(335723..336130)
                     /product="hypothetical protein"
                     /codon_start=1
                     /transl_table=11
                     /translation="MDKIEQIYLDLILEAQYDNYKWQRYGKYQGFEIYYNIKHVKDRI
                     NERYTLSFGSFRNIVNKFIKVMLKDKTLEAIKSNELSFTIHALRTNVWFSGRFKRNNN
                     EWRVYISTLLPNKDENEIIPKYSPNDYRKDIDA*"
     gene            complement(336118..336624)
                     /locus_tag="SRR1747065_scaffold_0_prodigal-single_423"
     CDS             complement(336118..336624)
                     /product="hypothetical protein"
                     /codon_start=1
                     /transl_table=11
                     /translation="MTYDEFKNTFSLNDLKNIKNPNKKLKKYIDKANHKLYDLLFIFS
                     FNLFTINFSDYLTKEDMNKKISILLKEQQEKHDELIANRILSYEDFKKITIHEWLNSF
                     NIDLYTDDELFNVSQWADQAEEELYQARMHDRIITEGIEPKDSLTEEEEHIPIQQLID
                     EAKSKWTK*"
     gene            complement(336628..337272)
                     /locus_tag="SRR1747065_scaffold_0_prodigal-single_424"
     CDS             complement(336628..337272)
                     /product="hypothetical protein"
                     /codon_start=1
                     /transl_table=11
                     /translation="MDKPIIIFEGLDRVGKGSHIEKFTKILEDLDSTYFTFHCEGPDK
                     NIAVTTTEKIYYQMFTFYNQLKTISSLNSTIIFDRSFFGEMVWSKYYNRMTETEKECY
                     NDDNHYLGTVVEFIMNTDVYKKLQDKMFVVFLDGDENNIIKRITESEEDTRVYTKFKY
                     NDVEKNVKFIKNEFNDLRKILTDRGLKTIKLDSNVLSDIDNNVKTIFTEIKGLF*"
     gene            complement(337332..337454)
                     /locus_tag="SRR1747065_scaffold_0_prodigal-single_425"
     CDS             complement(337332..337454)
                     /product="hypothetical protein"
                     /codon_start=1
                     /transl_table=11
                     /translation="MKYKNSILILQYVGIKLLMSELQIDERLEKHFESFTFRDN*"
     gene            complement(337508..337621)
                     /locus_tag="SRR1747065_scaffold_0_prodigal-single_426"
     CDS             complement(337508..337621)
                     /product="hypothetical protein"
                     /codon_start=1
                     /transl_table=11
                     /translation="MLKGEFIYPKILVESIDDPLDSTSFNLNLNRIQEKQF*"
     gene            complement(338131..339054)
                     /locus_tag="SRR1747065_scaffold_0_prodigal-single_427"
     CDS             complement(338131..339054)
                     /product="Uncharacterized protein n=1 Tax=Enterobacteria
                     phage vB_KleM-RaK2 RepID=H6X3J6_9CAUD"
                     /codon_start=1
                     /transl_table=11
                     /translation="MITEFDSIILEYFQNKKLCGASVAKFLSVYKEIDSYLEDFLSKH
                     TEYIKKSFVVNCVIRNIDLSILKCKICGKQQDYYHKESVYCSHKCMISDPDYQKKRMD
                     SYKKSCLEKYGVENTYAVKEFIEKKKQTCLKRYGVEYSTQNEDVKQKARETNLQKYGV
                     EYFTQTEEHKRKTQETCLKKYGVNYFLSTLRKAEDYVNPFSKEEVKEKIKETNLERYG
                     VEYFTQSIEYKNYMNELKCSDQWKEITEKSQTNGRKTSLEKYGKEHHNTVKSWNFIQT
                     LSTVKPLFTFEEYEGSTKNYMWECLKCRNTL*"
                     /db_xref="UniRef100_H6X3J6"
                     /db_xref="X1D2R6_9ZZZZ"
                     /db_xref="H6X3J6_9CAUD"
     gene            complement(339051..339851)
                     /locus_tag="SRR1747065_scaffold_0_prodigal-single_428"
     CDS             complement(339051..339851)
                     /product="thymidylate synthase (EC:2.1.1.45)"
                     /codon_start=1
                     /transl_table=11
                     /translation="MMNCKIEKETFTEAYLELIHKLINQGITKAPRGQAISHIQNCLF
                     CVKHPGDMFDHPDRKFQTKYLNKEIELYTSGTLKATDFGEASKFWLNLANPDGTINSN
                     YGYRVFYKPMTGMFEGNTQFKNQWDFAKQQLINDKDTRQALIFVSGPDVQFENNKDFI
                     CTLNYIFNIEDNKLHLTVNRRSQDLLFGIPYDAVFEFLLMEKMLKELSRYYPNLQLGS
                     YTMFANNVHIYERNFEIFKKIDEHPELTRTVNIHALVDKKAYDNLMNL*"
                     /db_xref="abm:ABSDF3326"
                     /db_xref="UniRef100_K2A4W6"
                     /db_xref="89700303"
                     /db_xref="K2A4W6_9BACT"
                     /db_xref="2.1.1.45"
     gene            complement(339853..340260)
                     /locus_tag="SRR1747065_scaffold_0_prodigal-single_429"
     CDS             complement(339853..340260)
                     /product="hypothetical protein"
                     /codon_start=1
                     /transl_table=11
                     /translation="MKTNINNLFDDLILNEFSENIYNKFKMYCKHTAPYTFIFNVHWS
                     NVQDVKSFKELCTRSLNEYTSNIFNLKYMTKVRSNTRVICIAKMQIVDKIKRYIFLGN
                     LHESCNSYIVAMPFSKFADGVEEGYFKIKGEII*"
     gene            complement(340794..341954)
                     /locus_tag="SRR1747065_scaffold_0_prodigal-single_430"
     CDS             complement(340794..341954)
                     /product="Phosphatase n=1 Tax=Bacillus sp. CPSM8 RepID
                     =V7PZY6_9BACI"
                     /codon_start=1
                     /transl_table=11
                     /translation="MRSLIVLRGAPGVGKTTWIRNNHLEEYTLCLDTIRYMMISPRMN
                     HEAGYFDVSFKYDTKAWQMLFQILEERMKDGELTIIDAVHSRPVDFSRYKSLAEKYRY
                     RLFCVDFSNIPIEDVFARNTNRPYYGTSDSIRKSLENIYARFKAFEIPKYFTILNPED
                     CIWDFLNQKPLNVSNYKKIVFIGDIHGCFNPLEKYFNEHPFSKENLYVFMGDYFDRGI
                     QNNLVCEWLLSHYSMKNVMLLTGNHEKWFIAYANGEYKNPEDCKSAEFVNNTLPQLEK
                     FNLKNLRELARKFIQCAYLQFHEKTFICTHAGLGFMPAHLQCVATTEMIRGGKYEDDI
                     DMWFEQNNKNENLYQVHGHRNSFNHPIDKFTHSFNLNEAVEFGENLRIMEVE*"
                     /db_xref="UniRef100_V7PZY6"
                     /db_xref="blh:BaLi_c25610"
                     /db_xref="A0A0D7XFM5_BACAM"
                     /db_xref="V7PZY6_9BACI"
     gene            complement(342234..342884)
                     /locus_tag="SRR1747065_scaffold_0_prodigal-single_431"
     CDS             complement(342234..342884)
                     /product="hypothetical protein"
                     /codon_start=1
                     /transl_table=11
                     /translation="MILKFDRLFNKIIIEANGYLLTEDYNIFPVPKKLIDNMVEFCSN
                     NHGIEKHYNYNDILTKYTLDWKFHTQYKENLKLMLKNDKFGSIILYPYKTKNELIKIL
                     EKYPNKEINLNNLSPAQIYSYDNNFNLCLLIYTNNISKDSIFKGIQHELIHWMQRVLS
                     SETKKNYGQFNDMKFSLTYDNKEWLLSVTFADENVIKYLEQGLEFEPWVAVGSKLR*"
     gene            complement(342868..343629)
                     /locus_tag="SRR1747065_scaffold_0_prodigal-single_432"
     CDS             complement(342868..343629)
                     /product="hypothetical protein"
                     /codon_start=1
                     /transl_table=11
                     /translation="MKFIVKSPLRALVKNTLYDDYIRCSKNYNIQLNFTNIYKQFNVN
                     TYVIPKELITKIIDVVYDEKDIIIQYKSLSRNNRFAKKMISLNYNGKIFITFGNKFQF
                     YYDKDYNLYISVSNNYNKYTTVNTILHQLLNKIVNLKNDFIKRPFILTKEQSEWLISV
                     IPSKTIKRTMFFIKCNIAFEIWLEYITEYISLPNIITIVKDRKLFKKELNKVKKSCTE
                     YEMLLFAELCYLSSLNNKLDTRFQILENKLNDIKI*"
     gene            complement(343632..>343859)
                     /locus_tag="SRR1747065_scaffold_0_prodigal-single_433"
     CDS             complement(343632..>343859)
                     /product="hypothetical protein"
                     /codon_start=2
                     /transl_table=11
                     /translation="WVANCVENFEHSSYTLEEFQTIIKNKHKFETEYLKNQNVENVCE
                     LLLFTELCYLSSLNNKSDKRFWYIIETIKEN*"
ORIGIN      
        1 TTCAAATTTA TGTTTATTTT TGATAATTGT TTGAAATTCT TCTAAAGTAT AACTAGAATG
       61 TTCAAAGTTT TCAACGCAAT TTGCTACCCA CGGTTCAAAT TCAAATCCTT GCTCAAGATA
      121 CTTTATCATT TTATGATTTA TATTTGTAAT TGTTATTAAC CATTTTTTAT CTGTATTGTT
      181 TATATAAAAT GGTTTATCAT TAAATTTTCC ATATGTTTTC TTTGTTTCTG TGTTTAAAAC
      241 ATATTGCATC CAATGAATAA GTTCATGCTG AATACTTTTA AATATTAAAA ATTTTGATGT
      301 ATTTTTAACA TTTACTAATA AACATAACTC AAATTTATCG TTATAGTTAA AAATGCGGGC
      361 AATTTCTGTA TTAGCTACGT TAATAGAGAT ATTATGATAT TTCTTTACAT AATTAATAAA
      421 ATTATTAGCA GAATTATATG GATATAATGT TATTGAGCCA TACTTATTTT GTTGTAACAT
      481 AAGTTGTAAA TTTTCTTTAA ATTGTTTATA ATATTTCCAA TCTATTGTAT ATTTGTTAAG
      541 TATATCTTCA TAATAATATA GTTTTTCTTT ATTTGGATTA TTTAAACAAA ATTCAACCAT
      601 ATCATTTATC AATATTTTTG GTACTGGAAG AATATTATAA TCTTCCATAA TTAATGAAAA
      661 TTCATTTATA ATTTTATCAA AAGTTTGATC AAATTTAGAT TTCACTTATA TAAAACTCCA
      721 TAACTTTAAA TTACTAAGAT ATAATAATGT AACAAATATT AAAATATCGC GTTTCCAATA
      781 TACATACTTA TATTTGTTAA ATTCTTTTTT TAAAGATTTT TTATCTTTAA CAATATTTAA
      841 TATATCTTCT AATTTATAAT TATAATAATG CAAATAATCC TTTAAATATT CTAACCATAT
      901 ATTAAGTACT ATGCCATTTT TAATATATAT CATATCTTTT TTAAAATTTT TATTTGGAAT
      961 AATATAAAAT AATGTTTGTC TATTTTCTTC ACCAACTACA AATTGAACTA TATTTTCTGT
     1021 GTTATTTTTT AAATCTATAA GTTTGTTAAA TTTATAATAA AGTTCAGTAC TTAGAGAATA
     1081 TTTTGATTTT AGATTTGTAT TTATCATAAC ACATATATTA AAATTACTAT CATAAAACAT
     1141 ATTCACAAAT TCATTTTTAT TAAATTTAAA TTTTAAATTC ATATGTTTAA CACAAAAACA
     1201 TGAAATATTC GTAGTATTAA TAAATGGATA TACAATAATT GATCCGTTAT TATTCTTTTT
     1261 TAATAATTCA TTAATATATT TTTTAAAATT ACCTTCAATA AGATTTATAA GTAATTTATA
     1321 AGAAATGCTA AATTCTTGTT CACGTTTATC ATATATATTA TTAATAATTA AATCATTTAT
     1381 AAGAAAAAGT GGTATAATAC ATGTATTACC AATAAATTTT TTATATATTT CAAGAAAACG
     1441 TAAATTTTTA TCTTCATTCT TACGTAAGTT GAAATATGAT TTGTATAAAT CTGTTGAATA
     1501 TAAACTCATT TATTATTTTC CTTAATTGCT TCAGCAAGAT ACCAGAATCT TTTATCAGAT
     1561 TTATCATTTA AGCTACTTAG GTAACACAAC TCAGAAAACA AAATTAATTC ATGTATATCT
     1621 TCATTTGTTT CTGTCTTTAT AAATTCAGTT TAAATTTATC TTTGTTTTTA ATTATTTGTA
     1681 AGAAAACATT TAATGAATAA TTAGATTCTT CGAATGTTTC TACACAATTT GCTATTCATG
     1741 GTTCAAATTC AACTCTCTGC TCAAGATACG AAACAATTGG AGAATATTCA ACTCTACATA
     1801 TACCGTGATA ACCATTTTTG CTCATCTTTT GATAAAATAA ATTGTTTTTA TTGTCAAATA
     1861 TTCCACGCGT TTTCTTCGTT TCTGAATTTA AAACATATTG CATCCAATGA ATAAGTTCAT
     1921 GTTGAATTCT TTTCCTTATA GCTTCGCTAG ACTGTTCATC AGCTCTCACT GCTAAACATA
     1981 AATTAAACTT ATTATTATAA TTATAAATAT GTGCTTACTC ATCATCTAAA TCTGTATCAT
     2041 CACATGGATA TTTTTTAATT ATATCTTTCT AATTCATTTC TATAAGAAAA TGGACATAAA
     2101 GTAATTGATC CATACTTGTT CTTTTCAATC ATTTTTACAA GATTTTCTTT AAATTGTTTA
     2161 TAATATTTCC AATCTGAAGT ATATTTGTTT AAAATATCAT CATAATTATA ATGTTTTTCA
     2221 CTTCCGAGAA TTGTTTAAGC AAAATTCAAC CATATCATCA ATAAGCTTTT TTGGAACAGG
     2281 AAATATATTA TAATTTTCAT TGATTAAAAA CTTATAAGTA TAAGCAAATC CTGGAAGTTT
     2341 TTCTTTCATA ACAATGAATT GTTTATAATA TATTAAATAT TATTTATGTC TATCAATTTA
     2401 TATTCATCAA AAATAGTTTT AATTAGTCTA TCAAATTTTA ACTCCATATA ATTTTTCCTT
     2461 CTGCTTTCTT TTTATTAAAT GAAGTATTCT TTTTATCTTG AAGCATTTGC ATATACATTC
     2521 TTTCAGCTTC TTCTGGATCA AATGGTTTAA TATATGGTTC ATTTAAAAGT TTTTTAAACA
     2581 TAAGAAGAGT AAGTTTGATA TCATATAATC CATCATGTAA ACTTGATTTA TCAATTTCAA
     2641 TTCCCATTGC TTTAGCTACA GTACCAAGTT TAAAATTTAA AAGAGCAGGT CTATAGTGAA
     2701 CAAAATATCT AGAAGCTTCT GGCATTACAT CAATTGAATT ACTCCAAAAA TAAGAACCGA
     2761 AATAATTGCT ATTGTTATCA ATAAACCATT GACGAAGAAA ATCAGTATCA AAATGTGTGT
     2821 TATTATATCC AGCTAACATT GCTTTATCAA CTTTATTAAA TTGATCTATA TGTTTATTAA
     2881 GAAATTTTGT AAATTTTTCA AAAACTTCTC CATCATCTTG AAAGGTAGCT AATTCTTCCA
     2941 TAGTAAACCC ATTAATATCA AGTGCTGATA AATCAACTTC TCTACCTACA CGAGGCTTCA
     3001 TTACATAATT AAATCCGCCT AACGGTTTTA TCTCATTACT TTCAGTAAGT TCTGTCATAA
     3061 TTCCGGCTAA CTGAATAATT GATGCGGTTT CGGGATGAAG TCCAGTAGTC TCAAGATCAT
     3121 AGAATAAAAG TTTCATATAA TGCTATCCTT TTTAAGACAT TAAAAATCTT ATTTAAGAGA
     3181 AATTTAATTA TTTACTAAAA TTCAGTTATT TCTTTTTTAA TAAAATTTAT GTATATAAAC
     3241 GCAAACGTAA TAAATCTACT TTAGTTAATA TATTGTTAAA ATAATTAAAA AATTATTGCT
     3301 GTTTATAAAT TAAAAAAGCA AGAATAAAGC GAAAATGATG AAAGCTTTAT TCTTGCTTAA
     3361 ACAGAAAGAA CTCAGTTTTA TTTTAAAATC TTTTCAATTT TAAAGATTTC TGATTCGAGA
     3421 TCTTTAAGAG AATCTTTTTG AATTGAAAGA CTTTTACATT CATCAGGAGT TAAATATCCA
     3481 AGTACATATT TTAGATTGGT TATTGCAACC TGCTTTTTAA GTTCATCTCT CTTTTTGAGC
     3541 AGTTCATCAA GATTCATTTT TAACTCCTTC TGTTTGTTTA TATAAAGAAA AATAGCAATA
     3601 TTTTATTCAT TGTAAACTAC AGATGGAGAA AAGTCTTTAT TTCTATCAGC CAAATTTGTT
     3661 GTTGAAACCT CGGGATATTT TATTATATAT TGATCGTTAA TTAACTCTTT AAGTTGATGA
     3721 AAAGAACCGG TTATTAAGTA TATCTTTAGT TATAATTAAT GATCCTTTAT TTGTTATAAA
     3781 TTCAATTTGT GTTAAATGTT TTTCTGAAAC TGCATCAACA TCAAAATAAT ATTTGCAATA
     3841 ATTCGCAATT AGAAATGTGT TAATATCAGA ATCGGTTTCT AGCAATTCAT TGATGTAAAT
     3901 ACCTGTAAAA TCTGAATTAC ACAGATTTAT AAGCATTGTT TTATATATAA ACTCTGTCTT
     3961 TTTATTTAAA TCGATATTTA ATATATTTGC AATCTTATTA TACAATTTAT TTGAATCATT
     4021 ATATTTCCAA ATAAAATCTG AGCAATTATT TGCTTCTTTG ATAAGATTAA TTACATTATT
     4081 TTTTAGATAC TCATTATCTT GTAAAATCTC GTTAATAATT TTAATATTTT TATTAATAAA
     4141 AATATCTAAC ATTTCTGCAG AAGATCTACC ATTTAATGTA AGATAATTAT GTCTATTAAA
     4201 AAGCAATATT CCACGTTCTT TTTTATTTGC ATTTTTAAGT TCAGCTACAG AATTTTCATC
     4261 AATCATACAA TCACCTTTTT CAAAGAGATT TGGCGAAAGA TTACTGATAT AATGACGTAA
     4321 AAATTCTCCT TTGCCATACT GTTTTCCGCA ATCTGGTACA AAACTAAAAA GAAATTTATA
     4381 AACAATTGCT TCAATATCAT TATTGATAGA AAATTTAATG TTATGATATT TTATATATGT
     4441 TTCTAAATCA GTATTTTTAA TACTTAATTT TTTCCAATAA TTAATATTTT TAATTTCATT
     4501 TATTTTATCA ATAATTTGTT TAATCTTTTC TTCTGATAAA TTTCCATTCT TAAAGTCATC
     4561 ATATAAAAAT GATGATAATT TTGAAATAAA ATTATTTGCA AATTGTATTG ATTTTTTCAA
     4621 ATTTTTATAT AAAAATTGAT TGTAATCACT TGTATTTTCT TTATATGAAA TTTTACATTT
     4681 ATTTTTAATA TCTTTATTAA AATAAATATT AAACATAATT TTAACAAGAT TTTGAAAATC
     4741 AATAGCATTA TTTAAATAAA TAAAAAGTTT CTTTTGATTT TCAGTTTCAT TCATTCCTGC
     4801 ATTTCCATTA TCTTTACATT CATTACAATA AATAGTTTTC ATATTAACTG AATGTTTAAT
     4861 AAATGGCTTT CCACAACTTT TACAAATAAA AGTTCTTTTT TCTAGTTTTT GTTTATTTTC
     4921 ACATTTTTTA CATATTGTTT TTGGTGATCT CTTTGGAATT GTGTATTCAC CACATCTTTC
     4981 GCATTTGTGA TAATGTTTCA TTAGCTTGGT ATTTTCCTTA TTCTAAAAGT TTTAAATGTA
     5041 ATTTATATAT AATTTCGTAA CGAAGTTTAT ATAATAAACA TATATACGTT ATAAAAAATA
     5101 AAATAAAATA TATAAAAGGT TTAATAATAC ATGGTAAAAA TGCTGACAAA AATATACATA
     5161 TATAATTACA TGAAATGATA AATGCAAACA TATATATAAA AGATATCATT AAACACTCAC
     5221 AAACATTTTT AAATGTTTTG TTTTTAATTC CAGCTGTTAC ATACACATCA CGAGTAAATA
     5281 CTATTGCTAA AATAAATCCA ATAATTATAT TTTCAATCAT TTTTAAAGTT CCTCTCACCT
     5341 TTATAACAAT TTAAAATAAA ATTTTCAATC CATTTATAAT CAGCTTTTTC TCTAAGTATA
     5401 GATTTTTCTA GTTGTGTATT AATATATTCA ATTTTCTTTT CAATCCATTC CATGATTTCA
     5461 TCTCTAGTCA TATGACTTGT ATTGTATTTA ATATATGTAT TCATATATGA TATGATTCCT
     5521 TTCTATATAA AAAGATAGCA ATTAATTTTA ATAAGATCAC ATAAAAATTA AAAATATTTT
     5581 CTATAAATAG CTTAAATTGA ATAAGAATAT GTTTTGTTTT ATTTTATTCA ATTATATTAA
     5641 AAATAATAAA TGAAGGAAAT TTACTACATG AGAATTAGTA ATCCACAAGT TTTTGGCGGT
     5701 GGTAAGCTTA TTACAGTAGC TGAAACTGAC GAAAAACTTA AACAATTAAA GGGTGAGATT
     5761 GAATCTACAC TCACTGGCCC AAGCGGTACC CTCTCTCTCT TTGGTTATGC TCCATTAGGT
     5821 GAAGATCAAA AAGTTCCAAA GGAATTTCTT CCTCAAACTG GTGTTGATCT TTACTTTAAC
     5881 AATCAAGGAG TTGCGTCTGG TGTAACTGAA ATTAACTTTG CTGGTACTGT TGAACTTACC
     5941 CGTAATGAAG ATGGTTCAGT TAAAGTTCAG ATTGGTGAAA ATCAGAATTC TTCAAGCTGG
     6001 AATACTCAGG ATGGTCAAAC TGATGCACGT GTTTCAAGCA TTTCAACTAC AAATTATTTG
     6061 ATGGCTGATG CAACAGGCGC TGCATTTAAG ATTGGTGACT GGACAGCTGG ACAATCTAAA
     6121 CCTTGCACAA AAGCAAATTC AGTTAGCATT AAATCTGCTG GAAATGTTCA CTTTGAAGTC
     6181 GGTGATAATA AATGGCAGGT TGTTGTTTTT GATGCTGATG GAACTACAAA ATTAGTTGAT
     6241 GCCGAAGTTA CAACTGTTGT TACTGCAGAT GGAACTGGTA CCGTTACTGG TTGGACTGAT
     6301 GGAACACTTT CTGGAACAGG TGCTTCAAAT GTTAAATATT CACTTGCCAA TAAAGCAAAT
     6361 GAAACAAATT ATCCATCTGC AGTTGGTGGT ATGGCAGTTC CAACCTTTAC ATTTGATCTT
     6421 GCAAGTATCC TTCCCGCAGG TGGAAGATTT AAAATCCAAG TTAGTGGTTG TGGCGGAACA
     6481 TTTACATCAC CTGATATTTT CTATATTAAT GGCGAAACTC CAGCTATTGC AAGCGTTGAT
     6541 CTTACATTAG CAGATGCTGT TGAAAAACAG GTTTCTGGTA TTAAATATGT TGCAGCAGCT
     6601 TCTACTGTAA CTTATACAAC TGGATCTATT ACAAACCTTA ATAATCAAGC CGGTATTACT
     6661 AATAAACTTA CTGTTGCTGG AACTGGTGTT AGTGTTGCTT CACCAATTAC TGGAGCAGGT
     6721 CTTACTGATT ATACAAATGC ATGGGATAAT GTTGCAACAT TTACTGCAAC ACGCTCATTA
     6781 GCTGGTAATT ATAAAGGTAC TTCTGTTACT GTTAATGTTA CACCTGAAAA TGCTTTTGGA
     6841 AAAGGTACGC AGGTTTCAAA AACATTGAGT GGTGTTAATG TTAATACTTA TGCAGCAACT
     6901 GCATCTACTG ATGCTTCTGA AACATTCTTA ACTGAAGGTA AACGTTTACA ATCTGATCTT
     6961 TCTACAGCTT GGGATTCTTC TGCTACATTA GTTGGTGGTA CTGATCTTCA GGTTATTCCT
     7021 GGTGAAGGTT TAGTTTATCC TACAACCGAT TATAGCGCCA TCGCTACGCC TGCTGGTAAT
     7081 CCTAGCTATG CTGGTATGAC TGGAACTAAA TATTTCTATC GTAAATTTAT TGCTGGTTCT
     7141 GGAACAGTTT TCGGTGGAAC ACTCGAAATG ACAGGTCTCG GTACCGCATT TAATAATGCA
     7201 GCATTTACTG CAGAATTAAG TATTGATAAT GGTACAACTT GGTATAATCT TAAAGATGCT
     7261 CGTGGTGGTG CAAATCCACT CGGTATTAAT ACAGGTTATG CTGGAAATAC CGTAACATTT
     7321 GCATATCCCG GAACTACTTC TTCAACTGCC GCAGATGGAG TATTAGTTAA AATTGGTTGG
     7381 TCTGATACAT TGAAGACAAC TAAAATTTCA AAAATGACTG TAACATTGAA GTAAGGAGGT
     7441 AAGATAATAT GGCTACTGAA TATTTCCAAG GTACAGACTT AAGAAGTTAC TTCCATACTT
     7501 TCTCTCGCGC ATTTACTGCT GAGGGACAGA CATTCGTTGA CCAGGCACCA TTAAAAGCTG
     7561 GACATAATGT TTCTGCAGAT AATGTTAGAG GTCAAGCTAT TAAATTTTTG GCAGATACTG
     7621 CTGCGCGTGA TGCAGAATTT CCAGGTGTTG CTAAAGGCCA GTCTGGTTTA AACGCTGATG
     7681 GAACATTACG TTTCTTCAAT CAGGTTAAAC TTACTCAGCG TCCTGCTAGT AATGACCAGA
     7741 CATATGAATT GATTTATGAT GGTGCACCAT TACAAAATTT TGTTGACCCA ACTGATGTTT
     7801 GGAATGCAGA AGGTAAATCT GCCGATGGTT TTACTGCTGA ACTTTATGAT GCAAGTGGTG
     7861 TTAAAATCGC TAATACAGTT CACCTTTGGA CATTTGACCC CGTTAATGGT CGTGTTCAAT
     7921 TTAGAAGCGA TGATACTCCT ACTAAAGGAT GGGGAACAAC CGGCATTTAT TTAACCGCAG
     7981 TTGCATATGT TGGTAAATCT GTTACTGACA GATTGGCTGA TATTGAACAA AGTGCCGGTG
     8041 GTACAGTTAG TTCTGCTTTA GCAATTAAAC CGTTTACATT TAGCTCCGCC ACAATGGAAA
     8101 AATCTGATCC AACTGCAGAA AAATATACAA ATACACCTTA TATGGTTATT AGAAAAACTG
     8161 TTCCAGCATA TGTTTTTGAA GTTTCAACTT CTGATAACAA AACTCTTGTT ACTGAAATTG
     8221 AACATGCTGC TAATGGTGAT AGTATTGTAT ATATTGCTGT TGAAGCTGCT TCTGCTGACG
     8281 CTGGTGCAGA TCCAAAAGAA GAAATGAACT TTATTGCTAC TGCGTTTGTT AAGAGTAATG
     8341 GAACAAAAAT TACTCTTCTT TCTTCACAAG CAATTTAAAG TTAATTCTTT ATATACAAAA
     8401 AGACTGGAAA TTAATTTCCA GTCTTTTTTT TATCTATGAC GTTTCAATTG TATTTTTGCG
     8461 TGGTAATAAT TATTATATAC TTTTGGATAA ATGAATGCAA ATTCACATTC ATTAATAAAA
     8521 ATTAGAAGTT TTTCTTCGCT TCTATTATAA TTTGCACCGG AATCAAATTT TGTGCAAAAA
     8581 TCAACAATTT CATCATAAAA TACTTTATCG TACATTGTGT AAAAAAATGG TGCACATTCT
     8641 TTAATAAAGC GTCGAATAAA TTCAAATTTA TTTTTGAATT CAAAGTGTTT TTCAATGCAT
     8701 TTAATTACAC GATTAATAAG TTCATTGAAA GAATATTCTT GAATACCGCT ATCATAATAA
     8761 GGGTGTTTAC ATTCAACATC ATATGGCCCA ACAATAGCAT ATCTAAGTTT CTTTGTATTT
     8821 TTATTAAAAA AGACATGCAC TGCGTGTGAA ATATTGTTAT CCTCGTCAGT ACGAATTCCA
     8881 CATACAAAAA CATCAATAAT GTTGTCGGTA ATCTCAAACA TACTTTCACC TCTTTTGTTT
     8941 GTTGTTTATA AATTCATAAT AGCATGTTTA TGTAGTTTGT TTATTAGCTT TTTTATTTTT
     9001 CATCAACTTT TCATATTTTT GCTTATAACG AACATACATT GCTTCAAAAT CATTTCTTTG
     9061 AATTAATGCG CTTTGCACTT CTTTTTTTAA TCGTTCTACT TCGGATTCTT CATCTTTTTC
     9121 ATATAGAACT TCATAAATCA TTTTAGCAAA TTCTCGTTCT AGAAGAGGAA TATCTTCAGG
     9181 AAGTTTTACA TCATCAAAGT GTGCTTTTGC TGTAAATTCA AGAACACCTG CAAAATCTCC
     9241 ATTAATAGTT TTGGATTCTT CTTTAGTAAC ATCTCTAGAA ACAAGTTGCA CTTTAACAAG
     9301 TTTTGCAATA TCATCTACTG TCATAATTAT TCATAATCCT TTTATATATA AAATCCATTT
     9361 CCGATTTTCA ACTATAACTT CTATTTAAGA AATATTAAGG TCAGTATTTT AATGTTTTCT
     9421 CAACATTTTC TGACAATGTT CATTAAGTTT AATATGATTT TTAACACTTT TAGCAGTAGG
     9481 TTTATATCCG CTTACTCTTT CTTTTGCATC TTCAATTGGA TCGTATCCAA CTGATCCATT
     9541 ATCAGTATCA CCATCCGTAG TAAACAAACA ATACAACGTA TAAAGAAAAA ATCCAAGATA
     9601 CAGCCAAAAT CTAAATTCTT CACTCATAAT GATCACCTTT TGTTATATTT GTTGTTTTAT
     9661 ATTGATAAAA ATAGATGATA CATTATAAAA GTTAACTTAA TTTTTTAAAG ATTTTGTACT
     9721 TCCACCGATA CTTCTTCTTT ATTCATATTA AATTTTTTGT CACAATAATT GATTAATGAT
     9781 ATTATTGAAT CTTCATCAGT AAAAACATTA TCATATAAAG TTTTATCTAA TCCTTTAATA
     9841 ATGGGAGCAA TATCATTAAC AAATTCATTA ATTAAGTATG TGTTAATAGT TGTTTGATTA
     9901 ATTTCTTTTT CTACATCAGC CATAACTGAT GCCAATGGAT AACTTATTAA CACATCAAGA
     9961 ATTTCTTCTG CTTTTTCCTT ATTAGTTTTA TTTTTATCTT TTAATATTTG TTTAACGCGC
    10021 AATTTGCATA TGACCAATTC AGTACTTTCA GAAAGTTCAT TATCTTCCAT GAATTGTTTA
    10081 GTAGGTTTAT ATTCTTGAAG ATAGGTTATA CGACCTTTTT TTAAACATAC TTTAAAAAAT
    10141 ATATTTTCAT ATAGTCTTGT AAAAGGATCA TATATTTGCC AATATTCACA TGTATTAATT
    10201 AATGGATCTT TTGATAAATA AAGACCGGCC ATCTTCTATA ATATATGATC TAGATGAAAA
    10261 ATTAGGATTA TCTATTACTT CAGGATTTGA AGTAATACCT CTAACTAAAA GAATATTTGA
    10321 TTCATTTTTC ATATTTTAAA TATCTTTTTA TTTTTTAAAG TAAATCTATT CTTATTCAAT
    10381 TAATTGATTT TCACCATCAA TTTTAATTCT TTCTAATAAT TCATTTTTAT ATTCTTCTTC
    10441 ATCTATTTCA AAATAACTTA TTATTTTTAA CTACAAAATA TCTAGTATTT TTTCCAATCT
    10501 TTCTAAGCTC ATTCAAAAAT TGCACAGCAA ATTCTGGATT AGAATTTGCT AATGCAACTG
    10561 TATAACCATT AATTTGAATT CCAGTACTGA ATTTAATAGT TTTAATTCTA CTATTTCTAG
    10621 TATTAAATTC GCTATTTTCA TCATCCGATT GTTTATAAAA TTCAGCAATA ATTGAGGTAT
    10681 TTTCTCTAGA ACCAGCTGTT AGTAATTCAC CATTAAATCG TTGAATACCG ATCTGTTGCG
    10741 TATTTTGATT ATAACCAATA TTCCATACGT CAGCATTTTG ATAAACAAAT CCATTATGAC
    10801 CGCAACCAAT GAAAAACGTA AATGAAAAGC TTATCGCTAA TAATAGTCTA AATAATACCT
    10861 TCATTTTTTT ATTCATCTAT TAAATTATGG TAATCCTGGC ATAAGATATG TATTTCCGCA
    10921 ATGAATTCTA ATCATTTTTG CTCCATATAA AACATCAATA TCAGTAATTT TAATTACAAA
    10981 TTTATCTGTA ACATTTCCTA ACATAGATGC GTCTGATGAA ACTGAAAATG GAGTTTTAGC
    11041 AATACAAATA TAGAAATCAT TAGTTAAATA ATTTAGTTCA TTTATTTTTT TAATTATATT
    11101 TTCGGATTCA AATTCAATGT GTTTAATTCT ATAAACATTA TGAATAACTG CTTTAATTTT
    11161 ATCAATTATA GACATATTCA TGTCGTAAGA ATAAGTAAGT TTATAATTTT CATTTGATTT
    11221 TTTAATAACC ACTTTTGCTA AATATTTAGC ACCCTCTTGT CCATCTTCCC ATGAAGAACA
    11281 AATTTCGCAA TCAATATTAT TATTAATAAA TGATTCTTTT AATAAACAAA GTTCATCAAT
    11341 ATTGTCATCC GCAAATTTAT TAATTGCAAT TATTGTAGAA ATTCCATAAA CATATTTAAG
    11401 CATATTACAA TAATCAATTA CTAACTGAAT TCCTTTGCTG TACCCATGAT GATCTATAGC
    11461 GCGTTTAGTT ACTACAATAA CAATTGTAGA AGGTTTAATA TTTCCGACTC TGCATTTAAT
    11521 ATCTAAAAAC TTTTCTGCGC CTAAATCAAC ACCAAACCCA GCTTCAGTAA TGACATAATC
    11581 AGATACTGAT AATGCAGTTT TAGTTGCAAT AATTGAACTA CATCCATGCG CAATATTTGC
    11641 AAATGGACCT CCATGAATAA ATGCTGGAGT TCCACATAAT GTTTGAACAA GATTTGGTTT
    11701 AACAACTTGC GCTAAAATAC GTTTAAGATT AACAATAAGT TCAATACCTA AATCTCTTAT
    11761 AAAAAGCTTA TTGTTATTAT TATCATATCC AATTAAAATA TCTTCAATTC TATTATAAAA
    11821 ATCATTTTCA TCTGTAGCTA AACATAAACA TGCCATTATT TCATGAGCAG CTGTTATAAC
    11881 ATAACTGTTG TGAGGATCAA CTTTATTAGC TGTTGTAATA TCTCTTAAAC TTCTATCATT
    11941 TACATCTAAA CAACGATTAA ATGTAACTTT AGCAATATTT AATTTATTAT TTCTGTAAAT
    12001 ATGATTATCA ATATAAGCTG CAATATAATT AACGGCATAT GTTAATGCAT GTATATCTCC
    12061 GGTAAAATGA AGATTAATTT CTTCAGCTGG CATTAATTGT GTTCTACCAC TTCCAGTAGC
    12121 TCCGCCTTTT CTACCAAAAA CTGGCCCCAT AGATGGTTCG CGTAAAGCTA AAGATGTTTT
    12181 ATATTTTTTG TTTAGAGCAT CTGCTAATCC AATTGCAACA GTTGTTTTAC CTTCTCCATA
    12241 TGGTGTTGGA TTAATTGCAG AAACTAAAAT AAGTTTTCCA TATTTGTTTT CGTTATTTTT
    12301 TTGCTCTACT TTAGCAAATT CTTCACCATA TAAACGAAAA TCTTTTAATT TTAATGCCTT
    12361 AACAAGCTTT TTAATATTCA TTTTCAATAT TCTCCTTTTA ATCTTTTACA AGCTTCATTC
    12421 CATAAATCAT TTAATCCCAA ACAAAAAGTT GCAACAAATA ATCTGATTAC ACCGGTATCA
    12481 AATGAAAAAA AAATATGTAT TTATTTAAAT TAATTTAAAA TTATTTAAGA AGTTTCTATA
    12541 AAAGATTTTG TGAGTAATTT CTGTAAACTT GTATAAATAA ATTTGTAATA CTAAAAAGAG
    12601 TCATTATATT AAATGATAAG AAGTTTGAGA TTTAGTTTAG GTAAAGGAAA TGCGAGTAAG
    12661 TTGAAAAAGC TTGAAATGTT TCATGAAATG TACATGGAAG ATTTAAAGTT TTATATTGAC
    12721 CTACTTAAAA CTGAAAAATT GCCTATTCAA AATTTCTTAA GCTCAAAATT GCTACCAGTA
    12781 AACAAAATCC AAAACTCCAA AATCAGAATT GCTATTTATC AACAAGCAGT TGGAATTATT
    12841 AGAGCTAATA TAAATTTTGT ACAAAAGAGG GTTTATAAAA AGTACAAAAA GCTTTATTAT
    12901 AAATGTTCAA AAGAAAATAG ACATCAAAAA TTTCTTGATA AACACTTTAA AGAATTGAAT
    12961 ATTAATTATT TAAAGAGAAT TAAAGTTGAT TTGAAGAGAT GTTCAATGAT TTTAGGTGCG
    13021 GGGTTAATTG ATTTTGAAAG TGGAAAATCT TTTGATGAGT TTGTTAGAAT TAGATTGCCT
    13081 TGGAAAAAGC AGAATTTAAA GATTCGGTGA AACAATTAAT TTACCGTTTA ATTTTTACAA
    13141 ATATGCTAAA AAATACTCAA ATTGGAACAG AAAAAATACA ATTTCAATCC TAAAACAAAA
    13201 TAACCAATTC TTTTTAGTTC TGTTCTTTGA AAAAGAAATT GAGCAAAAAG TTAATTCTCA
    13261 GATTGTTGGT GTTGATATTG GTTATAACAA GTTGATTAGT GATTCAAATG GATTTCACTG
    13321 GCGGTAAAGA ACTTAAAGAA ATTTATAATA AACTTTCATT GAAGAAAAGA GGATCAAAGA
    13381 ATTATAAGAA TTTATTACAT TATAAAGCAT GTAAAATTAA TGAAGTAATT AACAAATTTA
    13441 TTAATTTTTA TCCTGAAACG GATATTGTTT GTGAGAATTT AAGAAATGTT AAACATGCTT
    13501 CAAAGTTATA TAAAAATTTA AATAATAAAC TCCAGTATTG GAGTTATAGA CAGGTTTTAG
    13561 ACAAGTTGAA CAGTTTAAGT GAGGTTAAAG GTTTTAAACT TACTAAAATT GATCCAGCTT
    13621 ATACAAGTCA AACCTGTTCT AATTGTGGTT CAATTATAAA ATCAAACAGA AATGGTGAAT
    13681 TTTATACTTG CAACTGTGGA CTAATAATTG ATGCAGATAC AAATGCAGCA ATCAACATTC
    13741 TACATAGAGG CACCCATAGT TCCTCTACAC AACAAAATAA TCTTCTATAA ATTTCTATAG
    13801 AAATTATAAC TATAGCTTGC TAAAAATAAT CCATTTGAAT TGCTATTAGC GTCAAAAGCA
    13861 TCTAAAACAA AATTTCGATA TTGCTGTGGA ATATCTTTTT TATATTTTGA TAAAATTATT
    13921 TTTATTGGTT CAATAGAATT AAAACTTATA GCATATTTTA CTATAGGAAT ATTTGCATAT
    13981 TCAATACCGT TTATATCAAA ATTAGGAATA TTCTCTAAAA TATGTTTTGC TGCAAAAACT
    14041 ATTTCATTTT TAGCATTAAA AATATTTTTT GCTATTGATG AAAAAATCTG TTTATCTTCT
    14101 GTTATAATAA CTGATTGATT ATCATAAATC CATATAGGAT ATGGAAGCGA TTTGTTTTTA
    14161 ATAGATTCTA CTAACAAATG ATATGGTTTC CATCTATTTT TAGACAATAT TCCGGCCATA
    14221 AATGAATCAT ATAAAATATC AAATTTATTC ATAGTTTAAA TAGGAATTTC AAATTTTAAA
    14281 ACATTTGAAT GAATTCTTGT ATTTTCGTTT GGCAAAAATG TTGAAAAATA AATTCTTTGT
    14341 TTAGACTCTT CCAGATCATT TTGAATGATA AATGCAGACC ATAAATCAGT TTTAGTTAAA
    14401 TGACATACAC ACATTTTCTG ATAATTATTA TGTTTGCTGC ATAGTTTCCA AATATTATTA
    14461 ATGTTTATAT AATCTGTTAT TTGTCTTTTT ATCGTTTTCC ATGCAAACCA CTCATAAATA
    14521 TTTTTTTGAT ATCGTTCAGT TAAGCGTTCT TGTAAATGAA CGATATTTTC ATATATTTCA
    14581 ACATTATTGA CTACTTTATC AAATTTCCAC TTAGAATTTT TGAATTTTGC TTCATTTATG
    14641 ATCTTAAAAT ATATTTTAAA TAAACTATTC ATTTTTTATC TGCTCTGATT TTTCTTGTGA
    14701 TTCTACAGTA AGCTTATTTT TAATATATTC ATCATTTGCT CTATTTACAA ATGACATCAT
    14761 AAGTTGTGCT TCTTTTAATG AAAGTGGTGA ATCTGCAATT TTCATTAATT CACCATCAGA
    14821 AAGCTTTAAA AAATCTTCAT ATGTTTTTGG TAAATTCATT AATAAATCCT TTATTTTTTA
    14881 TTTAAGATAA CAAATAATTT TTAAAAGTAA AATATTTATT TATTATCTTT TACTTTTATC
    14941 ATTTGTTTTT GTTTTTAATA TATTCATCAT TTGCTCTATT TATAAATGAA ATAAACAATT
    15001 GCGCTTCTTC TAATGAAAGT GGTGAATCTG CAATTTTTAT TAATTCTTCG TCAGAAAGCT
    15061 TTAAAAAATC TTCATATGTT TTTGGTAAAT TCATAAAATA TCCTTAAATA CAAAAATAAG
    15121 TTAGAGAGCT TTATAAAAGC TCTCTAACAA ATAAAGAAGT TTAATTCTGA TTAACCTCAA
    15181 TATTAGAAAT TTCATCTTCA ACTGCTTTTT CTGCAGCTTC ACTGATAGAA TCTTGATTTT
    15241 TGATAGCATC TTTAGCAGCT TTAGAATATT TTAAATCTTC TTGAGATTTT TCATCAAATT
    15301 CTTTAATAAA AGTATCCCAA ATTTCTTTAT TAGATTCAAG CTGTGCTCGT CTCCATTTCT
    15361 TTTCAGGATC TTTACAAGAT GGAACGCAAA AATAACCTTG AGAAGGACTT GTAATAAATC
    15421 CATATCTTAC CGCTTCATCA AATAATCCAT CGTATGGATT AGTAAATCCT TTTTTAAAAT
    15481 CAAGATAAAT GCGTGTTTCT AATGATGGTC TACAAACACG ATTTTTAACA GTAAAGAAAT
    15541 TAAGATTTGT TCCTGAATAA AATGCATCTT TATCTTTAGC ATCATCTTTT TCTAAAACAC
    15601 GAGTACATTG AATGTTAACA GTTCCCATAT ATTGAAGTCC TAATCCACCA CCTTGATCTT
    15661 GAATTTTTGA TGAAAACATT GCTCCGGGAT TCTGATAAAT ATGATTTAAT ACAATCATGG
    15721 CAGTATCAGT TTTCAATGCT GGAACTGTGA TAGCTTTTAG CATATTATTA CAGTTATGAG
    15781 AAACAATGTC TAAATTTGTA ATACAAAATG TGTGATCTTC ATCAACTTCA ATATCATACA
    15841 TATCAATATT ATCTTCTATA ATTTCAATAC TTTCAATTTC TAATTCTTCA TATAAATCTT
    15901 TTATTTCTTC ATTCATCTTG TTTAATCCTT TTAATTTATC TTTTCATATA TTAGTTTTCC
    15961 ACAATTTTCT ACATGAAAAT TGTGTCTAAT TACTATTTCA GACTCTATTA TTTTTAATTT
    16021 AAACCCATCA ATTTTATTTT TAGAATAAAA ACAGCATCTA TCTAATGATT TTGAATAATA
    16081 TATTATTTCA TTATTTTCAA ATATTTGTTT TAATCTAATC TTCATTTCTT CTTCATTATT
    16141 CTTCCATTCA TCTTCCCATA TGTGAATTAA TCTATAATTC CGAGCTTCGC ATAATTCTGT
    16201 TTTATTTAAA TGATAATTAT GTGGAGTACC GAGCTTCTAT AGAATGCCAA TATGCGCCAT
    16261 TTAATTCTAA TGCTAATTTT ATTTCAGGAA TTAAATATTT TTATATGTAA ATTAAAATAC
    16321 GTTAAGTTAT TATATAAATA TTATTTAATA GTAATAAATA TTCGTTGTTT TCTGTAAATT
    16381 ATTAATAATA TCTTTTATGT TTTTAATTGT AAGTTCTTTA TTATTAGTAT AACTTTGTTC
    16441 CCATATTATA ATGATTGGAA GTTGTTTGAT TTGTAAAATT TCATTAATTC TTTGCTTATC
    16501 TTTTTTCCAA ATTTCTTCTA CTGAAAAACT TTTTCCATGA TGTTTTATTA CATCTAATGT
    16561 ATCATAAATT TCTGGATTAG CATGCCAAAA ATTTCCATAA AATTCAATAA TGCATTTATT
    16621 TTCTATAAAA CCATCTACAT GTCTAGTTCC AATTAAATAC TCTCTTTTAA TATCTAATCC
    16681 TAAACTAATT GATAAATTAT CTAAGCATTC CGTTGCAATT TTAGATTTTG TAGAAAGAAT
    16741 AGCTTTACGC CATTTTGAAA TATCTTCTGG AGATTTCTTT GAAACTGTTA TTTTCCATGA
    16801 TGCTACCATT TTTGCTCTCG TAAGAGGATT ATCACCATTA TGATGAATTC TAACTCTGTT
    16861 TTTCCAGTAA TCTATCATTG AACTAGCTTT TACTTTTTTC CAGTTATCAC CATATTTTTC
    16921 TTTATAAGTA TTACGTGTAT GTTCAATAAA ATCTTTACTT TGAAAAACAT GTTCAACACC
    16981 ATATCGTTTT AAACAGGTTT GCTTTATTTT TTCTCTAGAA TTTATACTAT TCATTCTACT
    17041 TGAACATTTT TTACATCTTA TTTTAAAATT TTTAGTATAT TCAAATTTGT TATTTTCAAA
    17101 TTTACTTCTA TTGTATGCTG CACTAAAAAT ATTCTCTTTT CTTAAAAATT TTCCACATTC
    17161 TGAACAATAT ATTTCATATA TAAATTTTAT GTTGTTTCTA CCGGTAATTC TAATCCACTG
    17221 ATCTTTATAC AAAGCATATA CTTGTCCATT TTCACGTTTA AACTTTTTTA TATCATGAAT
    17281 ATCTTTATCA ATACGTTTAT AATTAATTTT CATTCTATCT AAGAAATTAA TAAATTCTTG
    17341 CATAATATTC TTTTATTTTA ATAAAAATAA ATTCCTATAT ATATAAAATT ATATAGGAAT
    17401 TCAACGTATA ACAATCAATC TAAATTTACT TAATTCTAAC TAACTTATCA GTTTTCTTGA
    17461 TATCTTTTGC GGCTACATAC ATAATTTTAT TATCTCTTGA AACAAGCATC TTATGATCTA
    17521 AAGACATTTT AATTTCTTTA CCATTCACCT TAATCTTAAT ATATTTAGTA TGTGAAGATT
    17581 TCCATGCATC TGTCACAGAT CTTACCCTGT TAAGATGAGT AATAACTTTA TCACCCAGTT
    17641 TAATATCTTT AATTTTTTTA TAAGTTCCGT CTTCCATTTT AACAAGGGTA TTCTCATCGA
    17701 GACATAATTT AGCTCTTCCA CCCATCTCTG ATGCTACTTT ATCATTATTT GCATCTCTAA
    17761 GCAGCTTTTC TGGTACAAGT GCACCAAGTG AATCTAGAAT GCATAAGAAT TTGGCATCTG
    17821 GATCTTCTTT TTTAAATTCT TCAATCTGAG AATATGTTTT AAGAATTTGA AGTTGAGCAT
    17881 CTTCAACGGA ACTTACAAGA ATTTGAAAAA CCTTATCAGT GTCACAACCA CAATTTTCAA
    17941 AGAATTCTTT TAGACCGCCT CCTTCTGAGT CAAAGTAAAA AACTGCATCA TAATCACATT
    18001 CATTAAGAGC ATTAGCAGCA ATTGTAGCAG CAATTTTCGA TTTACCCGTG CTAGAGGCAC
    18061 CACCTAAAAT AATAACTCGT CCAGATGGTA TTCCTTTATA AATTGATCCA GAAATAATTC
    18121 TATTAAGAGC ATATGAGCCC GTTGAAATCC AATTATTAAT ATCTCCATAT TTAGATTCTG
    18181 TAAATGACAC TGCACCTGTT TCTTCTGAAA GTTTCTTTAA AAAATTCTTT AAATTCTTAG
    18241 CCATAAACTA TAATTCTCCT TAAAATCTTC TTTTTTACTT TATATGTTTT AAAATAAATT
    18301 TATTTTTTAC ATTGTTTTTA ATTTTTCTTC TATTTGAGCA ATTGCTTTGT CAATAACTTC
    18361 AATTTTTCGT TTAGATTCTT TCATTTTCTT TTTCACATTA ACGCGTTCTT TATACATTTT
    18421 TTCTAGAAAA GATGGAATAA TTCCAAATTG TATAGCGGGT TTAACATAAA GCACATTATT
    18481 ACTTGACAAC GTACATTTTG TATTAACAAG ATTTATTAGA TCATCATGTG ATAATTCTTT
    18541 TAAATGACCT CTTGCAGTTT TAAGAGTTAA TGTTGGTAAA CTAAATGGAT CTTGATCTTT
    18601 TTCGATTCCA ACTAAAGATC CTACTTTTGT TTCTGGTGAA ATGTTAATTT CCATCATCAT
    18661 ATTTGGATAT AGACTATTAA AGTCAAACGC AAAAATGCCG TTTTTATAAT AACCTTTTTC
    18721 TGTTGGAACT ACAAATGCTC CTTCATATGT AGATTCTTCT TTAGCTTTTT TCATTTCTTG
    18781 TTTCTTTTTA CGTTCATATT CCATTCGTTC CATTAACGTC ATTTTGTCGA GTTTTTCGCG
    18841 TTCATTAGGT TCAGGTTTAT GATTTGCATC AGTAATAAAT TTAACACCTT TATATCTAGC
    18901 TTGTAATGTA AGAGCTCCAA GAATATATGG AATAGACTTA AGAATATTTT CATATTCACA
    18961 TAATCCAATA TTACAAATAG TTCTTGCAAG AGAAATATAA CGTAGTTTTT TATCAAGTAA
    19021 TCTAACAAGA AATACGTCAA TTACGTTGTA TGAAGTAAAA GTAACAAAAT CTTTATTCAT
    19081 AAATTCTTTA ATAGATTCGT AACCCATTTC ATCATAATCT AATTTACCAA CATCTAATTC
    19141 AAGTTTTCCA ATATAATCAA GTTTAAAACT TTGTTTTGAT GTACCTGCAA ATTTTTTGTA
    19201 AATTCTAATA TAGTCAAGAA TAGTAACACC ATTAATAAAA TATGATGTAA CTTCATCTTT
    19261 GGAATTAGAT GCTTTTGAAA TAGGATTATA AACATATCCA TTTACTGGAG ATAAAAAGTT
    19321 TGCATAAGAA TTTCCTTTCG AATCAATTCT ATTAAGACGC CCAATTAAAT ACGGAATATC
    19381 GAATCCATCA ATATTCCATC CAGTAACTAC ATCTGGATAA TTATTAGTCC AAAAATACAT
    19441 AAAATCTTCC AACATCGGTT TTTCTTTAGT AAAAGTATAA ACTTTAATTT CAGCAGCATC
    19501 TTTATTGTAT TCTTTTACAT CATCTTTAAT TTTTTCTATA GCTTCTTTAT TAATTAAAGT
    19561 ATAATCATCC TGATGACATG TCCATACATG CATAATATTA GTCATTGAAT CATATAATGA
    19621 AATAACATTA ATTGGATACT TAGCTTGATC AGGATTAGGA AATTCATTTT CAATTTTAAC
    19681 CTCCAAGTCA ATATAAAATA TACGCAGAGG ATTTTTAGCA AATTCATGAG AAAATTCCTG
    19741 ACCACAATAC TTATCAAGTA GATATTGTTT AGTTGGTGCT AATTTTTCAT ATACGGGAAT
    19801 TTCATAAATC TTAGCAAGAG CTGCAGATCT TTCTGCAGAA GTATTAAATG TAAATTTTGT
    19861 CAATGGTGTT CTAAACATAG ATTTAGCACA ATACTGATCA ATAACGCATG AATTAGTATT
    19921 TTCATCATCT TCTGTTGGAG TTAGTGTTTT AACAATACTA TTACTTCCGC TACTAATATC
    19981 TTCTACATAA AAATATGGAT TAACTGGGGT TTCAATCTCA ATACGGTTTC CATTCTCATC
    20041 CCAGGTCGCT TCCCATACAT ATGTTTGACG TTTTCCAGTT GCAGGATCTC TTTTAGTGTA
    20101 ACTTGCTAAA TTTCTATACA TAATTTCTAC CTTTACATCT TGTTAAAACT TTTAGCATTT
    20161 TATTTTCAAT TTAATTCCTT TTCTTATTTT TATATCTATT TTTCTAATCA TTCTTTATAT
    20221 AACTATTATA TCTGGTTGCC CTATATATGT GTCTAGATTT CTTTACATAT AAAAAATAGT
    20281 TTACTTTTTT AATTAATTTG CTATTATTAA AATAGATATG AGCAAATGCA GATAAAATAA
    20341 ATGAAATAGT ATTTTACTGT CTTCTCTTTT TGTTATATTT AAAATGCTAA AAATAGTGTT
    20401 CATTCTATTT TTAGCATTTG TTTTTTATGA AATAACAATA TTATAGTATT TTATATTAAA
    20461 AGAATCAACA TAAGTTTGAT TCTGAATAAA TTTATCAAAT CGTGATTTTC TTAACTAAAT
    20521 TGCATTCATA GTTTTAAAAT GATAAATGTT ATTTATTTTC TGTACATTTA AAGAAAAAAT
    20581 TATTTTTCTT TCTTTAGAAA GAAAATTTAT ACAAATATCA AATTTATCAT TCATTAAATG
    20641 AGTATATGAT ATTAAAAATT TATATATTCC CCGTTCATCA TATTTTTGAT AAATTTCAGC
    20701 ATTAGTATAT AGTATTTTCT TTAATCCATG ACCTTTCTTC ATACTCATAG AATGAGATCC
    20761 GAACTCAAAT TCAAATGGAA TACTTAAATT ATTTGACAAT GGAAATTTAG AGTTGTTTAC
    20821 AATTCCAGAC GGAGTTGAAT AATCTAAATG TTCCATTACT AAATTGTATA ATGTTAAAAA
    20881 TTTTGATTTA AACATTTCTA ATTGCCTTAT ATATGTGTCT AAATTTCTTT AAATTGAATT
    20941 ATCGTCTAAT TATTAGTTGT TTTTGTTTTC TTTTCTTTTT GCTATATGGA ATAGCTGGAC
    21001 AATATATTGG TTTTAAATCA GCTGTAGTTA ATCCAGTCTC CTCGTGTGGA ACATTTAAAC
    21061 TACTTCCAGA AGAAGTTGTA TTTGCAAGTG ACTGATCGGG AGAAGAAGGT CCCATTACAC
    21121 TAATAACTGT CATTCCAGCA TCTTCTGAAT CAATATCTTT TGGAGGTGGT GCAAATTCAT
    21181 CATCAGTTTT CTTTTTAGAT GATTCTGATA TAGGCTGGGA ATTACGTGTC CCTCCACTTG
    21241 ATGATCCATA CATGGCCGAT CCGAGTTGTT CCAAATGATG AACCGGTAGT ACCAAATGAT
    21301 GATTTATCAC CATGAGTTAA TTTACTATCT TTTTCAAGAT ATGTTATAAC TTCTTCCATT
    21361 ATTTGATTGT ATTTTTCTAA GAATTTTGAT TTTTTCATAA ATGTATTTTG ATTCCTTTCA
    21421 ACATATTTTA ATCATTCTAA TTATTTCTAA TATTATATCT GGTTGCCCTA TATATGTGTC
    21481 TAGATTTCTT TTATGATAAA ATTTATATAT TTGAAGAAAT CTTTATAGTT AAAAATAATT
    21541 AATCATTTTT ATTTAAAGTA TTTTTATTCA TTCTAATTAT TTCCACTATT ATATTTGGTT
    21601 GCCCTATATA TGTGTCTAGA TTTCTTTTAA GTTTACTAAT AGAAAATTTT CAGTAAGCAA
    21661 AAAAAAAGAA AAGGACTAAT TTTTATTAAT TAGTCCTTCT AAGATCATTA GATAATTCCT
    21721 TCTCTAATTT TAGCTGTAGC TTCTTCCTCT TGTTTAATTT GTTCAGCTTC TTTGTTACTT
    21781 AGTGCTTCAA CGTATAATTT GAAGTCAAAA TAGCTCATAT TTTGTATTTC AGTGTATGAG
    21841 AAATAGTGCT TCATTAAAAG ATGGATTTCC ATATTGAAAA TATCTTGAAA TATTCTCTGA
    21901 TTGTCTTTAG CAAATCCTAG AATGTAAAAA AACCATCGAA GTTAAATATG CCTCTATATG
    21961 CATGTTTACA TTCAGGGCAT ACAACTTCCA TATTTCTAAT TTTTCTATCT ATAAATTCTT
    22021 CTGCAAAAGT ATCAGCAATA AAATTAGTTA AATTTGTATC ATTATCTTTA GGCTCGCCAA
    22081 AAGTAATTTG TGGTGGTAAT TTATTGATTA AATCAAGTTT TGTTGGAAAC AATGCAGTAT
    22141 TCCAATCTTC AATTTCTTCA TCATCAATAA AAATCTTTTT GATATAAAGA ATAGGTCTAG
    22201 TAAATTTACT TTCATTAATT ACATCTGGAT TTTCAGAATC TTGAGATTGT AATCTAGTCA
    22261 TAACGTAACG ATAATACAAA TATTCTTCCA TAGTAAAATT AGAAAGTTCA AATTTATATA
    22321 TATGTCCACC TTCATCAACG AGTTCTAATG TTTCATGTTG TGGTTTAAAA TTTGTTAAAT
    22381 CATCATTAAA TTGTGTAGCT AAATCAATAG TATATTTAAA CTTATGATCG CACTTTCTAC
    22441 ATGTAAATGT ATATGATAAT GTATTATTTA ATAATTGTCT AATACCAATT AAAAATGAAA
    22501 GATAATCTAA TTGTGTAATA GTATGTGAAT TAATATTTTC ATTTGATAAA TCTTCTTGGC
    22561 AAAGCTTATC AAATAAACCA AGTTTAAGTA ATTCAACATT TAAATCAAAC TCATCAAAAA
    22621 CATTATTTCT TGTTAATGTT TTAACATCAG CAGTTGTAAG CTGACCAAAC ATAACATTTC
    22681 TGCCCAATGA TGGAAGATAT ACTTGATTAA TATGATTTCC ATCATTCTTT TTTAAAATTT
    22741 CCATTGCATC TTTTAGCTTC ATATATAGAA ATTTCTCCTT TTATTTTTAA TCTAAATTAA
    22801 TTTAAAACTA GATAAATAGA AAAAAGCGTA TCTTTGAGTA TTTATTAATT ATGTCTTATA
    22861 AACACATTAA ACTTGATAAA ATTGTTGCTG GAAATGAACA GCGTATATTT AAAACTAAAT
    22921 TATTGGATAT TCCAGATTCA GAGGTAAATC AAACAACATC TGGAGAAATT AATGTTGGTA
    22981 TTGTACATGA TACTTTAGAT AAAATTAAAT ATCATGAATT TGATACCATA TTTTATGGTG
    23041 AATATTCAAG TGAATTGAAA ACTGTTTCTA AGATAGATGG TAATTCAGTA TATGATGGTA
    23101 ATTTATTGCA TTTTAATGAA GTGAATTCTG ATTATATAAC TAATAGACCA TCAGAAAAAT
    23161 ATTCAACTTC ATCTTTATTA GATATTTCTG TATATAATAC TGCATTTTCA AATTGGTTTA
    23221 AAAATAAAAC TGTTGATTAT CAGAAAAATG AAGAAAAAAT GAAAGATGAA CGTGTTACAT
    23281 ATTTTCCTAA ACATATTGAT ATGCCAATTG ATATATCATT ATCTGAAGGA AGAGCATATA
    23341 TGCTTAGTCC ATTAAATACT GAAAGATATA CAAATCTTGT TCAATGTTCT GCGAATATTG
    23401 TTTATAAAAC ATATAACTTA AAAGCAAGTT ATAAGCCAAA TTATACAGAT GCCTTTAATG
    23461 AATTTATGTC TAAAACGTTT TATTATGCTG AAGACAATGC TGTACCAATA TATGATATGA
    23521 GTTTTTCAAC ATTTCAAACA ATAAATCTTG GTAATCATGA AAATGCGGTA GAATGGTTAG
    23581 AAAAATGGAA TCTTACAAGA GATGAAATAT CTTCTTATAT CATATTTGAT TCTGAAACAA
    23641 ATAAATCTGG TGTAAATGTA AAAAATTCCT ATGATTCTAT TTTATTACAA GAATTATTAC
    23701 AAGTATTAGA ATTTGGAAAA TATAATTATC TTTATAGTTC TTCTACTATA AAAAATATTA
    23761 TATATGATTT ATTTGCTAGA ATAGATACAA ATTCCATATT AAGAATGATT CAACCATTTG
    23821 GATCTATAAC GAAGGTTAAA GATGAATTAG TATCTGATTT CTTAACAAAT AAAGTATTAT
    23881 CTAGTGATTT TAATATTCAG AAAGAATTTA TTAACAAAGC ATTTAATGAA AAACAAGAAA
    23941 ATACGTTTTT AACAAATTCT TTACCGCATA ATGCTATTTT TATTTCAAAT ACGGCTGAGC
    24001 AATTAAATTT TTATAAAACT GCAGATAATG AATTAAAATC TAAATTATCA GATACACAAA
    24061 CTGCAGCGAA TCCTCCAAGT GCATATTTAG ATTTTATGTA TTTAAAAAAT AATCAAAATC
    24121 CACATTATGA TTTTGATTTA AATATTGAAA ATCCCGATAA TATTTCATTA AATACATTTA
    24181 AAATTTATAC AGATACAAAT GGATATGTTA ATGATAGAAC GAAAAATCCT ATGGATTCTT
    24241 ATGTTAAACC ATATTCTAAT GATCAATCTG AGTTTTTTAA TAAAAAATAT GATTTTGATG
    24301 GCACAACAAG TATTGCTTTT AATTCTAGCA CAAAATATAA TAATGTGACT AATAAAAATC
    24361 GTACAAATGA AATTCTTGCA TATGGTAGTG AAAAAGATGA AGAACTTGCA AAATGTGATT
    24421 TGAATTACAC GTTTAATTAC CAAACTAGGT TAAAAAATAA AATTCCAGAT TATATGTCAG
    24481 TTTTTAAACA CAGACATATT TCTACTAATA AAATTTATAA TATAGGCGAA ATGCTTGGAT
    24541 TAAGAAATTA TCTTCATACG GGTCAAATTA CTGGAACTGG AAAAATATGG CTATCATACA
    24601 AATATGCAGT AAATTATGAT CAGTTGTTTA TGGATTCATT TGCTGAAACT GTCATACCTC
    24661 CATTCAAATT ATATAATTTA CAAAGATATG AAAATCATAT GGAACAATCA GTTCCAGGAA
    24721 TAGTAAATTA TGAAGGTGAA ACTAATGTAA AATATATGAA ACAATCTGGT TTACCATGTC
    24781 CTTATAGAAT TACTGATGAA GATTTTCAAA AAATGACTGG ATGTACTCTT CCGTTAAGTG
    24841 CAAGCTGCAG AGGATATTGT CCATTTCCAA CAAATGGAAA GTGTCGGAGT ATATGGAAAA
    24901 GGTCAATTTG CAAATGAATA TTATCCAGAA GGAGTTACTT GGTCTTTTAC TGCTTATAAA
    24961 GAAGCAAAAG ATATTGTTGA AGATTCATTA TCTGGTTTTA ATAAGATTAA TGATGAATGG
    25021 TATGTAATGC AAGCTCCAAC TAATTTAAGT GATGAACTTG TATTAGAGAC AGTCACGGAT
    25081 ATAAAAGTTG CAGATGATAT TGAAGTTTAT TTTATAAATA AAGATTTTGG AAATGCTGAT
    25141 GAAAGCTTAA ATCAAGCAAT ACAACATTTT AAAGATGAAT TAAGTGCTTA TACTTCAATA
    25201 AAATTTAAAT CCTTATATCA AGGTTTTGGT GGTTATATTG ATAATGGTTC TGTTATATAT
    25261 CCAGAATATA TTTTAACAAA ATCTGATTTA ATTTCTACAC ATATAATGAC TGATATATTT
    25321 TCCGCTTCTG CATATTTTCT TTCATTAAAA GATTATGCTG TTAATATGGA TAACAAATCT
    25381 AGTAATACTA ATATGTCTGA ATTTTTATCT GCAACATATT TAAGTGAATT TTTATCTACA
    25441 TATTTAGATA CATCTTCTGG TAATTTCATT TATAATGATG AATATACAGA TAATTCTATG
    25501 AAAGATTTAA CAGATATGTT AACAAATTTA ACATATTCGG ACATGTTAAT AAATTATTCA
    25561 AAAAATAAAG AATTAAGTGC ATTTTTATTT CATACTATAT CTGAGTTTGA AAATGAAGGT
    25621 GATACAATTG TTTCTGCTAT GGTAGATGGA AATATGGTTG TTTCTTCTTT AGCTAACATT
    25681 TATAAAACTA ATATTGGTGA ATTTATTATA GATCAAATTT CCGGATATCC TAATAAAAAA
    25741 CAAATACTAA ATAAAAATAT GTTATATAAC AATTTTGTTA TTAGTAATAC TTCACCATTT
    25801 AATGGTCCCC ACACAATTCC AAATGGAAGC ATTATTAATG CATATAAAAT AACTGGAAAT
    25861 AATGGAAAAA TTACAAAAAT TTCTGATAAA AAAGTTAATT CATTTACTAA AAATGATATG
    25921 ATAGTAATGA GAATTAAAAA TTGGTGGTCA AACACTGCAT ATTGTTCTGG TAAAATGCAT
    25981 ATCAAGCAAA AAGAACCAAT TACTATAGAA AATTATTCAA AAAATCCATT GTTTCCTAAG
    26041 TTGTTTAATA CAATTTCTAA TTTTGATCAT GTTGAAAGAG TTAAAGGATT ATTTAAATAT
    26101 CAACAGAACG ATATTAAGAA ATCAAACATA TATTCTTTAA AATTAACAAA TTCTGGACTA
    26161 AATCCAGCAA ACGATATATC AGAAGAATCA TATGCAGCAT TTAAATATTT GTTAGAAACT
    26221 GATTTCTACA AACTTAATAA ATCAAATAGA TCACTATATA AATCATATTA TTGGAATGAC
    26281 ATAAAAGTAT ATCATGAACA ATGGATAAAT GACATTATAA CATGTATCAT AAATAATAAT
    26341 TCTTTGGGTA TCAATAATGA AAATGATTTT AATTTATATA TAAATATGCA AATGAATCAA
    26401 AATGCAAAAA TATTTGTTTT TGATTCTGAA AAAGCAAATA ATCTTAATAC AGCAAGAAAA
    26461 GAGTTACGCC AAATTATAGA AGATGCAGTT AAAGCATCAA TTAAACGATA TATGCCAGTT
    26521 CATACAAACT TATGGAAAAT TATGTATTCT GGTAAATAAA AAGGAGTTTT TAATGGTACA
    26581 AAGACGAAAA AAGAAAACTG ATGATATGAT TGAAATCACA AATGCAACAT TTCATAATAC
    26641 ATCTGCAGGA AAAGCTGTTT TTTCAAAGAA ATTTAATTTC ATTTATGATA ATGAAACTGG
    26701 AGCAGCAGTA ACATATGGAG AAAATGCTGG AGATACACCA AAATATGATC CGATTGGTCC
    26761 GCAGGAATAT GTTATTGAAA CCAATGATTT TGAATTAAAA AAATTTAAAA AAATGTTTAA
    26821 TATGTTTGCT GTAGTAAAAG AAATTAAAGA CGATAACTCT TTAATTGATT ATACAGAATC
    26881 ATCAAATAAA GATAAACTTA TTTCCATGTC AACTATTGCA AATGTTATTT TAAAAATTAC
    26941 TAATTCAAAA CTTTTAGATA ATAATGATTT TAAGTCATTT TTAGAATATG TGCAGATTTT
    27001 TAAATTACAA CCAGTATTAA TGATTAATAG TTCTTTATGC GATGATAAAA CACCATTTAC
    27061 TATTAAATCA TTGGGTGAAA AAGTTTCAAC AATTATAGTA TTAACAGATT TTGATGAAAA
    27121 ACATATTGAA GAAACAGAAA ATGCATTTAA ACTTGCAAAT GTTTTTTACA CTATTAAAAT
    27181 TTTAGTTAAT AAAGATAATA AAGATAAAGT TAAAGATTTT CTATCTAAAT GTAAAAATGA
    27241 TATATCAATC GTATTATCAT TTAATGAACC TTATGTTAAT AGAGCTGAAT ATAGAGAAAT
    27301 TCAACAGATT TGTTTGGATA AAGGATTAAC TAATATTGCA GTTTCATCTT GTCATATTTC
    27361 ACAGTTTAAC AAACGCGTAA ATAATACCCT AATTCTATGT CAAAATTGTT TTGCTGGAAC
    27421 TTATGCGGCA TATGTAAAAG ATGGTAAAAT TTCACCATGT GAATTTTTTA CAACAAATTA
    27481 TGTAGATTTG ACTGATTGTA AAACGGTTCA TGATTTTTGG TATCATAAAT TTTTTGTAAG
    27541 TGCTAGAAAA GCGGTTATTA AAAAGAAAAC TTGTAAACTT TAAAACAAAA GGAATTTTTG
    27601 CAATTATGGG AAAAACTATT GAAGATATAA AAAATCAGAT GATTGCTGTT AGAGATAAAT
    27661 CAGGATTATC AGTTATTACT GATATTGAAA ATTTAGCAAA AAGAAATAAT ACTACTATTA
    27721 ATCAAGCAAT TACTCATTTG CTTAAAGATA AAAAAATATC TTCTTACAAA AAGAATATTC
    27781 TTAATCTTCT TAGAATTTCT TATCCATATG ATGGCGAATT TGAATATGCT CAAGCTAAAA
    27841 ATGAAAATTT TGTTTCATCA TTAGAAATTT TAAAACGCGA AGTTGAATCT GCACCAGATG
    27901 TTGTTCCAGA TGACGTTTAT ACTAGTTTAA AAGATAGACC GGAACATCAT GAAGATCATG
    27961 AAGATCATGG TATAGGTGTA CAACAAACAG CAGTATATAG TGTTTATCAG AATACTCCAG
    28021 ATAATACATC AGATAAACAA AAAATTCCTA AAAAGATTCA AAAGACTGAA AAGAAAACAA
    28081 AAGATATAGA AGATACAAAT TCTAAATCTG AATAAAAATT AGGAGAAGAG CAAAACTTCT
    28141 CCTATTTTTA TGTTTATACC CTATCATTTA AACTAAATAA ATATAAAAAA TGCAAGTTAT
    28201 TTCTTTTAAT TTGGAGTTAA AAAAGAATAT GTCAAAATTT GATGAAATAT ATAAAAAATT
    28261 GATTTATGAA TCAACATCAA CTGATCTTTT AGAAGATGAT TTTACTAATG TTGTTATGAC
    28321 AAATAATCAA TTTTATAATA ATTATCTTTC AAATTTAGCT GCAAAAAATG GTGTGATTGC
    28381 TGTTAAAGCT AGATTTGATA CATTTAGAAT ATTTGGAATA ATAGAAAATA TTGTTAAATT
    28441 TTTTAAAGAT TTTAAAGTTG ATAATAATTA TTTTTCTAAT GAATTTGCGG GTCAAGTTAA
    28501 AAATTATGAT GCAATTTTTG ATCCAGTAAG TTATGCTGAT AAAGATAAAG TTTCTGAATT
    28561 TGTTATTTTT AAACCGCTAA TATGTGTAGT TGATCAGAAT TTCTGTTATC ATCAAATGAA
    28621 TGATCCTGGT AATGAAAAAT ATTGTACAGC TGGAAATTAT GTTCCTACCA GAGAAGATTT
    28681 AGTTAATGCT CTTCATAGAG AAGCCGGCGG AAGATGGAAT ATGATTAATG TAGAATCTAA
    28741 GGATAAAGAT GATAATCTTA GATATGATCT TAAAGAAATT AAACCAGCTA ATTTAGCAAA
    28801 AGTATTAGCA GATACATATG ATTCTAAATT AATAGGTATT GTTGAATTTA CAATTAATTC
    28861 TACTCATATA CCAAATTATG TATGGGAAGA AGATTCATTT TATTGGTCTG GTGAAGATGC
    28921 AATACAGGAT GTATTAAAAG CTAAAGCAGA TGATGTCTCT TCCAAATGCA AAATACCAAC
    28981 AATAAAAGAT AAAGAATATC AAAACAAATC TTTGGCTGAA AAGTCAATAG ATTACAATTC
    29041 AACAAATAAA GTGTCTGTTA AAACATTAAA AATGAGAAAG TGAATATGAA TTCAGAAAGT
    29101 AAACAATTAT ATCCAAATAG TTTAGGTCTT AATGAAAACA TTAACACATT ACCAATTGAT
    29161 GAAAATATAA TTAATGATGC AAAAAATGAT TTAAATGATG GTGACTCATT ATCTGGAATT
    29221 ATAAAACAAA TTCAACAAAT TCCAGCAGCT TCATATAATA TGGCTAATGA TACTAAATGG
    29281 GTATTTCATA TACCATATGG ATTTTTGTTT ATGAATAAAA CTGAAAAAAA TGAAAATCTG
    29341 GAAATTCCGC TGGGATGTCA AAGTGTGAAT TTTCCAGATT TTAAAATAGG TTCAACACAA
    29401 GTTGGATTTA TGGGTTATGG TTTTGATGTT TCTACACGTC AAAATTTAAC TGATAAAGGT
    29461 TTATCAATTA ATTTCTTAGT TAATTCAAAT TGGATTCAAT ATTTATCATT ATTAAAATGG
    29521 TTTGAATTAG AAGATTATAC ACCATACACG AGAGAATCTA CAGAAGAAAC TGCACAATAT
    29581 AATAAATATG GTGTTAATAT AGACAATTCT AAATTTAGAT CAGATTACGA GTTGGGAAAA
    29641 GATCCATATT GGTCTACACA AGGCCCGCTT GTTCCAGCTT ATCTGTATCT TATGGATAAT
    29701 TTTAATAATA GATTAGTTAC AATTTTATTT TCAAATACAT GGTTAGCATC TATTAAATCA
    29761 GTACCATTAG ATTATAAAAA GACTTCTGAC ACTGAAATAA CAGCAACTGC TGAATTTAAA
    29821 TTTTCTAAAT TTAGCATTAC TCTTAATGAT GAATATCTTA TAAAATTATT TGGTAAACAT
    29881 ATTTCAGGAG ATGTTGTTTA AATGAAATTA AATTTAGGTT TTGAAAAAGT AAAATCCGTT
    29941 TTACAAGATA TTAATTGCGA TACTGAAAAA GCTAGAACTG AATTTAGAAA AAGAATTAAA
    30001 CAAGAATTAT TAAATGATAA AACAAAATCT GCATTAGCTG ATGTTGCTGA TTATAATGGG
    30061 TCAATTCTTT CTTATGCTGC TAAAGTAATA GCAGGAATTG ACCCAGATAA AAAGAAATCA
    30121 GATTCTGTTT AAAACTTGTT CAATTACTTT ATCCATATCA AAGTACTTAT ACGTTGCTAA
    30181 TCTTCCAAGA AAAATTGTTT TAGGATATTT TGATAAAAAT TTCTCTTTTT CACTTTCACA
    30241 TATTTCAAGA TTTTCTTTAG TTGTAATTGG ATAAAGTTTA TTGTATTGAT TTATTTCTGC
    30301 GGGTATTTCA TAACAATAAA CGTTTTCCTT TTCTGTAGAA TAATCTTCTG ATGAATGTAA
    30361 GACATTAAAA TTTGTATAAC GTGTTTGAGT GGAATGTTGT GGTGTATTAA CAACAGCATA
    30421 TTCATCAGCT TTATCTATTC TAAATTCAAA TTTAGTACTT CTATAAGGCA GTTTATCAAA
    30481 TCCGCCAGTA TAAACAAGTA AATCATGTGG AATATCATTA AAATCAGTAA CAGTAGAATT
    30541 AAGATAAACT TTAATATTCT CATGCGTTAA CATATTTTTA ATCATATTTG TATATCCATA
    30601 CTTTGGAATA CCCTGATATT GATTTTCAAA ATATCCATCA TCATAATTAA ATCTTATATT
    30661 AACACGCTTA AATACTTCAA CTGGTAATTC TTTACATGAA ATTTTCCATT GTTTTTCTGT
    30721 ATAATTTTTA ACAAATTTCT CATATATAAC TTCACCTACT GCATTTAATG CAGCTTCTTC
    30781 AAAATTTGTT GGTTTTTCAA AATGAGTAGG ATTAATTAAT GCTAATGCAT GTTCTTTACT
    30841 ATAAATTTTA GTATTAAATA GATCAGAAAG AACATTCAAA TTAATAGGAA AACTGTAAAA
    30901 TTTATTATCA ACTTTTGTAA AAACTTTATG ACGATATTGT TTAAATTCAG CAAATTTATT
    30961 AACAAAATCC CATATAGCAG AATCCTTTGT ATGAAAAATA TGAGGTCCAA AATCATGCAC
    31021 ATAACATTTA TGCTTTTCAT CTAAATGATC ATGACATGCT CCACCTACAT ATGAATTTTT
    31081 TTCTAATACT ATTACACTAT ATCCATCTTC TGCTAAAAAT CTTGCAGCTG TAGCACCAGC
    31141 AATTCCTGCT CCAACAATTA ATACATTATT CATCCAAGTT TCTCCATTGT TAGAATTAAT
    31201 CCTTTAGCAT ATTCTTCTTT ATTAAAATCC TTTAATAGAT GATTTTTTTG CTTTTTGAGA
    31261 ATTTCATAAA ATAAATTCTT ATCATTTTTA ATTGTTCTTA ATCTGTCAAC TAACTGATCT
    31321 CTATCATCAA TTCTAAGAAA TTCAGATAAT TCTTTATTAT ACATTCTATT TTTTCTGTCA
    31381 TAGTCAGAAC TGATAAATGT CACTTGACCG ATATATAATA CTTTCATAAA AACGCTGTGC
    31441 AATATCATCT AATAGTTTGT ATTTTTTATC ACCAATAATT ACTGTTGATA AACCTTTTTG
    31501 AATATTTTCT TTTACAAGAT CATGTGTAAC ACTTTTTCCA AATTCTGGTG GACGAAGATT
    31561 ACCATTCTTT TTAAATTGAG ATAATGTAAG ATTTCCAAAC ATTTGAACTC TAATATCATC
    31621 TGGTAATCCA AAAAAGAATT TTATCATATC ATTTTCACGT CTGCCGCCTC TAAATGTTCC
    31681 AGCATAATTT AAGTCATATT CAGCAACATC AAAATTAACC TGTTCAAATG ATTGTTCCAT
    31741 AAATAATGGA AATTTTTCAA GTGGATAATA TGTACAAGTT TGTTGAGCTT CTTCATTAAT
    31801 TAAATCAGTT GCTCTGCATT GAGTAATATA ATGAAGTTTA TTAGTAATAA ATAGCTCTTT
    31861 TTCAGTATAT GTATTCCAAT CTCTATTAAT AACGCTTTTA ACACATTGTT TTAGTCCAAG
    31921 ATATGGATCA TACATAAAAT AAAATACAGG TCCTGTAAAA AAGCTTATAC ATTTATAAAC
    31981 TTCTACTGAT TGATCTTTTT GTCCGCCATA AAAATTAAGA TTACCATTAA CAATTACTAG
    32041 TGCATCAAAA TTATTTGAAC ATTCATAAAA TTCATTATAA TTTTTAATAG GAAATGATGT
    32101 ATTTTTATTA TCACTTGCTA ATACTTGAGT AAATGCTGTT ACATTTGCTC CTCCACCCTG
    32161 TAATAATTTA ATTGTAGCAA GGACTTCATT TGTAGAATTT CCAATTTTAT CATTTTCATG
    32221 TATTCTTGCT CCAATTTTCA TTACTCCAAT ATTCATATAA ATTTAACTCC TTTTATTAAA
    32281 CACTAAAAAT GCTTGTTTCT TAAGTTAAAG TAACTCGAAA CAAGCATTTT TAAGTTATGG
    32341 AATTTCTATT TGCACTTCAA ATTGTTTTAT TTTTCTAAAA AACTTTTTAT CATCTTGAGT
    32401 ATTAAATCCT AGATCTTTTA AAGATTTTAT GGAATTTTCT TTATATGGAT TTTGTTGTTG
    32461 ATTTGTATTA TCTTGTTTTT GTTCAGAATT TTGTTCTTTA TTTTCAGATT GGTTTTTGTC
    32521 CGTTTTTTCG TTTTGTTTCT GTTCTTTATT TTCTTGTTTT TCATTTTCTG GATTTTCGTT
    32581 CTTTTGCTCT TCTTTAGCTT TTTTAACATC ATCCATAGAT ACTTTTTCAG GAGCCGAGCC
    32641 TCCAAAGTAT TCGCTTTCTA CTTCACTAGC TGATGGAAAT ACCATATTTG GAAAAGTAGG
    32701 TTTTTGTTTT TTCTTATCCT GCTGATTATT AGATTCATCT GACATTATAC GTTCCTCCTT
    32761 TAAATACTAT TATCAATTGC TTCTAGTTGT TGAAGAGCTT TTTCATATTT TTTGTCAGGA
    32821 TCAGCATTTG GATTAAAATA TTTTCCTTGA TGTCCTGCTA AATTTCTATA TAATAACAAA
    32881 TATCCATCTA ATAATATACT GAACTGCTTA AATTTACTTT GATCAATATT TTCTTTTTTC
    32941 TGAGAATCGA TAAAAATTAA TTGATTATCA AATACTGTAG GTGTATATCT TAACAATACT
    33001 TTTTTCAATC CATCTTTAAT ACCGTGCATA TCCAAATCGT TTTATATAAT CTTCTTTTGA
    33061 TAATTTATCC ATATTTTCGT AGCCGTGCTT TATTAGCTTT ATCGGCTTTA CTGACTACGC
    33121 CTTCAGCATA TTTTTTACCG CCATACATTG CAATTTTAGA TAACGCCTTT CTGCCCATCT
    33181 TAGCTGCCAT ATATCCGCCA ACTGCAACAA TTCCGCCTAA CGCCGCATAA TGTGCAATCA
    33241 TAAATATAAG AACTATTAAG CCAATCCATT TGCAAATAGC ACCAATAATT CCCATTTTTG
    33301 ATTTTAATTT ACCATCTTTT ACAATGCTAA ATGAATCAAT TTTCTTTGCA ATATATTCTT
    33361 TAAGTTTTTC TTTATTATAC GGAAATTGAA TAATGTCAAG AACTTTTGTG CCTCTGTCAA
    33421 CAACCCATTG TGCAGCTCCA AGACTTCCAG ATCCAGCTTC AGAAGTTTCT TCATTTACAT
    33481 CTTTAACTTC AGCTGGTTTA GTATCATTAT TAGAAGATTT ATCTAAAAGA GATTTTGTAA
    33541 CTTGCTGAAT TATCGCTTTA TCTGTTACTT CTTTTCCAGA TTTATCTTTA ATTTTTACTG
    33601 GATTTGAATC ACCTGGAATA ATTTCAACCT CATATTGTGA AATGTCCATT AGTTGTTCTT
    33661 CTTCAGCTTC ACAAATAATA AACAACTTAT CTAAATTATA AAATACAGAT TCTACTACAG
    33721 GTTGCTTTCC ATCTTTTTCT GGAAGTTTTT CAACTTCTGT TTCAACCTTT TTATCATCCA
    33781 TTACAGACAT TAAATCTTCT TTAGAAATTG ATTTACATCC ATTAATAATA TCATTAATTT
    33841 TATCACCAAA TAATTTTTTA ATAATATTAT TGCTACTCAA TTTTTGAGCT AAAGCATCTG
    33901 CATCAACTTT ATTAATTGAA CCATCCTTCT TTGGTTTTCC AAATAATGAA GCAATACCAG
    33961 ATATAAATTT TTCAGTCATT GCATTGGCGG CATTTGCAAT ACCACTCAAC GCGCTTTTAC
    34021 CCATACTTTT AAGACTATCA ATAAGTCCTT CAGAAATAAC ATCTTCTAAG ATGATGTTAT
    34081 TCTGTTCGAT TTCTTCACAT ATAATTTTAT AATTTTTATT ATTCATAATT AAATATCACA
    34141 CTCTTTTATA TATTATAAAT ATGATGACAA GTACTTATCT AACAATTCAC TTGGATTTAA
    34201 CTTTTTATCT GTATCAGACA GATTTTCTAT ATTGATTTTT ATAGGAGTAT CTCCGCTCTG
    34261 CATTGTAATT GATTTTGCAC CAGATTCAAT AATTTGGTTA AGATTAAATC TAGATATATT
    34321 AGAATCAATT TTAGTAAAAT CTGCATTATT TCCATTAAGA ATTCCAGATG CTTTTAAATA
    34381 TTCCTGAGGA TTATTATATT GTTCAGCATT AATAGGAACA ATGTTATTAT TTTTAACAAC
    34441 AAGAACATTT CCGTTATCAA ATGATTTGTT AAATTCCATT TCAGCCATAT CTTTTAATTT
    34501 TTCTTGTTGT ATTTCTGACA TTTTATCATA ACCTGGAATA GCTTTTAATC GTGCATCAAC
    34561 ATAAGAATCT TGTAAGTTAT GTGCTTCTGC TGGCAATTCA ATATCAGAAT CTGTTTTTGT
    34621 CGCAGGAGCT ATAAACATTT TCATAGAACT AGCGCTTCCA TTACTTGTAG AATTATGTAA
    34681 TGTATCAAGC TTATCTGCCT CGGATTGTAC TGTATTAGCA GTGTTTGCTG CTGTATTTTT
    34741 AACTGCATCA TTTCCTTTAT AAATTCCATA AAGTTCTTTT TTATCTGCTG CATCCATGTC
    34801 ATGAGCTAAA ATTTTATGAT CTTTAATGGA AAGGATTTTA CCATTTGATT CTGCCGCATC
    34861 CCATTCTTTC TGAGCCATTT TTTCATAATG TCTTTTCCAA AAACTGGTTA CTTTTCCGCC
    34921 TCGTCTTTGT GTAATTTCTT CTACACGCTG CCTAATATAA TCACGTTCTT CAGGTCCAGC
    34981 AGTTCCAGAA GAAATTGGAT GATTTCCTTT TTTCATTATA TGCCAACCAT TTTTTGCGTT
    35041 TGATGTTGTT GCATCACCAA TTTCTTCGTT ATTAGAAACA TCAGTTGCAA CATCTGCGTT
    35101 ACTAGTATTA TCAGTCGTAT TTGTATTTGT CATAGTAGAA GATTGAGTTT CAGGTTTATC
    35161 AGCTTGAGTA TTTCCATTTG TTCCACCACC ATTATCTGTT GCATCAGAAG TTGCATCATC
    35221 ACTACTAATA GAATCGCCTT CACCTTTAAT ATGAGAAATA ATAATCCAAA CCATTACAAC
    35281 TACAACAACT ATACCAATAA TAGCTTGAAA TTTTTCCATA ACCGATTGTT CTACTTCAGG
    35341 AGGAAGATCT TTAATAGATT GACCAAGTTT TGAACGATAA AAAGCTTTTT GAACTTTTCT
    35401 AACAAGTTTA TCAAACCAAT TTCTAAAACT AGGTTTAATT ACCCATCCAA TTGCACCTAA
    35461 TGCACCTGCA ATAATTTTAT AAACAGAACT GAAGATTTTT GTTGTAATTG TATCAGCCAT
    35521 ATCACCAAAA TCTTCAGTAA TAATATTATT TTGTCTATAA TATTCTTCTA TAGCTTCTTT
    35581 AGTGACATTA TCTTCTTTTT TAACAACATC TTCAACATCT TCTTTACTAA AATCAGATTG
    35641 AATTTCTTCA ATTGCATTTG TTTCTGATAG AAAATCTTTA AATAATGGAT TTTGTTCCAT
    35701 TTGGGATTTA ACATCTGCGG GTTTTTTATC CTTAGATTGA ATACTAGAAA CTAATGATTT
    35761 TACTAATGTT CCTAATGTTT TAGATAATAA TTCTTTTGCT TTATCAGCAA ATGCATCCTT
    35821 GAATTTTGAT AGTTTTTCTT TACCAGCTGA TGCAAGTTTT TTAAAACCAT CAACAATACC
    35881 TTCATTAATA ATAGAATCTA TTTCCTGTTT GGATTTTTCT TTTTCCAGCA TTGATTCTGT
    35941 AAAAAATTCT GAAAATTTCT TCATATATAC ACATCTAAAA TTTTATATTT ACTATTTATC
    36001 TAATTTTAAA TGATAGATGG CAGTTTTAAA CAAAGTTTTC TATATTCAGA TTTCTTGCAA
    36061 ATGAATAATG AAATAAAAAA TAAAATATCC ATTTTGAATC CCTTATCTAT AGATAGAATA
    36121 TCTTTTGCTA ATTCTGATGT TAAACATGTT GGATTCGTTG TTGAGAAAGT TTTTATAAAA
    36181 AGATTTGAAA AATCAATATC AGTTAATGAT TTGTATTTTT CTAGTTTTTG TACTTGATGA
    36241 ATCATATATA AAAGGTTATC TAAGTGCGTT ATATATTCTT TTTTGGAAAA GAAATAATTG
    36301 TTTACAACAT CTAAATCAAG ATTGAATTTT TTAAGATAGT TATCTTTTTT CTTATTAAAT
    36361 TTATCATGAT TTTTCAAAAT AATTTTAAAT TTTTCTTTTG AAACAAACTT TTGCAAAAAA
    36421 TGTGTCCATT CATGATAAAT TGTTCTATTA TTAGTATATT TTTTATTAAA AAGTAAAATA
    36481 ACAAACGGAA CATTAAAAAC AGTTAAATCA ATTAACATTC CTCTAGCTTC TTTATTTGCT
    36541 ACTGCAAATT TACATGATTT TAATGATGAA TCATTTATCT TAGAAATAGA TTTTAAAAAC
    36601 AATTCACATT CTTGTTTATT TGAAAAATCT AACCAACCTA TAAACACTTT AGGAATATCA
    36661 AAACGTTCTA TTTCTGGTAA AACTTTAAGT AAATCTTGTT TTGAAACATA ATCATTTAGG
    36721 TGTTCTTTGG TAAATGTTTC TAATTCTTTA GATAATTTAA CATTGTATGT TGGATCTTCT
    36781 GATTCAAAGA TAAAAGCATT TTTAATTCCT TCAAGAATTA TACTTTCTTT AAATGGAAGA
    36841 TAATCATTTT GTTCTTGTTC TAATATGATT TTACTGATTA GATCAAGATA TCTGTTAAGA
    36901 AATTTGGAAT GTTTTTGTGA TTCAATTGCT AATTGTTCAA AATTATTCAT TTTTATTCAA
    36961 AGTTTCAATA TATAATTGTT TAATATAAGA AATATAATAA TTTATATTAT CTTTGTTAAG
    37021 AATTGAAGAA TTATTATATG CATTTATAAA TTGTTCTATA TTAATTATAT TTAAATTTAA
    37081 ATTAGCTTGT TCAAATTTTT TATTTAACGA ATAAACTTGA GTAGCTTCAT TTTTCATATT
    37141 TTGTACAAAT AAAATAAAAC ATGTATTAGA TGTTTTATTT AAAATTCCAA TACATGTTTT
    37201 AATGTCAGTA TTATAATTTA CTTCAACTAT ATTAATCATT TAGTAGAAAA TAACTTTCTT
    37261 TCTTCTGGTG TTAATTTTTT CCATCCTGAA ACTAAAGCTT TTACCGAAGC AATTCTTTCT
    37321 TCTCTAGTTT TTAATGTATC CATTTTGTCC ATTACATATT CTTTAGATAA TCCTGCAATA
    37381 ACATCTGGAA TTTTCATATC TTCCATGATT AAATTATAAT ATGCGTCAGT TAATTTGTCC
    37441 ATTTATCTTA TCTCCATAGT ATAATTTAAA CGCATTTTGT TCTTCTGGAG ATAATTTAGC
    37501 TAGAACTTTG ACAATTTGTT CTTTATTAGC TCCAACATCT TTATTTTTAC CATTTCCATT
    37561 TTGTTGCTGT TGTTGACCAT TAGCAGCTAT TTGTTTATTA GCATTACGTT TAAACTTGTC
    37621 ATATATTTGC TGTGAAATAG CTTTTTGAAT ATTAGCTTTA TCACCGTTAA GAGTAATTTG
    37681 ACCCTTTTTA ACTTCGCCGA GTTGCAGAAT TCTTAATAGA AATCATAGCT AACATGCCTT
    37741 CTTTTGCTTC ACACAAAACA TTTAGCATTG TTCTTTCAGT TTCTAACATA ATTTATACTT
    37801 ATGCCTTTTT AAATTCAACT TCTGTTGCTT TTGTTGGATC ATAACCTTTT ACAAGTTTTT
    37861 CAAGATTTTC TTTAGTACCT TTGAAAATAA CAACTGGCCA TTTTCCATCT TCTTTTGCTT
    37921 CAACAACATT TATGACTTCA ACATTATTTT CTTTAGCTTT ATCTTTATAT GAATCAGGTT
    37981 TTTCTTCATC TGCCCAATCT AATTCAACAG TAAACATTTC GTCTTCTTCA CAAAGAAGTT
    38041 CACTCATAAC ACTTTCATAT ATCATATCAA ATTTTGATTT TTTCATAATA TAAAACCCTT
    38101 ATATAATTTA TAAAATATTA TAAGCTATTT ATTAAATTAT GAAATAGGTT TAATTCCAAT
    38161 CATATCTCTT TTATCATAAT CACTAATAAA TACATTATGA TCTTTTGGAT AAATATCATA
    38221 ATTATCACTG ACAAAAATTG AGTTTCCCAT TTCAAATTCA AATGCTACTG CAGCATTTTC
    38281 GTCAAATCCA TTTCCCATTC TAAGAGTAAT ATTAACATCG TACTTATTAA GTAGAAACAT
    38341 TAGCTCTTCA AAAAATTTAG ATTCTTTAGG ATGGATTTCA TTTCCGTAAT CAATAAGTGT
    38401 AGTTTCTTTC ATTTCAAGAT CCTTTTTATA AAATTAGTTA TAAATTGTTT TATTTTTATT
    38461 AAAGATAGCT TAAAAGATGA AAAAGTATAA TTAGTATTTA ATTGAACATT GATCGCTTTT
    38521 ACAACTCGAT TCCACCTATC TGGAGCATAT TTTTTACAAA TAAATGCAAA TATAATCGCT
    38581 CCTCTAATAG GTTCTTCTAT TTTTTTAAAT TCATCTGATT TAATAAAAGA TTCATTTAGC
    38641 ATTTTATAAA ATTTATCATA AAGCTTTATA TGATCTTTTT CTTTAAAATA TAAAGATAAA
    38701 AGTTAATAAG GAAGAATATT GTAAACAGAA ATTAATTCCT ATAAACATTC AAGGTGAAAG
    38761 TTATATAAAG GTAATCGAAT GTTTAACTTT GATTTTCAGA ATTCAAAACT AATATTCAAA
    38821 ATGTTTAAGA ATGAGAAAAC GGAAATTGAA ACATATGTAC CTAGAGGAAA ACAATTAAAA
    38881 GAGCTTTTAA AAATTCAAGG GTTAACTGGA AAAAAAACAA ATCACAATTA CGGTATCTTT
    38941 TAGTAACAAA TATGTGTGGA TTACTTTTGA TGAATCACTT CTAAAATTAA AAGAAGAATT
    39001 TAAAGATTTG AAAAAGAATC GAGTTTTAGG TTTGGATTTA AATCCAAATT ATATTGGTTT
    39061 ATCAATTTTA GAATTTGATA AGAATAATGA ATTTAAAATT TTGCATAAAC AGGTTTTTGA
    39121 TTTTACTAAA CTTAATCAAA AATCAGGCAA ATCTTCAACA GATTCTTTAT CAAAATATAT
    39181 AAAAACAAAT CTAAATTTGA AAAGATTCAA GCATGTTACA ATATTGTAAA ATTGCTTGAT
    39241 TACTGGAAAT GTTCAAAGTT ATGCTTAAAA GATTTAAATA TTAAGAGTTC TAATAAAGGT
    39301 AATGGTAAAA CTTTTAATAG GTTGTGTAAT AATGTCTGGA ATAGAAATTT AATAATCAAT
    39361 AAGTTAAAGA TGTTAAGTAG AATTTACAAT TTTGAATTAA TTGAAGTAAA TCCTGCATAT
    39421 TCTTCATTTG TTGGAAATTT ACTTTATGGA AGTAATGAAT GTCCAGATAT GGTTGCAAGT
    39481 TCAATCGAGA TTGCACGTAG AGGTTATAAG AAATTTCAAA AAGGTTGGCT TTATCCAGAA
    39541 TTTAATGTAG ATGATTTAAA TGAGCAATGG AAACAAACAT TAAATTTAGT TAAATCCTGG
    39601 AAAGAACTTT ATCAAAAAAT TAAAGAATCT AAACTAAAAT ATAGATTCCT GCTAGATCCA
    39661 ATCAACGCAG TCTCAGCAAA CTCCATAAAC AAAGGCATTT AAATGTTTAT ACTTTTTCAT
    39721 AATTGTTTAT ATATTCTGTA TTTTAGAGAT AATTTTATTT TCATTTAGAA ATTTCTTATA
    39781 TTCTTCTTTT GCTTTATCTT CTATAGAAAT TGTTTTAGCT TTATTTGAAA ATGAGCTGAA
    39841 TAAATGATTT AACTCATGAT CTAATTGTAA TTCTAATTGT TTTAAATCTG TAGAATCAAT
    39901 TACTTTAGCA TTTAACACTA TAATATTAAT ATGTGAAGCA AAGAAACGTT TAGCTGGACA
    39961 AAATGGAGTC TTTTTAAATT CTTGTAAAAT TTGATTTTTA TATTTCCAAT TTAGCTTTTG
    40021 AATATCTTTA ATAGGATCAC AATATAAAAT ATAAAATATA AAGTTCAAAA TCATTTCTTA
    40081 TTTTCTTAGT ATTAATTGCA TTTGTAAAAT CATTCTTTTG TTCATTATTT GCATATTTTT
    40141 GTAAATCTTT TAAAGAATAA AAAATTAATG ATTGTTTTTG ACTTAACTTT ACTATAGAAT
    40201 CTTCCAATAG TTTCTTTGGA GTAAATAAAT CTTCTGCATG TTCTATAATT ATTTGTTCAT
    40261 AATTTTAGCA AATTTTGAAA AGCCATAATT GTAACCTATA GAAACAAATA ATCTTTCACT
    40321 ATCATCAAAT GTAATCATTC TTTTATTTTA TCCCAATTAT CCTTATTCAT ATATCCATAT
    40381 AAATGATTTT TAATCGTGTT TATACCTAAA CCTAGATAAT AAGATATTAT AATCATGCTA
    40441 ATTACTATTG GTTTATTTTT ATTATCAATA AAAATTTTTC TTATATTTTC ATCTTTACAA
    40501 TTATGTTTAA TATTATTAAA ATATTCTTTA AATGAATTTA TATTTGTTTT ATTACGTAAA
    40561 CAACTATCTA TATCAGCAAA AAATAAATTC ATATCAATCT TTTCAGTAAA ATTCGTATTT
    40621 CTTTTAATGT ATGAATATGC TTCTTTAGTA TAAGTTGTAA TTTCCGTCGG ATCAAATATT
    40681 TTTTTAATCA TATCTTTATT TATTTTAAGT ATATCTTGAA TATTTTCTTC ATCTTTTTCT
    40741 GATAAATTAA CTATTTTATT TTTATTATTA ATCTTATAAA TAGACCTTCC AGAAATACTT
    40801 TGAAAAAGAT GAATCAGCTC ATGACATAAC ACGTCATATA TATCATAATC AATTAATCCC
    40861 GAATTAATGA ATATAATTAT ATCTTTTTTA TCATAATTAT CTAGCTGTGA ACAAAATAAT
    40921 CCTCTATCAT GATATAATCT ATTTTCAATT GAGTCAAATT CATTTTCAGA AAGATTAAGT
    40981 TTTGTTAAAC ATTTAACAAT TTCAACTTTA TCATTAAAAT TAATTTTTAT AACAATTAAA
    41041 TTCTTTTCTT TTTTAAGATA TTTTTTACCA GGCCACCAAT CAGGAAGTTT ATCTAAAATT
    41101 TCTTTGAATG TCATTCTGAG TACACTACTA TCATCCAGTT TATGCAAAAT AAATTTAGTT
    41161 AATTGTTCAA ATACATCATC ATAATAAACA TCTTCAAAAA CTAAATATTT TTTTAATAGA
    41221 TATGTTATGT CCGGATTGCA TTTCATATAC ATTTTATTCT CCTTTATATT GTTTTTTTCT
    41281 ATATTAACTT TGTTTTACTA AAATAATAAA CGATTATTTT AAGCGGAAAA AAAAGCATGA
    41341 TAAAAATATA GTTTATCATG CTTTTACAAA AAAACAATTT ATTCAACATC TACTAGAATA
    41401 ATTTCATTTC CAATTTCTTC AGTTAAAACT TGTTTATCAT TTACTTTTGT TTTCATATCT
    41461 TTATCTAAAA TAGTATAGAT AAAACAAATA TATTTTGATG ATTTAAAAAT ATCTTTAGAA
    41521 TCTATATCAA ACATATCATG TAATTTATTT TGTTCTATAG TACAACTAAC AATAATATTT
    41581 GGATATAATT TTGATCTAAA GCTAAAAGAT TTTGTTCTAT CATGAAATTG TTTTAATTCT
    41641 TTATCATTAA GATAATGATC AATTCCTCTT TTTACTATGA TAAAAACATC ATCTAAAACA
    41701 TATTCTTTAC CTCTTTGTTT TAACCTATTT GTCAAATGAT ATGGATCATT ATTCATTGAA
    41761 GCTGCAATTA ACACACCTTT ATAAACAAAT GGTTTAAACA CTTTATCATT TATACTATAA
    41821 ATTGATTCAC AAATTATACT TTGTAGAACT TTATCAAATT TCAACATAAT AATTGATACC
    41881 TTCTATATGA TTATCTACAA AACAAATTGC TAATGAATTT TGAATTCCAA GGGTGATAAA
    41941 ATATATTTGA TAACAATTAT CAGTTTTAAA ATCAAAATTT GGAAATAATT CAATAATTTG
    42001 TTCTTCTAAA GTTGATTTTC TAGATTTATT CAAAATTACA ATATGATTAT TATTCATATT
    42061 AGAAACAAAG AAAACTAATT CATTATTAAA TTTAGCTAAA CCACTTCCTG GAACAAATCC
    42121 AATTTGATTT AAACAAGCTC TTTTTATTTT CGTTTCTAAT TTCATGTTAT CTCTTTAAAT
    42181 TGGTGGGCCA TGAGGGACTT GAACCCACGA CCTAGTGATT ATGAGTCACC TGCTCTAACC
    42241 GACTGAGCTA AAGGCCCGTA TTTTATATAA TATAAAATAA CAGAAAATTG ATATTTGTTT
    42301 ACTTAAGAAT TAAAATATTT AGAAAATTTG TTGTAAAGAT GAAATTGAAT AGCTTTATCT
    42361 ATTTTTTGGT ACTTATGATT AAGATTAAAT GCTGCAACAA ACATTGTCAA AGGAGAAATA
    42421 TCATTATTAT TTGCTTCAGC ATAATGTTTT AATAGCATAG ATTTAGAAAA GTCTCTTTCG
    42481 CCTTTAATTT CATTTCTAAT CATAGCTAAA AAGAATAAAA TATTTGAAAA TTCATCTTTA
    42541 TAAAATTTTA AATATGTTTT CCACAATCCA TCTATCAATT CATCTACATG TGTAGAATAT
    42601 TCTTTTTCAC TAAAATAGTA CTTTAAATCA TTATAAGAAA TACCTAGATT TTTTAATTTA
    42661 TTAAACCTAT TATTAGAATT ATTTTCTTCT TTATTAAGAA CGGCTGATGA TGTAATTCGT
    42721 ATATTACATA TTTTTTGAAT AAAATGACTT AATTCATGAT AGATAGTTTC ATATGTGTTT
    42781 CTACAATTTG AATTAATTGC ACAAATAATC ATAGAATTAA AACAATTAAT ATTTAAGAAT
    42841 CCATCTAAAT CTCTGCAGTT ATTTTTAAAT TCTTCGTTAA TTTTTAATAA ATCATCTGAT
    42901 GATAAATCTT TAAAAAGTTT TAAATGAAAT TCAGATATTT CATTGTCATT ATTAAAATCA
    42961 AATATAGAAA AATACAATTT AACATTAAAA TTTATATTTT TAATATTTTG ATAATGTTTA
    43021 CTAGTTTTCA TCAAATCTTT AATAGTATTA AATCCAATTA AAGATTCTTT ATGATCTATG
    43081 CAATAATTAA CAAATTCTTC AGGAATATCT ATTAAAAGAT TTTTATCTTC ATTTATAACT
    43141 TTTTCATTTT TAAACTTAAT AGAATTTTTC AAAAAATTAT GATATGTTTT CATATTAAAT
    43201 TGTAAAAATC CAATAGATTC ATATATCATT TTTAGATAGA TGTATTTAAG ACTATTCATA
    43261 CTTTTATTTT TAAATTAATT TAGATTAAAA ATGTTATGGA AAAAATGAAT AATTTTAGTG
    43321 AAATATATAA TAAGATCATT GATGAAATGA ATTCGATTTC TGATATAGAA TCTGAATTTA
    43381 TTGATTACGA TAATTCCAAA AATTATTATG AAATAGTTAC TGAAGATACA ATAAGTATTA
    43441 TCAATGAATA CGTAAAAGAT CCAGAATCAA CACCAATACC TAAAGAATTT TTAAATGTAA
    43501 TTTGCAGTAA AATAAAATAT CGAAAAGATA ATATAGTAAT TATTTCTATG AAAGAATTAT
    43561 ATTCATTACT TAGAGAATAT GATTATCCTT TTTATCAAGA ATTTAAAGAT TCATTGAAAA
    43621 CATTTTCTGG AAATCTTTAT ATTGTATTAT TATTTGACAG AGATTTTAAT TATATAAACA
    43681 ATGATTCAAT GATATTTTTT AATAAAACTG CAGCATTTAT AAATCATTTT ATAAAAGATA
    43741 TAAATGTCTG TAAAAATATC TGTAATGAAT TATTAAAAGA AAAGAACAGA AATGTTGATG
    43801 CTTTTTGTTC AAAGACCAAT AATGATTTGA AAAATAATGA ATTTTTTCAA AATAACGGAT
    43861 TGATTTTTAT TTCTTTAAAG GGTGAATTTA TAAAAGATAG TTTAGAACAT GAATTAACTC
    43921 ATTTTGTTCA AAAGACCGTT GGATTAAACA AAACAAAAAC TCAAATCAAA GATTCTAACA
    43981 AATTAAATGA TTTTATAAAT TGTAATAATG AATCTGCACA ATGCTTAGTA AATTGGCTTA
    44041 AAAAGAATAT AACAGATAAT GATAATCAAT TATTTAGACT AATGCAATTT TTTAGTGTAA
    44101 AGTTTAATAC AAATGAATTA CACCAAAGTG TAAAAGCGGT TTTAAACGGA TTTCAACGAA
    44161 TATATGAATA TGGAAAGTTA AGTTATATTT CTGATTTAGA CTTTTCGAAA AATGAAATTA
    44221 ATAATGAAGA AAGTAATAAA AATATTAATT TCAGATTAAA ATGGTTGGAT ACATTTCTTA
    44281 AAGTTATAAA TTCAGATAAT TTTATTAAAA ATGATTTAAA AAATGTTATA ACAAAATTAT
    44341 TTGAAACGGA AGAGCAACAA GAATATCTAA TTAAAAACAG ACCTTATTTT ATAATTTTAC
    44401 TGTATTTTGG TTTTAAAAAC ATGTTTAAAA ATTTGAATAT TGATGAAAAA ATTAAACAAC
    44461 ATTTTACAAT ATTTAAATTC AAAGATAATT AAAATTTATT TATATCATTG AATGACTGTA
    44521 AATTTAGTTA AAATATCATT CAATGAGTAT AATTTTAAGT TAATTCAAAT ATAGAAATTT
    44581 ATTTAAAAAT GATAAAAGTT CTTCTATAAA ACTTATATAA AATATTTTTC ATATGTTTCT
    44641 AAATCAACTT AGATTAGCAA TTAATGATGA TATTACACAA TCGAAATTCC AAAATCTCAT
    44701 AGGATCTAAA TTTTGTTTAA TTATAATTTC TCTTAATTGT TTTTCATCTT TATTAAAGAA
    44761 ATATGATTCT TGAAAATTAT ATCTTATTTT AAGTAAACAT TCTCTTAATT GATTGAATTT
    44821 TTCTAATAAA TTAAGTTTAT CTATATAATC ACTTATTGCA TATGCTTCTT TTTCAATTGT
    44881 TAAATTTCTA ATTATTGGCA ATTGTAAAAA GAAATATTTT GCTTTATAAA TATGTTTATG
    44941 TTGATAATAA TGATATGCTT CATGAATAAT GCTGCTTAAC ATTATAAGAA TTCTGTCAAA
    45001 GGCAAATCTA TCATAACCAT CATTATTAAA AAAATCAGTG GGATCTTTTC CACAAAACAT
    45061 TCTGCAAGAT ACGTATATTG TTTTATTCAT ACACATTTGA TAACCAGCAA GAGCTTTTCC
    45121 GTTACTATCA TAATACCATA AAATATCAAA ATTTTTAACA ATATCAATTT CTTTGAGAAA
    45181 ATCAAATACA GAATCTTTTA ATAAAACCTC TTTAATTAAT GCATCTAATA CACTTAATTC
    45241 TAAATTATTA AATTTTCTTA AATTTTTAGT ATAATCAATT ATTTGCATTT ATATATCTCC
    45301 TATATAAAAA GTAAAAGTGT TTTAAAGAGA AAATCTCTAT AAAACACTTC TATTAATCTA
    45361 TATTTAGATC ACTTTGGATT CCAAATACAT TTATCAAGTT GATCTTTAAT TTCTGGTGGA
    45421 ACTTCTTTAA GAAATTCTAC AAATAATGGA TCTGTCTCTA AAAGATAGTT AGCTGCAAAA
    45481 AATTGATCAA GATAACCGTA AGCTTCAAGC TTAGTTCTAT ATTTTTCCCA ATCATCACCC
    45541 AATGCTCGAA TAATCATCAA TGTACTATAT TTCTTTGGTT CATCATCTAC TGGTATATCA
    45601 GTACCAGGAT CAGGAGTGCT CGGTGTATTA TCTTCAATAT ATTTTTGAAT TTCTTCTTCA
    45661 GTTTTGTTTT CATATCCATT AGCAATTAAC CAATCTTCAT CAAGATTTAC GTTAATAATA
    45721 TTTCCATAAT TAATCGGTGG ATATTCAACA ATACCATCTA CAAATTTTAC ATAAGGCATA
    45781 TTTATCTAAT TCCTTTTATT TTTTTTTTAA GAATATAAAC TTTTATAATC ATATTTTAAT
    45841 ATATTATATT GATATGAATG TGATTCATAA CCTTTAGAAT TATAATCATA ATGAACCAAA
    45901 TTATATTGAT ATGAATGAGA TGGATAATCC CATTTATAAT TTAATAACTT ATATTCAAAA
    45961 ATTGGTTTAT AATGTGCAAG TATAAACATA TTCAATTACT CCCATGGATA TACATAAGGA
    46021 AGGAAATAGA AGCAACAAGA CATTCCATTA CCGCCAGTAT TTCTAACTAA TTTAATTACA
    46081 TCATTTTTGT TAACATTAAT TGGAATTGAA TGTGAAAGGC CTGTTGTATC AAATAGCCAT
    46141 GAATCTGTTA TAATAACATC AATTTTAACA TCATTTTTAG TAAAAGTATC ATTAGAACTA
    46201 TTAAAAGCAT TGCTAATATT ATATCTTAAA ATTCCATCAC ATGGTATTGT GAATTCAACA
    46261 GTGTTTTCAT TAGGTTTACT TCCAAATAAT GAATATCTAA CATTTGGAAC TTTACTTAAT
    46321 TTTGGTACTG ATTCTAATAT AATGTATGAT TCTTCTGGAG TATAAACATT ATGATCTGTT
    46381 CCACTTTTAA TTCCATTATC ATCATAATCC ATAGTTACAG ATGAATAATT AATATTCTTT
    46441 TTATCATTAT CTGGATTAAC ATAATAATTT GTTGGAATAT TTACTAAATC AGTTTGTTTC
    46501 TTATAAATGT AATTGTTTAA TAATGAATAA CTACCAAAAT CAGTACCACT ATAATAGGTT
    46561 TCAGCATATG ACATAATTAA ATCTCCTCAA TTGGATAAGT ATATGGAAGG AAGTAAAAAA
    46621 CATATTTATA TCTTATATCA GATCCACAAG ATTGTTTAAA TGTAATTTCT TTACCTTTTA
    46681 ACTCATCAGT AATTTTAAAT GCAAAACCAC CATAACCATC AATTGTGTCT CTTGTTCCGT
    46741 CATATGGATC TTGTATTGCT CTAATCATAA TTGTTTTATC AAGTGGTTGT AAAACACCAT
    46801 TAATCGTAAG TTCTATTTGA TTTTGATAAT GTTGTACACC CGTTTTTAAA CATACACACA
    46861 TTCTAAGAAC ACCTGTTGTA TTAGGAAGGT TAAACTTAAC TTCTGTATTA TATGTTTCAG
    46921 CTGATGTAAA TTCTTTAGGA AATCCATATT TTAACATTCC ATATTTCATA ATTATCATTT
    46981 CATCAACCGT ATAAGTTTTA TGACCGGTTC CATCTTTTAT ATTGTCGTCA TCATATAAAA
    47041 ATGAAGTTTT AAAAACCTCA TTTGAACTTG TATTATAATT AAGACGAACA GAATCATCTG
    47101 TTTTAACGAC ATAATTACCT GCAATAGATA CTAAATTATC TTGCTTAGTA TAAACATATC
    47161 CATCTAAGCA TGAATAATAT CCCAAATCAA AGTTGTTATA AATTGTTTCT AACATTTTAA
    47221 ATTAAATTCC TTTCATTAAT CTGTTGTAGC TGTTCCATAG AATGCATCAG TATCTTCCGT
    47281 TACATTTGGA CAAGCAGTCA TAAATAAACT TCTTGATCCA GTAACATTAA TACATTTATA
    47341 AAATGCACCT TCAATATTAG TTAATTTTGT AAATCCACTA TTAGGAGCAT TATCAACTAT
    47401 TGTATCAAGA TCTGCAGTTA AACCCGTATC ATTGCCAAAT GCATTTTTCA TATTAACAAT
    47461 ATTACTAGGT AGCTTATCTA TATTAAATGT TGAACCTGTA CAATTATAGA AAGAACTTTC
    47521 TAAATTTGTT ATAGAATCTG GTAAAGATGA AATGTTTAAT TCAGAATTTA TACAATTATT
    47581 GAAAATGTAA CTAATTGATC CTGCTGTTGA TGGCAATTCT GTAAATTTAA GTTTTGCTTG
    47641 ATTACAATTA GAAAAAATAG CCCACATTCC AGATGTCATT TTTCCATTTG TTGGCCATGC
    47701 TGATATTGTT AATACTGAAT CTTCACATCC ATTAAACGCA TATGCAAGAT ATGTTGTATT
    47761 TGCAGGTAAT TTACTAAATT TAAGATTACC CTTTTTACAA TTAAAAAACA TTTCTCCCAT
    47821 TGTCACTAAT GAATCAGGTA ATTCTTCTGT AAAATGAAAT ACTGTATTAG AACAATTTCT
    47881 AAAAGCTTGA TCTGCTGTTC TAAGATTTGA TGGAAGTTTT GGTGCAGTAA TTGTTAAATT
    47941 AGGACAATCA CAAAAACACG CATTCATTCT TATACAATTA TCTGGCAGCG ATGGTATATT
    48001 AAATGTAGAA TTACTACAAC TTCTAAATGT TTCATTTAAT GATGTAACCG TATCGGGTAT
    48061 AGATGTAATA TTTAAATTAG CAGTAACACA ATTAGTAAAA GTATAAGATA ATGATGTACA
    48121 TGTACTTGGT AATGCAGTAA ATGCTAATAT TGAACCGGAA CAATTATAAA ATGCTTCATC
    48181 TAATGAACCA GTAACTCCGC TTGGAAATGC TGAAAATGTT AATGATGCAG CTTTACAATT
    48241 AGCAAATGCA GCGGTCATAG TAGTAAGATT AGTTGGTAAA GTATCAAATT CTAATACTGC
    48301 ATTTTCACAT CCATAGAATG CTTTATTCAT ATTTGTAATA CTATTCGGTA AACTATACCT
    48361 AAAATTAAAA GTAGTACTTG TGCATCCTGC AAATGTATTA TCCATGTTTT TAAGATTATC
    48421 TGGTAATTTC ATACAATCAA ATATTAATTG TGGACAATCA GTAAATGCAT GATCTAATTC
    48481 TTCTATAGAT TCTGGAAGAT CTTCTGTAAA ATTCAATGTT GCAGAAGTAT CACCACAAAA
    48541 TACATAATTA AATTTTTTAA CACTGGAAGG AATACTATCA AAATCCAATT GTGAATTATT
    48601 ACATTGATAA AATGTTCCAA CAATTTCATC ATTAGAAAAA TTTTTAGGCC ACTTTGATAT
    48661 AGTTAACTTT GCATTATGGC AATTCATAAA CATATTACTA ATATCATTTA AATTATCAGG
    48721 TAATGCTGAT AAACTAATAG GTAAACTAGT ACAATTACTA AACATTCCTT GTGCTGTTAT
    48781 TAATTTATCT GATATTTCTA TTTTTGTATT ATCAAATTCT CCATTTACAC TACTTAAACT
    48841 GGTGCAATTG CTAAACATAT AATTTGCAGA ACTTAATGCA GGTGCATTAG TTAAACCATA
    48901 TACACTATGT AGCGAACTAC AATTTAAAAA CATGCCATCT GCATTAAAAA TTTTATTTTC
    48961 ACGCGAATCA AGATTCCAAA CCCATCGTAT ATTTGAATTT TGAAACATAC TTATAGCTAA
    49021 TTCTACGTTT CTAGGATAAT ATTGACCATT GCTTAAATGT TTAGTGTTCA TAAATGCTCT
    49081 GGTTGCATAT TTACAATAAT ATGGCAATGC ATCATGCGCA TAATTTGCTA AATTAACACA
    49141 TCCATTATAC ATATCAGTAC AATCTATAAG TAATTTTCCA TTTGTTGATC CGGCAGTCAG
    49201 ATGTTTTAAT ATTAATATAT GTTAATAATT TTGCTGATTC ACTATCGGAT GAATCATAAT
    49261 TTGGATCCGT ATCCAGCAAT GTTCCAAATC TAAGTTTTGT ATAATTACCT TTTATAGTAA
    49321 CCGTGTATTT TTGCGAAGTA GAATATGTAT GACTTATTTT ACTTGTTGTA TATTCATCTT
    49381 TATTTCCGTC TCCCCAATCA ACAATAACTA GTCCGGTATT TTCTGGAATA TCACAATAAA
    49441 AATGAAATTC TGATCCTACT GTTTCACCAT TAATAGTACC GCCCGGATAA ATGCTTGCAC
    49501 TTATAGGAAC AATATTATTA AAAGCTTCAT AATAACCCAT TGGATTATTT TTATATGGAA
    49561 TATCTTTATG CATAATTAAA ATCTTTAAAA AAATAAATTT AAGATATTTA TTTTAAAATA
    49621 TCTAAACTAT AAATAATATT GATATTAAAG TTTAAAATTG ATAAAAATTA TTAAAAATGA
    49681 AATTTGGATA TTTTTATAAA AGAAGCAAAA CATTTGATGT AACAGTTGCT CCAGGTCTTC
    49741 CTATTAATTC TGATACTACA GATACTAATA TTATGTCTGT AAGAATTCTT CCATATTTTA
    49801 AAAATGGTTC TTGCAAAATT AATTGGCGGA GATGGAACAC AAACTAACGA AAGTGAAATT
    49861 AAAACTTCTA CTGATATTGT TCATACTTAT TCTACAGCTG GATTATATAC AATTAAAATT
    49921 TCTGGAAGTG GTTTTTCTCA AATAATCATT GGTGGTGATG ATGGAGATAA TGCAAAAAGA
    49981 TCTTTATCTG TAAGAAAATG TAATTTTAAT TTTAATTGTT TACGGAGATT TAACATCGTT
    50041 AGATTATGCA TTCTTAGGTT GTAAAAATAT GGATGGTCCT AATTTTGAAT TACCTGAAAA
    50101 TCTTACTTCT GGTTTAATGG CGTTCGCTGA TTGTAATAAT CTTACTTCTA AGATTACTAA
    50161 AATGCCAAAG AAATTAACTG GTGTTAAAAA TATGTTTAGG AATTGCTATA AAATGAGATT
    50221 TGATATTACA AATCTTCCAG ATAAAATAGA TAAGTGGTCT AATCTTGAAT TTGCTAATTC
    50281 TGCAGGAACA TTTCCTCTTA CTGAAATTCC AGATACTTAT ACGACTATGG CATCAATGTT
    50341 TACTAATTGT TCAAATGCTA TTCTTCCTAT TAAGAAATTA CCGCCAGATT TAACAAATCT
    50401 GGGTTATACG TTTACTAGAT GTTATAATGC TATATCAATA ATTCCAGAGA TTCCAAGTAA
    50461 GGTAACAACA ATGAATAATA CATTTACTGA ATGCAGTAAT ATGACATTTA CTTTTACTGA
    50521 ATTGCCTGAT ACTTGTACTA ATATGCAATA TACATTTGAA AGATGTTCAC AAAAATTTAA
    50581 AATCACAAAA TTACCAGCTA ATATTACTAA TATGAAATAT GCATTTGATA GTTGTACAAA
    50641 TCTTGAATGC AATTTAGATG AATTAGTTGC AAATGCTCCA ACTGAAGGTT GGACATCATT
    50701 AACTGATGCT TCATATGCAT TTAGAAATGC AACAAAAGTT ACCGGTTCTC GTTCAGCATT
    50761 CCTAGCAAAA TGCCCAAATC TAACTAATTC TACTGATATG TTTTTAAATA CAAACACTAC
    50821 AGAATAAAAA TAAAAGGTGC TTTTATTTAA GCACCTTTTT TATTTAAAAC TCTCTTTTAA
    50881 CCATTTCAAA CTATTCAATA GATAAAGTTT ATCATTTATC AAATAACATG CTGCAAATAA
    50941 TCTTAAAGAA GTTGTATCTT GATTTTTCAT TTGTGATAAA AATTTAAAAA GATTTTTAAT
    51001 AACATTTTTT GGATCTTTTT GAACTAATTG AATAAACTTA TCTATAAACT TTGATTTAGA
    51061 TATATCACTA TAAAATTTAT GATATAATTC TGTTAAAATA TTAACCAAAT CAATTTTTAT
    51121 ATATGTTTCA AATTCATATT TGTCAAACAG ATATTCTAAA TCGTTAGTTG ATAATTGTAA
    51181 TTCTGGAATA TCTTTAAAAT GTGAAGCAAT ATTAGGTGTA TTTGATGTTT TCATTAAAAT
    51241 TATTTGCAAA TAATGATGCA ATTCGTGATT AATAACATTT TCATTAATCA TATCTTTGTT
    51301 AAAAATCATC AACACACAAG TATTTTGATT TGAACATAAT CCACTTACAT CTTTAAATGA
    51361 ATTTTTAAAT AATTCACTTT CATAATTATA TTTTTCTTTT AAAGATCCAT CTTTTAATGA
    51421 AAATTCTATA TTAAAAGATG AAAAAATATT ACAAATCATC TTTGCATTTT TTGAAAATGA
    51481 AAAACTAAAA ATATACAAAG GAATATCTTT TTCTATTTTA TAATTTTCTT TAATATTAGA
    51541 TGAACATCTA TTAAAAATTT CAGAAGCTTG TAATTGTGTA AAATCTGATG TATTATAAAT
    51601 TTTATTAATT AATGATTTGC TGAATTTAGC ATTTTGTTGT GATTCTAAAA CTAGATTATC
    51661 TTTTTTAATT ACAATTACTG AATCATAAAA TTCTTGTGCA GTTTTCGATT TAATATCTAA
    51721 AATTTTTCTA TAATTATGAT TAATTGTTCT AATACTTTCA AAAAATAAAC GACTATTAAT
    51781 CATATCAAAA TAAGTTTTTA TAAATTTATT CATAAAATGA AAAATATAGA AGAGATTAAT
    51841 TAATCTCTTC TATATATTAT GTTAATGCGC TTTTGCTTGA CGGTGACAAT AATCAGCAAC
    51901 CGCTTGACAA TTTAAAAATC CCCACTGGCC ATTTTTAAGA TCCCAGAAAT TATTTCTAAT
    51961 TCCAACATCC ACAATAGCAA TGATAGTCAT AATCACACAA AGGATAAACA ATTTCAAATT
    52021 GCTCTTATGA AAGAGAACTC CTCTTGCAGC AGCTTTTACA TAAACATCAG TCGGAAGCAT
    52081 GTTGTCACCT CTTTAATTTT TTATTTTATT TTCTAATTAT AGAATAGCAA GATAATCAAA
    52141 AAAAGAAAAC ATAAATGTAA AAAAAAATGC TAAGATACTT TAAAATTTAA TCTCTTATTG
    52201 CTTATAATAA AGATAAGCAA GATTAAAAAC TCTATAATCA TTAATAAGTA TCTTAGCTAA
    52261 AAAGAAATAT CGCTCTATTC TCGATTGTCA TCAATTGTTT ATGCAAGTAT ATTCCGTAAT
    52321 AAATCTCTAA TAATGATTAA ATTAATTAAT CTATACGGAT TCACTAAATT GAATCAGCCA
    52381 TAATTGTTAA ACATTTCTGC TTTAACTTCT TCAGCATTAC CTGGAAGATT TTTTATATTA
    52441 AACATTATAT CATAAAATGA TAAATGAAAA TATATATTAA CTTATAACAT TCTAACACAA
    52501 ATGATATAAA AATTGATCAA TTTGTATTAA AATTAATGAT AATAACATAC TAACATAAAA
    52561 TGATGTAAAA TTCAATTAAA TCATATTAAA ATTTTATATA TATATGTTAG CTTAAAACTT
    52621 AACATAAAAG TTAAGAAATC TAAGTGTCAA TTCATAGATT TTTTACATAT AATATAAACT
    52681 AATTTAAACA GTTTATACAA TTTAACTAGA TAAACTTTAT TTACAAATTA TACATTTTTA
    52741 TATGTAAGTT AAACAATATT AAATTTATAT TTAAAAATCG ATTAAATTCA TAGTAAACTT
    52801 TTTCTTTATT TTCTGAACCT TCATCTTTTA TTAAATATGG ATAATATCCA CATTTTTTAA
    52861 TTTCATTAAT TTTAATTTTA TCTCTATTTT TGACTCTATT AAATGTTTCT TGATTTACAA
    52921 CAACTTTATC ATGCCAATTT CCATTCCATA ATATAGCAAT TTTATAATCT TCTAAAATTA
    52981 CATCAACATC CCATCCATTA AAAATTGGTT CATTATGTTT TACATTTTTA AATTTTTCTT
    53041 TACATAAAGA ATAAAATAAA ATTTCATTTT TACTTCTACG TGTATTTCTT TGTATTGCTG
    53101 CTGACTTTTT TCCAGCTTCA CTTAAAAGTT TTCTAGTTTT ATTTGAAATA ATTCTTTTAC
    53161 TTTTAACACA TATCTTACAG TATCCAGATT TATTTCTATA ATTTATTTTT GAATTACATA
    53221 TTTTACAATA TCTTTGTTCA AGAATTTTTC TTTTACGTTT AAAAGTATTG GAAATTTTTT
    53281 CTTTTATATC ATTACTAATA ATTCTCACAT GAGCACAAGA AGTAGAACAA TAAAATTTTT
    53341 CCCTTTTTAA AAAATTGTTT TTTTTTTGTT AATTTCAGAA TAAAATTTTT ACCACAATTA
    53401 TTACAAGTAC ATCCGAAAAA TATTTTTTGT TGTATTTTAG CTTTATTTTG TTTAATTAAC
    53461 GAATTTCTTC CACCTAGTCT AAGTTTAGAA ATTCTCTGTT CATAAAATGG TGATTGTTTA
    53521 CATAATCGTT AATGATTTCC GTCTATCTCT TTTTAAAATA AATTCTTTTT CACAAAATTT
    53581 ACATTTAAAC ATTTTTATTA ATTTTTTTTC TATTTTTAAA TTAAGTAACG GAGGATGGAA
    53641 TTGCACCACC GACCTTTTGG TTATGAGCCA AACAAGCTAC TACTGCTAAC ACTCCGTTAA
    53701 AATAATCAAT AAGAGCTACT TATCTGGATT ATCAGCGCTA TATGATTGAT AGTGTATCTA
    53761 ATAGTTTTCC TCCTGTGCTA TAGATTCTCT ACACATTAGA TATTTTGTAT CATGAAACTA
    53821 TCATGATATA GACATGCGCA CATTATAATA AAGTTTTATA TCCTTTAGCA TGTTTAAAGA
    53881 TAAACGAGTT TTACGTTATT CGTTAAAACG TTGTTGGCTA AACAAAATTG GTGGATCTAA
    53941 AGAGATTCGA ACTCTTACTG GTAATTGGCT CCATTTGTAG GTTTACCTTA CCTCTTTCCA
    54001 AAAGTAGACC CATTATAAAA AACATGCTTT GGTAATCATC CTTTTCATTA AAAGATGGCA
    54061 GAAGCACAGC CAACATCAAC ACTTACTAAT TATTTCATTT GCTTAGTATT TTTCTTAATG
    54121 CATGAACGTT ATTAAGCAAA GTTTGTTATA TTACTCCCAA ACAAACAATA GGATTTTTAC
    54181 ATCACGGATA AAAATCAAAT CCGAATTTGT TTTTAACTGC AAATTACAGT TAGATGTATG
    54241 ATGAGTACAT CATTAAAATT GGAGCAGTCG GCTGGATTTG ATACCAACTA ATACCGAATA
    54301 GCATTCAGGG TTTTATCATA AACTACGACT GCATATGGTA GTCCTATCAA GATTTGAACT
    54361 TAAACTAACT GGATCAAAAC CAGTTGTGCT GCCAATTACA CCATAGGACT AGTAAAATTA
    54421 GATTTCTTAA AGAAAGACCT AAGCTGAACA CAAACACACA ACATAACAAT AAGGAGGTTA
    54481 TCATAAACAA TATTAACTTA GGTCTTTCTT TAAAGAATCT AACTTATTTC AATGAGCTTT
    54541 AATAAAGATT CATTTTTAAT TGTTATAATC TTTATAATAT ATAAAATAGC AATATAAATG
    54601 AATAAGTAAA CTGTTAAACT TAAAAATATT TATAAATTTT ATAGAGCATA AATACTTTTT
    54661 AAAAGAAGTA TGAATAATGA TTACAGAAAG TGATTATCAG CAATTGTATG ATTGGTTTTT
    54721 GTCAGCAATG CTTCCAATAG TAACTAATCA AGTATCTAAA GAATTTAATG AAAGTTTATC
    54781 TAATAAATTA AATAAATGTG AAGAAATATA TTCAACATTG GATAAAGAAT TTGCTACAAT
    54841 TAATAGTGAA AATATAGCAA AATTAACATT AAAATATCAA TCTGGAACAA GTGGTAGTAT
    54901 TGATTCTAAT GGATTGATTA ATAAAGAAGT ATCTGTTATA AGTGGCAGTA GTTTACAAAA
    54961 TAGATTTGAA AAAACTGGAA ATTATCTTAC TTTTTCATTT AATCCATTAC CCGCTTCAGT
    55021 AAAATATGTT GAATCAATTT CTTCTCAGTT AACAAATTTT TTTAATTCAA AATTAAACGC
    55081 TCATAATAAT GTTTCATATT ATACAACAGT GCACGCCCCA GCATTTACTT CATTTTCAGG
    55141 TATGATTTTT AAAGAAATTT ATGATAAACA TGATACAGAT GTATACGCTC ATAAAAATTT
    55201 AATTTCACTT GAAAATTATT ATAATAAAGA TACAACAAAT GCACAATTAG AACAATTAGC
    55261 AAGAAAAGCT CAAATTTATG CTAATAATAG TGTAGAATCA CATAATAATT CTACAGATTT
    55321 ATCTGTTCAT GAAAATAGAT TTAACAATCA TAATACAGAT AAAAACGCAC ACAAAAATTT
    55381 AGAATCTCTT GATAATTACT ATAATAAAAA TGAAATAGAT ACTAAAGAAA ATACATTAAA
    55441 ATCATTTATT AATGATGAAA ATTATTTGAC AAAAAATTAT GCAAAAAATG CTATAGAAGA
    55501 ACATAATAAT AATGATAAAT CACACGAAAC ATTATTTAAT AAAAAAGCGA ATATATCAAA
    55561 TCCCAATTTT ACAAATGATG TTACGATACA AAATGATTTA TATGTTAATA ATGTTGCACA
    55621 CATATCTAAC TTGTCTTTTA ATGATGATGT TATAACATTA AATAGATCAA TTACAATTTC
    55681 ATCTTCAACT GCAGTTTTTG CAAAAGCTGG TATTTATGAT GTTACTATTG TAGATTCAGC
    55741 TGGAAATAGT AATTTTAAGA ATATTAAATC TATAAGTTTA TCCATGTTAA ATGGTACAGT
    55801 AGAAAATGTA AATGAAAATA ATGGCAAAAC GATTCCTAAT ATAGATTGGT GTAATCAAAG
    55861 AATTAGTGAA ATTGTACCAT ATGGATCAAT GCCAGATTAT GCTAATTTAG AAATATTGCA
    55921 AAAAGGTGAT GTGTCTTATA TTTGGAAGGT AAACGTACCT GGATATATCA TGATGTCATT
    55981 TGGAAATAAC TCTGACGTTG ACTTTGCATT ATATGTAGCA TCTAAATCAG AATATCTACA
    56041 AAATTTAGAA AGATATACAT CTGAAATATT TAAAATTTCA GAAGGATTTG GACACGGAGA
    56101 TGGAGATCAA AGTAGTATAT GTGTTCCAAT ATTTCCAGGA ACTCAAACCT ATATTAGACC
    56161 TACTATAGAT AATTCAAAAG GTAACATAGA AAATGCAGTA TGGATATTTG TTCCGTGTTT
    56221 AGCTACACGC GAATTTGAGG AAAAACACAA TTTGTTTATT CAGCAAATAA CTCAAAATTT
    56281 AGGAACAGGT CATCTTAATA AAAATACTTC CGGTTATTAT AAAATAACTG ATATGTTTAA
    56341 TACTAAATCT AATCAAAACA TTTGGATTGA AAATTTAAAA TAAGTTTATT TTATTTTAAA
    56401 ATAATAAGAG ATTTTTAATT ATGTTAAATA ATAATTTTGA TACCGATTAT GATTATGTTG
    56461 ATGAATTAGA TATTACTGAT TCAGAGCAAA TTGCTAAAGA AATAGATAGA ATTGAACAAG
    56521 ATTCACTTGA TGCAAAAAGA AAAAAAGAAA AAGATAAAAA TTATTATGTA ACAAATAAAG
    56581 AATTATTGGC AGAAATTAGA AAATATATTG AATCAAAGAA AAATGATCCA GATGGTAAAC
    56641 GGACATATTT CTGAAGAACT TGGAATAATG ATTATGAAAA TTTGTATAAG ATTTTCACTT
    56701 CATCCTAGAT TCTTTGGTTA TTCATATAGA GACGAAATGG TAGCAGATGC AATTTATACC
    56761 TGTTTATCTA GAGGTGTAGA TAAAATTGAT CCTGACCGTC CGGGTGCTAA TCCTTTTTCT
    56821 TATTTTACTG CAATTGCTTT TAATTGTTTT AGAGGACGCA TTAATTCTGA AAAAAAATTT
    56881 ATGGAAACAA AAAAACGATT TAGAGAAAAT AGATATTCAG ATTTTGAACA AAAAGAAGGA
    56941 TTAAATCAAA CTCAAGATAA TCCTGATGAA GAAGATTAAA ACTATAATGG AGATTTATTT
    57001 AAGAATCTCC ATTATTTTTT AAATCATTTG ATCCATCAAT CTATCAATAA ACACTCTTTG
    57061 ATATGGAAAT ATTAAATTTT TAGCAGTAGA TAAATCAAAA TAATATGCAT CACATAATTC
    57121 TGGAACCTCA ATCATATTTC CGCTATGCGA TGGCCATTCA GTCATGCACA TATTTGATTT
    57181 TATATCAACA TGATTTCCAT CTGGATTAAA ATCATATTTA CATGCATAAA TGTGCACACA
    57241 TTTTTTTCTT TTACTTGTAT ATGCAGTACC TAAATATAAT AAATTAGATA AATTTATATC
    57301 CGGCAAAATT AATGCGGTTT CTTCAGTAAA TTCTCGTATA GCAGTACTTA AAATATCTTC
    57361 ATTTTGCTCT ACATGTCCTT TAGGTATATT CCATGTACCA ACACTTCTAT TTTCATATCT
    57421 AGGTCCACCA TTTTTTCCTA AAAGAACCTG TATTGTTCCT CGTTTATCCA TTCGATAAAC
    57481 TAGAATTCCT GCTGATATCT CTTGCATATT TTTTATATCT TTTTATTTAT TCTATGATTA
    57541 TTTAAAATTT GCTTTCTGTA GAAAAAGAAA CAGAGAATTA GCAAAGAGGT AAAACTAATT
    57601 CTCTGAAAAG AAATTCATTT TCTTTTTAAT TATTATAAAA GTTAATCTTC AATAACAGAA
    57661 CCTCCATACT TAAGATTCTG TTTTGCTTTC TTAATGCGTT CAACATCTTC TTCTTCAAGT
    57721 TTTGCATGGA AAATATTAGA AATGATCTCA AGGAAAAGAT AGTCGAGATC TCTATCACGA
    57781 TTGAGATTAC TAAGAAACAG CTTAGAAAGT TTACGTGTTT TTGTATCACT TCCATTACCA
    57841 TCAGAAGAAG AATACATATT AATAAATTGA GTTCCAGCAA GTACCATAGG AACTGGATTT
    57901 ACACCTTTAA TCTTCATAAG AAGAAAAGAT GTAAGAACAT CATATGTAAA TTCAACAGAT
    57961 TTTTTTACGG TTTCATTATT AATATCATAA TCATTATCAC GATAAACTTT TACCATCCAA
    58021 GCAACTGCTG CAGAAATAAT TGCATAAATT GCAGTTGGAT TTTTCTTAGA TTCTGTTTCA
    58081 AACTCTTTAG AAAGATCTTT GATATTTCTT TTAGAGAGAC GATCAAAATC CCATTTAGCA
    58141 AAAAGCTCTC TATAAGTAAT AAATTCACTT GCTGCTTCAG GACCAACTTC TCCTACTGCC
    58201 ATTACACGAA GAACATCAAG AGAAATTTTT CCAAAACGTT TTTCATAAGA ATTCATTTGA
    58261 GAGCTGAGAA ATGTCCAAGC ACGAGGCGAT GCCCAAGATG TAGATTCAAC AGGATTCATA
    58321 GAAAGATATA CGTCACCCTT ATTATGAATA AAGGAAATTA CATCGTCTCT AACATTATTT
    58381 TTAAATGCAA AATTTGTAAG CCAGTCTTTT GCATCAACTT CAACTTCAAC AAACATCATT
    58441 CGATTACATA CAGGAGCTGG AATTGGCATT GCACCAGCTT TATCAGAAAT ACGATTACCG
    58501 GCAAGAATAA TTGCAACATT ATCTTCAAGT CGATAATTGT TCAATCCTTT ATATGTAAGA
    58561 AGCTGAAACA TATATTTCTG CATCACTCTA TCACAAAGAT GAAAATCATC AAAAAGAATA
    58621 ATAACTGGCG TCTTACCCTT TTCATAGTTA GGCGGACAAT AATCAAGATT ATCAAGATTA
    58681 AGAATTGCAG GTTTAGACCA CTCGACAGTT TTACCGTTTT CAACCTTACA TGGAAGTCCT
    58741 GTCAGATATT CAAGAGCACA GTTACTAATA TACTGACATT TAAGACCCCA TCCATTTTCA
    58801 CGGCAAATTT CTTCCATAAT CATGGATTTT CCAGCTCCAG GAGGTCCCTG AATATAAAGA
    58861 CGAGGAGCAG AACGCTGAAT AAGCTGAAGA TCAACATTCG CTGCAATATA AGAACGAACA
    58921 TCATTCAGTT TAATAGATGC ATTTGTAATT TTAGTAGTCA TAACTTTGTT TACCTCTTTT
    58981 TAATTTAGTT GTTCTAAAAT AAAAATAACA TAGCATATAA AAAAGTTTAC TGATAAAAAT
    59041 AAAAATGTTG ATATTTTACT CAAATAAAAG AAATCTAAAC ACAATAATAA TGTGAATAAA
    59101 ATTATTTCAC AAATTAAAAT TATTTTTGAT TATTATTTCT AATAATTCTG TATTGTTAAT
    59161 TATATCTGGT TGCCCTATAT ATGTGTCTAG ATTTCTTCAA GTATATATTT TCATTAGTTT
    59221 TATATTATTA AAGAAAAATA TTCGTATTTT TAACAATAAT TATTATATAA TGTTTGTTTA
    59281 CTGAAAAGTT TACTAATAGA AAACTTAAAA GAAATCTAGA CACATATATA GGGCAACCAG
    59341 ATATAATGGT AGAAATAAAT AATTTATAAT TTAAGAGAAA TGATATTTAA AAATGATGGA
    59401 TAAATTTGAA AAAGCATATA TGAATTCAAT CAAATTATCT AAGCAAGGTG GTGGATTGAA
    59461 TGAAGGAATT GCATCAACAT TAGTTAAAGC TGGATTGAAA ATTGCATCAA AGGTTGGTAA
    59521 AAAAGCTATT AAAAGAGGTA CTGAAAGTAT TGTTAAAAAA TCTGGTAGCA ATTTAGCTGG
    59581 AAAAGTTGCG GAAAAAACAA TGGAAATTGC AGCATCTAAA ACATTGGCAA AAGTAACACC
    59641 TAAAATTGTA ACAAAGATGG TTAAGCAAGT TGCATCAAAA ATGAATAAAT CTAAAATATT
    59701 TAAAATGTTA TCTAAAAAAC GTTATTTAAA AGCTTTAGTT GTTGATAGAA TATTGGAAGG
    59761 AAACACAGAA AATTTTAAAA TATCTGTTGA GTTACTTATT GATTATGTTA AAGGAAACTA
    59821 TACTTCTACA CCATGGACAG TAATTGCTTT ATTAGCCGCA TCAATTGCAT ATATTGTATT
    59881 ACCAGAAGAA GTTGGAAAGA AAATAGAAGA TTCAGAACTA ATCAATAAAA TATTAAGTGA
    59941 AACATTTATC AACTGTAAAT CTGAACTTGA TAAGTATAAA GAATGGAAAT TAAAAAATCC
    60001 ACAAAAAACA ACTGATTTAA ATAATGATGA ACAAATTATA TCTGAGTTTG GCGATGTTCC
    60061 GGAGCTATTA GAAAGATCTT TAGTTAAAGA ATGTAATAAT ATATATAATT ATCTAAACAA
    60121 CACTCAGAAC ATAGCCAGAT ACATTATATT TGAATCTGCG GAGAGTGATG AAGAAAAACT
    60181 AGAAGAATTA CAAAAAATTG ATAAAGATAC TGCAGATAAA GTTGCTATGG CATTAAAAAC
    60241 TCATGGAGCA ACTCCTTTGC AGTTAAATCG AAAAGGATCT CAGTTTTTAT CACAGGGACA
    60301 AAAAGCTGGA GTTTCAATTG ATTCTTTCAG AGGAAAGAAA AAACCTGATA AAGAAGCTGC
    60361 TAAGAAGATT TTAGAGCAAG AAGAATGGTT TATGAAAACG ATGAAAGATG TTTTTTCAAA
    60421 AGAAACATTA ATATCATTAA TTCCATTTTC ACAAAAGCCA ACTTTAGATG ATTTGGAACA
    60481 ATTCTTTTTG TGTATGAAAG ATTATGTTGC AGGTAATTAT GATTTAAGTG AACCAGAATT
    60541 TGATGCTTTA CTTGGAATTG GGTGTGATTT AGGTTTTTCT GCATTGTCTT TAGCATTAGG
    60601 AGGATATGCT GCATTTGCTA CGTTTGGTTT ATCAGCTATT CTTGGAGTAA TTAGTTGTGC
    60661 TGCTACACTA GGATATGTTT GTGATAATAT GGCAATCATT GGAAGAATTT ATAAAAAACG
    60721 TAAAGCCGAA AATAATATGA AATTAAATGA TGCTGAAGTT GTTGCAGTTA ATCCATAAAA
    60781 ATAATTTATC TTTTCATAAA AAGTAGTTAT TTTTAAAAAT AAAAATACTT TTTATGAAAA
    60841 GACTAACTAA AAAAACAAGA AAAAGACTTA TTAAAAACAG ATCTAGATTT ATTAATTATA
    60901 GGTTAAAACA TACAAAATTT AGATTAAAAG ATATTGTTAA ATTTCTATAC GATAATGAAA
    60961 TATACATTGG TATAATTACT GAAATTTCAT TTGTTTTTAA AAAACCATAT TATACTATTA
    61021 ATTCATTAGA TTTTAAAAAA TGTTTTAATG TATATTCTGA AAATATTATA TCAAAAATAA
    61081 AAAGATATCA TCATAAATTA AAACGTGTAA AGCATTTATT TAAATCTCAT ACGCGTGTAA
    61141 ATATTAAAAT TTCTAAAGAA TTTATAAATG ATTATTGTAA CTTTTATAAA AAAAATATTT
    61201 CAGAATTTAT AAAAGAACTA AATGATAACC TTATTTTGAT AGATTCTTCG CATGAAATAG
    61261 ATATTTTAAA TTTTTATAAA TGCAGTAAAT CATATGATGT ATATCTTAGA GATCATTTAA
    61321 TTTTACATGA AGATATCATA ACTAAATTTT TATTATAAAA TTATAAATTT CTCCATTATC
    61381 GCTAGTATAT CCATCTTCAT GTATTAGTTT TTCGTATTTT TGTTTACTAA TTTCAATTAG
    61441 CGTAACCAGA TTAGCAGTTA TAGAATTATC AAACGCAATT ATAAGTTTAA AATATTCATT
    61501 ATCATATTTT GTTAGACCGC AAAATCTATT TAGTTTTGAT ATTTGAAATT TTCTATGTGT
    61561 TAATATTTCA TAGCATAATT TATCAGTTAA TTCATAAGTT TTATTTAATC CCAATGTATA
    61621 GCTAACAAGT CGTTCAAAAT CTCTACTTCC AGAATGAATA GAAAATTTAA AATTTTTTTA
    61681 AACCAATACT TTTTGATTTA GGAAGATATT CAATTGCATT TTCATCAGGA CTTGGAAATC
    61741 CTTCAGTTAT TAATTCTTCC ATAATTAAAT TATAAATTTC AAGAAATTTA GACATATTAA
    61801 ACACCTAAAC TATTATTTGG TGTTTCACCA TATCCGCCAT ATGTTTCATC TTCTTTATTT
    61861 GGATAGTTAT AAACTCCACT TGCCATTATA TTTTGATTTT TATTATTACT TGGTTTTGTA
    61921 TAATTTGCTT GTTTAGTTTC ACTTTGTTGA ACATCATTAA TAAGTTCATC AATAAAATCT
    61981 TCACCGGGAA TTCTTTCAAC ATTCGTCGGA TTTACTTCTT CATGTGAAGC ATTTCTTCTA
    62041 ACAGCTTTAC AAATAAAAAT ATATCTACCA AACATTGGAT TAATTCCACC TTGATTAGTT
    62101 AATTGTCTAT CAATAACTTG GTTAACCTCG TACTCTTCTT CAATTTCTCC AGTTTTTAAT
    62161 CTAAAGAAAT CGCCAACCTG TGGAGCAATA TCCCATCCGG GGTGAATTTT CAATGTTATC
    62221 TAATGTATGA TATGTTAATT CTCCAGAAAG ATAACCTGAC AATTTATATC CTCGTTCTTC
    62281 TTCAGGATAT AACCATCCTT TTAATGTACC AGTTAACGGA TATAAATTAG AAATTCTTGC
    62341 AACTGATTTA AAGAATTGAG AATTCATTGC GCGTTCTTTT GTTTCAGGAT AAACATTAGT
    62401 TAAATAAGTT GAATTATCAG GTAATGTTCC ATAAAATTCA GCATAAAATT CTGGTACATC
    62461 GATTTTACCA AAATATTCAT TTGTTAACAA ATCACCATAA GCAGGAACAA CAAATATTTC
    62521 CGATGAAATA GTTCCAACTA ATGAAGTAAA TCTTGCTCTA AAATCTTCTA CGGAAATAAA
    62581 AAGCTCAATT TCTTCCATAG CTTCATATCC CATCATGTTA AATGCAAAAT CTTGTTTTGA
    62641 AATATTTAAA AAAGCTCTAA CATCCGCTGA AATATAATAT TCAGCTGTAG TATCTTCACC
    62701 ATATATAATA TTAGAATGAT TTTCCTTGCC TTCTTTAAAA AATGTATTAT ATTTTCTAAA
    62761 ATATGCAAGT TCGATACCAT TAAGTCTAAT CATATTATCA TAATAATTGC GCATCAAATC
    62821 TTGTGATGCT GACTGACGGA TAGGATTTGC CCATGAAAAA ACTTGAGGAT TATTTACAGT
    62881 TTTATCTAAA TAATTAATAT ATGAAAACTG CTCAGCTTCA CTTACATAAC GCTTTCCAGG
    62941 ATTTCGTGTT TCTTTTATTG CTCGTTTGGT TTTTCGAACT TTCATTCACA CAATTTAATT
    63001 AATTCAATTT ATACTGTTAC TATTTATCTA AATTTTATTA TATCTGGTTG CCCTATATAT
    63061 GTGTCTAGAT TTCTTTATCA GTTTGAAATA AATGCAAAAT AAAAGTGAAG TTTTAGCTTC
    63121 ACTTTGCATA TTTTCCTTTA AGTTCTTCAC CAATAAATCT AGATTTATTT AGAGATAACA
    63181 ATGACAAATA ATATGTTTTG TTTATTTCAT CTTTATATCT AACTATTACA AATTGTGTTG
    63241 AACCAATTTT TTCCAATCCA ATCAATTGAA AAATTCTTCC GAGTTCATAT TCTTTAAACC
    63301 ATCCATAAAG CCATTCCGGT GGCAAATCAA ATTTATTACA ATATTTTAAA AACGTTTGTG
    63361 CACATTTATC ATTTTCATCT GAAACGACAT GCGAAACGAT TTTATTAAAA TTTGTTTTCA
    63421 TAATTTGATT TGCCATCCTT AAAATTGTTT TAACGATTTA TCAAAATATT TGTAAGTTCT
    63481 GCTTCATTAA TAAGAAGTCT ATCTACAACC TGAGCAGGTT TAAGACTTAC TCCTTTTTCG
    63541 AATTCACATT TATTTGTAAA ATTCTTTGAA ATTGTAGGCT TTGACATCAG ATACATTTCA
    63601 ATATCTTCGA CGGTAAGAAT TGTTGAAGCA GCAATATACT GAATAATTCT ATTCATTCGA
    63661 TGTTCCTGCT TAGCAGCTTC AAATCCAGTT TTTTTATTTC GTTTATTCAT ATATTCATGC
    63721 AGCCACGTCC AAAATGCTCC ATAAATTCCA ATCATGGGAA TTTCGCGCTG TTCAGGAAAC
    63781 ATTTTTCTCA GTTTATAAGG ACTCAGATTT TCATATTCAT GTTTATGACA TTCACAAACA
    63841 CGATGTCCAC AATACGTAGG AATATTACAT CCAGGAACAC AACAGAGATG AATTTTCTTC
    63901 TTTCCATAAT ATGTCATAGG AATATGAGAA ATTACATTCC GCTCCATATC AAAGTTTACA
    63961 TTTTTCTCTT TATATTTTTC ATATGTTTCC AAATTCATCA GTTCTTTAAG TACTTTTTTT
    64021 AATCCACTTG CAGAAAAAAG ATTTTCAGAT TTTGCAAGTT CATCGAAAAG ATACGCAGTA
    64081 ATGTTAGTGT CAACCATCTT AATACCTCTT TCTTTATTGT AATTGTTGTA GTTTGTAATA
    64141 GAAAAATAGC ACAAGAATAA AATAAGTAAA CTTTAATTCA ATTAATATTT CAAACTGATA
    64201 AAGAAATCTA GACACATATA TAGGGCAACC AGATATAATA AAAATTAGAT AAATAGTAAC
    64261 AGTATAAATT GAATTAATAA AATGATTATT AACTTTAAAG ATATTATGTA TGAAACATTA
    64321 GTGATGGAAT CTGCTGAATT GATTAAAGAA GGACGGAAAT GCTATTGCTG GTGTAGAAAG
    64381 AATTTCATTA CAGAATATTA AACCTACTGT AAATCAAATT ATTAAACAAT ACATTGATCC
    64441 AGTATTTCCT AATTCTGTTT TAGGAAAATC TGTATTTTTA TTAGGATCAA CTGGAAAGAA
    64501 AGAATCGTCT GGTGATTTAG ATATTGGATT TGATTTAACA TATAATGCAT CTACTGATAT
    64561 TAGTATAGAA ACAGCTGTTG GAATGTTATA TGATTATATT AAAAGTGTTA GCAAGCTTGA
    64621 AGTAAAAATT AATGAATTTA CACATGATAT GATTCATTTT GGATTTCCTC AATATGATAT
    64681 TAATGGAAAT CTTAACGGTA AAACTGTACA GGTAGACGTA TTATTTACAG TCACCCCAGA
    64741 GTTTTGTAAG TTTTATATGT ATTCTCCATC AGAAAAAGAA TCTTCATTTA AAGGGGCTCA
    64801 CCGAAATGAT CTTTTAAGAG CTATAGCAAA GACGATTTCA TTTCAGCCGT TAAAAGAAGA
    64861 TCTAGATGGA AATTTATTAA CATGGATTCA GTTTGATTTA GCATCTAATG GAATGTTTAA
    64921 CTGTGTAAAA ACTATTGTAG ATGAAGATGG AAATCATCTT AAATGGGGTA ATACTGATGA
    64981 AAATTTAGAA ATTGGATATG CAGTAGATTT AAGTAAAAAA CTTATATCAG ATAATCCAGA
    65041 TGAAGTTATT AAATATTTAA TTGGTGAAAA ATATAATATA AATGATGTTG ATACATTTGA
    65101 AAAATTATTA AATATTATAG AAAATGATAA TGATTTTAAG TTTTCTTTTA TAAAAGATAA
    65161 AATATTAAAT GAAGCAGCTT CTTTAATTTA TGAAAATAAT AGAATTCAAT TTCCAGAAAT
    65221 AATGGAGAAA TATTTATGAA AATATATGCA GATATAGAAT CTAAATATTA TATGTTTAAC
    65281 GGAAAAGAAT TTAAAACTAC TAATGAAGCA TGGAATGAAT TAAAAAGATA TGTTTTATCT
    65341 AAGTATACTG ATTCTTTGAA AGAAGAAATT ATTATTGATG ATACACAGCA TTTGATAAAA
    65401 ATTATTACGA AAGATACTAA AAATCTTGCA ATGGATCGTT ATGTTCCTAT TAAAGATCCT
    65461 GTGAATATTA TTGATTTAGA TGCTAACGTA AAGTAATAGA ATGGAGAATA TAAAATGAGT
    65521 GTTTTAAAAT CAGCGCAAGG CGTATTAAAT GCAGCTGGAG CAGCAGCAAA CTTAATAAAT
    65581 GGATTACAAC CTAAAGAATT TTATTCTGTA GCTGATTTTT ATAATTTTAT TAAAAAGCCA
    65641 GATAACGTTC CTACGAATCA TCCATTATTT ACAGTTGTAC CTCACATGTC AAATTCAGTA
    65701 GATTCTGCTG GTAATATGTA TCCAATAATG AAAACCATGT TTACTGATGA ATGGTTAGCA
    65761 AAATTTGCAA TTTCTATTCA ATCAATTACT TTACCACAAC TTGGTATAAG TTCTGGCAGT
    65821 AAGTTTGGTG AAGCAGTTGT TGATGATACT CCATTAGGTT GGTTTCAAAG TATGGCTAAC
    65881 ACTTCTCCAA CATATGCTAC GTCTAAAGAA ATTACCATTA AATTTTTAGA TACGCAAGAT
    65941 CCGGTTATAG AAAAATTTAT ATATCCATGG TTTATATATT GTATGAGAAC TAATGATAAA
    66001 AAGTATACAG CAGAAGAGCT TCAAAATATT TTATATAAAC ATTATTCTGT TAATTCAGCT
    66061 ATTAAAGATA CATTAAAAAC CGGTGCAGCT AAAGCTGTTT CTTGGTTAAC CGAAAATGCA
    66121 ACTCCGGGAA TTAGTAATGC AGGAAAATCA ATTGCAAATG CATTAACTAA GAAAAAACAA
    66181 ATATCTTTAA ATGAAGCTCC TTATACATTT CCTAGAATGG ATATCGTAAT TAAATTTTAT
    66241 CGTCCTGATG AAGTTATGGG TATTTCTGAA ATGATGAATC CGAATTTCAT TTATAAAATA
    66301 TATGGAGCAT ATCCAACTGA AATAACACTT GTAGATCCTA TGTCAGGAAA GGGAACTGGA
    66361 GCTGGTGATA TTCAACGTCC AGTTAAATTT GCATATAATC ATATTGTATG TTTACCAGAT
    66421 GCCGGATGGG AATCGGATTA TTTTGGAACA AGTCACTTTC CATTTAAAGG TCTTTCACCT
    66481 GCTAAATTAC TTAGCCAGGC ACAAAATATA ACTGCAACAG TTGCAGGTCA AGCATCATCA
    66541 TTATCAAAGG CATTTAAGTA AAATTATGTT ATTTTTTAGA AATAATTCAA TGATATCAAG
    66601 AGTTAATCCA CTCAATAAAA TGGTAAGAGC TAATAAACAA GTAGCAACAC CTTACCAAAA
    66661 TACATCATTA TTACAGTCTA TTTCTGGTAA AAATATGAAT AATATGATTA ACGATGCTTC
    66721 AAAATTTAAT CAAAAACGTT CTTCTAGACA AGAACAAACA AAATTTGTCA ATGATCTTAT
    66781 TAAAAGGAAA ACCAGTAGTA CTACATTAAA AACAAAAACT CAATTTAATA TTCAGCAAAC
    66841 AGCTAATTAT AATTTTTCAA ATAGAACATT AGATAAATCT AATTTACCAA CACCATTACG
    66901 CAAATTAAAT CAAGATATTA ATAATATTTC TAAATTTGAT AGAGATAATT TACCAATTCC
    66961 ACCACGCAAA AATAATCAAA ATATAGAAGA TACTAATATC AATGATGAAA TTACATCACA
    67021 GCAACAAGTT TCACTTAATA AGACGACATT ACCTATTCCT GAATATAAAT CACCAAATAA
    67081 AAATATTAAA GAAGAATCTT CTAAGAATCT TTCTCAGCAA GAATTACAAA ATCTTGTAGA
    67141 TATTGCTAAT AATGGCAGTG GACAAGAAAA AGAAAACGCA GTTACTATAT TAAAATCTAT
    67201 AATGGAAAAT AATAAAGAAG CTCCTAAAAT TATATCTCCA ATGGCAAAAT ATTCTGACAA
    67261 AACTGAAATA TCAAAAAGTA TAGAATCTGA TAAACAAAAT TTAACTGAGA TTAAACCACT
    67321 TAGTGTTGAT GTAAAAGAAA AGGTTATAAA AAGAATTATA ACTGAAGTAT ATGATGAAAA
    67381 AGAATTTGAA TATCAAAAAT TTATTGAAAC AATCTATAAT ATCGCAGTAG CTCATAAAAA
    67441 AAGTCCTGTT CTTATACCTG TATTAAATAA AGCATTAAGC AGATTAAATA GGGTTTCTAT
    67501 AATAAAACTT CCAGAAGAAC TAATGCAAAA ATTTATTACA ATTGCTCTTG AAGAAATCTT
    67561 TCCCGAAACA TTCAAGAAAA ATTAATTATT TTATTCTGTC ATTATTTTAA ACTGATAAAG
    67621 AAATCTAGAC ACATATATAG GGCAACCAGA TATAACAGGA TAAACAATAA AAATAATGTT
    67681 TGAATCAAAA TTTATAAAAA TTAAGTTAAA ATATAAATCA AATTACCACA GTCAAAGAGC
    67741 TGATAATATC CATTAGACGA CATATTTAAA AATTCTGATT TGTTCGGATC AAATTTATCT
    67801 TTTAAAATGT TATTTAAGTT ATGTTTTTGT GTCTGATAGC GTGATAACAC CTTATTATTT
    67861 TTAACCCACC AATAATTTGG TTGAGAAATA CCTATTAATG TGAATCCTAG TTTTTCATAC
    67921 ATATTACCTT TACTAAATCT TCTATCAGCA TATGTGATAA TAGATCCAAC ATATGTTCTT
    67981 CTAAAATAAG CGAGTAATTT TCCTGCTCCA CCAATTATAT GTTTAGCTGT AGCATATCTA
    68041 ATCAATTCCC AATTATAATT TTTGTTAAAT CTTGGTTTGT TAAAAGTCAT TACTGCAACT
    68101 AATTCATCAT TATGGAATAA ACCTAGCTTA ATTTTGCTTT TATCTTCACC CTGAATATGA
    68161 TATCTATTTA AGAATTCATT CTTTGTTTTG ATATCAATTT CTTTTACAAT GCACTTTCTA
    68221 GCATAAATTC TTTCTTGTTC TACACCCAAA ATAGCTCTAA GTTTTTCTTT AACTATTTCT
    68281 TGTTTATTAA CCCATTCATG TTCAAATATA TGAATTAATC TATAACCAAC TTTCTCACAC
    68341 ATTTCAGTTT TCATCAAATG ATAAGAATTA TTAACTCCAA ACTGTGTTGA ATGCCAATAA
    68401 GTACCATTAA ATTCAATTGC TATTTTCTTT TCAGGAATTA TAATATCTAA TTCATAAGGC
    68461 TTAATTAACT GTCTGTCATG TTGTAAAACA ACATTAGTAC ATATGGATTT GATAAAATCA
    68521 TACACTTCAT TTTCAGTTTT TGATTTATCA TGCGGAAAAC AATGAGGACA ATATGGAATA
    68581 TAACTACTTG ATTTAAATGT TTTTGTTTGA TGCATAACAG ATTTAAATTC AGCACCGCAT
    68641 GAAATGTGTT TCCACATATA TTCATCTGTT ATTTTTGAAT AACTATTTGA TAATAATTCA
    68701 TAACCAAGTT GTAATCCTAT CTTTTTTATT TTTTCTAACT GATTTTTTAT TCTTGCTTCA
    68761 TATGTTTTTT CAAATATTTC TTTTGATTGT AATGGATAAT TTACATCATA TTTTTTAAAA
    68821 ATAGCTTGTC TAGCTTTTTC TTGCACTTCT TTAGCTTCTA TTGCATTTCT AACACCGTAT
    68881 TTTTCCAAAT TTGTTTGTTT AGCTTTTTCC TGAATTTCTT TTGATCCAAA TGGACTAACA
    68941 GATCCATAGC GTTCTAAATT TGTATTTTTA ATTTTTTCTC TTACTTCTTT TGAACTGGCT
    69001 GCATGTTCTA CACCATACTT TTCCAGGTTT GTTTTCTTGA TTTTTTCTTT AATTTTGTTT
    69061 GCTTTTAATG GATTATCAAC ACCATATTTT TTAATCATTG ACTGTTTAGC TTTTTCCTGA
    69121 ATTTCTTTTG ATTGCAGAAC ATGTTCTACA CCATACTTTT CAAGATTTGT CTGTTTAATT
    69181 TTTTCTTTAA CTTCTTCAGA TTGTGCAGCA TTTTCAACAC CATATTTTTT AATCATTGAC
    69241 TGTTTAGCTT TTTCCTGAAT TTCTTTTGAT TGCAGAACAT GTTCTACACC ATACTTTTTT
    69301 AATGATGTTT TCTTTACTTT TTCTTTAAAT TCATTTGATT GTGATGGATA TTCCACTCCA
    69361 TAATGTTCTA ATGATGTTTG TTTAGCCTTT TCTAAAAATT CTTTTATACT TAATGGAGAA
    69421 GCAACACCAT ATTTTTTAAT CATTGTTTGC TTATATTTTT CTTGTACTTC TTCAGATTTG
    69481 TGTGCGCAAG AAAAACAACA ATACTTATAT CTACTCATAT ATGTTGCTCC ATAATTTAAA
    69541 TAATTATTAC ACGATTTATT TTTACACTTT TGCGGAAACT GATTTAAACA TATTGATTTA
    69601 ATTAAATATG TTAACTTTTG GAACTCTGGA AATTCTTTAA TAACATTTTC ACACTTTGAA
    69661 ACAAATTCAA CATTATTCTT TTTTTCATAA TTTATTTTTG ATGTTAGATG ATTTTCTATT
    69721 AATGCTTGAT TAAATACATT TTTTATTTGT TCAAATAGAT CTTCATATTT TTCATATCGT
    69781 TTATTCATTT TTCTTTTCCT CGTTTTCATC ATTTTAAAAC TTAATAAATA GTACTAATAT
    69841 ATAATTTAAA TTTATTTATG CCAAGATTTA GAAGTTATAA TGAAGAATTT TTGATCCGGA
    69901 AGCACTTTAG TTGCAAACTG GTTGAATGAT ATTGAAATAG ATCGTCGTAA GCATGGATTA
    69961 GAACGTGATT ATTCTAAGGA TATTAGGATA AAAGATATTA TTCAAAAGAA GTTTGAAGTG
    70021 CCATGTATAT TTGGTGATCG TGGCATAATT TTGAAATCAT TGGAGAATTA TACAGGTGTT
    70081 GTTCAATTAC CATTATATAT TCTTTCTACC GGTTCAATTA AAACAGATAC CGCTAGAAAT
    70141 GCTGATTTAC ATGTTGATAT ATTTTATCAG CAGGATCCTC AATTTTATAA ATTAGATCCT
    70201 TCTGATCCTC ATTATAAGAA ATATGAATTA TCTAGAAGAA GAGGATTGCC AGTATCTATA
    70261 GATTATTCAT TAACATTAAT TACTAAATAT AGAGAAGATT TAGACCAAAT GTGTACTAAT
    70321 TGGATGGTAC ACATGCGTCC TGATGTTTAT TTTAAATGGT GGCATCCTAG AGAAAAATCA
    70381 GTGCCACTAG AATCAGAATT ATTATGGGAT CAATCAATAT CTTTTGATGG ACCAGATGAT
    70441 TTTGACGTAA ATTCCAAATT TCAATACAAA GCTACCACAA ATTTTACATT TAAAACTTGG
    70501 ATATTTCCAC GGATTAAATT TAGCAGAAGA TGCTATTGAT CCTAATTCAG AAAGTTTAAT
    70561 CTATTATTTT AATTGGTTTC CAACGTCTGG TTCTGATGCT CCTGAAAATT ATCCTGTATT
    70621 AGGTGAACTT GGATATGCAG ATGCTGGATT TTATGCAGTT GATAGTAAAC AAGAATTTAC
    70681 AAATGATGGG TCAGATAAAG AAGGTATTTT AGCTGGAAAA TATTTTGAAA ATAATCTTAC
    70741 GGGAACTCCA TCTAGCTTAT ATCCAAATGG ACCTAGTATA AAAGAACCTT ATGTTGTGGG
    70801 TGATATATTA ACTAAAGATA CATTTAACAA TTTACCAGAT TGGGATACAT ATCAAGATTA
    70861 TTGTTTATTT GATAGAATTA TGAATGAACG ATGCGCACTA AAAGCTGTGT ATTTCGCAGG
    70921 TGGATTTCCT ATGTCAGCAA TGTCTATTAC TCCTCCATCA GGAGATTTTC TGTTTCAACA
    70981 TTTTTATTCT GAAAATTTTA AACATTTGTC TCCATCAGCT GGATATTGTC CAGAATTATA
    71041 TGAAGAAGAA TTTGGTATGT GTTATACAGA ATCTATGCCT ATATGTTATA ACTATGATAT
    71101 TTTCTCTAAA GATTTTATTG CAAAAGGAAT ATGCAAAAAT GAAAGATATA ATATTTTAGT
    71161 TCAATCTATC ATGAATTCTA TATCTGGATT TACTCATAAA GTTGAAGTAG AAAATGTTCC
    71221 AATAGATTCA AAACATATCA AAATGAGTTA TTCAAAATCA TTAGATGTAA ATCTAAATGA
    71281 TATTAAATCT AATTCTGGTG TTGTAATTGA TATAACAAAT AATATTAATT TATGGAATAA
    71341 ACATAATAAA TTTGATTGTC ATCGATTAAA AAATTCAATT ACCCCTGTTA AATTTTTGAT
    71401 AGAATCTTTA CCATATAAAA AGAAATGTTC TTTAGTAAAA GAACTTATTA AAACTTATTG
    71461 GAATAATATT GAATTAGTAC ATTGTATAGA TGATAATACA CCTATTAAAG GTAAAGGAAA
    71521 AGATTCAAAC GTTTACTATT TTATTGAATG TAACAATGAT AAATTTTGGA AAGGATTATC
    71581 AGCAATTTCT AATAAGGAAG AAATTCGTTT AATGAATGTT AAATGTTCTA AAACAATAGA
    71641 TGAAAACCAA TATACAATAA TCGCTAACAA TTATTTTTAT TTTGTTTTAA AAAATGAAGA
    71701 AATTTATGAT TGGAATATTG TAACTCTTCC TAGATTTGAA TCAACTGGTC ATCCCATATT
    71761 CAATATAGCA TATCCAGAAG GAAAATTAAC ATACGGAATT AGTATTGATA TGAGTATTGG
    71821 AAGCTGGTAA AGAGTAATTA CCCTTTACCA TTTTATACAA CATGTATCAA AATAAACTTT
    71881 AAAACCAAGA CTTTTAAAAT ATCTTTTCAT ATAAACTTCA TTTATCCAAG CTTTATTTTT
    71941 AAAATAATAT TCAAATTCAC CTCGATCAGC AGCAATTTTA CATTTTTCAA GAAGACGATT
    72001 AATCATTTTA ATATTTTCTT TTATCCAAAT ATTCATTTTT TCTTCTGAAA TTGATCTAAG
    72061 ATCACTAGCT GAATAAATTG ATGATTTTTC ATTTTTCTTT TTAAAGAATT TTGGATTTTC
    72121 AATCCATGAA TTTTGCCAGT TCTTTGAAAA GAATTTAGCA ATGTATCTAT GTTTTATATT
    72181 ATTTGGAATT TTCAAAATAT TACATCTAGT TTCAAACCAA TATCCATTTC CATTAGAAGA
    72241 AACTGCTGCA TATTTAGCCC ATTCTGGACA ATCTTCTCTA TCAAAAACTT TTGTTGTAAG
    72301 TGTTTTCATA TTTTAATCTT TTTTATTTAC AAATGTCTCT GAATTTAAAT GATTTGAAAC
    72361 AATATTACTT GTAATACTCA AAAGTTTTTC TAAATCAAGA ACTTTCATAT GTAGATATAT
    72421 TGAAATTCCA AATAAAATTA ACACTGCAAT TATTAAAAAA ATATTAAAAA TCATATTAGT
    72481 TTACCTTTCT TTTAACTTTT ATAAAAAGAT AGCATGTTTT ATTTTAAAGT AAATAAAATT
    72541 AGTTTACAAA AGATAAATTA ATATTATGTC ATACATATTA GGTTTTAAAC AAACAATAAT
[truncated: 343,600 more chars]
