# Supplementary material for: Clades of huge phages from across Earth’s ecosystems
Source: Nature. 2020 Feb 12;578(7795):425–31. doi: 10.1038/s41586-020-2007-4 (PMC7162821; doi:10.1038/s41586-020-2007-4)
Supplement: Supplementary file 6 — Genbank files for all genome. [file 41586_2020_2007_MOESM6_ESM.zip › genbank_genomes_SD-4/ERM_PHAGE_CIR_75_34.gbk]

LOCUS       PH2015_19_scaffold_1_prodigal-single     305387 bp    DNA     linear   BCT NOV-13-2019
DEFINITION  PH2015_19_scaffold_1_prodigal-single, contig.
ACCESSION   PH2015_19_scaffold_1_prodigal-single
VERSION     PH2015_19_scaffold_1_prodigal-single.1  GI:
KEYWORDS    .
SOURCE      ERM_PHAGE_CIR_75_34
  ORGANISM  ERM_PHAGE_CIR_75_34
            .
COMMENT     Data sourced from ggkbase. For additional details see
            http://ggkbase.berkeley.edu/organisms/405044
FEATURES             Location/Qualifiers
     source          1..305387
                     /organism="ERM_PHAGE_CIR_75_34"
                     /mol_type="genomic DNA"
     gene            <3..242
                     /locus_tag="PH2015_19_scaffold_1_prodigal-single_1"
     CDS             <3..242
                     /product="hypothetical protein"
                     /codon_start=1
                     /transl_table=11
                     /translation="VMSDFKVDNMHYFELMDRTSIILSNVDQFLIQNPGAKTNKSIAK
                     KLNKVGELLAEVYSESGAIFFENSEKESGDETSIV*"
     gene            333..551
                     /locus_tag="PH2015_19_scaffold_1_prodigal-single_2"
     CDS             333..551
                     /product="Marine sediment metagenome DNA, contig:
                     S01H1_S16828 {ECO:0000313|EMBL:GAG20002.1};  TaxID=412755
                     species="unclassified sequences; metagenomes; ecological
                     metagenomes.;" source="marine sediment metagenome.;""
                     /codon_start=1
                     /transl_table=11
                     /translation="MRKTRVMMALKAQALADREKALMALDLLENQAVGIGDHTANDFL
                     KDATEALELLVDADDKLEAIEKYFKSAE*"
                     /db_xref="X0W9X5_9ZZZZ"
     gene            555..1709
                     /locus_tag="PH2015_19_scaffold_1_prodigal-single_3"
     CDS             555..1709
                     /product="Thymidylate synthase {ECO:0000256|HAMAP-Rule
                     :MF_00008, ECO:0000256|SAAS:SAAS00215270}; Short=TS
                     {ECO:0000256|HAMAP-Rule:MF_00008};; Short=TSase
                     {ECO:0000256|HAMAP-Rule:MF_00008};; EC=2.1.1.45
                     {ECO:0000256|HAMAP-Rule:MF_00008,
                     ECO:0000256|SAAS:SAAS00215290};;  TaxID=1262919
                     species="Bacteria; Bacteroidetes; Bacteroidia;
                     Bacteroidales; Prevotellaceae; Prevotella; environmental
                     samples.;" source="Prevotella sp. CAG:1092.;""
                     /codon_start=1
                     /transl_table=11
                     /translation="MNNLDKQYQALLQDILDNGSTKSDRTGTGTISVFGRQIRHKMSE
                     GFPLLTTKKMAWKTMVTELLWFLRGDTNIKFLVDNGCHIWDGDAYQNYCKNADEGTFS
                     RKWLKLEESFDGVFTNEEYSLYTQEEFINKIKTDDEFAQKWGELGPVYGKQWRSWGKD
                     FKQIPNETGNGVYNITTTGIDQIQNLINDLKTNPDSRRLMVNAWNVGELDQMVLPPCH
                     HGFQVYTRELSLEKRYNIWFNNNYETGMERFFDPNNLPDFDDPYYTPTPTRAISLMFN
                     MRSNDVPLGLPFNIASYALLLEIIGKIVNMVPDELIGNLGDCHIYLNQIEGVKEQIGR
                     EPLELPTLKLPKTDAFWDGFDVSLFGHLEPSDFQIEGYKSHPSIKIPLSN*"
                     /db_xref="R5PST3_9BACT"
                     /db_xref="UniRef100_R5PST3"
                     /db_xref="baco:OXB_2523"
                     /db_xref="2.1.1.45"
     gene            1765..2619
                     /locus_tag="PH2015_19_scaffold_1_prodigal-single_4"
     CDS             1765..2619
                     /product="Putative homing endonuclease GIY-YIG family n=1
                     Tax=Acinetobacter phage Ac42 RepID=E5EZ02_9CAUD"
                     /codon_start=1
                     /transl_table=11
                     /translation="MKKFLVYEIKNNINGKSYIGQYSGLLFEKYFGSGKLIKLAIKKY
                     GLENFSKTILEECSNKDELNEKEIFWINKLKTTENGYNLTEGGTGGDLSEFIKYDDNW
                     VENQRLSTKKYWDNISDDERKIRSENVSGEKNGMYGKDGFWKGKKIPKEIVKKQLDNR
                     RSYNKEQNPNWKGGLTYIYCECGKRIGYGHTHCNKCRPRTENNNPFFGKQHSEETKKR
                     LSEKRKGKKPTNMTQVQIDDIVYESLAEASRQTGIPSPTILWRIKSKNKKYEDYQSHP
                     TIKAPLSN*"
                     /db_xref="UniRef100_E5EZ02"
                     /db_xref="E5EZ02_9CAUD"
                     /db_xref="pln:Plano_2883"
     gene            2624..3238
                     /locus_tag="PH2015_19_scaffold_1_prodigal-single_5"
     CDS             2624..3238
                     /product="Glycerol-3-phosphate cytidylyltransferase {ECO
                     :0000313|EMBL:KHJ38156.1}; EC=2.7.7.39
                     {ECO:0000313|EMBL:KHJ38156.1};;  TaxID=1122941
                     species="Bacteria; Bacteroidetes; Sphingobacteriia;
                     Sphingobacteriales; Sphingobacteriaceae; Pedobacter.;"
                     source="Pedobacter glucosidilyticus.;""
                     /codon_start=1
                     /transl_table=11
                     /translation="MLEVIGYIATAMIAISFSMANITKLRIINSLGCILWIGYGFGLG
                     SYPIIITNTLILVLNIFFLVKKFFKGDEVVGIIAGNFDVIHPGYIAMFNECKENCDRL
                     IVLLHSDPSIERPEKLKPILPVEDRVGILKSLTQVDDIMVYDVEGGLYKLIQYIKPDV
                     RFLGDDYKNKPFTGDDLGVRIHFLDRSHGWSTTKYKKMIAETVK*"
                     /db_xref="A0A0B8YG96_9SPHI"
                     /db_xref="UniRef100_UPI0003998F05"
                     /db_xref="wvi:Weevi_0964"
                     /db_xref="UPI0003998F05"
                     /db_xref="2.7.7.39"
     gene            3235..3468
                     /locus_tag="PH2015_19_scaffold_1_prodigal-single_6"
     CDS             3235..3468
                     /product="hypothetical protein"
                     /codon_start=1
                     /transl_table=11
                     /translation="MNLKRSVIKLFAKKPEKKLTWSVEDFKKARMWSKGQPHPYDKNK
                     SLWDYLNQPWKDSVDILHEVNMILDLKEDGVSK*"
     gene            3452..4336
                     /locus_tag="PH2015_19_scaffold_1_prodigal-single_7"
     CDS             3452..4336
                     /product="Uncharacterized protein {ECO:0000313|EMBL
                     :KJS06915.1};  TaxID=1629721 species="Bacteria;
                     Bacteroidetes; Flavobacteriia; Flavobacteriales.;"
                     source="Flavobacteriales bacterium BRH_c54.;""
                     /codon_start=1
                     /transl_table=11
                     /translation="MGLVNNFFKHKFKDSLVNLKSNISNRYFNSEYGEPITPPEGYRN
                     VFSDEFEEALNTKTWRYGQPWGEFHPNDLHQYYDNNGTLSYVSPEGLVLELRKQPKTF
                     LKKDLAEWQQKPNMPEEINIPVGVGMVSTRESWRYGWFEGWIKLPKGQSYWNAFWLTA
                     LKTWPPEIDIFEGYSEEGPYYNVGRAKDRKIQPNLHYGVIEDGTKKMYSPFNNTVKDS
                     TERFVQYVCHWEQDFIKIYYDGKLVFQCTDVNILKWFNREDVSQYIILNHGLHSSHTD
                     NPQESAMLIRSIKVYQKN*"
                     /db_xref="A0A0F2P0I6_9FLAO"
                     /db_xref="gwa2_scaffold_3297_4"
                     /db_xref="sjp:SJA_C1-19320"
     gene            4339..4557
                     /locus_tag="PH2015_19_scaffold_1_prodigal-single_8"
     CDS             4339..4557
                     /product="hypothetical protein"
                     /codon_start=1
                     /transl_table=11
                     /translation="MTLKELKNWLDKLPEDFLEFNVVNGEVGMLDGEYMYRLDKPVTT
                     LTVDVENKEIVILNDSQETEDEINNNRE*"
     gene            4554..4994
                     /locus_tag="PH2015_19_scaffold_1_prodigal-single_9"
     CDS             4554..4994
                     /product="Putative uncharacterized protein n=1 Tax
                     =Synechococcus phage S-SM2 RepID=E3SJ93_9CAUD"
                     /codon_start=1
                     /transl_table=11
                     /translation="MRLISHRGNTEGSNLDLENTAPYIESAINSGFDVMIDLWLFDGK
                     IYTGSNEPKNKLDIDWLEKYNSRLWLNCRDQVILTNLLSLDPLGKHLHYLHFSEGPMS
                     LTSRNYLITKEEFSTPASIVYQPDVNNKLTDVYGVCSNYVKSYI*"
                     /db_xref="UniRef100_E3SJ93"
                     /db_xref="89803869"
                     /db_xref="E3SJ93_9CAUD"
     gene            5000..5512
                     /locus_tag="PH2015_19_scaffold_1_prodigal-single_10"
     CDS             5000..5512
                     /product="dTDP-4-dehydrorhamnose 3,5-epimerase (EC:5.1.3
                     .13)"
                     /codon_start=1
                     /transl_table=11
                     /translation="MEKPFIVEQKTFKDDRGVFCATPIQMTRNKALDKFWVQVNTSIS
                     EEKHTLRGVHYQEEPFEQAKYLKIVKGKILNLLICIDKLRPDFGEVTVFEVDDNQAVM
                     IPRGYGNCVFTLEPGTIIQYFVDNNYSPEKERSISYKTIPEFKEIIGRYTNNPSISDK
                     DLNGISWDEI*"
                     /db_xref="gth:Geoth_0302"
                     /db_xref="ACD1_58_45"
                     /db_xref="86850117"
                     /db_xref="Q6WNH8_BACST"
                     /db_xref="5.1.3.13"
     gene            5517..6020
                     /locus_tag="PH2015_19_scaffold_1_prodigal-single_11"
     CDS             5517..6020
                     /product="hypothetical protein"
                     /codon_start=1
                     /transl_table=11
                     /translation="MGLYEARKFVAESYADNDLIGKQLLVAYLVSKGHKIKEGTFKED
                     FGVDIVTEYNSIEYLFEVEMKDKYDFVDSESFPFETVSFLGRKEKWKDKKYYYCIIGN
                     KTKAAIFCHSDTIFKEEYQQVINIDTYNRKGLDLFYRVPKELCEFRTPETFYKNNYKE
                     VWSNVLT*"
     gene            complement(6012..6917)
                     /locus_tag="PH2015_19_scaffold_1_prodigal-single_12"
     CDS             complement(6012..6917)
                     /product="hypothetical protein"
                     /codon_start=1
                     /transl_table=11
                     /translation="MRRFDKKSNVLRANILSEQKRLREIGYLCEIEDTDMAYNFLTEG
                     EQLTMDFDDQDIETETPSDDNEKTNASFYKVRFNLAKTGDKETGKNIFMTWKIEPNGK
                     TEYLGDDKLNFNPDELIDKVSAGGVRNNFNVNEFSMKFYNCSLVNRASSGYEIKCFAN
                     KFPFSYLKCSDIEVSHGAGSPGSPDSQLIYNPRVAPYWMTAGATELFELATNEPIKIG
                     EQKMEIKKFENGLVYESCVSVRKGEDDKMPATKYYYIQNGGEAYVKVVEPSVESYKGG
                     GRIYKVIDNMTFSKAYTAGNKIYLG*"
     gene            7018..7233
                     /locus_tag="PH2015_19_scaffold_1_prodigal-single_13"
     CDS             7018..7233
                     /product="hypothetical protein"
                     /codon_start=1
                     /transl_table=11
                     /translation="MYKIKAILEVIWMTFLPLLIANIFIYVIGSFIAWDMNPMNWLLF
                     TTTIGRVIYVIYFVMVLVKVPDFWDQF*"
     gene            7248..7790
                     /locus_tag="PH2015_19_scaffold_1_prodigal-single_14"
     CDS             7248..7790
                     /product="Metal dependent phosphohydrolase n=1 Tax=Kordia
                     algicida OT-1 RepID=A9DVK7_9FLAO"
                     /codon_start=1
                     /transl_table=11
                     /translation="MEREIKWVLAQHEGTNHMYDKYLPYEFHLRMVANMANKFMYLMV
                     PKDRLHPGNQDVHNIMLGAWGHDLIEDTRVSYNDVKEVLGHDAAEIIYAVSNEKGKNR
                     KERANEKYYEGIRNTPGAVFVKLCDRIANVQYSKMTGSRMFEMYRKENDEFMTRLGYT
                     FNNSHQCSEMFEYLIELFND*"
                     /db_xref="UniRef100_A9DVK7"
                     /db_xref="A9DVK7_9FLAO"
                     /db_xref="cmr:Cycma_1446"
     gene            7795..8538
                     /locus_tag="PH2015_19_scaffold_1_prodigal-single_15"
     CDS             7795..8538
                     /product="tRNA nucleotidyltransferase/poly(A) polymerase n
                     =1 Tax=Cellulophaga phage phi17:2 RepID=R9ZYK8_9CAUD"
                     /codon_start=1
                     /transl_table=11
                     /translation="MFTLYEVGGCVRDGILGLKSKDIDYVAVPSDGLLIDVSSAHDMF
                     DILGTHLKEGGFELFLVTPDCFTIRAKFPKEHKYQGVADFVMARKEVGYVPDTRQPII
                     VPGTLYDDLERRDFTLNALAKDENGEIIDYFEGMWALENKILLTPLDPKITMMDDPLR
                     LLRAFRFSITKGFTISPRIWETCLMDGIVEKLDKVVSQERIRDEVFKMMKHDTLKTLE
                     LFEKIRKINPKLLEIMFGRGMWLKPTTEQ*"
                     /db_xref="UniRef100_R9ZYK8"
                     /db_xref="R9ZYK8_9CAUD"
                     /db_xref="mtt:Ftrac_3402"
     gene            8535..8939
                     /locus_tag="PH2015_19_scaffold_1_prodigal-single_16"
     CDS             8535..8939
                     /product="hypothetical protein"
                     /codon_start=1
                     /transl_table=11
                     /translation="MMTIEEMEAFFDSPEGKESLEKFAEKLRREQEHRDRWVDRMWNR
                     IKDNIDGSIEHLDNWYSSDKYRDREHRRGYEARETLFWVLLGVAEKYGSEVGDEYELY
                     ANPFTGEMFKIGSYIIQVMYGQGSVIRIDKQK*"
     gene            8941..9453
                     /locus_tag="PH2015_19_scaffold_1_prodigal-single_17"
     CDS             8941..9453
                     /product="hypothetical protein"
                     /codon_start=1
                     /transl_table=11
                     /translation="MIKRNKIFDITPEEREEIRNARIKWIKEMTMEYQIGYYVGEQIV
                     SKDLPCLDVDMIHTSRVITVTPEEFAEAKRLSDVWYNNHNEKLHGVDDPNWVALRDYH
                     KELEDKYLPKVLTCHIDPFNVVDMEEFKRGVRTALWDCDMCHYDISENSDIGVEYDED
                     YYFAIITLKR*"
     gene            9506..10204
                     /locus_tag="PH2015_19_scaffold_1_prodigal-single_18"
     CDS             9506..10204
                     /product="3'-5' exonuclease, PolB n=1 Tax=Paludibacter
                     propionicigenes (strain DSM 17365 / JCM 13257 / WB4)
                     RepID=E4T3Q2_PALPW"
                     /codon_start=1
                     /transl_table=11
                     /translation="MIKQSLEKILFMDIETVGCQPNYKTLKKVNKELAYQFELYEDHF
                     KRKYAEEADSTIDQLFENKAALTPEFAKIVCVSFAFVVGGEVRVQSFSGEDEKALLVG
                     VKDILERVHAKDYTLCGHNIKNFDIPTLEKRMIINGIALPKILPAYDVKPWEMKVIDT
                     KDIWACGAFGSIGTLELMCVSLGIESPKNMEVTGNKVHEAYWGKKDIDGITEYCERDA
                     VTLVEVLMALKKLN*"
                     /db_xref="UniRef100_E4T3Q2"
                     /db_xref="ppn:Palpr_1199"
                     /db_xref="E4T3Q2_PALPW"
     gene            10204..10662
                     /locus_tag="PH2015_19_scaffold_1_prodigal-single_19"
     CDS             10204..10662
                     /product="Uncharacterized protein n=1 Tax=Vibrio
                     parahaemolyticus VPCR-2010 RepID=T5JFE4_VIBPH"
                     /codon_start=1
                     /transl_table=11
                     /translation="MSYVKKFKVVEEMFAKKIKQLGETSPSSTDEDIKEHWDIKLEVK
                     FDVKAVKKVNRSDDETDETIHWVELINVRGDKGWLYGEANYFAFELNDYWVVVSKESL
                     QSFIAKKCQKKEMSEKPALYKIYRRKDRLDAITLVKTIDLMCLAEQIIEK*"
                     /db_xref="UniRef100_T5JFE4"
                     /db_xref="A0A0E2KKS5_VIBPH"
                     /db_xref="T5JFE4_VIBPH"
     gene            10662..11021
                     /locus_tag="PH2015_19_scaffold_1_prodigal-single_20"
     CDS             10662..11021
                     /product="hypothetical protein"
                     /codon_start=1
                     /transl_table=11
                     /translation="MEYEKCDCGKKAVWFYMPGYSGGANPYSCDDCIIDPDDKIGCSC
                     NWRYAGEQEGLPIDLPEGIEGKDWAWVEHPGDEYMNKITKEDDKLWQYLDERGRPYPC
                     AEYDYDEDGYDITEEEE*"
     gene            11025..11603
                     /locus_tag="PH2015_19_scaffold_1_prodigal-single_21"
     CDS             11025..11603
                     /product="hypothetical protein"
                     /codon_start=1
                     /transl_table=11
                     /translation="MGCDIHLYIEYKRPQENKESYDSFGSSIYMGRNYHLFGLLARGV
                     RYSSDKSFEPRGLPPIKELSIDVRERAFVHVVHEDDPFYDKDIMSASDDCITAEQALK
                     FYQNKRDALVYSDSGKLVLAYAPYTHSHSWLTPDEFRKCCSNYLIECEDFSDELHADK
                     PELQLEWSAVLNTLDFFIKKGCDARIVFWFDN*"
     gene            11636..12703
                     /locus_tag="PH2015_19_scaffold_1_prodigal-single_22"
     CDS             11636..12703
                     /product="peptidase M42 family protein (EC:3.2.1.4)"
                     /codon_start=1
                     /transl_table=11
                     /translation="MSSKKFLWDYLNAFSPVGEETEGQKIWVDYVRKFSNEVNKDAYG
                     TAYAVLKSPYNEAYKVVIEAHCDEIAWIITQIESDGYVRVKRAGGSDNMIAASKSVLI
                     HTHKGNKVKAYFGSPAVHVRDKYTQMGPDQHELWLDLGVDSSEAVAELGVEVGCLVTF
                     DDQFAEIGNYYVGRSLDNKIGGYIIAETLRHIYDNNIELPFDLYVVNSVQEEVGLYGA
                     RKIAKLLGADIALVHDVCHNTNHPKMNKAKDGDIKGGNGPCLEFTAQNHRGIISLIRN
                     VASEHEIPTQLTVGSYGNDTVSFFLENTPTAILATPLKYMHTTVEMAHKDDVKNCIEL
                     FVKTLEAITPEWIDSVNSTKI*"
                     /db_xref="sgn:SGRA_3148"
                     /db_xref="UniRef100_J1I1X8"
                     /db_xref="J1I1X8_9SPHI"
                     /db_xref="3.2.1.4"
     gene            12706..12960
                     /locus_tag="PH2015_19_scaffold_1_prodigal-single_23"
     CDS             12706..12960
                     /product="hypothetical protein"
                     /codon_start=1
                     /transl_table=11
                     /translation="MSISELYQKVLEIESKFTNNSNTMISIMVNRRGTTYKITHTIEN
                     GGEVTTGYGVSNIKELLTVFEMGMAARYRFKDSKPDDLSL*"
     gene            12964..13905
                     /locus_tag="PH2015_19_scaffold_1_prodigal-single_24"
     CDS             12964..13905
                     /product="dTDP-glucose 4,6-dehydratase (EC:4.2.1.46)"
                     /codon_start=1
                     /transl_table=11
                     /translation="MIRVVVTGGAGFIGSAFINTLLEKNKDVAVLCVDKLTYAGNRDN
                     IKHDVAFLQKDICDVTVEDLGEYDYIVHFAAESHVDNSILDGRPFVRTNVEGTYNLLE
                     CARRNPRLKKFIHISTDEVYGDMDNFVWSPKHVAQEGDSLFPSSYYSSTKASSDLLVI
                     SAHRTFGLPYLITRTCNNFGEHQDPEKFLPKIYESIMDDIEVPLYGEGDQVREWMYVY
                     DNVGVIIDLMFDNTVINEIYNIGSGVHFKNIEIINMISEIIGKPVKFKHVEDRLGHDK
                     RYSLDLFKLKTYYRSREIPFECLHLKDFLLNLYSKNK*"
                     /db_xref="mbu:Mbur_2232"
                     /db_xref="Q12TY1_METBU"
                     /db_xref="UniRef100_Q12TY1"
                     /db_xref="4.2.1.46"
     gene            13909..14085
                     /locus_tag="PH2015_19_scaffold_1_prodigal-single_25"
     CDS             13909..14085
                     /product="hypothetical protein"
                     /codon_start=1
                     /transl_table=11
                     /translation="MITQKILDTFVYKTMDGNYLATDPTEFDQVVPGGPWETKELAEA
                     ALVEYINQNNISFE*"
     gene            14099..14353
                     /locus_tag="PH2015_19_scaffold_1_prodigal-single_26"
     CDS             14099..14353
                     /product="hypothetical protein"
                     /codon_start=1
                     /transl_table=11
                     /translation="MKLTVKAEEVYTTTILRESIEIDTENYPELEGMTEDEISDYIDE
                     NIWDMKPTNDIYSSLAEELLQQDIDYDSISGEETTFYVGD*"
     gene            14340..14627
                     /locus_tag="PH2015_19_scaffold_1_prodigal-single_27"
     CDS             14340..14627
                     /product="Uncharacterized protein {ECO:0000313|EMBL
                     :KKN10321.1};  TaxID=412755 species="unclassified
                     sequences; metagenomes; ecological metagenomes.;"
                     source="marine sediment metagenome.;""
                     /codon_start=1
                     /transl_table=11
                     /translation="MSVINKHLDGDKKKSPFFLYNEKICLDLYSKEFNMRKLLTIYGI
                     IIAALIIGEIRCIYKALTCNWEPIGKAEVIYTASSLTGLGCVVGWFNIEDK*"
                     /db_xref="A0A0F9QB04_9ZZZZ"
     gene            14630..15178
                     /locus_tag="PH2015_19_scaffold_1_prodigal-single_28"
     CDS             14630..15178
                     /product="hypothetical protein"
                     /codon_start=1
                     /transl_table=11
                     /translation="MKHSVKFKAVTYRGDVVNKTVKVDGPEFNQYVEDLVINGTTFSF
                     TVSIEDQVMEWLDGTDKTNIMEQNGWYTILDYGVRKKIPKQTKADKLEEFKGLVDKYF
                     NPDSERSVKLRNDFMVTYIKMFNKIQKLSAEQQFIIILGTLDTAYTAQSEAYKHAITL
                     IQSISDKDIAKRVFGSRQRVIK*"
     gene            15175..15420
                     /locus_tag="PH2015_19_scaffold_1_prodigal-single_29"
     CDS             15175..15420
                     /product="hypothetical protein"
                     /codon_start=1
                     /transl_table=11
                     /translation="MRSAKKLNVHIHEVVLIVDDELSDGDAIINLKGDVLIYKTERKL
                     LTENLDIKKHKIIWFYSKSLTKKEFYSNFVSRYTTFF*"
     gene            15490..15627
                     /locus_tag="PH2015_19_scaffold_1_prodigal-single_30"
     CDS             15490..15627
                     /product="hypothetical protein"
                     /codon_start=1
                     /transl_table=11
                     /translation="MRIEFMTVAYQIYLIPTVKVTNDRILYGYKNVELWWLKWGIEII
                     Y*"
     gene            15634..16014
                     /locus_tag="PH2015_19_scaffold_1_prodigal-single_31"
     CDS             15634..16014
                     /product="hypothetical protein"
                     /codon_start=1
                     /transl_table=11
                     /translation="MILFKQGIIKLTVHYKLESKRYFVGKKKVLVSRKLFFIPVYNNV
                     DYVFEQTSFTGDPISPVESFRPKRLYVEDGKIYYKPHCIIHMSDKTEHTVFFEDTGSL
                     WKYKNDLINSMPAGHIDLNVANND*"
     gene            16017..16241
                     /locus_tag="PH2015_19_scaffold_1_prodigal-single_32"
     CDS             16017..16241
                     /product="hypothetical protein"
                     /codon_start=1
                     /transl_table=11
                     /translation="MEKTLDLHGVRHEQAYNLVDKFVGKHIMAKTQEVYVLTGNSKKM
                     KEIVIHTIRDYGVTGHEDWHNSGKMVLDLR*"
     gene            16243..16584
                     /locus_tag="PH2015_19_scaffold_1_prodigal-single_33"
     CDS             16243..16584
                     /product="hypothetical protein"
                     /codon_start=1
                     /transl_table=11
                     /translation="MGIFKELKQIGYKQRSEFPIEALDSMELTETEKFLEIRMALKWF
                     HSLGFHYSAIPYISNGVMKYLALVIEGESRTTKEDFTEHIECELFCLKEMVRRKRMTD
                     YDIQMRKLIEE*"
     gene            16588..17559
                     /locus_tag="PH2015_19_scaffold_1_prodigal-single_34"
     CDS             16588..17559
                     /product="phosphoribosylpyrophosphate synthetase n=1 Tax
                     =Mesoflavibacter zeaxanthinifaciens RepID=UPI000255B556"
                     /codon_start=1
                     /transl_table=11
                     /translation="MAETLNLVNPNDILSFKYEISRFPDGQQSLRLIENGYNTFQSLR
                     DSDQAHGIILKSRLNTFSDLELIICATQALKEVGVKNIELYIPYCIGGRSDRKFMEGG
                     INYIKHVIAPIINLQGYNSVTVMDPHSDVLEACINNFKKIDNIDLVDFALRDYFISRG
                     LQTWSKVNFEKVRFISPDAGALKKVFHVADAVKYRKEVIIASKHRNLETGKIDYTNVP
                     MSVDDADKDVFIIDDICDGGRTFIEIAKAVDGVRKLSSSVKREHYGKNYLIVTHGIFS
                     VGFDFLVQHFDGIYCTNSVKDIRDGIIVDTFSRHKTIHSLVKQQNIF*"
                     /db_xref="UniRef100_UPI000255B556"
                     /db_xref="A0A023BTF4_9FLAO"
                     /db_xref="fco:FCOL_12980"
                     /db_xref="UPI000255B556"
     gene            17674..18087
                     /locus_tag="PH2015_19_scaffold_1_prodigal-single_35"
     CDS             17674..18087
                     /product="hypothetical protein"
                     /codon_start=1
                     /transl_table=11
                     /translation="MTLTIVLTIIIIHWIADFVFQAEEWANNKSKSNTALYKHVLTYS
                     TFWLLASPFLLSASRPDETTEWYVYSSILFFLLTFCCHFITDYITSRIVGRKFANQEY
                     GSSIPNTGAFTVIGFDQVLHYVQLFLTYQLLITNA*"
     gene            18080..18571
                     /locus_tag="PH2015_19_scaffold_1_prodigal-single_36"
     CDS             18080..18571
                     /product="hypothetical protein"
                     /codon_start=1
                     /transl_table=11
                     /translation="MLDLHNLLNKFVNWINSIGQPKVAQRTNSVETISAIKVKKEQPV
                     KAPDQSFIMTGITTNNTIKSATSNTYGLGSTSSWVSTEAYSTGIPEDLVDLLGSGSNV
                     APVDINEMYNDPYQVGSATQKRQAPPPPYSRSLMGRSGTPGLPGMPGVSGSQAKKSKK
                     KAK*"
     gene            18622..20133
                     /locus_tag="PH2015_19_scaffold_1_prodigal-single_37"
     CDS             18622..20133
                     /product="Nicotinamide phosphoribosyltransferase n=1 Tax
                     =Cellulophaga algicola (strain DSM 14237 / IC166 / ACAM
                     630) RepID=E6XC91_CELAD"
                     /codon_start=1
                     /transl_table=11
                     /translation="MFRPNSLFYTDGYKTAHKKMLAKGTTRLYGTWIPRSIKYAPKGV
                     TKIVSFGQQLVVRWLHDEFQENFFGLPEETAVEFGKDMSMYLGMDYDASHFVALHRLG
                     YLPIRIKALPEGIETNPNVPHMTFINTVDGFAWLTLYLETIISSLAWKPSTSATIALQ
                     YKRNVVEWVMKTDPANAFLIPFLCHDFSARGLSPWDMLSSGLGHASSFLGSDTIICIP
                     GARYYYDEPHDQVAICSVNASEHSVSTTKIFTVGEQQMIADWLVDFPKGILSIVSDTF
                     DLWKLITEYLPANKEAIMARDGKLVIRPDSGDPVDIICGTQIFEDADHYNDYELSRES
                     ILSSEEKGVIELLWDIFGGTINEQGYKVLDPHIGAIYGDSITLDRQIQIYERLAAKGF
                     ASTNIVLGVGSFTYQMNTRDTLGFAAKGAWFEVEENGNKVGYDIYKDPITDDGTKKSL
                     KGLIKVDTNLEVHTQCTWEQEDQGILRTIYEEGRFDNQASLTEIRERLNFISK*"
                     /db_xref="UniRef100_E6XC91"
                     /db_xref="A0A0F9V825_9ZZZZ"
                     /db_xref="cbat:M666_16010"
                     /db_xref="E6XC91_CELAD"
     gene            20184..20450
                     /locus_tag="PH2015_19_scaffold_1_prodigal-single_38"
     CDS             20184..20450
                     /product="Putative uncharacterized protein n=1 Tax=Dorea
                     formicigenerans 4_6_53AFAA RepID=G1WSM4_9FIRM"
                     /codon_start=1
                     /transl_table=11
                     /translation="MKRIAFIMSVMVFMLASCTENSRVKNFGGEGTINLPKGRKLINI
                     TWKEQEIWYLTRQMDSNDVAETYQFHEESSFGVMEGTYTIIESK*"
                     /db_xref="UniRef100_G1WSM4"
                     /db_xref="A0A0A0RV77_9CAUD"
                     /db_xref="G1WSM4_9FIRM"
     gene            20459..22330
                     /locus_tag="PH2015_19_scaffold_1_prodigal-single_39"
     CDS             20459..22330
                     /product="Uncharacterized protein n=1 Tax=Flavobacterium
                     columnare (strain ATCC 49512 / CIP 103533 / TG 44/87)
                     RepID=G8X875_FLACA"
                     /codon_start=1
                     /transl_table=11
                     /translation="MTNFLSSVPSYAWALIPALLMVVFYKFILRVFFGMVIIPEDKIG
                     LVTKKFVLFGANKQLPDGKIIALNGEPGFQADTLAPGLYWGYWIWQYSIEKAELTVIP
                     KGKIGLISAKDGSPIPKGAILAKHVESDDFQDARAFLINGGQRGKQVGYLNNGVYRIN
                     PYLFDLYQADITYIEDGMVGVITTLDGEPLSDGSIAGSTIPGHNNYQDFDKFLTNGGQ
                     RGLQVQVIQAGSYSLNPWAVEVEKAPMTSIPIGHVGVVISYVGEEGVDVTGTDFKHGN
                     IVKRGQKGVWASPLDPGKYAINPYTQKIEIVPTTNLVLNWATARSESHNLDKNLSTIT
                     VRSKDGFPFNLDVSQIIHIPSNEAPKVIARFGSMSNLVSQVLEPTIGNYFRNSAQDSD
                     VIAFLSTRQKRQDAAKESISKVLDQYNVHAVDTLIGDIVPPNELMKTLTDRKIAQEEE
                     VTFETQRKAQDQRKTLESAKALADMQGQMVSAQQSVEISQREAEAAVKKSEGQAKAIE
                     LKAAADSKAKKLMAEADAAQIELTGKAEATKIEAIGKATAEAYEKQVNAMGADNFGKL
                     KVTEMIGTNGIKIIPEVLIQGGDSSNGPIGGLLGMELLKQIQEKNQTTNITTEAVDK*"
                     /db_xref="UniRef100_G8X875"
                     /db_xref="fco:FCOL_00805"
                     /db_xref="G8X875_FLACA"
     gene            22435..22893
                     /locus_tag="PH2015_19_scaffold_1_prodigal-single_40"
     CDS             22435..22893
                     /product="GatB/Yqey domain protein n=1 Tax=Maricaulis
                     maris (strain MCS10) RepID=Q0AMR4_MARMM"
                     /codon_start=1
                     /transl_table=11
                     /translation="MNLKERIEADFITAFKAKDENAKAALSSIKAEITKAEKATPNFV
                     ATDDEVIKIISKGIKQREESIKMYELACRDELVNKETDEACVLRKYMPAQMTPQEIAD
                     ALTGILNQLSETIKNPQALQGKTIGEFNKRYQGRAEVGAVKAILADLIIV*"
                     /db_xref="UniRef100_Q0AMR4"
                     /db_xref="mmr:Mmar10_2131"
                     /db_xref="Q0AMR4_MARMM"
     gene            23012..23323
                     /locus_tag="PH2015_19_scaffold_1_prodigal-single_41"
     CDS             23012..23323
                     /product="hypothetical protein"
                     /codon_start=1
                     /transl_table=11
                     /translation="MEILIGLIGGIGLAMVLILYSALSWGYVTYVLYHWFVLTTLTEL
                     PHFTITQFIGFALFLRALMPSSPDYIKDEYKDKSTMYIMNFLGPWIVLLFSWALKVIL
                     F*"
     gene            23326..23733
                     /locus_tag="PH2015_19_scaffold_1_prodigal-single_42"
     CDS             23326..23733
                     /product="hypothetical protein"
                     /codon_start=1
                     /transl_table=11
                     /translation="MKLFAKLFVEDKRNVLLMVLFFILMVGTLGLVWLVFYDEFIERK
                     YMTNRRRLIRAINNGTVKIVRKENPDPDYFFDIEMYDINYVSGDTYDLWLWTRSDGTT
                     KVCVGDHIGLFTGSLTARILNNILVRTVKENAQ*"
     gene            23730..24143
                     /locus_tag="PH2015_19_scaffold_1_prodigal-single_43"
     CDS             23730..24143
                     /product="Gp95 n=1 Tax=Sphingomonas phage PAU RepID
                     =H9NBX2_9CAUD"
                     /codon_start=1
                     /transl_table=11
                     /translation="MIIAIDFDGTCVTHDYPRVGKDIGAVPVLKELVASGHQLMLWTM
                     RGNKPLAGTPDTLQDAINWFRNNDIPLWGVNENPDQKKSGWSLSNKQHAELYIDDAAL
                     GCPLLFNPSFSQRPFVNWEKVREYLVDNKIITTFE*"
                     /db_xref="UniRef100_H9NBX2"
                     /db_xref="H9NBX2_9CAUD"
                     /db_xref="sli:Slin_2289"
     gene            24155..24562
                     /locus_tag="PH2015_19_scaffold_1_prodigal-single_44"
     CDS             24155..24562
                     /product="hypothetical protein"
                     /codon_start=1
                     /transl_table=11
                     /translation="MKDFKDKEYFDVSRIVSIHFTVERPAYKFSWVDREPIKRFFGLI
                     NTGKFTESGWVNQNDWGVIIYTDEEIRDFGYKVYTKDERINDRICYFPHVKVYLTDDN
                     TVEQVFKTNEEAEAWVEELKANSGKTFAVAIYK*"
     gene            24566..25198
                     /locus_tag="PH2015_19_scaffold_1_prodigal-single_45"
     CDS             24566..25198
                     /product="hypothetical protein"
                     /codon_start=1
                     /transl_table=11
                     /translation="MGYRNYLGSLPKKEYNKIKRMTLKELYEFKNEEWSDDPHDRDGH
                     VGVYDVAYNTHYELGKYVDQFPKKFFKTVFKNKETQKHFTEEHDFYVVEKEFVEELIK
                     YYTGIIQKYYKDMLDPFFEGTEAKSGFMKTEDTPMTKEEISGVYRLIDHVRSMAMEWG
                     VAGWFEDMLPYKLDSEELVSSWKYEYAIFNLINLYKTFDWKRNVMIYYGY*"
     gene            25188..25388
                     /locus_tag="PH2015_19_scaffold_1_prodigal-single_46"
     CDS             25188..25388
                     /product="hypothetical protein"
                     /codon_start=1
                     /transl_table=11
                     /translation="MVINMRGYFKRLKEHPGLGIAIMMTVLGALAGSDNKSFESPLNG
                     ALFGLIVVFLFVWLPVLISNCK*"
     gene            25388..25930
                     /locus_tag="PH2015_19_scaffold_1_prodigal-single_47"
     CDS             25388..25930
                     /product="hypothetical protein"
                     /codon_start=1
                     /transl_table=11
                     /translation="MKTIEVTDEVYTKLIELANEMTTQDMRGTRMPHMFQIRDWKKVY
                     DAEMNGDTMIWLDRGNGIEIETVESLIDYIRDMDIEFVEDEIRTAWGSWENHSCWDDD
                     LKDWLEEHVPDLEEYSYSLEPEYTNCFLTAKAAQAHLESNHYHYHKNADVYLNHAWRN
                     PEAELISEFLCNLVGKPMHT*"
     gene            25935..26393
                     /locus_tag="PH2015_19_scaffold_1_prodigal-single_48"
     CDS             25935..26393
                     /product="hypothetical protein"
                     /codon_start=1
                     /transl_table=11
                     /translation="MLNVELSDMADLMRSISDYEYLANTFPQLTSGDDREALVKFWNE
                     KVVKRETSTQMTREEYKYWKEINFHMIKQTWGNTSGGWQGMGGSAMTSAYTVIIENDW
                     YGFACIYYNGKLAYICEMDEKYDYYMRKNYRALPGHGNCREILTVLYKSR*"
     gene            26461..27324
                     /locus_tag="PH2015_19_scaffold_1_prodigal-single_49"
     CDS             26461..27324
                     /product="hypothetical protein"
                     /codon_start=1
                     /transl_table=11
                     /translation="MKKILVTNIPSLVISKFDFTESLYDMDYPNISLAFNFEGNFGSD
                     VLNRLKIFGIPLIGGPRLYKQEQVILMERLNIPHPKSYFNRKKLQPFSLIEEFDSYVD
                     MDEFVVKPVGGARGIGVKKINRSQYKSCLENKYNVEQVFKEEREFLANNNDLSCPTYI
                     EDHFDNMLVQEHINVKREFRVLYFMPGTTLAYERVRKDGQFCGNLTHGSSPTKIDTKT
                     FNKYIKPMETTFMGLLSELNYPWLSIDVYVDENDNLGIFEFQMEFAYEGFNHVDVREA
                     MTKSLEFFIEK*"
     gene            27342..27602
                     /locus_tag="PH2015_19_scaffold_1_prodigal-single_50"
     CDS             27342..27602
                     /product="hypothetical protein"
                     /codon_start=1
                     /transl_table=11
                     /translation="MIKFVKISFIAVGALVLALLFYKMSLFYDATKDGKPVYQIEVNS
                     FNSYESYVTKSYTRNNATGCIEFIDELGFKRTVCNNYTITEY*"
     gene            27604..28017
                     /locus_tag="PH2015_19_scaffold_1_prodigal-single_51"
     CDS             27604..28017
                     /product="hypothetical protein"
                     /codon_start=1
                     /transl_table=11
                     /translation="MNISNLSQGELKTLHSLLGKVLEQPKEKTQMDQTNELIDNIIEN
                     FDWTKTHRTMTLLNWEWAIINRVPTIEDLKKSASKLLMDAANLALKQDGVSHEIASMT
                     GSGGLEATAYANNRRTKIIQLELRFVLAWWEADSL*"
     gene            28030..28323
                     /locus_tag="PH2015_19_scaffold_1_prodigal-single_52"
     CDS             28030..28323
                     /product="hypothetical protein"
                     /codon_start=1
                     /transl_table=11
                     /translation="MSLNSFYKFGDVGSYLLDFDAKINYGDRYVFINRRDDEVTMPST
                     ISGSYRSYYQKVKVIWYYEKPGVENTVLHESWWDLIRSVEQEVRPRLNRPPRY*"
     gene            28346..28672
                     /locus_tag="PH2015_19_scaffold_1_prodigal-single_53"
     CDS             28346..28672
                     /product="hypothetical protein"
                     /codon_start=1
                     /transl_table=11
                     /translation="MKVRLLKKTRKRFDIIHMPEGFTYSGSVYDYNLFKLVDHTNQFF
                     EVYTQLGAKPNSVVQFCQKAQIFETEVECVNYLKDVILHRLRSEGYRGAKDNKRKRKH
                     RKVWYV*"
     gene            28665..28919
                     /locus_tag="PH2015_19_scaffold_1_prodigal-single_54"
     CDS             28665..28919
                     /product="hypothetical protein"
                     /codon_start=1
                     /transl_table=11
                     /translation="MYRLSKIRGGYILYGEENVPLSELGEKDMYLWVSRNDRVVFIDS
                     KNRSARRRVYWIYNVDYPHHTVKRYELNYKKWKSKFHDDV*"
     gene            28912..29163
                     /locus_tag="PH2015_19_scaffold_1_prodigal-single_55"
     CDS             28912..29163
                     /product="hypothetical protein"
                     /codon_start=1
                     /transl_table=11
                     /translation="MYKVSKVRGGYILHSEKNICGSELGPQDMFLWVSRKGNVVYGDS
                     RKRSRIRKVYWVYNVELPHHTVANYEHHYDKKNKSIFGR*"
     gene            29188..29700
                     /locus_tag="PH2015_19_scaffold_1_prodigal-single_56"
     CDS             29188..29700
                     /product="hypothetical protein"
                     /codon_start=1
                     /transl_table=11
                     /translation="MRKIHFLENDYQCPGSDDSIKTGKRVLRRCGLPTEEVENMEIHY
                     QFHLMEKDDVYKIIFDKNNILVTYSMYVSGSDNQIISLLASAGRNGVKDIVYIDSSRE
                     LSEFLNRELKEWLELVYAVGCAINTNTILTYDYESDSVKRLKFELKGYWDDCITLEDF
                     DVTELIEIKD*"
     gene            29707..29913
                     /locus_tag="PH2015_19_scaffold_1_prodigal-single_57"
     CDS             29707..29913
                     /product="hypothetical protein"
                     /codon_start=1
                     /transl_table=11
                     /translation="MIKCVDKGMWTCVSKSGAPKKSYDTADAVISAAKLVNEHDPKPD
                     TKLIGYKCTHCHKYHLLRVNKRIR*"
     gene            29910..30215
                     /locus_tag="PH2015_19_scaffold_1_prodigal-single_58"
     CDS             29910..30215
                     /product="hypothetical protein"
                     /codon_start=1
                     /transl_table=11
                     /translation="MIKELLKKLALYNPQDLKLVSDGYGEFPDGYKLTDRGIEEIEKL
                     VNEHTSKLYTEEEVRALLDMQRGNCYVAVYNKTLSTETASFASAAPEPKGKDGWVKK*"
     gene            30354..30566
                     /locus_tag="PH2015_19_scaffold_1_prodigal-single_59"
     CDS             30354..30566
                     /product="hypothetical protein"
                     /codon_start=1
                     /transl_table=11
                     /translation="MYNTNNKTSSELWAIVDKEGKVLYSRGGSSSKSRLMVYESESLA
                     KRGLKNQWTQQIIDDGDVQIKCIYKP*"
     gene            30573..30680
                     /locus_tag="PH2015_19_scaffold_1_prodigal-single_60"
     CDS             30573..30680
                     /product="hypothetical protein"
                     /codon_start=1
                     /transl_table=11
                     /translation="MKKGEIKHWIDRWSKLKPSPQRDMVIKIWSRGLNR*"
     gene            30685..31083
                     /locus_tag="PH2015_19_scaffold_1_prodigal-single_61"
     CDS             30685..31083
                     /product="hypothetical protein"
                     /codon_start=1
                     /transl_table=11
                     /translation="MQWTAKYFNNVYLLTDEHPNLTTDLVVYVSPEDRTVVIDHESIN
                     HEVLGVGAKVLWCYEPGRKLAGRTTFVWMPIVTRVEARTIAQDLVSVQPMLSPVEETR
                     YSLVDCYSDTEVDESYYIPITMIKTDHENN*"
     gene            31070..31459
                     /locus_tag="PH2015_19_scaffold_1_prodigal-single_62"
     CDS             31070..31459
                     /product="hypothetical protein"
                     /codon_start=1
                     /transl_table=11
                     /translation="MKIIENIDNGYEHFLTVGQLREFLENNKNIPDDAKVLVQRVEDV
                     YYEKHGWGVVLKEGEHYHSHLEMNKNMREEIERRTRGEEPHYSIVDPSEAIMSDEDLE
                     MIKEQYHPAWCCVKYKEDKHLYIDLHY*"
     gene            31976..32464
                     /locus_tag="PH2015_19_scaffold_1_prodigal-single_63"
     CDS             31976..32464
                     /product="Uncharacterized protein {ECO:0000313|EMBL
                     :KKK44199.1};  TaxID=412755 species="unclassified
                     sequences; metagenomes; ecological metagenomes.;"
                     source="marine sediment metagenome.;""
                     /codon_start=1
                     /transl_table=11
                     /translation="MKVLSNKVDYGDKVLSNSEILSRTSKGHLGEDWMDAECVDLCNA
                     INSMKGLETVESCCGHNYQPYRIFFKCHELSALRFLQSCIDNRYWEHGSEWSITSHIS
                     DTGPEPLYFLLESKSSNLTEVMSQVEDMIRTLNHYLNHENRFEFLGLDYSNFIFEELV
                     FN*"
                     /db_xref="A0A0F8XQ33_9ZZZZ"
     gene            32491..33261
                     /locus_tag="PH2015_19_scaffold_1_prodigal-single_64"
     CDS             32491..33261
                     /product="Uncharacterized protein n=1 Tax=Caulobacter
                     phage CcrColossus RepID=K4K6I9_9CAUD"
                     /codon_start=1
                     /transl_table=11
                     /translation="MGRILKRVPLDFKWVKGLTWKGYINPYHSQECKACDRTGLNPET
                     KKIQDEWYGFDNAVYEQNPFRPNARYNVNAHSNNITESEVEALVRAGRLSDLLDSWYH
                     FNDEKNVWEKMDTSVPYKDRVWVECEQPVFPTPEQVNEWNLKSGFGHDAINCSIATEV
                     RAKELGVYGYCECCNGDGEIWFSDEIKELAENWESYDPPAGDGYQMWENTSEGSPQSP
                     VFETLDELCEWCTNNASVFGTQNFVSKEKWIEILSYDL*"
                     /db_xref="UniRef100_K4K6I9"
                     /db_xref="X1GXV4_9ZZZZ"
                     /db_xref="nfa:nfa39860"
                     /db_xref="K4K6I9_9CAUD"
     gene            33251..33574
                     /locus_tag="PH2015_19_scaffold_1_prodigal-single_65"
     CDS             33251..33574
                     /product="Uncharacterized protein n=1 Tax=Prevotella
                     timonensis CRIS 5C-B1 RepID=D1VXK1_9BACT"
                     /codon_start=1
                     /transl_table=11
                     /translation="MIYRKLKRTWSHGYAHYIPKFKEVFPELKNVDSEELCDRFIDLK
                     MEFYYEEKTKVPFWMRLTLPFALLLTIIMLLATPINFIFTGEWGYSLGDKNIILNWFR
                     ALRLQ*"
                     /db_xref="UniRef100_D1VXK1"
                     /db_xref="D1VXK1_9BACT"
     gene            33592..33849
                     /locus_tag="PH2015_19_scaffold_1_prodigal-single_66"
     CDS             33592..33849
                     /product="hypothetical protein"
                     /codon_start=1
                     /transl_table=11
                     /translation="MAIGPEQLMDSFKEDLKEFETIIDRNLQQTSFKNNNTYVKIPAP
                     RDMSDTHFKLLREVYLKAGWSDVRREYGDQRDPENSIIFAK*"
     gene            33855..34325
                     /locus_tag="PH2015_19_scaffold_1_prodigal-single_67"
     CDS             33855..34325
                     /product="hypothetical protein"
                     /codon_start=1
                     /transl_table=11
                     /translation="MKATDLRLGNTIGMLLNDSTAIKVTVDLYHLSCILNKSRKYFPI
                     PITTDELSKLRDNMYDEHTGTSVIDEYDVEEGRWIFGTASYYVFELKEHEGMKWVNPD
                     DSPLWKVIAFKPFKKVTSLLEEETLYARIAYIHELQNIFHALSESREEIQYKKV*"
     gene            34279..34665
                     /locus_tag="PH2015_19_scaffold_1_prodigal-single_68"
     CDS             34279..34665
                     /product="hypothetical protein"
                     /codon_start=1
                     /transl_table=11
                     /translation="MRYQNPGKKYNIKKFNNKDMKYEGKEIEVLVTPFSTRNYVIYYR
                     VKKRFNLFNLWKRHEYVWTLSVDSFDRHQPYLYDSFEEAVIVAERLKADPGSIDTHIE
                     RERAKYEKCVELYKAHRRKYKKSVII*"
     gene            34671..34880
                     /locus_tag="PH2015_19_scaffold_1_prodigal-single_69"
     CDS             34671..34880
                     /product="hypothetical protein"
                     /codon_start=1
                     /transl_table=11
                     /translation="MENPVRIFKCPCEGLKYKLAGKPNDKPTLKEKREYGELIAAGCT
                     VITIPLAQWKEEDWEWCPKHFENKK*"
     gene            34884..35552
                     /locus_tag="PH2015_19_scaffold_1_prodigal-single_70"
     CDS             34884..35552
                     /product="hypothetical protein"
                     /codon_start=1
                     /transl_table=11
                     /translation="MKIKKGNLNFDQTGRAYPDNPHIEENWDCIWENEGKHYKLVGDT
                     NNKEWSEVTQLDILTSHMVPEEYFGREEDPKNAVFGYKTSIVPTDMLDVALALPESKE
                     TLEEAAEKYARKQCDDMYDNESLTGASWGWETSLDFIAGAKWAQQQRIDQNTEVPESE
                     HFHKADTIDGQWLSIVKTEREWQEQKLVEIFYHYPNACPRWQYMNGLIHMALGYIELT
                     KEKE*"
     gene            35662..35892
                     /locus_tag="PH2015_19_scaffold_1_prodigal-single_71"
     CDS             35662..35892
                     /product="hypothetical protein"
                     /codon_start=1
                     /transl_table=11
                     /translation="MTTKVEKDLNYFKQNAEEDYMKTPISVLRYITELEQRLEEPNAK
                     EIGSSGVGSPTGTLALSGSVKVGSLINKKNDE*"
     gene            35971..36339
                     /locus_tag="PH2015_19_scaffold_1_prodigal-single_72"
     CDS             35971..36339
                     /product="hypothetical protein"
                     /codon_start=1
                     /transl_table=11
                     /translation="MTTKIKKDQLGLYVIAGGYIARPFWGTCFNEGDVVKTHHFGGST
                     RAGVTVTDKKETHNFYRKGQYENWCTTGLDATKYKKGEYTQEQIKISTDWYRRDMIHF
                     ADRLAEANEEFLKTLKKEVQ*"
     gene            36336..36590
                     /locus_tag="PH2015_19_scaffold_1_prodigal-single_73"
     CDS             36336..36590
                     /product="hypothetical protein"
                     /codon_start=1
                     /transl_table=11
                     /translation="MKKTILTVALVVASILTLSSLSYNDARAKNTYGPQINFTVPVAP
                     KSTIITTGRHVKEYLKKGYQIQNAWSSTYDHSDMYVVVKY*"
     gene            36595..36810
                     /locus_tag="PH2015_19_scaffold_1_prodigal-single_74"
     CDS             36595..36810
                     /product="hypothetical protein"
                     /codon_start=1
                     /transl_table=11
                     /translation="MSEKDNYIDYKGYRYYYKYGPAKHRESICLATKDPKKYCNGFYQ
                     YSTKDPGSGYAFVVTSHNNPNENPFEN*"
     gene            36815..37423
                     /locus_tag="PH2015_19_scaffold_1_prodigal-single_75"
     CDS             36815..37423
                     /product="hypothetical protein"
                     /codon_start=1
                     /transl_table=11
                     /translation="MKHELIKIDDYLLIVSDELVNSGDYFLNDVKRLWKWNSEGNPMS
                     ELCKKIIAHRPLNEAPYLDGVDVLPEIEGDLHIYDAIGYAGSEGHPDPQAFSDKQMAL
                     FQGYADGFEKAKETYKYTEDDLRNAMDWVMMQYFEFREQPTTGRREQFIQSLNQPKLP
                     IAFESYTQRFADSDNILKQWDGPKTFTNPDGRTEWFGKYKFN*"
     gene            37429..37683
                     /locus_tag="PH2015_19_scaffold_1_prodigal-single_76"
     CDS             37429..37683
                     /product="hypothetical protein"
                     /codon_start=1
                     /transl_table=11
                     /translation="VAKYEIINVENYVLIVNDESQKENDWVLFNRLEVLRCTHARNGE
                     FVYIGSLKSSPNHHHSNFKKIIAHLPLKGAPYLEGVELIK*"
     gene            37692..38321
                     /locus_tag="PH2015_19_scaffold_1_prodigal-single_77"
     CDS             37692..38321
                     /product="hypothetical protein"
                     /codon_start=1
                     /transl_table=11
                     /translation="MGLKLIKTMGDGWPVYTLRREDNKRIATTRWPFDEPSLMIARSA
                     GIELQKLSHENCDEIFGVVDAEKFAEEWVFNENGHKWSNNDDTAGDNFSSYREGFNKA
                     MELNRDKVFTVDDVITAIIHHTYLLHNDGKGYDDGDDNDNRIDYVIAALKQQPKEIEV
                     EIEMVKVVDKTKVVGAVKGVKGSGHKIKTYKSVPKLDEKGCLILKKIEQ*"
     gene            38318..39034
                     /locus_tag="PH2015_19_scaffold_1_prodigal-single_78"
     CDS             38318..39034
                     /product="hypothetical protein"
                     /codon_start=1
                     /transl_table=11
                     /translation="MKNIHVLPTNKPSRVFNTNKGEYYFREHYVPDTIQTCKNYNIYI
                     TSDEEIKEGDWCYYENGDLKGIHKVINVQRPKTIILKKIILTTDQNLINNGVQPIDDE
                     FLEWFVNNPSCEEVKVGTYHVKGDISGKLHYKIFIPQEEPKSHIEYTNTDDCTSMIYN
                     QQEAEQLPTKWFKTEQISTWIGKSITRITAEGGSIDESEGGHGKLIVMHQCGDNKEEL
                     ISQLETMIYGLKEGFENFAN*"
     gene            39100..39978
                     /locus_tag="PH2015_19_scaffold_1_prodigal-single_79"
     CDS             39100..39978
                     /product="hypothetical protein"
                     /codon_start=1
                     /transl_table=11
                     /translation="MLKIINFNKKTNFMKNLLLLLLLLPNLILGQYRPMSIYYTVPVG
                     DTCTIHTVPANCYNDSMTIEGYIQGGQRPIYYTWKLVNNNTTIQDSTLCTIVPGHDYL
                     TDWLDFLDVSLNTPQPKLGNANYTYRLTVIDSYVESANDKHDTLIVNFKYKFPNQITL
                     PTPAASVMQCDTCIGQFLWITPQQGTPPYNILLMGTDNLGNPVEHYGYHCQSLNITNL
                     AELHAGCYDIYVEDVMGCMESFDYCYTTTGIDELILEKKLISITDLMGRECLPEPNKL
                     LIYHYSDGSTDKIIVN*"
     gene            39997..40098
                     /locus_tag="PH2015_19_scaffold_1_prodigal-single_80"
     CDS             39997..40098
                     /product="hypothetical protein"
                     /codon_start=1
                     /transl_table=11
                     /translation="MKNILNKISESIINWFKRRWDDYNEDFKKYGGI*"
     gene            40116..40349
                     /locus_tag="PH2015_19_scaffold_1_prodigal-single_81"
     CDS             40116..40349
                     /product="hypothetical protein"
                     /codon_start=1
                     /transl_table=11
                     /translation="MNFENIKTAEDYETLLVQFNALKRIAISQQTQIEYYQKKVQEFN
                     VERVIQLEAELESQKEMNAILTEELELKKQEQR*"
     gene            40346..40732
                     /locus_tag="PH2015_19_scaffold_1_prodigal-single_82"
     CDS             40346..40732
                     /product="hypothetical protein n=1 Tax=Riemerella
                     columbina RepID=UPI0003660CCE"
                     /codon_start=1
                     /transl_table=11
                     /translation="MKNVVYFQPPDINPKYCEVGYLMEGDPWYIYYMEEPCKIPISEV
                     TIIDMEKVIRDKNSGVYRVKQEGMEKVIVKILNNNPSYPTPYGKNYEAKGAYRQGKFI
                     VVVGEIKSNTTTRIKYPASDLELKFI*"
                     /db_xref="UniRef100_UPI0003660CCE"
     gene            40745..40936
                     /locus_tag="PH2015_19_scaffold_1_prodigal-single_83"
     CDS             40745..40936
                     /product="hypothetical protein"
                     /codon_start=1
                     /transl_table=11
                     /translation="MGLNLRLNLRILMWHLQITPNWKCTWTYNDFHKGLKHGWFQAYE
                     YKNFFKNIKHFDTDTPNAN*"
     gene            40953..41222
                     /locus_tag="PH2015_19_scaffold_1_prodigal-single_84"
     CDS             40953..41222
                     /product="hypothetical protein"
                     /codon_start=1
                     /transl_table=11
                     /translation="MDREQNILRHILEADLIPKNYDDLKEQYIKTVNHLITALDERDE
                     YQGKLHYAKNKKQGYTENDMYKAFGFGQSNNNREDFKEFLNQLKQ*"
     gene            41228..41572
                     /locus_tag="PH2015_19_scaffold_1_prodigal-single_85"
     CDS             41228..41572
                     /product="hypothetical protein"
                     /codon_start=1
                     /transl_table=11
                     /translation="MAEKEKTPVEWFLENLRNLIKESELTDMRPSEFDAREMELLEQA
                     KEMEKERLLRMSIKTAICERKWVLELFGDKKYVVSINEEQDLRETALKHYNETFFKQQ
                     PNISEWNGPYAF*"
     gene            41585..41794
                     /locus_tag="PH2015_19_scaffold_1_prodigal-single_86"
     CDS             41585..41794
                     /product="hypothetical protein"
                     /codon_start=1
                     /transl_table=11
                     /translation="MKHFKRRCKDARQIVKELRDLVTWKNFIVAIPAITLFTPIMLFW
                     LLFEDYEETDRWERGITEYLKQQEQ*"
     gene            41791..42003
                     /locus_tag="PH2015_19_scaffold_1_prodigal-single_87"
     CDS             41791..42003
                     /product="hypothetical protein"
                     /codon_start=1
                     /transl_table=11
                     /translation="MKLNHESAVVLSLLVIVAIVALAIATYHWVVVLNGHDSKEEKEY
                     TEKLFKSLHDKQRTENFKEFKKLCGK*"
     gene            42026..42217
                     /locus_tag="PH2015_19_scaffold_1_prodigal-single_88"
     CDS             42026..42217
                     /product="hypothetical protein"
                     /codon_start=1
                     /transl_table=11
                     /translation="MKIISLYPSNDVYQVVDEEDQSVYFQGSEADCKKFIKKFREYER
                     MKAKARQKLYGQTIIQRNF*"
     gene            42229..42369
                     /locus_tag="PH2015_19_scaffold_1_prodigal-single_89"
     CDS             42229..42369
                     /product="hypothetical protein"
                     /codon_start=1
                     /transl_table=11
                     /translation="MTFKEYWKTNKELYKQLGVSEAAAYRIWCDAVDEFAKLAATNLH
                     SK*"
     gene            42405..42836
                     /locus_tag="PH2015_19_scaffold_1_prodigal-single_90"
     CDS             42405..42836
                     /product="hypothetical protein"
                     /codon_start=1
                     /transl_table=11
                     /translation="MFTKEYVGAILTPFVGKKIRMNGGKNIPFCLETSMESSFHIELD
                     HVGIKFLLRDNFYIQRDLDKVFSEAFQKLDFFPFQMDSLLKEKVEKKGGEAIVYQKLL
                     EHMQKGLAPQIAYTYYGMITSLRVDEKRFFINDVEFYVTNH*"
     gene            43267..43503
                     /locus_tag="PH2015_19_scaffold_1_prodigal-single_91"
     CDS             43267..43503
                     /product="hypothetical protein"
                     /codon_start=1
                     /transl_table=11
                     /translation="MCKHKNLEYIETIVVSSHITICEHDELGEVLDCTDNYKSRTGEE
                     VYCFDCGIGWHVNNRVPKRIKEFVQKINELKDKT*"
     gene            43502..43586
                     /locus_tag="PH2015_19_scaffold_1_prodigal-single_trna_1"
     tRNA            43502..43586
                     /product="Undet"
     gene            43598..43780
                     /locus_tag="PH2015_19_scaffold_1_prodigal-single_92"
     CDS             43598..43780
                     /product="hypothetical protein"
                     /codon_start=1
                     /transl_table=11
                     /translation="MIDLDKATFIGEGKWIKDSAYQVYELDGKYYSVIVIGHSNKEIM
                     DDSITEIPKEDIGKYI*"
     gene            43809..44153
                     /locus_tag="PH2015_19_scaffold_1_prodigal-single_93"
     CDS             43809..44153
                     /product="hypothetical protein"
                     /codon_start=1
                     /transl_table=11
                     /translation="LYLYNMKKQYGVIKRKKNGGDIIFKPLANGFVDLKHGDEYVYLG
                     IHNKVLLWNTDRAVNTHIAKVLWDYNVKDRDKVINKFDEELYRKYEPYFLGYKMVMET
                     MKNTSNVKNAVS*"
     gene            44181..44408
                     /locus_tag="PH2015_19_scaffold_1_prodigal-single_94"
     CDS             44181..44408
                     /product="hypothetical protein"
                     /codon_start=1
                     /transl_table=11
                     /translation="MGIKRFDNGGILVAEILEDQNEKLSVFCYVSTNTKEIVEPIHDV
                     VYHDYRKARIVYEHNIPETERWMYVLRSFGH*"
     gene            complement(44673..44921)
                     /locus_tag="PH2015_19_scaffold_1_prodigal-single_95"
     CDS             complement(44673..44921)
                     /product="hypothetical protein"
                     /codon_start=1
                     /transl_table=11
                     /translation="MTSVKEPPLHKLFFDPPPMVGDNHKRDRHMASAGGGTTTHYRWG
                     NIVKKYQNSKNFKKFNEKLTNGSNSSPPQSRHSYGKKG*"
     gene            44951..45223
                     /locus_tag="PH2015_19_scaffold_1_prodigal-single_96"
     CDS             44951..45223
                     /product="hypothetical protein"
                     /codon_start=1
                     /transl_table=11
                     /translation="MASNILTSVTDTLTRKPEYGIVSSMLSISMSTTEMLQLVGVIIG
                     LFIAIITAVLKVIELRDKIKEKRRAKKLKRLVEEAALDDDEYGDPI*"
     gene            45400..45891
                     /locus_tag="PH2015_19_scaffold_1_prodigal-single_97"
     CDS             45400..45891
                     /product="hypothetical protein"
                     /codon_start=1
                     /transl_table=11
                     /translation="MDCGKYEFIKNFIEQKAKASLVNSDEASLFKNKDNVSAYITHLE
                     FLIMDGILKDGNEFWRSHTNIYRWLNSGAIVNSKSSRELYIGVKMNSRNISLEFFSIG
                     YRGCDLNSKVYKKLWVKLNSFYGRSKGVRVFCKTEFENTGWVEFSGVPYAESNPFLYD
                     NEF*"
     gene            complement(46150..46494)
                     /locus_tag="PH2015_19_scaffold_1_prodigal-single_98"
     CDS             complement(46150..46494)
                     /product="hypothetical protein"
                     /codon_start=1
                     /transl_table=11
                     /translation="MKIKFNTLDYVLLGLSVLSIISNTVHIVSTGEVATHLGVITWTL
                     SATGWFIYSKMIESKVERLKKAREIDHKEAAIKAVTSAPSELNTYEKGIYEFGFKDGV
                     NYVKKELEKQAS*"
     gene            complement(46570..47304)
                     /locus_tag="PH2015_19_scaffold_1_prodigal-single_99"
     CDS             complement(46570..47304)
                     /product="Uncharacterized protein n=1 Tax=Puniceispirillum
                     phage HMO-2011 RepID=S4S2J9_9CAUD"
                     /codon_start=1
                     /transl_table=11
                     /translation="MFNLGYTYKRPKTLFGTQNAKTIKGEKLGYTTLILYMSPEKQNT
                     AGKNLCAHASEGCKAACLFTAGRGVFNNVKMGRLHKTEYFLRERSLFLEQVYNEVAKA
                     YKKYGKTLAVRLNGTSDIPYENLIIKDNKNIMQLFPEVQFYDYTKDFSRMLKPQAPNY
                     HLTYSVDERPVTRINAATALSSGLNAAMVFNVKDESELPTEYMGFPVINGDEHDLTFL
                     HSNGVIVGLKAKGAAKKDTTGFVVQL*"
                     /db_xref="UniRef100_S4S2J9"
                     /db_xref="X0VWB3_9ZZZZ"
                     /db_xref="S4S2J9_9CAUD"
     gene            47387..47668
                     /locus_tag="PH2015_19_scaffold_1_prodigal-single_100"
     CDS             47387..47668
                     /product="hypothetical protein"
                     /codon_start=1
                     /transl_table=11
                     /translation="LKLFGYKEKMYYICIMGIVIGRHQEGISLNPIEYLLEGADTDRV
                     KVFADKETAYAFLRKNIYEEVTDEDLEDSFVFLDTEKDFDDPEQFNYSE*"
     gene            complement(47769..48206)
                     /locus_tag="PH2015_19_scaffold_1_prodigal-single_101"
     CDS             complement(47769..48206)
                     /product="hypothetical protein"
                     /codon_start=1
                     /transl_table=11
                     /translation="MDFFMSYYSDRWIVANDRDRALERFYQDQPVWTFDVDRINRYRS
                     REAAQRACDKILKLNLIHCGVKQVKDLFTPMYCVTRSTERKNYGMIITYMVWVHKNSN
                     ITDEYHQTRDAAQAALDKLKQDIILEHHDLIMRCRDVKLPDLD*"
     gene            complement(48253..48468)
                     /locus_tag="PH2015_19_scaffold_1_prodigal-single_102"
     CDS             complement(48253..48468)
                     /product="hypothetical protein"
                     /codon_start=1
                     /transl_table=11
                     /translation="MNIQLTKIGQEHIRKVVDNYLPQERVHLNNDFFAKHGIDTSEMA
                     DDDLFSLCQEKGETENMWFSLAVLWEI*"
     gene            complement(48523..49098)
                     /locus_tag="PH2015_19_scaffold_1_prodigal-single_103"
     CDS             complement(48523..49098)
                     /product="hypothetical protein"
                     /codon_start=1
                     /transl_table=11
                     /translation="MKTLHYVLVGRHLTGDSEIQFFHTRKEAVRFFKAQTSPLLEICY
                     TNKLEEDEVYSFNEDKSAVRFDSGYDDELDSLLGECNHYFYLGATNVEDDVTHYVADF
                     SEWVDESTVEFFNEQRAKEVWNEKVDSEIQNASEYEGADINREDESTWETEDGMTLFQ
                     ETHYSDMYSDAYFGAAEDLTWTFRVGQIIFN*"
     gene            complement(49214..49816)
                     /locus_tag="PH2015_19_scaffold_1_prodigal-single_104"
     CDS             complement(49214..49816)
                     /product="Gp71 id=3863798 bin=GWF2_Planctomycete_41_51
                     species=unknown genus=unknown taxon_order=Caudovirales
                     taxon_class=unknown phylum=unknown
                     tax=GWF2_Planctomycete_41_51 organism_group=Planctomycetes
                     organism_desc=a211"
                     /codon_start=1
                     /transl_table=11
                     /translation="MGQYYKPIVLGEAKEGQPEKVMAWVYSHEIKTTYTREDGSKFTS
                     GSGLKLMEHSWMKNPFVKCFESLIVDNPQRVVWAGDYADEEKDQTTVTDRGQIENVNL
                     YFLCEDSTKVKPNRGRKAHRYVINHTTKEFVDKNSCPKDADGWQIHPLPLLTCEGNGR
                     GGGDFRGTNPYVGAWARNLISVSNSVPDGFEEINPDFTEN*"
                     /db_xref="gwf2_scaffold_2535_23"
                     /db_xref="ral:Rumal_3553"
                     /db_xref="86643422"
     gene            complement(49882..50094)
                     /locus_tag="PH2015_19_scaffold_1_prodigal-single_105"
     CDS             complement(49882..50094)
                     /product="hypothetical protein"
                     /codon_start=1
                     /transl_table=11
                     /translation="MRIYTSESIPVDFCKSCSPSEKEALEMFNDLGDGPDDRGNCFSY
                     DEEHPPYEETDYTCADCGEILTADDN*"
     gene            complement(50105..50920)
                     /locus_tag="PH2015_19_scaffold_1_prodigal-single_106"
     CDS             complement(50105..50920)
                     /product="Uncharacterized protein n=1 Tax=Turneriella
                     parva (strain ATCC BAA-1111 / DSM 21527 / NCTC 11395 / H)
                     RepID=I4BA82_TURPD"
                     /codon_start=1
                     /transl_table=11
                     /translation="MFQLNDLKSKAPAVFRTAEQGAKTGASGKYLFIPTVDIIDDLSK
                     LGWDIYDVAQQKSKTSPDTTRHMVRFRNKEFGAVGINGNVPEILFTNSHDRTKSMTFH
                     VGLFRLICSNGLVIADKTFGQLNLKHNTSLGYSFENVREMIGGVTEALPSVFDKIKSF
                     EETELSVEAARELAIKSFAVRYPEYLKEGKLDRASLTASVDVDSLLTVYRAEDAPNNL
                     WTIYNRVQEKIVNGHYKHTGLDGKLRHARPIKNIMLGLSINEKLWEVAEEFAV*"
                     /db_xref="UniRef100_I4BA82"
                     /db_xref="tpx:Turpa_3554"
                     /db_xref="I4BA82_TURPD"
     gene            complement(51228..51845)
                     /locus_tag="PH2015_19_scaffold_1_prodigal-single_107"
     CDS             complement(51228..51845)
                     /product="Uncharacterized protein {ECO:0000313|EMBL
                     :KKK62793.1};  TaxID=412755 species="unclassified
                     sequences; metagenomes; ecological metagenomes.;"
                     source="marine sediment metagenome.;""
                     /codon_start=1
                     /transl_table=11
                     /translation="MHKGVMLLTKASDRDEAVSNVESFLEDYKNHVWDWYVIGGRWSG
                     ALNAKATEFFKLAHAHFKKAYPESGEFVSSKMAEEQTEVLQSIWSEELGASGLNPYKR
                     DSYSSEGSDDDVLPLNECIDAIKEWTKDMDAEAEKMWEKMLEAKASGEKHDMSAYYAK
                     RYAESKYDEFCFESNVYDIDEYTNDPKDALENADQYFAVMVDMHN*"
                     /db_xref="A0A0F8X1J7_9ZZZZ"
     gene            complement(51905..52483)
                     /locus_tag="PH2015_19_scaffold_1_prodigal-single_108"
     CDS             complement(51905..52483)
                     /product="Putative uncharacterized protein n=1 Tax
                     =Brevibacillus laterosporus GI-9 RepID=H0UA78_BRELA"
                     /codon_start=1
                     /transl_table=11
                     /translation="MKKFQVTSGAMVCSDPCYTTDVWCMSTVNNVKNGTWAAEVDTVE
                     SYGHRISELRVKHIDADTNGSKWEMLTGGFGVDSGQFGFFDSVHYRKAASVKGVPLYD
                     FGGDFLTDDSDRDGDIWYRACCNLTLAKDQWGVIPHGAVSSSGYGDGSYGVAALKDVN
                     GQYIAFQVIFIGEEEDQDEDEFLDEDEVDQFL*"
                     /db_xref="UniRef100_H0UA78"
                     /db_xref="H0UA78_BRELA"
                     /db_xref="blr:BRLA_c022020"
     gene            complement(52495..52737)
                     /locus_tag="PH2015_19_scaffold_1_prodigal-single_109"
     CDS             complement(52495..52737)
                     /product="Uncharacterized protein n=1 Tax=uncultured
                     Mediterranean phage MEDS1 group RepID=K7XRM6_9VIRU"
                     /codon_start=1
                     /transl_table=11
                     /translation="MSTQTKTQEFWDTEAQKVLKGKTIVEARYLNDEEMEMMGWNKRP
                     LCFFLNDGTSCILSADDEGNEGGVLFYGDSGVLPTL*"
                     /db_xref="UniRef100_K7XRM6"
                     /db_xref="K7XRM6_9VIRU"
     gene            complement(52798..53202)
                     /locus_tag="PH2015_19_scaffold_1_prodigal-single_110"
     CDS             complement(52798..53202)
                     /product="hypothetical protein"
                     /codon_start=1
                     /transl_table=11
                     /translation="MNKNKLYECQVAFTYEATDPVDAARQLIANIQMNPNWFVTVTDT
                     DEPNHQFSVDTETGECSQAARDDFDFDFTIYEIHGYVFHANRIFDTDLGSGWDIFNEQ
                     GEFVLEFYVESYEETSEEDVDIICDYLRENYF*"
     gene            complement(53189..53416)
                     /locus_tag="PH2015_19_scaffold_1_prodigal-single_111"
     CDS             complement(53189..53416)
                     /product="hypothetical protein"
                     /codon_start=1
                     /transl_table=11
                     /translation="MAQETIKRQDAIDRLVDDDLDSFHTGRQDGDDSYAAALLEFGHK
                     GYADYTNEELASELYERFSFNSFNVIDDEQE*"
     gene            complement(53418..53732)
                     /locus_tag="PH2015_19_scaffold_1_prodigal-single_112"
     CDS             complement(53418..53732)
                     /product="hypothetical protein"
                     /codon_start=1
                     /transl_table=11
                     /translation="MGHFMDFEKILVGLRKGLDDALTQELKEHDRGINNPLDISEAEV
                     PLYFIHPTELDGRSKASSIFMDFAGVVIKTDVGECVDFTDLETDDMVAIYEYVYHDLN
                     EK*"
     gene            complement(53796..53990)
                     /locus_tag="PH2015_19_scaffold_1_prodigal-single_113"
     CDS             complement(53796..53990)
                     /product="hypothetical protein"
                     /codon_start=1
                     /transl_table=11
                     /translation="MKVAKLVYASFVTRVVVDANATEEQILDSARKQFAFKVENELSE
                     NIEEIVNDFECPYDKVFDEF*"
     gene            complement(53996..54268)
                     /locus_tag="PH2015_19_scaffold_1_prodigal-single_114"
     CDS             complement(53996..54268)
                     /product="hypothetical protein"
                     /codon_start=1
                     /transl_table=11
                     /translation="MVVVKPFTVTVNPFTRRAVIYKEEYPSGESYTLEIQFNDLDEWY
                     SFNIGDKMYDAHFLYEDEFSFNIYPVDENNHNDYKECLVETLNISY*"
     gene            complement(54273..54740)
                     /locus_tag="PH2015_19_scaffold_1_prodigal-single_115"
     CDS             complement(54273..54740)
                     /product="hypothetical protein n=1 Tax=SAR324 cluster
                     bacterium JCVI-SC AAA005 RepID=UPI0002628343"
                     /codon_start=1
                     /transl_table=11
                     /translation="MELNKAFKLANELMIKHGLDEKGWRFEFDTAKRRFGCCNYRYKK
                     ITLSKALVSINEEARVKNTILHEIAHALVGGGHGHDWVWRSKAIEIGCDGKRCYTSEN
                     TVTPESKYIAICVGCGRTHKKHRKPTRISACGTCCKGVFQSKYILEFKLNPKY*"
                     /db_xref="UniRef100_UPI0002628343"
                     /db_xref="iva:Isova_0500"
                     /db_xref="F6FUN6_ISOV2"
                     /db_xref="UPI0002628343"
     gene            complement(54855..54995)
                     /locus_tag="PH2015_19_scaffold_1_prodigal-single_116"
     CDS             complement(54855..54995)
                     /product="hypothetical protein"
                     /codon_start=1
                     /transl_table=11
                     /translation="MLLSLVAMMAACSTETTETTTTVDSTQVVVDTCMVDSANTSVDS
                     AK*"
     gene            55112..55315
                     /locus_tag="PH2015_19_scaffold_1_prodigal-single_117"
     CDS             55112..55315
                     /product="hypothetical protein"
                     /codon_start=1
                     /transl_table=11
                     /translation="MKKNKTHILDRVLGFARFKGIDITIAEYTNLKKKFNNETSTEPI
                     INELNSIMRRDVFYISVMGCKIS*"
     gene            55375..55890
                     /locus_tag="PH2015_19_scaffold_1_prodigal-single_118"
     CDS             55375..55890
                     /product="Uncharacterized protein {ECO:0000313|EMBL
                     :KIF32233.1};  TaxID=1304833 species="Bacteria;
                     Cyanobacteria; Nostocales; Microchaetaceae; Hassallia.;"
                     source="Hassallia byssoidea VB512170.;""
                     /codon_start=1
                     /transl_table=11
                     /translation="MKNLFTSECLSIEVARRHDNKITLTISSDYSGSSRKSELYVNEQ
                     RLALSVESFWKSIKTKKLLWLNVSFNEIDWYDDEVDVYDTPSVTIQRGLKKARISQDR
                     HGSIPKDWSVELICSFEDTTTNTPILEVVKGALGGLFDDYLEKKFVKELKPFLQKKEN
                     HISVEPKNAWY*"
                     /db_xref="A0A0C1U561_9CYAN"
     gene            55986..56669
                     /locus_tag="PH2015_19_scaffold_1_prodigal-single_119"
     CDS             55986..56669
                     /product="Uncharacterized protein n=1 Tax=Microscilla
                     marina ATCC 23134 RepID=A1ZNJ8_9BACT"
                     /codon_start=1
                     /transl_table=11
                     /translation="MKIVINNVEFPFDLGCRVLKLKYEDECPMEQLEDFWDKVVPATF
                     GDIAQLPNLEQRRVGILNLGMETIIKEAKPTLLSSKTIKKTTTWVNEKGELVEHTFDD
                     TYELFEVKGEVFSQNMENNWRNMDDCHYIRCKDTSTDREYLIWVDLRSVYRTNELGSH
                     WEFDKNQINPIHCIAWTIQTDVPQGNIEKIVRQGDCVMIKPKGTYTPLDKPRHLTEKE
                     YLKLIVAES*"
                     /db_xref="UniRef100_A1ZNJ8"
                     /db_xref="A1ZNJ8_9BACT"
     gene            56691..56960
                     /locus_tag="PH2015_19_scaffold_1_prodigal-single_120"
     CDS             56691..56960
                     /product="hypothetical protein"
                     /codon_start=1
                     /transl_table=11
                     /translation="MKKSLKKHTLLVGEGVNQHTLYGNFAMDIEVATDFPEITIKEDC
                     DLKHEKPNGAWSNEHKTLKIDKGDWVMGKQVEYNPFSQQVTRIWD*"
     gene            57096..57500
                     /locus_tag="PH2015_19_scaffold_1_prodigal-single_121"
     CDS             57096..57500
                     /product="Uncharacterized protein n=1 Tax=Sinorhizobium
                     phage phiM12 RepID=S5MBV5_9CAUD"
                     /codon_start=1
                     /transl_table=11
                     /translation="MANPEIHSKSSVKRWGGKIEDYIAIHELIDSPKATMNNNSSRVL
                     THNTWFAYTIIPKVFGYNIINSDGKSVDTIDIAMLHISEDFRHKGIPTPQDYLENIVV
                     QPWFNNGVKDIPSVEAQKRSKELLEKLRMGEE*"
                     /db_xref="UniRef100_S5MBV5"
                     /db_xref="A0A0F6YR75_9CAUD"
                     /db_xref="jeo:JMA_39280"
                     /db_xref="S5MBV5_9CAUD"
     gene            57560..58213
                     /locus_tag="PH2015_19_scaffold_1_prodigal-single_122"
     CDS             57560..58213
                     /product="hypothetical protein"
                     /codon_start=1
                     /transl_table=11
                     /translation="MNEMIKPWKEKGIARGEFEFSCGGDSMNETQLNFYDENDKLVEG
                     GDLESYFNDAVYREVDFYEASDGHYMGESGKVHINLNDEEDDFEFVKSATSEWSERYH
                     AKVHVPLTKEENELFEKYVANMRYVHWDGFNVDYKRDFILTDEIESRINALHTKLLGY
                     AEQMPYEGEGDVNEDSYQYSTADLDEEVPTAEFVEIEGVINLVLHTEIEVYEYREND*"
     gene            58304..58546
                     /locus_tag="PH2015_19_scaffold_1_prodigal-single_123"
     CDS             58304..58546
                     /product="hypothetical protein"
                     /codon_start=1
                     /transl_table=11
                     /translation="MEAKTLYAEKIKAILVNLAVEDKLPLDLNELDSEVFEEVFTPLI
                     TTLKTLREDAEMALEGQWDRTDGGFEAQLTLIDMVI*"
     gene            58543..58803
                     /locus_tag="PH2015_19_scaffold_1_prodigal-single_124"
     CDS             58543..58803
                     /product="Uncharacterized protein {ECO:0000313|EMBL
                     :KKL71496.1}; Flags: Fragment;;  TaxID=412755
                     species="unclassified sequences; metagenomes; ecological
                     metagenomes.;" source="marine sediment metagenome.;""
                     /codon_start=1
                     /transl_table=11
                     /translation="MREPKFYKAVLVPIEGNVMDEVYPYHVGVPIGEKQLTMKERMGS
                     DEAKCPECSNNEWYLLPGDSVAVREGGKPYIECLNCGHQTHL*"
                     /db_xref="A0A0F9EZ50_9ZZZZ"
     gene            58819..59118
                     /locus_tag="PH2015_19_scaffold_1_prodigal-single_125"
     CDS             58819..59118
                     /product="hypothetical protein"
                     /codon_start=1
                     /transl_table=11
                     /translation="MLRATLDYWNPRNETVVTEDGYRYHDNTSIITRTQEIEDTTEIG
                     MFEQFYKLNNRLRYCNGSYYKFQDKEWERKYKEWLKSDDYKAKSFNLYYGNGVVD*"
     gene            59161..59643
                     /locus_tag="PH2015_19_scaffold_1_prodigal-single_126"
     CDS             59161..59643
                     /product="hypothetical protein"
                     /codon_start=1
                     /transl_table=11
                     /translation="MKNIFGFILFIFLCYWALRGCSGRSRVIDSVQDPIENVSVDDNQ
                     EGIGCEDGCGGENESFNGEVYDDITYAMFMKGNKVLAVLAVQHETTCSEATLTFNEND
                     FNSNELNILLNEYGFTSTSPNCYRSVTLYDWNLPSFISVKMKYLRIGVGENKIKISEL
                     *"
     gene            59700..60077
                     /locus_tag="PH2015_19_scaffold_1_prodigal-single_127"
     CDS             59700..60077
                     /product="hypothetical protein"
                     /codon_start=1
                     /transl_table=11
                     /translation="MSNPFPRPQAGAYKSYLVEALNKIGRTTEANEFNNGSMKLAIVS
                     TITGGVKLFPELNELCANALNALEPNDTIRYYFWGLSNGQFAVASSNGAYVYDPTDTK
                     AVEYVKEQVELSGAEIIQPFFSN*"
     gene            60179..60385
                     /locus_tag="PH2015_19_scaffold_1_prodigal-single_128"
     CDS             60179..60385
                     /product="hypothetical protein"
                     /codon_start=1
                     /transl_table=11
                     /translation="MENKKKYDVISPDGFSIHFSDTYSTKDEARNAFFDWKKRFDAQG
                     YYSSNKGRIPLDELENHCRIIEID*"
     gene            60446..60742
                     /locus_tag="PH2015_19_scaffold_1_prodigal-single_129"
     CDS             60446..60742
                     /product="hypothetical protein"
                     /codon_start=1
                     /transl_table=11
                     /translation="MSTATQTQAKEVVNNVTDYLNSFSNKNKEFIAEMNREHRTLQQS
                     FTKLCLEWLENCASEDYNFDGRNEASHKIANVMVEGFHDAKATMSKPSEWIPCV*"
     gene            60901..61746
                     /locus_tag="PH2015_19_scaffold_1_prodigal-single_130"
     CDS             60901..61746
                     /product="hypothetical protein"
                     /codon_start=1
                     /transl_table=11
                     /translation="MKKQAKIKTFAGTNTPYFDVIIPQSNFDGTDLLCWGIGETKDLS
                     IINHLNDDFAGINRSVAQAHKSEMGKSMLKNGYSYGIAVCIYKGKLYRVDGNHRAEWL
                     GDNGYPIRFSFRHVDTFAELVSIVIGFNNSAKNWGLGQYIQTYISMGLDAYVTLQKAT
                     KHGLTNTVTAAIIAETTVAYVKKDLREGTLTCKNEKGALTKVIEISRFLENFGIKDQR
                     SGEGLVSFIQKVGYTNFLNKKSKLCTLAVKLVQNGELIGKGKGKTAGAKEYYDLYLRA
                     YEHLS*"
     gene            61880..62122
                     /locus_tag="PH2015_19_scaffold_1_prodigal-single_131"
     CDS             61880..62122
                     /product="hypothetical protein"
                     /codon_start=1
                     /transl_table=11
                     /translation="MNIVDFLQAKPKVTYLYADGTTKTWEFRWTGIFGQGYYQLTKNG
                     RRHPMSKFKIAKQVFLEYMDGQCILVPENTNQNLVV*"
     gene            62187..62456
                     /locus_tag="PH2015_19_scaffold_1_prodigal-single_132"
     CDS             62187..62456
                     /product="hypothetical protein"
                     /codon_start=1
                     /transl_table=11
                     /translation="MKALNRQEMMTWLESKGVNVVGTTEQFYGGSEEVTGIWVSGEDS
                     HLFDYYRESWYNSHGVEPKLNEQTEKRGWYYEWYDTGTMMLYPID*"
     gene            62577..63110
                     /locus_tag="PH2015_19_scaffold_1_prodigal-single_133"
     CDS             62577..63110
                     /product="hypothetical protein"
                     /codon_start=1
                     /transl_table=11
                     /translation="MQKKKRNVLKQRYLYEQLENLSIRRVWDYRPIFLISGMVNILFI
                     MGAFTSAPKVVTKYETIIKERVLSDEVNDIELTDEAILKELIEQGCVLPNVALAQFKI
                     ESQHFKSSICKENKNIAGIKTSRSEYVVGKNREHCVYKTYRDCIKDYIRIQDRYLENI
                     NGRYAEDGGYVALVRKM*"
     gene            63230..63574
                     /locus_tag="PH2015_19_scaffold_1_prodigal-single_134"
     CDS             63230..63574
                     /product="hypothetical protein"
                     /codon_start=1
                     /transl_table=11
                     /translation="MELTKKHKTFSLTTYYRGIELEMIVVATSKKRFAELTNTSVSHV
                     SQYAHSYDLRYPVCNENPEVLYAKAGLGGEVRYILDRDEVMTYEDAKQRIDEHRKTYA
                     SYSDYLKQNNLR*"
     gene            63629..63934
                     /locus_tag="PH2015_19_scaffold_1_prodigal-single_135"
     CDS             63629..63934
                     /product="hypothetical protein"
                     /codon_start=1
                     /transl_table=11
                     /translation="MALKSQEIRTAFGLLIYKGDYDGAQWSITGFPKDEQIARHFESA
                     YDFEDCIKRNVNCSGIEFDSEFSQFFAYAKTKARLVSFAKQIDKHFAKAKAMTEKMY*"
     gene            64252..64572
                     /locus_tag="PH2015_19_scaffold_1_prodigal-single_136"
     CDS             64252..64572
                     /product="hypothetical protein"
                     /codon_start=1
                     /transl_table=11
                     /translation="MENFSQLCVWEGTVVGANEVASFENWVQLEFGVRAKYSEEVLTL
                     PTPGEEGTGGRNDLLFYIHDEDIQKFAIARLVYGIRWWEDVLGNGNGVLYTEETLNKY
                     PKTW*"
     gene            64629..64976
                     /locus_tag="PH2015_19_scaffold_1_prodigal-single_137"
     CDS             64629..64976
                     /product="hypothetical protein"
                     /codon_start=1
                     /transl_table=11
                     /translation="MSIAQSIRTWLRIPNEEQEKKMLLEMEADSVNDFERVIYTLSSS
                     IHEAHIKTAENMFVAFKTKWGMLPRQIMEYNDVIFNRERDKVLSKLMALDSAYNVSQI
                     AISDKGNVKLLLA*"
     gene            64954..65379
                     /locus_tag="PH2015_19_scaffold_1_prodigal-single_138"
     CDS             64954..65379
                     /product="hypothetical protein"
                     /codon_start=1
                     /transl_table=11
                     /translation="MLSCYWLNRHRVKSVALFNCRWKGWSYGYPFLVFIPNKFVCKLL
                     RGYLCNMKREDMNKEVLIRLSEINEKAVEIKEEINSLDFRMDLGNIDAKLYRMKRKTN
                     TYELSLLDKEVDKIRREMGLRKMLSGVGVTFSLDKINLN*"
     gene            65385..65753
                     /locus_tag="PH2015_19_scaffold_1_prodigal-single_139"
     CDS             65385..65753
                     /product="hypothetical protein"
                     /codon_start=1
                     /transl_table=11
                     /translation="MKKVLFGLVLFLSLNAYGQQAKVKIVLYPNGDEEYNKCMKLVND
                     SAFSKDFCFEVIRKNVAEDFPKVHGIVKADFYSCDDNILLGVCHATTIPTKKELMLFG
                     HNALTLASDPKLKKSTKVFY*"
     gene            65811..66131
                     /locus_tag="PH2015_19_scaffold_1_prodigal-single_140"
     CDS             65811..66131
                     /product="hypothetical protein"
                     /codon_start=1
                     /transl_table=11
                     /translation="MAQNSITDALGVNEKWFDTTNKDVIERFKSNDSELISDVLLDSA
                     KDVREGCFGEVTNELSDYEKKLLLTGYLVGLTTARSQLSRINPIEMLIKGFLESREKE
                     DGDE*"
     gene            66206..66442
                     /locus_tag="PH2015_19_scaffold_1_prodigal-single_141"
     CDS             66206..66442
                     /product="hypothetical protein"
                     /codon_start=1
                     /transl_table=11
                     /translation="MAKYSIIWIEGLSVVNGEKVKSITENGFEYTTKMTEALRIKKRD
                     IDFISQHMKLNGIGETFNTFIGVNYAPKGTILRV*"
     gene            66439..66603
                     /locus_tag="PH2015_19_scaffold_1_prodigal-single_142"
     CDS             66439..66603
                     /product="hypothetical protein"
                     /codon_start=1
                     /transl_table=11
                     /translation="MRIIIAKFPSKCAKSGKRIKAGDTVVYDFYTKRTYLPKYAPHYE
                     MNDVGGYIPK*"
     gene            66683..66754
                     /locus_tag="PH2015_19_scaffold_1_prodigal-single_trna_2"
     tRNA            66683..66754
                     /product="Arg"
     gene            complement(66752..67114)
                     /locus_tag="PH2015_19_scaffold_1_prodigal-single_143"
     CDS             complement(66752..67114)
                     /product="HNH endonuclease n=3 Tax=Salmonella phage
                     FelixO1 RepID=K9K9T6_9CAUD"
                     /codon_start=1
                     /transl_table=11
                     /translation="MGKKICTLCNEEKLLTEFYQQKDRKTGSSHCRQCFNQYCIERWK
                     QRKIDAIEYKGCGCVDCGITYPQTPPPVFDFHHLDPNQKDLDWGKLRLRSWDKIVNEL
                     DKCVLLCSNCHRIRHYIE*"
                     /db_xref="UniRef100_K9K9T6"
                     /db_xref="K9K9T6_9CAUD"
                     /db_xref="mar:MAE_43450"
     gene            67210..67335
                     /locus_tag="PH2015_19_scaffold_1_prodigal-single_144"
     CDS             67210..67335
                     /product="hypothetical protein"
                     /codon_start=1
                     /transl_table=11
                     /translation="MYSKEKEERREVAAMLGAAAIMTIIVIGGLIAIAKFIFEII*"
     gene            67481..67912
                     /locus_tag="PH2015_19_scaffold_1_prodigal-single_145"
     CDS             67481..67912
                     /product="TonB n=1 Tax=Flavobacteria bacterium BAL38 RepID
                     =A3J555_9FLAO"
                     /codon_start=1
                     /transl_table=11
                     /translation="MKKLFLIGLMFVGVQAFSQSNCEVACNKYLEMNPDVKQSGMNPW
                     EHYTNYGKKEGRVWYECTEMPIQPETKLPESIPQENLTIVKGKDGKTLTMSFKVTKPF
                     GTKDIEDVKKYIHCYYSLEGYNGYTPQITHKGDNWTFVFNK*"
                     /db_xref="UniRef100_A3J555"
                     /db_xref="A3J555_9FLAO"
     gene            68026..68253
                     /locus_tag="PH2015_19_scaffold_1_prodigal-single_146"
     CDS             68026..68253
                     /product="hypothetical protein"
                     /codon_start=1
                     /transl_table=11
                     /translation="MTQNFNNEVDELKHRLEMIADDMKVIRAFIYENGLDETFQKPTG
                     MADECWTHLNNIDIACDLDSAEALDWSHFGI*"
     gene            68312..68557
                     /locus_tag="PH2015_19_scaffold_1_prodigal-single_147"
     CDS             68312..68557
                     /product="hypothetical protein"
                     /codon_start=1
                     /transl_table=11
                     /translation="MATKLWKSEWHSGGSIRATTDEKKKKVTFQVSGHDYTFDTNDSR
                     AETKIDAFLFEVTSSYYADEIMKWVKSKIKIETPSFW*"
     gene            68895..69110
                     /locus_tag="PH2015_19_scaffold_1_prodigal-single_148"
     CDS             68895..69110
                     /product="hypothetical protein"
                     /codon_start=1
                     /transl_table=11
                     /translation="MKKIITFFKRGFEDLGYGYYKQVYCYEGKLYMGYVIVRNERFFW
                     IPTYTRIAVCCDKEELDQNLKFLQWHN*"
     gene            69098..69226
                     /locus_tag="PH2015_19_scaffold_1_prodigal-single_149"
     CDS             69098..69226
                     /product="hypothetical protein"
                     /codon_start=1
                     /transl_table=11
                     /translation="MAQLILLPIVAFIAYYIGKHQERIEWNKLIKDGILPKPSKTK*"
     gene            69228..69392
                     /locus_tag="PH2015_19_scaffold_1_prodigal-single_150"
     CDS             69228..69392
                     /product="hypothetical protein"
                     /codon_start=1
                     /transl_table=11
                     /translation="MYSWRYYRIISYVCFFIALYCSYKGNDAGFYEYLGLALFMEIKD
                     HLQRIEEKID*"
     gene            69414..69857
                     /locus_tag="PH2015_19_scaffold_1_prodigal-single_151"
     CDS             69414..69857
                     /product="hypothetical protein"
                     /codon_start=1
                     /transl_table=11
                     /translation="VGSFTLSKQLNMATLEQAIRKHRTILAEYNPFDMEDELEAEWYW
                     YDFIDEVKTMMKKMRTKKFFAYGLSLTWRKVAGYTAFETEDAGILVGKLTPNSPYSIK
                     FLTTDNKGIIEVIISHHDAPTGETMYLMSQTMAKKQGIMEKYFTR*"
     gene            69960..70244
                     /locus_tag="PH2015_19_scaffold_1_prodigal-single_152"
     CDS             69960..70244
                     /product="hypothetical protein"
                     /codon_start=1
                     /transl_table=11
                     /translation="MKKLVLLFALSLAGLSYGQAWEDAGMNNVEYLGQDENNYPIYKT
                     THPFESLGAKLAFSAFGAFVTGVTIKMVRDRRKEDKEREEQPLIQKNVEI*"
     gene            70332..70853
                     /locus_tag="PH2015_19_scaffold_1_prodigal-single_153"
     CDS             70332..70853
                     /product="hypothetical protein"
                     /codon_start=1
                     /transl_table=11
                     /translation="MVNKKTQIVSALIKDGGSATFAQVVAEVEQKMLKRGNPLKDAVI
                     TKLVHYNMLLNANYQNMVNNARVREGKEADFQAKENWFTPVNDSFNGSIVAKKSDLSC
                     EYLKFACNNAKTEKYFVNGVEATESDLSIIKEFKQKPSKAVNQGLENDVVIRTIKMEG
                     IKSIKCGESLIFG*"
     gene            70978..71121
                     /locus_tag="PH2015_19_scaffold_1_prodigal-single_154"
     CDS             70978..71121
                     /product="hypothetical protein"
                     /codon_start=1
                     /transl_table=11
                     /translation="MKETFLTLAQWAKEDPKDFILNVVTMVALFGLFYVTMWLGAIIE
                     GRV*"
     gene            71196..71411
                     /locus_tag="PH2015_19_scaffold_1_prodigal-single_155"
     CDS             71196..71411
                     /product="hypothetical protein"
                     /codon_start=1
                     /transl_table=11
                     /translation="MRKHTIKLIPFVLSVLGFFFTGLSLGQLWEELDTKLIVLISFEV
                     FMFTVILLLSIGFPFFAEDKETTEIKL*"
     gene            71553..71744
                     /locus_tag="PH2015_19_scaffold_1_prodigal-single_156"
     CDS             71553..71744
                     /product="hypothetical protein"
                     /codon_start=1
                     /transl_table=11
                     /translation="MKKLVLLSVAVLVAVGTSFAHDGGKKLKKHKRVKYHQCDAYKTH
                     YAPIKPERHRSHGLCDAYN*"
     gene            71843..72022
                     /locus_tag="PH2015_19_scaffold_1_prodigal-single_157"
     CDS             71843..72022
                     /product="hypothetical protein"
                     /codon_start=1
                     /transl_table=11
                     /translation="MRSYSFQITREQYNYLLPIFGNVGTKQLHTKTDRKVEKFFFIGT
                     HEQYNDLLNRCAYIK*"
     gene            72117..72281
                     /locus_tag="PH2015_19_scaffold_1_prodigal-single_158"
     CDS             72117..72281
                     /product="hypothetical protein"
                     /codon_start=1
                     /transl_table=11
                     /translation="MKKLVYLLVVVFAVSLTTTSCASSKYGTYKVKKKGCMTKTKYKG
                     PKTTYRSTNW*"
     gene            72460..73329
                     /locus_tag="PH2015_19_scaffold_1_prodigal-single_159"
     CDS             72460..73329
                     /product="hypothetical protein"
                     /codon_start=1
                     /transl_table=11
                     /translation="MFYINNENSLNAFFLLEQAGLNWSANKETLQTASGIITDSVAIV
                     REDTQKILGVHKNSYEVFQNQQMAELLFELSQSADLPIHSAGSLNGGAKVFIQLKTDD
                     LNLGYGDQVKGYLTAVNSFDGSTSLAFGHSHLTISCQNTFFGAYRNLSSKIKHTKSMV
                     VKIDDLLKSAEQIRIEEKANFETIKKLSEVQMSDKYVDEVLKTMFAVSLADVKADAET
                     ISTRNKNNIIRFKDALAQETAYKGNTLWGLFSGVTKYTTHFIGEGKEDTKMFGSMAQK
                     ERKLFEQFAEVVK*"
     gene            73612..74133
                     /locus_tag="PH2015_19_scaffold_1_prodigal-single_160"
     CDS             73612..74133
                     /product="hypothetical protein"
                     /codon_start=1
                     /transl_table=11
                     /translation="MENKKTQIIAALINDGGSATFAQVSAVVEQKQLKRNNPLKDSVI
                     TKLVNYNMLLNANYQNMVNNARVREGKEADFQAKENWFTKVNDGFNGSIVAKKSDTTC
                     EYLFFACNNAKTEKYFVDGVEATAEQIEVIKAFRPATAKAVNQGLDKDVVVRTIKIEG
                     IEKIKCGEEVIFG*"
     gene            74591..75178
                     /locus_tag="PH2015_19_scaffold_1_prodigal-single_161"
     CDS             74591..75178
                     /product="hypothetical protein"
                     /codon_start=1
                     /transl_table=11
                     /translation="MKKNTLNEQVNRIRKMMGLNEGEQLDLSKMDNPNAYTDDIINHN
                     AEREYANLEKEYDFDFEKAAIESASGEEVVQREFDDYDRPLYYSVKDDNVHYFIGDGE
                     NGPMIIKYNAETGERYPIGDLKDYDSPEEDLFEGEDFADHIKVYHMYKDGEVDKKTFY
                     SFMSILDRKDKEELLGYINSQDKGGVEEGASTDLY*"
     gene            75187..75720
                     /locus_tag="PH2015_19_scaffold_1_prodigal-single_162"
     CDS             75187..75720
                     /product="hypothetical protein"
                     /codon_start=1
                     /transl_table=11
                     /translation="MFKYISEILSKLSMGQRLVALVFLLFSITFISVGPKVIDSLTHD
                     TEELKVKVENQRMEIQSLSKRVNELNDQILNDQMACTDKFVSREREIMDLLNGLESVA
                     KSENGKIVSSRTSYEQKEYKPSYVEEYGDPNEPRVARMEMPSPPVEKTVVVKNDNTNL
                     IKMIGKVKSNVKKNLGN*"
     gene            complement(75691..75909)
                     /locus_tag="PH2015_19_scaffold_1_prodigal-single_163"
     CDS             complement(75691..75909)
                     /product="hypothetical protein"
                     /codon_start=1
                     /transl_table=11
                     /translation="MQDSIKIEDITFKYRDEVVTPEQTYITPFGEVYIAFKTMGNTYV
                     NISAKEVKRLIENPRKHGILVPEVLLHV*"
     gene            complement(75911..77962)
                     /locus_tag="PH2015_19_scaffold_1_prodigal-single_164"
     CDS             complement(75911..77962)
                     /product="hypothetical protein n=1 Tax=Demetria terragena
                     RepID=UPI00036B0E42"
                     /codon_start=1
                     /transl_table=11
                     /translation="MENSLKLTKVIGLNESEPMNVTEANDPGYLSWKRKNVTIRGVKE
                     VGEENNAGAMLGRGLYTAFLSNKSLAKEYGTVYFVLNAIPKNPKVFNTLNEWEIWFYN
                     TLVNAYSKEKGKNFPDRRDFDANTTIEDEMQKMGFDGIIIKGREMVNFNPPDNVIYFK
                     NEHQLINYYETVVNGLNEASSKYRTDMDGETLVKRVPFLKTFNNFSDKEKLMFQKVTY
                     TKDVELYVKDSEPLFFKQFNLSSELHYSIVDMGDNRHRFMLSLVHKTWLMPPSTTERE
                     QELTYRVLIMAMNKQMESFDYRFDEVLEQETLTEDQWNEIINKLNESFFKLEAYLDET
                     LPVKLEPHLDEAEKKKADRCLRIARRKYDKPSAYRSGAIVQCRRGKIWKDLKEGDIND
                     APDYIKDLLYMAHDSITRRKGNDYAPDVHELQAWIDNHLAKQGESVEEAKKTDYSKEK
                     KDGLHGWFSRRGGGGSKGWVDCNTCKNVNGKKKCKACGRQAGEKRSKYPSCRPTPASC
                     GTPGKGKKWGKTKEESYDMLNEEKNEKKRIALLFIVIDNKVLLFKRSPEETTNPGKYG
                     MLGGHIEKGETPEEALRREVKEEAGVEVGAFKKLKVYELDEVQLNVFYTNEFDVDNVK
                     LDKKEHTGKKFFTLEELDEMSPEECIDTNKGIARDYNKKAQEDKQLNETIERMKSIIN
                     K*"
                     /db_xref="UniRef100_UPI00036B0E42"
                     /db_xref="A0A0G0B511_9BACT"
                     /db_xref="xce:Xcel_0830"
                     /db_xref="UPI00036B0E42"
     gene            complement(77962..78678)
                     /locus_tag="PH2015_19_scaffold_1_prodigal-single_165"
     CDS             complement(77962..78678)
                     /product="Uncharacterized protein n=1 Tax=Acinetobacter
                     calcoaceticus NIPH 13 RepID=N8P9S5_ACICA"
                     /codon_start=1
                     /transl_table=11
                     /translation="MGSHVSGNTIFNSLLDKHPEVRFELYPTEKAKRAYLTGFIVPPA
                     MRGTGVGTAFMEDLIELADKDGWMITLTPSSSYGGNVSRLKEFYKRFGFVENKGSNRD
                     FSHKEDMYRSPKGADSLNEEIERIKATLSMLEGKGLGNERSIQDKIKYVRGVSDELKD
                     FALSHLERYTRANKGKISGLQLHPDLKKKIKEKNLPDGFSMGVDKDGYYIHTHRARSK
                     SYENPGDISIKDIKFIDSTG*"
                     /db_xref="UniRef100_N8P9S5"
                     /db_xref="A0A0F9NF26_9ZZZZ"
                     /db_xref="care:LT85_1036"
                     /db_xref="N8P9S5_ACICA"
     gene            complement(78704..78880)
                     /locus_tag="PH2015_19_scaffold_1_prodigal-single_166"
     CDS             complement(78704..78880)
                     /product="hypothetical protein"
                     /codon_start=1
                     /transl_table=11
                     /translation="MTNEEIVEELYHEAYSLGFINELRKKVDYLTSLEENKKLSRYEI
                     VYKAYNMLKIEGTI*"
     gene            complement(78965..79786)
                     /locus_tag="PH2015_19_scaffold_1_prodigal-single_167"
     CDS             complement(78965..79786)
                     /product="hypothetical protein"
                     /codon_start=1
                     /transl_table=11
                     /translation="MLYNYINTVPAPSAFVTVNKQRLRQNGKLVYMKDQTEFEIELYN
                     PTEEKIMAMIDLNGNPISSSGIILKPGQRVFLERFLDDDRKFLYETYVVDNNKETKDA
                     IVGNGKVTVKFHKESKPRPRSLSYGTIFNGSSGFGWSEITYTNYNTPVTCDTSDVIGT
                     HNTFLTNSGNLSNMKETGTVEKGGLSNQELRSTNGDFEWFYTWIDEWQIMPHSQQPKT
                     AKDLVSRCPSCANKLKSTYKFCPDCGSEIAGKALLEDVLQKLSKEDLIKMILDIK*"
     gene            79936..80340
                     /locus_tag="PH2015_19_scaffold_1_prodigal-single_168"
     CDS             79936..80340
                     /product="hypothetical protein"
                     /codon_start=1
                     /transl_table=11
                     /translation="MAKSTKVTLRANGGTWMVNANGSKYKQISGSDTFTYIDSRSGDV
                     DVAGEFYNDNVILQFEMSNPWIGSPWAAIGQAVDDLGGWNNNRTSLSEGEDHVFSTTF
                     YTDDDEYVFKTRVIRLADTDTKNFEIWPGWWE*"
     gene            80394..81419
                     /locus_tag="PH2015_19_scaffold_1_prodigal-single_169"
     CDS             80394..81419
                     /product="Cadherin n=1 Tax=Flavobacteria bacterium
                     MS024-2A RepID=C0BH93_9BACT"
                     /codon_start=1
                     /transl_table=11
                     /translation="MARRPIAFNPSAKVANSIKKNNIDIGVALDNYRTNPGGLTWYNS
                     LDSTNQYVIYSDSFSLGLSTQANATPVSWATGDLTDASLLATVNRLPGRSNQTPFTTA
                     AQAFEWLAASTTFNLIGGVLDNIVTNGLMIYLDASQKGSYPGSGNVWYDLSGANNNAT
                     MYNGVTYNSGGWMDFDGSNDYCQINYNSASMDLWKMEQTVSVWVYHTNTTGRRNIWDQ
                     AYGGYGTWTHEAGLNINYYYGNAGSNTQPYTSRNSGNTPRGVWNHITITRSLTTVSWY
                     INGVLVNSGSNSYGVLATTPQRVWLGAGYAGYWQGRMGSVMAYSRALTATEVLQNFNA
                     SKTKYGL*"
                     /db_xref="UniRef100_C0BH93"
                     /db_xref="33377193"
                     /db_xref="C0BH93_9BACT"
     gene            81419..81670
                     /locus_tag="PH2015_19_scaffold_1_prodigal-single_170"
     CDS             81419..81670
                     /product="Uncharacterized protein n=1 Tax=Synechococcus
                     phage S-SKS1 RepID=M4R1D6_9CAUD"
                     /codon_start=1
                     /transl_table=11
                     /translation="MSQENRKFIVFNVSELTKVNFDDVVETSAETIRVSVNGLKTFVK
                     WEGETPSFISTLTTKEGPYTFYEMQTILISNEWVNQNLP*"
                     /db_xref="UniRef100_M4R1D6"
                     /db_xref="M4R1D6_9CAUD"
     gene            81672..82139
                     /locus_tag="PH2015_19_scaffold_1_prodigal-single_171"
     CDS             81672..82139
                     /product="hypothetical protein"
                     /codon_start=1
                     /transl_table=11
                     /translation="MEKKELNEQIHEIRKMMGLNEGIEYDTEKIAGFLEEAKKSVDMG
                     RAIIDKYGVMVVNLTMSEIYSNINGFKDTLNKIEGFKKTIESRYNKFYDIIDMYYDLS
                     VSKDLIELDKMVTTLDDQNSALSDIHEIFGELIGKTEWLAKYNEDLLTTQIAK*"
     gene            82136..82987
                     /locus_tag="PH2015_19_scaffold_1_prodigal-single_172"
     CDS             82136..82987
                     /product="hypothetical protein"
                     /codon_start=1
                     /transl_table=11
                     /translation="MKRDVRLKIGSESVVDGAKITGNVVVITGDTVDYGYGDWIAGID
                     NSDGYVIVGDTDTSDLIGRSRANGLEIVNGMTPTFWKSKTLSDQGLLDLINRLPQSPG
                     NFTTITSARAWFDAQGKYVITNDYNTGGGTFITGDYKLSLAYAPAPVDGDITFPAHPI
                     ISGSPGSANNDPNLVGTEDDTYAYQIYINVDDLTGTDQSAAITQLAGNSGELTLTQNS
                     DYVTYSFTNEAFRTGGYGGSVVYYDTKFQDTITNTLSPLGSLTVIRGSEAPFNTEDPI
                     TITINIL*"
     gene            83022..85295
                     /locus_tag="PH2015_19_scaffold_1_prodigal-single_173"
     CDS             83022..85295
                     /product="hypothetical protein"
                     /codon_start=1
                     /transl_table=11
                     /translation="MKKDVRIKIGSESVVDGANVVGNLVIATGDTINYLNGDWVAGVD
                     ESNGFVIIGDTGTSNFIGRTTGGGTGLVTEVTPTFWKSSQLTDQSLLDLINKLPNSPG
                     NFETVSSGREWLTNQGYWASTGSTINFVTGLQTYTIVSTLVNDPTQWAITTLDYTNEG
                     LTVTPLGFTTDDWYHDDSLPLNESGYIHVFVNNSTNYRKLLFVDASNNIVQTVELGDG
                     SLNYDSLSGKIIVANYVTTGDIYYFDGLTVYQYSYDVTDLDYSEMIGVSSNGVFFFKT
                     VKFDGSIKIVKLFQGVVTTIIEYNVNDADYEIEFYNQGNFYTIFKKVNNIYQEFKIKS
                     ISENTELQMIEFSGFTKPDSSLMQYTTLNYNNYGSNKFVMVFHNWDDAEVDYRVYTYN
                     GTTDVLNAATHVKGANYPQFSVSVDDNSSPDNYDKESVILTFYSNGQWTGSMNLYQYV
                     DLIYQMEWQTTLSTYTFTNTGSYDAGFDVWNGRLSNNYHGICTTNNVDLQILSITEAD
                     GLQITTVGQLADLQSYSIEGFGNKACFRSTSANDGTGLILKYFGDTGTVLDELIINGG
                     NPYTINTFTNYNSFAILHDGIMYYINTTTDEIVQIGAWANTGSDTASSYYEAPPAIMR
                     SGEETVLFNQDTYETLIIKPNSYAIGSLPAWDTNMGYDVRVGKNSFMYVFGDLATGFI
                     KINLYDFNLTLLNSITTDLTNYSLNTRGIKDRFVVRHNDGQGNYRFFMITPNFGDFYL
                     TPTSNVARIENDWIYWN*"
     gene            complement(85311..85844)
                     /locus_tag="PH2015_19_scaffold_1_prodigal-single_174"
     CDS             complement(85311..85844)
                     /product="hypothetical protein"
                     /codon_start=1
                     /transl_table=11
                     /translation="MGLNEEILRIRKMMNLNEDGTSGTGSQNPTGAAKKKWDSGVSRS
                     GPGNPIGNAVSPIRTAHGRANPIELSEGDDDKITSFAEVRLGGAEKIADNAKEKGGAA
                     LLTYHHFEVKLAYYEKAAKGELDFDDAKKEYEDLLEKLYSATKDGMNIEQIEFQELLG
                     KMEVLGELIIKENEKGV*"
     gene            complement(85844..86833)
                     /locus_tag="PH2015_19_scaffold_1_prodigal-single_175"
     CDS             complement(85844..86833)
                     /product="hypothetical protein"
                     /codon_start=1
                     /transl_table=11
                     /translation="MKKKALLNEEISRMQEMMGVTHVSPSGKVTNMSPEDDDYEINYG
                     KDAVEEISASDIVNSMREGEDEMGENKDILNKFIDQYGKEKGEEIYYATANKQDRDPE
                     TFEKNEEFDPSDSDEEGVSDCCGAPIIMHDICSSCGEHCEASVDEESAIGGWDLAMEG
                     MKIESDNRIDYLENALGHVWNMGRGNNKIDLKSMAESLINDMFGDEEEEIEDIPGFEG
                     TKDALDDLSISEEGSWMATRAGKDGKVFEEGFKQENFYNTQSEALQSAEEYAKHKGFD
                     VNWDSINPQHVAYEKTVQYHVEILKDGKPLKKMLQISLYRMPSGKYELTNYIM*"
     gene            86893..87522
                     /locus_tag="PH2015_19_scaffold_1_prodigal-single_176"
     CDS             86893..87522
                     /product="hypothetical protein"
                     /codon_start=1
                     /transl_table=11
                     /translation="MRTYVKPKVFIYGLLLCMSLKDLEVKSLVSKIVAVEDEITMVDA
                     INEEYLSEFLSQIDEIAREKNLKRNELPSLSDDGVDDKGEITSNNNIPEDIKKVYRQI
                     VIKTHPDKNLDKSEKERERLAGIFERATKAFDETDILELLKICKELGIDGFEINSSHL
                     DVIKKRIEQLNELLESMKGSAVYVWYTLNDEQKKGFINDFINSKFVPNS*"
     gene            87579..90659
                     /locus_tag="PH2015_19_scaffold_1_prodigal-single_177"
     CDS             87579..90659
                     /product="Serine-rich adhesin, platelet-type n=2 Tax
                     =Streptococcus cristatus ATCC 51100 RepID=F9ME18_STRCR"
                     /codon_start=1
                     /transl_table=11
                     /translation="MANLNLRKNLNQALSFTQLDGNFEYLESVDVSLASVVTAADTSL
                     STRVSAEEVARASADTSIVAVISANEVANDSADASLTARISAEEVARASADTSIVAVI
                     SANASADDSLELRLSTEEVARASADTSIVNYVDAEMSTEESVRAAADASLTTRLSNEE
                     VARASADTSIVTYLDAEMSTEESVRAAADASLTTRVSNEEVARESADDSLEVKISTDI
                     SAANSSNASADASLTARISNEEIARADADASIVDAYTSADASLEVAYASADTSIVNYV
                     DAEMSTEESVRAAADTSLTTRVSNEEVARASADTSIVALISGNASADDSLELRLSTEE
                     VARASADTSVVAYVDAEMSAEESVRASADASLTARVSNEEVARASADTSIVTYLDAEM
                     SAEESARIAGDASLTTRVSTEEVARASADTSIVALISGNASADDSLEARLSAEEVARA
                     SADTSVVAYVDGEMSTEESARISGDASLTTRMSNEEVARESADDSLEVKISTDISAAN
                     SSNASADASLTTRISTEESVRASADTSLATAIGDEEQARITAVSNEASLRVSADDSIV
                     ALISGNASADDSLETRLSNEEVARASADTSIVTYLDAEMSTEESVRASADASLEVRLS
                     NEEVTRESGDNDLYQYIDTEISNEEVARADADTSIVNYVDAEMSTEESVRAAADASLT
                     TRVSNEEVARGSADASIIVLISNNEVANDSADASLTTRLSNEEVARASADTSIVNFIN
                     NEVSILEDADASIVDAYTSADASLELAYTSADTSLTTRISAEESTRTSADASIVALIS
                     GNESANDSADTSLTTRISAEESVRASADTSLANLIAANNQLDINGQVLDLADETLTIE
                     GTGQEVMVDTSVDGNGNVTITVGLEDTIYVDTNGEHTGNVVPEVYRDTMKTVYNGGNF
                     GSATGTVTVTGELNNIVVIDAAIVTAGVIDLTGVDAGTLTHFVVKDLAGDSTGSSTVT
                     LKFAAVYGNPYGNVDLVLQEGEAAQIYMIGTGQGLVLSLNKAVTYVTEYPSDLK*"
                     /db_xref="UniRef100_F9ME18"
                     /db_xref="B1I7N4_STRPI"
                     /db_xref="sne:SPN23F_17820"
                     /db_xref="F9ME18_STRCR"
     gene            complement(90733..91923)
                     /locus_tag="PH2015_19_scaffold_1_prodigal-single_178"
     CDS             complement(90733..91923)
                     /product="Uncharacterized protein n=4 Tax=Haemophilus
                     RepID=F2C1C4_HAEAE"
                     /codon_start=1
                     /transl_table=11
                     /translation="MRVGITLTIQKEKSLFSNGLRQNCFMLYDVFKRIKSVTEIYIVN
                     TNFKLTDEELAEISWVKGYDVITWGKKIKDQIDVLITLDSVPAENDLLYFKSGGNKKI
                     VGYKGGNSFMMHMEDVIFSGKFGDAPDTPKHGVIVTELFDEIWMVPQQEFHNQQFFEI
                     AHKCEAKSVPFVWSPKFIEEVAEIYIKRGTSPHFDDKNFDKWKVATVEPNLSVLKNIV
                     PLVYACEYAYQKNPDVFQEFNITNASKILTNKTLIDIVKNFKSHKDKKMIFDSRYNIA
                     HVLVNFADLVICNQWGNALNYAYLDVVYFGTPLVHNAHLCKDIGYYYEDFKLKDAGDL
                     ILKAIKERKSDKDYTTRHREILKRYTIENQEMINQYELLLNNLFEKNQIDGKQYDWQL
                     NLLK*"
                     /db_xref="UniRef100_F2C1C4"
                     /db_xref="hif:HIBPF05200"
                     /db_xref="E7A3U4_HAEIF"
                     /db_xref="F2C1C4_HAEAE"
     gene            complement(91997..92073)
                     /locus_tag="PH2015_19_scaffold_1_prodigal-single_trna_30"
     tRNA            complement(91997..92073)
                     /product="Ile"
     gene            complement(92131..92205)
                     /locus_tag="PH2015_19_scaffold_1_prodigal-single_trna_29"
     tRNA            complement(92131..92205)
                     /product="Arg"
     gene            complement(92211..92284)
                     /locus_tag="PH2015_19_scaffold_1_prodigal-single_trna_28"
     tRNA            complement(92211..92284)
                     /product="His"
     gene            complement(92291..92375)
                     /locus_tag="PH2015_19_scaffold_1_prodigal-single_trna_27"
     tRNA            complement(92291..92375)
                     /product="Pseudo"
     gene            complement(92436..92510)
                     /locus_tag="PH2015_19_scaffold_1_prodigal-single_trna_26"
     tRNA            complement(92436..92510)
                     /product="Met"
     gene            complement(92515..92588)
                     /locus_tag="PH2015_19_scaffold_1_prodigal-single_trna_25"
     tRNA            complement(92515..92588)
                     /product="Gln"
     gene            complement(92596..92680)
                     /locus_tag="PH2015_19_scaffold_1_prodigal-single_trna_24"
     tRNA            complement(92596..92680)
                     /product="Tyr"
     gene            complement(92682..92757)
                     /locus_tag="PH2015_19_scaffold_1_prodigal-single_trna_23"
     tRNA            complement(92682..92757)
                     /product="Val"
     gene            complement(92859..92942)
                     /locus_tag="PH2015_19_scaffold_1_prodigal-single_trna_22"
     tRNA            complement(92859..92942)
                     /product="Leu"
     gene            complement(92947..93020)
                     /locus_tag="PH2015_19_scaffold_1_prodigal-single_trna_21"
     tRNA            complement(92947..93020)
                     /product="Trp"
     gene            complement(93102..93178)
                     /locus_tag="PH2015_19_scaffold_1_prodigal-single_trna_20"
     tRNA            complement(93102..93178)
                     /product="Lys"
     gene            complement(93185..93260)
                     /locus_tag="PH2015_19_scaffold_1_prodigal-single_trna_19"
     tRNA            complement(93185..93260)
                     /product="Pro"
     gene            complement(93264..93341)
                     /locus_tag="PH2015_19_scaffold_1_prodigal-single_trna_18"
     tRNA            complement(93264..93341)
                     /product="Pro"
     gene            complement(93627..93701)
                     /locus_tag="PH2015_19_scaffold_1_prodigal-single_trna_17"
     tRNA            complement(93627..93701)
                     /product="Sup"
     gene            complement(93950..94318)
                     /locus_tag="PH2015_19_scaffold_1_prodigal-single_179"
     CDS             complement(93950..94318)
                     /product="hypothetical protein"
                     /codon_start=1
                     /transl_table=11
                     /translation="MKNTKHNPTMMIKSAFSNKIHKLLNKCYGIKKGTKEWYDCRREH
                     NQNAWSDFLKLTDQEKIELFDKIEAIYVETSQELTNYFQDRGFKKRVEKQRVKRDYAP
                     KKKTKKEDYEKNLKENLDSK*"
     gene            complement(94321..94545)
                     /locus_tag="PH2015_19_scaffold_1_prodigal-single_180"
     CDS             complement(94321..94545)
                     /product="hypothetical protein"
                     /codon_start=1
                     /transl_table=11
                     /translation="VFHFNKKHLQDPTIPMWVVKCRGDTYYVNYVEVSPGVGFSTKET
                     PNNPHTKGSIKFKANLMIEEKNNIINAKIY*"
     gene            complement(94601..94837)
                     /locus_tag="PH2015_19_scaffold_1_prodigal-single_181"
     CDS             complement(94601..94837)
                     /product="hypothetical protein"
                     /codon_start=1
                     /transl_table=11
                     /translation="MLDYPEQANQWNNNYLICLSVENENQLKTLLEKIGMNNIPVSYF
                     LEPDIGNELTAITFQGTEKASKLTSSIPLALKNL*"
     gene            complement(95004..95387)
                     /locus_tag="PH2015_19_scaffold_1_prodigal-single_182"
     CDS             complement(95004..95387)
                     /product="Adenosylmethionine decarboxylase {ECO:0000256
                     |SAAS:SAAS00093036}; EC=4.1.1.50
                     {ECO:0000256|SAAS:SAAS00093036};;  TaxID=552518
                     species="Bacteria; Proteobacteria; Alphaproteobacteria;
                     Rhodospirillales; Rhodospirillaceae; Elstera.;"
                     source="Elstera litoralis.;""
                     /codon_start=1
                     /transl_table=11
                     /translation="MFNPNHVHLIVRGFVNNPPRTEETLNKWLKELVDKVGMVVVAGP
                     TSVYVNEPGNEGVTGTITLATSHASIHVWDNETPSLVQFDIYSCKEYNIDVVLDHLNK
                     FDLTSCDWVYIDRNQGVNVITTGKR*"
                     /db_xref="A0A0F3IGD0_9PROT"
                     /db_xref="UniRef100_UPI00024864CA"
                     /db_xref="4.1.1.50"
     gene            complement(95390..95641)
                     /locus_tag="PH2015_19_scaffold_1_prodigal-single_183"
     CDS             complement(95390..95641)
                     /product="hypothetical protein"
                     /codon_start=1
                     /transl_table=11
                     /translation="MNKAAYEYLKNLEQTITNLIEDQEGKLGDVGCAVFTDDVSENVI
                     TKLDDILYEIETIMSDVEEGYYSETEFDDDNNDEDFDEY*"
     gene            complement(95687..95872)
                     /locus_tag="PH2015_19_scaffold_1_prodigal-single_184"
     CDS             complement(95687..95872)
                     /product="hypothetical protein"
                     /codon_start=1
                     /transl_table=11
                     /translation="MSFNKRILPNILVLEERLNSLGTTDFLKIYYYNPDAIIGSKESF
                     EFVKNVLSEETKSKKTS*"
     gene            complement(95875..96129)
                     /locus_tag="PH2015_19_scaffold_1_prodigal-single_185"
     CDS             complement(95875..96129)
                     /product="hypothetical protein"
                     /codon_start=1
                     /transl_table=11
                     /translation="MNFVKVLNSKAVVSSDENDFMVPEGVYICAVYFEGDIRFYGSEV
                     EGGLVDIAKNFNGEVETISQAKSVIDNIGCRFLNGNLVTN*"
     gene            complement(96149..96754)
                     /locus_tag="PH2015_19_scaffold_1_prodigal-single_186"
     CDS             complement(96149..96754)
                     /product="hypothetical protein n=1 Tax=Dasania marina
                     RepID=UPI00036EEC75"
                     /codon_start=1
                     /transl_table=11
                     /translation="MYTREQIKTAVITKGYVWFDDTANKGYDVNIIGVRNNAPNIADK
                     VTNVFDDYITISFKDENGVEQFYCWNATVDPGKKGVQQFSNKNGVARLVPNQYRGVWA
                     IDKHQGKYTALCQRNGNVTVYRDADKNLTFDESRLDTGMFGINIHKAGQDSTWVENWS
                     EGCQVFKRVKDFDEFMKICQKARKIWGNKFSYTLIESTDIK*"
                     /db_xref="UniRef100_UPI00036EEC75"
                     /db_xref="X0TZB2_9ZZZZ"
                     /db_xref="hch:HCH_06774"
                     /db_xref="UPI00036EEC75"
     gene            complement(96757..97047)
                     /locus_tag="PH2015_19_scaffold_1_prodigal-single_187"
     CDS             complement(96757..97047)
                     /product="Phage Tail Collar domain protein n=1 Tax
                     =Polaromonas naphthalenivorans (strain CJ2)
                     RepID=A1VWV5_POLNA"
                     /codon_start=1
                     /transl_table=11
                     /translation="MYEPFIGELCQFPYNFAPRGWAFCHGQLIAIQQNPALFSLLGTS
                     FGGDGVHTFGLPDLRPKNEDGTPIQLYVGQIYENKPYMETSIALEGVYPPRD*"
                     /db_xref="UniRef100_A1VWV5"
                     /db_xref="pna:Pnap_4722"
                     /db_xref="A1VWV5_POLNA"
     gene            complement(97071..97790)
                     /locus_tag="PH2015_19_scaffold_1_prodigal-single_188"
     CDS             complement(97071..97790)
                     /product="endopeptidase LytF (EC:3.4.-.-)"
                     /codon_start=1
                     /transl_table=11
                     /translation="MLLKLGSTGEDVKKLQTFLGLKDDGDFGPNTEKAVKTWQKANGL
                     KDDGIVGDATWNKMFPKNQDTPKSPGLSLEKLKGVIPDSVLNEIPETAAKFNITTNLR
                     LAHFLSQCAHESGNWKYKTELASGKAYEGRKDLGNTEPGDGVKFKGRGYIQLTGRANY
                     TKFSKFINEDCVANPNLVADKYPLSSAGYFFNTKSNMWPTCDKGATNDIVLAVTKKVN
                     GGTNGLADRQKYFTKFWNILK*"
                     /db_xref="bst:GYO_0417"
                     /db_xref="UniRef100_UPI00036A9553"
                     /db_xref="107343083"
                     /db_xref="UPI00036A9553"
                     /db_xref="3.4.-.-"
     gene            complement(97813..97971)
                     /locus_tag="PH2015_19_scaffold_1_prodigal-single_189"
     CDS             complement(97813..97971)
                     /product="hypothetical protein"
                     /codon_start=1
                     /transl_table=11
                     /translation="MIVYYRKSDSDKEPVSKSTKHSNRLEAAKYFAMLKNLNLKDFLR
                     LFTVEKIK*"
     gene            98053..98682
                     /locus_tag="PH2015_19_scaffold_1_prodigal-single_190"
     CDS             98053..98682
                     /product="hypothetical protein"
                     /codon_start=1
                     /transl_table=11
                     /translation="MNEYFSVNDNEAINGKIAELKSIQEQLDEALRVYQESIAELEAA
                     KASLVPEVLEAFKGQTDGAKKLNLMLADMAVEIVQESERLTTSYKVAFDTALDKVNAN
                     TKKVLEQILENSKVASKVKGQLKIDGAKIYEAALMDWFNSVKTWLAKAYNKINIFSSR
                     AEEGLDEIKAMISQYDEEQENMYASKNMDDFESGAVYESLNRMKKIINL*"
     gene            98697..98849
                     /locus_tag="PH2015_19_scaffold_1_prodigal-single_191"
     CDS             98697..98849
                     /product="hypothetical protein"
                     /codon_start=1
                     /transl_table=11
                     /translation="MAAKKSAGTSNVKTYKNRGKVTRKGIIAKTKQSKNKRSKNYKKP
                     YRGQGR*"
     gene            complement(98991..100391)
                     /locus_tag="PH2015_19_scaffold_1_prodigal-single_192"
     CDS             complement(98991..100391)
                     /product="DNA helicase {ECO:0000256|SAAS:SAAS00145970}; EC
                     =3.6.4.12 {ECO:0000256|SAAS:SAAS00145970};;  TaxID=1539064
                     species="Bacteria; Proteobacteria; Epsilonproteobacteria;
                     Sulfurovum.;" source="Sulfurovum sp. FS06-10.;""
                     /codon_start=1
                     /transl_table=11
                     /translation="MKSKYTEEQLKFIEFSGPESVILSATAGSGKTHSTVGRLNHLLN
                     NGVDPNRIIFFSFTNDAVNELRSRIDGDVKITTIHSFTTSVLGKLGRFKPIVTFYDFI
                     NWYRDKKKPSFKDPLRVREEYYKTIERFYEEGGSISASFSAYKLQFHDGVKSPRPNFY
                     DHYVAFLKETNSRDFSDMLIDTEKLTRDPQHINFFNGMYDYIFIDEYQDTSTLQMKIL
                     SAINAKQYYLIGDKNQSIYGFSGANCEKIESLLKKKKTVVELTLTKNFRSHRKIVQNA
                     NKFSSLMAVPESEHEGFVDNKFITKKTLFNMMVDGKPLTILVRTNNVIKEIEKQGFKK
                     RIPMRYFNYITKTDLENIKKSVISEPLKKKLNEILPYFLNVQELVEFIEENQYSDVFV
                     TSIHKSKGREFPRCVVINSADPQMMVKELGYMYDFSEFSFVTEDGEIDEEARNIHYVA
                     VTRPKEELYFMIYDDF*"
                     /db_xref="A0A0C2ZMB9_9PROT"
                     /db_xref="UniRef100_A3U974"
                     /db_xref="cat:CA2559_10008"
                     /db_xref="A3U974_CROAH"
                     /db_xref="3.6.4.12"
     gene            100452..101006
                     /locus_tag="PH2015_19_scaffold_1_prodigal-single_193"
     CDS             100452..101006
                     /product="hypothetical protein"
                     /codon_start=1
                     /transl_table=11
                     /translation="MAILTFKGLFEPQRKQFNQVKLNEREIHNCVLYMTNIYNRDSKG
                     GKLPTKKEKYEKMFVTLCALTAISRVIDYPIVDYKNISKDPISQFRDLVGQYFDVIVF
                     NYDEFPLFYYKMYKKALFVCKLSKDEYIVCGYGTPYVINSFHSKSLVSSPDIRQNSNM
                     SAYYGFEHLKRLPKNVYDFKLLIK*"
     gene            101033..101701
                     /locus_tag="PH2015_19_scaffold_1_prodigal-single_194"
     CDS             101033..101701
                     /product="hypothetical protein"
                     /codon_start=1
                     /transl_table=11
                     /translation="MKKIYRVTEDQMADLIKMKKEAVTETNVKPKKKKYKITEDQLKE
                     IFGQLGNKAIKEMDNYNYPMGSDRPDAPWNQDDSHIKSGESVSGDFVGAFVDRDQYLI
                     KNKSNGQVFFTINDAFETGKEDIYDLLHDYLDVQQEEDEDEDGRYMTSISDWKDFIEA
                     DDLLNGLASYMNDIAKRGHSLKIVTTTDEWENGEGELLLLSQETLPALYGEKIINKAK
                     ELMA*"
     gene            complement(101698..102024)
                     /locus_tag="PH2015_19_scaffold_1_prodigal-single_195"
     CDS             complement(101698..102024)
                     /product="hypothetical protein"
                     /codon_start=1
                     /transl_table=11
                     /translation="MEYKLQHPEVNKLIKVNLNLLLTKLKNDSPEFFVGVETKNQDSI
                     NRIDECVKFLKKSDLLETPFVVFENNLIGVIDGRHRIAATKKMGHHQIFIEVPLDQEL
                     LFKDLI*"
     gene            102103..103035
                     /locus_tag="PH2015_19_scaffold_1_prodigal-single_196"
     CDS             102103..103035
                     /product="Uncharacterized protein n=1 Tax=Pelagibacter
                     phage HTVC008M RepID=M1IPD4_9CAUD"
                     /codon_start=1
                     /transl_table=11
                     /translation="MIVKKEDILKSFTNERELWENIKKETTGSVVLEVVTDLFTITEN
                     SENPSFFISKDIETFGKPLMEKNGECFHVNVNPNYRDLSFVFEVINEMYENNEFSSLV
                     SESKVVCEECFELAIEKKLTEDFDRWVLKDNISEDVSYHLKNKIPLLENIYRPGSEKH
                     INLIKETRMLWEKKIIKLSELDQHLFETTDLGLFDHYEGILVPLDLPFTDDMLFEAKY
                     QGKEVQLNKPKRGGSKKFYVYVRKPGGGVKKVSFGDTTGLSVKINDPKARKSFAKRHD
                     CANKKDKTMAGYWACRLPRYASLLGLKSKFGGFW*"
                     /db_xref="UniRef100_M1IPD4"
                     /db_xref="M1IPD4_9CAUD"
     gene            103022..103297
                     /locus_tag="PH2015_19_scaffold_1_prodigal-single_197"
     CDS             103022..103297
                     /product="hypothetical protein"
                     /codon_start=1
                     /transl_table=11
                     /translation="VDSGKPYIDIEVGDSYVIREFGDDIDPIELMWHRDDEDRVVKVL
                     NETDWYFQYDNQLPIPLKENASLKIARHDWHRVIKGTTKLRLKIVKK*"
     gene            complement(103287..103667)
                     /locus_tag="PH2015_19_scaffold_1_prodigal-single_198"
     CDS             complement(103287..103667)
                     /product="hypothetical protein"
                     /codon_start=1
                     /transl_table=11
                     /translation="MIYENPLAEILSVHNFKVDRATAEMLCYTFNREIKCDRKINIEL
                     FRRFAKYKPLYVFNFGGVINYERKDQPIQLQGVEIVVPEGGEEKFMEDNSNYIFYGGP
                     NSGLQWLDDDEDSKNVYGTCRITF*"
     gene            complement(103642..104211)
                     /locus_tag="PH2015_19_scaffold_1_prodigal-single_199"
     CDS             complement(103642..104211)
                     /product="Deoxynucleotide monophosphate kinase n=2 Tax
                     =unclassified Mimiviridae RepID=G8EDN5_9VIRU"
                     /codon_start=1
                     /transl_table=11
                     /translation="MLIGVLGKKRSGKDTTGDYLVASKNFVKYSFANPIKRGAMELFG
                     FTEDQVFGDTKDEVDPTWGITPRLVLQIMGTEVFQYDMPKYIPELQVFGRGFWVKRFE
                     QWYNQNKDLDVVICDVRFQHEVDAILKMGGSIWSVQRPNLTTGDEHASEKEMDSIVGI
                     TTEIINDRTLHDLYDKIDNLVDDLRKSLS*"
                     /db_xref="UniRef100_G8EDN5"
                     /db_xref="G8EDN5_9VIRU"
                     /db_xref="sml:Smlt1058"
     gene            complement(104281..104799)
                     /locus_tag="PH2015_19_scaffold_1_prodigal-single_200"
     CDS             complement(104281..104799)
                     /product="hypothetical protein"
                     /codon_start=1
                     /transl_table=11
                     /translation="MTDSASSVNTGVDTTADEEIPMEDTPLDQPEDLATDFSSEELPA
                     DTAPQTEEPAEVGPSTDAEDGENPDEPILKTVQKLTGKLSQKMRDGAEELTSKDYKYV
                     INSIVSAIDMTKISEEDMKDILNKVQNKDSEDSTESGEETQPAEPQPVQEEPGDYLKR
                     IQKSIIDEFLTK*"
     gene            complement(104841..105209)
                     /locus_tag="PH2015_19_scaffold_1_prodigal-single_201"
     CDS             complement(104841..105209)
                     /product="hypothetical protein"
                     /codon_start=1
                     /transl_table=11
                     /translation="MRPIGSEKIQDVDQKLARILEIAGVEKNTINENKPLVGKLANVL
                     HEAVASNGNEYAIVQEEKHVYIKVKNGDSYDYLTGIENIHEHSYRSYAEALKHLNMMF
                     KQINENVGYKENIDVLKKKA*"
     gene            complement(105269..106012)
                     /locus_tag="PH2015_19_scaffold_1_prodigal-single_202"
     CDS             complement(105269..106012)
                     /product="Putative uncharacterized protein n=1 Tax
                     =Synechococcus phage S-CRM01 RepID=F5B3Z5_9CAUD"
                     /codon_start=1
                     /transl_table=11
                     /translation="MDKILNSFIPKKSLCSDIWSNPESDDFQSIKLDKDVREHLILIA
                     KDFVDSIGVDTFAIEDILFVGSLANYNWSDYSDVDLHLVVDKNKFNEDQTLTDEFFTA
                     KKEVYNLKHNIKVRNFDVEVYVQDISEELEASDGIFSVLYNKWRKTPTKDKPSVNKTD
                     IVKKVKEFNKKLSDIQSEEDSEAKLLKLKKLKEKIRAYRKSGLSDSGEYSTENLVFKY
                     LRRSGYMDKLAEIGINVKDEFLSLENELY*"
                     /db_xref="UniRef100_F5B3Z5"
                     /db_xref="A0A0F9JXP6_9ZZZZ"
                     /db_xref="F5B3Z5_9CAUD"
     gene            complement(106051..106713)
                     /locus_tag="PH2015_19_scaffold_1_prodigal-single_203"
     CDS             complement(106051..106713)
                     /product="prolyl 4-hydroxylase subunit alpha n=1 Tax
                     =Pseudoalteromonas haloplanktis RepID=UPI00031AA30B"
                     /codon_start=1
                     /transl_table=11
                     /translation="MDNLVKIYKNALPKDVCDFIINEFENSSNQMEGISGAGVNKMVK
                     SSTDLMIHLNLENPKWLYVYEYLTENLLGYLVDYIEENNFLTVTGGFSSKASAVRTAQ
                     SCFMASNCGYPHIQIQRYIGDQGYYAWHHENEGGVTGKRELFFIYYLNDVEGGETEFK
                     FNPQKVKPETGSLLMAPALWTHKHRGNPPGNDQVKYIITGWIEKTDDHYISSEFEEDY
                     LM*"
                     /db_xref="UniRef100_UPI00031AA30B"
                     /db_xref="Z5XND3_9GAMM"
                     /db_xref="pseo:OM33_02220"
                     /db_xref="UPI00031AA30B"
     gene            complement(106713..107177)
                     /locus_tag="PH2015_19_scaffold_1_prodigal-single_204"
     CDS             complement(106713..107177)
                     /product="hypothetical protein"
                     /codon_start=1
                     /transl_table=11
                     /translation="MEIDIRYNSRVNITFHNMAKVSVRGDHNYLVKWYENGDFVGEMY
                     LNSGTWGAFPMNEIGNWRIEFWFENQLVHSYHNNLANNPVLLICENNNLDFKSFVSSV
                     REYANQIASTYNTKLRVYFKNSELCDFTEDNFKPLRLNDKIESFKIIFSKNF*"
     gene            complement(107177..107422)
                     /locus_tag="PH2015_19_scaffold_1_prodigal-single_205"
     CDS             complement(107177..107422)
                     /product="Lysine--tRNA ligase n=1 Tax=Synechocystis sp.
                     PCC 7509 RepID=L8KYG7_9SYNC"
                     /codon_start=1
                     /transl_table=11
                     /translation="MSVTSKQYVGEEVVVVYESSNIKGGRYNTNTKKLQITFNNGMVY
                     EYDDVPHEIFAELNLSESQGKYFNKSISKNYTYKKVL*"
                     /db_xref="UniRef100_L8KYG7"
                     /db_xref="H6X3W2_9CAUD"
                     /db_xref="cpi:Cpin_6775"
                     /db_xref="L8KYG7_9SYNC"
     gene            complement(107406..107639)
                     /locus_tag="PH2015_19_scaffold_1_prodigal-single_206"
     CDS             complement(107406..107639)
                     /product="hypothetical protein"
                     /codon_start=1
                     /transl_table=11
                     /translation="MEKITVYFKQGGFAEFNDISAQVISGNSLLITTKTTENVKDDEP
                     LLITTTEVIDLGGVKKFTKINKTRKLEYNVSDK*"
     gene            107681..110218
                     /locus_tag="PH2015_19_scaffold_1_prodigal-single_207"
     CDS             107681..110218
                     /product="ATPase AAA-2 domain protein n=2 Tax=Riemerella
                     anatipestifer RepID=E4TAH3_RIEAD"
                     /codon_start=1
                     /transl_table=11
                     /translation="MSRISLSLQKTIGNIMKERMTNELRTAFTKGQSIALKYSDSMLR
                     LQHVMYGILTTENMVYEIVKNKVLDFDTMVNDLNEMNKRLSDSGRDSNTTILPFESDL
                     QDVIKESITRKKSDDYITVELFFLVAIERDNAISKLFKEYGLTKTFVAKKVKQLSTPQ
                     NVNSFYSDSVNNNNNNDWSKDRKSPNDANKNTSKTKTPTLDNFGRDLTILAQEGKLDP
                     VIGRAAEVERVCQILTRRKKNNPILIGDPGVGKTAIAESLAIKIATGECPRPLLNKRV
                     VTLDMTSLVAGTKYRGQFEERIKAIVDEAKDSPNVILFIDEIHTIVGAGNSSGSLDAA
                     NVFKPALARGELQCIGATTLDEYREHIEKDGALDRRFQKVNVNPPSVSDTKEILMNIK
                     LKYEDYHKVVYTEEAINEIIALADRYITNREFPDKAIDIMDEAGSRTQVSIKAPQKIK
                     DLEKSLKDIKEQKQLVVKTQNFEQAAQLRDQEKKILSELDKEVANWKLSINEKRNIVT
                     PDMISEVVSMMTGIPVSKVTENELKRLLSMDKELNGCVVGQDEAISKVVASIKRNRTG
                     IRKQSKPIGSFLFIGPTGVGKTELAKSLSEKVFGTKDSMIRIDMSEYSEKFNISKLIG
                     APPGYIGYNEGGQLTEKVKNKPYSLILFDEIEKAHPDVFNVMLQLLDEGFLTDANGRK
                     INFKNTIIIMTSNIGLKEVQDFGTKIGFSDSDSDNQENSKSIIEKNLKKTFKPEFINR
                     LDDIVYFNYLSDTDIKKIIDLQLKDFEVRLNEMGFSVKIDKKTKDFILEVGYNKLYGA
                     REIQRTIQKYIEDPISDEMLKMGLPKSGKINVKLNSSVNKVVVSITE*"
                     /db_xref="UniRef100_E4TAH3"
                     /db_xref="rai:RA0C_1442"
                     /db_xref="E4TAH3_RIEAD"
     gene            110304..115352
                     /locus_tag="PH2015_19_scaffold_1_prodigal-single_208"
     CDS             110304..115352
                     /product="Collagen triple helix repeat protein n=1 Tax
                     =Bacillus amyloliquefaciens LL3 RepID=F4EL63_BACAM"
                     /codon_start=1
                     /transl_table=11
                     /translation="MATITIYLRKNLGRALSYTELDANFQNVKTAVEGLGITDLGDVV
                     LLNPQNGDIFAYNSTTNKFENTQDLAGSYTFNQISVTGMTENYNPSYFVSYSPTTGEF
                     SFSEVVSGTSGTAGSSGVSGVSGSSGSSGSDGTSGSSGLSGTNGSRGVSGSSRTSGTA
                     GTSGTSGNSGVNGNSGLSASAGTSGSTGTNGTAGVSGSSNSSGSAGTSGSTGTAGNAG
                     SSNLSASSGTSGSSGSNGSAGNAGSSNLSASSGTSGTAGTSGLPVPSGSSTLSGTSGS
                     SGTNGSNGVVGNNGASALSGTSGSSGSNGSAGNNGNNGASALSGTSGTSGSNGSNGVA
                     GNNGASALSGTSGSSGSNGSAGNAGSSNLSASSGTSGSSGTTGTGGNNGQSGLSNSSG
                     TSGSSGSTGTVGSAGQSGLSRSSGSSGTSGSTGSAGTVGSSNVSASSGTSGSSGSTGT
                     AGNAGASNVSASSGTSGTAGTSGLPVPSGTSSLSGSSGSTGTNGTNGVSGNNGSSNIS
                     GTSGSSGSNGSSGNTGVNGTSNISGTSGSTGTAGTAGNAGSSNLSASSGTSGSSGTTG
                     TGGNNGVSGLSRTSGTSGSTGSAGTDGQSGLSKSSGTSGSSGSTGTAGNAGSSNISNS
                     SGTSGSTGTAGTAGLPVPSGSSTLSGTSGSSGTAGTTGMSMTPGASGASGTSGSSGTV
                     GSSGNAGGNGTSNVSGTSGSSGSNGSNGIAGNNGVSALSGTSGSTGSNGSNGIAGNNG
                     SSNVSGSSGSSGTAGTSGMPVPSGSSTLSGTSGSSGTNGSNGVAGNKGTSNISGTSGS
                     SGTNGTAGAAGNNGASSVSGQSGTSGSSGTAGTTGMSMAPGASGASGTSGSSGTAGSS
                     GDAGNNGASALSGTSGSSGTNGSNGVAGNKGTSNVSGTSGSSGTNGNNGVAGNNGASA
                     VSGSSGSSGTTGTGGFSGAHGASGASGSSGSSGTLGSSGEGGVSGLSRTSGSSGTSGS
                     NGNSGNNGASALSGTSGSTGSNGSSGNSGANGVSALSGTSGSSGSNGSSGNAGNKGAS
                     NISGTSGSSGTAGTSGLPVPSGSSTLSGSSGSSGTNGTNGNAGNNGNSGLSGQSGSNG
                     TNGVAGNNGTSGLSGISGSNGSNGTNGNNGVAGNNGASALSGTSGSSGTSGSNGDGGT
                     NGLSRTSGLSGSSGTSGSNGNAGANGNSGLSGISGSNGSNGTNGVNGNNGNSGVSGIS
                     GSNGSNGTNGNNGNNGVNGNSGVSGISGSNGSNGTNGVSGNNGVSALSGTSGSSGSNG
                     TGGVSGANAVSGASASSGSSGSSGTSGVSGLNGTAGVSGISGSNGTNGNNGVNGNSGV
                     SGVSGSNGSNGTNGVNGNSGVSGVSGISGSNGSNGTNGNNGVSGNSGNSGVSGISGSN
                     GSNGTNGNNGNTGVSGQSGLSGSSGSNGTQGTNGVSRISGLSGSSGSTGTSGTSGQGT
                     SGVSGNGTSGASGSNGTSGTFGNSGISGQSGVSRTSGTNGSNGTTGVSGNGGLSGLSR
                     TSGSNGTSGVSGVNGSGGTSGVAGTSGQSINGTSGISGGSFTNQPDYLVRTTSTTTVQ
                     SVSFLKVDVTNTRLGINNVAPAYTLDVSGTIYSSGNIIAYSDERVKENVITISDALNK
                     VRNLRGVNYTRKDIEDKSLQMGVIAQEVQKVIPEVISIRESDGHLAVAYANMVGLLIE
                     AIKDLDKEIQSLKK*"
                     /db_xref="UniRef100_F4EL63"
                     /db_xref="bql:LL3_00772"
                     /db_xref="88119431"
                     /db_xref="F4EL63_BACAM"
     gene            complement(115382..116215)
                     /locus_tag="PH2015_19_scaffold_1_prodigal-single_209"
     CDS             complement(115382..116215)
                     /product="Uncharacterized protein n=1 Tax=Bacteroides
                     vulgatus (strain ATCC 8482 / DSM 1447 / NCTC 11154)
                     RepID=A6KY48_BACV8"
                     /codon_start=1
                     /transl_table=11
                     /translation="MSVDKLKDILATPTYCGQEQYLTAKITKYLNQSNLDYVIDEHGN
                     VYVTKGVADYYPCVVAHTDSVHRIVDMDILHHVDDENILYAVEKGTNKPTGCGGDNKA
                     GVYVCLELLDRVEALKAVFFVSEEYGCFGSILSDESFFENVGYTIQFDAPENDWVTHY
                     CNGVKLFDEEGDFYKTIQPILEDYMGDYILGRHPYTDVSVLGAFYDFSCINYSVGYYN
                     MHSASEYVKVKDVEQAKNIALEIISYLGNIKYTFIDESVRIDKKMAKERALKSLNSLR
                     K*"
                     /db_xref="UniRef100_A6KY48"
                     /db_xref="X1AVV1_9ZZZZ"
                     /db_xref="bvu:BVU_0656"
                     /db_xref="A6KY48_BACV8"
     gene            complement(116212..116775)
                     /locus_tag="PH2015_19_scaffold_1_prodigal-single_210"
     CDS             complement(116212..116775)
                     /product="Mannosyl-glycoprotein
                     endo-beta-N-acetylglucosaminidase n=3 Tax=Cellulophaga
                     phage phi12a:1 RepID=S0A0X6_9VIRU"
                     /codon_start=1
                     /transl_table=11
                     /translation="MYYRYNKNELRFVKQKNSLLMIMGTTVLISVGSFFIGKNLNTII
                     NKTLVTQIEFHKKEVKLTPTEFSEILKKYKFIYPEVVMAQAYIETGLGSAGVGRTNKN
                     LFGMRYPTTRVTLAIGEEYGFAVFDNYKESVLDYKLWQTTVFGVNNNISLDEYYQTLD
                     MIYSENKNYSLKVKQVIKSNNIENYFK*"
                     /db_xref="UniRef100_S0A0X6"
                     /db_xref="S0A0X6_9VIRU"
     gene            complement(116806..118065)
                     /locus_tag="PH2015_19_scaffold_1_prodigal-single_211"
     CDS             complement(116806..118065)
                     /product="hypothetical protein n=1 Tax=Methylosarcina
                     fibrata RepID=UPI00035F9FE3"
                     /codon_start=1
                     /transl_table=11
                     /translation="MKDILINEYNNTEILGIEHKEPSNSFIVHFINGAFFEIKGPMSK
                     KYRVEFSDNKTGQTIHTWEITNNMWTKSSIEYFIEWNIIAIDLETNEVVFKHTYNAEN
                     KRVYVHLDSGAVGDTLAWFPYVEEFRKKHNCEILCSTFHNEWFEKMYPEITFVKPGTP
                     VHDLYAMYKIGWFYDNKEVVKTKIPIDFKQHPLQETSSSILGLQYKEVKPLINIPEEP
                     SRFDGKYAVIAPHASAHAKYWMHPGGWQSVIDYLNDRGYKVVMITSEKLGDPWHDSKL
                     GGTLKGVIDKTGGHIDLMDRIIDIKHASLFIGLGSGLSWLSWAVGTPTILISGFSYPL
                     SEFNDCYRLFTPDTENTCNGCFNRHWLNPGDWEWCPEHKDTDRHFECSKTITTEMVIE
                     GVNKLLAEPEVVKTEDIKKKSFFGKFF*"
                     /db_xref="UniRef100_UPI00035F9FE3"
                     /db_xref="bgd:bgla_2g12740"
                     /db_xref="A0A0D5DAW0_BURGA"
                     /db_xref="UPI00035F9FE3"
     gene            complement(118046..119671)
                     /locus_tag="PH2015_19_scaffold_1_prodigal-single_212"
     CDS             complement(118046..119671)
                     /product="hypothetical protein n=1 Tax=Candidatus
                     Latescibacter anaerobius SCGC AAA252-E07
                     RepID=UPI0003B3C023"
                     /codon_start=1
                     /transl_table=11
                     /translation="MKILGFSAGNHSCGISLIEDGKIIFSLEEERHTRIKVYKDFYND
                     IFRLPAKSLDEAFKKFNLDIDSIDYITSYYPKHEVKMFWSELGLGLFPEHKFVFIDHH
                     DSHAATAYYLSGFDDDTLVVTMDASGGDYSAKYFVGSNGELNFIDGLGLDRKSFGHYY
                     AMLTEFVGFKRLKDEGKIVGMAGHGTHYSLAYEAFNECIKINGIHTDLDQSEVLFGKL
                     YEDFYSAYYKRLGSKIFFGTKADIAYTGQLVFEEKICQLLNNLHNMYPNIKKIALAGG
                     VFANVKLNKRINELYWVDEVFVAPPMGDEGCPLGCALMVHKMFTPAFKPFKLDNMFMG
                     TSYTDDQVGENYWNSYKFSRELFTPDVAANYLASGKIIGVFNGRYEHGPRALGNRSII
                     GEVTNPHTYDKINNKLQRNDFMPFAPAVMDEYADNIFEIKKSRYTAQFMTMLYDTKPE
                     WAYRIPTVVHPKDKTARIQIVTKDSNPTFHKILDEYNKLTGVPVLLNTSFNVHEEPIV
                     CHPNEAFTHLENDVVDLLIINNFIYKKYEGHIN*"
                     /db_xref="UniRef100_UPI0003B3C023"
                     /db_xref="arg:QT11_C0001G0498"
                     /db_xref="87369319"
                     /db_xref="UPI0003B3C023"
     gene            complement(119672..120613)
                     /locus_tag="PH2015_19_scaffold_1_prodigal-single_213"
     CDS             complement(119672..120613)
                     /product="hypothetical protein"
                     /codon_start=1
                     /transl_table=11
                     /translation="MRICQVHPGCGIPVPPPNWGAVEKIVWEFTQNLRILGHEVDIKY
                     AGEINPGDYDIVHVHMANLANQLHERGIPYIYQLHDHHAFYYGKNSFVFTENLKAIVN
                     SQVSLMPGRFLVPYFDTPKAIYFSHGVNTAFFKPAEKLPNEHRLLCLANNGLAGMDGY
                     DRKGFGFAIKAAMAKNLPITIAGPRNNENFLKENPWVFAYPKLNLEWEPNQEELVDLY
                     HRHTIFMHPSELEAGHPNLTILEAAACGLPVNGWIEMETDFDGMWRAPRVVTELVRGL
                     DDIINDYPNYRQKAIDHAQSLSWYNRSKELLEIYKNQ*"
     gene            complement(120623..123394)
                     /locus_tag="PH2015_19_scaffold_1_prodigal-single_214"
     CDS             complement(120623..123394)
                     /product="hypothetical protein"
                     /codon_start=1
                     /transl_table=11
                     /translation="MKKLLYIAPHLSTGGLPQYLTKKIELLRNDFEIYVVEWSNHTGG
                     VLVVQRDKITSMVEPDKFFTLGENKMDLVQIINKISPDIIHLEEIPEYFMDFDVAKEI
                     YKKDRGYVIVETSHDSSYDATQKKFFPDKFMFVSNWQIKLFDPIKEVPKVLVEYPIEY
                     KSRPDRETALSELGLDPNKKHVLHVGLFTPRKNQAEFFEYARSMPEYEFHSVGNQAGN
                     FAYYWEPLMVNKPKNVTWHGERKDVDRFYKAMDLFLFTSRGSDNDKETMPLVIREAIS
                     WNMPIMIYNLSVYLNYFNKFGNIKYLDFSDFDKNCEMIKDVLDNSLDFQEVLPMETEV
                     TVKEINRSNEAIVISTYPTTKSSFETTVECIEAAKKTGRKVILTSHLPISPSLQELVD
                     YAIYDKNNILTKHTFYSQSRYSEHDFFAFVNLRGENNDVYHGPTCYTNYYNGASLAKE
                     LGIDKVYFLNYDYILKNGEYLDNISQILDVKSAYFGDMPNNPEGHSVTTFFMGVKPDF
                     FLNTTEPISCAKDYEDLKDKWGSFSNGYENMMYFAFRNQMHNIHLVDEELFKKGVEDN
                     FYHRDYSRVEYFTILPCSIPNKFVTYLQVSNSIDSRIINIKINKNGSLVKEDQLTVTG
                     KGAWYSITDYDLNFNDEYLVEYSSFDKDTQQLIEYKTILIDRNYLQNVLPNNGMFTYN
                     GDLAKLSDVSNDKPKIRVVHLVTEPQTNPKEIRSAHSLKDFASNFDNVEYYQQVNEIY
                     KELPPIDTCNRPNDIAPEPGYFKLSPGHYGCFLAHKNGITLPDNGKYDFVLIFEGDVI
                     IDAPYQELYDNLVRWSGLAKEENVDMVGFGNYCAERYSGEREDLMLNLSIFAPAQSYL
                     INREKLPTFVEKFETCKWDAFDLWMTKVANLHGAMANKIYTKHLPGYSIVDQKDKNKD
                     NDYAAIFTN*"
     gene            complement(123501..125078)
                     /locus_tag="PH2015_19_scaffold_1_prodigal-single_215"
     CDS             complement(123501..125078)
                     /product="Gp23 major capsid protein (Fragment) n=1 Tax
                     =uncultured Myoviridae RepID=A8WEB3_9CAUD"
                     /codon_start=1
                     /transl_table=11
                     /translation="MGALLESGKVGNVSLNHLKAVRTDVIERWDSLGLLEGLGGHRKE
                     NIAQLFENQASYMLNESVALGNEGSFETVVFPIVRRVFSKLLANEIVSVQALNLPIGK
                     LFYFVPKLENSAFAAGAAGIDPAGTQVSANLYDSFYGENGLYDNSKGAATTLTGTVTT
                     ANVFEFAATGNGYAAKAGTSIAAGATEIMKVNFGASITNWENAEEVMSTLAMTSATAN
                     ADFDFYLPAQKYGNSIMEANGDIYVAVVNNSASVALPLTGLTVTAKEYDSLEYEDQMG
                     EVSFELKSVTVSVIERKLRAQWSPELAQDVSAFHNIDAEAELTALLSEQVAAEIDREI
                     LRDLRRGAAWRMTWDYSGSRVNTGGLSASNGFYTQKEWNQTLITAINQVSAQIHKATL
                     RGGANWIVVSAEVSAILDDLEYFHVSNAAPEQDKFNMGIERIGSLGGRYQVYRDPYFP
                     ADTILMGHKGTSLLDTGYIYAPYVPMQLTPTMYNPFTFAPVKGIMTRYAKKMVNNRFY
                     GVIKCKNIVQFGIAGLR*"
                     /db_xref="UniRef100_A8WEB3"
                     /db_xref="X1DRZ9_9ZZZZ"
                     /db_xref="A8WEB3_9CAUD"
     gene            complement(125121..126341)
                     /locus_tag="PH2015_19_scaffold_1_prodigal-single_216"
     CDS             complement(125121..126341)
                     /product="Protein Ycf2 (Fragment) n=1 Tax=Oenothera
                     picensis RepID=YCF2_OENPI"
                     /codon_start=1
                     /transl_table=11
                     /translation="MSKTNILAETLAEIQELREAVEKNANYALKSTLKEELEDIVKKT
                     LDESWTNEELTDDMPGEGLPGDQNPEGDDQINNDDAETPAIDDVEGDEEVIDLTDEPN
                     EEVIKHFDLMDPADEIEIVQKPDGGIQINIQASEEKPEGDEEAPAENPEFEITGDDEE
                     LKIAEGEMQDETTQLEEEPVYEIEISEEDVNALEETIDETQEVAEKTDEPVSEGDEEK
                     IEETVEETVEETVEEDVDHNTAKAHMKNKEQELHESLVVMRKKYQEVVAENNKKTEEL
                     TGLKGLVEEFKGSEADYKDAIKNLKSQLQEVALFSSNLTYAIKLITENSTTKDEKLEI
                     LKRFDNAKNLNESREIFNTMQSQFSSNKAATKQMVEEKIMESPKASGSSKLNESTAYQ
                     NPQLSRILEIIGKI*"
                     /db_xref="UniRef100_P31568"
                     /db_xref="YCF2_OENPI"
                     /db_xref="htu:Htur_0985"
     gene            complement(126510..126746)
                     /locus_tag="PH2015_19_scaffold_1_prodigal-single_217"
     CDS             complement(126510..126746)
                     /product="hypothetical protein"
                     /codon_start=1
                     /transl_table=11
                     /translation="MRNYYWYTVTIQFVVEDEQTGKVKKIKENHLTKAISVTDAEASV
                     IKDLEGYMGDYRILKVDESRYTRIIVPEGVELNA*"
     gene            complement(126801..127607)
                     /locus_tag="PH2015_19_scaffold_1_prodigal-single_218"
     CDS             complement(126801..127607)
                     /product="Uncharacterized protein {ECO:0000313|EMBL
                     :KKL86158.1};  TaxID=412755 species="unclassified
                     sequences; metagenomes; ecological metagenomes.;"
                     source="marine sediment metagenome.;""
                     /codon_start=1
                     /transl_table=11
                     /translation="LVKQDLICFPLYLLDISILKMGLKILKENEEGFGILVEGDAGFV
                     SESITGEILKESVQGPIDLSKPIYYYATLQKYGVENRNGRVYPEDILRREVEKYREVI
                     ARNASFHELDHPQESVISLKGGSPHRIVDMFWKDNVLIGKLEILVSEGFRRNGVISCN
                     GDLVAMYLSYGMTLGISSRGVGSLKKVGGKNVVQSDFELICWDIVSSPSTPGSYLYKD
                     AEDFAKYDEVLKEPSEIEETKGVNRATGEKYTGGESKEDLVAKLNKFLKI*"
                     /db_xref="A0A0F9FIP5_9ZZZZ"
     gene            complement(127624..128547)
                     /locus_tag="PH2015_19_scaffold_1_prodigal-single_219"
     CDS             complement(127624..128547)
                     /product="hypothetical protein n=1 Tax=Gemmata
                     obscuriglobus RepID=UPI00016C3F54"
                     /codon_start=1
                     /transl_table=11
                     /translation="MMEQEELYEYIPEDSAEVLKNHVENLLPTIESWYTINNTDFYFN
                     FKTVATVDSGLYTMIYNDSNGFGISKLSYKSDEFFHLPSLPHKEIIDDLKTFWDNIDR
                     FKNYNLTPKRGVILYGDPGCGKTSLIHLLVDELKKYNGLCIYFENPYNWVELAKLVRK
                     VEKTRPLLCVIEDIDLVIEKFGEEVFLNFLDGLNSIENVVYVATTNNLEKIPDRIKDR
                     PSRFDKKYKIEKPNSEDRAIFFNSILNDEDKKLYNINQLVKDTNNFTMAHLKETFISL
                     YILKNEYSDTIKRLKKSKITDDRIGFNISDE*"
                     /db_xref="UniRef100_UPI00016C3F54"
                     /db_xref="A0A0F9PYV4_9ZZZZ"
                     /db_xref="npu:Npun_R4438"
                     /db_xref="UPI00016C3F54"
     gene            complement(128522..128971)
                     /locus_tag="PH2015_19_scaffold_1_prodigal-single_220"
     CDS             complement(128522..128971)
                     /product="hypothetical protein"
                     /codon_start=1
                     /transl_table=11
                     /translation="MQTKFGKEKKLFVDDKFRVKYGTIDAVKLNAVYLNVESWVIPQE
                     TENYESFIRSIRKKIMINIKDNLDKTTFNEYFIVDLDLRASGMSLNKKSFMFVEVTVY
                     PKEKIKFNSTLMFKNMKELSNLVIEALQQNKLDFYSKKINDGTRRIV*"
     gene            129081..129332
                     /locus_tag="PH2015_19_scaffold_1_prodigal-single_221"
     CDS             129081..129332
                     /product="hypothetical protein"
                     /codon_start=1
                     /transl_table=11
                     /translation="MKKFFSNLFSTSNKASSKRFASLFTLLNVIILTYIATFKSADGI
                     TPQFMFDALCLIAGGGLGLTVIEAIFKKADKKDSIEDSE*"
     gene            complement(129432..130145)
                     /locus_tag="PH2015_19_scaffold_1_prodigal-single_222"
     CDS             complement(129432..130145)
                     /product="hypothetical protein"
                     /codon_start=1
                     /transl_table=11
                     /translation="MFGQLKESVLTGLEKEYTLNGESNFKKQFAKYVKVLKENKSLKE
                     FNEIYDLLNNMRFDNEFIAKEFVEESINHLKSLNLGEVEKLKPLAENLISIEGSTNNS
                     IDQLVFNENLSILDKVKHKTNLVNHLLRSEGSKDSVNESIGVITDKLNDKISKLNEEQ
                     IKVLNLFAENDESKINDYYTNLINETSVLVEDSINNSDDIMIVKKLLEVRTRLIDMNT
                     KKPGLESIDMIIDLKKTFE*"
     gene            complement(130175..132001)
                     /locus_tag="PH2015_19_scaffold_1_prodigal-single_223"
     CDS             complement(130175..132001)
                     /product="Portal vertex protein n=1 Tax=Prevotella sp. CAG
                     :1092 RepID=R5PBR0_9BACT"
                     /codon_start=1
                     /transl_table=11
                     /translation="MGNFTIFQRLNKVLGNEIEGPKYVIDPSSFSNLSGEELENKKLE
                     AQQTVFLQNQWKKIDNELYQKAIYYEPTRIASYYDYEAMEYTPEISVALDIFAEEATT
                     ANENGKVLTIYSDSARIKKELTNLFENVIDINANLTAWARNVCKYGDNFVYNKIVPKQ
                     GIVGVTQLPNIEITRSEPGFAKVTSLDDQQKEKNIKFYWKDKSIDFNSFEIAHFRLLG
                     DDRRLPYGTSMLEKVRRIWKQLLLSEDAMLVYRVTRAPERRVYKIFVGNMDDKDVDAY
                     VDKIANNFKRVNMVDKNNGQQDTRYNALAVDQDYFIPVRDPSLTMPIETLPGAQNLSE
                     IADIEYIQKKMLAALRVPKAFIGFEETLGDGKNLAILDVRFARAVHRVQKALIQELNK
                     MAIIHLYTKGFEDDLDNFTLTLTSPSTQAEMLKVQNWKEKIQLYRDAVSDAGNGFGAM
                     SMTYAKKEILNMSDDEIKLDIQRQAVEKAGGEEVKALGETIKQTGIFRDIYKIYKIDP
                     TNMSANTGGGFETGGAGGSTSGGDMGADLGGGMGGEEMGTDFTAPLETPGAEGGEGEA
                     AAPEAPAGEDLAESTKKKIENRNRLINESLKKTIDDIDNLLK*"
                     /db_xref="UniRef100_R5PBR0"
                     /db_xref="R5PBR0_9BACT"
     gene            complement(132008..132253)
                     /locus_tag="PH2015_19_scaffold_1_prodigal-single_224"
     CDS             complement(132008..132253)
                     /product="hypothetical protein"
                     /codon_start=1
                     /transl_table=11
                     /translation="MGNILIKQARSAGPGSTSIVRSPDPGRITNKVDGVALADNIAAI
                     KCSPESDGMTTYVQLKEWDSNKENYKFPPYVDCEYVN*"
     gene            complement(132274..134067)
                     /locus_tag="PH2015_19_scaffold_1_prodigal-single_225"
     CDS             complement(132274..134067)
                     /product="Uncharacterized protein (Fragment) n=1 Tax
                     =uncultured bacterium RepID=K2A359_9BACT"
                     /codon_start=1
                     /transl_table=11
                     /translation="LPRQITDKRQLLLEYAKCANDPSYVIESYFETFDKTREGYVPFE
                     LFDGQKKLISNYKKHRFNLVLKYRQAGISTVTAAYCAVLTAFANKERPEKVLILANKQ
                     ETAIEFQNKIINFIKQLPDWVNVSFDKSSQKHVRLWNGSEIKAVATSQDALRGYTPTI
                     LLIDEAAFVEGGQELWTACLASIGTGGKAVLISTPNGLDPIYYASYEGAIKGDNSFCV
                     THLKWWQDPRFNKDLKLVKTKDIVDWFQKPAAEKDEDIIESVIDLHPDVIIKFMEDGY
                     KPHSTWYENMCRDMNFNKRMINQELECAFIGSGDNVIEGEVIRKQEQENVKDPLIKDK
                     NWDSNLWIWELPQKGHRYILALDVSRGDSEDATGMCIIDYDTFEQVLEYHGKVPPDIA
                     ALIVDQYGRMYDALSTFDITGGMGIATTQKLKELNYPKKLLHYDSDEDSNSIYFMPDD
                     SMTPGINFASKNRRSQIVAALEEAVSRGGFKIRSERLTAELKKFVYKNGKPDHMKGSH
                     DDLIMALGMCLFVSNRSFKRLQESDNLTKAMLDSWKIQTNEPKSESNYLLEKITSTPD
                     PTKTYEGDGINDMLQNTRQYSWLFGRDPRKK*"
                     /db_xref="UniRef100_K2A359"
                     /db_xref="A0A0F9M795_9ZZZZ"
                     /db_xref="hau:Haur_0564"
                     /db_xref="K2A359_9BACT"
     gene            complement(134096..135232)
                     /locus_tag="PH2015_19_scaffold_1_prodigal-single_226"
     CDS             complement(134096..135232)
                     /product="Marine sediment metagenome DNA, contig:
                     S01H4_L02245 {ECO:0000313|EMBL:GAG67001.1}; Flags:
                     Fragment;;  TaxID=412755 species="unclassified sequences;
                     metagenomes; ecological metagenomes.;" source="marine
                     sediment metagenome.;""
                     /codon_start=1
                     /transl_table=11
                     /translation="MRKSGLQLGDYPNLIASSIVQQLSKREHPLARMPYYDQSTHPEV
                     WREEILASERYKELVDRYCTTFNVDKSSLNPMGVMMSAGSANFIATNKESGKRKELAS
                     LAEKIVREDWNLDYNEVLFDLEILEPGEISLPEESKMESPLNDEDKEYVEAELSDEVV
                     KRRTINAFAQGAALKGHYLFHLYSEQIEAIVPDVITFYQKALCANDLFYYMISDDMLK
                     QQIESSDQNNAGYFMLDFEGEIPKIIVKAINLPILIHEMKKGLISLFAVPGLPEEDSD
                     KVIDYADTIISELWDIRLFPNMWANLHSLIDPDDYDVKKLILIELFKKPADEFIYFMS
                     LLEHNQDQAKKEIEGIVKQKRREIMEYNFMENDFDGFDLSNLGL*"
                     /db_xref="X1B4S0_9ZZZZ"
     gene            complement(135299..135430)
                     /locus_tag="PH2015_19_scaffold_1_prodigal-single_227"
     CDS             complement(135299..135430)
                     /product="hypothetical protein"
                     /codon_start=1
                     /transl_table=11
                     /translation="MRNNQELETQRPVETPVKTPNPVKDPSKIDIPKPKTNPGRPKA*"
     gene            complement(135432..136256)
                     /locus_tag="PH2015_19_scaffold_1_prodigal-single_228"
     CDS             complement(135432..136256)
                     /product="hypothetical protein"
                     /codon_start=1
                     /transl_table=11
                     /translation="METTNQNDDLIGKVMSDPEKTISDLQKAAETIKNLKDAAQGAQQ
                     DVQNAMQENDDESTGNEWGMNDTIDTLLSRITGGYTYYDIPWDERNKPKMDDSLFNIM
                     DDSGDSVETNKTKEDVLDFANTLFHYDMADNDEEELKTFDDAKAALESNGYKVVNVND
                     TNQLSLFPKEKQKTSEPNYGSVISKMSEPELNRVLDNMDPYKANGVKKTIQLLKLNKQ
                     PEAYKLLRSIADSLRENENAVNNFGDSEIFRIIAESERPKITKEEILNYIKSKKNL*"
     gene            complement(136256..136663)
                     /locus_tag="PH2015_19_scaffold_1_prodigal-single_229"
     CDS             complement(136256..136663)
                     /product="hypothetical protein"
                     /codon_start=1
                     /transl_table=11
                     /translation="MLYLIYINPLNKDFKGQNTYEFIFTKRLDIVEYGDDWDVQPASS
                     GTPTPPNVDQVDSVGILKTDEIELSLAIHSDTFSMYDCVEGIIALAWETESPEIEDRL
                     VFRYGEDIDSVKEKIYSRDKLLKIITKEEIEKL*"
     gene            complement(136666..138297)
                     /locus_tag="PH2015_19_scaffold_1_prodigal-single_230"
     CDS             complement(136666..138297)
                     /product="Lipoprotein n=1 Tax=Pontibacter sp. BAB1700
                     RepID=J0V995_9BACT"
                     /codon_start=1
                     /transl_table=11
                     /translation="MGIYRTYFDKNNTIVENSDVNTGRNQISELYFGSEKSRFLFYCS
                     FDEIKALVKDKVINIDGDTRHILKIKNTSSFDIKDFLSTSNNLLFNDNYRPTSFDLEL
                     HVIKQFWDEGSGYDFTPSPTSIPENKDYALEPSNWVKATNTSNFSPIGAVPANSTPIA
                     TQHFDWGNEDVEMDITDFVNSIINSTNIITTDVTTQITTEITTNNTSNSITGFTTGVT
                     TGITTGITTGITTGITTGITTGVTTGITTGVTTGITTGITTGITTGVTTGITSGGTYY
                     GFCLKYSDAIENLTFPGDPKVFALGLFTRHTQTFFEPFIETKYDDHIEDDRVTFYLGK
                     SNRLFFYSVIDGKLTNLDQLPTCKINGIDIPVSQKTKGVYYVDIYGDENTFTSYTEYN
                     DIWSNIIYNGKQRPEVKLRFVPIDADKYYNFNIDALDDTRYGLSVSGIKREEKLSQGE
                     IRRVNILLRKPYTVSEYYVSNTVYYRLYVKQGPAVIYITDWEIANKSMNNNYFTVDTT
                     WMVPQEYFVDVKVETNGETTIFGGELNFHIVNRVK*"
                     /db_xref="UniRef100_J0V995"
                     /db_xref="F4T8Y8_ECOLX"
                     /db_xref="puf:UFO1_3620"
                     /db_xref="J0V995_9BACT"
     gene            complement(138311..139966)
                     /locus_tag="PH2015_19_scaffold_1_prodigal-single_231"
     CDS             complement(138311..139966)
                     /product="hypothetical protein"
                     /codon_start=1
                     /transl_table=11
                     /translation="MNSDITLGICISNSDPLNLGRIRYVPYQEYKEYETVDEILSKVN
                     SMNIASSVYDEWSYASTPPKQVDPFVAEPFLPNNLSVIPRVGQVTRLIKQSDGKILFV
                     GPVTSQPIYITDTYLEYKNKKRQSVGNDIANNPNNTNLSGNLGEQVILGDNKILMRLS
                     HINDDNTVKQQYPLFQMSKFIKNVRYKEETVTRTKTKDIFIDYIIELTFEYDIKLSAN
                     DKNIKCVVALYDTQETIQDEKGKKGLTRNKYNPRSEYYNGQQKNQYTVRHVLEFNDTK
                     TLESTIESIISSYVNKKIKFFNPELVGTQLIESINGNINLLNRLQLKPNSGGANNDSL
                     DTIPNLMNFVVRLNPNNKSVYTNPTLGLQASLNIPQNQPTDTNSLDYIRFNEFNEFIR
                     LVKKYGNEKWLGNQSTQQKETETVKIVNEVVDEKETSVNVLYSDKFLFISSIDSPDYL
                     KDANNGMPIDVVYKFLSSVNNDGLRDYNTYGFIRGEKLMTLINQIIDVVLSHGHSIGQ
                     VQNSISKEAEEKLSNIKAQIIEEIQGNNLNKTNGVINHNLRIN*"
     gene            complement(139966..140172)
                     /locus_tag="PH2015_19_scaffold_1_prodigal-single_232"
     CDS             complement(139966..140172)
                     /product="hypothetical protein"
                     /codon_start=1
                     /transl_table=11
                     /translation="MNNPKLKEICENANKMSNKELAKLLIGLKNDFDGVKETVLKLTT
                     TLEELEVTYDKVYTELNDRLKFEK*"
     gene            complement(140175..142082)
                     /locus_tag="PH2015_19_scaffold_1_prodigal-single_233"
     CDS             complement(140175..142082)
                     /product="hypothetical protein"
                     /codon_start=1
                     /transl_table=11
                     /translation="MGSQSEIFSRYRSMVVSNSQKPYISDAQKKLDKLEFIDFLIELV
                     KSTRGQKEFKNLILKGSLSEVKKFDAINKKIKDSVIAKFGCDSNMVIPEKYTVNSVTG
                     IQITKQEIDSFGLLNIDPQSRVGKLMYEGNDIKKHLNFAMYSAQKSIETNPIEVMYKD
                     RVLFVIYSIDNNTFMFKFGSYYSKKLFTEFLSDYLEVAIPAFNFTNFMSILMDMLTGS
                     LSLKGGVNKQSLKKQSSSIKGLKKMFGFCNEEEDTTTPDSTAKNFLNKQYGPNQVQKN
                     GEDSGLLNAKADFDNVFNFNSDELKDIDNTVDQRSGGFIRFSSCGNLDIEINPDDIIS
                     SLEELFRNAQGDKLIFPSDNPQTVNPKEETGFLDNTKLVPDLDQAASLLDKGLKNGIN
                     KIVNEGEIDAVVDLPKINAEIQLNILKAIPYALMQSVVTPKVTIIPKLFLTLKGDTKK
                     KSSEEVLSFMRPMITDLGGFITDLLVQNIFNLIKKDLINLAKKLTADFLKQRGLDYIS
                     TLKSLLSLLKALKGVKFKGCQSIIDQILRLLKLLNFTPMPPIPPPLVLVGGALKPGLN
                     QVAMINDLKSNLSEKGIETAATFPDGTPNHLMIALEETVKLMVSHIKTNAKIDVTTVG
                     TGLTTGYGQIQ*"
     gene            complement(142085..142462)
                     /locus_tag="PH2015_19_scaffold_1_prodigal-single_234"
     CDS             complement(142085..142462)
                     /product="hypothetical protein"
                     /codon_start=1
                     /transl_table=11
                     /translation="MVPRKKKIDVSEESMRDLMQETYNEIVDERNRALTAYKKFTKDI
                     NENSDIALVGKITNDLLKIIDSSIEKKLRLIKIQGDIIYKAGKPADGPGVNMTITDED
                     RKWAEEFLKQQNASSEGNEKEYE*"
     gene            complement(142486..143199)
                     /locus_tag="PH2015_19_scaffold_1_prodigal-single_235"
     CDS             complement(142486..143199)
                     /product="hypothetical protein"
                     /codon_start=1
                     /transl_table=11
                     /translation="MARKKKDRNYYGVDQEMAVIMFLEATTVEEREKIYRQYLQEPIN
                     KMIESIIRTYKLYRQSYEFNDLHADTLSFLMTKFEKFKPEKGKRSFSYFGTICKNYLF
                     GEMVKEYKKNMSIVDIDQSEGDILRRDELLYRIDNDDMDLTIFIESLAMGIREDLKDD
                     NLTDNEFKVGHSLVKILEEWRELFAQVNDGKNSPKFNKNLILLYIRNMTGLNTKEIRN
                     SMKRFKSLYKIFKDSYLDA*"
     gene            complement(143199..144032)
                     /locus_tag="PH2015_19_scaffold_1_prodigal-single_236"
     CDS             complement(143199..144032)
                     /product="hypothetical protein"
                     /codon_start=1
                     /transl_table=11
                     /translation="MSKTNLTVIIPVHSVENVGTQKFDDLFDIAVSSINRNDVKPEEV
                     LIVTCNCPEVVAKMESIDFSAYKDLNFRVITNDFESDYQSQINFAAKEVKTEYMSILE
                     FDDEISKTWYKNVDEYIKAYSDVDMFLPIVNDVTQTNEFIGFSNEAVWAYNFTESLGN
                     LDLDVLLEYPNISLCGMVIRTSVYNEIKGLKQIKLTFNYEFLLRFHKNGYKSMVIPKI
                     GYKHLNMREGSLFWLYKNSEAIEYKIDPKEALFWMDAAKKEYLFNEDRNIIYEENEVS
                     E*"
     gene            complement(144019..145098)
                     /locus_tag="PH2015_19_scaffold_1_prodigal-single_237"
     CDS             complement(144019..145098)
                     /product="Uncharacterized protein {ECO:0000313|EMBL
                     :KKM70626.1};  TaxID=412755 species="unclassified
                     sequences; metagenomes; ecological metagenomes.;"
                     source="marine sediment metagenome.;""
                     /codon_start=1
                     /transl_table=11
                     /translation="MEKSREIIKNLDSAIEKIKNKEQKIIFLVPDTKGNAKSSVIHIY
                     SQAMALKNLGYNVAILHEKNDFIKVGSWFDPACDELEHMSIEDNNLVVGPADFIVVPE
                     VYGSVFEQISKMTIEKVIYVQSYDYMLEAFSPGKSWVDLGVEECITTSNTLKNMIEDT
                     VPVKDVQFIEPYVSDSFSKSSKPQKPIIAIHCRDTRKAAKIIKSFYLKYPLYRFISFK
                     DMHAMSHDSFAENLKECAVAIWVDDDSSFGRFAVEAIKCNVPVIGKVPNIIPEWMTDD
                     NGIWVYDENQIPEITSSFIKNWLEDTLPENLRSVDGTISEKYTKELFDKNVSEVFEYL
                     FNKKVEKLETIKENINKSVEQNEQN*"
                     /db_xref="A0A0F9K7H1_9ZZZZ"
     gene            complement(145085..145723)
                     /locus_tag="PH2015_19_scaffold_1_prodigal-single_238"
     CDS             complement(145085..145723)
                     /product="hypothetical protein"
                     /codon_start=1
                     /transl_table=11
                     /translation="MVIGITINNILRDHISKLKDLYEFEFEKEPIEPINPFDLSKSFP
                     DIEGEVESVEFKPDNEDIDLVENKKDGSFNLDKFLYEDACFEIFGRTDETEPGIIKQI
                     SDFSKKNKLEVILLNNESQRSKSATLFFLSKNYFNLNKIIFPDKWKDFWSECDVIITD
                     NPKILKSKPKGKISVKYKNDFNVDIKSDYTIINNKELFKILKKLKKEQNGKK*"
     gene            complement(145772..146527)
                     /locus_tag="PH2015_19_scaffold_1_prodigal-single_239"
     CDS             complement(145772..146527)
                     /product="Uncharacterized protein n=2 Tax=Bergeyella
                     zoohelcum RepID=K1LFA8_9FLAO"
                     /codon_start=1
                     /transl_table=11
                     /translation="MSSSKANRRSRRKLTPEEEMEAFEVISRGYSGNVMDKIKVEIKC
                     KTPNQKKLINEIREKEMVICSGLPGTGKTFLSCAVALELLKNDPRYKKIVIVKSVTTL
                     KDEEIGFLKGTMKEKMEPFMYSFLHNFEKVIGRHNVEVLRANNMIEEMPIAYMRGINI
                     DNSITIIDEAQNISIDNIRTIMTRLGENSKMIFLGDENQIDMKKKAESSLNFIISKFS
                     DFDEVGTVVLGEEDVVRNPLIKKIEQIFRESKM*"
                     /db_xref="UniRef100_K1LFA8"
                     /db_xref="A0A085BGU2_9FLAO"
                     /db_xref="chz:CHSO_2824"
                     /db_xref="K1LFA8_9FLAO"
     gene            complement(146539..147420)
                     /locus_tag="PH2015_19_scaffold_1_prodigal-single_240"
     CDS             complement(146539..147420)
                     /product="hypothetical protein n=1 Tax=Zavarzinella
                     formosa RepID=UPI0002D2A184"
                     /codon_start=1
                     /transl_table=11
                     /translation="MSKISVIKPKKTVNPLTVFRSAEPGFENSHETLYKNIVNQLLQY
                     KEFVNDKPIYIFYHIYCANGWVDIVNDQVNLMKGSGLYNTAKKIFFVINGDKNSYDYI
                     VANYGDDKIKFIKGRGKYEYPTIELIRKLSKKEDFKGLYIHTKGSSKKVGTHSSYWRK
                     VMDFYNIALWRYNYMILNSHDIVGCNFSSGGTPIDEYWVHHSTVLINGWFKYHTDHFA
                     GNFWWFNPEYINKLRDLTPKEKNNRWNAEWYIFMCKPKYFTWATPSNVSYYMGDNEYQ
                     KFTDLIVNNIIKHHLNK*"
                     /db_xref="UniRef100_UPI0002D2A184"
     gene            complement(147431..148099)
                     /locus_tag="PH2015_19_scaffold_1_prodigal-single_241"
     CDS             complement(147431..148099)
                     /product="FkbM family methyltransferase n=1 Tax
                     =Oxalobacter formigenes HOxBLS RepID=C3X291_OXAFO"
                     /codon_start=1
                     /transl_table=11
                     /translation="MVKNISVFNIDGIELKFQDVSGSETLKWVVKEALIGDEYGIKTI
                     DFGRNDVVLDIGANIGCVSIFLAKKYPKTKIYAFEAHPVNYQSLIHNIKINDVHNIVA
                     FNKAVFSESNKVLMISLDEKNTGASSCFINKGGKELSVPTISLDDIINDFNITELKLL
                     KIDCEGAEFDIIEGSKKLKDLKIDTLGMEVHGFMRNHGKDLDNLYKIVDGLDIKNKNL
                     KQLG*"
                     /db_xref="UniRef100_C3X291"
                     /db_xref="C3X291_OXAFO"
                     /db_xref="nkr:NKOR_00395"
     gene            complement(148099..148905)
                     /locus_tag="PH2015_19_scaffold_1_prodigal-single_242"
     CDS             complement(148099..148905)
                     /product="hypothetical protein"
                     /codon_start=1
                     /transl_table=11
                     /translation="MKKVICLHETKTVNTGDLKCLPKLYYDIPNCDVGDIRLFKNFDA
                     YDVIIVGGGGLIDLDYFDPSLIEISKLGDKKKIIWGAGLNGYRYTYPEYVADYDLIGV
                     RDSIFKNLKMNRFLYVPCVSCKHELFDNPELTEETDVLYYSHHFEGLSARMDSLIEKN
                     PHITNFEKGKNSDPMDEVIAKISRAKVVVTNTYHGTYWASLLGKKVYTVETTTKSRLL
                     DLPLNIEFITYETILTNLDKTVNNYDLNYLNECRLLNDRYYNKVLKVIAE*"
     gene            complement(148902..150962)
                     /locus_tag="PH2015_19_scaffold_1_prodigal-single_243"
     CDS             complement(148902..150962)
                     /product="Uncharacterized protein n=1 Tax=Cryptococcus
                     neoformans var. grubii serotype A (strain H99 / ATCC
                     208821 / CBS 10515 / FGSC 9487) RepID=J9VQC4_CRYNH"
                     /codon_start=1
                     /transl_table=11
                     /translation="MGKFYYKKSKTIASGLAKTMTQVKDSNMDVVIDDAIKVTEEKLP
                     EIKKHSISTIVKSTQIKNKVVDEVINDNNPVEPNKIVNVDKPVTKQLLKTAPNNSKLK
                     EPESYNKDKDGIILKKGNVRENEPVIIKKGVIDTKKYIDDTDYTYFLDGLSKDFLEYS
                     GFNKDFTGYLPDKQTYLDVFKLVKDIKTKNKIPKIVHLCYGFKENPEFTFFNYLCVLS
                     IVNKIKPDKIILYHHYDIKGKWWDRAKIYLKTVKTSLINNFMGNDIEHFAHMSDVVRL
                     EMLRFSGGIYMDIDTFVNKSFDDLLDNEFVMGIQNSGGKGNRDYYGLCNAIMLSEKNS
                     FFSTEWIKSYRDFNQNKWDYHSVVKPYYIAKQFPENITILAPKKFFPFLWGETESYLL
                     TDNLLALAELNDSYSMHLWETNEQVTLSKINYNTIFDKKNNIYHLFKDYLIDNSNATV
                     SFIFLTHNRPEKTIGYIDTYIKSLNRDDVKEVIVYDNGSTDEELLAYLNYINTINGVK
                     VIFGPDNIGVAGGRDVLFRNVTGDVVFSVDSDSKLKDESFIDDAKEVLNDKNIWVCGT
                     VGAFFNGWVHGTHVDVNDDSLYEGEVDTLAGCCQIFRTDVLNHIWVDLDFAPFWYEDT
                     DFCFQAKVLGGKIYRFHFNNKFYHVWGGSGNKIFGNQLFEEKHKIMLKKWKNNKRLKL
                     MYQE*"
                     /db_xref="UniRef100_J9VQC4"
                     /db_xref="A0A077W897_9FUNG"
                     /db_xref="bid:Bind_0087"
                     /db_xref="J9VQC4_CRYNH"
     gene            complement(150964..152412)
                     /locus_tag="PH2015_19_scaffold_1_prodigal-single_244"
     CDS             complement(150964..152412)
                     /product="M1_2440; glycosyl transferase family 2 (EC:2.4.1
                     .-)"
                     /codon_start=1
                     /transl_table=11
                     /translation="MKELMNNPKISIVFSTRRIDQSFISHIEKTCLHKGVEVLAYENN
                     GEYSLTQIYNRGLREANSNIIVFCHDDILFETKNWGEKLLKHFEKNPDYGILGVAGTD
                     HMIDGRWWTIKNAMHGTVKHTDGVKTWVNKYSESYGNQLKEMIVVDGLFIAVDRTKIK
                     KTFNEVFDGFHFYDIPFCFENHISGVKVGLISNINILHKSVGQTNDKWEINKGKFENM
                     YSNELPICLNEENEHIIFDKGLPKVHMHVLCWNEEKMIPYFLNHYENYVDRIIIYDNK
                     SNDGSTRLLKKHPKTNIMSYDTKGEIRDDAYLQIKNNAWKNSVNEADIVIVCDMDEFL
                     YTDDLRKYLIDFHNSDSTIVKPEGYDMISESFEFDYTKKLTDLVNTGYRNSHFDKLVM
                     FKPKNINSINYNFGCHVAAPIGNVKYFDKPIKLLHYKRLGLDYFLNKMSIYKKRISDF
                     NKKNKLGFEYAFQKNEHTEKFMSELSKREVVI*"
                     /db_xref="ppo:PPM_2153"
                     /db_xref="UniRef100_E3EJ76"
                     /db_xref="E3EJ76_PAEPS"
                     /db_xref="2.4.1.-"
     gene            complement(152393..152704)
                     /locus_tag="PH2015_19_scaffold_1_prodigal-single_245"
     CDS             complement(152393..152704)
                     /product="hypothetical protein"
                     /codon_start=1
                     /transl_table=11
                     /translation="MFNEFREQIKAYKEITPDVLDKITYKTVWSGKRISVGDKVLYAF
                     VYPLNSDEYKLATFLESELTELNDKFVFLQYIKGFIPVLKFKGDNLDRKSIIEDEGTD
                     E*"
     gene            complement(152704..153291)
                     /locus_tag="PH2015_19_scaffold_1_prodigal-single_246"
     CDS             complement(152704..153291)
                     /product="Deoxyuridine 5'-triphosphate nucleotidohydrolase
                     {ECO:0000256|HAMAP-Rule:MF_00116,
                     ECO:0000256|SAAS:SAAS00071038}; Short=dUTPase
                     {ECO:0000256|HAMAP-Rule:MF_00116};; EC=3.6.1.23
                     {ECO:0000256|HAMAP-Rule:MF_00116,
                     ECO:0000256|SAAS:SAAS00071036};; dUTP pyrophosphatase
                     {ECO:0000256|HAMAP-Rule:MF_00116};  TaxID=28189
                     species="Bacteria; Bacteroidetes; Flavobacteriia;
                     Flavobacteriales; Flavobacteriaceae; Capnocytophaga.;"
                     source="Capnocytophaga cynodegmi.;""
                     /codon_start=1
                     /transl_table=11
                     /translation="MSNINDLNIQNLFEDDDESKKELDQLLQEAKDYMSDWDYDNESM
                     TPRLRVSFINKSENPDPSYEKEGDSGFDIRANLESPIEIEPGKRVLIKTGLFFEIPNG
                     FELQVRSRSGLALKNGIMVLNSPGTVDSGYRGEIGVILYNSDKNETFYVNNGDRIAQG
                     VIAPVQTRDKIKFNKTNKLSDTDRGLGGFGSTGVS*"
                     /db_xref="A0A0B7HG57_9FLAO"
                     /db_xref="pom:MED152_08725"
                     /db_xref="UniRef100_UPI0003768CCC"
                     /db_xref="3.6.1.23"
     gene            complement(153293..154516)
                     /locus_tag="PH2015_19_scaffold_1_prodigal-single_247"
     CDS             complement(153293..154516)
                     /product="Uncharacterized protein n=1 Tax=Serratia sp.
                     M24T3 RepID=I0QLJ0_9ENTR"
                     /codon_start=1
                     /transl_table=11
                     /translation="MGKINVLVNPNDRAGSGKYRCVDPHVTLQNNHGDEFFVEINMNI
                     DFDDINYLKKFDLFFFHRIPGGNYDGGLEIIRRIKSFGGKVIIDLDDYWVLDQSHGLY
                     HQAKRLDYPAKIVAVLKEADLVTVTTEILRKEVLKHNKNCEILPNAINPSEPQFKPKP
                     TESNRLRFGWLGGSSHIKDIELLKDMPQKLMGFEDKVQFVLCGYDTRGNVRAFNKETQ
                     QWMERPMQPIETTWFMYEIFITNNFKLLEKYPDYLKHLLKFDSQLSYDDQDMPYKRIW
                     TKSIDSYAKGYNEFDIALAPLSDNNFNKYKSQLKVIEAGFHKKALIAQNFGPYTIDLE
                     SIINKGGGFNDKGNCLLVETSKNHKQWAQHMKRLVENPSLVEDLGERLYETVKDTYDI
                     NNVTKTRSEIYKNLK*"
                     /db_xref="UniRef100_I0QLJ0"
                     /db_xref="A0A0F9II27_9ZZZZ"
                     /db_xref="rsl:RPSI07_mp0952"
                     /db_xref="I0QLJ0_9ENTR"
     gene            complement(154575..155324)
                     /locus_tag="PH2015_19_scaffold_1_prodigal-single_248"
     CDS             complement(154575..155324)
                     /product="D,D-heptose 1-phosphate synthase (EC:2.7.1.-)"
                     /codon_start=1
                     /transl_table=11
                     /translation="MDKIKVLVIGENCIDKFIYGDVNRLCPEAPVPVLNPKKIKKNSG
                     MAGNVVENVKALNDNTEVTFIHQQEKIVKTRFVDEKSNQMILRMDEGEELIQTLEISG
                     DIIEQIKNSDIVIISDYNKGFLTTESITLIGHYAKLSILDSKRLLTPAFTTIDFIKLN
                     KSERLQQDEHLIKKLNIITTLGKKGAEYQGKIYPSPKPKDTIDVSGAGDTFTSAFILK
                     YYETKDVPKAIYYANTKAANVVSRRGVVVPK*"
                     /db_xref="mmak:MMKA1_03870"
                     /db_xref="UniRef100_E3SJ85"
                     /db_xref="E3SJ85_9CAUD"
                     /db_xref="2.7.1.-"
     gene            complement(155394..155582)
                     /locus_tag="PH2015_19_scaffold_1_prodigal-single_249"
     CDS             complement(155394..155582)
                     /product="hypothetical protein"
                     /codon_start=1
                     /transl_table=11
                     /translation="MNQVINFCKNKCCPVVEVAQDTIILGDAKGPEGITVWTKNQFAD
                     FVEAAKSGKFDEIVSNEE*"
     gene            complement(155586..155753)
                     /locus_tag="PH2015_19_scaffold_1_prodigal-single_250"
     CDS             complement(155586..155753)
                     /product="hypothetical protein"
                     /codon_start=1
                     /transl_table=11
                     /translation="MKKEQILGIVRHVLTFAGGLLVAKGLATEALAQEIIGATITLIG
                     GIWSIIEKNRK*"
     gene            complement(155758..156342)
                     /locus_tag="PH2015_19_scaffold_1_prodigal-single_251"
     CDS             complement(155758..156342)
                     /product="hypothetical protein"
                     /codon_start=1
                     /transl_table=11
                     /translation="MDSNDKAAILAQGIANARKVMQKVESNTSYRGVNDSHISREMYA
                     DDAPEREPEYLSEEQVKNRVKSTGSMPANGMKNLHTSKMPKEILQSFMENPIVDPTMP
                     IGLDSVVEQVAKVQPKKVIEEYQAPASKNIQQTGSLNMDTQLIEYIIKKTVEETLEQV
                     SKQTAIDETFQIKIGDKVFGGKLTVLKENKTSKK*"
     gene            complement(156335..156898)
                     /locus_tag="PH2015_19_scaffold_1_prodigal-single_252"
     CDS             complement(156335..156898)
                     /product="hypothetical protein"
                     /codon_start=1
                     /transl_table=11
                     /translation="MLIIENAGDDKLSILRHAIENKYEISFWYRGVKVSDPKEKKYTK
                     QNWRYAQPVALGKSKATGKWMLRAYQTVGVTNSRNGRYKTFLVDEIKDGSIEILYDRT
                     GREISTFTPASGYRTDGGDKKMDGERAINYTDSSKEPGSKDPKFRDVNYKEPKNNKPE
                     DVESAENVNIDENHSSGFLKWIYKLNG*"
     gene            complement(156911..157177)
                     /locus_tag="PH2015_19_scaffold_1_prodigal-single_253"
     CDS             complement(156911..157177)
                     /product="hypothetical protein"
                     /codon_start=1
                     /transl_table=11
                     /translation="MADNILKVPASEQLRQVAQQERDGKLIPINEYKPGSFEYSATNP
                     NAISDGDEKGKDTIGSSTDIAERTKLVAINNFKDTNSYPGPSVV*"
     gene            complement(157182..157679)
                     /locus_tag="PH2015_19_scaffold_1_prodigal-single_254"
     CDS             complement(157182..157679)
                     /product="Uncharacterized protein n=1 Tax=Prevotella sp.
                     CAG:1092 RepID=R5PC73_9BACT"
                     /codon_start=1
                     /transl_table=11
                     /translation="MYTWVNKLYEENSKLLGNRYDVPEEILEFLKTSLDKYKDHTTVK
                     GYKRANFIVKNPNQPFVNIVRIKNYFDNLNPDEINPIEYDLNGGEIMNTWVQNLIKSE
                     RERVEGNKVAKTNAGMDNQFRKDSEGDDFDTSIGDRIMDTPDIMTNSALLESVDKIKK
                     LINKI*"
                     /db_xref="UniRef100_R5PC73"
                     /db_xref="R5PC73_9BACT"
     gene            complement(157679..158248)
                     /locus_tag="PH2015_19_scaffold_1_prodigal-single_255"
     CDS             complement(157679..158248)
                     /product="hypothetical protein"
                     /codon_start=1
                     /transl_table=11
                     /translation="MEGNKNIKEFIDADGDIIKGDKKYIDYTATTHDTTDATILKTRQ
                     PFVFQNYRRYYGEATLPFNNEADGCKGNPEKFYNFLYERGMEHTFEDYFLEVKPKKEV
                     KPANPVNPKDKLKEISKEKAFKMLETLLAKKSSREEVMIKEEPTIDEIRNKENLILGK
                     FDQLIEFFNNNMNEAEKKVLLSYFENSLK*"
     gene            complement(158293..161427)
                     /locus_tag="PH2015_19_scaffold_1_prodigal-single_256"
     CDS             complement(158293..161427)
                     /product="DNA polymerase n=1 Tax=Prevotella sp. CAG:1092
                     RepID=R5P9P1_9BACT"
                     /codon_start=1
                     /transl_table=11
                     /translation="MTIFVPKIRIMAEYKIPLDEIEKFLNGHDDEKYIVNVEYDAETN
                     LIHKIKQDPERGNYIETEPLMAFMWIKNLNRIKEIVNFYGNSDAKIRSARQRFGIDII
                     SLETGNHPKLIDGYKYLVTCNQGHRRMLEFFKEGGISIYDTRHDIKSHFLVLSPVEQY
                     FIHTGKRLFKGIEEYDDVHKFIFDLETTGLDPEINRIFLIGIYTNKGFTEIIPIDDND
                     ESERAGIIKFFEVINQIKPTIIAGYNSANFDWDFFFVRCKKLGLNIEDIAITLKPGEL
                     INTRDSMLKLGNEVENYTQVNMFGYSIIDIIHSARRAQAIDSSMKSVGLKYVCQYNKI
                     AKKNRVYIVGDRIGKYWYSEDKFYFDDRDGKYAMKKPSIEFMQDITRDIVQSNPDKMF
                     VYNENETFEGFGEQSVEMRGEPNTVAIITKKNQYVDHDSFFNDDEFEENKVKINTCIR
                     EVIKHLKEGKTVVFPINVPGNGESKLAEKAPKTHEFLMLTYKALREYVNTIKEVDGKY
                     IVERYLIDDLWETMEVDAVYNQTSFMLAKLIPTTYQRVSTMGTAGLWKLLMLTYSFEN
                     NLAIPLSDTKRDYTGGLSRLFKVGYSKELRKMDYNSLYPAIQLAHDIFPGVDVNGAMK
                     SMLKYFHTERFKAKKLSDKYKKEGNYQLADKYKRKQLPLKIFINSMFGALGAPMAFQW
                     AEIDTSEQITCTARQYLRLMVKFFIDKGYTPTVLDTDGVNFMAPEEGEDHFTYIGKGN
                     CDEVEAGKEYHGVKAVVAEFNDMYMRGEMGLGLDGQWPATINLSRKNYALLEDDGSVS
                     LTGNSIKSKAMPVYIEEFLGHAMKILLSGDGYGFVQYYYEYAEKVYNREIPLAKIATK
                     ARVKKSIQGYANRGTDKNGRQLAKQAHMELAIKHNLQVNLGDTIYYVNNGKTKSHGDA
                     QEDKHGNMYATLVPNDIIENQPNFVGEYNVPKYLDALNKKVEPLLVAFPLDIRDKIII
                     QKPEQKQIFLKSELNLVNDQPSDPEDQDTLHDFFTPSEMEMEFWEKKSYKADFWFDKN
                     IIFRIPGFNEEIPV*"
                     /db_xref="UniRef100_R5P9P1"
                     /db_xref="X0VDX9_9ZZZZ"
                     /db_xref="cpb:Cphamn1_0007"
                     /db_xref="R5P9P1_9BACT"
     gene            complement(161467..161868)
                     /locus_tag="PH2015_19_scaffold_1_prodigal-single_257"
     CDS             complement(161467..161868)
                     /product="Uncharacterized protein n=1 Tax=Prevotella sp.
                     CAG:1092 RepID=R5PV48_9BACT"
                     /codon_start=1
                     /transl_table=11
                     /translation="MVFSIRQNSTLPILKMKVFRDGRNDFRRFEELIENCVATFAMKD
                     EKTGIYKVANKAANIVLENPCDENGDKHYVITYQFTKDDTDKPGIFLGEFKLTLFDLS
                     SPSNVYGELIAPIQEQLYIHILDSFVKTDLV*"
                     /db_xref="UniRef100_R5PV48"
                     /db_xref="R5PV48_9BACT"
     gene            complement(161868..163427)
                     /locus_tag="PH2015_19_scaffold_1_prodigal-single_258"
     CDS             complement(161868..163427)
                     /product="hypothetical protein n=1 Tax=Herbaspirillum sp.
                     JC206 RepID=UPI00036106A5"
                     /codon_start=1
                     /transl_table=11
                     /translation="MFYTELDKSEYFDITLTNDCRDFYRDINECKLIDIDVTVSLCGS
                     KITQSEDVSLDNIGLNGYDNFFINNGDGTIDPDIAYLVESGDTFCFHEVSGYTGNFTY
                     EIEKLKVDNGVYYNQLKGGFYQGFYKIHNKNVEWFPTRARKGWSFNTVVHFPMTGFTT
                     GITTGITTGVTTGNTTGVTTGITTGITIDIVSGNTLNNKYPGNSGFIFYMGTRAESKY
                     ANQTEVEVQKFENDYNIIPKELQNLYTYNGLISLNGTSKYIGYFNYYNGIMYTGRRFT
                     SESQKLQYHQEYIDLYYNAFGIRVTNDGRIGYRMIYPTDVCYTGATQEVSGITTNSFI
                     KEPTSDCDNYDTWLIVTKYFTIEETYTKKPVIDVTENKFLHISSVFERDFAYDSKCAL
                     KYGDYKKGTFSIYINGFSVLKKYDFIEVIPHELTVDDNLQEGVPFNFSFGGGTQNLLD
                     ALYLDTNKKIDTVLEKFFAGTFTGGVKTFQMYCLPLYSVEIKKMVNDIANYYGLNVIK
                     GGRKIFIKNLF*"
                     /db_xref="UniRef100_UPI00036106A5"
                     /db_xref="svl:Strvi_8446"
                     /db_xref="UPI00036106A5"
     gene            complement(163427..164518)
                     /locus_tag="PH2015_19_scaffold_1_prodigal-single_259"
     CDS             complement(163427..164518)
                     /product="Uncharacterized protein n=1 Tax=Prevotella sp.
                     CAG:1092 RepID=R5P8M7_9BACT"
                     /codon_start=1
                     /transl_table=11
                     /translation="MKINPVEKEKIYKQAKHRLGAPIRKIQLEDEQMDSLLEIALEDY
                     TEFIHNWLIEHQWPSLIGLDISSADLTRALLYRTFDLVTQYTYSYSKIVGLGAGEGGY
                     VLKKDYIELVKGQQMYEIPANREINEVLWFTPASLDQSVIDPFLGVWNNQFGAEYMGL
                     GSYYILPAFDILMRSTDRNLKNRIIRSELIYKITNAPGGKKYLHLMNTPGGKFDFRGA
                     TMNQAKVWYWYYDINPETKDSCFENNKDIIKSPMDVPLDNVSFDDLNDPSKTWVRRYF
                     IALCKETLGRVRGTFGGKIPVPDANMEIEYQSLLAEGKDEMITLKKELEDRMFKLNPL
                     EILKRMSSEAEEINKALKYRAFQKPIKII*"
                     /db_xref="UniRef100_R5P8M7"
                     /db_xref="R5P8M7_9BACT"
     gene            164552..165724
                     /locus_tag="PH2015_19_scaffold_1_prodigal-single_260"
     CDS             164552..165724
                     /product="hypothetical protein"
                     /codon_start=1
                     /transl_table=11
                     /translation="MNKSKTLSETLNRIKENSGISLFEGTVNEVDWENTFSDVKKTCL
                     SPEMVVDMLNKQLERLNSPEKGREKIDANTPIISRKNIKVSDGEIDIEAFIKEISQKP
                     TQIFDRNPKMEKSDKGGYQYTVNTGIPALRAILYDKDNNKFYTINTCPGAGACAVSCY
                     ARKGYYIMNDGKNLKYIQRLNLLMNDPEEYENIILDELEPEAFKIKRLSRKEGKDIKL
                     IIRWNDAGDFFAKKYFDIALSVTNQLLKGGYNVESYAYTKMGNIANIADPNFIMNFSD
                     DANKRETDKVDVTKTKVSKIVPKELFTDIFMKNGPHYVKDPNGRVIFKNDESKEKLKN
                     LISVKYNLPYESLVFTDELPREQGEPMKYNVIVLPAGDSDIGAQRKDVWYSLLLQH*"
     gene            complement(165721..167505)
                     /locus_tag="PH2015_19_scaffold_1_prodigal-single_261"
     CDS             complement(165721..167505)
                     /product="Putative helicase with SNF2 domain n=1 Tax
                     =Clostridium perfringens E str. JGS1987 RepID=B1BR58_CLOPF"
                     /codon_start=1
                     /transl_table=11
                     /translation="MELPIEKRALDILKVYNGTNDYILNILNNYKTNKRFIPTKNQSD
                     YIVRNGNVEPVVVNKMFDISAPCRAFVAEQLKLDFIPDKVFINKLLSRKENFLHVFGC
                     FVDGCNEYYSFYINKDCIKAKKADPVIDLDKYERPPKPHQVEAIKKLLTNDKYILADE
                     MGLGKTTSSIIAAMEGGFKKILVVCPASLKLNWKIEISNYDSPDNISIVDGSNFTVKK
                     WTVVNYDILKNFHHLPRRGVKVSDLPVSPIDYHKFDLVIADEAHYLKNATSNRTKIFN
                     DFAAKIPVRWFLTGTPITNKPIDFYNLLYLCDSPVAANWVGYVKRYCAGRQFNRKGTK
                     QKYWVCSGSSNLDELREFSSDVILRRTKNDSIDLPQKTIKPVYLPLEFSTTYNQYMQE
                     YEYWIEEMESAGEKPTITDHLTKLIKVRQLLSYDKIQHTIELAEEILENDQKVIIFTC
                     FTNTIKELAAHFGSKAVTIDGSVSKEKRQQAVDQFQNNDKTKVFIGNIVAAGVGLTLT
                     KGNVVIFNDLDWTPANHMQAEDRAHRIGQTSQVHIIYPLFADTLDMHMYTTLQKKMKI
                     ISQIMGDGSPDETDEISVAKEVVGKLIG*"
                     /db_xref="UniRef100_B1BR58"
                     /db_xref="B1BR58_CLOPF"
                     /db_xref="psk:U771_04995"
     gene            167609..168130
                     /locus_tag="PH2015_19_scaffold_1_prodigal-single_262"
     CDS             167609..168130
                     /product="Uncharacterized protein n=1 Tax=Prevotella sp.
                     CAG:1092 RepID=R5PSC2_9BACT"
                     /codon_start=1
                     /transl_table=11
                     /translation="MERKTRIPNTKLNRFYDEEDFRLELDMATELIEGDMNFTVVLFR
                     IDRDNTQVDDVYWESNPRDIRFKAPVELKVILNLQNGENKSYSPNGNLRYQDYGNLEF
                     TVLQKQLDEKGVEISYGDMVGYSDRQDNFKYFSVFDDDTINTDNASSQFGYSGYFRRI
                     KCTNVDPNIFNGI*"
                     /db_xref="UniRef100_R5PSC2"
                     /db_xref="X1BYQ9_9ZZZZ"
                     /db_xref="R5PSC2_9BACT"
     gene            168132..168899
                     /locus_tag="PH2015_19_scaffold_1_prodigal-single_263"
     CDS             168132..168899
                     /product="Uncharacterized protein n=1 Tax=Prevotella sp.
                     CAG:1092 RepID=R5P8M0_9BACT"
                     /codon_start=1
                     /transl_table=11
                     /translation="MALPGSFKKKINITRDRANIEYPYSMQSGAAENMKDMITDKDTY
                     LPQGVLHIDLDRGFKEFVKNNLQLVLDGEEVPVFMMGIQKWNEFSQTWKFSDEYKNVK
                     IPFVNIVRNPDTKYGTNPSLIYNIPTGRHYTYAEVPTWDGNKKGVDIYQIPQPIPVDI
                     NYQVRIFAYRQQDLNKFNSLVLKNFQSRQAYTVVNGHYIPIVLEDTSDESQVTDLSNK
                     RFYIQLYTFNLQGFILDPEDFIVTPAISRTLTITENG*"
                     /db_xref="UniRef100_R5P8M0"
                     /db_xref="R5P8M0_9BACT"
     gene            169006..172077
                     /locus_tag="PH2015_19_scaffold_1_prodigal-single_264"
     CDS             169006..172077
                     /product="Tail sheath monomer n=1 Tax=Prevotella sp. CAG
                     :1092 RepID=R5P9L1_9BACT"
                     /codon_start=1
                     /transl_table=11
                     /translation="MANKVYASPGVYTTEKDLTFTTETVGVTTLGVVGETLKGPAFQP
                     IFVRNFDEYRTIFGGTNPEKFKNTQIVKYELPYIAKQYLTQSNQLYVTRLLGLSGYDS
                     GMSWVVKTLGACDQNTLSHTGITETEFTFSFNTATNQFYVGSGSGSVDLIDQIAQLTG
                     VDKTEFDAVFNSFFTTIGGYTNAPFYDKKHAMYWGLLTNDMDNALVNDATAINVYDPA
                     YIDAYELPATVPSVDRDAYVLNNELVYDSVTQTYSGPSFALFCHSFTGVNATVIKGEL
                     KLYTVNLSCNPFKEGHNKTVATIKSRGGYVSDVLNYSTGSLGMVAPSNLTSNPYESFD
                     LTGTTANPAGGTFSYTVSLNKSNSNYIKKVIGSTPTDKDSHIYAEEVYDQSLADGWYK
                     GAIKGLYTELVDVNNWDHYKFQYQSPVTPFVVSELRGGVPQRLFRLISISDGTNANFE
                     IKMSIANIDLSKKTFDIYIRSFSDTDKNVVILERFVDCTMDESLDNYVGRKIGTIDNK
                     YPLKSAYVVLEPAVNAPKDAIPAGFEGYEFRTNGETDYTQTAVPEMPYKVKYFAPGDI
                     IYNPPFANPVISNGDKVNKNYLGFSSQFGFDKDLLLFKGKVSTLGDNAYNTGDDYVTK
                     TKGFHMDINASALVDSVTGEQVFATGVASFNDATTVDGTSTHPYNNMRTRKFTMLFSG
                     GFDGWDEFRLNRTNTDEYKIGRTGFVASQFDTFTNVEYAELFGTSDYYAYLYGIRTYQ
                     NPEETPINILATPGIDVLNNTDLVRDAIEVVEEKRLDAIYLPTLPDIKLLNNNNPSDT
                     ESWYYAEDIVDELENTEIDSNYTAVYYPWIQITDTENNANLYIPPTAEVVRNMAYTDN
                     VAFPWFATAGYNRGLVKCNRARIVLDQEARDILYPGRINPLATYSDVGVVIWGNRNLQ
                     IKSSALDRLNIRRLLLQARRLIMSVSKRLLFDPNDTTVRNQFLSLVNPILDNIRKERG
                     LTDFRVSVAMDIEDGDRNTLRGKIFIKPTPTLEFIELEFTVTPQNVSFDNI*"
                     /db_xref="UniRef100_R5P9L1"
                     /db_xref="R5P9L1_9BACT"
                     /db_xref="sfu:Sfum_3815"
     gene            172382..172870
                     /locus_tag="PH2015_19_scaffold_1_prodigal-single_265"
     CDS             172382..172870
                     /product="Uncharacterized protein n=1 Tax=Prevotella sp.
                     CAG:1092 RepID=R5P9L3_9BACT"
                     /codon_start=1
                     /transl_table=11
                     /translation="MANLLMKMPVPYEPKKKNRFILRFPSSLGINEWFVISTSRPKVT
                     INEVEIPFLNTSTYVAGRFNWESIDVTFKDPIGPSAAQALMEWVRLHAESVTGRMGYA
                     AGYKKDIELEMLDPTGVVVEKWILQGTFLTNVDFGSLEYSDDEIADITATLRMDRCIL
                     VY*"
                     /db_xref="UniRef100_R5P9L3"
                     /db_xref="R5P9L3_9BACT"
     gene            complement(172926..173324)
                     /locus_tag="PH2015_19_scaffold_1_prodigal-single_266"
     CDS             complement(172926..173324)
                     /product="hypothetical protein"
                     /codon_start=1
                     /transl_table=11
                     /translation="MAKKKGKFAKMVKKMNGTSKLEDKFAELLDEQNIKYERHFIFKK
                     REFDFLLVDYSVLIETHGCFYHCCKKHSPEAKYVFQRANLKNDQYKVKLVKFDRTYKL
                     LVIWEHEMDKPALVTEKVNLFIEKYGVING*"
     gene            173457..174212
                     /locus_tag="PH2015_19_scaffold_1_prodigal-single_267"
     CDS             173457..174212
                     /product="Uncharacterized protein n=1 Tax=Prevotella sp.
                     CAG:1092 RepID=R5PAQ3_9BACT"
                     /codon_start=1
                     /transl_table=11
                     /translation="MENQQVYFEPPHDVIPLPSGGRFYKNKKDTIKVAYMTAADENIL
                     TSPNLLQSGKVLDVLLEKKILDKDIKPGQLLPGDRNAIIFFLRSTGYGEIYPVELTDP
                     KTGEKFIEEIDISQLPTKENTLNPDENGECSFVLPRSKKTVKFRYLTAEEDDRLIKDD
                     QMRTKKLGTNAISQIMTMRLQNQIVEVDGIRDRNAIVQFVESMSPMDSAEFRKHLFDN
                     EPGLDLTINVQAPSGEFFFGELPITSKFLWPYV*"
                     /db_xref="UniRef100_R5PAQ3"
                     /db_xref="R5PAQ3_9BACT"
     gene            174226..174399
                     /locus_tag="PH2015_19_scaffold_1_prodigal-single_268"
     CDS             174226..174399
                     /product="hypothetical protein"
                     /codon_start=1
                     /transl_table=11
                     /translation="MMYESYILVKHANFTYSDVISMPIFERRKFIEILMEENEKIKEA
                     REREIQKSKSKRA*"
     gene            174460..175209
                     /locus_tag="PH2015_19_scaffold_1_prodigal-single_269"
     CDS             174460..175209
                     /product="hypothetical protein"
                     /codon_start=1
                     /transl_table=11
                     /translation="MKKYIITEEQLKVILEKADETPGEFAKTPNMSFDQLLQTIEKGG
                     DGKRDVNKDDTKSFVTGTVAANRAEYNLDKTDASLKAIAGKFYKSITGYGINPDDSVL
                     AQAEDLAIIIMSMAYYYYKEGKISRFNVTDVDLNFRKNYNELKRTNLGDIRGLLRTKF
                     DGDLGGYPDNDDEDIVMISPKNSNPSFQAYISKSTKRTTMVRFNFFDSSSLRFFYEDF
                     LKNQKNIDLISKAINRRVRPKIEGDSLIFLF*"
     gene            175217..177772
                     /locus_tag="PH2015_19_scaffold_1_prodigal-single_270"
     CDS             175217..177772
                     /product="Marine sediment metagenome DNA, contig:
                     S01H1_S01092 {ECO:0000313|EMBL:GAF95249.1}; Flags:
                     Fragment;;  TaxID=412755 species="unclassified sequences;
                     metagenomes; ecological metagenomes.;" source="marine
                     sediment metagenome.;""
                     /codon_start=1
                     /transl_table=11
                     /translation="MAQGDISSAINELVKKLQVNTAASLTTRSEIERYVGEVLDTYDE
                     SIRAKKEAYRWDVKRESLSEYLKKRSKYREQLVEEQIARKSELEFINEQINLYKEQEN
                     KAFKEGKSALSKELFQRRVELEIQKNVKEAMDDVSNSASNAAKTGNPFLAAIVFVGGL
                     MFTATKMLFNVASSILKIGFGFIKDMFGADFGISAVFETFLKMQSLVGNVSANVGMLA
                     RESTRFLENTPTIFNEVLDVGGDLEDIGTVVEQLSKVTNRVRVFDGPQFKRIIELGLG
                     TGLGVEDATGIIGNFENLGISLNETLDFTDYVRGKSMKMSMNQTSILGGVNDLVLSLT
                     GFGITEGLKGMTKLVIDAQRLRIDTADSVNKFKDAFNDPEKAVEVAATANLLGGKFSF
                     YFGNTFELMRKGMEEPQQLTSDLLESMKGKAVKGKNGFEIPPADREMIREFAKSINQN
                     PDELFNVAIEQTKFADKIENLTKQFGSVTSLTEEQRILITNLMTLNEDGSYSIRLSNG
                     VKKLITEIPSINTIYRELAQERKNNESALLRKTLAERIGIAIQRFNVGFSQFFIELNK
                     LLNNSNTMSDLDGLIKDITVNMIDFIKGAFSSGGSFRQSILAGMQGLTALFSKLFDIF
                     TDPNKEFGVMIAESAGLMLNFLNINFVPYLQYAGAEIVAGVGQLVLSDSVKGSALRLK
                     KKAILSAGPDSLLSKSMISDVIEEGEDYNNNYVSYGEDKIDLTKLKKMESDIKSAAIK
                     LEKSKKLDGIQPTKVEIPKSSNVAEKKSSKQSIKTSSNQSRPILLTEKNIIEGRPDDA
                     ILFINENANQLGVYTPPKLNIVFDGKINMNKNKGSQEASNVVSKQMLTQLSSY*"
                     /db_xref="X0TPR7_9ZZZZ"
     gene            177829..180600
                     /locus_tag="PH2015_19_scaffold_1_prodigal-single_271"
     CDS             177829..180600
                     /product="hypothetical protein"
                     /codon_start=1
                     /transl_table=11
                     /translation="MAQNNFFDKLNDTMKNLEQARQNGIISATQEKEHINEMLSMYDA
                     INAKKATGREWDLKTQTIWGNLKRFGKEMADDAENLRKAKKTLKKTEDEINNLGKVYN
                     ELMARGNKEAADMIKKKKKQLELEKEIQSVNYDTAKSSVSRMGSAFNMIRTTGLSISN
                     IFGGVFSFFGGILSAAFGIAKKLFDIVIPIEKAWKLFLQMQTAVGNLSADIGMTFNEH
                     RLLLDSMPSLYNEIIGYGGKIEDIAKVIRSFSEETGKNRIFSQDEIAGIVKLGYSTGL
                     TVDGVTKMVAEFDNLGISLSKTLKVADRGRNVAAKFNLNQTKVLRTTSEVVKNLTGTA
                     FGRSVEDLTKLAAKAETLRFNLAESVKSFKDSFFSPEKAVEAAAKIQVLGGEFAQMFG
                     DPMSLMYDSMNDADGMAEKLINATKNLAIKTKDGIFEIPPAQRQIIRETLDALGQGGM
                     ADDVFNASIEQAKLQDKMVQLTKSGLSLTGISEDDRMALANLMTLNKDGQYEIKMPNG
                     VQKLVSNITSQDQLTGILAQRKANEQAAQQRLNLSERFNIMLDRFAIGLTPLFTELNK
                     LLEDSGLLAEIERLGKDIASTLIPLMKDLFSPGGQLRTGIDMFLSGFKEFISGVRGIV
                     NDPKMTFWQKIGAIFDKVLSFVMEGVMPYIKIAFGEIFKALKDVPFIGDSLYKAGLRL
                     ESKDERTREIAEKIGIDNKPHFEKMVKSARQQPTGGGRAGGLFDGLMGGISGVIDGAA
                     GLVSSTFGAESAAQYFYQRAGAQFSISGAGFKDMWNGGDQARQDLITGSLNGNGYSDE
                     ALRGMLDLDMIPKDLRGEMSKVKAHDALAMSNGKLLTGSPGSAMALISELNANKLTQP
                     QGSSEHTVIVNVSGNVEHIDNGIAKQITAKELYDTDPQMFGKFIETTMAKHEYGSANY
                     VVNFGVSPL*"
     gene            180640..189387
                     /locus_tag="PH2015_19_scaffold_1_prodigal-single_272"
     CDS             180640..189387
                     /product="Uncharacterized protein n=1 Tax=Prevotella sp.
                     CAG:1092 RepID=R5PUH8_9BACT"
                     /codon_start=1
                     /transl_table=11
                     /translation="MSLKSISGEFRTTILNLNLQSPPDVVTGLVNLTNSVTVSAYLDS
                     IGQDAIVNYYSVKNPGDINTDGNPARVLNLGKTLNTPTDITSGVNNLTPSAAYAASFL
                     SGRGEVTDINDYSNVNPGDVLTDAVNPRDLDLNKNLNTPSDITAGVQDLTPNQNFAIQ
                     YLSGRGSFAIINDFNVKNPGDVLTDAIDPRNLDLNKNLNTPSDITAGVLDLTPNQTFA
                     AQYLSGRGSFSVINDFNVLNPGDVLTDAVNPRDLNFNRNLNTPTDITAGVNDLSPNTA
                     IAAQYLSGRGSFSVINDYVVTDPGTVLGDAIAPRAFNFAQTLTTPTDITSGLQDLTPN
                     SVIASQYLSGKGDFTQIGTSPNLNPGDVITDALAPRQLNFNRTLNTPIDIVDGVSNLS
                     GAFSAQYLSGRGAFSVINDYANVNPGNVETDALGPRQLNFNRTLNTPTDITAGLNDLS
                     GSLAAQYLDGRGLNTVINDYPNLNPGNVLLQALAPRTLNLNSNLNTPVDITAGLTNLS
                     GTFAAQYLAGRGLDTVINNFNVLNPGDVLNDALGPRALNLSMTLNTPGDITTGLGDLT
                     ANAALTAQYLSGRGTMTTINTMQNSNPGDVVTIANPLRISLFNKNIIKDPNDATDQFT
                     LANPGTIPVGVDTIINEFTVLNQSELTPFQLAWINSNSLNRYQAEATELIDNTRELSL
                     NNSPNTPQNPYLTADKLNNADPTKLQFSDFINLPTASTPLSALLGTDLDLANLLTEPG
                     VKNDTMLAQIGALELKFHLEARIAAKVAAEALGYTALDDIVTNPLKIIEAIKNPGKAI
                     FDINGNNDITTLPGGLGKAASFLSDIAGVNGVTTYAQSYLGDDSVVLRPTCFGDYDSE
                     RTISERDLKRIERTGRGQRFSLFMNIGINKYTPDFVNKLDGTNMRMISGLAKSQGSSD
                     TFKTYISGGLTPLFYLLQDENGLQVKSNSELTKALTFDPLNPSSPYSEPGVETVSKYG
                     SVPTTFVWRGPTRETFLDPINKQTDTDNWDSKLLDKSRSNDTSAFKFRDCSILATTQQ
                     LLESGLENVAIRSIDQTKTKFSDGYSFSPKSAGVITPFRKEVLDNDGNIVGFKYLVPG
                     LDKSGNRDDQRMYNEVELCRAWTKSKPFTKITDLIRWKELNRKERNSVLDRYGNLNIH
                     PSALNVNEGYGRLGDGLGDAVVEAFGERRARKYMFSIENLAWRESALFTDLPACEKGA
                     NGGRIMWFPPYNMRFTDDVTANWTTHQFLGRPEPIYTYNNTERSGTLSWDIVVDHPTV
                     LNLLVQKEFAALTDGEADELLAAFWAGCLEYDTFELARIWGVFSDSDIEYFKKVISDL
                     DVRLPNDKIRNKIFDGGASKDTTVKIEATVDTQPFIPDFRLFFENDIPLPSNSYTKQG
                     TVFTVEPYDVYFNTYLNLAKGLKLTENSEYKEVAVRSGYTSNSKTWIRYDRTIGDKMS
                     EPSDYFFTKKAGQSKTYGYEKQYLDTLKSDYSAENYGKVKKYDLTINMVAHASPSAPG
                     GSIDQIKKYNNKLAARRFVSVVKWLVSDVFGSESLGVACYNEEGVEITKANINDLFKK
                     ELEDTMDIVLFRGIRGESLRQKITLNVQAAKGLTLDDVYSQTGEYKELFGGPKFVTID
                     GKQYDYYEVPYNNDGTIETYYMFRTYDEWKKVIGKFKVNNQVVNKKYIGTCIAIETNP
                     KGGVTGIARTEADVICGNLSSIASYARRVEINTGLIPKEIPIVRTTPPEQEPPKYRDE
                     KFVSTNVTKREIAQRILNKLLTECDYFEFLSEEAPIVYNSLKQKLKYFTPAFHSMTPE
                     GLNARLTFLQQCLRPGDTITKNNGENNCDAKNTAFGKPPVCVLRIGDFYHTKIVINSL
                     NISYDPLLFDLNPEGIGVQPMLAKVNLSFKYIGGQGLRRYVDELQNALSFNYYANTDV
                     YDERTFANTDRRERDLINLEQDFFAQNTLDLIPIVSRAELITPLEPTIDLPAGTIGVM
                     SKRLVPKLAGGTYYNSLVGATVYENRSYPAEACIIYQGQYYVRKDTNQGQVFLPTDTN
                     NWSMVDHSNFGEFAFRQEYGRTYIQTYEVNYKNIFGEMYKTFGEYIHALVYGEEKVQS
                     TVYDDYQVLKTILKTKNYNKPISTTGDTIDSMISAITGNTFPVGAISGMTYFEIFNKV
                     AVDKKYLELGDIFKKHPLFLERNGNKPEQFEAIKLNMHPQEYMFKVGNGLGTSYVYNA
                     LTGATNNGRSDKFFPGSLTDGYTNYFEGVSETGGIFLKDSATSLRTYTQIMDNFSKEM
                     KTKLRLNLLPIWDNKYDKDLKVFKNYYSKLDNGHRIIIRSYLTSLFDSYYNELKSADE
                     EMSNIINDKIAKLSVILAGLSLPAYGYDARQVDDSRTQLYEVIPNAKTLGTTTGTDLF
                     GYEPYTHYKKLGYAGGEVLSFSDVKTIYDGTTGGWDGQSSPTFADYVGMGNGLYFFKQ
                     LTNKAYTGTTADPFGAVENNISVIKEYERNMEIIAKKTFNFPSLSEMPNLYNFDNLLP
                     KAKAFSNMSGLINFGTGNYYFNTPYSFNPLEFGNTAAERDLETTANNLITRTINGDIV
                     NTLNNSYIDNNYGMKYTWEKINYEILDFSNKTLDLMLSDSLEVKTNDVDLIYTPSLEF
                     DLQLGALTGITIGNLTGTTTGTTTGTTTGTTTGTTTGTTTGTTESFVVTKESLFYYGD
                     NKKPNENIVPVNYYLFNDQNPNIIGTDLQQTLAGLNQLLPYEFTINNDYVNALPNGIK
                     NSLKPVSGSTFNDKIKLTSIQEMVFMDFFVKLDQEKEIHVNTLKEYCYNAFAVPANIK
                     DKPKQVEDYLNKRKKDVDMVLGQMFTLFTTFISEFNSSISSLNKDINETKTNTVKNIN
                     KNLFDSTSEFLPSSDEIMNKMIKGKDEHYTLIMRETSKLDSTIVRNLKLFTKYKKDPI
                     INIKSLAEPKEVVKNTATQLSDEWPEIYQ*"
                     /db_xref="UniRef100_R5PUH8"
                     /db_xref="R5PUH8_9BACT"
                     /db_xref="puf:UFO1_3620"
     gene            189395..189718
                     /locus_tag="PH2015_19_scaffold_1_prodigal-single_273"
     CDS             189395..189718
                     /product="Uncharacterized protein n=1 Tax=Prevotella sp.
                     CAG:1092 RepID=R5PAS0_9BACT"
                     /codon_start=1
                     /transl_table=11
                     /translation="MALNYFNRYKTLDSETRHVSPPFIKLNNKATDIFTIYESGKSRL
                     DKLSQQYYSAPYYGWLILMANPDLGSVEWDIPDGSPIRIPFPLQETLKEYETKLKNRL
                     NYYGG*"
                     /db_xref="UniRef100_R5PAS0"
                     /db_xref="R5PAS0_9BACT"
     gene            189708..192674
                     /locus_tag="PH2015_19_scaffold_1_prodigal-single_274"
     CDS             189708..192674
                     /product="hypothetical protein"
                     /codon_start=1
                     /transl_table=11
                     /translation="MAVNYDEKILSAIGKPSKNLKKDDGSTIIPNVTGNFVVDPNKVI
                     VDSYYDGIPTIKDRYVNQEDLVMYANITARMAPDNHILEGGNGESDIVVSLGQIGVNF
                     LNPYKQAPRDDKSGKIIFGDEKFKNKFTTEWSDYFTSNAEQGTFFDPETFGISSIDVT
                     HNASLTPIIKAEFIDVQGRTLLERGNDPENPYNIFYRFPYPLFTLTIKGYFGKAIEYP
                     LVMTKTSTTFDSTTGNYVIRAEFLSKTFSLYNNFSMAYAYVAPYLYKKEGTDNTFLGR
                     KLLRALYDKQNKEYAKIYGVDSDEYKKREILNAPTLIDLSRAQSSLNVEELQFGEVLN
                     ELNKSRQKALGIISELESAYKQTEITQLKEWNKYLRLDSTDTKLKKYFLTEDYINKLL
                     SNDWPDLKERTFKNASSPFTPYNIYGDEYRKAIQSIKSLSDDGDILNITKSIIDEVKD
                     SGELPEGYKKALSIRTVENIEDLLIEELILHEYTSVRNIDDLNLIYFTNKYIGVINKI
                     IIKNLSEIYTTDESQLIDNLTFTLKDKLGYIPNMLNVVRILMNNMQVFLSILNLVALN
                     AYRQIERDDNRRINQQTFGEYGVRDDSDSKIFYPFPNYYEKVLDTTLDGDKEFTWKKT
                     YPGDDKNIGWFEVQLIEEIFRAISHIASLPKNKADNSPIDEAEFIEKILSQPTTSELK
                     KLVLTSSLLVMNNLDYYNDSQTQTETISEFIEKILLYSANSFIHKNGDLSKINNITKK
                     LAENEFALLNKKQYNKDRADVGKFYNGIKSRVAELGNKKGYDVFMETFVGGTDISNQI
                     ISANQSTIGKIKTLVDTQNYNPGTLLTLYDELLLNITTRGVNSEKYSRLYKYNTLEYA
                     SRKNVNTVTPVRALFFNGLGKHDTYSPDTTLKSVSDDVQSYLKTTTEPYTGPGYMIYE
                     SIGDYIKKDYPVFTLSEKVSTNTTTIDSLTSTLKTDKLFNNKTFFSEEQFMDNVLMLD
                     DSKKIKDNTTYSKIRI*"
     gene            192675..200042
                     /locus_tag="PH2015_19_scaffold_1_prodigal-single_275"
     CDS             192675..200042
                     /product="peptidase M23 n=1 Tax=Clostridium botulinum
                     RepID=UPI00036711AC"
                     /codon_start=1
                     /transl_table=11
                     /translation="MSISLKNYLQESYLLNNNSVEETLDFIKNNQDNISDYKYLFQNK
                     YYDSFVEEKLFVKGPENFLPTELNHAIFAQAMIDDTKNGFHGKTAQLLLRTLSTSINN
                     GTINPYQLAKIFNTQQGLIEVPIHLILYIGGLYDFYYHEESYKPDEKINFSKINGITG
                     ANGKDILDNDILNGINIARYIFDNDSLKGVTSNFIQPVTPKFVDDHMLTYNDSYESTR
                     VAKNYRESYFDYTLGKEIPLSNNISSQIPVYGYGNLNNYLNTMHHFFFGKGIDGNTDQ
                     SQTSLNENGIPYHIIGNFNGRLKTIKTYEDSNINFLASYNSYGQKVKYDLTNIVTEFN
                     SVINGLQFNDEFLYGESFNSKKIEFFLLLSKLKANLLGGYSLTSDIGLIIRSLCATNV
                     LSATQNGKPIPDFIAMLLYAMYQPSGKEPNNPNLIRPNKQTKILDTYHVDIDGYNGYI
                     DANGNYIAPSVFIQNIGSFDGDVLHDYVTWYLNNEWSKEQNQDETSKVRKLDDKGVFV
                     VYPSAGGDQNLINILSEFDGQYTKTNVVSKVITDSDKSASNYLKNLKKDENYFYGDNN
                     DIELNYVGFNEKQNNLLVFDYIKNKELTNLVSLNNSLLITNNDMLKEDGGVDNTTFDF
                     FNPSYYSGENQNSLISLGYFEKYDDIFLSKGITQDNTGSTNSRFFNNRSLFLNTPRMF
                     WFEKPTYQNETYIGEMGVDNKPTPYNGVVDSIELKHYSLKGLLGYDNFFTRYGDSPRE
                     LTYKDFKPGYGLYTYFESPDISNYEVIPAQSDQRGDFDTLSAKSLIDIFGVDKLEDFR
                     ALFNYFADTKTRDYMSDVFGTFNFKSLLKHTNIFGYKHLPNDISFNGKVYTKDEIFAL
                     LTGYSGMFMDFASRTGISKVINSALTMGQRVKAEVVVHEFMGTKITVNNHSIGGPLKI
                     ENTAFNPTGLRYSTALFEPIFAFSNQTRDYKALSETLGDKLLFRTLLFGSQSINPYTV
                     TNEQDSLIKKYVQFKGLTKGLSLTLNEDFVINELTKTFFRNLNIELNEGNLQLLVGYV
                     RNYIKHTLSKNSVFNKGKYNETILYGGYDIDENPENLPLRYGDRTSLASKVGDEGNQD
                     LIVGYDGKTVVAGEIINGVYKQTPQLEGKLNVLVDKFEDLNAITNFNNFIKLINENLT
                     TRLLETVNTSFRNLKEKLDVSEGSLTFDPNSADKSTAAQKIDESISDTAYRDLKAGMY
                     YRIKTLYDKNVAFNNVDINDDTLIKQFSYELGTINPNDILNNPLFFNFNTQQNDICDE
                     NTRLIPNKKSKDLFDYVSILDRGNNDYGTKVLVDIVNLQKEISDDITNMEKIDTVTGR
                     SMWSVLSKLAGEHEFLLLPLSSYINLNGAVKESAGVDGAFELAHDMFGVFKDLEMWES
                     NPAFIFQLGSLTSNIKDSNKEKNSANLGYDLSDTFCLDLDVTDLRNISVTDEKVPADV
                     KNSNVTSFIVDFGNKNQNMFQNIQISTEEFTNTEESIKAAVSLASDSIPTLSSGKLFS
                     AMESRSYSCTVTSLGNATIQPLSYFFLRNVPLFYGTYWITNVSHRITPNNMITTFKGV
                     RQPITKKPTANATVITYLLKRANERFLEFGGLTRNDETPIATSGKIYINRGFTTGEEG
                     INNDKLDTKGYGLVYQEGTTETGKYVTYNGIWVVGSYLKLLTGGDETDKLLIKTFISY
                     LLNNAIEISRLDNNSVSYQFTDVGSYMIDVIAYDLANKLGRSDLSLSSLIDEYNTTPG
                     DVYETMLTELSSFGDDAQKIFDYLKATDDEFYYPSKALVTGEDSKVVGNSEKPPKITF
                     PSEINDEKRVNLHTRVNAWISEQTPSWDMTLHGFSTYGLTNLVFKTAKVSDGSELIYP
                     LVSRTNSLMGTGIPKKMELVFYDVSPVKKSVVFLNGGGDYVWEPYSYRFNLINYFETT
                     TNKTAASDWLRFKNNLNNSTQFITPPLDVTLFTGLVSGKDYKVILLNTYENGKTEYRD
                     LQASSTGRSAVLLDVNKTMSLPANPISFKAKDVSGSETVVPVGSQSNGDYIFDKAVRT
                     KYVLKCDDPKNETEYNVRVMGSWGKTKKYLFLKNTLTSESKEFDTIGRSEYAFVNQQI
                     LGKFDDEAKMKDWTIRDVTETQTSNVYVAPTLAYSSFNSEVPIGKPINKTPLVRTSKF
                     GPRNGRTHKGVDLDLVTGDPVYASYDGVVIAAGLLNPEGYGNVVIIKHEQFSGGIMTL
                     YGHLSRIDVPLGSSINVPVKAGQQIGLGGGDANDPGHGSSSGSHLHYEIAEGVVNSYG
                     AYFDLKRVDPWPYLEESARLQSSNSGSTGSKPTGPNSDFWKLVTICAGENFIDQPQGM
                     ADVAQSIYNRVNIQGGYGKTISEVIMKEGQYEPTFATRSLWQAIKDEDTAIKAYMATK
                     GVNREEAAKRIKTAADAITNPTLKANAATFVGSRTEFLAAPPTSGDAVGVVEREPKAK
                     NNAFFWNYQGKTTYYNNNNLSATKIPSSISSYV*"
                     /db_xref="UniRef100_UPI00036711AC"
                     /db_xref="A0A0A7FQJ4_CLOBO"
                     /db_xref="cbk:CLL_A3558"
                     /db_xref="UPI00036711AC"
     gene            200084..200311
                     /locus_tag="PH2015_19_scaffold_1_prodigal-single_276"
     CDS             200084..200311
                     /product="hypothetical protein"
                     /codon_start=1
                     /transl_table=11
                     /translation="MNAFNNKLDRFLGKKIEEAQVGEEVCDLTTGICYIKTKDGLIEK
                     TLIEKKLVMEDGRELLREETPISHSNKSFLR*"
     gene            200308..201000
                     /locus_tag="PH2015_19_scaffold_1_prodigal-single_277"
     CDS             200308..201000
                     /product="hypothetical protein"
                     /codon_start=1
                     /transl_table=11
                     /translation="MSKKLDTLLSEEINRFNDIMKYQENLNEGMHYKFYEAEEEPVAD
                     DATMGEPVEEPIEEPVDAGVDTTTEEPPVDDMGGEEVPADDTAIDGLDTQAEDGDIEV
                     DVTELVNSTKEMAAKSEDIIQKITSSNEKIEAIINKVSSVEQNLQKMESLIQKMDAMA
                     KQVELMRPPTEEERRKALAKDSYPFNVTQDEYMSGSGVKTQTDLESRPDKMSMMDSLM
                     ANYNEMDIKDSF*"
     gene            201003..201314
                     /locus_tag="PH2015_19_scaffold_1_prodigal-single_278"
     CDS             201003..201314
                     /product="hypothetical protein"
                     /codon_start=1
                     /transl_table=11
                     /translation="MNSPQQQQKLVMRKLTVGDPALTFVSTPEYTIEYYGFIGLGNTN
                     DTVVITLNGVEDIALSMMGMIECPIESIEVTSVNPSESEPAPVYRGLLVFGIQKFKTI
                     F*"
     gene            201384..202346
                     /locus_tag="PH2015_19_scaffold_1_prodigal-single_279"
     CDS             201384..202346
                     /product="hypothetical protein"
                     /codon_start=1
                     /transl_table=11
                     /translation="MIDYKKIDWSKAANDTLADYEKAKSKSTQTTQSSSVDLTKYFTI
                     ALDEGAASGEKSVRILPNQDDPTKWYKVGYFHNLKIGKRYTKLYDPAQDAEPSPLNDM
                     YKFLMNTGDKEDKRLAVNYKSRQFFIVRVIERGKEHEGVKFWRFPAVQDGSGIMDKVA
                     PLVKKYGAFWNPIGGYDITISMIRDKSKDSKVGYTKVASIIPDRESKLTEDENQMVEW
                     LSDPMMWTDVFKKKPLEYLRIVSEGNEPMWDAEQKCFIAKIEEGVTTYTGTPSQKTSY
                     ETPSSVAMSEEDVDNETPSMAEEPQAEVSSSEPAGKLKIDDLPF*"
     gene            202439..203452
                     /locus_tag="PH2015_19_scaffold_1_prodigal-single_280"
     CDS             202439..203452
                     /product="hypothetical protein"
                     /codon_start=1
                     /transl_table=11
                     /translation="MAIKKKDFSFEDLKKKMSTTTKYKPDLFLNCGEAFLEASGVPGP
                     CMGHLNMLLGHTNTGKTSALIAASVDAQRKGILPVYLVTEKKWSFDHCQLMGLECEKN
                     PETGEWDGFFLYRDDFDYIEQVTDYINSVLDMQSKGDIPYDICFFWDSVGSVPCKMTW
                     EGKGGKQHTAGVLAEKINMGINQRINNSRKETSPYLNGLVVCNLPWVKLPDSPMGQPK
                     MKPKGGEAIYQASTLVFRFGNEADGGINKIDATSKGRKINFATRTKVTVDKNHINGLG
                     YADSKLIVTPHGFITDDKRDKAALDAYKKDTFEYWATKLGDANFELEEYEVKQTISYS
                     DED*"
     gene            203442..204494
                     /locus_tag="PH2015_19_scaffold_1_prodigal-single_281"
     CDS             203442..204494
                     /product="DNA polymerase I n=1 Tax=Prevotella sp. CAG:1092
                     RepID=R5PGF0_9BACT"
                     /codon_start=1
                     /transl_table=11
                     /translation="MKIKKPVRNTKPTAIQNTLLIDGEYLLKQGFHGTKQLQGKEGSV
                     GAIYHFINTIKRFYQDYAITKVVTFWEGENSKQFRQGYYPYYKGNRNNKFTAEEVFDL
                     DRQRIRIKQYLEELFIRQVEIPGCEADDGIAHYVVNSPNENKIIYTNDRDLLQLLDED
                     TKVCLTINKAKVMVTLNNFDTYFDYHYKNVGIIKMIAGDSSDNISGLQNIGEQKVLKY
                     FPEIKKQPVDHEWVINRTKELLLEKPDDKVLNTIINGETKWGTYGNDYFSVMNKIINL
                     KEPYVTEELKEAINEMVNETLSPEGRGGIIKVMEMMKEDELLNFLPKNDDGFFVFWSS
                     FITIIKKETNAYTKTK*"
                     /db_xref="UniRef100_R5PGF0"
                     /db_xref="R5PGF0_9BACT"
                     /db_xref="mcan:MCAN360_0498"
     gene            204472..204951
                     /locus_tag="PH2015_19_scaffold_1_prodigal-single_282"
     CDS             204472..204951
                     /product="hypothetical protein"
                     /codon_start=1
                     /transl_table=11
                     /translation="MHTQKQNNMEEKREQRKFEFTLYLNDNIIVQRFFNIIGFNYKAI
                     NSMNFKYAVDDNMNLIQSVLKDRTLDFITDHRRNFLETPDYEQNASQDVMKIVVKHDG
                     KVIAYREWDATIYPVKVRYTVDIRQHIYDLITRVQKCLCTPTKDLQTTYMGYSLVVQ*"
     gene            204970..206400
                     /locus_tag="PH2015_19_scaffold_1_prodigal-single_283"
     CDS             204970..206400
                     /product="DNA primase/helicase n=1 Tax=Prevotella sp. CAG
                     :1092 RepID=R5PWB0_9BACT"
                     /codon_start=1
                     /transl_table=11
                     /translation="MGNINSFEDLGKDFQLQLLNEIITDNKFAQSIIDIIEPKFFPSE
                     AFQRIMKVIKHYYSEHEVVISNFPTLITEINSEVGVEHEAARAQLHDTVKLIEECKIG
                     NLNVQRNAQKFCKLQSIRGAVNEIKTKLDRGIISDYDEIEKKIKDAITFKEEQDPINL
                     FDNMDNVLSEDYRDPIPTDIKGIDKVTKGGLARGEVGLVIAPLGVGKTTFLTKVASAA
                     FLKGKTVLQIFFEDKEEAIQRKHFSALTGIPLSELAESKTIVLNKVRAIKEEHKNELF
                     LQKLPADGVTIHKIKNIIKKINSKGRKVDVLVLDYIDCISMEREFGNTEEWSNEGKIM
                     RAFESLVDEMDVVGWTATQGNRSSTSVEVVKTENMGGNLKKAQIAHFIMSIGKTLEQK
                     DQKVATISILKNRMGDDGVIFKDCVFDNSRIHIDTDDVLTEKGFESQKLMDKAEQRRK
                     HMEGLYGSPGANKENENNIVGISDEL*"
                     /db_xref="UniRef100_R5PWB0"
                     /db_xref="R5PWB0_9BACT"
     gene            206452..207402
                     /locus_tag="PH2015_19_scaffold_1_prodigal-single_284"
     CDS             206452..207402
                     /product="ribonucleoside-diphosphate reductase n=1 Tax
                     =Myroides injenensis RepID=UPI000287FE50"
                     /codon_start=1
                     /transl_table=11
                     /translation="MQELILQENPNRFVIFPIEHNDIWEYYKQHQAAFWTAEEVDLSG
                     DIRDWQGLTDNERYFIKNILSFFASSDGIVNENLAENFVKEVQYPEAKFFYGFQIAME
                     NIHSLMYSLLIDTYITNPQEKLESFRALDNLPAVQKKAKWALDWIHDTPFQERLVAFA
                     AVEGIFFSGSFCSIFWLKSRGLMQGLCNANALIFKDENLHADFAIHLLNNHVVNRPSE
                     ERIRQILLSALEIEKEFITESLPVSLIGMNSNLMKQYLEFVTDGLLVKMGCKKEFNVE
                     QPFKFMEQIAVETKGNFFESRTVEYQKAKLNEKVSFTDDF*"
                     /db_xref="UniRef100_UPI000287FE50"
                     /db_xref="oho:Oweho_2706"
                     /db_xref="G8QZL6_OWEHD"
                     /db_xref="UPI000287FE50"
     gene            207434..209848
                     /locus_tag="PH2015_19_scaffold_1_prodigal-single_285"
     CDS             207434..209848
                     /product="Ribonucleoside-diphosphate reductase {ECO
                     :0000256|RuleBase:RU003410}; EC=1.17.4.1
                     {ECO:0000256|RuleBase:RU003410};;  TaxID=423536
                     species="Eukaryota; Alveolata; Perkinsea; Perkinsida;
                     Perkinsidae; Perkinsus.;" source="Perkinsus marinus
                     (strain ATCC 50983 / TXsc).;""
                     /codon_start=1
                     /transl_table=11
                     /translation="MIIQKRNDEQTSFNPSKILTRIKRAAKGLKVNSDEIFIKGITSL
                     PNEGVVTTKEIDKLIAEISASYTGSHYDYSKLAANIAISSYHKETNPSFSETMKVLAE
                     DGVINAELINTIDSYGADKIDEVIKHERDFKFDYFAWRSLHEMYLTKTSLGKQIERPQ
                     HMYMRVALWVTKSFEEAVEYYESLSNQFISPATPIMINSGTKIPQLASCVLHYNNDDS
                     RNGLLDSLRDISVYSADAAGIGLCMSNIRSKESRIKTSGGFAGGLLKYLKIVNESLRF
                     FNQQGRRPGSAAIYIEPWHKDIFDLLEIKKNTGAEELRARDLFTALWIPDNFMRAVEE
                     DGDWYLFCPNDIVKNGIKPLQECFGDEYEANYNKAVEMGLGKKVKAQDIWVKVIESQV
                     ETGVPYLCSKDNANKKSNHQNIGVIKQSNLCNEIYQYTDEKTTAICTLSSMVVKNYVN
                     NKTFDFDKLFFETRKVVRALNKVIDINAYSTEKGRKGGLEQRAIAIGVQGLADVFFLM
                     DYVFTSDEAKELNKRIFETIYYAAITESNELCRSGKYKPYKHFKGSPMSKGNFQFDMW
                     GVDQSSLMWDWDGLKESVKEYGVCNSLFTAQMPVASSAKITGSYEMTEVIPSNLFNRR
                     VVGGEFLIANRYLIEDFEDLGIWSESFKNEIIMNEGSIQNINFNKFMDPSDKYYEKKV
                     KRIEHLIQKYKTIWEVSQKELITMAAERAPFIDQSQSMNVYFQAPTIQKLSSSHFWAW
                     KSGLKSLSYYVRTKAISTGAKHLAINVQSTEAPKVEQSVPVQPQFSDLPQKPENSQFD
                     CFGCSA*"
                     /db_xref="C5KD26_PERM5"
                     /db_xref="wvi:Weevi_0189"
                     /db_xref="UniRef100_C5KD26"
                     /db_xref="1.17.4.1"
     gene            209947..210363
                     /locus_tag="PH2015_19_scaffold_1_prodigal-single_286"
     CDS             209947..210363
                     /product="Uncharacterized protein n=1 Tax=Prevotella sp.
                     CAG:1092 RepID=R5PAT8_9BACT"
                     /codon_start=1
                     /transl_table=11
                     /translation="MALKKTTFGLDFPFVQSNSGDYVGLTSLPESEVKSMLIHLLLTR
                     KGSRYYLPDFGTNLYQYIFEPLDEITLGKIENEINDAVEKYIPNLKLNSVEITKVGDE
                     EGNKNNTDLEHHIRINLDYTITTKTFQTSDKLSITV*"
                     /db_xref="UniRef100_R5PAT8"
                     /db_xref="R5PAT8_9BACT"
                     /db_xref="mhz:Metho_1615"
     gene            210365..212179
                     /locus_tag="PH2015_19_scaffold_1_prodigal-single_287"
     CDS             210365..212179
                     /product="Conserved domain protein n=1 Tax=Prevotella sp.
                     CAG:1092 RepID=R5P9Q0_9BACT"
                     /codon_start=1
                     /transl_table=11
                     /translation="MARQINYSKRDFASLKTEQINYIKQYYPDVVQNFNDASILSVFL
                     DLNAAIADNLNFQIDRALQETVLDYAQERQSLFNIAKTYGLKLPSKSASVAVVEFTAQ
                     IPVFGDQEDKRYLPVIKAGTQVTNGENLFEVLYDIDFSSALNSAGKPDRTKRPIFVNN
                     KLSGYSITKTGIVIAGVSKIYSQVFTATQPFYKITLPENNVLSVEGIFHKFGTNFATS
                     PADSEFTTSSNKWYQVPSLAEDSVFIEDPNSPRVNGIAKGVYQQVDQRYIVEYTPNGF
                     CQITFGAQTDTSFDILDDFMDNGGFSLKSFLRNGSLGIAPIPNTTMYVKYRIGGGLNS
                     NAGVGTINEVSGLRAVINGPDSAINTTVRASITVTNTTPAVGGSDEPSIEELRNYISY
                     NFSAQNRAVTLNDYKVLMMSMPSTFGTPAKASVTQRQNKIEIGVLSYDNSGKITNQIS
                     SLLMENIANYLSRYRMINDYVVVKPAEIVDLGFEISVILEPGTQTEASARITKIISDE
                     FTNDKVALGKNYSVGEIIKKVTQVDGVVNVNYIKAFNKTGVGYSNNTSKQSILDTATG
                     ELDLSNNYIIVDEYQLLNIRKPDTDIKVISLIATGVSG*"
                     /db_xref="UniRef100_R5P9Q0"
                     /db_xref="R5P9Q0_9BACT"
     gene            212182..214374
                     /locus_tag="PH2015_19_scaffold_1_prodigal-single_288"
     CDS             212182..214374
                     /product="Uncharacterized protein n=1 Tax=Prevotella sp.
                     CAG:1092 RepID=R5PWB7_9BACT"
                     /codon_start=1
                     /transl_table=11
                     /translation="MERNVKIVLSENETNERILVNLEDEFDNLEVLSLKISSTDVYRK
                     TSSDFGVVVGRVQTSNGYGLQNARVSIFVPIDPLDKQRPEILELYPFETVNDQFPNGV
                     RYNLLPRTRNQNPSHRAVGNLPTINDLTHYPQYLEVMEKYYKYTVTTNDSGDYMIFGV
                     PVGSHNIMMDFDLFDTKSFEVSANDLVETTTQFKSINDVATAVGLVDDNNPNKVPNYI
                     YDGLGNFNVEVKTNINEMPNIFNEVKQVNVASFWGDEEEGDIGITRCDFKINYKYQPT
                     AVFFGWVSNISGSFYAKTDGTFSQSNVEIFGDDKVLNRTTSDIWPAGDLIVVIYKLDD
                     KLTPGSRVRVGAFKAEKGTGVFRVALPMYMDYYKINQFGDMVPTDDTENSIPTKGYYA
                     FEIYDISEAYQTRIPWGGHWLQPTPGVRIPASPKGETLTGGWEGTTNGLFEYDLINRK
                     RKFYTIKTKYNKHREDNVGIGGNDLYYFPNYNPNKDVPWTFPVSRSNVPQINDVEVIG
                     SIIMPRYEVKIDNITDYDPTTSYYGRILNIINIPQTISYNEKVRGYEYHVGIGAGLNG
                     KNSGNVFTEIFAGEDFIGEDGNNFYGDKPTYNYGDNSDGPLDLSLFAIELAKNEEATP
                     NSAGVHRRFTQAYNKTYTHGVFISSSDKENKFPVLETSVYDITDELQDLIDNKVYTSY
                     GFYTGNVPPAEFNPEISNRYKGNFYYFGYWDQANVLKTIEKNYFTQNE*"
                     /db_xref="UniRef100_R5PWB7"
                     /db_xref="R5PWB7_9BACT"
     gene            214367..216055
                     /locus_tag="PH2015_19_scaffold_1_prodigal-single_289"
     CDS             214367..216055
                     /product="hypothetical protein"
                     /codon_start=1
                     /transl_table=11
                     /translation="MSDIVEILGSKKFSGSTNETLKSRIILEQPSMVRNEYNLFTNVS
                     QDEQYTKEKNANNVYKVYGTISPIISKNFYFRGSKLNVDEKAIAFNQDNWSLVLCKPT
                     PFMGSKGKKKYNIPYKDSKSVKTSYNLDLTAGLPATLVYPAPFTIKNDGEYFATFLMN
                     YGHNLNVGDQVYITSYDDRLTTGLYFVTTVNKNKVTIDFKIPTKTLFNIKESKANAFN
                     MVTKVDGVLSAETNKVKNEFSGVLKNTQVKSNEDLLIAALKAERPAAYNLFETKFSVA
                     KVVNNEVLEYYVKQAVVVDIANGFDQCGFSTNLFNQKLYNFFFDENLNLANDLDNKNE
                     PITELYLGIIKNGGTPSKNISTVESNFTPLIAYTNPGEGIMRISEKSNTEVSDKPNIG
                     TTYDVGIFEYSSENLTETQISGVNHNFILDFVMFNYEPFHQITVRAKSTYIEDSTSNQ
                     YIPTYAVYSRKSDKYIWRDVLDLGVSDDNGNVLDFPFLNGARYVYNRLIFPVLAEKNK
                     TKKYTFGVNDITNLDSLNNIDEYTRDIVNDLFNNGDNDGLDNKEPFKKYTDDKC*"
     gene            216049..218211
                     /locus_tag="PH2015_19_scaffold_1_prodigal-single_290"
     CDS             216049..218211
                     /product="hypothetical protein"
                     /codon_start=1
                     /transl_table=11
                     /translation="MLKIPFNKDVTLRKNLFVGSEDGSSDRDFVFSKLNDTESLANIN
                     PIVDFESVEYKPLSQKIELDLFFLRYIKNDEYPIIKRYIEEPFSLYNERIRKGLKTQK
                     ISETFQTKDVDGNPLPKYDFEKSLSPEQITSNKPYVVIDPMVENRRKYPKKEGFPHFY
                     NTFTFPFWENSDSWANLKYGFNNKAYTYNSFVLIELYDDFNTDTQRRVMTIPIYVSDR
                     YMFKEKTVGPDLINVDTETTGSIEQKRPVFNLFEGVDGYSLFFLKKYLKSDFYAKFYF
                     WDALNGTKIQFIPSSKNTLRKKWLQDVENFNQKDLYLKYEINYEDRTYEIFDYNQSTD
                     NYDILCDAHIDLYEFAYDDYWSEFFVLNDQPTDVKIPTDIRQYGDLYLDRTSINKNIV
                     YDTTHPLVSQAIKDLPDYEEIQVKYSYGPTYVCYESSDYGGCVNSAWVNYYNVSGSLT
                     GYLNYMSNDLNIKNLSMLTTSTNKIVNTDVLSQKRNIGGVIIENKNNLTPYVVKELIF
                     EDFKLETEANKVLIESSGYLNHNIYNESTKSTETYTELAFIPNKVDGLLETYDHTEAV
                     FNERFNYFKEVSKQDPIHPDYSNYTGEGSYSQEDDFINNIDNQLFLAAGLLNGRKFEN
                     ANITRKYSPEEVTNLLKNNKMFKKNMFVLTAGVLDNLVKPGEQVITQINFYIGGELAK
                     SFYQIKTLLFRGTLKLVFQNDLDKTEQIIKIPVNFNLK*"
     gene            218211..218993
                     /locus_tag="PH2015_19_scaffold_1_prodigal-single_291"
     CDS             218211..218993
                     /product="hypothetical protein"
                     /codon_start=1
                     /transl_table=11
                     /translation="MDLVIKNIEGAEAYTLNVFLESLIDPKGASILPYHNDPKITQIE
                     DSLDSMGIYGSIDKPASVYETNTKIISTLEDINEHFKDSDKKYFIKGKTDSKFSLLDL
                     SYTKEQALLFFEKENKVTYKELGEREYPKPGNIRVNKKITISGTDITGMILLESNNRK
                     EYVLYLDTPNPVFYIDNSDGTTIFKFMRNNIDDKITPTLNYYSDIIDEPKILSEVFID
                     RGITNAFEPMRKLKNINNLNELTKSGFGYYKINTRGYNFKDQ*"
     gene            218995..219888
                     /locus_tag="PH2015_19_scaffold_1_prodigal-single_292"
     CDS             218995..219888
                     /product="Uncharacterized protein n=1 Tax=Prevotella sp.
                     CAG:1092 RepID=R5PAU7_9BACT"
                     /codon_start=1
                     /transl_table=11
                     /translation="MAIGVYGVKRPADVDPSEIEVIVLYSKTRNSVETQTITKLNGVD
                     VMVPVFDPVNQNEVMGGMYNLQLPKTVFNAKGYYTVYIRPAQIRIPIEDCSELASFPD
                     VKGLVFNIENAPAQFRSKFTNNGLDGFRVEYLNENGSKVQNLYRIVTSSFIVEPVQVD
                     SANSSVKTIKYTYNNVGSLLFCTVTPNAAPSFKPTSTPFIGYKGQNIILTTTNFTPQV
                     FEVELVNYDAESLAIALYSDQTKSMEDGIYTLYDFDGNIYQQYDLYEIKDATNKKLYE
                     VRTRRNNIDTTKALNNIVGNG*"
                     /db_xref="UniRef100_R5PAU7"
                     /db_xref="R5PAU7_9BACT"
     gene            219881..227245
                     /locus_tag="PH2015_19_scaffold_1_prodigal-single_293"
     CDS             219881..227245
                     /product="Marine sediment metagenome DNA, contig:
                     S01H1_L00351 {ECO:0000313|EMBL:GAF82310.1}; Flags:
                     Fragment;;  TaxID=412755 species="unclassified sequences;
                     metagenomes; ecological metagenomes.;" source="marine
                     sediment metagenome.;""
                     /codon_start=1
                     /transl_table=11
                     /translation="MANLSYSNTPLIADLYDTPEAALQASANLGCSGYRTYNINGETK
                     YVPCATFLAYEQSLRFKKVQGVNDAISGFGNIGDKAVGLQFANSNSEINGDPFFTLGN
                     FSISTSNSQTTGGGKNTILSPSKEYTAEKINLKNPNRNTETSAVDQVNNKIVNNLTVT
                     VLFDKDKLKNYVLFSPFKETVKNSIIDITNQFPAGLKMNIIGLTNPTVSEYNYTPLTD
                     TSEFKVSLRNISNPYQIEYSTSGATKNDDVNLSPLRNFSKTYTNYVLYYNGVEYRIIN
                     ATLPSSYEDYDTGLYLTVDGDPFKDDVNIDLTVNRTFWVKPKKEKYDEFYNKLPDMGK
                     FLLNYDYDKKKYISNIKYTKTTDNGVDINTNETIIFPQYDEVNVDLFSPEFDKFLTKL
                     NDIADSFDATKSNLVSRFLTTESLREFDTDDRRVNLLFNVIGRNFDNIRKYIDGITFM
                     TNLSYDKVENIPDLLTKNFGNMLGFQTYNIEDENTLVESLFNIKELNVEAGLTPTEVD
                     IELWRRIFINAYYLWKSKGTRKSIEFILNMVGLPDSIFEINEYVYQAKQKVDYATKSY
                     DIYGPYYTDTQLMSLLPFDKDGYPTVPPGIKYQESGFNLMNDGRNFGPYDFGRSYIDA
                     YKKQSNVNLFDVNRTIDNVKSWVYSENQTLRLFENTVGYTEYYEEDSRLIINSKELEV
                     YISNDKIFDITIYRFLNRNEIAVNTDLNIEGVKPVNPTNLTFNQFMRDTLDNYIKVSN
                     RKTVKTYPTLSKIYFDYIGLTNNPVTQTKSLGFLNMFDSSWVKLVQQFTPATTILNAG
                     KKIQNSRFLDNKFVYKHGLNNSVAWVGTDGSEFQNKAKLPVGVGKTNPFGVVGKKKDS
                     VNGETPTFTLVGEKGKNYVGTDPTINEYFGHYFGIEYACNNIQIYKWDPEKNYGDDTE
                     FGGNINDTVAPRHGVFVVYENNLYRLNTNRMFSGFDTIDTYPIYESQSNILLGLTDDS
                     EEITLPVGPGTYEITFTINSDDDLIIYDGPMSTGTQVGSLDRSGTVRNYREVITFTGS
                     TVTFWNMNNYPNDMIISGLIIKQNHEPNRYKVLGENVYELIPLTADASTITFKDSSYG
                     LITEYERNYYIDAIATGHAYLVTNDDYICPVPKPHTCYYDYSGLTINMSTPGVTSYYD
                     ETGTLLTIEQSKYYGYSKNTATEKPEDAVYGYAGNWVVPYRRPNTWTNGVLYYNGDVV
                     TKSSVNYLVTGSTVTGYTVSGVPTGTTTTTIVPGQYQDYGLRTKTDPYMHIDSAYIKR
                     VRLNPFVDKVSINLTKNLYLFQVYRGATQYETYKVTDNILNDELFLSDSTTLEFDGLY
                     SLDETKIGPFYTADENEALTNTLIESLLLVADKDNYIDIQSLNENFNIANDNVGVGAG
                     YYLVKNNSFLKIEFDLYFESEYNLQQDVDIKIMNQYNEILYNQTFSFSGNDLAQDRVA
                     SVDYEDVFPVDSKIYLVVQPKTYECTLSRYEKIEIDYNEPTTYDSDNDPRFRVLFNAG
                     RSILDGRYTDDVISIEPIVTNNNDFNIDFFLYKTDNNLDTYKFRPKPNLSLSFDETNY
                     FGLLYGPYYEKYKSASNIGDVSVYEKLYNNDKLDFSFVVRSKEPIQSIINSDQSQEGS
                     YREYTITSSDNYLGNTPQEIENTSLTRSIIIGKNPKPRTKKLNKQDLPFLRSYKNNSL
                     LSSTASNIDFIGYDEGLADYDLIDYNGNIEDSFLEKRRYITSTGYYEKEKTVYNTELY
                     KNILEVVPYFDQTINNYKLNDIVKVKLTDYKTVVESETGTTIEIKSVDRLYVCIEDIT
                     ANHLRKKTGVTYSMNIHPIYQPNGARASFIPIEEYDVRSFTPIGYDKFHRFNSVKANL
                     FPYRYETAKSFSGQPNVLFDMGDIIKVPGTGTTYTLYEYVYNKALPFDTANTYPIGSF
                     VYTSGSTYNTDTRYSFWMKKTNSGASTGVTSVNWVEFRYTGATSGTPYYTFVDPSINP
                     DHPRLALSPAATRVKNLIPTMEDSTGNRIYVQYTGITNMVFADMAPSYLPTTKTANEL
                     DGVDIIDYFVMTGATGSMQYSGTTGSLYSGYTLESNLIQNNYNAVNNNTLPQLSYAEL
                     NSDRNVTPLFHRLCSNTDDDSIYDWSSSAQYGASSSVMSQRYTVNRNVLYRATTAIAT
                     GTTEPYTTASKWSESDFMLVKTFTFHKDRTRAKIYEGTIESLNEATKNSLYFFNSNLT
                     LKNGFTENSFSGSTKDIKLLNALNKLVDAKNQNLRDVNEYGLFGFRKFGSDIIMDYYY
                     AKDNNNLPLTGEFIGGLTLTNPCGHHAKVVFGLLLDADLSNISELSPRQQSNPALPRR
                     SALEFSPNVRLIINQNGMSNVTVSVMTANGGTANGLVNYNKSLKKYEALDKSFTIDEA
                     DSIIVKVTYDTNLNKTVYAGGIIDGFKLFDSNDTGINNEYVSATKSNVGKVVTRTITL
                     KDVYEDRVIKLDFNGSNYMEINTVDPKDFIKF*"
                     /db_xref="X0U1I8_9ZZZZ"
     gene            227274..230003
                     /locus_tag="PH2015_19_scaffold_1_prodigal-single_294"
     CDS             227274..230003
                     /product="hypothetical protein"
                     /codon_start=1
                     /transl_table=11
                     /translation="MSYIIKKNDPLVNIKLTDEGRRNLAEGNLNFTYFSLGDSEMDYS
                     SDNTSEVNILRPSDNRLGISSTVTPFDDQPFEAISTINAIPNEVFTSAKERGFFDYTG
                     VNTKPVDYLASVFNVTGTTTGDTTTVDLTFDVNSIKNDDYVDLKPGDYVFVKYESENY
                     ITESGTGYTQSAEFKDPTQYFWYIVEEITTADNGLNQSITGLTSGSQITLVLDRKLPI
                     GNANLTTIIYPGKDTIKDYYDKPTPIAYWQGGLLDFSNNNTQSDLDVPVWNMNIVNIE
                     DVIGLNAVSDKSKYDTNGKPYLGTAIALNLYDTTSKVGIIHYTNNTVSNFYGEGFYGT
                     SFKLKIPYLMWHKQQFASNSATSIGYTFVSGKELKTTSPISRFSSFETYRYYDLVDQE
                     ADQNIVGKILIDEKIIIIEDPELLAALSYKANRNWTLPSPMLTLTEPGICGNTSTVGT
                     LQPGEYFYATYLLVDTNGITGLHCENFAKIFNDTDKPKDVLFQFFKKNEDPNYSEFNF
                     LKGYSDTSGVGFKTNQILLLWQKASTSIKPDPTNWSFTDVSPYLGTNGCVTGVMNVTG
                     TEFELHADIYDYETELLPSHSIIDTGVFDVFELGDKPVGEIIVIFNGTIQTEASDDTL
                     SDGTYYRYPETYATGPNGREVIVFGQGYGVNPDLLQIYYLIGKSVTAKTVKQVINVPS
                     LSTINSNTNADPIYVSTIAPNRISLKLDQQPNNSTVWLFYKGMLLNSTTYGVFVTNET
                     IENRRVELNFTPTQGSQITMFYLDNSALGQTVTNDVLTKEIIANLRVNIDKFIIDDSI
                     NDLYELSDYITIPSVTETDKTTFGDEVFFYGNIETDIKATIYKSQITCNVLPNRFIAT
                     NNPTFNEDQDKVAFTEIGLHDQNGLLVGIGKFSEPITRKYNSDMLVIQATIDF*"
     gene            230033..230383
                     /locus_tag="PH2015_19_scaffold_1_prodigal-single_295"
     CDS             230033..230383
                     /product="hypothetical protein"
                     /codon_start=1
                     /transl_table=11
                     /translation="MEIYLTDIGRETFVRNGFKNAVSHFSLIDESNYQQLSDFNPNVI
                     SGQTIPTIKYYDTVEVNEVSDVYTQNSERGMIDSDITFKNGFLGINKTAQNNYVVFEP
                     DISPETLKITTYKD*"
     gene            230385..231413
                     /locus_tag="PH2015_19_scaffold_1_prodigal-single_296"
     CDS             230385..231413
                     /product="hypothetical protein"
                     /codon_start=1
                     /transl_table=11
                     /translation="MARQFNLNGINGLHLKSPYDYDSYSVGGLSALIENHDFYPIKKT
                     DLNYFKFINSSNVFVDETSVFNNKIMGNAFTGSNSYNDRTHDFTYSQIEKISELVKGE
                     VYKSKFNFYFNFDGDVYGYDIGSTGYTINVSLYMVFGTNKRKLKLSNLEIYQYKNSTY
                     SGSTNNPVDAGYIDFESLPSGYFPYENYLSLNNGDINVSFVPEPRTYDIVNNTTNSIG
                     YSYTEANPSSPNYGYGIGGLLSGQQALRVESFSRPTVNATTGYEIIETKNLTAESPFN
                     VMDGGPLFRVTVETDESTQQEFEANVCKGNKDIKIIVDYNGKLARKTIEYIEEAVSIS
                     IQDNYSNA*"
     gene            231426..232040
                     /locus_tag="PH2015_19_scaffold_1_prodigal-single_297"
     CDS             231426..232040
                     /product="hypothetical protein"
                     /codon_start=1
                     /transl_table=11
                     /translation="MNIPGTQSGIKVEKMMPTFSFRIPKIDFYINTPALSVSTTTDKF
                     KSYEEDGTFYILNANTKTIYFNDIVFERARVREATARLEFSKITVNLVNEYDNELKNK
                     HYREYNVTLNGYLIGLLTIVSESGVMGSNLELTPLTKLKIWAKYEVKNLGVLNKHYYG
                     KSTNNSDKRVGVIDFTFKMHCYTDKNLTNKISDDVIISTILVNT*"
     gene            232126..232371
                     /locus_tag="PH2015_19_scaffold_1_prodigal-single_298"
     CDS             232126..232371
                     /product="hypothetical protein"
                     /codon_start=1
                     /transl_table=11
                     /translation="MGFVPQSGSTEEIKVYLTELGRRRLLEQGFIPTTFSISDEDGNY
                     NTLSTVDQIVTDITGDYNDNVFAISKNITIKSQIIRN*"
     gene            232375..234240
                     /locus_tag="PH2015_19_scaffold_1_prodigal-single_299"
     CDS             232375..234240
                     /product="hypothetical protein"
                     /codon_start=1
                     /transl_table=11
                     /translation="MSAILKVRIPYYARTISTGTDGVAEFYLLEKPKYVPALNQTVII
                     THTEVSNSTGLYTKLDSAASNVFLGRFQAAPDLSANPTQVQANGGYSYLFTVAYNDSE
                     FSQPQYGGTCRGYIEFDYNPANYNVLKPVESVVVVNETVPFDLNDGYQSLTNTFTGTS
                     LNTTDVLPGFFVGRQDNNTIFANLLKSLNLPVTDEEYKKYGRSEYGILTAATGNDVVA
                     VRKNGVDYKWTAIDDTYTGTTDALLVHPVTGYTGEYYGTVMQTIGCNEFEANKPWNVP
                     VPNDMFLIFEVPNNKYGEIIDGKTVKLTLPYVAGVASTNDDEKRLGVMTYPGAVSGIE
                     IYGTYSDSMISNNLDKKLSDPSPALFNIGSRPDLSLISETTYESNVTLLFSDTVSAPS
                     ANFNNWGDGYTEVINGTKVFKADAQEKPTYNYKNDKCVGVAYLDKGFIVITHPTIVDS
                     YFKAIFDGEITTAGTTTVFKNYDIVNGNTTDTRGLVRTTTNTDAEQLIVTIDSGSGDY
                     LWDKTQFIYTQNDVDSTLEYLSYNTEKSLNVVCLASSDEFFKSTNDTAKDLMSVDQKE
                     DFASFKSTNGDLHPVIITQLGIHDSEGNLLAICKPTQPIKKYWYDVVSFNIKIRL*"
     gene            234251..234850
                     /locus_tag="PH2015_19_scaffold_1_prodigal-single_300"
     CDS             234251..234850
                     /product="Uncharacterized protein n=1 Tax=Sphingobacterium
                     sp. IITKGP-BTPF85 RepID=T0MSX9_9SPHI"
                     /codon_start=1
                     /transl_table=11
                     /translation="MQEEIQEEYYLLGLDVSTKTIGVSLFNNKGDLLELTHISPKAKP
                     EPKSKTEELVKKADLFFNFIIKYKKLNVKHIVIEEPLLRSNNVNTVGTLLRFNGMVTK
                     MCYDVLGVVPEYVSTYDARKYAFPELMQPNTTGKLVLFGGMPKDVDKKKVVWDKVTAR
                     QPEINWILDKKGQLKKENFDMSDAYTVALAFAHMNNIFE*"
                     /db_xref="UniRef100_T0MSX9"
     gene            234893..235855
                     /locus_tag="PH2015_19_scaffold_1_prodigal-single_301"
     CDS             234893..235855
                     /product="DNA primase n=1 Tax=Prevotella sp. CAG:1092
                     RepID=R5P9R3_9BACT"
                     /codon_start=1
                     /transl_table=11
                     /translation="MGDYTIQSEVSKLIYLLESFLGDHKKHNKRGKQISFDCPSCAAI
                     KGVEHDNKGNLEVSYKDGVYNCWACGETHDTKGRLSNLFRNYSDKKTLAEFYKLNFKF
                     NHQKTVEEKKDDLLLPEEYVKIDGKLGNPLFNPAFGYLYERGLKDEHIKKFEIGFCLD
                     GKYQNRVVIPSYDTQGKLNFFVTRAVNNRVTKFKYLNPSVEKQTLIFNERFIDWEKPI
                     FLVEGVFDHMVVPNSVPLLGKKMSEKLFNELYFKSKNHIIIALDPDAWNDTLKIYQKL
                     DAGRLYKKILVCKLPAGIDLSLYHEKYGPENLKKLLLTSNRIKE*"
                     /db_xref="UniRef100_R5P9R3"
                     /db_xref="R5P9R3_9BACT"
     gene            235852..236595
                     /locus_tag="PH2015_19_scaffold_1_prodigal-single_302"
     CDS             235852..236595
                     /product="hypothetical protein"
                     /codon_start=1
                     /transl_table=11
                     /translation="MITLDHATHTYHNSAKPTVKYTSVTTVLGQYKEKFDEDFHAERI
                     AKRKGVAKEDIIAEWREINRMANEYGTALHEILERFLLAPNRMYSPRDEFEKIVIGAF
                     RDVCYEEGLTLIDSPYLKPEHIMSIEFNDEDGVAGTSDIIEDLPDGMFFNVWDFKTNK
                     RFEYENKYGEFLHFPLNHLAHCQYNDYTIQLSVYGVMYERETGKKFNRGGLFYWDKNI
                     QTFKLIPIGYMKKEAEMLIEHYKMKRIIL*"
     gene            236592..237383
                     /locus_tag="PH2015_19_scaffold_1_prodigal-single_303"
     CDS             236592..237383
                     /product="Putative hydrolase n=1 Tax=Prevotella sp. CAG
                     :1092 RepID=R5PTJ7_9BACT"
                     /codon_start=1
                     /transl_table=11
                     /translation="MITKIAHIADIHFRNIQRHNEFRAICENFIDQMKKIKPERIVIA
                     GDLVHSRNQISPELVNELSWFLLECSKVTGKVIIIPGNHDIVEQNKERMDAITPIHNA
                     LDVDNIVYYKKSGLYQDENVVWTVFSIFDNHMPPDNLEMRPYEGTYVGLYHGTIVGAT
                     NEMGFKFTHGAELTKFNTCDVVLCGDIHKRQVFRVGNTPVIMVGSFIQQNFGETVGEH
                     GFNVVSLGSEISYEFHDIENPVKYLTFKITDISDIEEQNELLVNA*"
                     /db_xref="UniRef100_R5PTJ7"
                     /db_xref="R5PTJ7_9BACT"
     gene            237376..237819
                     /locus_tag="PH2015_19_scaffold_1_prodigal-single_304"
     CDS             237376..237819
                     /product="hypothetical protein"
                     /codon_start=1
                     /transl_table=11
                     /translation="MPSVDIKKDLYEDIVEFCKLNGIEDTNNFINQTLNSGFDMKKYG
                     DSFAMFFGKKEDDIVHLKPKDVQEEVKAEVPTQKEEVEIKPEPKKRGRKKKDDPVVET
                     IVEAEDSIEVQPSYVIKQTVVEKPKEKIQVRLKRPDDNYGVYDEF*"
     gene            237797..240181
                     /locus_tag="PH2015_19_scaffold_1_prodigal-single_305"
     CDS             237797..240181
                     /product="Uncharacterized hydrolase n=1 Tax=Prevotella sp.
                     CAG:1092 RepID=R5PGH6_9BACT"
                     /codon_start=1
                     /transl_table=11
                     /translation="MEYMTNSKKITTTEIYDSNNHIKVIWEDTLDNHTTQREKQIEKY
                     FQNKYKTNKVKVIFKPITAKNSDVVAEGTADASEVVLDENYQKQLIESYLKTNNVDVS
                     VDYLMRLDNTVNVELEDYKETTNRYKKFKIKEIQFSNFLSFGESNRIVFTDKPGITSI
                     VSNPPNFGGKTTMTVDLLLFLFFGVTSKTEKMEEVFNKFTDDDTVVVKGVVEIEGDNY
                     VIKRSINRKRGKSGDFTCKSELEFYQVLPKGGIKQLNGEQRKFTDELIKTYVGSYDDF
                     LITILTTGDNLDDLIKTKPTERGRILTKFIGLEFFREKEKIAKKKHQEWKEKSKLYHN
                     NSQDIHSKIAEEDVKIKNNEEFITNLNVSLNDKLVLLKNFDLERDRLNATRINNVDTE
                     LYKIDEASILSGITKVEGLIEDKKKEIEELKTSNPTPTEQFDIDTYSTHVVSLRENKE
                     KEIELRMEISQIENTLTNLKDGEICQSCKRPLEGVDHKKEIADNEKKLKTKTTAYNKT
                     LKEITRLTEIIENYDKLKSIWDEYNKTELLLENKGMELTAYYGSLDRGKDKLKQYQLA
                     KEALEKNKIIDTDLQKLKFKTEEETNNKDSLMLQINSLKKDIELSQTKITDYNNLLVE
                     LKREEVVDKIFRVYLDVYGKNGISKMVLSTMIPLINSHLKILLSDTCDFDLEMRMNDK
                     SEVEFWMIDFESGVEKPLSAGSGYEKTVSSLALRCVLSKVCSLPKPNIIVFDEVTGKV
                     SNENLDRLGMFFEKLKTLFEHIWVISHNPYVQDWADHTVRVEKVNNISNIVTNE*"
                     /db_xref="UniRef100_R5PGH6"
                     /db_xref="R5PGH6_9BACT"
     gene            240270..240818
                     /locus_tag="PH2015_19_scaffold_1_prodigal-single_306"
     CDS             240270..240818
                     /product="hypothetical protein"
                     /codon_start=1
                     /transl_table=11
                     /translation="MFFVGKYPDNFKHGLKPILDNEHQLKWIFGPASIILIFNSKEKL
                     KHLDRFFKKMYSEYTESFFLFDITKDQYSKHVTDEYYKHLYSSDKPKRHNELTLNKIQ
                     YFVDLVSKAREQYIAMLNEEIKIANEEKDRNLSETEISMDIIDPILDKIIEFGYDSLT
                     DEEKLILKRYKTENDNENESEE*"
     gene            240790..241608
                     /locus_tag="PH2015_19_scaffold_1_prodigal-single_307"
     CDS             240790..241608
                     /product="RNA polymerase sigma factor, sigma-70 family id
                     =2260676 bin=GWB2_Bacteroidetes_32_14 species=unknown
                     genus=unknown taxon_order=unknown taxon_class=unknown
                     phylum=unknown tax=GWB2_Bacteroidetes_32_14
                     organism_group=Bacteroidetes organism_desc=a47"
                     /codon_start=1
                     /transl_table=11
                     /translation="MTMKMNPKNDTSHWIDQREILSYLQDVRKHEPLSRMEETELLKK
                     IKSGDPRAKEKLIYSNLRYVITVAKQYQNQGLGFDDLISEGNLGLLKAAERFNYDQTE
                     VRFLSYAVWWIKQSIIQSLHDNSRMIRLPINVINDMRKTNKEAQKNFSEETEKTAFEG
                     FSHLPSVERLDDRYDEEGLSLYDIIEDASSPRPDNTYDNDRTNLNSALANVLRQLTDT
                     EKMVITRYFGLDGDECTLQEISEDLGLTKERVRQIKEKAIKKLRFHSGGIFKLL*"
                     /db_xref="gwb2_scaffold_69_1"
                     /db_xref="afd:Alfi_0394"
                     /db_xref="86648895"
     gene            241639..241983
                     /locus_tag="PH2015_19_scaffold_1_prodigal-single_308"
     CDS             241639..241983
                     /product="hypothetical protein"
                     /codon_start=1
                     /transl_table=11
                     /translation="MEKIKNFFSKHGLIAFVVLLLIMSMRGCVKNSKISKLEKENTRL
                     ENSLDSLNGLVMSPEQKKAIEWEYAVGIYNKVNDEIFKLNRTEQMMDFQQSVIIKNRT
                     ILTDSLNTLKNK*"
     gene            241988..243529
                     /locus_tag="PH2015_19_scaffold_1_prodigal-single_309"
     CDS             241988..243529
                     /product="Uncharacterized protein n=1 Tax=Ruminococcus
                     albus (strain ATCC 27210 / DSM 20455 / JCM 14654 / NCDO
                     2250 / 7) RepID=E6UKV0_RUMA7"
                     /codon_start=1
                     /transl_table=11
                     /translation="MLVFKHEKPNVNEALTLAKVIKDQFGANRVIVVSDLEDPNLATK
                     EVIAAKDILKRNGFMWDNNNKQWWLNDKFKPIETVIEIAKKAVAEANKMLGGSNEANE
                     FIQKLEDVKDAVKAAPISPETDVTKDDLVKKLEGFINELADEVDSVTLTGKIKEYFDW
                     ISQFPGYSFNNQILIYIQKRDATQVGSRSKWASLGYTPKENAQQIIIWRPKLTPPSAG
                     VKKQRKEDFIKKYGKGGKLSPEMEKKMQKVINEPIPSMPFILYPVFDISDVVNDKGET
                     ASSMEKPKLDWFSTEENAVADKIFDAMVKVYEDFGIDFAIEDAKGGEKGYSASGKIRI
                     SSDTVGIGKASVAVHEFAHELMHQTYLKTKAEAEKSGGNGANMGDKTKHILDAYVGRD
                     MAEILELQAESVAYVVLKSFDVPGLKYAVNYIALWKGTRDSIMGNLDVITTTANIIIK
                     NINKHIVMDEAEEQNIHGDLVSTSDVAKMLKAPLKNTSDDSLEEVMDSINENIKNFKT
                     ILNNE*"
                     /db_xref="UniRef100_E6UKV0"
                     /db_xref="ral:Rumal_3872"
                     /db_xref="E6UKV0_RUMA7"
     gene            243522..244502
                     /locus_tag="PH2015_19_scaffold_1_prodigal-single_310"
     CDS             243522..244502
                     /product="hypothetical protein"
                     /codon_start=1
                     /transl_table=11
                     /translation="MNNEKLTRNFIIGTFVTLYIMVSVISTIHVIEFFELSNPRWLAI
                     TLALAFEVGAAASLASIIALKKMNKTIVWVLFFILTAMQAMGNAYFAYVNLKDYTAWI
                     ELFGLVDYEPIFQKRVLSIVSGAILPLVALGFIKSLVDYIRPDEGVNEGVNEGVNEGV
                     NEGVNDQITDAVTAVKPEDDLKEVANKVWEKVSELREEGKLPEINENDLIDEPTALAN
                     SGYEGIVDEDDHFEDEENLIELSLDEDFEYVDSGVMEDEYVDEDTEEKETINEDTVVA
                     VDDKISDELVSEKPIEVIVDNKEIYPVYDEPKKEKNPVIDNIMVFKNDNQ*"
     gene            244489..245091
                     /locus_tag="PH2015_19_scaffold_1_prodigal-single_311"
     CDS             244489..245091
                     /product="Marine sediment metagenome DNA, contig:
                     S01H4_S02224 {ECO:0000313|EMBL:GAG76801.1}; Flags:
                     Fragment;;  TaxID=412755 species="unclassified sequences;
                     metagenomes; ecological metagenomes.;" source="marine
                     sediment metagenome.;""
                     /codon_start=1
                     /transl_table=11
                     /translation="MTINKNYYFNDSDHIQKNKTKKKQIVLINSMCTLDEHLVKIKTR
                     YNGKYNRMPCFFISRTGEVYQHFDSNYYNLLMDEQKVEKQSIVISLENVGWLNKDHLN
                     GQFITWKGTTYSEPIKEVPWRNKKYWAEYTDNQYDELVKLINYLCIEHSIVKEFIGNN
                     VIIDKPNNFRGILNRSNYSKNYYDLSPAMDFKKLKELIEN*"
                     /db_xref="X1BXB8_9ZZZZ"
     gene            245094..245636
                     /locus_tag="PH2015_19_scaffold_1_prodigal-single_312"
     CDS             245094..245636
                     /product="hypothetical protein"
                     /codon_start=1
                     /transl_table=11
                     /translation="MSNKFNHDKNYDDIKTLLNIVRKATLNEAEEMINTMPEKVDNKE
                     GEELSFDGINTIGYLSLGQDMTLNDAIKDELTSVVGEFIKATGLLLPYINIRLENGRL
                     ILTADVIKNPSLEFIKELVIDTDEEDPKINLVGGTFTLNSDLLNLLNTISRSYVDPQI
                     GRTALVKSTTTTTTTGTEEV*"
     gene            245638..246462
                     /locus_tag="PH2015_19_scaffold_1_prodigal-single_313"
     CDS             245638..246462
                     /product="hypothetical protein"
                     /codon_start=1
                     /transl_table=11
                     /translation="MKFLKQLWDNRQFIAGMLLVLFIVLFLRQCSKTNELKYELKNSK
                     HIAEQNIAALGDKEIQLKVTKEQLSVIDSKLSDALNRVDSLKNIKSKTITITQPVYIT
                     KNVVVPSQFIYDSLNNRYGLSFKSTDLVRTINGTSWFKLDNTKETLKVLPDNTNINDF
                     KLNFALVISQYDDQETKFTRTKIVPFNVKQNGELGEEIPESILKINFRNAEILDKPFE
                     PKKPEMPLEKPKMFNTGFGLSISPLAVGLVPGVGNTVRIAWTPNIGLSYCITFRKK*"
     gene            246489..246824
                     /locus_tag="PH2015_19_scaffold_1_prodigal-single_314"
     CDS             246489..246824
                     /product="hypothetical protein"
                     /codon_start=1
                     /transl_table=11
                     /translation="MKVKITESQLENYFKECLIEMDDKTINESLTPTDKSDIKVMIKK
                     EIKDFLDITRGSQFETKVKDIVKDMLKSNKELENKMVEITRNVLVQLYKQLWTRRSFW
                     ANDLRNSPN*"
     gene            246825..249956
                     /locus_tag="PH2015_19_scaffold_1_prodigal-single_315"
     CDS             246825..249956
                     /product="hypothetical protein"
                     /codon_start=1
                     /transl_table=11
                     /translation="MNKSEFLNKLKKSEPINESASVASVLGDPGSPTYGGFIGPLSKI
                     SKKRLYSRLFHTWKDGSVKNGSGVGKIAIPPQGYVKEHIYSVEGKMVTEGDLKDWFGA
                     DLDQKPSFNGGKLVAIEPKCLAFPYCSQGAIDKPLKLIGESKEHMCEDCYGYCSHIAE
                     ETGKKPEQIAKLIREAYLKNTLDEVLDESANNIRLVSFEEFEYNGRYLNFDALVMFSL
                     EGDDIEYRIYRIQDVQVYNEESNEYEPIGEEESIPEHEIISTIKSNSNYDEYVKDEIN
                     DSLTEELNNDIVVNSLDESIELKFNKETITENIENKKTMENIKMTPEVASKCMNEMMA
                     NKELSECMYETLVAEGFLPNTLEEGDTYESQCRAMMEDAEICMEMVKACGMNESDCGM
                     KVNEGIMDFLYGNPMQEFKAYLKKMGKDESMADAIANEDDPQVKQAMYMSAIDSDESN
                     FAGKMGSRFKDIKHALGLIDIETRDANRSVGSMHKAINTEGVEMEEGAGINPAIFDQL
                     KDCIEKGHSYEEAKQHVADAVDGWELSKEDYEEGKKKFGKANEGIELEEGGEGSRYMF
                     FSNLEQIKNQAEQLLALDHGKIEAMLNSGHDWAADHVATAKETLDHAFDFITNDIMGE
                     PETDMAPMPAMTAPAAGMETPDAAMAPVMEYDDAEDDDFDTEYERGDQYEREMKYFTK
                     FMNSVEKATMTLAKALSTEEVKNQFNQYYGSFEASKNYTADDFITFLSRGAEEDYVQY
                     ADRLFGKGGLQSILATMVSPTKQDFLRKSGLMNDDSLMDAMDTILELQTKVIKKAQYL
                     KDFKERRDSKQVRNNDNDDDFADEKEPTTADIKNIEKMGVPADDDEDFLEEVELPKFN
                     PIKGKNVDSENKSTSDKENGEAIKDSEDTQETTEEKVDNLKNQKHINSDREAEIEEKQ
                     LGRNSMLDLDYGNDSAEDFKDRIEDEASGLAPEDHANVDHESEGGEKLMKAVKSRRPE
                     REMDYGSKGLNIDKEFAYERSDALSESVNSELEKMKKLFTYDEKIINEEKEVKKINEN
                     EIFFNSVSKKKLL*"
     gene            250032..250505
                     /locus_tag="PH2015_19_scaffold_1_prodigal-single_316"
     CDS             250032..250505
                     /product="hypothetical protein"
                     /codon_start=1
                     /transl_table=11
                     /translation="MNNRQIHKFLEYFSKPLSFEQTQYLNTINNIVPEKVELFKDFSV
                     SLSYIIHDTYLGDDVIEYKEDQINHFNWCWDKTIKNFKEENIHLQQKGEHYYYYLAYF
                     MDIYYGNGNKSKALFNKIILFWDDVLSVDLLKTKSEYDLFCEIYKIMDKYFLNNS*"
     gene            250545..250754
                     /locus_tag="PH2015_19_scaffold_1_prodigal-single_317"
     CDS             250545..250754
                     /product="hypothetical protein"
                     /codon_start=1
                     /transl_table=11
                     /translation="MEIILSLINKTLFIGMILSILVVLRHIFLFYRNMIDIEPKRYSL
                     TKSELLYLGISVSYIIMSIINGIAI*"
     gene            250751..251251
                     /locus_tag="PH2015_19_scaffold_1_prodigal-single_318"
     CDS             250751..251251
                     /product="Uncharacterized protein n=1 Tax=Prevotella sp.
                     CAG:1092 RepID=R5PWE8_9BACT"
                     /codon_start=1
                     /transl_table=11
                     /translation="MKIDDMFNKYPNNIIGFRVNGVYKVLDFWLDPKWQILDDHVPES
                     VQIKKQKISEETNMVYYTMLTQEEKFQTLFEMLIEVIEYNLDLQRKQDLFTEKMGELK
                     NLFTSLSYDELKQLSFDTPLSIMTKGKKTKKSEKVSDEQVVNNKEADNGQVEVNEEVL
                     EEKTEG*"
                     /db_xref="UniRef100_R5PWE8"
                     /db_xref="R5PWE8_9BACT"
     gene            251263..251616
                     /locus_tag="PH2015_19_scaffold_1_prodigal-single_319"
     CDS             251263..251616
                     /product="hypothetical protein"
                     /codon_start=1
                     /transl_table=11
                     /translation="MLVLIIVYFILVCYGVTSIVVQSKLFKPFRELIKKRSEFFGSLV
                     SCMMCFGFWVGLFTTIITGFSPSMMFYKGLMEHQHGFELNIIFYIFDAAFLSSVIYNI
                     NLVELYIESKLPDEQ*"
     gene            251606..252190
                     /locus_tag="PH2015_19_scaffold_1_prodigal-single_320"
     CDS             251606..252190
                     /product="Uncharacterized protein {ECO:0000313|EMBL
                     :ETX02858.1};  TaxID=1429438 species="Bacteria;
                     Proteobacteria; Deltaproteobacteria; Candidatus
                     Entotheonella.;" source="Candidatus Entotheonella sp.
                     TSY1.;""
                     /codon_start=1
                     /transl_table=11
                     /translation="MSSNVIDFYNQYLDAFPVKNPSAVGWTDKNAQFKRFSVLFNIGV
                     GDSDRLLDYGCGLGHLNEFIALNHLKIDYFGCDINPNYIDSARKLYPNKKFILSDINE
                     LRLNPPPDWVIGSGVFTYGVTMDEVLSKIGKAYELCTRGVAFNFLDKKSGLDGLLMYD
                     SDEMVRTLSEKYDNVTHVSGYLGDEDFTVYIKKV*"
                     /db_xref="W4LY93_9DELT"
                     /db_xref="GWB1_sub10_ACD81_Chromosome_FINAL_950"
                     /db_xref="rci:LRC45"
     gene            252193..252399
                     /locus_tag="PH2015_19_scaffold_1_prodigal-single_321"
     CDS             252193..252399
                     /product="hypothetical protein"
                     /codon_start=1
                     /transl_table=11
                     /translation="MNDDRAYNSYVKEINKDLSDIDRHKKLYAEEVKNSLGSEINNIN
                     SYIKKEPSVFNKIKVFITKVFRHL*"
     gene            252396..252614
                     /locus_tag="PH2015_19_scaffold_1_prodigal-single_322"
     CDS             252396..252614
                     /product="hypothetical protein"
                     /codon_start=1
                     /transl_table=11
                     /translation="MRLEKLNDIANVIVGTTKNIVGTEVSFVLDEHEHESLQQEVYKF
                     IHKTIHGYRSKRYFEVIISDVRFTFRKK*"
     gene            complement(252615..253229)
                     /locus_tag="PH2015_19_scaffold_1_prodigal-single_323"
     CDS             complement(252615..253229)
                     /product="hypothetical protein"
                     /codon_start=1
                     /transl_table=11
                     /translation="LYNSGKRVKTFESCKTYSDALKVYKSFIEGNSVYFPKRYSWRGS
                     EIDYEIAIIGPKDGVPIKHFRDKFGAAVKIKTKGNFIIKKISEYLIEEEFKHKNSNTI
                     YDFKGLVKNFLINSDHTRVILSMNNKLVIEYFENDRLDVFVLKNRDDSHRLNDTIKEF
                     AYANGLTNFIFFTDPTIDTVKRVYDSLEENYGIGRDWMARVSTR*"
     gene            complement(253316..253747)
                     /locus_tag="PH2015_19_scaffold_1_prodigal-single_324"
     CDS             complement(253316..253747)
                     /product="hypothetical protein"
                     /codon_start=1
                     /transl_table=11
                     /translation="MSKRKKLIFTEKQIRMIAESELHKLKESGENTITKEDIESILNK
                     GLGDDEDKKIEYPSQEDLAAMSGSDDDMGGSEEDVVDVKDMKGAPELLGYLDKLEEAK
                     SILSKIAAKEEDDNIKSRIYAHYEKTQKLIFELIKEFSIVH*"
     gene            253827..254186
                     /locus_tag="PH2015_19_scaffold_1_prodigal-single_325"
     CDS             253827..254186
                     /product="hypothetical protein"
                     /codon_start=1
                     /transl_table=11
                     /translation="MKDFARKLEQMDALFICKFSVSDYVNHQFKIYFISPDSDHQYMV
                     VNQIQNNDHNHECFIGSLFLDSKNDNSFEDTHKETFILNRKNYNDFVHYFNLMPRWDK
                     KNIKEIEKNHGKNLVFE*"
     gene            254207..254512
                     /locus_tag="PH2015_19_scaffold_1_prodigal-single_326"
     CDS             254207..254512
                     /product="hypothetical protein"
                     /codon_start=1
                     /transl_table=11
                     /translation="MNEMNKYVENVFALLDSENFFEKAGLFMDREIMKSFLIETLESN
                     LEKNGNFTLQENQFEEVIDRTSKYIIEETFCDLIKTGDIKPVGLDENGDFLYESVNK*"
     gene            254590..255987
                     /locus_tag="PH2015_19_scaffold_1_prodigal-single_327"
     CDS             254590..255987
                     /product="Uncharacterized protein n=1 Tax=Vibriophage
                     phi-pp2 RepID=I6X2R4_BPKV4"
                     /codon_start=1
                     /transl_table=11
                     /translation="MGTLIDALRTENTTTENGMVTNSSSLNACVDLFFMIGAMRGQDV
                     ARLTAKFSKAFNESPLTALRILFWARDARSGAGERKIFRDILKYLAENHSESLAKNIQ
                     YIPEFGRWDDMLSLFGTSLEGQAKGLIEVALNNNDGLCAKWMPRKGKQAIALEKHLGL
                     SPKEYRKSLVEKTKVVEQLMCAGQWSQITYNHVPSLAMSRYTKAFVKNDGARFDEFKN
                     TAKTIKAGALYPYDVLKSLKYGGDKVVGVKQWESLPNYLTNTEERILPVCDVSGSMCT
                     PAGKNANLSCMDVCVSLGLYISERNVGPFKDAFITFSSTPKLQYLNGDIVSRMQQLER
                     AEWGMSTDLEATFRMLLDQAVKHSVPKKEMPTTILIMSDMEFNQATRSNETAMKMIER
                     HYNEAGYTIPKIVFWNIQSRHDNVPVSFGKHGAALVSGFSPAILKSLLAGDDFTPVAI
                     MNKTVNSERYACITA*"
                     /db_xref="UniRef100_I6X2R4"
                     /db_xref="A0A060ANB2_9CAUD"
                     /db_xref="mpz:Marpi_0401"
                     /db_xref="I6X2R4_BPKV4"
     gene            256251..258011
                     /locus_tag="PH2015_19_scaffold_1_prodigal-single_328"
     CDS             256251..258011
                     /product="hypothetical protein"
                     /codon_start=1
                     /transl_table=11
                     /translation="MVETIYKEYVEVFNREEEVLETTKTRPLFEWLDDPFENNTPIED
                     VSYDNLISVTRMVSTSEEGFKEALSSKTTCSVIRETIVVEFDPDKKFIQVKKYSVNKN
                     WRQLKKNKIFTSKSNKTYTSLKFDLTNASFTYYKSNFVNKKRIKAIVRKDVINMSTLS
                     HIGDIFSFNLLLNRVGLEILNILTQKLLGYGYDINNKDFSKEIRGVFNHTDDKDTFIE
                     PSIVERLRYFVTSIFLKKHGVDYNRYNMLSRASALKRDKKICLERGIVGYYCHITGIE
                     DKNFVKEALFRGEYIKESKLKTPSTQSVFSVYDAFTQPFNIKNLSILYHMGFSLHEII
                     ENEALSKIAFNPNNSNNNIGHSLDTIIKVVRDNKDYLKGALSVLMIGENKTVVDQIDT
                     AIDQIERLINIKLRLKNVFNIDLELFSETPLKLVYETVAEVALITGLIKPSNAFINRI
                     QKLVGPGVSISLHRGNLKRLNKILFPDSITIPNSVFNWGKVSSNPDPISFKLLLKSKE
                     EKIAVNVNPNDFTYTVIQKTIKPKVKKNQDSLLLQKLNKYANKFGVQKNTLTYVGFKA
                     VYSKDVLIKKLEEIGLNVSI*"
     gene            258049..258717
                     /locus_tag="PH2015_19_scaffold_1_prodigal-single_329"
                     /gene="clpP"
     CDS             258049..258717
                     /gene="clpP"
                     /product="clpP; Clp protease (EC:3.4.21.92)"
                     /codon_start=1
                     /transl_table=11
                     /translation="MNLGKEFNSFATKHMGIKSETLSRFNSSITPYIIEEREMHVTQM
                     DVFSRLMMERVIFLGTGINDQVSNIIQAQLLFLESIDKEAGIQIYINSPGGSVYSGLG
                     IYDTMRYIKPEVSTICTGLAASMAAVLLCAGAEGKRYALPHSRVMIHQPLGGAEGQAT
                     DIEITAREIGKLKTELYEIISKHTGQTYDKVYADSERDYWMKADEAKEYGMIDAVMNR
                     KSKK*"
                     /db_xref="pom:MED152_11064"
                     /db_xref="A2U459_9FLAO"
                     /db_xref="UniRef100_A2U459"
                     /db_xref="3.4.21.92"
     gene            258951..261506
                     /locus_tag="PH2015_19_scaffold_1_prodigal-single_330"
     CDS             258951..261506
                     /product="Protoporphyrinogen oxidase n=1 Tax=Bacillus sp.
                     B14905 RepID=A3I3L8_9BACI"
                     /codon_start=1
                     /transl_table=11
                     /translation="MSNLILRANLARPLTHNELDSNMQFLEIVEWSAKDFRKGQFAYV
                     TTGAVTSLYLCLETHNQFVYESTSGAFSTSVTIDGSTLTLWRKISGGSGGGGTGAEFV
                     NAEFDSETNILTFTTVEGGFVNIDLSSLATGGSGSSGTSGSSGVSGTSGVDGVDGLNG
                     ESGTSGISGSSGSSGAKGTSGSSGQSGTSGISGSSGSSGNGTAGTSGISGSSGSSGTN
                     GTSGQNGANGSSGSSGASGQNGTSGSSGQSGTSGISGTSGISGQNGTSGQNGANGSSG
                     SSGASGQSGTSGVSGVNGTSGQNGANGSSGSSGANGTSGQSGSIYNGSIVTPINYSLI
                     TIGNPFTTTTSTGLSYTVGQTIVIAYDVDNKVTGDISSYDSLTGDITIIVDAVDYNTS
                     TPVTPSFSNLDGGAGGAGASGTSGISGTSGIDGISGTSGIDGASGTSGISGINGVDGE
                     NGTSGSSGISGTSGIDGLSGTSGISGTSGVDGINGTSGSSGISGTSGIDGADGIDGTS
                     GTSGASGSSGISGTSGVNGLDGENGTSGISGSSGISGTSGVDGVNGIDGADGSSGSSG
                     ISGTSGLTGTSGINGLDGENGTSGIDGASGTSGVNGLNGESGTSGIDGASGTSGISGT
                     SGISGINGVDGIDGADGSSGSSGISGTSGLTGTSGADGISGTSGIDGASGTSGISGTS
                     GIDGADGLNGESGTSGISGSSGSSGANGLPGSSGTSGGGSTGVYVLKLEYSAGSLVAS
                     PFVSAKDPDGNTITSGSGGWTFTRVGANEITITHPQGKWAVDLMTHAQTSTGDFMSRM
                     MTGVSTSQNVAVQNTGKSTINFRALNTTFTGIYGTGTSFMYITFRFPTNDFYI*"
                     /db_xref="UniRef100_A3I3L8"
                     /db_xref="G7M5L2_9CLOT"
                     /db_xref="bpum:BW16_09905"
                     /db_xref="A3I3L8_9BACI"
     gene            261513..263876
                     /locus_tag="PH2015_19_scaffold_1_prodigal-single_331"
     CDS             261513..263876
                     /product="Collagen triple helix repeat containing protein
                     n=1 Tax=Burkholderia cepacia GG4 RepID=J7JBZ3_BURCE"
                     /codon_start=1
                     /transl_table=11
                     /translation="MANIPSLPITVVARIVPGSLTIDTTYNNPGSMYDGYPYTFSATL
                     EIVPAVNSDDRIAPNSFNYDAYHVTEGMWMGQTNGSSYQIISASVPTDSTHIDVILKD
                     VDLFNLLNDSSISGSNTPTEGNFGVLFNLSEDGDPVLSAIELQRANLPDINYWLNDLY
                     ARFQYRNLLTNYYNNNPDNLVYGSGYTVGQLVYLDNTGQFQVVDSSVQNQLEKAFGII
                     TSVNEPEDGNMTVKPFGKITGGLTLTGIGAVGDLLYYDSTATSSNYLTTTKPTNYPLP
                     VYIKISNTTAAFLGWPLTSGASGTSGGASGSSGTSGANGASGITTGAIYYFNDSVIEV
                     NGVKQLSTEPTAGSEQALTTTIQQGGAEQLIESYISEQFGFSVIPGGVQRFNLWFTKP
                     ASGDDIEVYVELSLRDSAGNLIASVGSSQPTNIGWNNNSSTAVEITTDITIPTSTVDP
                     THRMQVDIFAINNENQDRDVTFYTEGTSHYSFVITTVSRSSGTSGSSGESGTSGISGT
                     SGVDGISGTSGIDGLSGTSGADGISGTSGIDGLSGTSGISGINGVDGTSGSSGNSSAV
                     TGMTLNGTILEIQNSDNTSQSVDFDPADGLQSKEGVTTHGFMFLDEANFQQITFDAIM
                     ETSGSGYGDVMYVQIQDGDLTAKTTYIVLDIVDSGSTMNYLVLLPNISTAYEGKLIKF
                     VTKRNGLSIYNDILVTSKWNTPTSGGDYRIIATNMRTKVNNIGYFLPLESLETTEMIF
                     DGFDWLVTNVQKQGYVSYQPNNYTINLSNGTYGTAGSYKNRDINNLL*"
                     /db_xref="UniRef100_J7JBZ3"
                     /db_xref="bte:BTH_II0398"
                     /db_xref="A0A088TRQ7_BURCE"
                     /db_xref="J7JBZ3_BURCE"
     gene            263876..264346
                     /locus_tag="PH2015_19_scaffold_1_prodigal-single_332"
     CDS             263876..264346
                     /product="hypothetical protein"
                     /codon_start=1
                     /transl_table=11
                     /translation="MKLLEVLKSEASKPFSLEIEDGLDFPNEKLDTANDFIQFCCDEL
                     GITGNFSCLLCHDRGKNGVTTTAYYRDKDKFVCVYAKNRMLGDVMRSVAHELVHKKQY
                     EDDRIVKPVQDIGGEIEDEANAIAGQIVKKYIKTRENGTKLFESVDYLTLKVIL*"
     gene            complement(264329..264517)
                     /locus_tag="PH2015_19_scaffold_1_prodigal-single_333"
     CDS             complement(264329..264517)
                     /product="30S ribosomal protein S21 n=1 Tax
                     =Flavobacteriaceae bacterium P7-3-5 RepID=UPI00037477AE"
                     /codon_start=1
                     /transl_table=11
                     /translation="MLYIEVKGNIEKALKVYKSKVVKTKMVNELQERKEFEKKSIKKR
                     EQLKKAKYIQKMKSENNF*"
                     /db_xref="UniRef100_UPI00037477AE"
                     /db_xref="rsi:Runsl_3145"
                     /db_xref="107228350"
                     /db_xref="UPI00037477AE"
     gene            264583..266277
                     /locus_tag="PH2015_19_scaffold_1_prodigal-single_334"
     CDS             264583..266277
                     /product="adenylate cyclase (EC:4.6.1.1)"
                     /codon_start=1
                     /transl_table=11
                     /translation="MEKKSRVEFLYENSFKATYRKAVKRQQLTKFDNRHEGFTSLHHM
                     VYNNPEDPFYDYRLFSFLSSMGIPPTDYLGEEKTPREVAFRFLVECDPTPNKENLQWL
                     LGLYRNQLISYTPDNPDAIRETTYINHHFYEDLYTTVKSSLETFAFLKKTNVLSESKR
                     DINKYPDYQTLNEVVLPYMMMGDEGEDNVHTLDTKELRCIQNHQHFIEKNKEYDESIG
                     RAELVFENKDWVIVITHDKEANVQFGKYTAWCTAGTRHGSMFDSYHGRGELFVLVKKG
                     CGSKQAIKKDPSVRLQFHFEDQQYMDAPDRPIDINTFLFDNKEVKNFFKGYIVKKVLP
                     KRQERNKVNDDINFLMKLGYGDEIIKMLKDSKPKKLDFSGNKMDADLLRDIGDITSLE
                     VLDFSDCGLTELPDSIRSLVNLKYLKLRNNQITNPPSWLNELKSLTFLDLSGCRLEKT
                     IDLTGLDNLTDIVLDYNPKLKYAPSGIGTLSKLARFTASNCDIRSIPEEILNCGELFL
                     IDIHANSKLTTLPEKISGLQNIVAICVDDTDISPDLLKRINANKRSMEVTIIKYDN*"
                     /db_xref="calt:Cal6303_0679"
                     /db_xref="UniRef100_K9UVZ4"
                     /db_xref="A0A0F9PA49_9ZZZZ"
                     /db_xref="K9UVZ4_9CYAN"
                     /db_xref="4.6.1.1"
     gene            complement(266278..266463)
                     /locus_tag="PH2015_19_scaffold_1_prodigal-single_335"
     CDS             complement(266278..266463)
                     /product="hypothetical protein"
                     /codon_start=1
                     /transl_table=11
                     /translation="MTLEIRIKNKDAEIHLVDTPNNRPIKIIKSSTTSLISDILSLMG
                     DYKIEKVRRVKKPLLTF*"
     gene            266510..267694
                     /locus_tag="PH2015_19_scaffold_1_prodigal-single_336"
     CDS             266510..267694
                     /product="hypothetical protein"
                     /codon_start=1
                     /transl_table=11
                     /translation="VIFILYMKKSDQYRKSIINQIITEGKNPNNRVRFTYNNNLNKGY
                     YSEVITIEEIKESGLDDVTLFLEDFTYNRINSILEGSGYSINDELIDTGSSDFYDGYQ
                     INIPVIKESTDDILESLFNEIDQELGTSTPAPTINKQLDNTAKDTPLTKEPTAKQTPH
                     LPNQAKAKKTQNPKRVDLLLKSTFESKFNEYKLSSDVGDWKPIKTLKDDGKLMVTWES
                     VKEPSMLIETILFPADTNKIKIKVKKRGGGILVNHFFEIYRIPTDEFLAEKFFRKTYF
                     NLLKKFIDTKVITLEPFNTEFIFWKTDNPAFSYSFSSPNKNKIILDLISFISTARKPI
                     LDDFFEQNNLKHKQGYLQTLLDAAEAAGIFRFKREGNEIIILKGPNYKYFLEGKVRRV
                     TT*"
     gene            267706..267939
                     /locus_tag="PH2015_19_scaffold_1_prodigal-single_337"
     CDS             267706..267939
                     /product="hypothetical protein"
                     /codon_start=1
                     /transl_table=11
                     /translation="MKAKTIEIISCYLDIIIIFSPFLLLLGGGINIYLASFYFIYLPY
                     LIFNVYKYNINKKNSRNIELEFKKISKDDLVIH*"
     gene            267960..268646
                     /locus_tag="PH2015_19_scaffold_1_prodigal-single_338"
     CDS             267960..268646
                     /product="Ser/Thr protein phosphatase family protein n=1
                     Tax=Microscilla marina ATCC 23134 RepID=A1ZXF4_9BACT"
                     /codon_start=1
                     /transl_table=11
                     /translation="MVHILGDIHGNFNKLYLKAMSLKNDTIIQVGDFGIGFKAPEKER
                     EIMEDLNLVLKTNNNNLLVIRGNHDDPSYFDGNYVFSNIEFLQDYTVRTIENKNYLFV
                     GGAVSIDRCVRRSGVDYWPDEKFNLRLDKIEAIQENIDIVIAHSSPSFCEPVHFNELV
                     WWYVAQDPSLHDALLNERKDFETLYRTLKLNGHRVEYWFNGHFHFNKEELIEDTNFIL
                     LSIDTFYNFE*"
                     /db_xref="UniRef100_A1ZXF4"
                     /db_xref="A1ZXF4_9BACT"
                     /db_xref="rbc:BN938_2565"
     gene            268650..268901
                     /locus_tag="PH2015_19_scaffold_1_prodigal-single_339"
     CDS             268650..268901
                     /product="hypothetical protein"
                     /codon_start=1
                     /transl_table=11
                     /translation="MEQEQQEQQKPKGVLFGVLAYNSEEEYQAFLNNIKKGSEAEIVL
                     VVNTALRYAQSKGVFSLEESEIILNTLKIFSQDGETKSN*"
     gene            268879..269268
                     /locus_tag="PH2015_19_scaffold_1_prodigal-single_340"
     CDS             268879..269268
                     /product="Uncharacterized protein n=1 Tax=Synechococcus
                     phage S-CAM1 RepID=M4QJ18_9CAUD"
                     /codon_start=1
                     /transl_table=11
                     /translation="MEKPKVINLLECPQCNIPKGWGHEVIIVNNELYCGKLLVFKKGC
                     KFSMHYHMIKDETWFVDKGSFIYRWIDTETAEVHEQYIYPGDSVRQLPGQPHQLEAVT
                     DGVVFEVSTQHFDSDSYRVWKGSSQKN*"
                     /db_xref="UniRef100_M4QJ18"
                     /db_xref="gba:J421_3943"
                     /db_xref="88376517"
                     /db_xref="M4QJ18_9CAUD"
     gene            269277..269708
                     /locus_tag="PH2015_19_scaffold_1_prodigal-single_341"
     CDS             269277..269708
                     /product="hypothetical protein"
                     /codon_start=1
                     /transl_table=11
                     /translation="LVFYFNLTNIENMGLLYSITKWGVNRLLKKGVDLSNIVETDKQT
                     KLLREAALSLNNELIQLQDEFCIKRAEIIKAQNELIYEVEPTYITLLADSSDAMLQTT
                     MTKLWIDRIDMVNKLIDEHEQLIATFDKKKNQLDAIETKIA*"
     gene            269711..271312
                     /locus_tag="PH2015_19_scaffold_1_prodigal-single_342"
     CDS             269711..271312
                     /product="A1-like protein n=2 Tax=Podoviridae RepID
                     =S0A028_9CAUD"
                     /codon_start=1
                     /transl_table=11
                     /translation="MKFKELTEEQINKAKEIYQNKELSWDHRMESLKELFGKSERTVR
                     KWCSERLGFKEKQEVESEQYLLAKQKVADKEKNIFFITWAQNNTPIHKKFFANMQAYA
                     EFHNADIHVIAGRYKNPTSVFTAEQASDEFWDSELLPYLDAGRHDLHKYMSIMSDVKI
                     QPTATNPMSGLSGMSGVNSCIFGAPKVQMEMIPVLMNEKPKMMLTTGSVTKMNYTDSK
                     AGKKGEFHHTFGFVILEIKDNDVFYVRQVTANDKTGAFTDICYSVNNGEVSKTDTVSA
                     IILGDLHCGHHDEAVVEKTHEFMSKIKPDNVILHDVFDGNSISHHEMADPFVQYGKEI
                     AGTNDLKKEIDLMMSELGKFSNYKNVVIVRSNHDDFLDRWLKNGDWKKQPTFKNSRLY
                     MQLSDLLLEQYATDPYSVKGVIPALINKDYPQFKTLGRNESYKVKNWELGQHGDVGSN
                     GSRGSLNQFRGLNTKIVVGHYHTPGRKDGALAVGTSTKLRVGYNNGPSSWLQSHVLIH
                     QDGRAQHINFIKDNKGEIGFTTFNY*"
                     /db_xref="UniRef100_S0A028"
                     /db_xref="S0A548_9CAUD"
                     /db_xref="msd:MYSTI_01906"
                     /db_xref="S0A028_9CAUD"
     gene            271316..271780
                     /locus_tag="PH2015_19_scaffold_1_prodigal-single_343"
     CDS             271316..271780
                     /product="Uncharacterized protein {ECO:0000313|EMBL
                     :KFD39964.1};  TaxID=1453500 species="Bacteria;
                     Bacteroidetes; Flavobacteriia; Flavobacteriales;
                     Schleiferiaceae; Schleiferia.;" source="Schleiferia
                     thermophila str. Yellowstone.;""
                     /codon_start=1
                     /transl_table=11
                     /translation="MVFRTRDGVVIEDIASYVDEWTTKHPESEVYVGCDSQEVGHKIN
                     YVTTICMYEFGRGAHVIHCKETIEKPAKLNPIANMHPKLWSEVVRSVEVADMLKGVKK
                     KITVHVDYNSKEGEKSNQLYDAGIGYARSRGYDAVGKPDAFAASSAADNYCR*"
                     /db_xref="A0A085L4R8_9FLAO"
     gene            271792..272145
                     /locus_tag="PH2015_19_scaffold_1_prodigal-single_344"
     CDS             271792..272145
                     /product="Uncharacterized protein n=1 Tax=Acinetobacter sp
                     . ANC 3994 RepID=N8NWA2_9GAMM"
                     /codon_start=1
                     /transl_table=11
                     /translation="MNIQEIARVAHELNRAYCESIGDHSQPDWDNAPDWQKSSAVNGV
                     QFHIDNPEASPSASHDSWMKQKTEEGWKYGPVKDADKKEHPCYVPYEELPTEQKSKDY
                     IFRQTIHSLKNFLEK*"
                     /db_xref="UniRef100_N8NWA2"
                     /db_xref="N8NWA2_9GAMM"
                     /db_xref="hba:Hbal_1538"
     gene            272577..272652
                     /locus_tag="PH2015_19_scaffold_1_prodigal-single_trna_3"
     tRNA            272577..272652
                     /product="Phe"
     gene            272723..272799
                     /locus_tag="PH2015_19_scaffold_1_prodigal-single_trna_4"
     tRNA            272723..272799
                     /product="Asp"
     gene            273065..273139
                     /locus_tag="PH2015_19_scaffold_1_prodigal-single_trna_5"
     tRNA            273065..273139
                     /product="Arg"
     gene            273662..273738
                     /locus_tag="PH2015_19_scaffold_1_prodigal-single_trna_6"
     tRNA            273662..273738
                     /product="Undet"
     gene            274254..274329
                     /locus_tag="PH2015_19_scaffold_1_prodigal-single_trna_7"
     tRNA            274254..274329
                     /product="Gly"
     gene            274590..274666
                     /locus_tag="PH2015_19_scaffold_1_prodigal-single_trna_8"
     tRNA            274590..274666
                     /product="Ala"
     gene            274869..274944
                     /locus_tag="PH2015_19_scaffold_1_prodigal-single_trna_9"
     tRNA            274869..274944
                     /product="Asn"
     gene            275088..275162
                     /locus_tag="PH2015_19_scaffold_1_prodigal-single_trna_10"
     tRNA            275088..275162
                     /product="Glu"
     gene            275967..276043
                     /locus_tag="PH2015_19_scaffold_1_prodigal-single_trna_11"
     tRNA            275967..276043
                     /product="Ile"
     gene            276597..276673
                     /locus_tag="PH2015_19_scaffold_1_prodigal-single_trna_12"
     tRNA            276597..276673
                     /product="Gly"
     gene            276723..277148
                     /locus_tag="PH2015_19_scaffold_1_prodigal-single_345"
     CDS             276723..277148
                     /product="HNH endonuclease n=1 Tax=Clostridium sp. CAG:245
                     RepID=R6BZZ1_9CLOT"
                     /codon_start=1
                     /transl_table=11
                     /translation="MRSRDKKNKKCLHCEKMIPNRNVFCDNKCQAEYKHKKIINEWLN
                     GVSIMKHGAIKISNNIRNYLFEINDSKCQNCGWSEINEYTGKTPLEVDHIDGDSQNNS
                     FNNLRLLCPNCHSLTKTWKNIGSRKSTRVTRNKPSSHSG*"
                     /db_xref="UniRef100_R6BZZ1"
                     /db_xref="mva:Mvan_5177"
                     /db_xref="88158221"
                     /db_xref="R6BZZ1_9CLOT"
     gene            277127..277212
                     /locus_tag="PH2015_19_scaffold_1_prodigal-single_trna_13"
     tRNA            277127..277212
                     /product="Thr"
     gene            277284..277934
                     /locus_tag="PH2015_19_scaffold_1_prodigal-single_346"
     CDS             277284..277934
                     /product="Marine sediment metagenome DNA, contig:
                     S01H4_S06029 {ECO:0000313|EMBL:GAG96867.1}; Flags:
                     Fragment;;  TaxID=412755 species="unclassified sequences;
                     metagenomes; ecological metagenomes.;" source="marine
                     sediment metagenome.;""
                     /codon_start=1
                     /transl_table=11
                     /translation="MANGVYKITEDFEKALSDYTSAPYVITVDNQSNALFLALYYENY
                     VVGRVETDTITIPSRTYPSVPCEIIHAGLKVNFKKVEGKTLKGAYQLEGSNVWDSALR
                     FTTNMYIPDTHMCVSFTGPYKHFKLSKGGAILTDSHEAYLWFKRARYSGRRECSYHDD
                     NFDMLGWNFYMMPELASRGLLLMNQFYDMQGKPKHNEDLELPYPDLSKFEIYTRNK*"
                     /db_xref="X1CV63_9ZZZZ"
     gene            277937..278536
                     /locus_tag="PH2015_19_scaffold_1_prodigal-single_347"
     CDS             277937..278536
                     /product="Sugar O-acyltransferase, sialic acid
                     O-acetyltransferase NeuD family n=1 Tax=Marivirga
                     tractuosa (strain ATCC 23168 / DSM 4126 / NBRC 15989 /
                     NCIMB 1408 / VKM B-1430 / H-43) RepID=E4TQ24_MARTH"
                     /codon_start=1
                     /transl_table=11
                     /translation="MKKGIIGAGGFGREVYWSLNPVERNNTVFFVNDEYWDNSDPNIL
                     PISLFKTNKYEIIVAIGDSFARRNIIESLPKNTKFFTHIHPSAQILGDDIEIGEGSII
                     CAGSILTTNIKIGKHSHLNLQTTVGHDTTIGDFFTTAPGAKISGNCIIGDRVYVGTNA
                     SIREKIKVCDDVTIGLNSGVVRNIYEQGVYGGIPCKKLK*"
                     /db_xref="UniRef100_E4TQ24"
                     /db_xref="mtt:Ftrac_0577"
                     /db_xref="E4TQ24_MARTH"
     gene            278536..279546
                     /locus_tag="PH2015_19_scaffold_1_prodigal-single_348"
     CDS             278536..279546
                     /product="hypothetical protein"
                     /codon_start=1
                     /transl_table=11
                     /translation="MKEICLVAAYTPDLERQNVLRELVYGLKNNDKKVLLVTHSETPQ
                     DILKMVDYHFYDSENEFLTDNKYKVWYASQMNSEITVVSQDVIKYSAAILPCTRNLWF
                     GLSIAKSLGYDCAHYIEYDSKIIDINIIDENTKLLEEFDGIYYTDDATWQVRLPEQQS
                     GGTHLYGAYSVYNLNSYSFDDLKWDRDLILDEYTKSENSQLVERVTEKFLIKGKKFVV
                     KDKNTLLEAGLKPNLLNKGGSNSKAIDPKILYVDEGFLKIYALNKSDGPERVELIINH
                     DQLVSFTIDLPHFFINKVLGPIEDIKHIKIFNNNEFVREYTLETEDDVNNLIKYNHIR
                     KI*"
     gene            279610..280638
                     /locus_tag="PH2015_19_scaffold_1_prodigal-single_349"
                     /gene="guaC"
     CDS             279610..280638
                     /gene="guaC"
                     /product="guaC; guanosine 5'-monophosphate oxidoreductase 
                     (EC:1.1.1.205)"
                     /codon_start=1
                     /transl_table=11
                     /translation="MKFDFDDVLITPAHVTSINSRSEIFEFDSLGNLPLFTAPMDTVI
                     SKDNEKLFRELNIRVVLPRTQETELNPETNESRFLSYSLRQFKEAFIQIDQPMNKTHW
                     VLIDVANGHMPDVYDTLVAGKEKYGDSLVLMVGNVANPETYAILSDAGADYVRIGIGN
                     GGGCLTTQQTGIGYPMASLIEETYTVSMKLSNPAKIVADGGFKKYSDVIKALALGADY
                     VMLGSIFNKALESCGDTVDEDGELVNQYSPNAKEYLRLGGKLYKKFRGMSTKEVQKAW
                     GNSDLKTSEGVVRLNEVEYTLSGWVDNFRHYLKSAMSYTDSKNLSEFIGQVRYTLITQ
                     ASFARYNK*"
                     /db_xref="sgn:SGRA_3823"
                     /db_xref="H6L5X9_SAPGL"
                     /db_xref="UniRef100_H6L5X9"
                     /db_xref="1.1.1.205"
                     /db_xref="1.1.1.20"
     gene            complement(280666..280914)
                     /locus_tag="PH2015_19_scaffold_1_prodigal-single_350"
     CDS             complement(280666..280914)
                     /product="hypothetical protein"
                     /codon_start=1
                     /transl_table=11
                     /translation="MGINEEVNRIKTMMSILNEHIKDKHVTCAKCDHSWDIEQSDPDP
                     YLCHICGYDQLSGEYEFDKLAKWEKENGIDENDDEYDQ*"
     gene            281032..281119
                     /locus_tag="PH2015_19_scaffold_1_prodigal-single_trna_14"
     tRNA            281032..281119
                     /product="Leu"
     gene            281555..282007
                     /locus_tag="PH2015_19_scaffold_1_prodigal-single_351"
     CDS             281555..282007
                     /product="Thioesterase superfamily protein n=1 Tax
                     =Fluviicola taffensis (strain DSM 16823 / RW262 / RW262)
                     RepID=F2IG32_FLUTR"
                     /codon_start=1
                     /transl_table=11
                     /translation="MKQMELITTYICKKGDIGVHDNMFGGILVSLIDDASAAYAAQIC
                     DTPRVVTIKIDELIFKKPVKVNSLLKIYGKVLEFGNTSVSLYIEVRKHNVRTGDQDIV
                     THTNIKFVRIDEDGNPIPISPHIKDRYKERVTKYGRGLIGKKNPESDE*"
                     /db_xref="UniRef100_F2IG32"
                     /db_xref="fte:Fluta_2686"
                     /db_xref="87696611"
                     /db_xref="F2IG32_FLUTR"
     gene            282105..282458
                     /locus_tag="PH2015_19_scaffold_1_prodigal-single_352"
     CDS             282105..282458
                     /product="hypothetical protein n=1 Tax=Calothrix sp. PCC
                     7103 RepID=UPI000319E135"
                     /codon_start=1
                     /transl_table=11
                     /translation="VKQNSKRGGGNKLAYENGLKNYVQSIRLPNESVFVENSTYARHL
                     IKKRVIDEQMIEYCCSFCGNVGEWMGEKLPLILDHINGINNDNRLENLRFLCSNCDSQ
                     LPTYKNRRGGKGVQK*"
                     /db_xref="UniRef100_UPI000319E135"
                     /db_xref="A0A0G0M7X2_9BACT"
                     /db_xref="acy:Anacy_2172"
                     /db_xref="UPI000319E135"
     gene            282458..282548
                     /locus_tag="PH2015_19_scaffold_1_prodigal-single_trna_15"
     tRNA            282458..282548
                     /product="Ser"
     gene            282578..282654
                     /locus_tag="PH2015_19_scaffold_1_prodigal-single_trna_16"
     tRNA            282578..282654
                     /product="Met"
     gene            282714..283121
                     /locus_tag="PH2015_19_scaffold_1_prodigal-single_353"
     CDS             282714..283121
                     /product="hypothetical protein"
                     /codon_start=1
                     /transl_table=11
                     /translation="METIYFSLGIVTALVAILLVIGVVMVVRLTKKQSNQEETINHIE
                     RYNQEGRNDLYRDIEDIRRDISKEFEEINRTVIQLNGEVRHQLDKVEHEAHRHIDELN
                     KYVDSRFDKTIDNVSKLIADAYKQNEKKDLLKD*"
     gene            283176..283496
                     /locus_tag="PH2015_19_scaffold_1_prodigal-single_354"
     CDS             283176..283496
                     /product="hypothetical protein"
                     /codon_start=1
                     /transl_table=11
                     /translation="MGRPKKTVQIEVNRQFLNWCSTNGLQVKKNQEVFFVNERFLMKP
                     EYIVNNTYVDIIPLGQFSEANMDYYKMFANSFGTLVVIKEEDINQLVDISKDDLEEAK
                     GFRF*"
     gene            283496..283963
                     /locus_tag="PH2015_19_scaffold_1_prodigal-single_355"
     CDS             283496..283963
                     /product="hypothetical protein"
                     /codon_start=1
                     /transl_table=11
                     /translation="MGQIYSSHIKVSGEFITFLKSIKFINKSVIDKELSGIQYSIFTR
                     EDHISLNLYYFHILIFHTKKQNHLFSHLDEDFFNNLSPYKDKLRVSFIHSDGTLLPIS
                     VQYDSQVNKTNITLKKNIIKLFNNNNIHIKESPTSKNKKGVKEAQTNFIFDQF*"
     gene            283980..284522
                     /locus_tag="PH2015_19_scaffold_1_prodigal-single_356"
     CDS             283980..284522
                     /product="hypothetical protein"
                     /codon_start=1
                     /transl_table=11
                     /translation="LYPMGDKTIIFNSLLNRFIWINKDFLYTRTASYLTGFDDQPDSK
                     NAKIMLPLTQTGVLHAFDKDRFVVGKFDEALLNMLSRFRKRCLFVFEIGITTRIDHPV
                     YDLKRIVITSTSPEERSEIDYFIGNNLDKYKRFHSIESESVRAIPGNELLIDIDLFRE
                     ISKKPIDEKVKIKDIVLRMK*"
     gene            284563..284967
                     /locus_tag="PH2015_19_scaffold_1_prodigal-single_357"
     CDS             284563..284967
                     /product="hypothetical protein"
                     /codon_start=1
                     /transl_table=11
                     /translation="MNIYVNTLLEGKIVKAVYFLSDIGSFYAEPINDGLIGEGLLYND
                     LMFHFEGNESRTEVILKDSENHISDAINGWLQNHSNMSFVTNNKETFDAIAKLININL
                     DNYHTVIVGTDKTGLPVIEKTKKLKDIYDAKG*"
     gene            284954..285745
                     /locus_tag="PH2015_19_scaffold_1_prodigal-single_358"
     CDS             284954..285745
                     /product="Uncharacterized protein n=2 Tax=Cellulophaga
                     phage phi38:1 RepID=R9ZXA0_9CAUD"
                     /codon_start=1
                     /transl_table=11
                     /translation="MQRDKKQMPRYDLVPPHAYDQLATLLMKGAEKYGERDWENGLNW
                     SELIASLERHLNAFKNGEDYDSESGMLHITHVLTNAAFLTEFYRTYPQGDDRRHRYLK
                     PPKIGLDIDEVLADWIGAWTKRHGITEPVLFWNFDRDIKEKFEQMKDDKDFWLSIEPK
                     INPKDLPFEPHCYITSRSIPQEWTEEWLQKNNFPSVPVYSIGFNQSKVEVAKQSGIDW
                     FVDDRYENFVELNRAGVCTFLFDTPHNKKYNVGYKRIYTLNDIAI*"
                     /db_xref="UniRef100_R9ZXA0"
                     /db_xref="R9ZXS6_9CAUD"
                     /db_xref="ipa:Isop_2447"
                     /db_xref="R9ZXA0_9CAUD"
     gene            285757..286068
                     /locus_tag="PH2015_19_scaffold_1_prodigal-single_359"
     CDS             285757..286068
                     /product="Thioredoxin n=2 Tax=Clostridium perfringens
                     RepID=B1BL03_CLOPF"
                     /codon_start=1
                     /transl_table=11
                     /translation="MIEINEIQQLDTILKEKSAVVLDFYAPWCAPCRQLLPVLSDLSE
                     TFESITFCKINVDENSDIAVRYAVRSIPTVKYIKNGEIVNTSMGMIPKNKVIEFLEEI
                     L*"
                     /db_xref="UniRef100_B1BL03"
                     /db_xref="B1BL03_CLOPF"
                     /db_xref="cpf:CPF_0737"
     gene            286096..286644
                     /locus_tag="PH2015_19_scaffold_1_prodigal-single_360"
     CDS             286096..286644
                     /product="Uncharacterized protein n=1 Tax=Bacillus phage
                     vB_BanS-Tsamsa RepID=U5J9C6_9CAUD"
                     /codon_start=1
                     /transl_table=11
                     /translation="LSDSRDDYSRNIVLSTDIESESVGDIIEAILDLNTIDDELEATI
                     KDYVREPIKLIINTYGGSVYDGFALISVIEGSKTPIHGYCYGSAMSMGFAIFISTHLK
                     FAHRLSTFMYHEISDGFFGNITGAKQNLKECERLQKMYDEYVLSRTKLPLTKITDYKS
                     RKEDWYLSAQEAYKYKVVDFLL*"
                     /db_xref="UniRef100_U5J9C6"
                     /db_xref="vir:X953_18895"
                     /db_xref="A0A075K081_9BACI"
                     /db_xref="U5J9C6_9CAUD"
     gene            complement(286641..287978)
                     /locus_tag="PH2015_19_scaffold_1_prodigal-single_361"
     CDS             complement(286641..287978)
                     /product="hypothetical protein"
                     /codon_start=1
                     /transl_table=11
                     /translation="MSRKISNFQKPTTFTAKVVMEGVFAKTRVKETNFTFTVGYEYIG
                     SNITKGSSRPPKMRILGLFTPLVNGQPNATNDTYVIFQNYDYNLNRFRGPYCGAATKN
                     QITQGTPLDFYIATIDKFGKNYGDSFSGIDGGVSGNFTPPTINYTVATNITYGNSGGL
                     PINTKAGHLNGVFKLPNGDTIDFHGFLTVSGYSGTWGLYSLKSNGSLKTFDATATRGT
                     LFKSGVYPYVTPLTGKSTNEWRYMPICAQTLAGLNYFPLSNAGQNFGLRYSESSNPIE
                     VTYNGLLPVDLYTSNLPSSDQELFNQTGRFLYSDEQGVSLAPSGYYATTTNYSYYDST
                     TGNFSGAIAMSGGGGGGFNGTEYLFLGPYFDPNTACAEDGRAEFFQGFINGDQYPQPD
                     FGAGVFDSSTGTSPVGWAAPGMWFKVFDSGYGSLEYTVTFDESTVISDKLGCR*"
     gene            complement(287984..288544)
                     /locus_tag="PH2015_19_scaffold_1_prodigal-single_362"
     CDS             complement(287984..288544)
                     /product="hypothetical protein"
                     /codon_start=1
                     /transl_table=11
                     /translation="MASQRTPVTGLIGMNDIGETLDPNGIFTPYQMNIQDISIRDFND
                     SPTPGLAFCYGPGAGQTDLNSYHDMLGYVNYVVKATNVRGANTIVTTIEPANGSNGLR
                     PDPLPLDVGLGTLPDGEYSGNGAHWATVLFFVEASGVTGPFDVYFDGTYIDTITSDGS
                     YMYDNGGPGYTNGYGTGNEVYIDFIG*"
     gene            complement(288614..289207)
                     /locus_tag="PH2015_19_scaffold_1_prodigal-single_363"
     CDS             complement(288614..289207)
                     /product="DNA/RNA non-specific endonuclease n=1 Tax
                     =Arcobacter sp. L RepID=G2HVN9_9PROT"
                     /codon_start=1
                     /transl_table=11
                     /translation="MKKQLLFWLIFILFAQQAVAQRSEVFFKDDLFYGTYSEVYQQPL
                     KITYQVQCANGKISRKGLDFYTNDSIKTSDDLDYINNVYDKGHLAPAAAFNCDSSSLY
                     KTFSYLNCVLQHEKLNRGLWKQLEVYERNLTTHGNVLVTVEVVFVKKPEKVSGGASIP
                     VGFKKIITIDGGKKEVYYFPNKDPGPNKKLNDYKILL*"
                     /db_xref="UniRef100_G2HVN9"
                     /db_xref="arc:ABLL_1317"
                     /db_xref="G2HVN9_9PROT"
     gene            289311..289853
                     /locus_tag="PH2015_19_scaffold_1_prodigal-single_364"
     CDS             289311..289853
                     /product="hypothetical protein"
                     /codon_start=1
                     /transl_table=11
                     /translation="MLEDTKIWSGLEAETYSSILHFVLIEGPYDDIYMDNTTFKLVKR
                     FGDDLDILLEFTGLNYQKYELVGTLNDVYDNPDLILRHIDSFVKYEESWTEPKDKDGW
                     ERFEFIDETGRSFQFMHKSHKWIKKSGYSYPNYNMPKDVAELYPLVDPIDSLKTLMRK
                     FNVDFQQKNYVILKKKIETV*"
     gene            289961..290155
                     /locus_tag="PH2015_19_scaffold_1_prodigal-single_365"
     CDS             289961..290155
                     /product="hypothetical protein"
                     /codon_start=1
                     /transl_table=11
                     /translation="MKNQQQKSPTNITNHIEAKLILDSINPEEFNILDYIKKLEDLKN
                     RNKKEITWANDEWDNWHGAF*"
     gene            290195..290392
                     /locus_tag="PH2015_19_scaffold_1_prodigal-single_366"
     CDS             290195..290392
                     /product="hypothetical protein"
                     /codon_start=1
                     /transl_table=11
                     /translation="MAFILAILLYAVLTAYPVMFLWNYCLVPAVPAFKLITFWQALGI
                     KVLFGLLIHVNHTKTENKTTL*"
     gene            290389..291048
                     /locus_tag="PH2015_19_scaffold_1_prodigal-single_367"
     CDS             290389..291048
                     /product="Uncharacterized protein n=1 Tax=Desulfovibrio
                     salexigens (strain ATCC 14822 / DSM 2638 / NCIB 8403 /
                     VKM B-1763) RepID=C6BWE4_DESAD"
                     /codon_start=1
                     /transl_table=11
                     /translation="MKNAHALNLDFDNEPKKDGLLKIVWDKLFDFYWSWLGGYHIRNF
                     FVSVKNLIRWFPIIWKDRDWDDHYIWEILKNKLRWQAKYIGDRDFHTRAEMDARRMRL
                     CANLIDKVQDEFYSSEYMDYHESKWDFLDIPDKPGYKELDIQTTSERFDDYFKKYPLV
                     YKKVLADKKLQIFLVEPRDGETEVDAKQRIAMNIGRYNHERARKLLFRIMEENIEGWW
                     D*"
                     /db_xref="UniRef100_C6BWE4"
                     /db_xref="dsa:Desal_0321"
                     /db_xref="C6BWE4_DESAD"
     gene            291045..291233
                     /locus_tag="PH2015_19_scaffold_1_prodigal-single_368"
     CDS             291045..291233
                     /product="hypothetical protein"
                     /codon_start=1
                     /transl_table=11
                     /translation="LRRYKIGDKVEFTFLGTPLKGTVIEVISKTIIKVKTDDSDGRVH
                     RVGLTDKDHKHSYLKDGF*"
     gene            291223..291900
                     /locus_tag="PH2015_19_scaffold_1_prodigal-single_369"
     CDS             291223..291900
                     /product="Marine sediment metagenome DNA, contig:
                     S01H1_S05474 {ECO:0000313|EMBL:GAG05100.1}; Flags:
                     Fragment;;  TaxID=412755 species="unclassified sequences;
                     metagenomes; ecological metagenomes.;" source="marine
                     sediment metagenome.;""
                     /codon_start=1
                     /transl_table=11
                     /translation="MDFKDIYNDLISNTDDYFGEIRKFAQTYQNYFTETPKNVLEIGS
                     RDGYHADYLKKFFNIPDDKVFIVDAHPDCAKLIRTEHPNYRVIELAITNEPGIVKFNA
                     IQNLDLGALGMSSLKPKSNGTTFGEKWVNVLGITGKQLIDLIDEPEIDLLKLDVEGLT
                     YEVLESFSDSIRRIKYIHTEAEYTQVWKDQKLYHHVNGLLISYGFKEAYRVDIIEGQC
                     DTIWYRV*"
                     /db_xref="X0UHP3_9ZZZZ"
     gene            291954..295220
                     /locus_tag="PH2015_19_scaffold_1_prodigal-single_370"
     CDS             291954..295220
                     /product="hypothetical protein"
                     /codon_start=1
                     /transl_table=11
                     /translation="MEENILNEVNVIRQQMGLPLLNEEELLDLELSKVNLDSLNEGAW
                     ENVKYALSKLGRYKAGGKIFGKNQTDKKYQAQIDTILDKTGNQIIKDLDRSIKKNNVE
                     FPNNKSQLDFLNTVIEIATVYDSLVAATKLKPEDKGYLPVDAANAIIEDLRIYTQKFL
                     DADLSAAFSVFNENEVLEETFDEASSPEQQAAIAISKKETTNEEVLDEADADLEAAKA
                     KTAGKFADTKAAIKKGDLEAYGSERMKTLKSWRLPLSLMGTGASFGVLSWVIEYFFKP
                     ETLVTTSDPQTKVEILKKTFGNIKPGEGMTQIMNRAMGLNLSPSSNPQDVVDALKTLG
                     GGNAQTGVDIITQQGGIFANPEAAKETLTQLVADPDGRGTTLKQIFTGTWSGTGKTIG
                     DTLTTVSGGTLVGMLGKAITTWVTKTTIVKTSKALIAAPILKTIGIGLIAGGAAAALA
                     RYKGRKSSRAQVLNDLLQYLRPVEGTKENPPVIDNNDGGNQEQGGNKGGMGKGENDLY
                     IQLKKYFQDLFNFKSQTGSKSFYDKSNSNPSETPSNQIEPNDVDDLMKLMEGFSSDDK
                     KTLEKLNMSSNELKLLINTINRIEVIKKMISRINTQDKNLMNLINAAKKNPFHDMDLK
                     TLLLGITNSAEARKFISDFNQAVYGTKFKNGNDIISQLGKIQVNKLQEKSEREPSKAE
                     KMKAFSGRDSFTRDNAIKNLPGYLITLYSIFSYLIDMIKANPAGDKESRKDFLPGQDN
                     TSSDKAQSNDGLNTNNQATSQQTPSSGISGRSLRDIGRSLEEGSRLTKEEVLSMINEA
                     EGIPATANDGEEYVDKGGKHYKIMSILADILPQYSSRIARQYRMKYPDAKPISPKKLG
                     EVIRLLFNAISVIPNGKMKTFIMDPAAAEAGADMATFNAVVNKLNESEIDEVGRTKPA
                     DDLLKNGMNYKLLMAIADSIENVKNIVYSRYNRENPNDRVTSPGRMLLFIQTVLKAAA
                     AMGQSRMRVYVAKSGGNTGLYASMGKYLEDLDSSEVQDYDGFDVENYLPNQVGTFNLK
                     GQKPGFRKALTFKAAEIVKRNTGETKVTEDSIRTVMIELIKAINAKRAKSSLDPIPEA
                     *"
     gene            295326..295589
                     /locus_tag="PH2015_19_scaffold_1_prodigal-single_371"
     CDS             295326..295589
                     /product="hypothetical protein"
                     /codon_start=1
                     /transl_table=11
                     /translation="MPEFYVDDLDIDPSEFVSACSEREIKELIEALAEDGYIFQPSND
                     IPSIDKNLLDEEWDVVISKLSGRGRLRLTNEEEEIIRKISNRL*"
     gene            295586..296659
                     /locus_tag="PH2015_19_scaffold_1_prodigal-single_372"
     CDS             295586..296659
                     /product="Uncharacterized protein n=1 Tax=Kordia algicida
                     OT-1 RepID=A9DK77_9FLAO"
                     /codon_start=1
                     /transl_table=11
                     /translation="MNLETLNKYYEDGLLYKQTHPNLPLTIWNYTEKVQYEMLWDDIT
                     IQCRGLVTDNKGNIIARPFPKFFNYEEVVDKGVIPWDSEYIHVQEKMDGSLGILFNYK
                     GEWVLATRGSFTSDQAIKGLEILKSKYDLQRFVKEVAYLCEIIYPENRIVVDYGEDKI
                     TFLGATVPDIEFSWAPAKAIFKVSGIKEEDVVWSVMDKLEEGVFEKYKSLNETNKEGF
                     VIRFYPSNYRVKIKFEDYIRLHKIMTNFSTRNVWEVLSNGGDITDMLVDVPDEFYQKI
                     KDYSDELMNQFDTLEREYKWIYKILVRAIDEVYNVPQERRRFVFADYAKNYKHPSLLF
                     SMLDGKDYSKNIWKLIEPEYKKL*"
                     /db_xref="UniRef100_A9DK77"
                     /db_xref="cmp:Cha6605_4367"
                     /db_xref="85655358"
                     /db_xref="A9DK77_9FLAO"
     gene            296656..296907
                     /locus_tag="PH2015_19_scaffold_1_prodigal-single_373"
     CDS             296656..296907
                     /product="hypothetical protein n=1 Tax=Bacteria RepID
                     =UPI000379CEF4"
                     /codon_start=1
                     /transl_table=11
                     /translation="MSVLDLIIEQNPEEEFLKADGLDGAVIGYDDHSGRLIYSMSKVI
                     EILMDEDEMTQEDAIDHYYYNIHGSYVGEKTPIWCYDYF*"
                     /db_xref="UniRef100_UPI000379CEF4"
                     /db_xref="X1FIG7_9ZZZZ"
                     /db_xref="UPI000379CEF4"
     gene            296894..297556
                     /locus_tag="PH2015_19_scaffold_1_prodigal-single_374"
     CDS             296894..297556
                     /product="Metallophosphatase n=2 Tax=Podoviridae RepID
                     =R9ZWT3_9CAUD"
                     /codon_start=1
                     /transl_table=11
                     /translation="MIIFRYICKMKIQVGRNQKVWFTSDTHYAHTNICRAISNWPDED
                     KTRDFESLDKMNAAIVNAINNNVGPDDILFHLGDWSFGGFDKIAEFRSRIMCQNIHLV
                     LGNHDHHIDRNKEGIQDLFASVSKYHYLTLRVDKGGTHDVHRMVLCHFPIASWHDLNQ
                     GVIHLHGHVHLPPHLKFGPGKMMDVGMDGSNGMEPYELKDILKLMSKRENRSMIAYDH
                     HE*"
                     /db_xref="UniRef100_R9ZWT3"
                     /db_xref="S0A1Z8_9CAUD"
                     /db_xref="cti:RALTA_B0988"
                     /db_xref="R9ZWT3_9CAUD"
     gene            297549..297947
                     /locus_tag="PH2015_19_scaffold_1_prodigal-single_375"
     CDS             297549..297947
                     /product="Putative uncharacterized protein n=1 Tax
                     =Pseudomonas phage JG004 RepID=F4YDH3_9CAUD"
                     /codon_start=1
                     /transl_table=11
                     /translation="MNKVLYIVRGLPGSGKSTFAKSLVKEDYCHKEADMYFINEKGEY
                     KFKPTQIKDAHKWCREEVDNLMRYSHSPVVVSNTFTQEWEMEPYMELAKRYDYTVFTI
                     IVENRHGGVNVHDVPEDVLQAMKDRFEVKL*"
                     /db_xref="UniRef100_F4YDH3"
                     /db_xref="A0A0A1IV44_9CAUD"
                     /db_xref="vvm:VVMO6_01635"
                     /db_xref="F4YDH3_9CAUD"
     gene            297949..298248
                     /locus_tag="PH2015_19_scaffold_1_prodigal-single_376"
     CDS             297949..298248
                     /product="hypothetical protein"
                     /codon_start=1
                     /transl_table=11
                     /translation="MKQVIHNIGYKGVGSGILNTFPMVWDCDFPTFAKKIRQKGNIKQ
                     LFKWAKESHVPPSTLVLFITIWHEDRYWEYPIRMINVREYRKHWELKYKKEWKES*"
     gene            298233..299252
                     /locus_tag="PH2015_19_scaffold_1_prodigal-single_377"
     CDS             298233..299252
                     /product="RNA ligase, DRB0094 family n=1 Tax=Chitinophaga
                     pinensis (strain ATCC 43595 / DSM 2588 / NCIB 11800 / UQM
                     2034) RepID=C7PHH4_CHIPD"
                     /codon_start=1
                     /transl_table=11
                     /translation="MERKLASIQVIADIRPIEGADAIEVARINNWDVVVAKNVGHKVG
                     DYVVYCEIDSFLPVREEFEFLRKSSFKRMGDQEGFRLKTIRLRGQVSQGLILPISIFG
                     DFGWTAYEGLDVTERLGIVKYEPPIPAELAGKVRGNFPGFLRKTDEERVQNLTKDYTK
                     WAEEGLDFYVTEKLDGSSATFYLNDGVFGVCSRNLDLEETEGNTFWKVARELKLEEKL
                     RENGQNLAIQGELIGEGIQGNPYKIKGHTVRFFNAFDIDSQTYYGLPMFLALFEHQFK
                     LEIVPLLTNLTMKLPQTIDECLAFADGKSVLNDRFDREGVVFRTMDRTVSFKAISNTF
                     LLKEK*"
                     /db_xref="UniRef100_C7PHH4"
                     /db_xref="cpi:Cpin_2419"
                     /db_xref="C7PHH4_CHIPD"
     gene            299254..299445
                     /locus_tag="PH2015_19_scaffold_1_prodigal-single_378"
     CDS             299254..299445
                     /product="hypothetical protein"
                     /codon_start=1
                     /transl_table=11
                     /translation="MFNGIYDMMDAAMAEALGVDLEIYIDIIDNKCTFEEADFIISAV
                     WDEDESEIEKAKEIFNKYI*"
     gene            299442..300134
                     /locus_tag="PH2015_19_scaffold_1_prodigal-single_379"
     CDS             299442..300134
                     /product="Uncharacterized protein n=1 Tax=Cesiribacter
                     andamanensis AMV16 RepID=M7N5S6_9BACT"
                     /codon_start=1
                     /transl_table=11
                     /translation="MIYVSIDIETTGLDNDNSQVLSIGLVVEDTNNLKPFDELPKLEV
                     AIIRERLEGEIFALNMNRELISDILSYKLAKTPEAKAEIVERTGREYLYEEDVTRRIF
                     HFLYDHKALDGGPDTFNPLYQNRVVEVINGKTYPALTSKMKPYYFNGAGKNFANFDNK
                     FLERLPRWKQVLKARGRTIDPSILFVDWKNDEAIPGLSLCKERAHLDPHVTHNAIDDA
                     MDIVKLLRTQYA*"
                     /db_xref="UniRef100_M7N5S6"
                     /db_xref="A0A0D3LI22_9BACT"
                     /db_xref="hsw:Hsw_0230"
                     /db_xref="M7N5S6_9BACT"
     gene            300131..300763
                     /locus_tag="PH2015_19_scaffold_1_prodigal-single_380"
     CDS             300131..300763
                     /product="Uncharacterized protein n=1 Tax=Aeromonas phage
                     phiAS5 RepID=E1A2W1_9CAUD"
                     /codon_start=1
                     /transl_table=11
                     /translation="MKVIFLDIDGVMNSTVFYKQRHKRRWRKPITWWYALRRIVRKLF
                     GIKPKAISLADWKIPDSHYTFDYQFNRLQKETCPQKWKWLSEWCNETGTKICISSTWK
                     NHFGVKDERTPEKWEDALLKLGFKNGTYVGITETYRTLRGDEIKDWLDKHPEVEDYAI
                     LDDDSDMLPEQFMKFHHCDPWFGLSPNHLYRINRQFENKSNYERLTQTIR*"
                     /db_xref="UniRef100_E1A2W1"
                     /db_xref="E1A2W1_9CAUD"
     gene            300763..301335
                     /locus_tag="PH2015_19_scaffold_1_prodigal-single_381"
     CDS             300763..301335
                     /product="hypothetical protein"
                     /codon_start=1
                     /transl_table=11
                     /translation="MKVIFLDHDGVICLSTEWGGRYKKQEKWGGRKLSMSNREVPLEY
                     RFDNFNKKAVKVLNQILEETGAEIVVSSDWKNWANLEEMGEYYEKQGIIKKPIALTTD
                     LGRCTWYNGMTWIWSPQWDLEMTRVIEIKQFLHDHPEVTHWVSVDDLNMGKNGEDWKD
                     WGLDNFVLTPSGSEGIKQSGIKEKILAYLK*"
     gene            301675..302142
                     /locus_tag="PH2015_19_scaffold_1_prodigal-single_382"
     CDS             301675..302142
                     /product="hypothetical protein"
                     /codon_start=1
                     /transl_table=11
                     /translation="MTQKYNIYLDDVRTPTANEWVVVRSYDEFVAKITELGLDNIGYV
                     SLDHDLGDTAMKEYFENVSPNYTLDYSNIHEKTGLDCAKWLINHFYDVHPEYLEQSRS
                     EKKRSLYFPFPHVYVHSANPIGSANIMGYVNNFLMNEAQPQDCVRVQIEHTVE*"
     gene            302139..302702
                     /locus_tag="PH2015_19_scaffold_1_prodigal-single_383"
     CDS             302139..302702
                     /product="hypothetical protein"
                     /codon_start=1
                     /transl_table=11
                     /translation="MIDNHKLLEQFMVFEDKDKFYFLQVIKRRKDNPELTGNNKVIAN
                     YYIYSMDDYYKYYALAMRECEINNARAYLRLNVRDDKKIGLECLRRTANLIADGNYRS
                     IKNTYDTVCGKHHSDKNKKWIVDFDEEWIPEKDDRVNDLIKAGAKIYAEIPTKSGCHI
                     ITSPFNRSKFRWSIDIHRDNPTILYVP*"
     gene            302699..303184
                     /locus_tag="PH2015_19_scaffold_1_prodigal-single_384"
     CDS             302699..303184
                     /product="Putative uncharacterized protein n=1 Tax
                     =Acetohalobium arabaticum (strain ATCC 49924 / DSM 5501 /
                     Z-7288) RepID=D9QQE6_ACEAZ"
                     /codon_start=1
                     /transl_table=11
                     /translation="MNIFILDLDVRKCAQYHVDKHVVKMILETAQLLCGVHHTTDGEY
                     EIPYKLSHKNHPCSIWVRESLTNYLYLCELGLELCQEYTYRYGKRHKSQDVIEWCIVN
                     KPNITDNGFTEPAKAMPDEYKVDDIVESYRNYYCGAKSGFAVWKGREIPYWYENQLEL
                     C*"
                     /db_xref="UniRef100_D9QQE6"
                     /db_xref="aar:Acear_1218"
                     /db_xref="D9QQE6_ACEAZ"
     gene            303178..303684
                     /locus_tag="PH2015_19_scaffold_1_prodigal-single_385"
     CDS             303178..303684
                     /product="Cytidyltransferase-related domain protein id
                     =3211470 bin=GWC2_Bacteroidetes_33_15 species=Odoribacter
                     splanchnicus genus=Odoribacter taxon_order=Bacteroidales
                     taxon_class=Bacteroidia phylum=Bacteroidetes
                     tax=GWC2_Bacteroidetes_33_15 organism_group=Bacteroidetes
                     organism_desc=Good +"
                     /codon_start=1
                     /transl_table=11
                     /translation="MLIKEKLADKILTQSKLIDFVSVNKNLGKKIVFTNGCFDLVHLG
                     HIEYLMRSKELGDVLIVGVNSDESVQLIKGPTRPIMSEEHRYHNLAAYYFIDAVVPFN
                     DETPLNLIKTIKPDVLVKGSDYKPGDVVGYDVVTNYGGEVICVDTSLSNSEYSTTKII
                     SKIRSLYD*"
                     /db_xref="gwc2_scaffold_141_11"
                     /db_xref="pca:Pcar_1282"
                     /db_xref="85664333"
     gene            303714..304283
                     /locus_tag="PH2015_19_scaffold_1_prodigal-single_386"
     CDS             303714..304283
                     /product="hypothetical protein"
                     /codon_start=1
                     /transl_table=11
                     /translation="MSNFKMKKSEFIELNLNRVILKEDEENKLTSTELEEIKPEEDEN
                     NDVESKDEETKTEEPKDTENNGGDFKEVIAEILHSRTQAHIFHWQTVGEHSLAMHQAL
                     QLYYEGIVPLIDGFVESYQGKYGIMKGYKCPEGFSDFESAEGLIKYFQELETKIESNR
                     SSIKESYLQNQIDTFVELINSTIYKLKFL*"
     gene            304379..304855
                     /locus_tag="PH2015_19_scaffold_1_prodigal-single_387"
     CDS             304379..304855
                     /product="hypothetical protein"
                     /codon_start=1
                     /transl_table=11
                     /translation="MNPFLERKNELTELHLKKDKVASDIKKIKEDLEKKIEAITQVHK
                     SMLLDIEIKIKDFPKLCDHTDENGDSATGKEHKIIIPSIVGDITLVKQMCSLCGGTIS
                     EQKVEITRSKDAEREFKTWYQIDDDETFVDTMTFDLNFTNDLMRYIDMKYIKDGSK*"
     gene            304842..305264
                     /locus_tag="PH2015_19_scaffold_1_prodigal-single_388"
     CDS             304842..305264
                     /product="SsrA-binding protein n=1 Tax=Fibrisoma limi BUZ
                     3 RepID=I2GR30_9BACT"
                     /codon_start=1
                     /transl_table=11
                     /translation="MVVNKKARFDYEFLRTEVAGIQLMGSEVKAINDGKISLVDSFCV
                     FISDELFLVGSNIPGNNTAYSHEPIRHRKLLLKKRELIKLRRELVKGLTIVPYKIFKN
                     ERGMYKIEIALARGKKNYDKRNTIKERDIDRETSKNLY*"
                     /db_xref="UniRef100_I2GR30"
                     /db_xref="I2GR30_9BACT"
                     /db_xref="sli:Slin_5661"
     gene            305294..>305386
                     /locus_tag="PH2015_19_scaffold_1_prodigal-single_389"
     CDS             305294..>305386
                     /product="hypothetical protein"
                     /codon_start=1
                     /transl_table=11
                     /translation="MSDFKVDNMHYFELMDRTSIILSNVDQFLIQ"
ORIGIN      
        1 AAGTAATGAG CGATTTTAAG GTAGATAATA TGCATTATTT TGAATTGATG GATAGAACAT
       61 CAATAATATT AAGTAATGTC GACCAATTTT TAATTCAAAA CCCAGGGGCT AAAACTAATA
      121 AAAGTATAGC AAAAAAATTA AATAAAGTTG GGGAATTATT AGCAGAGGTT TATTCTGAAT
      181 CTGGTGCAAT ATTTTTTGAA AATTCTGAAA AAGAAAGCGG GGATGAGACG AGCATTGTAT
      241 AAAGTTTTGT TTGTACTAGA CCTCATCTAT GAGAAGTATA AACGAAAAAG AAAAAGTATC
      301 TGGGAATTAT AAATAAATTT AAATAAAAAC AAATGAGAAA AACAAGAGTA ATGATGGCTT
      361 TAAAAGCACA AGCTTTGGCC GACAGAGAGA AAGCGTTAAT GGCTTTAGAT TTATTAGAAA
      421 ACCAAGCTGT TGGTATTGGT GACCACACCG CAAATGATTT CCTAAAAGAT GCTACAGAGG
      481 CGTTGGAACT TTTGGTTGAT GCGGATGATA AATTAGAGGC AATTGAGAAA TATTTTAAAT
      541 CAGCGGAGTA AAAAATGAAC AATCTAGACA AACAATACCA AGCATTACTC CAAGACATTT
      601 TGGATAATGG GAGTACTAAA AGTGATCGTA CTGGCACTGG AACCATTTCA GTATTCGGTA
      661 GGCAGATCCG TCACAAAATG AGTGAAGGTT TCCCTTTACT TACAACCAAG AAAATGGCTT
      721 GGAAAACTAT GGTGACCGAG TTGCTATGGT TCCTTCGTGG TGATACAAAC ATCAAGTTCC
      781 TTGTTGATAA TGGTTGTCAT ATTTGGGATG GAGACGCTTA CCAGAACTAT TGTAAAAATG
      841 CTGATGAAGG TACTTTTAGT AGAAAATGGT TAAAATTGGA AGAATCTTTT GATGGGGTTT
      901 TTACTAACGA AGAATACTCT CTTTACACTC AAGAAGAATT CATCAACAAA ATCAAAACAG
      961 ATGATGAGTT TGCTCAAAAG TGGGGTGAAT TAGGTCCTGT TTACGGTAAG CAATGGAGAA
     1021 GTTGGGGTAA AGATTTCAAA CAAATACCAA ATGAAACTGG GAATGGTGTT TACAATATTA
     1081 CAACAACAGG TATAGACCAA ATCCAAAACC TAATCAACGA CCTTAAAACA AATCCAGACT
     1141 CAAGACGATT GATGGTTAAT GCTTGGAATG TTGGAGAATT AGACCAAATG GTTCTTCCAC
     1201 CTTGTCATCA TGGATTCCAA GTTTATACAA GAGAGTTGAG TTTAGAAAAG AGATATAACA
     1261 TATGGTTCAA TAACAATTAT GAAACTGGTA TGGAAAGGTT CTTTGACCCT AATAATTTAC
     1321 CTGATTTTGA TGACCCATAT TATACACCAA CCCCAACAAG AGCAATCTCT TTAATGTTCA
     1381 ATATGAGGTC AAATGATGTT CCATTGGGTT TGCCATTTAA TATTGCGTCA TATGCACTTC
     1441 TTTTAGAGAT TATTGGTAAA ATTGTTAATA TGGTTCCAGA TGAATTAATT GGTAATTTAG
     1501 GTGATTGTCA CATATACCTC AATCAAATTG AAGGTGTTAA GGAACAAATT GGTAGGGAAC
     1561 CACTCGAATT ACCAACATTA AAACTACCAA AAACAGATGC GTTTTGGGAT GGGTTTGATG
     1621 TTAGTTTGTT TGGTCATTTA GAACCATCGG ATTTTCAGAT TGAGGGATAC AAAAGCCACC
     1681 CATCAATAAA AATACCATTA TCTAATTAAC TTTTTTGAAA TTATAGATAT TTATATTAAA
     1741 AGGTAAACCT TAAAGTAAAT CAATATGAAG AAGTTTTTAG TGTATGAAAT CAAAAACAAT
     1801 ATAAACGGTA AATCTTATAT CGGACAATAT AGTGGATTAT TATTTGAGAA ATATTTTGGG
     1861 AGTGGAAAGT TGATTAAGTT GGCAATAAAA AAATACGGAT TAGAAAATTT CTCTAAAACT
     1921 ATTTTAGAAG AGTGTTCTAA TAAAGATGAG TTAAACGAAA AAGAAATTTT TTGGATTAAT
     1981 AAACTCAAAA CAACTGAAAA CGGCTATAAT TTAACAGAAG GTGGTACTGG TGGAGACCTA
     2041 TCTGAATTTA TTAAGTATGA TGATAATTGG GTTGAAAACC AAAGACTCTC AACAAAAAAA
     2101 TATTGGGACA ATATAAGTGA TGATGAAAGA AAAATAAGAA GTGAAAATGT GTCTGGTGAG
     2161 AAAAATGGAA TGTATGGTAA AGACGGATTT TGGAAGGGTA AAAAAATACC TAAAGAAATA
     2221 GTTAAAAAGC AATTAGATAA TAGAAGAAGT TATAATAAAG AACAGAACCC AAATTGGAAA
     2281 GGGGGGTTAA CTTACATCTA TTGTGAATGT GGTAAAAGAA TAGGTTATGG TCACACTCAT
     2341 TGTAATAAAT GTAGACCTAG AACTGAAAAT AATAACCCGT TTTTTGGTAA ACAACATTCG
     2401 GAAGAAACTA AAAAAAGATT AAGTGAAAAA AGAAAAGGTA AAAAACCAAC TAATATGACA
     2461 CAAGTTCAAA TTGATGATAT TGTTTATGAG AGTTTGGCGG AAGCCTCAAG ACAAACAGGT
     2521 ATTCCATCAC CAACTATTTT ATGGAGAATA AAATCTAAAA ATAAAAAATA CGAAGACTAC
     2581 CAATCACACC CAACAATAAA AGCACCCCTA TCAAATTAAA AAAATGTTAG AAGTAATAGG
     2641 ATATATAGCA ACAGCAATGA TCGCCATTTC ATTTTCAATG GCAAATATAA CCAAATTAAG
     2701 AATTATTAAC TCGTTAGGGT GTATCCTATG GATTGGCTAC GGTTTTGGTT TGGGTAGTTA
     2761 CCCCATAATA ATAACAAACA CCCTAATATT AGTTTTAAAT ATCTTTTTCT TGGTTAAAAA
     2821 GTTTTTTAAA GGTGATGAGG TTGTTGGCAT TATCGCAGGT AATTTTGATG TAATACACCC
     2881 AGGTTACATA GCGATGTTTA ATGAGTGTAA AGAAAACTGT GATCGATTAA TAGTCTTACT
     2941 ACACTCAGAC CCATCAATCG AGAGACCCGA AAAATTAAAA CCGATATTAC CAGTTGAGGA
     3001 TAGGGTTGGT ATTTTGAAAT CACTTACTCA GGTTGACGAT ATTATGGTTT ATGATGTTGA
     3061 AGGTGGTTTA TACAAACTAA TACAGTATAT AAAACCAGAT GTGCGTTTTC TTGGTGATGA
     3121 TTATAAAAAT AAACCTTTTA CTGGTGACGA TCTAGGTGTT AGAATCCATT TTCTTGATAG
     3181 GTCACACGGA TGGTCGACCA CTAAGTATAA GAAAATGATA GCCGAAACAG TAAAATGAAT
     3241 TTAAAAAGAA GTGTAATTAA GTTATTCGCT AAGAAGCCAG AGAAAAAACT AACCTGGTCA
     3301 GTGGAAGATT TTAAGAAAGC TAGAATGTGG TCCAAAGGAC AACCACACCC TTATGATAAG
     3361 AATAAATCAT TATGGGATTA CCTTAACCAA CCTTGGAAAG ATAGTGTGGA TATACTGCAT
     3421 GAAGTTAATA TGATTTTAGA TTTAAAAGAA GATGGGGTTA GTAAATAATT TTTTCAAACA
     3481 TAAGTTTAAG GATTCCCTGG TAAACCTTAA ATCGAACATA AGTAATCGCT ACTTTAATAG
     3541 TGAATATGGC GAACCCATAA CACCGCCAGA GGGTTACAGA AATGTTTTTT CTGATGAGTT
     3601 CGAAGAAGCA TTAAATACAA AAACTTGGAG GTATGGGCAG CCATGGGGTG AGTTTCACCC
     3661 GAATGATTTA CACCAGTATT ACGATAATAA CGGAACATTA AGTTATGTAT CACCTGAAGG
     3721 TTTAGTTTTA GAGTTAAGGA AACAACCCAA AACTTTCTTA AAGAAGGATT TAGCTGAGTG
     3781 GCAACAAAAA CCAAATATGC CAGAAGAAAT AAACATACCT GTGGGTGTTG GGATGGTTTC
     3841 TACCAGAGAG TCCTGGAGAT ATGGTTGGTT TGAGGGGTGG ATAAAACTAC CAAAAGGTCA
     3901 ATCCTACTGG AATGCGTTTT GGTTAACAGC ACTTAAAACC TGGCCACCTG AGATCGATAT
     3961 CTTTGAGGGT TATAGTGAAG AAGGTCCTTA CTATAACGTT GGTCGTGCTA AGGACAGAAA
     4021 AATACAACCT AATCTACATT ATGGTGTTAT TGAAGATGGT ACCAAAAAAA TGTACTCACC
     4081 GTTTAATAAT ACCGTTAAAG ATTCAACGGA ACGATTCGTT CAATACGTTT GCCACTGGGA
     4141 GCAAGATTTT ATTAAGATAT ATTATGACGG TAAGCTAGTG TTTCAATGTA CAGACGTTAA
     4201 TATATTAAAA TGGTTTAATC GTGAGGACGT ATCCCAATAC ATTATATTAA ACCATGGTTT
     4261 ACATAGCTCA CATACTGATA ATCCACAGGA GAGTGCAATG TTAATTAGAT CAATAAAAGT
     4321 ATACCAAAAA AATTAGATAT GACATTAAAA GAATTAAAAA ATTGGTTAGA TAAACTACCT
     4381 GAAGACTTTT TAGAATTTAA CGTAGTTAAT GGTGAGGTTG GGATGCTCGA TGGTGAATAT
     4441 ATGTATCGCT TAGACAAACC AGTCACAACA CTAACAGTCG ATGTTGAAAA TAAAGAAATT
     4501 GTCATACTAA ACGACTCTCA GGAGACTGAG GATGAAATTA ATAACAATCG AGAATGAGAC
     4561 TAATATCACA TAGAGGTAAT ACCGAAGGGT CAAACCTAGA TTTAGAGAAT ACAGCACCAT
     4621 ATATCGAGTC AGCTATTAAT AGTGGATTTG ATGTGATGAT TGATTTATGG TTATTTGACG
     4681 GTAAAATTTA TACTGGTTCT AATGAACCCA AAAATAAACT TGACATTGAT TGGTTAGAGA
     4741 AATATAATAG TAGGTTGTGG CTTAATTGCC GAGATCAAGT TATATTAACA AACTTACTAT
     4801 CCCTAGATCC GCTAGGTAAA CACTTACACT ACCTACATTT TTCAGAAGGA CCGATGTCAT
     4861 TGACCAGTAG AAACTACTTA ATAACTAAGG AAGAGTTCAG TACCCCAGCA TCCATTGTAT
     4921 ATCAGCCAGA TGTAAATAAT AAATTAACAG ATGTGTACGG AGTTTGCTCC AACTATGTTA
     4981 AATCATATAT ATAAATCCCA TGGAAAAACC GTTTATTGTA GAACAAAAAA CTTTTAAAGA
     5041 TGATCGTGGT GTCTTTTGTG CAACACCAAT ACAAATGACC AGGAATAAAG CTTTAGATAA
     5101 ATTCTGGGTA CAGGTTAACA CTAGTATTAG TGAAGAAAAA CACACATTGC GTGGTGTGCA
     5161 TTATCAAGAA GAACCCTTTG AGCAAGCTAA ATACCTTAAG ATTGTTAAGG GTAAGATATT
     5221 AAACCTGTTA ATTTGTATCG ATAAATTAAG ACCAGACTTT GGTGAGGTTA CCGTCTTTGA
     5281 AGTAGATGAT AATCAGGCGG TTATGATACC CAGAGGTTAT GGGAATTGTG TTTTCACATT
     5341 AGAACCAGGT ACAATTATAC AATACTTTGT TGATAACAAT TATTCACCTG AAAAGGAGAG
     5401 ATCAATATCA TATAAAACAA TACCAGAGTT TAAAGAAATT ATCGGTAGAT ACACAAATAA
     5461 TCCGAGCATA TCAGATAAAG ATTTAAACGG TATTTCTTGG GACGAAATTT AATAATATGG
     5521 GGTTATACGA AGCTAGGAAA TTTGTTGCGG AATCATACGC TGATAATGAT TTAATTGGAA
     5581 AACAATTATT GGTTGCTTAT TTGGTATCTA AAGGTCATAA AATAAAAGAG GGCACCTTTA
     5641 AGGAAGACTT TGGTGTAGAC ATCGTTACTG AGTATAATAG TATTGAGTAC CTATTTGAGG
     5701 TTGAGATGAA AGATAAATAC GATTTTGTTG ACTCAGAATC ATTCCCGTTT GAAACGGTAT
     5761 CTTTTTTAGG TAGAAAAGAA AAATGGAAAG ATAAAAAATA CTATTACTGT ATCATAGGTA
     5821 ATAAAACAAA GGCCGCAATA TTTTGTCACT CAGACACAAT CTTTAAAGAA GAATATCAGC
     5881 AGGTTATAAA TATAGACACG TACAATAGAA AGGGTTTAGA CCTTTTCTAT CGAGTACCTA
     5941 AAGAGTTATG CGAGTTTAGA ACACCAGAAA CTTTTTATAA GAATAACTAT AAAGAGGTTT
     6001 GGTCTAACGT TTTAACCTAA ATAAATTTTA TTACCAGCGG TGTAGGCTTT ACTGAAGGTC
     6061 ATATTGTCAA TGACTTTATA AATTCTACCA CCACCTTTAT AACTTTCAAC TGAAGGCTCA
     6121 ACGACTTTTA CATAAGCCTC ACCACCGTTT TGGATATAGT AGTATTTTGT TGCTGGCATT
     6181 TTATCATCTT CACCTTTTCT AACACTAACA CAAGATTCAT AAACAAGACC GTTTTCGAAT
     6241 TTTTTTATTT CCATCTTCTG TTCACCAATC TTAATTGGTT CATTTGTGGC CAGCTCGAAC
     6301 AACTCTGTTG CACCAGCTGT CATCCAATAA GGCGCAACCC TAGGGTTATA AATAAGTTGT
     6361 GAGTCTGGTG ATCCAGGTGA TCCAGCACCG TGACTAACCT CAATATCAGA ACACTTTAGG
     6421 TACGAGAACG GAAATTTATT GGCGAAACAC TTAATTTCAT AACCACTACT AGCACGATTA
     6481 ACCAATGAGC AGTTGTAAAA CTTCATACTA AATTCATTGA CGTTGAAGTT ATTCCTTACA
     6541 CCACCAGCCG AAACTTTATC AATTAACTCG TCAGGATTAA AATTTAACTT ATCATCACCC
     6601 AAGTATTCTG TCTTACCATT AGGTTCGATT TTCCAGGTCA TGAAGATATT CTTACCAGTT
     6661 TCTTTATCAC CAGTTTTAGC TAAGTTAAAT CTAACTTTAT AAAAACTAGC GTTAGTTTTT
     6721 TCATTGTCAT CAGAAGGTGT TTCCGTTTCA ATGTCTTGAT CATCAAAATC CATAGTTAAT
     6781 TGTTCCCCCT CCGTTAAAAA ATTATATGCC ATGTCAGTAT CTTCGATTTC ACAAAGGTAA
     6841 CCAATTTCTC TTAATCTTTT TTGTTCAGAT AAAATATTCG CCCTTAATAC ATTACTTTTT
     6901 TTATCAAACC TTCTCATAAA TGCGTGTTAT ATCAATAAAT ATAAGCTAAC GTGTTAAAAA
     6961 ATTGTATTAT TTTTTTGTGG GTTAAGTTTT TTATATTACC TTTGTAAAAA AAACATTATG
     7021 TACAAGATTA AAGCGATACT AGAAGTTATT TGGATGACAT TTTTACCACT ATTAATAGCA
     7081 AACATATTCA TATATGTTAT TGGTAGTTTC ATCGCATGGG ATATGAACCC GATGAATTGG
     7141 TTGTTATTTA CAACAACTAT CGGTAGAGTC ATTTACGTTA TCTATTTTGT AATGGTTTTG
     7201 GTAAAAGTAC CAGATTTTTG GGATCAATTT TAAATAAAAA ATATATGATG GAAAGAGAAA
     7261 TTAAATGGGT ATTAGCCCAA CACGAAGGTA CGAATCACAT GTACGACAAA TATTTGCCTT
     7321 ATGAGTTTCA TTTGCGCATG GTCGCTAACA TGGCTAACAA ATTTATGTAT CTGATGGTAC
     7381 CTAAGGATCG ACTACACCCA GGAAACCAAG ATGTTCACAA CATTATGCTT GGTGCTTGGG
     7441 GTCACGATTT GATTGAAGAT ACTCGTGTGT CTTACAATGA TGTTAAAGAG GTGTTAGGTC
     7501 ATGATGCTGC TGAAATTATT TATGCGGTCA GCAACGAAAA GGGTAAGAAC CGTAAAGAAC
     7561 GTGCAAACGA AAAATACTAC GAAGGTATCA GAAACACACC AGGTGCGGTA TTCGTTAAAC
     7621 TGTGCGACCG AATTGCTAAC GTACAGTACT CAAAGATGAC TGGTAGCAGG ATGTTTGAGA
     7681 TGTACCGTAA GGAAAATGAT GAGTTCATGA CTAGACTTGG ATATACATTC AACAATAGCC
     7741 ATCAGTGCTC TGAAATGTTT GAATATTTAA TTGAATTATT TAACGATTAA AATTATGTTT
     7801 ACTTTATACG AAGTTGGTGG TTGCGTTAGA GATGGGATTC TTGGGTTGAA ATCCAAGGAC
     7861 ATCGACTACG TTGCGGTACC ATCTGATGGG TTACTTATAG ACGTTAGTTC CGCTCACGAT
     7921 ATGTTTGATA TTCTTGGAAC TCACTTAAAA GAGGGGGGGT TTGAGTTGTT TTTGGTAACA
     7981 CCTGATTGTT TTACCATCAG AGCAAAGTTC CCAAAAGAGC ACAAGTATCA GGGCGTTGCT
     8041 GACTTTGTAA TGGCTCGTAA AGAGGTTGGG TATGTTCCTG ACACCCGACA ACCTATTATT
     8101 GTACCAGGAA CCTTATATGA TGATTTGGAA CGTAGAGACT TCACATTGAA CGCTCTTGCC
     8161 AAAGATGAGA ACGGAGAAAT TATTGACTAC TTTGAGGGTA TGTGGGCGTT GGAGAATAAA
     8221 ATACTTCTAA CACCCTTGGA TCCAAAGATT ACTATGATGG ATGACCCTTT GAGATTATTA
     8281 AGAGCTTTCA GGTTTTCAAT CACCAAAGGT TTTACCATCT CACCAAGAAT TTGGGAAACC
     8341 TGTTTGATGG ATGGTATTGT TGAGAAACTT GATAAAGTTG TTTCACAAGA AAGAATCAGA
     8401 GATGAGGTTT TCAAGATGAT GAAACACGAC ACACTCAAAA CACTTGAGTT ATTTGAAAAA
     8461 ATTAGAAAAA TTAATCCAAA GCTACTTGAG ATCATGTTTG GTCGTGGTAT GTGGCTTAAA
     8521 CCAACAACAG AACAATGATG ACAATTGAAG AAATGGAAGC ATTCTTTGAC TCCCCTGAGG
     8581 GAAAAGAATC TTTAGAAAAA TTTGCGGAAA AACTTAGACG AGAACAAGAA CATAGAGATC
     8641 GATGGGTCGA TCGTATGTGG AATCGTATTA AGGATAATAT TGACGGATCA ATAGAACATC
     8701 TTGATAACTG GTATAGTTCC GATAAATACA GAGATCGTGA ACATAGAAGA GGTTATGAAG
     8761 CACGTGAAAC ATTATTTTGG GTTTTACTTG GAGTGGCTGA GAAGTATGGT TCTGAGGTTG
     8821 GTGATGAGTA CGAGCTTTAC GCTAACCCAT TCACTGGTGA AATGTTTAAG ATAGGTTCTT
     8881 ACATTATCCA GGTTATGTAT GGTCAGGGTT CGGTAATTAG AATTGATAAA CAAAAATAGT
     8941 ATGATAAAGC GCAATAAAAT ATTTGATATA ACGCCTGAAG AGCGTGAAGA AATCCGCAAC
     9001 GCAAGGATTA AGTGGATCAA AGAGATGACA ATGGAATACC AAATCGGGTA TTATGTTGGT
     9061 GAGCAGATCG TTAGTAAGGA TTTACCCTGT CTTGATGTTG ATATGATTCA CACTAGTAGG
     9121 GTGATCACCG TTACACCAGA AGAGTTTGCT GAAGCTAAAA GATTGAGTGA TGTTTGGTAC
     9181 AATAACCATA ACGAGAAACT ACATGGCGTT GACGACCCCA ATTGGGTGGC TCTACGGGAT
     9241 TATCACAAAG AACTTGAGGA TAAGTATCTC CCTAAGGTTT TGACGTGTCA TATCGATCCT
     9301 TTTAACGTTG TTGATATGGA AGAGTTTAAG AGGGGTGTTA GAACGGCTTT GTGGGATTGT
     9361 GATATGTGTC ATTACGATAT TAGTGAAAAC TCTGACATAG GTGTCGAATA TGATGAAGAT
     9421 TATTATTTCG CAATAATCAC ATTAAAAAGA TAATAAAATT TGGTTTTGTG AAAACTATTA
     9481 ATTACTATTA TAAAAATTGA TTAACATGAT AAAACAATCA CTAGAGAAAA TCCTTTTTAT
     9541 GGATATCGAA ACAGTGGGTT GTCAACCCAA CTACAAGACA TTAAAAAAAG TTAACAAAGA
     9601 ATTGGCCTAC CAGTTTGAGC TTTACGAAGA TCATTTCAAA AGAAAATACG CTGAAGAAGC
     9661 TGATAGCACG ATCGACCAAT TGTTTGAGAA TAAAGCTGCT CTAACACCAG AGTTCGCTAA
     9721 GATTGTTTGC GTTAGCTTTG CATTCGTTGT TGGTGGTGAA GTAAGAGTCC AATCATTCTC
     9781 TGGTGAGGAT GAAAAAGCTT TGTTGGTTGG TGTTAAGGAT ATCTTGGAAA GAGTTCACGC
     9841 TAAAGATTAC ACACTTTGTG GTCATAACAT TAAGAACTTT GACATCCCTA CGTTGGAGAA
     9901 GAGAATGATC ATCAACGGCA TCGCCCTACC TAAAATATTA CCAGCGTATG ACGTTAAACC
     9961 ATGGGAGATG AAGGTTATCG ATACCAAAGA TATTTGGGCT TGCGGTGCTT TCGGATCGAT
    10021 CGGTACGTTG GAGTTGATGT GCGTTTCTTT GGGTATTGAA TCACCTAAAA ATATGGAAGT
    10081 TACTGGTAAT AAAGTTCATG AGGCTTATTG GGGTAAAAAA GATATTGACG GTATAACCGA
    10141 ATATTGTGAG AGAGATGCCG TTACTTTGGT TGAAGTTTTA ATGGCTCTTA AAAAATTAAA
    10201 TTAATGAGTT ACGTCAAGAA GTTTAAGGTA GTGGAAGAGA TGTTCGCTAA GAAAATAAAA
    10261 CAACTTGGCG AAACATCACC ATCATCAACC GATGAGGATA TCAAAGAACA TTGGGATATT
    10321 AAATTAGAGG TTAAGTTTGA TGTAAAGGCT GTTAAAAAAG TTAACCGATC TGATGATGAG
    10381 ACTGATGAAA CAATCCATTG GGTTGAATTA ATCAATGTTA GAGGTGATAA AGGTTGGTTA
    10441 TACGGTGAAG CAAATTACTT TGCGTTTGAA TTAAATGACT ATTGGGTTGT TGTTTCAAAA
    10501 GAATCACTAC AAAGCTTTAT CGCTAAAAAA TGTCAGAAAA AAGAAATGAG TGAGAAACCC
    10561 GCTCTTTATA AAATATACAG AAGAAAGGAT CGTTTGGATG CAATTACACT TGTTAAGACG
    10621 ATTGACCTTA TGTGTTTAGC TGAGCAAATA ATTGAGAAGT AATGGAATAC GAAAAATGTG
    10681 ATTGCGGTAA GAAAGCTGTT TGGTTTTACA TGCCAGGTTA TTCTGGTGGT GCGAACCCAT
    10741 ATTCTTGTGA CGACTGTATC ATTGATCCAG ATGATAAAAT AGGTTGTTCA TGTAACTGGC
    10801 GTTATGCTGG AGAACAAGAA GGTTTACCAA TCGATTTACC AGAAGGTATT GAAGGTAAGG
    10861 ATTGGGCTTG GGTTGAACAC CCTGGGGATG AGTACATGAA TAAAATAACC AAGGAAGATG
    10921 ATAAGCTTTG GCAATATCTT GATGAAAGGG GTAGACCATA CCCGTGTGCT GAGTATGATT
    10981 ACGATGAGGA TGGGTATGAT ATCACTGAAG AGGAGGAATA ATCTATGGGC TGCGACATAC
    11041 ATTTATACAT AGAATATAAA AGACCCCAAG AGAATAAGGA ATCGTATGAT TCCTTTGGTT
    11101 CCTCTATTTA CATGGGTAGG AACTACCATC TATTTGGTTT ATTAGCTAGA GGTGTTAGGT
    11161 ATTCAAGTGA TAAATCTTTT GAACCCAGGG GATTACCACC TATTAAAGAA CTCAGTATTG
    11221 ATGTTAGAGA ACGTGCTTTT GTTCATGTTG TTCATGAGGA TGATCCTTTT TACGATAAAG
    11281 ACATAATGTC AGCCTCTGAT GATTGTATCA CAGCTGAACA GGCTTTAAAG TTTTACCAAA
    11341 ACAAAAGAGA TGCGCTTGTA TATAGCGATT CAGGTAAACT TGTATTGGCT TATGCTCCTT
    11401 ATACACACTC TCATTCATGG TTGACACCTG ATGAGTTTAG AAAATGTTGT TCAAATTACT
    11461 TGATTGAATG TGAGGATTTC TCTGATGAGC TTCATGCCGA TAAACCAGAA TTACAATTAG
    11521 AGTGGTCGGC AGTTTTAAAC ACCTTAGACT TCTTTATTAA GAAGGGTTGT GACGCCAGAA
    11581 TCGTGTTCTG GTTTGATAAC TAAAAATAAC AATAACATAA ATTAAATTAA AAAAAATGAG
    11641 TTCTAAAAAA TTCCTGTGGG ATTATTTAAA TGCGTTCTCA CCTGTTGGTG AAGAAACCGA
    11701 AGGTCAGAAG ATTTGGGTTG ATTACGTTAG AAAATTTTCT AATGAAGTTA ATAAAGATGC
    11761 TTATGGTACG GCATATGCTG TATTAAAGTC ACCATACAAT GAGGCTTATA AAGTTGTAAT
    11821 TGAGGCTCAC TGTGATGAGA TCGCTTGGAT CATAACACAA ATCGAAAGTG ATGGTTATGT
    11881 TCGAGTTAAA AGAGCGGGTG GTTCAGATAA TATGATTGCC GCTTCAAAAT CAGTGTTGAT
    11941 CCACACACAT AAGGGTAATA AAGTTAAAGC TTACTTTGGT AGCCCAGCGG TACATGTTAG
    12001 GGATAAATAC ACACAGATGG GACCAGATCA GCATGAGCTT TGGTTGGATT TGGGTGTCGA
    12061 TAGTTCAGAA GCTGTTGCCG AGTTAGGTGT TGAGGTTGGT TGTCTTGTTA CATTCGATGA
    12121 CCAGTTTGCT GAAATTGGTA ATTACTATGT TGGTAGATCA CTCGACAATA AGATTGGTGG
    12181 TTATATTATC GCTGAAACTC TTAGACACAT TTATGATAAC AATATTGAAT TACCTTTTGA
    12241 TCTTTATGTT GTTAACTCCG TACAAGAAGA GGTTGGTTTA TATGGTGCGA GAAAAATCGC
    12301 CAAGTTATTG GGTGCTGATA TAGCTTTAGT GCACGATGTT TGTCATAACA CAAATCACCC
    12361 TAAGATGAAC AAAGCTAAGG ATGGTGATAT TAAGGGTGGT AACGGTCCTT GTTTAGAGTT
    12421 CACAGCGCAG AACCATAGAG GTATCATTTC TTTAATTAGA AATGTTGCGA GTGAACACGA
    12481 GATCCCCACA CAATTAACTG TAGGGTCTTA TGGTAACGAT ACAGTGTCTT TCTTTTTGGA
    12541 AAATACACCA ACTGCTATTC TTGCGACACC TTTAAAGTAT ATGCACACGA CTGTTGAGAT
    12601 GGCACATAAA GATGATGTTA AAAACTGTAT TGAGTTATTT GTTAAGACAT TGGAGGCTAT
    12661 AACACCAGAG TGGATCGATT CGGTTAACTC AACAAAAATC TAAACATGTC AATTTCAGAA
    12721 TTATACCAAA AAGTTCTAGA GATCGAGAGT AAGTTCACCA ATAATAGTAA TACGATGATA
    12781 AGTATTATGG TGAACAGGCG TGGAACCACA TATAAAATAA CCCATACAAT AGAAAATGGT
    12841 GGTGAGGTAA CCACTGGTTA TGGGGTATCA AATATAAAAG AGTTGTTAAC TGTATTTGAG
    12901 ATGGGTATGG CCGCAAGATA TCGATTCAAA GATAGTAAAC CAGATGATTT AAGTTTATAA
    12961 AATATGATTA GAGTAGTAGT AACAGGGGGT GCTGGTTTTA TAGGTTCAGC GTTTATTAAC
    13021 ACCCTTTTAG AGAAAAATAA AGATGTTGCC GTGCTTTGTG TGGATAAATT AACTTACGCT
    13081 GGCAATAGGG ATAATATTAA GCACGATGTT GCGTTTCTTC AAAAAGATAT TTGTGATGTG
    13141 ACGGTAGAAG ATCTTGGTGA ATATGATTAT ATCGTTCACT TTGCCGCTGA ATCACACGTA
    13201 GATAACTCAA TCCTGGATGG GAGACCATTT GTTAGAACAA ATGTTGAGGG TACGTATAAT
    13261 CTTTTGGAAT GCGCAAGACG CAACCCAAGA TTAAAGAAAT TCATTCACAT ATCAACCGAT
    13321 GAGGTTTATG GTGATATGGA TAACTTCGTT TGGTCACCCA AACATGTGGC TCAAGAAGGA
    13381 GATTCTCTTT TCCCTAGTTC ATACTATTCA TCAACCAAAG CTTCTTCAGA CCTATTGGTT
    13441 ATCTCGGCAC ATAGGACGTT TGGTTTACCG TATTTGATTA CCAGAACATG TAATAACTTT
    13501 GGTGAGCATC AGGACCCTGA GAAGTTTTTA CCAAAGATTT ACGAATCAAT CATGGACGAT
    13561 ATTGAGGTTC CACTTTATGG TGAGGGGGAC CAAGTAAGAG AGTGGATGTA CGTTTATGAT
    13621 AACGTTGGTG TTATCATCGA CTTAATGTTT GATAACACTG TTATAAATGA AATTTATAAT
    13681 ATTGGTTCTG GTGTTCATTT TAAGAACATA GAAATCATCA ACATGATATC AGAAATAATT
    13741 GGTAAACCAG TTAAGTTTAA ACATGTTGAG GATAGACTTG GCCATGATAA AAGGTATTCA
    13801 TTAGATCTTT TTAAATTAAA AACTTACTAT AGAAGTAGAG AAATTCCTTT TGAGTGTTTG
    13861 CATTTAAAAG ATTTTTTACT AAATTTATAT TCTAAAAACA AATAATATAT GATTACACAG
    13921 AAAATTTTAG ACACATTCGT TTACAAAACG ATGGACGGTA ACTACCTAGC AACCGACCCA
    13981 ACAGAATTCG ATCAAGTGGT ACCTGGTGGA CCTTGGGAGA CAAAAGAATT GGCTGAAGCG
    14041 GCTTTGGTTG AGTACATCAA TCAAAATAAT ATTAGTTTTG AATAATAAAG TAAGAGTTAT
    14101 GAAATTAACA GTTAAAGCAG AGGAAGTTTA TACAACAACA ATCCTTAGAG AATCAATTGA
    14161 GATTGACACG GAAAATTACC CTGAATTAGA GGGTATGACA GAAGATGAAA TTAGTGATTA
    14221 TATCGATGAG AATATATGGG ACATGAAACC AACTAACGAT ATTTATTCTT CATTGGCTGA
    14281 GGAGTTATTA CAACAAGACA TTGATTACGA CAGCATAAGT GGTGAAGAGA CCACCTTCTA
    14341 TGTCGGTGAT TAATAAACAT CTAGATGGGG ACAAAAAAAA GTCCCCATTT TTTTTGTATA
    14401 ATGAAAAAAT TTGTTTAGAT TTGTATTCTA AAGAATTTAA TATGAGAAAG CTATTAACAA
    14461 TTTACGGAAT CATTATCGCA GCACTTATCA TTGGGGAGAT CCGTTGCATT TACAAAGCTT
    14521 TAACCTGCAA TTGGGAACCA ATTGGTAAGG CTGAGGTTAT TTATACCGCA TCATCTTTAA
    14581 CAGGGTTAGG GTGTGTTGTT GGTTGGTTTA ACATCGAAGA TAAGTAATCA TGAAACATAG
    14641 TGTTAAATTT AAAGCTGTTA CCTATAGGGG TGATGTTGTG AACAAAACTG TGAAGGTTGA
    14701 CGGCCCTGAG TTTAACCAGT ATGTTGAGGA TTTGGTGATT AATGGCACCA CGTTTTCATT
    14761 TACCGTTTCT ATTGAGGACC AAGTAATGGA ATGGTTGGAC GGTACTGATA AAACGAACAT
    14821 TATGGAACAG AATGGTTGGT ATACAATACT CGATTATGGT GTTCGTAAGA AGATACCTAA
    14881 ACAAACAAAA GCCGATAAAT TAGAAGAGTT TAAGGGGTTA GTAGATAAAT ACTTTAACCC
    14941 AGACTCTGAA AGGTCTGTCA AACTAAGAAA CGATTTTATG GTAACATACA TAAAAATGTT
    15001 TAATAAGATA CAGAAGCTAT CAGCGGAACA ACAATTTATC ATTATCTTAG GCACACTTGA
    15061 TACAGCTTAC ACCGCACAAT CTGAGGCGTA TAAACACGCT ATTACATTAA TACAATCCAT
    15121 ATCCGATAAG GATATTGCTA AAAGAGTGTT TGGGTCGAGG CAAAGAGTTA TAAAATGAGA
    15181 TCAGCAAAAA AATTGAATGT TCATATCCAT GAAGTCGTCT TAATTGTTGA TGACGAATTA
    15241 AGTGATGGGG ATGCAATAAT TAATTTAAAA GGCGATGTGC TAATATACAA GACAGAAAGG
    15301 AAGTTGTTAA CAGAAAATCT GGATATTAAA AAACATAAAA TTATTTGGTT TTACTCAAAA
    15361 AGTTTAACTA AAAAAGAGTT TTATAGTAAC TTTGTGTCGA GGTACACAAC ATTTTTTTAG
    15421 AAAAAAATAA ACAAATAATT TGGATATAAA ATATATTATA TGTTAATTTG TATATAAAAC
    15481 TAGACGATTA TGAGAATCGA GTTTATGACG GTCGCTTACC AGATCTACCT AATCCCAACG
    15541 GTAAAGGTAA CCAATGATAG AATACTCTAC GGCTATAAGA ACGTTGAGCT ATGGTGGTTA
    15601 AAATGGGGTA TTGAGATAAT TTATTAAAAA AATATGATTT TATTTAAACA AGGTATTATT
    15661 AAATTAACAG TTCATTATAA ACTGGAATCG AAAAGATATT TCGTTGGTAA AAAGAAGGTC
    15721 CTAGTCTCTA GGAAACTTTT CTTTATACCA GTTTACAATA ATGTTGACTA TGTTTTTGAG
    15781 CAAACCTCTT TTACTGGTGA CCCAATTAGT CCAGTAGAGT CTTTTAGACC AAAAAGGTTA
    15841 TATGTTGAGG ATGGTAAGAT TTACTATAAA CCTCATTGCA TAATTCATAT GTCAGATAAA
    15901 ACAGAGCACA CGGTATTTTT TGAAGACACT GGGTCTTTGT GGAAATATAA GAATGATCTA
    15961 ATTAACTCAA TGCCAGCGGG TCATATAGAT CTTAATGTCG CAAATAACGA TTAAAAATGG
    16021 AAAAGACTTT AGACTTACAC GGGGTTAGAC ACGAACAAGC TTACAATTTG GTTGACAAAT
    16081 TCGTTGGTAA ACACATTATG GCTAAAACGC AAGAGGTTTA TGTCCTAACA GGTAATAGCA
    16141 AGAAGATGAA AGAAATAGTG ATTCACACGA TAAGAGATTA TGGTGTTACA GGTCACGAGG
    16201 ATTGGCATAA TTCAGGTAAA ATGGTATTAG ACTTAAGATA ATATGGGAAT CTTTAAAGAG
    16261 TTAAAACAAA TAGGTTATAA ACAAAGATCA GAGTTTCCGA TAGAAGCTCT CGATTCGATG
    16321 GAGTTAACTG AAACAGAAAA GTTTCTTGAA ATAAGAATGG CTCTTAAATG GTTCCATTCG
    16381 TTGGGTTTTC ACTACTCAGC TATACCATAC ATCAGCAATG GTGTTATGAA ATACCTAGCC
    16441 TTGGTCATTG AAGGTGAGAG TCGTACAACA AAGGAAGATT TCACAGAACA CATCGAGTGT
    16501 GAGTTATTTT GTTTAAAAGA AATGGTACGA AGAAAAAGAA TGACCGACTA CGATATTCAA
    16561 ATGAGAAAAT TAATAGAAGA ATAAAATATG GCAGAAACAT TAAACCTAGT AAATCCAAAC
    16621 GACATTCTAT CATTTAAATA TGAGATCAGT CGTTTTCCTG ACGGTCAACA ATCCTTAAGA
    16681 TTGATTGAAA ACGGGTACAA TACATTCCAA TCGCTTAGAG ATTCTGATCA AGCACATGGT
    16741 ATCATCCTTA AATCAAGGTT GAATACCTTC AGCGATCTTG AACTTATCAT CTGTGCAACA
    16801 CAAGCTTTAA AAGAGGTTGG TGTTAAAAAC ATTGAACTTT ACATCCCATA TTGTATTGGT
    16861 GGTAGAAGTG ATAGAAAATT TATGGAGGGT GGTATTAATT ACATCAAACA TGTTATAGCA
    16921 CCAATTATTA ATTTACAGGG TTATAATAGT GTTACCGTCA TGGATCCGCA TAGTGATGTG
    16981 CTCGAAGCGT GTATTAACAA CTTTAAGAAA ATTGATAATA TTGATCTTGT TGATTTTGCT
    17041 TTACGTGATT ATTTTATTTC AAGAGGGTTA CAAACTTGGA GTAAGGTAAA CTTTGAAAAA
    17101 GTTCGATTCA TTTCTCCTGA TGCTGGTGCG TTGAAGAAAG TATTTCATGT TGCTGATGCT
    17161 GTTAAATACA GAAAAGAAGT TATCATCGCA TCTAAGCATC GTAATCTTGA AACGGGTAAG
    17221 ATTGATTACA CAAATGTACC TATGTCAGTA GATGATGCTG ATAAGGATGT GTTTATCATT
    17281 GATGACATTT GTGATGGAGG TAGAACATTC ATTGAAATAG CCAAGGCGGT TGATGGGGTT
    17341 AGAAAACTAT CAAGTTCAGT TAAACGTGAA CACTACGGTA AGAATTACCT GATTGTCACC
    17401 CACGGCATCT TCAGTGTCGG TTTTGATTTC TTAGTACAAC ACTTTGACGG CATCTATTGT
    17461 ACAAATAGTG TTAAAGACAT TCGAGATGGA ATCATTGTGG ATACATTCTC AAGACACAAG
    17521 ACAATTCATT CATTAGTAAA ACAACAAAAT ATATTTTAAT ATGGAAAATT TACACCCAGT
    17581 AGCCCAAGTA GTGGGCATCA TCGTAATCGG CATCTGCGTA TGCATCGCAG TTTTAGCCAT
    17641 GTTCACCACC TATTTTGATA AAAGATAATA AATATGACAC TAACAATCGT TTTAACCATC
    17701 ATTATTATTC ATTGGATTGC AGATTTTGTT TTCCAAGCTG AAGAATGGGC GAATAATAAG
    17761 AGTAAAAGTA ATACGGCTCT TTATAAGCAT GTACTAACCT ATTCAACTTT TTGGTTGCTC
    17821 GCTTCACCAT TCCTATTAAG TGCCTCAAGA CCAGATGAAA CTACTGAATG GTATGTATAC
    17881 TCTTCCATTC TATTTTTTCT ATTAACATTT TGCTGTCACT TTATCACTGA TTACATCACG
    17941 AGTAGAATTG TGGGTCGTAA GTTCGCAAAC CAAGAATACG GGAGTTCGAT TCCAAACACA
    18001 GGTGCATTTA CCGTAATCGG TTTTGATCAG GTGTTACACT ACGTTCAATT GTTTTTAACA
    18061 TACCAATTAT TAATAACCAA TGCTTGATTT ACATAACCTA TTAAACAAGT TTGTTAATTG
    18121 GATCAATTCC ATTGGCCAAC CAAAGGTTGC TCAACGAACA AACAGTGTTG AGACTATAAG
    18181 CGCAATAAAG GTTAAAAAAG AACAACCCGT TAAGGCTCCC GACCAATCGT TCATTATGAC
    18241 TGGTATAACC ACAAATAACA CGATAAAAAG CGCAACTTCT AACACATATG GGTTAGGTAG
    18301 TACATCTTCT TGGGTTAGTA CTGAAGCATA TTCAACTGGA ATACCTGAAG ATCTTGTGGA
    18361 TTTATTGGGT AGTGGTAGTA ATGTGGCTCC AGTTGATATT AATGAGATGT ATAATGATCC
    18421 TTATCAAGTT GGTTCAGCAA CACAAAAAAG ACAGGCCCCG CCACCACCAT ATTCCCGTTC
    18481 TTTAATGGGT AGGTCAGGGA CACCAGGTTT ACCAGGGATG CCTGGGGTAT CAGGTTCTCA
    18541 AGCAAAAAAA TCTAAGAAAA AAGCAAAATA ATTTTTTTCT TAAAGAAATA TCATTAACTT
    18601 TGAAAAATAA AAAATAAAAA TATGTTTAGA CCAAACAGTT TGTTTTATAC GGATGGGTAT
    18661 AAAACAGCAC ACAAAAAAAT GTTAGCAAAA GGTACAACCC GTTTGTACGG TACTTGGATC
    18721 CCACGTAGTA TTAAGTACGC ACCAAAAGGT GTGACTAAGA TCGTATCATT TGGACAGCAA
    18781 TTGGTTGTTA GGTGGTTACA TGATGAGTTC CAAGAGAACT TCTTCGGTTT ACCAGAGGAA
    18841 ACGGCTGTTG AGTTCGGAAA AGATATGTCA ATGTATCTTG GTATGGATTA CGATGCATCG
    18901 CACTTTGTTG CGCTTCACCG CTTAGGTTAT TTACCAATTA GAATTAAAGC TTTACCTGAA
    18961 GGTATTGAGA CAAATCCAAA TGTACCTCAC ATGACGTTCA TTAACACAGT TGATGGGTTC
    19021 GCATGGTTGA CATTGTATTT AGAAACAATC ATCAGTTCAT TGGCTTGGAA ACCATCTACA
    19081 TCTGCGACAA TCGCATTACA ATACAAACGT AATGTTGTTG AGTGGGTTAT GAAAACGGAT
    19141 CCAGCAAATG CTTTCTTGAT CCCATTCCTT TGTCATGACT TCTCTGCTCG TGGACTAAGT
    19201 CCATGGGATA TGTTGTCAAG TGGTTTGGGT CACGCATCTT CTTTCTTGGG TTCAGATACA
    19261 ATCATCTGTA TTCCAGGTGC ACGTTATTAC TACGATGAAC CACATGACCA AGTTGCGATC
    19321 TGTTCAGTAA ACGCATCAGA GCACTCAGTA TCAACAACCA AAATCTTTAC GGTTGGTGAA
    19381 CAACAAATGA TCGCTGATTG GTTGGTTGAT TTCCCTAAAG GGATCTTATC AATTGTATCA
    19441 GATACATTTG ACTTGTGGAA GTTGATCACA GAATACTTGC CAGCAAACAA AGAAGCTATC
    19501 ATGGCTCGTG ATGGTAAGTT GGTTATCCGT CCTGACTCAG GTGATCCAGT GGATATTATT
    19561 TGTGGTACAC AAATATTTGA AGATGCGGAC CACTACAATG ATTACGAATT GAGCAGAGAA
    19621 TCAATTCTTT CATCTGAAGA AAAAGGAGTT ATTGAATTAC TTTGGGACAT CTTTGGTGGT
    19681 ACAATCAACG AACAAGGTTA TAAAGTTCTT GACCCACACA TCGGAGCAAT CTACGGTGAC
    19741 TCAATCACAT TGGACCGTCA AATCCAAATC TACGAAAGAT TAGCCGCTAA AGGATTCGCA
    19801 TCAACTAACA TCGTTCTTGG GGTTGGGTCT TTCACTTATC AAATGAACAC GAGAGACACA
    19861 TTAGGTTTCG CAGCCAAAGG TGCTTGGTTT GAGGTTGAAG AGAATGGTAA TAAAGTTGGT
    19921 TACGACATCT ACAAAGACCC GATTACTGAC GATGGAACCA AGAAATCTTT GAAAGGTTTA
    19981 ATCAAAGTCG ATACCAATCT AGAGGTACAT ACCCAATGTA CTTGGGAGCA AGAGGATCAA
    20041 GGGATTCTTC GTACAATCTA TGAGGAAGGT CGATTTGATA ACCAAGCAAG TTTAACAGAA
    20101 ATCAGAGAAA GATTAAATTT TATTTCAAAA TAATTTGGTT GTTAGAAAAA TATAATTAAC
    20161 TTTGTAAACT AATATAATAT AATATGAAAA GAATAGCGTT TATTATGTCG GTAATGGTGT
    20221 TCATGTTAGC ATCATGTACT GAAAATAGTC GAGTTAAAAA CTTTGGTGGT GAAGGTACTA
    20281 TCAATTTACC TAAAGGTCGA AAACTTATTA ATATCACATG GAAGGAGCAA GAAATTTGGT
    20341 ATCTAACCCG CCAAATGGAC TCTAATGATG TTGCAGAAAC TTATCAGTTT CATGAAGAGT
    20401 CTAGTTTTGG AGTTATGGAA GGAACATACA CAATTATTGA ATCAAAATAA ATTAACAGAT
    20461 GACAAATTTT TTATCTAGCG TACCGAGTTA CGCATGGGCT TTGATCCCAG CACTTTTAAT
    20521 GGTAGTATTT TACAAGTTCA TACTACGAGT ATTTTTTGGT ATGGTTATCA TACCTGAAGA
    20581 CAAGATTGGT TTGGTTACCA AGAAATTTGT ATTGTTCGGT GCAAACAAAC AATTACCTGA
    20641 CGGTAAGATT ATTGCGCTGA ATGGTGAACC TGGTTTCCAG GCTGACACTT TGGCACCTGG
    20701 TTTATACTGG GGTTACTGGA TTTGGCAATA TTCTATTGAG AAAGCCGAAC TAACTGTAAT
    20761 ACCTAAAGGT AAAATTGGTT TGATTTCCGC TAAAGACGGA TCTCCGATCC CAAAAGGTGC
    20821 TATCTTAGCG AAGCATGTTG AGTCGGATGA TTTCCAAGAT GCACGAGCAT TCTTAATTAA
    20881 TGGTGGTCAA CGTGGTAAAC AGGTTGGTTA TCTTAATAAC GGGGTGTATC GCATCAACCC
    20941 ATACTTATTT GATTTATATC AAGCGGACAT CACTTACATT GAGGATGGTA TGGTTGGTGT
    21001 TATCACAACA TTAGATGGCG AGCCTTTGTC AGATGGTAGC ATCGCTGGTT CAACAATCCC
    21061 TGGGCACAAC AATTACCAAG ACTTCGATAA ATTCCTAACC AATGGTGGCC AACGTGGTTT
    21121 ACAGGTTCAG GTTATCCAAG CTGGTAGTTA TTCATTAAAC CCATGGGCGG TTGAGGTTGA
    21181 GAAAGCACCT ATGACATCTA TTCCAATTGG ACATGTTGGT GTTGTTATTT CTTATGTTGG
    21241 TGAGGAAGGT GTTGACGTAA CTGGTACTGA CTTTAAACAT GGTAACATTG TTAAGAGAGG
    21301 TCAGAAAGGT GTTTGGGCAT CGCCACTTGA TCCAGGTAAA TATGCAATTA ACCCATATAC
    21361 ACAAAAGATT GAGATCGTAC CAACAACAAA CTTGGTTCTT AACTGGGCAA CCGCTCGTTC
    21421 TGAATCACAT AACTTGGATA AGAACCTTAG TACAATCACT GTGCGTTCAA AAGACGGATT
    21481 CCCATTCAAT TTGGATGTAT CTCAAATCAT TCACATTCCT TCTAACGAAG CACCTAAGGT
    21541 AATCGCTAGA TTCGGTTCCA TGTCAAACTT GGTTTCTCAG GTTCTTGAAC CAACTATCGG
    21601 TAACTATTTC CGTAACTCGG CTCAAGACTC AGACGTAATT GCGTTCTTGT CTACTCGTCA
    21661 AAAACGTCAG GATGCCGCTA AAGAGTCAAT CTCTAAGGTT CTTGACCAAT ATAACGTACA
    21721 TGCTGTTGAC ACCCTTATCG GTGACATCGT ACCACCTAAT GAATTGATGA AAACTCTTAC
    21781 CGACCGTAAG ATCGCACAAG AAGAGGAGGT TACGTTTGAA ACTCAACGTA AAGCACAGGA
    21841 CCAACGTAAG ACCCTTGAGT CAGCGAAAGC TTTGGCTGAC ATGCAAGGTC AAATGGTATC
    21901 AGCGCAACAA TCAGTAGAGA TCTCTCAACG TGAAGCTGAA GCTGCTGTTA AGAAGTCTGA
    21961 GGGTCAAGCT AAGGCGATTG AATTGAAAGC AGCTGCTGAT TCTAAAGCAA AGAAGTTAAT
    22021 GGCTGAAGCC GATGCCGCTC AGATTGAGTT GACTGGTAAA GCTGAAGCGA CTAAGATCGA
    22081 AGCTATCGGT AAAGCTACAG CTGAGGCTTA CGAGAAGCAA GTTAACGCCA TGGGTGCTGA
    22141 CAACTTCGGT AAACTTAAAG TAACTGAAAT GATTGGTACT AACGGTATTA AGATCATCCC
    22201 TGAGGTGCTT ATCCAAGGTG GTGATTCATC TAATGGCCCA ATCGGTGGTT TACTTGGAAT
    22261 GGAGTTGTTA AAACAGATTC AGGAAAAGAA TCAAACAACA AATATTACAA CAGAAGCTGT
    22321 TGATAAATAA AAGTTGTTAA AAAATAACAT TGTTTCTGGT CCTGGTGATA AGCTTTTGTT
    22381 TATACCAGGA CTTGAAGCAT TAATAAAGTA GTAAAAATTA ATTTAGTAAA CAAAATGAAC
    22441 CTAAAAGAAA GAATTGAAGC GGATTTCATC ACCGCTTTTA AAGCGAAAGA TGAAAACGCA
    22501 AAAGCTGCTT TAAGTAGTAT TAAAGCTGAG ATCACAAAAG CTGAGAAAGC AACGCCAAAT
    22561 TTTGTTGCAA CAGATGATGA AGTAATCAAA ATCATTAGTA AAGGAATCAA ACAACGTGAG
    22621 GAATCTATTA AGATGTACGA ACTGGCTTGT CGTGACGAAT TGGTTAATAA GGAAACTGAT
    22681 GAAGCTTGCG TTTTAAGAAA GTACATGCCA GCTCAAATGA CACCCCAAGA AATTGCTGAC
    22741 GCTTTAACTG GTATTTTAAA TCAATTATCA GAAACAATTA AAAACCCGCA AGCTTTACAA
    22801 GGTAAAACAA TCGGTGAGTT TAATAAAAGA TACCAAGGTC GTGCTGAGGT TGGTGCTGTT
    22861 AAAGCTATAT TAGCTGACTT AATAATAGTA TAAGTACTAA AAAAAAATAG TATAAGTTCT
    22921 AGAAATGAGG GTAATTATAC CATTTTTTAA AAAAAGTACT CTTTTATTAA AAATAAATAA
    22981 CTAAATTTGT ATCATAAATA AATAAAAAAA TATGGAAATT TTAATTGGAT TAATTGGTGG
    23041 TATCGGATTA GCAATGGTTT TGATACTATA CAGCGCACTT TCTTGGGGAT ACGTAACTTA
    23101 CGTGTTATAC CATTGGTTTG TTTTAACAAC CTTAACGGAG TTACCCCATT TCACAATAAC
    23161 CCAGTTTATC GGGTTTGCTC TATTCTTAAG AGCCCTTATG CCAAGCAGCC CTGACTACAT
    23221 TAAGGATGAG TACAAAGACA AGAGTACTAT GTACATAATG AATTTCTTGG GTCCTTGGAT
    23281 TGTCTTGTTA TTTAGTTGGG CTCTTAAAGT AATCTTATTT TAGTCATGAA GTTATTTGCA
    23341 AAATTATTCG TTGAGGATAA AAGAAACGTA TTATTAATGG TATTGTTTTT TATCCTAATG
    23401 GTTGGAACCC TTGGTCTGGT TTGGCTTGTT TTTTACGATG AATTTATCGA AAGAAAATAC
    23461 ATGACCAATA GACGTAGATT GATTAGAGCA ATCAATAACG GAACGGTTAA AATTGTTCGA
    23521 AAAGAAAACC CCGACCCAGA TTATTTCTTT GACATTGAGA TGTACGATAT TAACTATGTT
    23581 AGCGGTGATA CGTATGATTT ATGGTTATGG ACCAGATCCG ATGGGACGAC AAAAGTATGC
    23641 GTTGGTGATC ACATTGGTTT ATTCACGGGT TCACTAACCG CACGAATATT AAATAACATA
    23701 TTAGTTAGAA CTGTAAAAGA AAACGCACAA TGATTATAGC GATTGATTTT GATGGCACGT
    23761 GCGTAACGCA CGATTACCCA AGAGTTGGAA AAGATATTGG TGCGGTCCCT GTGTTAAAAG
    23821 AATTGGTGGC CAGTGGCCAT CAGTTGATGT TATGGACAAT GAGAGGTAAC AAACCACTAG
    23881 CTGGAACACC AGACACATTA CAAGATGCTA TTAATTGGTT TCGTAATAAT GACATTCCTC
    23941 TTTGGGGTGT TAATGAAAAC CCCGATCAAA AAAAATCTGG TTGGTCATTG AGTAACAAAC
    24001 AACACGCTGA GTTGTACATT GATGACGCTG CGTTGGGTTG CCCATTACTA TTTAACCCAT
    24061 CCTTTTCCCA AAGACCATTC GTTAATTGGG AAAAAGTTAG AGAGTATTTG GTTGATAATA
    24121 AAATTATTAC TACATTTGAA TAAAAACAGA GAAAATGAAA GATTTTAAAG ACAAAGAATA
    24181 TTTTGATGTT TCACGTATCG TGTCCATCCA TTTCACAGTA GAGCGCCCAG CTTATAAATT
    24241 TTCTTGGGTT GATCGTGAGC CAATTAAGAG ATTTTTTGGT TTGATTAACA CGGGTAAATT
    24301 TACTGAATCT GGGTGGGTTA ACCAAAACGA TTGGGGTGTG ATAATCTACA CAGATGAAGA
    24361 AATACGTGAT TTTGGATATA AAGTATATAC AAAAGATGAA CGCATCAATG ACCGTATTTG
    24421 TTATTTTCCC CATGTTAAAG TTTACCTAAC TGATGATAAC ACAGTTGAAC AAGTTTTCAA
    24481 AACCAATGAA GAAGCTGAAG CTTGGGTTGA AGAGTTAAAA GCAAACTCTG GTAAAACTTT
    24541 TGCCGTGGCA ATTTATAAAT AAACTATGGG TTATAGAAAT TATTTAGGTT CTCTTCCGAA
    24601 AAAAGAGTAC AACAAGATTA AGCGTATGAC TTTGAAGGAG TTGTACGAAT TTAAGAATGA
    24661 GGAATGGTCT GACGACCCAC ATGATAGAGA TGGACACGTA GGTGTTTATG ATGTTGCGTA
    24721 TAACACTCAT TATGAACTTG GTAAGTACGT TGACCAATTC CCAAAGAAAT TCTTCAAGAC
    24781 GGTATTCAAG AACAAGGAGA CGCAAAAACA TTTCACTGAG GAACATGATT TCTATGTGGT
    24841 GGAAAAAGAA TTTGTGGAGG AGTTGATTAA GTACTACACA GGAATTATTC AAAAGTATTA
    24901 CAAAGATATG TTAGATCCAT TCTTTGAAGG TACGGAGGCC AAATCTGGGT TTATGAAAAC
    24961 CGAAGATACG CCAATGACCA AAGAAGAAAT TTCAGGTGTC TACAGATTGA TTGATCACGT
    25021 CAGAAGTATG GCCATGGAGT GGGGAGTTGC GGGATGGTTT GAAGATATGT TACCATATAA
    25081 ATTAGATTCC GAAGAGTTGG TTTCTAGTTG GAAATACGAG TATGCAATAT TCAATCTAAT
    25141 TAATCTGTAT AAGACATTTG ATTGGAAAAG AAATGTGATG ATTTATTATG GTTATTAACA
    25201 TGAGAGGTTA TTTTAAAAGA CTTAAAGAAC ACCCAGGGTT GGGTATAGCT ATTATGATGA
    25261 CAGTTCTCGG TGCGTTGGCT GGATCAGATA ACAAATCATT TGAAAGTCCA TTAAATGGTG
    25321 CTTTATTCGG TTTAATCGTA GTCTTTCTTT TTGTATGGCT ACCAGTATTA ATATCAAATT
    25381 GTAAATAATG AAAACAATAG AAGTAACAGA CGAAGTTTAC ACAAAGTTAA TTGAACTTGC
    25441 AAATGAAATG ACCACTCAGG ATATGAGAGG TACAAGAATG CCTCACATGT TTCAGATCAG
    25501 AGATTGGAAG AAAGTCTATG ATGCTGAAAT GAACGGTGAT ACCATGATCT GGTTAGACAG
    25561 AGGTAATGGT ATTGAGATTG AGACGGTTGA GTCTTTGATT GATTATATCC GTGATATGGA
    25621 TATTGAATTT GTTGAGGACG AGATTAGAAC AGCGTGGGGT TCTTGGGAGA ATCATAGTTG
    25681 TTGGGATGAT GATCTAAAAG ATTGGCTTGA AGAGCATGTC CCAGACCTTG AGGAGTATTC
    25741 ATATTCATTG GAACCAGAAT ACACAAATTG TTTCTTGACA GCAAAGGCTG CGCAAGCTCA
    25801 TCTTGAATCA AATCACTATC ACTATCATAA GAATGCGGAT GTGTATCTGA ATCATGCGTG
    25861 GAGAAACCCA GAGGCTGAAC TCATTTCAGA GTTCTTATGT AATTTAGTAG GAAAACCAAT
    25921 GCACACATAA TATGATGTTA AATGTAGAAT TGTCCGATAT GGCGGACTTA ATGAGAAGTA
    25981 TTTCAGATTA TGAATACCTA GCAAACACAT TCCCACAACT AACTAGTGGT GATGACAGAG
    26041 AAGCGTTGGT TAAGTTCTGG AATGAGAAGG TTGTTAAGAG GGAAACCTCA ACCCAGATGA
    26101 CCCGAGAAGA ATATAAATAT TGGAAAGAGA TTAATTTCCA TATGATTAAA CAAACTTGGG
    26161 GTAATACTTC AGGTGGTTGG CAAGGTATGG GTGGCTCAGC AATGACATCA GCGTACACCG
    26221 TTATAATTGA GAATGATTGG TACGGTTTCG CTTGTATCTA TTACAACGGT AAATTAGCTT
    26281 ACATCTGTGA GATGGATGAG AAGTATGACT ATTACATGAG AAAAAACTAC AGAGCATTAC
    26341 CAGGTCATGG TAACTGTAGA GAAATATTAA CTGTACTTTA TAAATCAAGA TAAGCTTAAC
    26401 TACAATAATT AAATTCGGTG ATTTACCAAA CCCCCTGAAT AAGATAAAAA TATATTTAAT
    26461 ATGAAAAAGA TATTGGTAAC TAACATACCT AGTTTGGTTA TTTCTAAATT TGATTTTACG
    26521 GAAAGTCTTT ATGATATGGA TTACCCAAAT ATATCATTAG CTTTCAACTT TGAGGGTAAT
    26581 TTTGGTTCTG ACGTACTGAA CCGCTTAAAA ATATTTGGTA TACCGTTGAT TGGTGGCCCA
    26641 CGTCTTTATA AACAGGAACA GGTTATTCTA ATGGAACGTC TAAATATCCC ACACCCAAAA
    26701 TCATACTTTA ACCGAAAAAA GCTTCAACCA TTTAGTCTAA TAGAGGAGTT TGATTCTTAT
    26761 GTTGATATGG ATGAGTTTGT GGTTAAGCCA GTTGGTGGTG CTAGGGGGAT TGGTGTTAAG
    26821 AAAATTAACC GATCACAATA TAAATCTTGT TTGGAAAATA AATATAACGT TGAACAGGTT
    26881 TTCAAAGAAG AGAGGGAATT TCTAGCTAAT AACAATGACT TGTCCTGCCC AACTTACATA
    26941 GAGGATCACT TTGATAATAT GTTGGTACAA GAACATATCA ATGTTAAGCG AGAGTTTAGG
    27001 GTACTATATT TTATGCCAGG GACTACGTTG GCTTATGAAA GGGTTAGAAA AGATGGCCAG
    27061 TTCTGTGGTA ATTTAACACA CGGTTCATCA CCTACTAAGA TTGATACTAA AACCTTTAAT
    27121 AAGTACATTA AACCAATGGA AACAACCTTT ATGGGTTTAT TATCCGAACT TAATTACCCG
    27181 TGGTTATCAA TAGATGTATA TGTTGATGAG AACGATAACC TAGGTATTTT TGAATTTCAG
    27241 ATGGAGTTTG CGTATGAAGG TTTTAATCAT GTTGATGTTA GAGAGGCCAT GACGAAATCA
    27301 CTCGAGTTTT TTATTGAAAA ATAATCTTAA ATTAAAATAA TATGATTAAA TTTGTAAAAA
    27361 TTAGTTTTAT AGCTGTTGGC GCCTTAGTGT TAGCTTTGCT GTTCTATAAG ATGTCGTTAT
    27421 TTTATGACGC AACTAAGGAT GGTAAACCAG TCTACCAGAT TGAGGTTAAT AGTTTTAATA
    27481 GCTATGAAAG CTATGTGACA AAATCGTATA CTCGTAATAA CGCAACGGGT TGTATCGAGT
    27541 TTATAGATGA ATTAGGTTTT AAAAGAACAG TTTGTAATAA TTACACAATA ACCGAATATT
    27601 AATATGAATA TAAGTAATTT AAGTCAGGGT GAATTGAAGA CACTTCATTC TTTGTTAGGT
    27661 AAGGTTTTAG AGCAACCGAA AGAAAAAACC CAAATGGATC AGACCAACGA GTTGATTGAT
    27721 AACATCATCG AGAATTTTGA CTGGACTAAA ACTCATAGAA CGATGACTCT TTTAAATTGG
    27781 GAGTGGGCGA TAATTAACCG TGTCCCAACC ATTGAGGATC TTAAAAAAAG CGCTTCAAAA
    27841 CTTTTAATGG ATGCGGCTAA TCTTGCTTTA AAACAGGATG GGGTTTCTCA TGAAATAGCT
    27901 TCAATGACGG GTAGTGGTGG CCTTGAGGCA ACGGCTTATG CTAATAATAG GAGAACCAAA
    27961 ATTATACAGC TCGAGCTTCG TTTTGTCTTG GCTTGGTGGG AAGCTGATTC ATTATAAAAA
    28021 CAAACCGTTA TGTCTCTAAA CAGTTTTTAT AAGTTTGGTG ATGTTGGTTC ATACTTACTT
    28081 GATTTTGATG CAAAGATAAA TTACGGTGAT AGGTATGTTT TTATAAATAG GAGGGATGAC
    28141 GAGGTTACAA TGCCATCTAC AATATCAGGC AGTTATAGGA GCTATTATCA AAAGGTTAAG
    28201 GTTATTTGGT ATTATGAAAA ACCAGGTGTG GAAAATACGG TGCTTCATGA ATCTTGGTGG
    28261 GACCTGATAA GATCAGTGGA ACAAGAGGTT CGACCCCGTT TAAACCGTCC ACCAAGATAT
    28321 TAGCAAATTA TTTAAATAAA GGACTATGAA AGTAAGATTA TTAAAAAAAA CTAGAAAAAG
    28381 GTTTGATATT ATTCACATGC CAGAGGGATT CACTTATAGT GGTAGTGTGT ATGATTATAA
    28441 TTTGTTTAAG TTAGTTGATC ATACAAATCA ATTTTTTGAG GTATACACCC AGCTAGGCGC
    28501 CAAACCTAAC TCGGTTGTAC AGTTCTGTCA AAAAGCGCAG ATATTTGAAA CAGAGGTTGA
    28561 GTGCGTTAAT TATTTAAAGG ATGTGATCCT ACATAGATTA CGTTCCGAAG GATATCGTGG
    28621 TGCAAAGGAC AACAAACGAA AAAGAAAACA CAGAAAAGTT TGGTATGTAT AGACTTAGTA
    28681 AGATAAGGGG TGGGTATATC TTGTATGGTG AAGAAAACGT ACCACTTAGT GAACTGGGTG
    28741 AAAAGGATAT GTATCTATGG GTATCAAGAA ATGACAGAGT TGTTTTTATA GATAGTAAGA
    28801 ATAGGTCGGC TAGAAGAAGG GTTTATTGGA TTTATAATGT TGATTACCCA CATCACACAG
    28861 TAAAGAGATA TGAACTTAAT TACAAAAAAT GGAAAAGTAA ATTTCATGAC GATGTATAAA
    28921 GTTAGTAAGG TAAGAGGTGG TTATATCCTA CATTCAGAAA AAAATATATG CGGTAGCGAG
    28981 TTGGGCCCGC AAGACATGTT CCTGTGGGTA TCAAGAAAGG GTAATGTGGT TTATGGTGAT
    29041 AGCAGGAAAA GATCCCGTAT AAGAAAGGTA TATTGGGTTT ATAATGTTGA GTTGCCACAC
    29101 CATACTGTCG CAAATTATGA ACACCACTAT GATAAAAAAA ATAAAAGTAT ATTTGGTAGA
    29161 TAAAAAATAA TTATTTAACT TTGTTTCATG AGAAAGATTC ACTTTTTAGA AAATGACTAC
    29221 CAATGCCCAG GATCTGATGA TTCTATTAAA ACGGGTAAAA GGGTGTTAAG ACGATGTGGT
    29281 TTACCAACTG AAGAGGTTGA GAACATGGAG ATTCATTATC AATTTCATTT GATGGAAAAG
    29341 GATGATGTTT ACAAAATCAT CTTCGATAAA AACAACATCC TGGTAACTTA TTCAATGTAT
    29401 GTTTCAGGGT CAGACAACCA AATCATATCG TTACTTGCGA GTGCTGGTAG AAATGGAGTT
    29461 AAAGATATTG TATATATCGA TTCAAGTAGA GAATTATCGG AATTTTTAAA TCGTGAACTT
    29521 AAAGAATGGT TAGAGTTAGT ATATGCGGTA GGATGTGCAA TCAATACGAA CACAATATTA
    29581 ACTTATGACT ACGAAAGTGA TTCAGTTAAA CGATTAAAGT TTGAATTGAA AGGGTATTGG
    29641 GACGATTGTA TCACATTGGA AGATTTTGAT GTCACAGAAC TTATTGAGAT AAAGGATTAA
    29701 TAGGTTATGA TAAAATGCGT TGACAAGGGT ATGTGGACTT GTGTAAGTAA GAGTGGGGCC
    29761 CCGAAGAAAT CATATGATAC TGCTGACGCT GTAATAAGCG CAGCTAAGCT CGTTAATGAG
    29821 CACGACCCAA AGCCAGACAC AAAGTTGATT GGGTATAAAT GCACACATTG TCACAAATAC
    29881 CATTTATTAA GAGTTAATAA AAGAATCAGA TGATCAAAGA ATTATTAAAA AAACTAGCGC
    29941 TTTACAACCC ACAAGATTTG AAACTTGTTT CAGATGGTTA TGGTGAGTTC CCAGACGGTT
    30001 ATAAACTAAC TGATAGGGGT ATAGAAGAGA TCGAGAAACT CGTTAACGAG CACACCAGCA
    30061 AACTATACAC AGAAGAAGAG GTTAGAGCGT TGTTGGATAT GCAAAGAGGT AACTGTTATG
    30121 TCGCTGTGTA CAACAAGACG CTAAGCACTG AAACAGCATC GTTTGCAAGC GCAGCCCCAG
    30181 AACCAAAGGG AAAAGATGGG TGGGTTAAAA AATAAAAAAC AAATGGAAAC ACATTCAGTT
    30241 TGGTTCAAAA GATGGTTTAA TCCCACGCTT AGAAGAATAT TCAAGGTTGA GATATGTTCC
    30301 ATTATAATGG GTAATGAGGT AGTTGGTTAC GGAATTAGAA AATTTAAATA AGGATGTATA
    30361 ACACAAATAA CAAAACTAGT TCTGAATTGT GGGCGATAGT GGACAAGGAA GGAAAGGTTC
    30421 TTTACTCAAG AGGTGGGTCT AGCAGCAAAT CGAGATTAAT GGTTTATGAA AGTGAATCAT
    30481 TAGCTAAACG AGGTCTAAAG AATCAATGGA CACAACAAAT TATTGATGAT GGTGATGTCC
    30541 AGATTAAATG CATCTATAAA CCTTAATAAG ATATGAAAAA GGGGGAAATA AAACATTGGA
    30601 TCGACAGATG GTCAAAACTA AAACCATCAC CACAAAGAGA TATGGTAATT AAAATTTGGT
    30661 CAAGAGGTTT AAATAGATAA CACCATGCAA TGGACGGCAA AATACTTTAA TAACGTTTAT
    30721 CTATTGACGG ATGAACATCC TAATCTAACT ACTGATTTGG TTGTATATGT GTCACCAGAA
    30781 GATAGGACAG TTGTCATTGA TCACGAGTCG ATTAACCATG AAGTGCTTGG TGTAGGAGCC
    30841 AAGGTTTTAT GGTGCTACGA ACCAGGTAGA AAGTTGGCGG GTAGAACAAC ATTTGTTTGG
    30901 ATGCCAATAG TTACACGAGT CGAAGCAAGA ACAATAGCAC AAGATTTGGT TTCAGTGCAA
    30961 CCGATGTTGT CACCAGTAGA GGAAACTCGT TATTCCCTTG TGGATTGTTA TTCAGACACT
    31021 GAGGTGGATG AAAGTTATTA CATACCAATA ACAATGATAA AAACTGATCA TGAAAATAAT
    31081 TGAAAACATA GATAACGGCT ATGAACATTT CCTAACCGTT GGTCAACTAA GAGAGTTCCT
    31141 GGAGAACAAC AAAAACATTC CAGATGATGC AAAGGTATTG GTCCAGAGGG TCGAAGATGT
    31201 GTACTACGAG AAACACGGTT GGGGTGTTGT ATTGAAGGAA GGTGAACATT ACCATTCTCA
    31261 TCTCGAGATG AATAAAAACA TGAGAGAAGA GATTGAGCGA AGAACCAGAG GTGAAGAACC
    31321 TCATTACAGC ATCGTTGATC CAAGCGAAGC CATCATGTCT GACGAAGACT TGGAGATGAT
    31381 AAAGGAACAG TATCACCCAG CGTGGTGTTG TGTGAAGTAC AAAGAAGATA AACATTTGTA
    31441 CATTGATTTG CATTATTAAA AAAATTATTA TTACATTTGT ACCATGGAAC AGAAATTTAT
    31501 AATAACCGAT GACCAGTATG AGATTCAAGA TTGGTTGGAC AAAGGTTGGA GAATTGTATC
    31561 GGTGACGGCA CAACATGTCG CATCAAGCGC ATCTTACCGA AATGAGGGTA AGTTTGCTAT
    31621 TGTTTTGGAA AAATAAAATA ATGAAGGAAG TTTAATAAAT TGGTGTAAGA CCCGTCAGCT
    31681 ACTGAGAGAG TAGCCTTAGC AAGGGATTTG AGTATGGTTG GCACGTCATT ATTTTATTTA
    31741 ATATAGTCAG GTGGTGTAAT GGGTAACATG GGGTTCGAGT CCTCAATCTT CTCAAAATCG
    31801 GGAAGATAAA GGTTGGCAAG ATACCAGTTC GAATCTGGTC CTGACTGCAA ATAGTACAAG
    31861 TACTAATAAT TAGGGTATAA GTACTAATAT TGAGGGTAAA AACACCTATT TGGTGTTTTA
    31921 GCCCTTTTTT CTTTAAAAGA TAATACATAG ATTTGTATCA TAAAATTAAA AAGAAATGAA
    31981 AGTATTAAGT AACAAGGTAG ATTACGGGGA CAAAGTTCTT AGTAATAGTG AAATTTTAAG
    32041 TCGAACTAGC AAAGGTCACT TAGGTGAGGA TTGGATGGAC GCTGAATGTG TTGATCTATG
    32101 TAACGCAATT AATTCCATGA AAGGTTTGGA AACAGTTGAA TCATGTTGCG GACATAACTA
    32161 CCAACCTTAT CGTATCTTCT TTAAATGTCA TGAGCTATCC GCTTTGAGAT TCCTTCAATC
    32221 TTGCATTGAT AACCGTTACT GGGAACATGG ATCAGAGTGG TCGATCACCT CACACATTAG
    32281 TGATACGGGT CCTGAACCAT TGTACTTTTT GTTGGAGAGC AAGTCTTCTA ACCTAACCGA
    32341 GGTCATGTCA CAAGTAGAGG ATATGATACG AACATTGAAT CACTATCTAA ACCACGAAAA
    32401 CAGATTTGAG TTTTTAGGAT TAGATTACAG TAATTTCATC TTTGAAGAAT TGGTGTTTAA
    32461 TTAAAACCGT AATTGGTAAA AAAATATAAA ATGGGAAGAA TATTAAAAAG AGTTCCACTT
    32521 GATTTTAAGT GGGTGAAAGG GTTAACATGG AAAGGGTATA TTAACCCTTA TCATAGTCAA
    32581 GAATGTAAGG CATGTGATAG AACAGGTCTT AACCCTGAAA CAAAGAAAAT CCAAGATGAG
    32641 TGGTATGGTT TTGACAACGC TGTTTATGAA CAAAACCCAT TTAGACCTAA CGCTAGGTAT
    32701 AACGTAAACG CTCATAGTAA TAATATTACC GAGAGTGAGG TTGAAGCGTT GGTTAGAGCG
    32761 GGTAGATTAT CTGATTTATT GGATTCTTGG TATCATTTTA ACGATGAGAA AAATGTTTGG
    32821 GAAAAGATGG ACACCTCAGT TCCATATAAA GACAGAGTTT GGGTTGAATG TGAACAACCA
    32881 GTGTTCCCAA CCCCTGAACA AGTTAATGAA TGGAATTTGA AAAGTGGTTT TGGTCACGAT
    32941 GCCATTAATT GTTCAATTGC CACTGAAGTC AGAGCAAAAG AACTTGGTGT TTACGGATAC
    33001 TGCGAATGTT GTAATGGTGA TGGTGAGATT TGGTTCAGTG ATGAAATCAA AGAACTTGCT
    33061 GAGAATTGGG AAAGTTATGA CCCACCTGCT GGTGATGGTT ATCAGATGTG GGAAAACACA
    33121 AGCGAGGGTT CACCACAATC ACCTGTGTTC GAAACACTTG ACGAACTTTG TGAATGGTGT
    33181 ACTAATAACG CCAGTGTATT CGGAACCCAA AATTTTGTTT CAAAAGAAAA ATGGATTGAA
    33241 ATATTAAGCT ATGATTTATA GAAAATTAAA AAGAACTTGG TCACATGGCT ACGCCCATTA
    33301 CATACCAAAG TTCAAGGAAG TATTCCCAGA ATTAAAGAAT GTTGACTCTG AAGAATTATG
    33361 TGATCGATTT ATTGATCTTA AGATGGAGTT TTACTACGAA GAAAAGACCA AAGTTCCATT
    33421 TTGGATGCGT TTAACATTGC CATTCGCTTT GTTGTTGACG ATAATAATGT TGTTGGCAAC
    33481 ACCAATTAAC TTTATTTTTA CTGGTGAATG GGGTTACTCA TTGGGTGATA AGAATATCAT
    33541 ATTGAATTGG TTTAGAGCAT TACGTTTACA ATAAAAAAAG AATTAAAAAT TATGGCAATA
    33601 GGACCTGAAC AATTAATGGA TAGCTTTAAG GAAGACCTTA AAGAATTTGA AACAATCATC
    33661 GATAGAAATC TTCAACAAAC TTCTTTTAAG AATAATAACA CTTACGTGAA GATACCAGCA
    33721 CCTCGTGATA TGTCAGATAC TCATTTCAAA CTTTTGAGAG AGGTTTATTT AAAAGCTGGG
    33781 TGGAGTGATG TTCGCAGAGA ATATGGGGAT CAAAGAGACC CTGAGAATTC GATCATCTTC
    33841 GCCAAATAAA ATGTATGAAG GCAACTGACT TAAGACTAGG AAACACAATT GGGATGTTGT
    33901 TGAATGACTC AACAGCGATC AAGGTAACTG TGGACCTATA CCATCTAAGT TGCATCCTAA
    33961 ACAAATCCAG AAAATATTTC CCAATACCGA TAACAACGGA TGAGCTGAGC AAGCTCAGGG
    34021 ATAATATGTA CGATGAACAC ACAGGAACGT CCGTTATAGA TGAGTATGAT GTGGAAGAGG
    34081 GTAGATGGAT ATTTGGAACG GCCAGTTATT ATGTCTTTGA GTTAAAAGAA CATGAGGGGA
    34141 TGAAATGGGT TAACCCTGAT GATTCACCAT TATGGAAAGT TATTGCGTTC AAACCTTTCA
    34201 AGAAGGTTAC CTCTTTACTT GAAGAAGAAA CATTGTACGC ACGAATAGCT TACATACACG
    34261 AGTTGCAAAA CATATTCCAT GCGTTATCAG AATCCAGGGA AGAAATACAA TATAAAAAAG
    34321 TTTAACAACA AAGATATGAA GTACGAGGGA AAAGAAATAG AAGTATTGGT TACCCCATTT
    34381 AGCACCAGAA ACTACGTGAT CTATTACAGG GTTAAGAAAC GCTTTAACTT ATTTAACTTA
    34441 TGGAAGCGCC ATGAGTATGT CTGGACGTTA TCAGTTGATA GTTTTGACAG ACACCAACCT
    34501 TACCTATACG ATTCATTTGA AGAAGCTGTG ATAGTGGCGG AACGGTTGAA GGCGGACCCA
    34561 GGATCTATCG ATACACACAT CGAAAGAGAA AGAGCTAAAT ACGAGAAGTG TGTGGAACTA
    34621 TATAAAGCAC ACCGTAGAAA ATACAAAAAA TCTGTAATAA TTTAAAAGCG ATGGAAAATC
    34681 CAGTAAGAAT TTTTAAATGC CCATGTGAGG GTCTTAAGTA CAAATTAGCG GGGAAGCCAA
    34741 ATGATAAACC CACTCTAAAG GAGAAGAGGG AATACGGTGA ACTTATCGCT GCTGGATGCA
    34801 CGGTGATAAC AATTCCATTG GCACAATGGA AAGAAGAAGA CTGGGAATGG TGTCCAAAAC
    34861 ATTTTGAAAA TAAAAAGTAA GTCATGAAAA TTAAGAAAGG AAATTTAAAC TTCGATCAAA
    34921 CAGGTAGAGC ATATCCTGAT AATCCGCATA TAGAAGAGAA TTGGGATTGC ATCTGGGAGA
    34981 ACGAAGGTAA ACACTACAAA TTGGTTGGCG ATACCAACAA CAAGGAGTGG TCAGAGGTTA
    35041 CACAATTAGA TATCCTCACC TCACACATGG TTCCTGAAGA ATACTTTGGT AGAGAAGAAG
    35101 ATCCCAAGAA TGCGGTGTTC GGGTATAAGA CATCCATAGT ACCTACAGAT ATGTTAGATG
    35161 TGGCTTTAGC ATTACCAGAA TCAAAAGAAA CACTTGAGGA AGCTGCTGAA AAATATGCTA
    35221 GAAAACAATG TGATGATATG TATGACAATG AAAGTCTTAC AGGTGCATCC TGGGGATGGG
    35281 AAACATCATT AGATTTCATA GCAGGTGCCA AATGGGCTCA ACAACAACGA ATAGATCAGA
    35341 ACACAGAGGT GCCAGAGAGC GAACACTTCC ACAAAGCGGA TACGATCGAT GGTCAATGGC
    35401 TTTCAATCGT CAAAACCGAA AGGGAATGGC AAGAGCAAAA ATTGGTTGAG ATATTTTATC
    35461 ACTACCCAAA TGCTTGTCCA AGATGGCAAT ACATGAACGG ATTGATTCAT ATGGCGTTGG
    35521 GTTATATTGA ACTAACAAAG GAAAAAGAAT AAAAAGGTAA TTATACCCTA ATTAATTAGA
    35581 ACTTGTTCTA GTTTTTAAAA AAGATAGTTA TTAATTAAAA AAATCTTTTT AAATTTGTAT
    35641 TGTATTAAAA AATAAGGATT TATGACAACT AAAGTAGAAA AAGACTTAAA TTATTTTAAG
    35701 CAAAATGCTG AAGAAGATTA TATGAAAACA CCAATTAGTG TGTTGAGATA TATCACAGAA
    35761 TTAGAACAGA GATTAGAAGA ACCAAATGCC AAAGAAATTG GATCGTCAGG TGTAGGTAGT
    35821 CCTACGGGTA CTTTAGCATT ATCAGGTTCA GTAAAGGTGG GTTCACTAAT AAACAAGAAG
    35881 AACGATGAGT GATATTATAG CATTAGTAAT TACTATACTA TTTGCAATAC TAATGATTTA
    35941 TTCGGATTAT AAAATTAATC AATAAGAACA ATGACAACTA AAATAAAAAA AGATCAGTTG
    36001 GGATTATATG TAATTGCTGG TGGATACATC GCAAGACCTT TTTGGGGTAC ATGCTTTAAC
    36061 GAGGGTGATG TTGTAAAGAC ACATCATTTC GGTGGATCGA CTCGTGCAGG TGTAACAGTC
    36121 ACGGACAAAA AAGAAACCCA TAACTTCTAC AGAAAGGGTC AATATGAGAA CTGGTGCACA
    36181 ACAGGACTTG ACGCAACCAA ATACAAGAAA GGTGAATATA CCCAGGAACA AATTAAAATA
    36241 TCAACTGACT GGTATCGTAG AGATATGATT CACTTTGCGG ATCGTTTGGC TGAAGCCAAT
    36301 GAAGAATTTT TAAAAACACT TAAAAAAGAA GTACAATGAA AAAAACAATT TTAACAGTAG
    36361 CCTTAGTGGT TGCATCGATA CTAACCTTGA GCAGTTTAAG TTATAATGAT GCTCGTGCAA
    36421 AAAACACTTA TGGTCCACAG ATCAATTTCA CAGTACCTGT TGCACCTAAG TCAACAATCA
    36481 TTACAACAGG CCGACATGTA AAGGAGTACC TTAAAAAAGG TTATCAAATC CAGAATGCTT
    36541 GGAGTAGCAC ATACGACCAT TCAGACATGT ATGTTGTTGT AAAATATTAA AAAGATGAGC
    36601 GAGAAAGATA ATTACATAGA CTATAAGGGT TACAGGTATT ACTACAAGTA TGGCCCAGCA
    36661 AAACATCGTG AATCGATATG TCTTGCAACC AAGGATCCAA AGAAATATTG TAATGGGTTT
    36721 TACCAATACT CAACCAAAGA TCCTGGTAGT GGTTATGCTT TCGTTGTAAC CTCACACAAT
    36781 AACCCGAATG AAAACCCTTT TGAAAACTAA AAAGATGAAA CACGAACTAA TTAAAATAGA
    36841 TGACTATCTA CTTATTGTGA GCGATGAGTT AGTTAATAGT GGTGATTATT TCCTAAATGA
    36901 TGTTAAACGA CTTTGGAAAT GGAATAGTGA AGGTAACCCC ATGAGTGAAT TATGTAAAAA
    36961 AATCATCGCA CACCGACCAC TAAATGAAGC ACCATATCTT GATGGCGTTG ATGTGTTGCC
    37021 TGAGATTGAG GGTGATTTAC ATATTTATGA TGCAATTGGT TATGCGGGAT CAGAAGGTCA
    37081 TCCAGATCCA CAAGCTTTTT CGGATAAACA AATGGCACTT TTTCAAGGAT ATGCAGACGG
    37141 ATTCGAAAAA GCCAAAGAAA CATACAAGTA CACTGAGGAT GATTTGAGAA ATGCCATGGA
    37201 TTGGGTAATG ATGCAGTATT TTGAATTTCG TGAACAACCC ACAACAGGTA GACGTGAACA
    37261 ATTCATCCAA TCACTCAACC AACCAAAACT ACCTATCGCC TTTGAATCTT ATACACAAAG
    37321 ATTTGCAGAT AGTGACAATA TACTCAAGCA ATGGGATGGA CCAAAAACAT TCACCAACCC
    37381 AGATGGTAGA ACTGAATGGT TTGGTAAATA CAAATTTAAC TAAAAAGAGT GGCGAAGTAC
    37441 GAAATAATTA ATGTGGAGAA CTATGTGCTC ATTGTGAATG ATGAGTCACA AAAAGAAAAT
    37501 GATTGGGTTT TATTCAATCG ATTGGAAGTG CTTAGATGTA CCCATGCTAG AAACGGTGAG
    37561 TTCGTATACA TAGGGTCTTT AAAATCATCA CCAAATCATC ACCACTCAAA TTTTAAGAAA
    37621 ATCATTGCGC ACCTACCATT AAAGGGAGCG CCATATCTTG AAGGCGTTGA ATTAATTAAA
    37681 TAAAAAGAAA GATGGGACTA AAACTAATTA AAACTATGGG CGATGGTTGG CCCGTATACA
    37741 CTCTTAGAAG AGAGGATAAT AAACGTATCG CCACAACACG ATGGCCATTT GACGAGCCTA
    37801 GCCTAATGAT CGCCAGAAGC GCTGGCATTG AGCTACAAAA ACTTTCGCAT GAAAACTGCG
    37861 ATGAGATATT TGGTGTGGTT GATGCTGAGA AGTTTGCTGA GGAATGGGTG TTTAATGAAA
    37921 ACGGACATAA GTGGTCAAAT AACGATGATA CCGCAGGAGA CAACTTTAGT TCTTATAGAG
    37981 AAGGCTTCAA CAAAGCAATG GAGTTGAATA GAGACAAGGT GTTTACTGTT GATGATGTTA
    38041 TTACCGCTAT CATTCATCAT ACTTATTTGT TACATAACGA TGGTAAGGGT TATGATGATG
    38101 GAGATGACAA TGATAACAGA ATAGACTATG TAATTGCAGC TTTAAAACAA CAACCAAAAG
    38161 AAATTGAAGT TGAGATTGAG ATGGTAAAAG TTGTTGACAA AACAAAAGTG GTTGGTGCGG
    38221 TAAAAGGGGT TAAGGGTAGC GGACATAAAA TTAAAACATA TAAATCAGTG CCAAAACTTG
    38281 ATGAGAAAGG GTGCTTAATA CTTAAAAAAA TAGAACAATG AAAAATATAC ACGTATTACC
    38341 AACAAACAAA CCAAGTAGAG TTTTTAACAC CAATAAAGGG GAGTATTACT TTAGAGAACA
    38401 CTACGTTCCT GATACAATCC AGACTTGTAA AAATTATAAC ATCTATATCA CTTCTGATGA
    38461 AGAAATTAAA GAAGGAGATT GGTGTTACTA TGAAAATGGG GATTTAAAAG GAATACATAA
    38521 AGTAATAAAT GTTCAAAGAC CTAAAACTAT AATTCTTAAA AAAATTATTC TAACTACAGA
    38581 CCAAAACTTA ATCAACAATG GTGTACAACC TATTGATGAT GAGTTCTTAG AATGGTTTGT
    38641 AAATAATCCA AGTTGTGAAG AAGTTAAGGT TGGTACTTAC CACGTTAAGG GTGATATTAG
    38701 TGGAAAATTA CATTACAAAA TCTTCATCCC ACAAGAAGAA CCTAAATCAC ACATTGAATA
    38761 TACAAATACA GATGATTGTA CTTCCATGAT TTATAACCAA CAAGAAGCAG AACAATTGCC
    38821 AACCAAATGG TTTAAGACCG AACAAATCTC AACTTGGATT GGAAAATCAA TCACAAGAAT
    38881 CACAGCGGAA GGTGGGTCAA TTGATGAGAG TGAAGGTGGT CACGGGAAAT TGATCGTTAT
    38941 GCACCAATGC GGTGATAATA AGGAAGAATT GATATCACAA CTTGAAACCA TGATTTATGG
    39001 TTTAAAGGAA GGTTTTGAGA ATTTTGCTAA CTAAAAAATA GTATTTGTTC TAATTTTAAT
    39061 AGGTAATTAC ACCTATCTTT GACTTAACTA TTGTCGTTTA TGTTAAAAAT AATTAATTTT
    39121 AACAAAAAAA CAAATTTTAT GAAAAACTTA CTTTTATTAC TTTTATTACT ACCTAATTTA
    39181 ATATTGGGTC AGTATAGACC GATGTCAATC TATTACACAG TGCCTGTTGG AGACACTTGT
    39241 ACAATTCACA CAGTCCCAGC AAACTGTTAC AACGATTCAA TGACAATTGA GGGTTATATC
    39301 CAAGGCGGGC AACGACCAAT CTACTACACT TGGAAACTAG TAAATAACAA CACAACCATA
    39361 CAGGATTCAA CCCTATGTAC AATTGTCCCT GGTCACGATT ATTTAACTGA TTGGTTAGAC
    39421 TTCTTAGATG TTAGTTTAAA CACACCACAA CCCAAATTGG GTAATGCGAA CTATACTTAT
    39481 AGGTTAACCG TGATTGATAG TTATGTTGAA TCGGCAAATG ATAAACACGA CACACTTATT
    39541 GTTAATTTCA AATATAAATT CCCTAATCAA ATTACACTCC CTACCCCTGC CGCTAGTGTG
    39601 ATGCAGTGTG ATACTTGTAT AGGTCAATTC CTTTGGATAA CACCACAACA AGGTACACCA
    39661 CCATATAATA TTCTTTTAAT GGGAACCGAT AACTTAGGTA ATCCAGTTGA GCATTATGGA
    39721 TATCATTGTC AATCATTAAA CATTACCAAT TTGGCGGAAC TACATGCGGG ATGTTATGAC
    39781 ATCTATGTAG AGGACGTAAT GGGATGTATG GAATCATTTG ATTATTGTTA CACCACAACA
    39841 GGTATTGATG AGTTAATACT TGAAAAGAAA TTGATTAGTA TAACCGATCT AATGGGTAGA
    39901 GAATGTTTAC CCGAACCTAA TAAATTATTG ATCTATCATT ATAGTGATGG GTCAACAGAT
    39961 AAAATTATTG TTAATTAAAA AAGAGAACAA TAAATCATGA AAAACATACT AAATAAGATA
    40021 TCAGAATCCA TCATCAATTG GTTCAAGAGA AGATGGGATG ATTATAACGA GGATTTTAAA
    40081 AAGTACGGGG GAATTTAATT TAAATAAGAA GAACAATGAA CTTTGAAAAT ATAAAGACGG
    40141 CAGAGGACTA TGAAACATTA TTGGTTCAGT TCAACGCTTT AAAGAGAATA GCAATATCTC
    40201 AGCAAACACA GATTGAGTAT TATCAAAAGA AAGTACAGGA ATTTAATGTC GAAAGAGTTA
    40261 TTCAGTTAGA AGCGGAACTT GAATCACAAA AGGAAATGAA CGCCATTCTC ACGGAAGAGT
    40321 TAGAACTTAA AAAACAAGAA CAACGATGAA AAATGTAGTT TACTTTCAGC CCCCAGACAT
    40381 TAACCCAAAA TATTGTGAGG TTGGGTATTT AATGGAAGGT GATCCCTGGT ATATCTATTA
    40441 CATGGAAGAA CCTTGCAAGA TACCAATAAG CGAGGTTACC ATCATAGATA TGGAAAAAGT
    40501 TATCCGTGAT AAAAATTCAG GGGTTTACAG AGTTAAACAA GAAGGGATGG AAAAGGTTAT
    40561 TGTAAAAATC TTAAACAATA ATCCTAGTTA CCCAACCCCA TATGGTAAGA ACTATGAAGC
    40621 TAAGGGAGCA TATAGACAAG GGAAGTTTAT TGTTGTTGTG GGGGAAATAA AATCCAATAC
    40681 CACAACTAGA ATTAAATACC CAGCATCTGA CCTGGAACTA AAATTTATTT AAAAAACAAG
    40741 AACAATGGGA CTAAATTTAA GATTAAACCT AAGAATTTTA ATGTGGCATT TGCAAATAAC
    40801 ACCAAATTGG AAATGCACAT GGACTTATAA TGACTTTCAT AAAGGCCTAA AACATGGTTG
    40861 GTTTCAGGCG TATGAGTATA AAAATTTCTT TAAAAATATA AAGCATTTTG ATACTGATAC
    40921 TCCCAATGCA AACTAACTAA AAAATAAGAA CGATGGATCG TGAACAAAAT ATCTTAAGAC
    40981 ATATCTTGGA AGCCGACTTA ATACCAAAAA ATTATGACGA CTTAAAGGAA CAGTATATCA
    41041 AAACAGTAAA CCATTTAATC ACGGCCTTGG ATGAACGAGA TGAATACCAG GGAAAGCTTC
    41101 ATTACGCAAA AAATAAGAAG CAAGGATATA CCGAAAACGA TATGTATAAA GCATTTGGTT
    41161 TTGGTCAATC AAATAATAAT AGAGAGGACT TTAAAGAGTT CCTTAATCAA CTTAAACAAT
    41221 AAGAAGAATG GCAGAAAAAG AAAAGACACC AGTAGAATGG TTTTTAGAAA ATTTAAGAAA
    41281 CCTAATTAAA GAATCAGAGC TCACAGATAT GAGACCAAGT GAGTTTGACG CAAGAGAAAT
    41341 GGAGTTACTT GAACAAGCCA AGGAGATGGA GAAAGAGCGA CTTTTGCGGA TGTCTATTAA
    41401 AACAGCTATT TGCGAAAGAA AGTGGGTATT AGAGCTCTTT GGTGACAAAA AATACGTTGT
    41461 TAGTATTAAT GAGGAACAAG ATTTAAGAGA AACAGCATTA AAGCATTACA ACGAAACCTT
    41521 TTTTAAACAA CAACCAAACA TAAGCGAATG GAATGGTCCA TACGCATTTT AAATAATAAG
    41581 AACCATGAAA CACTTTAAAA GACGCTGCAA AGATGCTCGA CAGATAGTCA AGGAGCTTCG
    41641 TGATCTAGTT ACCTGGAAAA ACTTTATTGT TGCAATTCCA GCGATAACCC TTTTTACACC
    41701 CATCATGCTC TTTTGGTTGC TCTTTGAAGA CTATGAGGAA ACCGACAGAT GGGAAAGGGG
    41761 AATAACAGAA TACCTAAAAC AACAAGAACA ATGAAACTAA ACCACGAATC AGCAGTAGTA
    41821 TTATCACTAT TAGTTATTGT GGCTATTGTA GCTTTAGCAA TTGCAACATA TCATTGGGTA
    41881 GTCGTATTAA ATGGGCATGA CTCCAAAGAA GAAAAAGAAT ATACTGAAAA ACTATTCAAA
    41941 AGCCTTCATG ATAAGCAAAG AACTGAGAAT TTTAAAGAAT TTAAAAAACT TTGTGGTAAA
    42001 TAAATAACCT TTAAACAACA AGAAAATGAA GATAATTAGC CTTTACCCAA GCAATGATGT
    42061 CTACCAAGTG GTGGATGAAG AAGATCAATC AGTTTATTTC CAAGGGAGTG AAGCTGACTG
    42121 CAAAAAGTTC ATTAAGAAAT TTAGAGAATA TGAACGAATG AAAGCGAAAG CAAGACAAAA
    42181 ATTATACGGT CAAACAATAA TACAAAGAAA TTTTTAATAA GAAGAACTAT GACTTTTAAA
    42241 GAATACTGGA AAACAAATAA GGAACTCTAT AAACAACTTG GAGTTTCTGA AGCGGCAGCA
    42301 TATAGAATAT GGTGCGATGC TGTGGATGAA TTTGCAAAAC TGGCCGCAAC AAATTTGCAC
    42361 AGTAAATAAA AAAGACTTAT CTTTGTAAAA CAAAATAAAA AAATATGTTT ACGAAAGAAT
    42421 ATGTTGGCGC AATTTTAACA CCATTTGTTG GTAAAAAGAT TAGAATGAAT GGCGGTAAAA
    42481 ATATCCCATT TTGTCTTGAA ACAAGTATGG AATCATCATT CCACATAGAA CTTGATCACG
    42541 TAGGTATCAA ATTTCTTTTG AGGGATAATT TCTACATCCA ACGTGATTTG GATAAAGTCT
    42601 TCTCTGAAGC TTTTCAAAAA CTTGATTTCT TTCCATTTCA AATGGATTCC TTGTTAAAAG
    42661 AAAAGGTTGA AAAAAAGGGT GGTGAAGCAA TTGTCTACCA AAAATTACTT GAACATATGC
    42721 AAAAAGGGCT GGCACCACAA ATTGCGTATA CCTATTATGG TATGATTACT TCGTTGCGTG
    42781 TTGATGAGAA ACGATTCTTT ATAAACGATG TGGAGTTTTA CGTAACAAAT CATTAAAACA
    42841 ATTGGTCAGG TGGCGGAATT GGTATACGCA GGCGAGTATG ACACCAATAA GAGTGGGTTG
    42901 GAAATAACTA ATACCAACTT CCTTGCTCAC GGTTGAATAT GCCTTATCCA GAGAGCAAGA
    42961 CCTAATAGGA TTATACAGGT TCGAATCCTG TCCTGACTGC TAAAAAAAAT GAAATGGAGA
    43021 TATTATTAGG AGTAATTATT TTAGTTGAAA TAGTTTTGAC TGGGATTGGG ATATATTCAA
    43081 TAAGTAAAAT AACGGATGAT TTTCTTTATC GCAGATTTAA ATAATTAAAA ATAGTCAGGT
    43141 GGCGAGAGGA ACACGCCCCG AAAGTGGAGA GAACCAATGC CAACGGGGCT CACGGAGATA
    43201 CTGCGTCCAC AGCTGATGGT ATCTATCACA GGTTCGAATC CTGTCCTGAC TACAAAAACA
    43261 ATTAATATGT GTAAACATAA AAATTTAGAG TATATAGAAA CTATTGTAGT ATCGAGTCAT
    43321 ATTACTATAT GCGAACATGA TGAATTAGGA GAAGTTTTGG ATTGTACCGA TAATTACAAA
    43381 AGCAGAACAG GTGAAGAAGT TTATTGCTTT GATTGTGGAA TAGGATGGCA TGTGAATAAT
    43441 CGAGTACCAA AGCGTATAAA AGAATTTGTT CAAAAGATTA ACGAACTAAA AGATAAAACA
    43501 TAGTCAGGTG GTGGAATTGG ATAGACACAC CCCACGCCAT GTGGGTTAAG CGCAATTTAC
    43561 AGGTTCGAGT CCTGTCCTGA CTACAAAAAA TATAATTATG ATAGACTTAG ATAAAGCGAC
    43621 ATTCATCGGA GAAGGTAAAT GGATTAAAGA TTCAGCATAT CAGGTATATG AATTGGATGG
    43681 TAAATATTAT TCAGTTATAG TAATTGGACA TAGTAATAAA GAAATCATGG ATGATTCGAT
    43741 AACTGAAATC CCTAAAGAAG ATATTGGTAA ATATATTTAA ATAACCCATA ACACCATGGT
    43801 AAAAAGATTT GTATTTGTAT AATATGAAAA AACAATACGG TGTAATAAAA AGAAAAAAGA
    43861 ACGGTGGTGA TATAATATTT AAACCACTGG CAAATGGATT TGTGGATCTA AAACATGGCG
    43921 ATGAATATGT TTATCTGGGT ATACATAATA AGGTATTGCT ATGGAATACT GATAGAGCGG
    43981 TAAATACTCA TATAGCAAAA GTGCTATGGG ATTATAATGT TAAGGATAGG GATAAGGTAA
    44041 TAAACAAATT CGATGAAGAG TTATACCGAA AGTATGAACC ATATTTCTTG GGATATAAGA
    44101 TGGTGATGGA AACTATGAAG AATACATCGA ATGTGAAGAA TGCGGTGAGC TAAAGAGTGT
    44161 ATGTGAATGT AAGGAAGAGG ATGGGGATAA AAAGATTTGA CAACGGTGGA ATACTTGTGG
    44221 CGGAGATATT GGAAGACCAG AATGAAAAGT TAAGTGTGTT TTGTTATGTA TCGACAAATA
    44281 CAAAGGAGAT TGTTGAACCC ATACATGATG TTGTATATCA CGATTACAGA AAGGCAAGAA
    44341 TAGTGTATGA ACATAATATA CCTGAGACTG AAAGATGGAT GTATGTACTT AGATCGTTCG
    44401 GTCATTAATG TATAAAATTA TAAGGTTACA GACTGATAAT AATGGATTAT AAGGCGTAGA
    44461 CCTTATAGGT ATAAAAAGTA CCCTTAAAAC GGCTTAAAAT CGATTTAACG GTATATTAAA
    44521 TGCTGCGTAG CAGCTGTATA AAACACCGAG ACAATGAGTT GGGTGTGAGA CGCTGTGGGT
    44581 GATCCACCGA AGGGGTAAGA AGAAGATCGC TGTAATTCAT TGAGTATAAG ATAGTTACAT
    44641 ATCCCCCACA TCCCCCCACT TGTACCCACA TTTTACCCCT TTTTCCCATA GGAATGACGA
    44701 GACTGTGGAG GGGAGGAATT TGAGCCGTTC GTTAATTTTT CATTAAATTT TTTGAAATTT
    44761 TTGGAATTCT GGTATTTTTT TACTATATTC CCCCACCTAT AGTGGGTGGT TGTTCCCCCG
    44821 CCTGCGGAGG CCATATGTCT GTCCCTCTTA TGGTTATCCC CCACCATCGG TGGTGGGTCA
    44881 AAAAAAAGTT TATGTAATGG GGGTTCTTTT ACGGATGTCA TAATATTTAT TATTATAAAC
    44941 TAAAAACAAA ATGGCATCTA ATATATTAAC ATCTGTAACC GACACTTTAA CAAGAAAACC
    45001 AGAATATGGT ATTGTTTCCT CTATGCTTTC TATCTCCATG AGCACAACTG AAATGTTGCA
    45061 ACTTGTGGGT GTGATCATAG GTTTATTCAT AGCGATCATC ACCGCAGTAT TAAAGGTGAT
    45121 TGAATTAAGG GATAAGATTA AGGAAAAAAG AAGAGCCAAG AAATTAAAGA GGTTGGTTGA
    45181 GGAAGCCGCT CTTGATGACG ATGAGTATGG TGATCCGATC TAAGAAAATA GTTAATATGT
    45241 TTTTTTGCTT GTTGGTTGTT GGACCACTGG TAATTTTAGG TTGTGGTGTT TTCGGTTTAT
    45301 ATGAAATCAT TAAAAATTAA TTAAAATGAA TTCTTTGGGG GGAGGGGGTT CAGAATTCAG
    45361 ATTTAAAATC GCCCCCTGAA TTAAAATCCT ATTTGAATTA TGGATTGTGG TAAATACGAA
    45421 TTCATAAAAA ATTTTATCGA ACAAAAAGCA AAAGCCTCGT TGGTGAATTC TGATGAGGCT
    45481 TCGTTATTTA AAAACAAAGA TAATGTTAGC GCTTATATCA CCCACCTTGA ATTCTTAATC
    45541 ATGGATGGTA TCTTAAAAGA TGGTAATGAA TTCTGGAGGA GCCACACCAA CATATATAGG
    45601 TGGTTGAATT CTGGGGCTAT TGTGAATTCT AAAAGTTCCA GGGAGCTTTA TATTGGTGTT
    45661 AAGATGAATT CTAGAAATAT ATCGCTTGAA TTCTTTTCCA TTGGTTATCG TGGATGTGAT
    45721 TTGAATTCTA AGGTATATAA AAAACTATGG GTTAAACTGA ATTCCTTCTA TGGTAGAAGT
    45781 AAAGGGGTGA GGGTTTTTTG TAAAACTGAA TTCGAAAACA CTGGGTGGGT TGAATTCTCT
    45841 GGCGTCCCCT ACGCTGAATC CAATCCTTTT TTGTATGATA ATGAATTCTA ATCGAATTTT
    45901 CACCTGGAAA GGGGTTATGG GGTTGATCGG TTAAATTGGA ATTCAGAATT CAAAGTTCAT
    45961 AAAATGGCAT TTCTATGTAA TGATCACCTT AATCAACCCT TTTTGTTATA ACCCCCTTGT
    46021 CCAGGTGAAT AAACATTCAA AAAACTTTTT TAATAATAGT TGTAATTTTT AATGAAGTCA
    46081 AGAATTTTGG GTGCTTTTTT TGAAAAGTGG GCGCAATTAA GTGTTTTTCA CCCAGATTAA
    46141 GCGTTTTTCC TATGAAGCTT GCTTCTCAAG CTCCTTCTTT ACGTAGTTAA CACCATCCTT
    46201 GAATCCAAAT TCGTAGATCC CCTTCTCATA AGTATTCAAT TCAGATGGGG CTGAGGTGAC
    46261 AGCTTTGATC GCAGCCTCCT TATGATCGAT CTCTCTGGCC TTCTTGAGTC GCTCAACCTT
    46321 GGATTCAATC ATCTTTGAGT AGATGAACCA CCCCGTTGCG GATAATGTCC AGGTGATCAC
    46381 GCCCAGATGA GTCGCAACTT CACCAGTGGA AACAATATGT ACGGTGTTTG ATATGATCGA
    46441 TAAGACCGAT AGTCCCAGCA ATACGTAATC AAGTGTATTG AATTTAATCT TCATCTTGTA
    46501 TTTTTTTTAA TAATAGATAA AAAAAACGGG AGAATCAAGT CCCCCGTTCA ATTTATCGAG
    46561 GTTGTTTATT TATAACTGGA CCACAAAGCC TGTGGTGTCC TTCTTGGCCG CACCCTTGGC
    46621 TTTCAATCCA ACGATCACAC CATTGCTATG CAAGAAAGTC AGGTCGTGCT CATCCCCATT
    46681 GATCACAGGG AAGCCCATGT ATTCAGTTGG CAATTCACTT TCATCCTTCA CATTGAATAC
    46741 CATTGCCGCA TTCAGGCCTG AACTCAAAGC TGTGGCCGCA TTAATTCTGG TGACAGGACG
    46801 CTCATCCACG CTGTAAGTCA GGTGATAGTT TGGCGCCTGC GGCTTTAGCA TTCTGGAAAA
    46861 GTCCTTGGTG TAATCATAAA ACTGAACTTC TGGAAAAAGC TGCATGATAT TCTTGTTATC
    46921 CTTAATGATT AAATTCTCAT AAGGAATGTC AGATGTGCCG TTTAAACGAA CGGCCAATGT
    46981 TTTGCCATAC TTCTTATAAG CTTTTGCAAC TTCATTGTAT ACTTGTTCCA GGAAGAGGCT
    47041 GCGTTCACGT AGAAAATATT CGGTCTTATG AAGACGACCC ATTTTAACGT TATTGAATAC
    47101 ACCCCTTCCA GCGGTGAAGA GACATGCTGC TTTGCAACCT TCACTGGCAT GCGCACATAA
    47161 GTTCTTTCCT GCTGTGTTTT GTTTTTCAGG TGACATGTAC AGTATTAATG TAGTGTAACC
    47221 CAACTTCTCG CCTTTAATAG TCTTGGCGTT TTGTGTGCCG AATAATGTTT TCGGTCTTTT
    47281 GTAAGTGTAA CCTAGATTGA ACATAATAAT GTATTTTTTG ATTGAGTACG AAGATATATC
    47341 TTTTCTAGTT CATATGCAAG CCTTTTAAAA AAAAAGTGAA ATATTTTTGA AATTGTTTGG
    47401 TTATAAAGAA AAGATGTATT ACATTTGTAT CATGGGAATT GTAATAGGAA GACATCAGGA
    47461 GGGAATCAGC CTGAACCCGA TCGAGTATCT CTTGGAGGGA GCTGATACGG ATAGAGTAAA
    47521 AGTATTTGCT GATAAAGAAA CAGCTTATGC TTTTCTAAGA AAGAATATTT ACGAAGAGGT
    47581 CACCGATGAA GACCTGGAAG ACAGCTTTGT CTTTCTGGAT ACTGAGAAGG ATTTCGATGA
    47641 CCCAGAACAG TTTAACTATT CAGAATAGAA TTCAAAGATA TAACCCGATC CCGAAGGGTT
    47701 CATATAGACG GGAATGTGTT TTTTGATTAT AGGTGGAGGC CCAGGTGACT GGGCTTTTGC
    47761 TTTTGTATTC AATCCAGATC TGGGAGCTTA ACGTCCCTGC ATCTCATGAT CAGATCATGA
    47821 TGTTCCAGTA TTATATCCTG TTTTAATTTA TCCAGAGCTG CTTGAGCTGC GTCCCTGGTC
    47881 TGGTGATATT CATCTGTGAT ATTTGAATTC TTGTGGACCC AGACCATATA GGTGATGATC
    47941 ATCCCATAAT TCTTTCTTTC GGTTGATCTG GTTACACAGT ACATGGGGGT GAATAAATCT
    48001 TTGACCTGCT TAACCCCACA GTGAATTAAA TTTAATTTAA GTATTTTATC ACAAGCTCTC
    48061 TGGGCCGCTT CCCTGGATCT ATATCTGTTG ATCCTGTCAA CATCAAATGT CCAGACAGGT
    48121 TGATCCTGGT AAAATCGTTC CAGAGCTCGG TCACGATCAT TCGCCACAAT CCAACGGTCA
    48181 CTATAATATG ACATGAAAAA ATCCATACCA GTAATATAAC CAGTATGGAT TCAAAGTAAA
    48241 GTTTAATTCA GTTTAAATTT CCCAGAGAAC AGCCAGTGAG AACCACATGT TTTCTGTTTC
    48301 ACCTTTCTCC TGGCACAGGG AGAACAAATC ATCATCCGCC ATCTCTGATG TATCGATGCC
    48361 ATGCTTGGCA AAGAAATCAT TGTTAAGGTG AACCCTCTCC TGCGGCAGGT AATTGTCAAC
    48421 CACCTTTCTG ATATGTTCCT GGCCGATTTT TGTTAGCTGT ATATTCATTT CGATTCGTTT
    48481 AATACAAGAA TAAGATTTCC CAGTATGGTT GTAAAGTATA TTTTAATTAA AAATAATTTG
    48541 CCCAACCCTG AATGTCCAAG TTAAATCCTC AGCAGCTCCG AAGTAAGCAT CGGAATACAT
    48601 ATCGCTGTAA TGTGTTTCCT GAAATAAGGT CATGCCATCT TCAGTTTCCC ATGTGGATTC
    48661 ATCCTCACGA TTAATATCAG CTCCTTCATA TTCACTGGCA TTTTGAATCT CGCTGTCAAC
    48721 CTTTTCATTC CAGACCTCCT TAGCTCGCTG CTCGTTAAAG AATTCTACCG TGCTCTCATC
    48781 AACCCATTCG GAGAAGTCAG CAACATAGTG GGTAACATCA TCCTCAACAT TGGTAGCCCC
    48841 AAGATAGAAG TAGTGGTTGC ATTCCCCCAG TAAAGAATCA AGCTCATCAT CATAACCTGA
    48901 ATCAAATCTA ACAGCGGACT TGTCCTCATT GAATGAATAT ACCTCATCCT CTTCCAGTTT
    48961 GTTGGTGTAA CAAATCTCCA GTAGTGGACT GGTTTGAGCT TTGAAGAATC TAACAGCTTC
    49021 CTTTCTTGTG TGAAAGAACT GAATCTCGCT GTCGCCAGTC AGGTGTCGAC CAACCAGTAC
    49081 ATAATGTAAT GTTTTCATAT TAATTGTTTT TGATTACTCA GCGAAGATAT GTATAATATA
    49141 ATTCACAAGC AAACTTTGAT GCAAAAAAAA TGGGGACTAT TAAATCCCCA TTCTAAATAA
    49201 AATGAATACT GAATTAATTC TCCGTGAAGT CGGGGTTAAT CTCTTCGAAC CCGTCAGGAA
    49261 CAGAATTGCT AACAGAGATT AGGTTTCTTG CCCATGCACC AACATACGGG TTAGTTCCCC
    49321 TGAAATCTCC ACCACCTCTT CCGTTGCCCT CGCAAGTTAA CAAAGGTAGT GGGTGAATTT
    49381 GCCACCCGTC AGCATCCTTT GGACAGCTAT TCTTATCCAC GAACTCCTTT GTGGTGTGGT
    49441 TAATCACGTA GCGATGTGCC TTTCTACCTC TATTAGGCTT AACCTTTGTG CTGTCCTCAC
    49501 ACAAGAAGTA TAGATTAACA TTCTCTATCT GACCTCTGTC GGTTACAGTC GTTTGGTCTT
    49561 TCTCCTCATC CGCATAGTCG CCCGCCCAAA CCACTCGCTG CGGGTTGTCA ACTATCAGGG
    49621 ATTCGAAACA CTTAACAAAC GGGTTCTTCA TCCATGAATG CTCCATGAGT TTAAGCCCGC
    49681 TGCCCGATGT AAATTTAGAC CCGTCTTCTC TTGTATAGGT CGTTTTGATT TCGTGTGAAT
    49741 AAACCCACGC CATAACCTTT TCAGGTTGTC CTTCTTTTGC CTCGCCTAAA ACGATTGGCT
    49801 TGTAATACTG TCCCATGTGT TTTTTAATTT ATTGGTACAA AGGTAAGTAA ATGAAAGTTT
    49861 ATGTGCAAAC TTTTTTATGA ATTAATTATC ATCCGCTGTT AAAATTTCTC CACAGTCAGC
    49921 GCAAGTGTAA TCTGTTTCCT CATAAGGTGG GTGCTCTTCG TCATAACTAA AACAGTTACC
    49981 ACGATCGTCT GGACCATCCC CCAGATCATT GAACATTTCC AGAGCTTCCT TCTCTGATGG
    50041 ACTACAGGAC TTACAAAAGT CAACTGGTAT GGATTCGGAT GTATAAATTC TCATATCTTT
    50101 TTAATTACAC AGCAAACTCT TCTGCAACTT CCCAGAGCTT CTCGTTAATA CTAAGTCCCA
    50161 ACATAATGTT CTTGATTGGT CTGGCATGTC TTAACTTCCC GTCCAGACCA GTGTGTTTGT
    50221 AGTGCCCGTT AACAATCTTC TCCTGAACAC GATTGTATAT GGTCCAGAGG TTGTTTGGGG
    50281 CGTCTTCTGC TCTGTATACC GTTAAGAGGC TGTCCACATC CACAGAAGCT GTTAGAGAGG
    50341 CTCTATCGAG CTTGCCTTCC TTCAGGTATT CAGGATAGCG AACCGCAAAT GATTTGATTG
    50401 CCAGTTCACG TGCTGCTTCC ACAGAGAGCT CAGTCTCTTC GAAAGATTTA ATCTTATCAA
    50461 ATACAGAAGG AAGTGCTTCG GTTACCCCGC CAATCATCTC ACGAACGTTT TCGAAAGAGT
    50521 ATCCTAGGCT AGTATTATGC TTCAGGTTAA GTTGGCCAAA TGTTTTGTCG GCAATCACCA
    50581 GACCATTGCT ACAGATTAAT CTGAATAAAC CAACATGGAA GGTCATTGAT TTGGTCCTGT
    50641 CATGTGAATT GGTGAAAAGG ATTTCAGGAA CATTGCCGTT AATACCCACA GCACCGAATT
    50701 CTTTGTTTCT GAATCTAACC ATATGTCTGG TTGTATCTGG ACTGGTCTTG GACTTTTGCT
    50761 GCGCAACATC GTAGATGTCC CAACCAAGCT TTGAAAGGTC ATCGATAATA TCGACAGTGG
    50821 GGATGAAGAG ATACTTACCT GAAGCACCAG TCTTCGCTCC CTGCTCAGCT GTTCTAAATA
    50881 CAGCGGGCGC TTTTGATTTT AAATCATTCA ATTGAAACAT ATCCTTTTGA TTTTTATTTA
    50941 TGCGAAGTTA TGAATAAAAA AGTTTACCAC CAAACTTTAT TTTCTTTTTG TTGATTTTTT
    51001 TGTGGTTGGT ACCCTCTTTT GTTTTGGGGT TACCTTTACG AACTTGTAAG TTGACGAACT
    51061 AGTTTTTACT TTCTTTACGG CCATTGATAT AATATTAAAC GAAGTTACTT ATTTGGGTTT
    51121 AAATAAAAAA AACCCGTCAG CTGATACACT ATTCCACGAT GACGTCTAAA TAGAGGTTCT
    51181 CAATTAACTC CCCACCGAAA TTCAGGGTAC TGACGGGTCT TAAGGTTTTA GTTGTGCATA
    51241 TCCACCATCA CTGCGAAGTA TTGGTCTGCA TTCTCAAGAG CATCCTTTGG GTCGTTGGTA
    51301 TACTCATCGA TATCGTAGAC ATTGGATTCA AAGCAAAACT CATCGTATTT AGATTCAGCA
    51361 TATCGCTTTG CATAGTAAGC TGACATATCG TGTTTCTCAC CACTAGCTTT TGCTTCAAGC
    51421 ATCTTTTCCC ACATCTTTTC AGCTTCAGCA TCCATATCCT TTGTCCACTC CTTGATAGCA
    51481 TCGATACACT CATTAAGTGG TAGGACGTCA TCATCAGAAC CCTCGCTTGA GTAGCTATCA
    51541 CGCTTGTATG GATTTAATCC ACTAGCACCT AACTCCTCCG ACCAAATGGA CTGAAGTACC
    51601 TCAGTTTGTT CCTCCGCCAT CTTGGATGAT ACGAATTCAC CGCTTTCAGG ATACGCTTTT
    51661 TTGAAATGCG CATGAGCCAA TTTAAAGAAC TCAGTCGCCT TTGCGTTAAG AGCTCCACTC
    51721 CATCGACCAC CAATCACATA CCAATCCCAA ACGTGGTTCT TATAATCCTC GAGAAAACTC
    51781 TCAACATTCG AAACCGCCTC ATCTCTATCA GAGGCTTTGG TTAATAACAT TACACCTTTA
    51841 TGCATACATT TAAATTTTAG AATTCAAAGA TAATTGAATT AAAGTTCACA AACAAACTTT
    51901 TTTATTAAAG AAATTGATCC ACCTCATCCT CATCCAAGAA TTCATCCTCA TCCTGGTCTT
    51961 CTTCTTCTCC GATGAATATA ACTTGGAAAG CTATGTATTG GCCATTTACA TCCTTAAGAG
    52021 CCGCAACCCC GTATGAACCA TCCCCGTAAC CTGAAGATGA TACAGCCCCG TGTGGGATTA
    52081 CACCCCATTG GTCCTTAGCT AAAGTTAGGT TGCAACAAGC ACGATACCAT ATATCACCAT
    52141 CACGGTCGCT GTCGTCAGTA AGGAAATCGC CACCGAAGTC ATACAACGGA ACTCCTTTAA
    52201 CACTAGCAGC TTTACGGTAG TGAACGGAAT CAAAGAAACC AAATTGGCCG CTGTCCACAC
    52261 CGAAGCCACC CGTGAGCATT TCCCACTTAG AACCATTCGT GTCAGCATCA ATATGCTTAA
    52321 CCCTGAGTTC GGAAATACGG TGACCGTAGC TTTCTACCGT GTCGACCTCA GCGGCCCAAG
    52381 TACCGTTCTT TACATTGTTA ACTGTGCTCA TACACCAAAC ATCGGTGGTA TAGCAAGGGT
    52441 CGCTACATAC CATAGCCCCT GAGGTAACCT GAAATTTTTT CATTTTGATT TATTTTAAAG
    52501 TGTTGGTAAA ACTCCGCTAT CGCCATAGAA TAAGACGCCA CCCTCGTTAC CCTCATCATC
    52561 TGCTGATAAG ATACAACTAG TTCCGTCATT CAGGAAGAAA CAAAGAGGTC GTTTGTTCCA
    52621 ACCCATCATT TCCATTTCCT CATCATTCAG GTATCGTGCC TCAACGATTG TCTTTCCCTT
    52681 TAATACTTTT TGGGCTTCAG TGTCCCAAAA TTCTTGGGTT TTTGTTTGTG TTGACATAAT
    52741 ATGTAATTTG ATTATGATAC GAAGATAGTT ATAAAAAACT TTACAACCAA ACTTTTTTTA
    52801 AAAATAATTT TCTCTTAGGT AGTCACAAAT GATATCGACA TCTTCTTCAC TAGTTTCCTC
    52861 GTAGGATTCA ACATAGAATT CTAACACAAA TTCACCCTGC TCATTAAAGA TGTCCCATCC
    52921 ACTACCTAAG TCAGTATCAA AAATCCTGTT GGCGTGGAAA ACATATCCGT GAATTTCATA
    52981 GATGGTGAAA TCGAAATCAA AGTCATCCCT AGCCGCCTGT GAGCATTCAC CTGTTTCGGT
    53041 GTCAACACTG AATTGATGAT TGGGTTCATC TGTATCAGTT ACGGTGACAA ACCAATTTGG
    53101 ATTCATTTGA ATATTTGCAA TAAGTTGTCT AGCCGCATCC ACAGGATCGG TTGCCTCGTA
    53161 GGTGAACGCA ACCTGGCATT CATATAATTT ATTCTTGTTC ATCGTCAATT ACATTAAATG
    53221 AATTAAAACT AAATCTCTCG TATAGTTCAC TAGCAAGTTC TTCGTTGGTG TAATCAGCGT
    53281 AACCCTTGTG TCCGAATTCT AACAATGCCG CTGCGTATGA ATCATCACCG TCCTGCCTCC
    53341 CTGTGTGGAA TGAATCCAAA TCATCATCCA CCAACCTATC GATTGCATCC TGTCTTTTAA
    53401 TCGTTTCCTG TGCCATATTA TTTTTCGTTT AAGTCGTGGT AAACATACTC ATAGATTGCA
    53461 ACCATGTCAT CGGTTTCCAA GTCGGTGAAG TCAACGCACT CACCAACATC CGTTTTGATT
    53521 ACGACACCCG CAAAATCCAT AAAGATTGAA CTAGCTTTGC TTCTGCCGTC AAGTTCGGTT
    53581 GGGTGAATGA AGTACAGCGG AACCTCTGCC TCTGAAATAT CCAAAGGATT GTTTATCCCC
    53641 CTGTCGTGTT CTTTTAACTC TTGTGTAAGA GCATCATCTA AACCTTTTCG TAGTCCTACT
    53701 AAGATTTTCT CGAAGTCCAT AAAATGTCCC ATTGTTTTGT TTTTTGATTA CAGTAGCAAA
    53761 TTTATGTATA AAAAAGTTTA TGTGCAAATT TATTTTTAAA ATTCATCAAA AACTTTATCG
    53821 TAGGGACATT CAAAATCGTT GACAATCTCC TCAATGTTCT CTGATAATTC ATTCTCTACT
    53881 TTGAATGCAA ATTGTTTTCG GGCTGAATCC AAGATTTGTT CTTCAGTTGC ATTCGCATCC
    53941 ACCACAACTC TGGTGACGAA TGAAGCGTAT ACTAGTTTAG CTACTTTCAT TTTAATTAAT
    54001 ATGAAATGTT TAAGGTTTCA ACAAGACATT CTTTATAATC ATTATGATTG TTTTCGTCAA
    54061 CAGGATAAAT GTTGAATGAG AACTCATCTT CGTACAGGAA GTGGGCATCG TACATCTTAT
    54121 CACCTATGTT GAATGAATAC CATTCATCAA GATCGTTGAA TTGAATCTCC AGTGTGTATG
    54181 ATTCACCACT TGGGTATTCT TCTTTATAAA TGACCGCTCT CCTTGTAAAA GGATTAACGG
    54241 TTACGGTAAA AGGTTTTACT ACTACCATAA GATTAGTATT TGGGGTTTAA TTTGAACTCA
    54301 AGAATATATT TTGATTGGAA TACACCTTTA CAGCAAGTAC CACAGGCGGA TATTCTTGTT
    54361 GGTTTGCGGT GTTTCTTATG TGTACGACCA CACCCAACAC ATATAGCAAT GTACTTGGAT
    54421 TCAGGTGTAA CTGTATTCTC TGATGTGTAG CAACGCTTCC CATCACAACC AATCTCAATT
    54481 GCTTTGCTAC GCCATACCCA ATCATGGCCA TGACCACCAC CAACAAGAGC GTGAGCAATC
    54541 TCATGCAATA TTGTATTCTT TACTCGTGCT TCCTCATTAA TTGATACCAA CGCTTTGGAT
    54601 AGGGTTATTT TTTTGTACCT GTAGTTACAG CAACCAAACC TACGTTTAGC TGTATCAAAC
    54661 TCAAAACGCC AACCCTTTTC ATCCAACCCA TGCTTAATCA TGAGTTCATT TGCTAACTTG
    54721 AATGCTTTAT TTAGTTCCAT TGTTTAATTG TTTACGAGTA CAAAATAATA CATAAAAAAG
    54781 TTTACAACCA AATTTTTATG CAAAAAAAAA TGGGACCCTT TCGGAATCCC ACTTAATCAA
    54841 TAACCATTGA CTGATTATTT TGCGCTGTCA ACACTGGTGT TGGCGCTGTC AACCATGCAT
    54901 GTATCAACAA CTACTTGAGT TGAATCCACA GTTGTGGTTG TTTCGGTTGT TTCCGTAGAG
    54961 CAGGCGGCCA TCATGGCAAC CAAGCTCAAA AGCATAAGCA TCTTTTTCAT GCTACAAAAG
    55021 TAAGCATGGA TTCATATAAA ATAAAGGGGG TGACAAAAAA AATGTTATAA ATAAATTTTG
    55081 CTGTAAACTT TTTTATGACG TACTTTGTCC CATGAAAAAA AATAAGACAC ACATATTAGA
    55141 TAGAGTATTG GGGTTCGCCA GGTTTAAGGG TATCGATATT ACCATTGCGG AATACACCAA
    55201 CCTTAAAAAG AAGTTCAATA ACGAAACGTC AACCGAGCCC ATTATAAATG AATTAAATTC
    55261 AATTATGCGT AGGGATGTAT TCTATATATC GGTGATGGGT TGCAAAATTA GTTAAAAATA
    55321 AATTTGCACA TAAACTTTAT TATGTATTAC TTTGTCCCAT AAAACAAAAA ACACATGAAA
    55381 AATTTATTTA CAAGTGAGTG CTTATCAATA GAAGTGGCAC GCAGACATGA CAACAAAATT
    55441 ACTTTAACAA TTAGTTCGGA CTATTCGGGT TCAAGCCGTA AGAGTGAACT ATATGTTAAC
    55501 GAGCAAAGAT TAGCGTTAAG CGTTGAATCC TTTTGGAAGT CGATCAAAAC AAAAAAACTA
    55561 TTGTGGTTGA ATGTGTCATT CAACGAGATT GATTGGTACG ATGATGAGGT TGATGTGTAC
    55621 GATACACCAA GCGTTACCAT TCAACGTGGT TTGAAAAAAG CAAGGATAAG TCAAGATAGA
    55681 CATGGTTCAA TTCCAAAAGA TTGGAGTGTT GAGTTAATTT GTTCGTTTGA GGATACCACA
    55741 ACCAACACAC CAATACTTGA AGTGGTTAAG GGTGCATTGG GTGGTTTGTT TGATGACTAC
    55801 CTTGAGAAGA AGTTTGTTAA GGAACTTAAA CCATTCTTGC AGAAGAAAGA GAACCACATT
    55861 AGTGTAGAAC CAAAAAACGC TTGGTATTAA AAGAGTGGGG GAGAAATCCC CCAAACCTTT
    55921 TTTGTAAAAA GATTTGCGTG TAAACTTTTT TATCATTTAC TTTGTAGACA TAAAACAAAA
    55981 GCAAAATGAA AATAGTAATT AACAATGTAG AGTTCCCCTT TGACTTGGGG TGTCGTGTAC
    56041 TCAAATTGAA GTACGAAGAT GAATGTCCAA TGGAACAATT AGAGGACTTT TGGGACAAAG
    56101 TAGTTCCAGC AACCTTTGGT GATATTGCAC AACTACCTAA CTTGGAACAA AGGAGAGTTG
    56161 GTATCTTGAA TTTAGGTATG GAAACCATAA TAAAGGAAGC CAAACCAACC TTGCTATCAA
    56221 GTAAGACAAT TAAGAAAACA ACCACTTGGG TAAACGAGAA AGGTGAATTG GTTGAACATA
    56281 CCTTTGATGA TACCTATGAA TTGTTTGAGG TGAAAGGTGA AGTGTTTAGC CAAAATATGG
    56341 AGAATAATTG GCGTAATATG GACGATTGCC ACTATATTCG TTGCAAGGAC ACAAGTACCG
    56401 ATAGAGAGTA CCTTATTTGG GTTGATTTGA GGTCAGTTTA TCGCACAAAC GAATTGGGTA
    56461 GTCATTGGGA ATTTGATAAG AACCAAATTA ACCCTATCCA TTGTATTGCT TGGACTATCC
    56521 AAACTGATGT ACCACAAGGT AACATTGAGA AGATTGTTCG CCAAGGGGAT TGTGTAATGA
    56581 TTAAACCAAA AGGGACATAT ACACCTTTGG ACAAACCAAG ACACCTAACC GAGAAAGAAT
    56641 ACCTTAAATT GATTGTCGCT GAAAGTTAAA CAAAAACCAA ATTAAATAAA ATGAAAAAGT
    56701 CGCTTAAAAA ACACACCTTA TTGGTGGGCG AGGGAGTGAA CCAACACACC CTTTATGGTA
    56761 ACTTTGCTAT GGACATTGAA GTAGCAACTG ATTTCCCCGA AATTACTATC AAGGAAGATT
    56821 GTGATTTGAA ACACGAAAAG CCGAATGGTG CTTGGAGTAA CGAACACAAG ACCTTGAAGA
    56881 TTGACAAGGG GGATTGGGTT ATGGGTAAAC AAGTGGAGTA TAACCCATTT AGCCAACAAG
    56941 TAACACGAAT TTGGGATTGA TTTATTGTTT TTGATTATCC ACAAATGAGA GGTGGGGGTA
    57001 GAAATATCCC CACTTTTTTT ATTTTGGGTG AAAATAAATT TGCGTGTAAA CTTTTTTATG
    57061 GCGTACTTTG TACCATAATC AAAAACAAAA CACAAATGGC AAATCCAGAA ATTCATTCAA
    57121 AAAGTTCAGT TAAGCGTTGG GGTGGTAAGA TTGAAGATTA TATCGCTATC CACGAACTGA
    57181 TTGATAGTCC AAAGGCAACT ATGAACAACA ATTCATCAAG GGTATTGACA CACAATACTT
    57241 GGTTCGCCTA CACAATTATC CCAAAGGTAT TCGGTTACAA TATAATCAAT TCGGACGGAA
    57301 AGAGTGTGGA CACCATTGAT ATTGCTATGC TACACATTAG CGAGGATTTT CGCCACAAGG
    57361 GTATCCCAAC CCCACAAGAT TACTTGGAAA ACATTGTTGT ACAACCTTGG TTCAATAACG
    57421 GAGTTAAGGA CATTCCGAGT GTTGAAGCAC AAAAGCGTAG CAAAGAATTA TTGGAAAAGT
    57481 TAAGAATGGG TGAAGAATAA TTTGCACATA AACTTTTTTA TTACTTAATT TGTAACATAA
    57541 AACAAAAGCA CATAAGATTA TGAATGAAAT GATTAAACCT TGGAAAGAAA AAGGCATCGC
    57601 AAGAGGTGAG TTTGAGTTCA GTTGTGGTGG GGATAGTATG AACGAAACCC AACTAAACTT
    57661 TTATGATGAG AACGACAAAC TTGTTGAGGG TGGTGATTTG GAAAGTTACT TTAATGATGC
    57721 AGTTTATCGT GAGGTTGATT TCTACGAAGC ATCGGACGGA CACTATATGG GTGAGAGTGG
    57781 TAAAGTCCAC ATTAACTTGA ATGATGAGGA AGATGACTTT GAGTTTGTAA AATCGGCAAC
    57841 AAGTGAGTGG TCGGAAAGAT ACCACGCAAA AGTTCACGTT CCTTTGACAA AAGAGGAAAA
    57901 CGAATTGTTT GAGAAGTATG TAGCCAATAT GCGTTATGTT CATTGGGACG GATTTAATGT
    57961 TGACTACAAG AGAGATTTCA TCTTGACTGA TGAGATTGAG AGCAGAATAA ACGCTTTACA
    58021 CACAAAGTTA CTTGGGTACG CAGAACAAAT GCCATACGAG GGCGAGGGTG ATGTGAATGA
    58081 GGATAGTTAC CAATACTCAA CGGCAGACCT TGATGAGGAA GTTCCAACGG CAGAGTTTGT
    58141 TGAGATTGAG GGGGTAATAA ACCTTGTCCT ACATACCGAG ATTGAGGTGT ACGAATACCG
    58201 AGAAAATGAT TAAAGTAATT GGGGGAAGAA ATTCCCCCAA ACTTTTTTTG AAATTGATCG
    58261 AGATAAATTT GCACATAAAC TTTTTTATAT AGACCTTTGA ACTATGGAAG CAAAAACATT
    58321 ATACGCAGAA AAGATTAAGG CAATCTTGGT GAACTTGGCA GTGGAAGATA AACTACCTTT
    58381 GGATTTAAAC GAACTTGATT CGGAAGTGTT CGAGGAAGTA TTCACCCCAT TGATTACAAC
    58441 CCTTAAAACT TTGCGTGAGG ATGCGGAAAT GGCATTGGAG GGGCAATGGG ACAGAACCGA
    58501 TGGCGGTTTT GAAGCACAAC TTACTTTAAT TGATATGGTG ATATGAGAGA GCCAAAGTTT
    58561 TACAAAGCGG TTTTAGTTCC CATTGAGGGG AATGTTATGG ATGAGGTTTA CCCATACCAT
    58621 GTAGGTGTAC CTATAGGTGA GAAACAACTA ACCATGAAAG AACGCATGGG TTCAGATGAA
    58681 GCCAAATGTC CCGAGTGTTC AAATAATGAA TGGTATCTTT TACCTGGAGA TAGTGTGGCA
    58741 GTTCGTGAGG GTGGCAAACC ATACATTGAA TGCTTGAATT GTGGACACCA AACACATTTA
    58801 TAATTTAATT AAAATAAAAT GTTAAGAGCA ACTTTAGATT ATTGGAATCC AAGAAACGAA
    58861 ACCGTTGTAA CGGAAGATGG TTATCGTTAT CATGATAATA CCTCAATTAT TACAAGAACG
    58921 CAGGAGATTG AAGACACAAC CGAGATAGGT ATGTTTGAGC AGTTCTACAA ACTTAACAAT
    58981 CGTTTAAGAT ATTGCAATGG TTCATACTAT AAGTTCCAAG ATAAAGAATG GGAACGAAAG
    59041 TATAAAGAGT GGTTGAAGTC AGACGATTAC AAAGCAAAAA GTTTTAACCT TTACTACGGA
    59101 AACGGGGTGG TTGATTAAAA TAAATTTGCA CGTAAACTTT ATTATCCCCA CCTTTACAAT
    59161 ATGAAAAATA TATTTGGTTT TATTTTATTT ATATTTCTTT GCTATTGGGC ATTGAGAGGT
    59221 TGTTCGGGAA GAAGTAGAGT TATCGATTCA GTTCAAGACC CGATCGAAAA TGTTTCAGTT
    59281 GACGATAACC AAGAAGGTAT TGGTTGTGAG GATGGCTGTG GTGGTGAGAA TGAATCCTTT
    59341 AATGGTGAAG TATACGATGA CATTACCTAC GCAATGTTTA TGAAAGGTAA TAAAGTTTTG
    59401 GCGGTGCTGG CGGTTCAACA CGAAACAACT TGTAGTGAAG CCACATTAAC ATTCAACGAA
    59461 AATGATTTTA ATTCAAATGA ATTGAATATA CTATTGAATG AATACGGGTT TACAAGCACA
    59521 AGTCCTAATT GTTATAGAAG TGTAACGTTG TATGATTGGA ACTTACCAAG TTTTATTTCA
    59581 GTTAAAATGA AATACCTTAG AATAGGGGTT GGTGAAAATA AAATTAAAAT TAGTGAACTT
    59641 TAATTTGCAC GTAAACTTTT TTATAACGTA CTTTGTACCA TAATCAAAAA CAATTAAATA
    59701 TGTCAAATCC TTTTCCAAGA CCACAAGCGG GAGCTTACAA GTCTTACTTA GTGGAAGCAC
    59761 TAAACAAAAT CGGAAGAACC ACCGAAGCAA ATGAGTTCAA CAATGGCAGC ATGAAGCTTG
    59821 CAATTGTATC AACAATTACG GGAGGTGTTA AATTATTTCC CGAGTTAAAT GAGTTGTGCG
    59881 CAAACGCTTT GAATGCGTTG GAGCCAAACG ATACCATCCG CTATTATTTT TGGGGATTGT
    59941 CAAATGGCCA ATTCGCTGTG GCGTCTAGCA ACGGAGCGTA TGTATATGAC CCAACCGACA
    60001 CCAAAGCGGT TGAGTATGTA AAAGAACAAG TTGAGTTGAG TGGTGCTGAA ATTATACAGC
    60061 CGTTCTTTTC AAATTAATTT GTGTTTTTGT TTTTCATGGG AAGTGGGGGT AAGAAATTAT
    60121 CCCCATTTTT TTTATAAATA AATTTTGCTG TAAACTTTTT TATATATTAT TTTGCTGTAT
    60181 GGAAAACAAG AAAAAATACG ATGTAATTAG TCCTGATGGA TTCAGCATCC ATTTCAGTGA
    60241 TACCTATTCA ACAAAGGATG AAGCAAGAAA CGCATTCTTT GATTGGAAGA AAAGGTTTGA
    60301 TGCCCAAGGT TATTATTCAT CCAATAAGGG AAGAATACCT TTGGATGAGT TGGAAAACCA
    60361 TTGCAGAATA ATTGAAATAG ATTAAAATAA ATTTTGCTGT AAACTTTTTA ATCATAATCT
    60421 TTGTATCGTT AAACAATTAA ACAATATGAG CACAGCTACA CAAACCCAAG CAAAGGAAGT
    60481 GGTAAACAAT GTTACCGACT ACCTAAACTC ATTCAGCAAC AAGAACAAGG AGTTTATCGC
    60541 TGAAATGAAT CGTGAACACC GAACTTTGCA ACAATCCTTT ACCAAACTAT GCCTTGAGTG
    60601 GTTGGAGAAT TGCGCCAGTG AGGACTATAA CTTTGACGGC AGGAACGAAG CAAGCCACAA
    60661 GATTGCAAAT GTAATGGTGG AAGGCTTTCA TGATGCCAAA GCGACAATGA GTAAGCCAAG
    60721 CGAGTGGATA CCTTGCGTCT AAAGATTCTT TTTTAATCGT GAATGGGGAT GCGGAAACGT
    60781 ATCCCTTTTT TATTTATCCA TGGATCAAAA AAAAATAAAT TCTTTTGTAA AAAAATTTGC
    60841 ACGTAAACTT TATTATCTCA ATCTTTGTAT CGTAATCAAA AACAATTAAA CAATTTTATT
    60901 ATGAAAAAAC AAGCTAAAAT TAAAACTTTT GCGGGAACAA ACACCCCTTA CTTTGATGTA
    60961 ATCATTCCAC AAAGTAATTT CGATGGCACA GACCTACTTT GTTGGGGTAT TGGTGAGACA
    61021 AAGGACTTAA GCATTATTAA TCATTTAAAT GATGATTTTG CTGGCATTAA CCGTTCGGTT
    61081 GCTCAGGCAC ACAAAAGTGA AATGGGTAAG AGTATGTTGA AAAACGGTTA TTCTTATGGT
    61141 ATTGCCGTTT GTATTTACAA AGGTAAACTT TATCGAGTTG ACGGGAATCA TAGAGCGGAG
    61201 TGGTTGGGTG ACAACGGCTA TCCTATTAGA TTTTCTTTTC GTCATGTTGA TACCTTTGCA
    61261 GAATTAGTTT CAATTGTTAT CGGCTTCAAT AACTCAGCAA AGAATTGGGG TTTAGGTCAG
    61321 TATATCCAAA CTTATATTTC TATGGGGTTG GATGCTTACG TCACACTACA AAAAGCGACA
    61381 AAACATGGTT TAACAAACAC CGTTACAGCC GCAATTATCG CAGAAACTAC CGTAGCTTAT
    61441 GTTAAAAAAG ATTTGCGTGA GGGTACGTTA ACTTGCAAAA ATGAAAAGGG TGCGTTAACC
    61501 AAAGTTATTG AAATTTCACG TTTCTTGGAA AACTTTGGTA TCAAAGACCA AAGGTCTGGT
    61561 GAGGGGTTGG TATCCTTTAT ACAAAAGGTT GGGTACACCA ACTTTTTAAA CAAAAAGAGT
    61621 AAACTATGTA CACTTGCCGT TAAACTAGTC CAAAATGGTG AACTAATCGG TAAGGGTAAA
    61681 GGTAAAACCG CAGGTGCAAA GGAGTATTAC GACCTTTATT TAAGAGCGTA TGAGCATCTA
    61741 TCTTAAGTAT AACCTACAAC GGAAAGAGGG GATGGAAACG TCCCCTTTTT TTATGTAAAA
    61801 ATAATTGATC GAAATTAAAA ATAAATTTGC GTGTAAACTT TTTGGTGGAT ACCTTTGAAC
    61861 TAACAAAAAC AAACAAATTA TGAACATAGT AGATTTTTTA CAAGCCAAAC CAAAGGTAAC
    61921 TTACCTTTAT GCAGATGGTA CCACAAAGAC GTGGGAGTTC CGATGGACAG GAATTTTTGG
    61981 TCAGGGTTAT TATCAGTTAA CAAAGAACGG ACGTAGACAC CCAATGAGCA AATTTAAAAT
    62041 TGCTAAACAA GTATTCTTGG AGTACATGGA TGGGCAATGT ATTTTAGTTC CTGAAAACAC
    62101 CAATCAAAAT CTTGTGGTTT AATTTAATTA AAATAAATTT GCCCGTAAAC TTTTAAACCC
    62161 GTATCTTTGA TATACAATTA AACGATATGA AAGCACTTAA CAGACAAGAA ATGATGACAT
    62221 GGCTCGAAAG CAAAGGGGTT AATGTTGTCG GAACCACCGA ACAATTCTAT GGTGGTAGCG
    62281 AAGAGGTTAC GGGAATTTGG GTATCAGGTG AAGATAGTCA TTTATTTGAT TACTATCGTG
    62341 AGAGTTGGTA CAATTCGCAT GGAGTTGAAC CGAAGCTAAA CGAACAAACC GAGAAGCGAG
    62401 GTTGGTACTA CGAATGGTAC GACACTGGTA CAATGATGCT TTATCCAATA GATTAAGAGG
    62461 GGAGTAATCC CCTTTTTTAT TTTAATCAAA ATAAAAAAAT TTATCAAAAA GTTATAAAAA
    62521 GATTTGCACA TAAACTTTTT TATCGGGACA TTTGCTATAC AATTAAATTA AATGTTATGC
    62581 AAAAGAAAAA GAGAAATGTT TTGAAGCAGA GGTATCTGTA CGAACAATTG GAGAATCTTT
    62641 CAATTCGCAG GGTTTGGGAC TACCGACCAA TCTTTTTAAT TTCGGGTATG GTAAACATCT
    62701 TATTTATTAT GGGAGCGTTT ACTTCAGCAC CAAAGGTTGT AACAAAGTAT GAAACAATCA
    62761 TTAAGGAGAG AGTATTGAGT GATGAGGTTA ATGATATTGA GTTAACCGAT GAAGCTATCC
    62821 TTAAAGAATT GATTGAGCAA GGTTGTGTAC TACCTAATGT GGCACTTGCA CAATTTAAGA
    62881 TTGAGAGCCA ACATTTCAAG TCGTCAATCT GCAAGGAGAA CAAAAACATT GCGGGTATCA
    62941 AGACAAGCCG AAGCGAGTAC GTTGTTGGTA AGAATCGTGA GCATTGTGTT TACAAAACTT
    63001 ATCGTGATTG TATCAAAGAT TACATACGCA TACAAGATAG GTATTTGGAG AATATAAATG
    63061 GTCGCTATGC CGAGGATGGC GGTTATGTGG CTTTGGTTCG CAAGATGTAA TTAACGGGGA
    63121 GCAATCCCCG TTTTTATTTT AATCAAAATG AAATTTTTTT TTAAATTGAT CGAAAATAAA
    63181 TTTGCACGTA AACTTTTAAT AAGCGACCTT TGAGTTACAA TTAAACAATA TGGAACTAAC
    63241 AAAGAAACAT AAGACGTTTT CGTTGACAAC TTATTACAGG GGTATTGAAC TTGAAATGAT
    63301 AGTGGTTGCC ACAAGCAAAA AAAGGTTTGC GGAGTTAACT AATACATCGG TATCCCACGT
    63361 TAGTCAGTAC GCACATTCGT ATGACTTAAG ATATCCAGTG TGTAATGAGA ACCCCGAAGT
    63421 GTTATACGCA AAAGCTGGAC TTGGTGGTGA GGTTAGATAT ATCCTTGATA GGGATGAAGT
    63481 TATGACCTAC GAGGATGCAA AGCAGAGAAT TGATGAACAC CGCAAAACTT ATGCAAGTTA
    63541 CAGCGATTAT TTAAAACAAA ATAATTTGCG ATAAAATTTG CCTGTAAACT TTTAAACCCA
    63601 TAAATTTACA CTATTAAACA ATTAAGCAAT GGCATTAAAA TCACAAGAAA TTAGAACAGC
    63661 GTTCGGGTTA CTAATCTACA AAGGAGATTA TGATGGGGCG CAATGGTCAA TCACTGGGTT
    63721 TCCAAAGGAC GAGCAGATAG CACGTCATTT TGAATCAGCA TACGATTTTG AGGATTGTAT
    63781 CAAACGCAAT GTAAATTGTA GTGGGATAGA GTTCGATAGC GAGTTCAGTC AGTTCTTTGC
    63841 ATACGCCAAG ACCAAAGCGA GATTGGTATC GTTTGCAAAG CAAATTGATA AGCACTTTGC
    63901 AAAGGCAAAA GCGATGACAG AAAAAATGTA CTAAAATTTG CGTGTAAACT TTTTTACACT
    63961 TATCTTTGAA GTAAGTAAAA AAAATAAATA GTTAGGTGGC GAAATTGGTA GACGCAATGG
    64021 TATGTTAAAT GAGGGATTTC TCCTAAACCG AACCCTAGTA TTAGGGCTAA CCGTTGGAGT
    64081 TTAAAATTAC AGGTTCGAAT CCTGTCCTGA CTACCCAGAC GATTTGATAC CCTTTACGTC
    64141 ATTAAATAAT AAATTAGGTT GACAGCTTGG AAAGACAAGC ATTTTTTATT AAAAAGTTTG
    64201 CACAAGAACT TTTTTACACT TATCTTTGAA GTAACAAAAA ACAATTAAGC AATGGAAAAT
    64261 TTTAGTCAGT TATGCGTTTG GGAGGGTACA GTTGTCGGAG CAAACGAAGT AGCGAGTTTT
    64321 GAGAATTGGG TTCAGTTAGA GTTCGGAGTA CGTGCAAAGT ATTCGGAAGA AGTATTAACC
    64381 TTACCAACAC CAGGAGAAGA GGGAACGGGT GGTCGTAACG ACTTGTTATT CTATATCCAC
    64441 GATGAGGACA TTCAGAAGTT TGCAATAGCA CGTTTGGTTT ATGGTATCCG TTGGTGGGAA
    64501 GATGTGTTGG GTAATGGTAA TGGGGTTCTC TACACCGAAG AAACTTTGAA CAAATATCCA
    64561 AAAACTTGGT AAAAAGATTT GGTTGTAAAC TTTCTATGCC GTACATTTGC TAAACAATTA
    64621 AACACAATAT GAGTATAGCA CAATCAATTC GCACTTGGTT AAGAATACCA AACGAAGAAC
    64681 AAGAAAAGAA AATGCTTTTG GAAATGGAAG CAGATAGTGT TAATGACTTT GAAAGAGTTA
    64741 TCTACACATT AAGTTCCTCA ATCCACGAAG CACACATTAA AACGGCAGAG AATATGTTTG
    64801 TCGCTTTCAA AACGAAGTGG GGAATGTTAC CCCGACAAAT TATGGAGTAT AACGATGTTA
    64861 TCTTCAATCG TGAGAGGGAT AAGGTATTGA GCAAACTTAT GGCATTGGAT AGTGCCTATA
    64921 ATGTATCGCA AATCGCAATA AGCGATAAAG GAAATGTTAA GTTGTTATTG GCTTAACAGA
    64981 CACCGAGTGA AATCGGTGGC ATTGTTTAAT TGTCGATGGA AAGGGTGGTC TTATGGCTAC
    65041 CCTTTCTTGG TTTTTATACC TAATAAATTT GTGTGTAAAC TTTTAAGAGG TTACCTTTGC
    65101 AATATGAAAA GAGAAGATAT GAACAAAGAA GTGTTGATTC GTTTGAGCGA GATTAACGAA
    65161 AAAGCGGTGG AGATTAAGGA GGAAATTAAT TCACTTGATT TCCGTATGGA TTTAGGGAAC
    65221 ATTGATGCGA AGTTGTATCG TATGAAAAGA AAAACCAATA CATATGAATT GTCTTTGCTT
    65281 GATAAGGAGG TTGACAAGAT TCGCAGAGAA ATGGGTTTAC GCAAAATGTT ATCGGGGGTT
    65341 GGTGTTACAT TCAGTTTGGA CAAAATTAAT TTAAATTAAA CTATATGAAA AAGGTTTTAT
    65401 TCGGTTTAGT TTTATTTTTG TCGTTGAATG CTTATGGTCA GCAAGCGAAG GTTAAGATTG
    65461 TATTGTATCC AAATGGTGAT GAAGAATATA ACAAGTGCAT GAAACTTGTT AATGATAGCG
    65521 CATTCAGCAA AGATTTTTGT TTTGAGGTTA TCCGCAAGAA CGTTGCCGAG GATTTCCCAA
    65581 AAGTTCATGG GATTGTAAAG GCAGATTTTT ATTCTTGTGA TGACAATATT TTACTGGGTG
    65641 TTTGTCACGC TACCACAATA CCAACAAAGA AGGAGTTAAT GTTATTCGGG CATAACGCTT
    65701 TGACGTTGGC TAGTGATCCC AAACTTAAAA AAAGTACAAA AGTTTTTTAT TAAAATTTGC
    65761 GTGTAAACTT TTTTATTGTG ACATTCGTAT TATCATTAAA ACAATAAACA ATGGCACAAA
    65821 ATTCAATTAC AGATGCACTT GGTGTTAACG AAAAATGGTT TGACACCACA AACAAGGATG
    65881 TTATCGAACG ATTTAAAAGT AATGATAGCG AGTTAATCTC TGATGTATTA CTTGATTCAG
    65941 CAAAGGATGT TAGAGAGGGT TGCTTTGGAG AGGTCACCAA TGAATTATCC GATTACGAAA
    66001 AGAAACTATT GTTGACAGGT TACTTGGTTG GGTTAACCAC AGCACGAAGC CAATTGAGTA
    66061 GAATTAATCC AATTGAAATG TTAATCAAAG GTTTTCTTGA AAGCAGAGAA AAGGAAGATG
    66121 GGGATGAATA ATCCCCTTTT TTTTAAAATA AATTTGCGTG TAAACTTTAT TATCCACACC
    66181 TTTGAATTAA CAAAAACAAA CAACAATGGC AAAGTATTCT ATTATTTGGA TTGAGGGTTT
    66241 AAGTGTTGTG AATGGTGAGA AGGTGAAATC AATTACCGAG AATGGTTTTG AGTACACCAC
    66301 AAAGATGACC GAAGCCCTAC GCATTAAAAA GCGTGACATT GACTTCATTA GTCAGCACAT
    66361 GAAACTGAAT GGTATCGGTG AAACCTTTAA CACCTTTATC GGAGTGAACT ACGCACCAAA
    66421 GGGGACAATA TTGCGAGTAT GAGAATCATC ATAGCAAAAT TCCCGAGCAA ATGTGCGAAG
    66481 AGTGGTAAGC GAATTAAAGC TGGTGATACG GTTGTCTATG ACTTTTACAC AAAAAGAACC
    66541 TATTTACCTA AATACGCACC GCATTATGAA ATGAATGATG TTGGTGGGTA TATACCAAAA
    66601 TAAATTTGGT TGTGAAGTTT TAAATTCATA CCTTTACTGA AATCAAACTT CCCGTAGCTC
    66661 AGCTGGATAG AGCAAAAAAC ATGGCTCCAT AGTTAAATGG ATATAACGAA TCTCTTCTAA
    66721 AGATTAGTTC CTAGTTCGAT TCTAGGTGGG GCTACTCAAT ATAGTGCCGT ATTCTATGAC
    66781 AATTAGAACA TAGTAATACA CACTTATCTA GTTCATTGAC AATTTTATCC CATGAACGTA
    66841 AACGAAGTTT ACCCCAGTCA AGATCTTTTT GATTTGGGTC TAAATGGTGA AAGTCAAATA
    66901 CAGGGGGTGG TGTTTGAGGG TATGTTATCC CACAATCAAC ACAGCCACAG CCTTTGTATT
    66961 CGATAGCATC AATTTTTCTT TGTTTCCAAC GTTCAATACA GTATTGATTG AAACATTGTC
    67021 GACAATGTGA TGAACCAGTT TTTCTATCCT TTTGTTGATA GAACTCGGTT AATAACTTTT
    67081 CTTCATTACA TAAAGTACAA ATTTTCTTTC CCATACTAAT AAATATACGG ATAGAATAAA
    67141 AAAGTCTATC CAAAGTTTGG ATAATTGAAA AATTATTTTT TTATTTGTGG AAGACTAAAA
    67201 CCTTAAACCA TGTATAGTAA GGAGAAAGAA GAAAGAAGAG AGGTTGCCGC CATGTTGGGT
    67261 GCAGCCGCTA TCATGACTAT AATTGTAATC GGTGGTTTGA TTGCAATTGC AAAGTTTATA
    67321 TTTGAAATTA TTTAAAATTA AATAAAATGA AATCAATTTG GTATGACAGA GCATTACACC
    67381 TATTGGGTGG TATTGCTATC GGATATTTGT TATTTGTATT ATAAAAAAAA TTTGCACGTA
    67441 AACTTTTTTA TGTCGTACTT TGTATCATAA TCAAAAACAA ATGAAGAAAC TATTTTTAAT
    67501 CGGACTAATG TTTGTGGGAG TGCAAGCGTT CAGTCAATCA AATTGCGAGG TTGCTTGCAA
    67561 TAAGTATCTT GAAATGAATC CCGATGTTAA GCAAAGTGGG ATGAATCCTT GGGAGCATTA
    67621 CACCAACTAT GGTAAAAAAG AGGGTAGAGT TTGGTATGAA TGTACGGAGA TGCCGATACA
    67681 ACCAGAAACA AAACTACCAG AGAGCATTCC GCAAGAAAAC CTAACAATCG TTAAGGGTAA
    67741 GGACGGAAAA ACATTAACAA TGTCTTTTAA GGTAACAAAA CCTTTCGGAA CAAAAGATAT
    67801 TGAGGATGTG AAAAAATACA TTCATTGTTA TTATTCTCTT GAGGGTTATA ATGGTTACAC
    67861 ACCACAAATA ACACATAAGG GTGATAATTG GACATTTGTT TTCAACAAAT AATTGTTTAT
    67921 TGTTTAACTG AGGAAAGGGG TAAGAAATTA TCCCTTTTTT TTATTTAAAA TTTGCACGTA
    67981 AACTTTTTTG TACGCAACTT TGTTCAAACA ATAAACAACT AACCAATGAC ACAAAATTTT
    68041 AACAACGAGG TGGATGAATT AAAGCACCGC CTAGAAATGA TCGCTGACGA CATGAAAGTG
    68101 ATTAGAGCCT TTATCTATGA GAATGGTTTG GATGAAACAT TCCAAAAGCC AACGGGTATG
    68161 GCTGATGAGT GTTGGACACA CCTAAATAAC ATTGATATTG CTTGCGACCT TGATAGTGCA
    68221 GAAGCATTAG ATTGGTCACA CTTTGGTATT TAAAATAAAT TTGCACGTAA ACTTTTTTGT
    68281 AATTAATTTT ACACTATTAA ACAATTAAGC AATGGCAACA AAATTATGGA AATCTGAGTG
    68341 GCACTCAGGT GGCTCAATCC GAGCAACAAC CGATGAGAAG AAAAAGAAAG TAACCTTTCA
    68401 AGTAAGTGGA CACGACTACA CTTTTGATAC AAATGATAGT CGAGCGGAAA CAAAAATTGA
    68461 TGCATTCTTA TTTGAAGTGA CAAGTTCTTA CTATGCCGAT GAGATAATGA AGTGGGTAAA
    68521 GAGTAAGATA AAAATTGAAA CACCTTCGTT TTGGTAATCC CCTCAATTTA ATACCAAAAC
    68581 ACACCCCCGT AGAAATACGG GGTTTTTTAT TTGTTTATAA ACTTTATTAT TTATAATTTT
    68641 GAATTATAAA ATAAAACGGG GTGAAAAACT TTTATGTTAC AATCATATCA ATTAGCCCTA
    68701 AAGGCCAGTA CGGGAATAAT CAAAAGTACG GGTTCAGTCT TGTGGCCAAA GATGAAAAGG
    68761 GTGCTGAAGA AAAGGCTATC ATTCAGTTTA AAACAAGATA TAAAGAGTTA CCTATTCTTG
    68821 GGGTAAAAGT TTTTTAAAAT AAATTTGCAC GTAAACTTTT TTGTGGGTAG TTTTACAATA
    68881 ACAAATTAAA CAAGATGAAA AAAATTATTA CTTTTTTTAA ACGTGGGTTC GAGGACTTGG
    68941 GTTATGGTTA TTACAAGCAA GTTTATTGCT ATGAGGGTAA ACTTTATATG GGTTATGTCA
    69001 TTGTAAGAAA CGAGAGGTTT TTTTGGATAC CAACATACAC ACGTATAGCA GTTTGTTGCG
    69061 ACAAAGAGGA ATTGGATCAA AATTTAAAAT TTTTGCAATG GCACAACTAA TTTTATTACC
    69121 GATAGTAGCA TTCATTGCTT ACTACATAGG AAAACACCAA GAAAGAATTG AGTGGAACAA
    69181 GTTGATTAAA GACGGAATAT TACCTAAACC TTCTAAAACA AAATAAGATG TATAGTTGGA
    69241 GATATTACCG CATAATAAGT TATGTTTGTT TTTTCATTGC GTTGTATTGT AGTTACAAAG
    69301 GTAATGATGC TGGGTTTTAC GAATACCTTG GTCTTGCTTT ATTCATGGAG ATTAAAGACC
    69361 ACCTACAAAG AATTGAAGAA AAGATTGATT AAAATTTGCG TGTAAACTTT TTTGTGGGTA
    69421 GTTTTACACT ATCAAAACAA TTAAACATGG CAACATTAGA ACAAGCAATC AGAAAACACC
    69481 GCACAATCCT TGCAGAGTAC AATCCATTCG ATATGGAAGA TGAGCTCGAA GCGGAATGGT
    69541 ATTGGTATGA CTTCATTGAT GAAGTGAAGA CAATGATGAA GAAGATGCGT ACAAAGAAAT
    69601 TCTTTGCGTA TGGTTTATCA TTGACTTGGA GAAAGGTTGC GGGGTACACC GCATTTGAAA
    69661 CGGAAGATGC GGGAATATTG GTTGGTAAAC TTACACCGAA TAGTCCGTAC TCAATCAAGT
    69721 TTTTGACCAC CGATAACAAG GGTATCATTG AGGTAATTAT TTCACACCAC GATGCACCAA
    69781 CGGGAGAAAC AATGTACCTT ATGAGCCAAA CAATGGCGAA GAAACAAGGT ATAATGGAAA
    69841 AGTACTTTAC AAGATAATAG AACGGGGAGC AATCCCCGTT TTTATTTTAA TTAATAATAA
    69901 ATTTGCGTGT AAACTTTATT ATTTATAGTT TTACACTATA ATCAATTAAA CAAATTAAAA
    69961 TGAAAAAGTT GGTACTATTA TTTGCTTTGT CTTTAGCGGG TTTATCTTAT GGACAAGCGT
    70021 GGGAAGATGC GGGGATGAAT AATGTTGAAT ATCTTGGACA AGATGAAAAC AATTATCCAA
    70081 TCTATAAAAC AACACACCCT TTTGAATCAT TGGGTGCAAA GTTAGCGTTT TCAGCGTTTG
    70141 GTGCATTTGT TACGGGAGTA ACTATAAAGA TGGTACGGGA CAGACGAAAG GAAGATAAGG
    70201 AAAGGGAAGA ACAACCTTTG ATACAAAAGA ATGTGGAAAT TTAATCCACA TTTTTTTTTC
    70261 ATTTTATTTA AAATAAATTT GCGTGTAAAC TTTCAAACCC GTACCTTTGA CTTAACAAAA
    70321 TCAGTTAAAC AATGGTAAAC AAAAAAACAC AAATCGTATC AGCGCTCATC AAGGATGGCG
    70381 GTTCAGCAAC ATTCGCACAA GTTGTTGCAG AGGTTGAACA AAAAATGTTA AAAAGAGGTA
    70441 ATCCCCTAAA GGATGCAGTT ATCACAAAGT TGGTTCATTA CAATATGCTA TTGAACGCAA
    70501 ACTATCAAAA CATGGTGAAT AACGCAAGAG TTCGTGAGGG AAAGGAAGCC GACTTTCAAG
    70561 CAAAAGAAAA TTGGTTCACA CCCGTTAACG ACTCATTCAA TGGTTCAATC GTGGCGAAGA
    70621 AAAGCGACCT TTCTTGTGAG TATTTGAAAT TTGCTTGCAA TAACGCAAAA ACTGAAAAGT
    70681 ATTTTGTTAA CGGGGTTGAA GCAACCGAAA GCGACCTTTC AATCATTAAG GAGTTCAAAC
    70741 AAAAGCCGAG CAAAGCGGTA AATCAAGGAC TTGAAAATGA TGTGGTAATC CGCACAATCA
    70801 AAATGGAAGG AATCAAAAGT ATTAAATGTG GTGAATCCCT TATCTTTGGA TAGGGGAATC
    70861 CACAATCGGA GAGAGAACGG GGAGCAATCC CCGTTTTTTA TTTTAAATTG ATCGAAAATA
    70921 AATTTGCGTG TGAACTTTTA AACAAATATC TTTGATATAC AATTAAACAC AATGATTATG
    70981 AAAGAGACGT TTTTAACACT GGCTCAATGG GCAAAGGAAG ACCCGAAAGA TTTTATCTTG
    71041 AATGTGGTAA CAATGGTTGC ACTATTCGGT TTATTTTATG TAACAATGTG GTTGGGTGCA
    71101 ATCATTGAGG GGAGGGTTTA ACTTTCCCCT TATTTAAAAT AAATTTGCGT GTAAACTTTT
    71161 TTACCTATAC CTTTGAATCA ATAAATAATT AAACAATGAG AAAACACACA ATTAAACTTA
    71221 TCCCCTTTGT ACTATCAGTA CTTGGTTTCT TTTTCACAGG TTTGTCACTT GGTCAGTTGT
    71281 GGGAAGAACT TGACACAAAA CTAATTGTCC TTATATCCTT TGAGGTTTTT ATGTTCACAG
    71341 TCATTTTATT ATTGTCAATC GGGTTTCCTT TCTTTGCGGA AGATAAGGAG ACCACCGAAA
    71401 TAAAATTATA GATTTTTTGT TTTAATTGGT TAGTTAAATT GGGGAGCGAA AGTTCCCCTT
    71461 TTTTATTTTT ATTTATTTTA AAATAAAATT TGCGTGTAAA CTTTTTTACC GATACCTTTA
    71521 CAATAAGTTA ATCAGTTAAA CAATTAAACA TCATGAAAAA GTTAGTTTTA TTATCAGTAG
    71581 CAGTTTTGGT AGCAGTAGGA ACAAGTTTTG CCCACGATGG CGGTAAGAAG CTTAAAAAAC
    71641 ACAAAAGAGT TAAATACCAC CAATGCGATG CGTACAAAAC ACACTACGCA CCAATCAAGC
    71701 CCGAGAGACA CCGCAGTCAT GGTTTATGTG ATGCTTATAA CTAAAAAGAG AGGGGACAAA
    71761 AAAAGTCCCC TTTTTTTATT ATAATAACTT GCACAATAAA GTTTTTTATA TTATCTTTGA
    71821 TATACAATTA AACACAAAGG ATATGCGAAG TTATTCATTT CAAATTACAA GAGAACAATA
    71881 TAATTATCTA TTACCAATTT TTGGTAATGT GGGTACCAAG CAATTACACA CCAAAACCGA
    71941 CAGAAAGGTT GAGAAGTTCT TTTTTATTGG GACACATGAA CAATATAATG ATCTACTCAA
    72001 TAGATGCGCT TACATAAAAT AAATTTTCAT TTTAATTAAA ATAAAATTTG CCTGTAAACT
    72061 TTAAAGCCAG TACATTTACA TTAAGTTAAT CAGTTAAACA ATTAAACATT AAAGTTATGA
    72121 AAAAGTTAGT TTATTTATTA GTAGTCGTTT TCGCAGTATC ATTAACCACT ACAAGTTGTG
    72181 CAAGTTCAAA ATACGGAACA TACAAAGTAA AGAAAAAAGG GTGCATGACC AAAACAAAAT
    72241 ACAAAGGTCC TAAAACAACA TACAGAAGTA CAAATTGGTA ATCAGAAAAG GGGAGCGAAA
    72301 GTTCCCCTTT TTTTATTTTA ATTTATTTTA AAAATAAATT TGCGTGTAAA CTTTATTATG
    72361 CTATGGAAAA AAAGTTTCAT TTTAATTAAA ATAAATTTGG TTGTAAACTT TATATGCCCC
    72421 ATCTTTGCAT CAAGTTAAAC AATTAAAAAC AATTAAATTA TGTTCTACAT TAACAACGAA
    72481 AACAGTCTTA ACGCATTTTT CCTATTGGAA CAAGCGGGTT TAAATTGGTC AGCAAACAAA
    72541 GAAACTTTGC AGACGGCAAG TGGTATCATT ACAGATAGCG TGGCTATCGT TCGTGAGGAT
    72601 ACGCAAAAAA TTCTAGGGGT TCACAAAAAT TCCTACGAGG TTTTCCAAAA TCAGCAAATG
    72661 GCAGAATTGT TATTTGAGTT GTCCCAATCA GCAGACCTAC CTATTCATTC AGCAGGTTCT
    72721 TTAAATGGTG GTGCAAAGGT GTTTATCCAA TTAAAAACAG ATGACCTTAA TTTGGGTTAT
    72781 GGTGACCAAG TAAAAGGATA CCTTACCGCA GTTAATTCTT TTGACGGCAG TACAAGTTTA
    72841 GCGTTCGGGC ATTCGCACCT TACAATCAGT TGCCAAAATA CTTTCTTTGG TGCTTATCGT
    72901 AACCTATCAT CAAAGATTAA ACACACTAAA TCTATGGTGG TAAAGATTGA TGACCTTTTA
    72961 AAGTCAGCAG AGCAAATTCG TATCGAGGAA AAAGCAAACT TTGAAACAAT TAAAAAGTTG
    73021 TCAGAGGTTC AGATGTCAGA CAAGTATGTT GATGAGGTTC TTAAAACAAT GTTTGCCGTA
    73081 TCTTTGGCAG ATGTTAAGGC AGACGCTGAA ACTATCAGCA CAAGAAACAA GAATAACATT
    73141 ATTCGTTTCA AAGATGCCCT TGCACAAGAA ACGGCTTACA AGGGTAACAC TTTGTGGGGT
    73201 TTGTTCAGTG GTGTAACAAA GTACACTACA CACTTTATCG GTGAGGGTAA AGAGGACACA
    73261 AAGATGTTCG GTTCTATGGC TCAAAAGGAA CGAAAGTTAT TTGAGCAGTT CGCAGAGGTT
    73321 GTGAAGTAAT CAACTACAAA GATAAGAGGG GCGGAGATGC CCCTTTTTTC GTTTATAGGA
    73381 CACTTTAACG GCTTCATGGT GTATTGATAT GGTTTAATAG GTTAGAAGCG TTTAAAACGG
    73441 CTTAAAACGA TCCCGAGAAA ATAATTAAAA ATAAATTTGC GTGTAAACTT TAGATCCCAT
    73501 ATTTTATATA ATATAATAGG GGTTCGAAAA AAAATTTTCA TTTTGATTAA AATAAATTTT
    73561 GCTGTAAACT TTTTTATCCC CACCTTTGTA TCACATTAAA CAATTAACAA AATGGAAAAC
    73621 AAAAAAACAC AAATCATCGC AGCACTTATC AATGACGGAG GTAGTGCAAC ATTCGCCCAA
    73681 GTTTCAGCAG TAGTTGAGCA GAAGCAGTTG AAACGCAATA ACCCATTAAA GGATAGCGTT
    73741 ATCACGAAGT TAGTTAACTA CAATATGTTG CTTAACGCTA ACTACCAAAA TATGGTAAAC
    73801 AATGCCCGAG TTCGTGAGGG TAAAGAAGCA GATTTCCAAG CAAAGGAAAA TTGGTTTACA
    73861 AAGGTAAATG ACGGCTTTAA CGGCTCAATT GTTGCTAAGA AGTCCGATAC CACTTGTGAG
    73921 TACCTTTTCT TCGCTTGTAA CAACGCTAAA ACGGAGAAGT ACTTTGTTGA CGGAGTAGAG
    73981 GCAACGGCAG AGCAGATTGA GGTTATCAAA GCGTTTCGCC CTGCAACGGC TAAGGCAGTC
    74041 AATCAAGGTC TTGATAAGGA CGTAGTAGTT CGCACTATCA AGATAGAGGG CATCGAGAAA
    74101 ATCAAGTGTG GTGAGGAGGT TATCTTTGGA TAACCCCCCC ACGAGGAAAC GAGGGGCAGA
    74161 GATGCCCCTT TTTTCGTTTA TAGGACACTT TAACCGATAA AGATATGGCA ATACCTTAAT
    74221 TGATACGCAA ATAACCTTAA AAGGGCTATA AAGGGGTAAA TAGGTATATA TACCCCTCCC
    74281 CCCTAGGTAT GCCCCCCTAT ATGGCGGGGG GGCTACCCCA AAAGAGGGGC TCAAACCTCC
    74341 GCACAAAGGT TTTCCAAAAA AAAATTTCCA GGTACTTTTT TTTCCAAAAT TTCGGACCCC
    74401 CTCCATTACG GTGAATAAAT TCTTTTCCCA TACATCATTT CCAAAACATG ACCCTATGTT
    74461 TATTTTCAAA TCGTTTTTCA AAAAAATTTC TGGGGAATTT TTTATTTCAA AATATCGGCC
    74521 TTTTAAACGA TAATTTAAAA TATCGGTCAT TTACACGATA ATCATGTATT TATTATAAAA
    74581 GCATACTATT ATGAAAAAGA ATACTTTAAA TGAGCAAGTC AATAGAATCC GCAAGATGAT
    74641 GGGTCTTAAT GAGGGTGAGC AGTTAGATTT ATCTAAAATG GATAATCCAA ACGCCTATAC
    74701 GGACGATATT ATCAACCATA ATGCGGAGAG AGAGTATGCT AATCTTGAAA AAGAGTATGA
    74761 CTTTGACTTC GAAAAGGCTG CCATAGAATC TGCTTCTGGT GAAGAGGTTG TTCAAAGAGA
    74821 GTTCGATGAC TACGACAGAC CGTTATACTA TAGCGTTAAA GATGATAATG TGCACTATTT
    74881 TATCGGTGAT GGTGAAAATG GTCCTATGAT CATTAAGTAT AATGCTGAGA CTGGTGAGAG
    74941 ATATCCTATT GGTGATTTAA AAGATTATGA TTCACCTGAG GAAGATTTAT TCGAGGGTGA
    75001 GGATTTTGCT GATCACATTA AAGTATATCA CATGTATAAA GATGGTGAGG TGGATAAAAA
    75061 GACCTTTTAT TCTTTCATGA GCATTCTTGA TAGAAAAGAT AAGGAAGAGT TATTGGGTTA
    75121 TATTAACTCA CAGGATAAAG GTGGTGTTGA GGAGGGTGCA TCCACAGATT TATATTAAAA
    75181 CCAATTATGT TTAAGTATAT CTCCGAAATA TTATCCAAGT TATCCATGGG CCAGCGTCTT
    75241 GTTGCGCTTG TGTTCTTATT GTTCTCCATC ACATTCATTA GCGTGGGACC GAAGGTCATT
    75301 GACTCATTAA CCCACGACAC TGAAGAATTA AAAGTTAAGG TGGAAAATCA GCGTATGGAG
    75361 ATTCAATCAT TAAGCAAACG TGTGAATGAA CTTAATGATC AGATCCTTAA TGACCAGATG
    75421 GCCTGCACCG ATAAGTTTGT GTCCAGGGAG AGAGAAATCA TGGATCTGTT AAATGGTTTG
    75481 GAGTCGGTTG CCAAATCTGA AAACGGCAAG ATTGTTTCCT CAAGAACTTC CTATGAACAA
    75541 AAAGAATATA AACCTTCTTA TGTGGAGGAG TATGGTGATC CCAATGAACC ACGTGTTGCC
    75601 AGAATGGAGA TGCCTTCGCC ACCAGTTGAA AAAACCGTTG TGGTTAAAAA TGATAACACC
    75661 AATCTGATTA AAATGATTGG AAAGGTTAAA TCAAACGTGA AGAAGAACCT CGGGAACTAA
    75721 TATCCCGTGC TTTCTTGGGT TTTCTATTAA ACGCTTTACC TCTTTTGCGC TTATATTAAC
    75781 ATAAGTATTA CCCATTGTCT TAAAAGCAAT ATATACCTCA CCGAATGGTG TGATGTATGT
    75841 TTGTTCGGGC GTGACAACCT CATCCCTGTA TTTAAAGGTG ATGTCCTCAA TCTTGATCGA
    75901 ATCCTGCATC TTACTTATTA ATGATCGATT TCATTCTCTC AATGGTCTCA TTGAGCTGCT
    75961 TATCCTCTTG CGCTTTCTTG TTATAGTCTC TTGCGATTCC TTTATTGGTG TCGATGCATT
    76021 CTTCTGGTGA CATCTCGTCC AATTCTTCTA GCGTGAAGAA TTTCTTTCCT GTGTGCTCCT
    76081 TTTTATCCAA CTTAACATTA TCCACGTCAA ATTCGTTTGT ATAGAACACG TTTAATTGAA
    76141 CCTCGTCCAA TTCGTATACC TTTAATTTCT TAAACGCACC AACTTCAACA CCAGCCTCTT
    76201 CTTTAACTTC TCTTCTTAAC GCCTCTTCTG GGGTCTCACC CTTTTCTATG TGACCGCCAA
    76261 GCATTCCGTA TTTGCCAGGG TTTGTTGTTT CCTCTGGGCT TCTCTTAAAT AATAACACCT
    76321 TATTATCGAT CACAATGAAT AACAATGCGA TTCTTTTCTT TTCGTTCTTT TCTTCGTTTA
    76381 ACATATCGTA TGATTCTTCT TTTGTCTTGC CCCACTTCTT TCCTTTGCCT GGGGTTCCGC
    76441 AAGATGCTGG GGTTGGTCTG CATGAAGGAT ACTTTGATCT CTTTTCGCCC GCTTGTCTTC
    76501 CGCATGCTTT GCATTTCTTT TTGCCGTTAA CATTTTTGCA GGTGTTGCAA TCTACCCATC
    76561 CTTTGCTTCC ACCGCCACCT CTTCTTGAGA ACCATCCGTG TAGACCGTCC TTTTTTTCCT
    76621 TGGAGTAGTC GGTTTTTTTC GCCTCTTCCA CGCTTTCACC TTGCTTCGCA AGGTGATTAT
    76681 CTATCCATGC TTGCAGTTCA TGAACATCTG GTGCATAATC ATTTCCCTTT CTTCTTGTGA
    76741 TTGAATCATG GGCCATATAT AATAGATCCT TAATATAATC TGGTGCATCA TTAATATCAC
    76801 CCTCTTTAAG ATCCTTCCAT ATCTTACCCC TTCTGCATTG AACGATTGCT CCCGATCTAT
    76861 ATGCTGAAGG TTTGTCGTAT TTTCTTCTCG CTATTCTAAG ACAACGATCC GCTTTCTTCT
    76921 TTTCGGCTTC ATCCAGATGC GGTTCCAATT TAACTGGCAA CGTCTCATCG AGATATGCTT
    76981 CCAATTTAAA GAATGATTCA TTTAGTTTAT TTATGATCTC ATTCCATTGA TCTTCCGTTA
    77041 AAGTTTCTTG TTCAAGAACC TCATCGAATC TATAGTCAAA AGATTCCATC TGCTTATTCA
    77101 TGGCCATGAT AAGAACCCTG TATGTTAACT CTTGCTCTCT TTCTGTTGTG CTTGGTGGCA
    77161 TAAGCCATGT CTTATGGACC AATGACAACA TAAATCTATG TCTGTTGTCA CCCATGTCAA
    77221 CAATTGAATA ATGTAGCTCA GATGATAAAT TAAATTGTTT GAAGAATAAT GGTTCACTGT
    77281 CCTTTACATA TAACTCCACG TCTTTTGTGT ATGTTACCTT TTGGAACATT AACTTTTCCT
    77341 TATCGGAGAA ATTATTAAAT GTTTTTAGAA ACGGAACCCT TTTTACAAGA GTTTCCCCAT
    77401 CCATGTCGGT TCTGTATTTT GAACTAGCTT CATTTAAACC ATTTACAACC GTTTCATAAT
    77461 AATTGATCAA CTGGTGCTCG TTTTTAAAAT ATATGACGTT ATCTGGTGGG TTAAAGTTTA
    77521 CCATTTCCCT GCCCTTGATT ATAATACCGT CAAAACCCAT TTTCTGCATT TCATCCTCTA
    77581 TGGTTGTGTT TGCATCAAAG TCCCTTCTAT CTGGGAAGTT TTTACCTTTT TCTTTTGAGT
    77641 ATGCGTTAAC TAACGTGTTG TAAAACCATA TTTCCCATTC GTTTAGTGTG TTAAACACCT
    77701 TAGGGTTTTT TGGGATTGCG TTTAAAACAA AGTAGACTGT ACCGTATTCT TTTGCTAAAG
    77761 ATTTGTTCGA AAGGAATGCT GTGTATAAAC CCCTACCCAA CATGGCACCA GCGTTGTTTT
    77821 CTTCACCAAC TTCTTTTACA CCCCTGATGG TTACGTTTTT TCTTTTCCAG CTCAAATACC
    77881 CAGGGTCATT GGCCTCCGTT ACATTCATTG GTTCACTTTC ATTTAAACCA ATAACCTTCG
    77941 TTAATTTTAA ACTATTTTCC ATTATCCTGT TGAATCAATA AATTTAATAT CTTTTATGCT
    78001 AATATCACCT GGGTTCTCAT ATGATTTTGA TCTGGCTCTG TGTGTATGGA TATAATAACC
    78061 ATCCTTATCA ACCCCCATGC TAAAACCATC TGGTAAATTC TTTTCTTTAA TTTTTTTCTT
    78121 TAGGTCTGGG TGTAATTGTA ATCCAGATAT TTTTCCTTTA TTGGCACGTG TGTAACGCTC
    78181 CAAATGACTC AAGGCAAAAT CCTTTAACTC ATCTGAAACA CCTCTAACAT ATTTGATCTT
    78241 ATCCTGTATG CTTCTCTCGT TACCCAAACC CTTACCCTCT AACATGGATA GTGTGGCTTT
    78301 AATTCTTTCA ATCTCCTCAT TTAATGAGTC AGCACCCTTC GGTGATCTGT ACATATCCTC
    78361 TTTGTGTGAG AAGTCTCTAT TTGAACCTTT GTTCTCAACA AAACCAAATC GTTTATAGAA
    78421 CTCCTTTAAT CTGGATACGT TTCCACCATA ACTGCTTGAT GGAGTGAGAG TTATCATCCA
    78481 CCCATCTTTA TCGGCCAACT CAATAAGATC CTCCATGAAA GCCGTACCAA CACCAGTTCC
    78541 CCTCATTGCT GGGGGTACAA TAAACCCAGT AAGGTAAGCC CTTTTCGCTT TTTCGGTTGG
    78601 GTATAATTCA AACCTTACCT CTGGATGTTT ATCCAAAAGC GAATTAAAAA TTGTATTTCC
    78661 TGATACGTGA GATCCCATGT TATATTATAA ATAGTTATTA ATTTTAAATA GTACCCTCAA
    78721 TTTTTAACAT ATTATAAGCC TTATAAACTA TTTCATAACG AGATAACTTT TTATTCTCTT
    78781 CCAGAGAAGT TAAATAATCA ACTTTTTTTC TTAATTCATT AATAAAACCT AAAGAATAGG
    78841 CTTCGTGGTA GAGCTCTTCT ACAATTTCTT CGTTTGTCAT AATCAGGGGC TTTTTCATAT
    78901 ATATCACCAA AACTAATAAA AAATCCCGCT TTTGGCGGGA TTTAATGACC TTGTGAATTA
    78961 TTATTTATTT TATATCGAGT ATCATTTTAA TTAGATCCTC TTTTGATAAT TTTTGTAAAA
    79021 CATCCTCTAA AAGAGCTTTA CCCGCAATCT CACTACCACA ATCTGGGCAG AACTTATATG
    79081 TTGATTTTAA TTTATTAGCA CAACTAGGGC ATCTACTTAC CAAATCCTTA GCCGTTTTTG
    79141 GTTGTTGGCT GTGCGGCATG ATTTGCCACT CATCTATCCA TGTGTAGAAC CATTCAAAGT
    79201 CCCCGTTGGT TGATCTTAAC TCCTGATTAC TTAAACCGCC TTTTTCAACA GTACCCGTTT
    79261 CTTTCATATT GGATAAATTA CCACTATTTG TTAAGAAAGT GTTATGCGTA CCTATAACAT
    79321 CGGATGTATC ACATGTTACT GGGGTGTTGT AGTTTGTATA AGTGATTTCA CTCCAACCAA
    79381 ATCCAGATGA ACCGTTAAAG ATGGTGCCGT AGCTTAAACT TCTTGGTCTT GGTTTTGATT
    79441 CTTTGTGGAA TTTAACCGTG ACTTTCCCAT TCCCAACAAT AGCGTCCTTG GTTTCTTTAT
    79501 TGTTATCAAC CACGTAAGTT TCATAAAGGA ATTTTCTATC ATCGTCCAGG AATCTCTCGA
    79561 GAAACACTCG CTGTCCTGGT TTTAAGATGA TACCCGAACT TGAAATGGGG TTACCATTCA
    79621 AATCGATCAT TGCCATTATT TTTTCTTCTG TGGGATTGTA AAGTTCGATC TCGAACTCTG
    79681 TTTGGTCTTT CATATAGACC AACTTTCCGT TTTGACGGAG TCTTTGTTTG TTTACCGTTA
    79741 CGAACGCACT AGGCGCAGGT ACGGTGTTAA TGTAATTGTA TAACATTTTT CCTTATATTT
    79801 TTTTGTATTT GGTGTCCATA TCGTTGGCAT CAATTCCAAC TCAAACGCAT CCAGTACGCA
    79861 TGGAACCCAA TCACAAGGTC GATAATAAAT ATCGGTTACT TTAAAAAAGT TTCAAGTATT
    79921 TATTGATAAA ACATTATGGC TAAATCAACT AAAGTAACTT TAAGGGCAAA TGGCGGTACC
    79981 TGGATGGTAA ACGCTAATGG TTCAAAATAT AAACAAATCA GTGGTAGTGA CACGTTCACA
    80041 TATATCGATT CAAGATCTGG TGATGTAGAT GTTGCTGGTG AATTCTATAA CGATAATGTT
    80101 ATTCTACAAT TTGAAATGAG TAACCCGTGG ATTGGCTCAC CTTGGGCCGC AATAGGACAA
    80161 GCGGTTGATG ACCTTGGTGG TTGGAATAAC AATAGGACTA GTCTTAGTGA GGGTGAGGAT
    80221 CACGTGTTCT CAACAACTTT CTATACTGAT GATGATGAGT ATGTTTTTAA AACCAGGGTT
    80281 ATTAGATTAG CTGATACCGA TACAAAAAAT TTCGAAATTT GGCCAGGTTG GTGGGAATAA
    80341 TTAAGTCGCT TATAATTATT CAGACTATTT ATGATTAGTA ATAATCATAA ATTATGGCAA
    80401 GAAGACCGAT AGCGTTTAAC CCTTCAGCTA AAGTAGCTAA TTCAATTAAA AAAAATAACA
    80461 TCGATATTGG TGTTGCGTTG GACAATTACC GAACAAATCC TGGTGGACTA ACTTGGTATA
    80521 ACAGTCTTGA TAGTACAAAC CAATATGTTA TTTATTCAGA CAGTTTTTCT TTGGGTTTGT
    80581 CCACACAAGC AAACGCAACA CCTGTTTCTT GGGCCACAGG TGATTTAACT GATGCTAGTT
    80641 TATTAGCCAC CGTTAATAGA TTACCAGGTA GATCTAATCA AACACCATTT ACAACAGCCG
    80701 CTCAAGCTTT TGAGTGGTTG GCGGCAAGCA CAACATTTAA TTTGATTGGT GGTGTCCTTG
    80761 ATAATATCGT CACGAACGGG TTAATGATTT ATCTAGACGC ATCACAAAAA GGTTCATACC
    80821 CAGGATCTGG TAATGTGTGG TACGATTTAT CTGGTGCCAA TAATAACGCC ACAATGTATA
    80881 ATGGTGTAAC ATATAACAGT GGTGGTTGGA TGGATTTTGA TGGGTCCAAC GATTACTGCC
    80941 AAATAAATTA TAATTCAGCT AGTATGGATT TATGGAAAAT GGAACAGACT GTTTCGGTCT
    81001 GGGTTTATCA TACAAACACA ACTGGTAGGA GAAATATATG GGACCAAGCA TACGGTGGTT
    81061 ATGGTACTTG GACACATGAG GCTGGTTTAA ATATAAACTA TTACTACGGT AACGCTGGTT
    81121 CAAATACGCA ACCATATACA TCACGTAACT CAGGTAATAC ACCACGTGGT GTTTGGAATC
    81181 ACATAACTAT AACTAGAAGT TTAACAACCG TTTCTTGGTA TATTAACGGT GTATTAGTTA
    81241 ATTCTGGTTC AAATAGTTAT GGGGTGTTGG CAACCACACC TCAAAGAGTA TGGCTTGGTG
    81301 CGGGTTATGC GGGGTACTGG CAAGGTAGAA TGGGTTCAGT CATGGCCTAT AGTAGAGCTT
    81361 TAACAGCAAC TGAGGTTTTA CAAAATTTTA ACGCATCAAA AACTAAATAC GGATTATAAT
    81421 GTCACAAGAA AATAGAAAAT TTATTGTATT TAATGTTTCG GAACTAACTA AAGTTAATTT
    81481 CGATGACGTT GTTGAAACTT CAGCAGAGAC GATTAGAGTT TCAGTAAATG GTTTAAAAAC
    81541 ATTTGTTAAG TGGGAGGGTG AAACACCATC GTTTATATCA ACATTAACAA CAAAAGAAGG
    81601 ACCATACACA TTTTATGAAA TGCAAACAAT ACTCATTTCA AATGAATGGG TTAACCAAAA
    81661 TTTACCTTAA AATGGAAAAA AAAGAATTAA ATGAACAAAT ACATGAGATC CGCAAGATGA
    81721 TGGGTCTTAA TGAGGGTATT GAATATGATA CCGAAAAAAT AGCTGGTTTT TTAGAAGAGG
    81781 CGAAAAAATC CGTGGATATG GGCCGAGCTA TTATCGATAA ATACGGTGTT ATGGTTGTTA
    81841 ATCTAACTAT GAGTGAGATT TATTCAAATA TAAATGGTTT TAAAGACACC TTAAATAAAA
    81901 TAGAGGGTTT TAAAAAAACA ATCGAGTCTA GGTACAATAA ATTCTATGAT ATAATCGATA
    81961 TGTATTATGA TTTATCCGTA TCTAAAGACT TAATTGAGTT AGATAAAATG GTGACAACCT
    82021 TAGACGATCA AAACTCCGCT TTGTCAGATA TACACGAAAT ATTCGGAGAA CTAATTGGTA
    82081 AAACCGAATG GTTAGCAAAA TATAATGAGG ACTTATTAAC AACACAAATA GCAAAATGAA
    82141 AAGAGATGTA AGATTAAAAA TAGGTTCAGA ATCCGTTGTT GACGGTGCCA AAATAACTGG
    82201 TAACGTTGTT GTTATCACTG GTGATACTGT TGATTATGGG TATGGCGATT GGATTGCTGG
    82261 AATTGATAAC TCTGATGGTT ACGTTATTGT TGGCGATACC GATACCTCTG ATTTAATAGG
    82321 TAGATCTAGA GCCAATGGTT TGGAGATTGT TAATGGTATG ACACCCACGT TTTGGAAATC
    82381 GAAGACACTA TCCGATCAAG GTTTACTTGA TTTAATAAAC AGATTACCGC AATCACCTGG
    82441 TAATTTTACA ACAATTACCA GCGCCAGAGC TTGGTTTGAT GCTCAAGGTA AATACGTTAT
    82501 AACAAATGAT TATAACACAG GTGGGGGTAC GTTTATAACT GGCGATTATA AACTCTCATT
    82561 AGCTTACGCC CCAGCACCAG TTGACGGTGA CATAACATTC CCAGCACACC CAATTATATC
    82621 TGGCTCACCT GGTTCAGCAA ACAACGATCC GAATTTAGTT GGTACAGAAG ATGATACCTA
    82681 TGCTTATCAA ATATATATAA ACGTTGACGA TTTAACTGGT ACAGATCAAT CAGCCGCAAT
    82741 AACACAATTA GCGGGTAATT CTGGTGAACT AACGTTAACA CAAAATAGTG ATTATGTCAC
    82801 CTACTCTTTT ACCAACGAAG CTTTTAGAAC AGGTGGTTAT GGTGGTAGTG TTGTTTATTA
    82861 CGATACTAAA TTTCAAGACA CCATTACTAA TACCTTATCT CCCTTAGGTT CTTTAACCGT
    82921 TATTAGGGGT TCTGAGGCCC CGTTTAATAC GGAAGACCCT ATTACAATTA CAATTAACAT
    82981 CCTATAAAAT AAGTACCAAT TAATCATTAA TAAAATACAA AATGAAAAAA GATGTTAGAA
    83041 TAAAAATTGG TTCAGAATCC GTTGTTGATG GGGCCAATGT TGTTGGTAAT TTAGTTATTG
    83101 CCACAGGAGA TACAATAAAT TACCTTAACG GTGACTGGGT GGCTGGTGTT GATGAGTCGA
    83161 ATGGTTTTGT TATAATCGGT GATACTGGTA CTTCAAATTT TATTGGTAGA ACAACTGGTG
    83221 GTGGTACGGG TCTCGTTACT GAGGTTACAC CAACGTTTTG GAAATCAAGT CAATTAACTG
    83281 ATCAAAGTTT ATTAGACCTA ATTAATAAAT TACCTAACTC ACCAGGTAAC TTTGAAACTG
[truncated: 281,266 more chars]
