# Supplementary material for: Clades of huge phages from across Earth’s ecosystems
Source: Nature. 2020 Feb 12;578(7795):425–31. doi: 10.1038/s41586-020-2007-4 (PMC7162821; doi:10.1038/s41586-020-2007-4)
Supplement: Supplementary file 6 — Genbank files for all genome. [file 41586_2020_2007_MOESM6_ESM.zip › genbank_genomes_SD-4/SR-VP_PHAGE_33_10.gbk]

LOCUS       SR-VP_4-6_scaffold_141_4176636_prodigal-single     213672 bp    DNA     linear   BCT NOV-13-2019
DEFINITION  SR-VP_4-6_scaffold_141_4176636_prodigal-single, contig.
ACCESSION   SR-VP_4-6_scaffold_141_4176636_prodigal-single
VERSION     SR-VP_4-6_scaffold_141_4176636_prodigal-single.1  GI:
KEYWORDS    .
SOURCE      SR-VP_PHAGE_33_10
  ORGANISM  SR-VP_PHAGE_33_10
            .
COMMENT     Data sourced from ggkbase. For additional details see
            http://ggkbase.berkeley.edu/organisms/405118
FEATURES             Location/Qualifiers
     source          1..213672
                     /organism="SR-VP_PHAGE_33_10"
                     /mol_type="genomic DNA"
     gene            complement(<2..142)
                     /locus_tag="SR-VP_4-6_scaffold_141_4176636_prodigal-single
                     _1"
     CDS             complement(<2..142)
                     /product="hypothetical protein"
                     /codon_start=1
                     /transl_table=11
                     /translation="MPFCPYCQKELYYTNSGHYNCNNHYAVEVKFSIGYYTQTFMYVL
                     IDN"
     gene            complement(144..500)
                     /locus_tag="SR-VP_4-6_scaffold_141_4176636_prodigal-single
                     _2"
     CDS             complement(144..500)
                     /product="hypothetical protein"
                     /codon_start=1
                     /transl_table=11
                     /translation="MYFTETCPACQVPLLLNITASYTKNYSCYNNNCPIRYDYHEIYS
                     DINNNFCHKIIDRSVWLYVGKFQLIHNSTSEFWSVYYRDRQRNGERILKLPIEAVKWN
                     ELSSLNNKIKKLLVFL*"
     gene            complement(500..841)
                     /locus_tag="SR-VP_4-6_scaffold_141_4176636_prodigal-single
                     _3"
     CDS             complement(500..841)
                     /product="hypothetical protein"
                     /codon_start=1
                     /transl_table=11
                     /translation="MMTGFNEYICQFCNIICRKKDFKKPFRRWHLCPKCRTWFLVNGK
                     GRVFHTQLICQIEKNAYNLIIDFENQYTQLNYVKEPKVWQAKVIFKINEIINITPQQL
                     PSKLKTWILFS*"
     gene            complement(838..1179)
                     /locus_tag="SR-VP_4-6_scaffold_141_4176636_prodigal-single
                     _4"
     CDS             complement(838..1179)
                     /product="hypothetical protein"
                     /codon_start=1
                     /transl_table=11
                     /translation="MNKPPIDKCPVCQNVLRSDPFFAGMDYWCDHPKSYGESPHYVCT
                     FLDMGLNGKPSPLTVSFKINNYYIRMQMVDMVIIVGRGTHNPIVMPALDINWNDLNAF
                     TERLKNLLVFL*"
     gene            complement(1176..1493)
                     /locus_tag="SR-VP_4-6_scaffold_141_4176636_prodigal-single
                     _5"
     CDS             complement(1176..1493)
                     /product="hypothetical protein"
                     /codon_start=1
                     /transl_table=11
                     /translation="MNCQFCNKKLIDCYKDDIIWGSTDSKNNLKCNYCAVSFVVRKDN
                     NVVIIKKSTTFKNKKYHLYILPTENTTLLFEGYRQILELNSCIEFIPETFLDKLKMLL
                     VFS*"
     gene            complement(1490..1804)
                     /locus_tag="SR-VP_4-6_scaffold_141_4176636_prodigal-single
                     _6"
     CDS             complement(1490..1804)
                     /product="hypothetical protein"
                     /codon_start=1
                     /transl_table=11
                     /translation="MIKPTDRWSLPRDYTCYRHPKFLVQQHYANKLVIDVVVPFREKY
                     YEIMLVPEEDWAWIVELKYKGDRCDLMWVRISNSTIELSTCTNITPDNVEDKLSLYLT
                     FS*"
     gene            complement(1828..2160)
                     /locus_tag="SR-VP_4-6_scaffold_141_4176636_prodigal-single
                     _7"
     CDS             complement(1828..2160)
                     /product="hypothetical protein"
                     /codon_start=1
                     /transl_table=11
                     /translation="MICPYCQKETKYISIKTSSNWSVSNCDNHGNVKVIFTEIVKEIR
                     FTDMTVPVSNLGKGEEYMLSIAHDINYSCVSVITGLEILPIIKFDYAIVISPEEFASK
                     LKTWVIFS*"
     gene            complement(2157..2540)
                     /locus_tag="SR-VP_4-6_scaffold_141_4176636_prodigal-single
                     _8"
     CDS             complement(2157..2540)
                     /product="hypothetical protein"
                     /codon_start=1
                     /transl_table=11
                     /translation="VSDVSINKFKVSLCAPLICPFCEKELYYDLGGGYFACRNFSHFN
                     VYIDTKTNDFRGCYLFTVKKNNKEYLVHCRSDNEYLPPQTYLSIWQDHTWKVIICVPR
                     YYDLPKDMNDINNIFNKLISLIVFS*"
     gene            complement(2522..2890)
                     /locus_tag="SR-VP_4-6_scaffold_141_4176636_prodigal-single
                     _9"
     CDS             complement(2522..2890)
                     /product="hypothetical protein"
                     /codon_start=1
                     /transl_table=11
                     /translation="MSNQIIKECLYCRDPATYSPIEGAEKLGIKIYFCYPCQAEFTFS
                     EDYISWTQSLYTTINGKAYRCGGFTGSDTFTIWIIKKPGVPGLFINKDMKCLMTFKEG
                     FSNINPDNVKDKIKTCLMFQ*"
     gene            complement(3447..3812)
                     /locus_tag="SR-VP_4-6_scaffold_141_4176636_prodigal-single
                     _10"
     CDS             complement(3447..3812)
                     /product="hypothetical protein"
                     /codon_start=1
                     /transl_table=11
                     /translation="MDDVLNCPICGKKLKNKKLPRKYLHMLGLAADYIERNCTQGMNH
                     NLQFFTRESTKCIDLLKISLDPRYSKYLEIDYINQKCRISCTKDGKTEYIDIEKMVEP
                     DFPDLVKLKEKIQIYILLS*"
     gene            3897..4064
                     /locus_tag="SR-VP_4-6_scaffold_141_4176636_prodigal-single
                     _11"
     CDS             3897..4064
                     /product="hypothetical protein"
                     /codon_start=1
                     /transl_table=11
                     /translation="MDLFKKIEWFEKMAIEMSEEALSQEETPDYTEELENQNSIQNRM
                     QRLAALLPKKY*"
     gene            complement(4061..4396)
                     /locus_tag="SR-VP_4-6_scaffold_141_4176636_prodigal-single
                     _12"
     CDS             complement(4061..4396)
                     /product="hypothetical protein"
                     /codon_start=1
                     /transl_table=11
                     /translation="MPINCPFCGDPLINEFILFSGGHDRLNKSCRKKINHNITFSSMI
                     SNNNLIDHVYIDCINKSRFTWHLHTKKLLFKSYMNNGRKDLYLPYFDPHFSNFNKLMD
                     KLKTYLVFS*"
     gene            complement(4414..4755)
                     /locus_tag="SR-VP_4-6_scaffold_141_4176636_prodigal-single
                     _13"
     CDS             complement(4414..4755)
                     /product="hypothetical protein"
                     /codon_start=1
                     /transl_table=11
                     /translation="MKSKQICPICTKDMIEENKIKYIDYYCRERADHFYACRILNNEQ
                     IKIKMRFTDTLENGTKEKLFLKVNFDEGTSQVWTKNNDNNRIQIDQIFNPDFSDLDKL
                     KVKIRTYLLFS*"
     gene            4816..5232
                     /locus_tag="SR-VP_4-6_scaffold_141_4176636_prodigal-single
                     _14"
     CDS             4816..5232
                     /product="hypothetical protein"
                     /codon_start=1
                     /transl_table=11
                     /translation="MSAYKCRHIVNILLDFGNSKKLSKNMVAKALRDLRLSPYNIFNN
                     EHIYTTYEIRVGMYRVNLFIQSPHIYNGCHSLRKFGAFKIEIYEKKDNYWKHILIKTD
                     KRFIQQKWSNNSAFRIKDLNNVITYCHRLNKLKMFL*"
     gene            complement(5227..5823)
                     /locus_tag="SR-VP_4-6_scaffold_141_4176636_prodigal-single
                     _15"
     CDS             complement(5227..5823)
                     /product="hypothetical protein"
                     /codon_start=1
                     /transl_table=11
                     /translation="MRKFTVKDFITYNNPCFSCNNKINFYVGVRKIGEIGYSIAPSAT
                     TSLRAVITKELTELDLRTNYANQLSLQIYHKSNKIKTNNLETFKDFISNYEMFLQSRC
                     TGCYTSIESNILVVDLKKELVLPTTIRSENLQVVDNKNLYSVYSFFEDDKSQLIIDKL
                     DRKYTAAPSKLSLPLMPLYLFKDKEHFVSKIKKYLLFS*"
     gene            complement(5829..6923)
                     /locus_tag="SR-VP_4-6_scaffold_141_4176636_prodigal-single
                     _16"
     CDS             complement(5829..6923)
                     /product="Peptide chain release factor 2 n=1 Tax
                     =Brachyspira murdochii (strain ATCC 51284 / DSM 12563 /
                     56-150) RepID=D5U721_BRAM5"
                     /codon_start=1
                     /transl_table=11
                     /translation="MENILQIIQSCQEKSQILRSLVPSKQYKSRIDEIDETVSSGNLW
                     NNPVQAASLMKERQTLSNLLEKIDKITEQSILFKDFAISFPNELDTLSEQISSLLIEI
                     EEIELNFMFKDPVDDNPAILTIGAGAGGLEAANWVSMLMRMYIRYADKQGFIIEILDE
                     KTSEEHSAICTDSISMRIVGSYAYGFFKSESGIHRLIRNSPFNAGDARHTSFAAVSVM
                     PDIEDTIDIKLEDKDIEITAQTAGGPGGQNQNKVSSAVRLKHLPSGINILVRSERDFH
                     ANKRTALKMLKSKLYQLELDKRTEEREKLLSQQSDASFGNQIRTYTMMPYQLVKDHRT
                     DYEDRNVNAVLDGNIKGFITSYLRSSDKTV*"
                     /db_xref="UniRef100_D5U721"
                     /db_xref="brm:Bmur_2678"
                     /db_xref="D5U721_BRAM5"
     gene            complement(6935..7630)
                     /locus_tag="SR-VP_4-6_scaffold_141_4176636_prodigal-single
                     _17"
     CDS             complement(6935..7630)
                     /product="hypothetical protein"
                     /codon_start=1
                     /transl_table=11
                     /translation="MNLRKFLQFNDTCPVCQEPLTLYAQCLDLTVWKAKKINDNLFEF
                     SPVKLTTNPFTNNDRLYLEVSNNDTKLTFKGYHKTDSNKKWQMNIFYMCNRSGFIWNE
                     NNRFHINSYFACYYRCSPWMDANLEADYNNKKLINLKAADPKQEEMINSSECFAFKDV
                     KDNFERVYILNLDYEEDKTKLWFYKADPKQREDENYDPPLFEKELPMINVRPQFEQRD
                     KLISRLESWVLMS*"
     gene            complement(7627..8256)
                     /locus_tag="SR-VP_4-6_scaffold_141_4176636_prodigal-single
                     _18"
     CDS             complement(7627..8256)
                     /product="hypothetical protein"
                     /codon_start=1
                     /transl_table=11
                     /translation="MKLEFNIIEDFLSVRTKCIFCTNNLVPVLTNWHGIKKPGLPMIN
                     SRLKNDEFNFTFTYASAYSSFGNKLKVNTKTNLISKAIKPEEFPLEVNNNIYSIVSSL
                     GMAGLHIELQCQNTECQFDYYISTSQFRFGSYGDYGSPDSMQILPFHLQMEAFVIRDF
                     WVCNDWHLGQTTINGITGNSETIKVPFIDFYNLDKDRIINKIRTVVNFS*"
     gene            complement(8253..8858)
                     /locus_tag="SR-VP_4-6_scaffold_141_4176636_prodigal-single
                     _19"
     CDS             complement(8253..8858)
                     /product="hypothetical protein"
                     /codon_start=1
                     /transl_table=11
                     /translation="MSTIHSTNNYKFSSIKAALNYFKICPMCQGNMELSSNVDYSWHY
                     PGIIKFRIKEGTNIILDLERDNFEIQMTDLEYRDNDFTTHSYSSPIYSQNDDGTIFLG
                     VSNACVRNDYSYTFGLCLDVHQKKCKLLGVFLNSEGFVIKKGEDTYKIRNLYTSQKTL
                     YSYVSNNNPSLFRDASIPLVSLDLERPQNTIDRIKNLLIYT*"
     gene            complement(8833..9480)
                     /locus_tag="SR-VP_4-6_scaffold_141_4176636_prodigal-single
                     _20"
     CDS             complement(8833..9480)
                     /product="hypothetical protein"
                     /codon_start=1
                     /transl_table=11
                     /translation="MQTNKILRLVDLFYSWASESEKLPEDSKDLKVILNNLEKLETYN
                     ARKKYAERNLKHLSSGSSRLVYLTTDKTVVKLAKNDKGIAQNKVEANPKMKSKYLNKI
                     LSHAEDYAWIETCYLDKITEKDFKEMTDLDFDDFGESISYGLKNISSNSDKDEPENFD
                     KVSKSDIYKELKRIGDKFKLLPGDLSRISSWGTREGYPVLVDAGLTRDVYDTFYE*"
     gene            9519..10028
                     /locus_tag="SR-VP_4-6_scaffold_141_4176636_prodigal-single
                     _21"
     CDS             9519..10028
                     /product="hypothetical protein"
                     /codon_start=1
                     /transl_table=11
                     /translation="MCSMTRDDYIKLYQELINDQYGSDDDLPENIEWIPSEPDIKKKI
                     SLPNVSGMIDLSDAKKAKILASIHKCSNLQVNDFIIKITSYHGKPNDKHDAEVSLNIS
                     IYENKKQIHLGRISNMVNKVNILKDTRFINRPWLQNFSSYGGQNISLDQLCDIIRWMQ
                     ALKKMSAFI*"
     gene            complement(10025..10819)
                     /locus_tag="SR-VP_4-6_scaffold_141_4176636_prodigal-single
                     _22"
     CDS             complement(10025..10819)
                     /product="Cell wall surface anchor family protein n=1 Tax
                     =Sorangium cellulosum (strain So ce56) RepID=A9GWK6_SORC5"
                     /codon_start=1
                     /transl_table=11
                     /translation="MSVLFIIFIIISCSPVYPQSMVNDQIESQELFCKDYCPINPCPE
                     DMVHIVGDYCTNLEEICLNWLDQPICNKFDYNHKCILWNSPMRCAEFKYPTVCKSKVI
                     TMSFCIDKYEYPNQRGVKPKLRNTWFEAKTQCEAQGKRLCVDTEWTQACRGKNNLPYP
                     YGYKRDATACRIDLSWQDPNTHTFEQLDKTVPSGSMPNCVSEYGVYDLTGNADEWCKS
                     SGGTPYISVLKGGHPHGVRNRCSPRTDGHSPDFTFYDTGFRCCKDI*"
                     /db_xref="UniRef100_A9GWK6"
                     /db_xref="A0A017SX00_9DELT"
                     /db_xref="scl:sce3783"
                     /db_xref="A9GWK6_SORC5"
     gene            complement(11088..11720)
                     /locus_tag="SR-VP_4-6_scaffold_141_4176636_prodigal-single
                     _23"
     CDS             complement(11088..11720)
                     /product="hypothetical protein"
                     /codon_start=1
                     /transl_table=11
                     /translation="MSNINDLLKRVEIFEKIASYSNRRVFLRSVAQITDRVLLPEDLI
                     ASIYDLVVNNRDIALEINNAYKQLMSDKIEDFNPHKLYVKINNLEPLLSAVDKAKVFL
                     NQNPNDPNLQKAINLYNKLKQLTVPSSVAPKSQTQNSWIMKLQNALDQLGYDIGPHKI
                     DGKLGPDTIKAINRFKESYPNINDKPFRDVYNKIIEEYQNLGGINRKVPF*"
     gene            complement(11755..12288)
                     /locus_tag="SR-VP_4-6_scaffold_141_4176636_prodigal-single
                     _24"
     CDS             complement(11755..12288)
                     /product="Uncharacterized protein {ECO:0000313|EMBL
                     :KKN70841.1};  TaxID=412755 species="unclassified
                     sequences; metagenomes; ecological metagenomes.;"
                     source="marine sediment metagenome.;""
                     /codon_start=1
                     /transl_table=11
                     /translation="MELPSAIIFVNADITDAIKNILITQLDIVDSMDGYEFDARVIAD
                     PNYPQIIHLNHWRILVKRDTFQQTNNFNIANVVMFVKQGQASILKNNFGSPGLTLPIQ
                     RINVYNLLRAVGSSEVVILPSTPSPPLETSEDPLLNDEEGFGAGGIVAEELRDTSDLF
                     FNEEPDEDDNSDFINRK*"
                     /db_xref="A0A0F9VBC5_9ZZZZ"
     gene            12366..12941
                     /locus_tag="SR-VP_4-6_scaffold_141_4176636_prodigal-single
                     _25"
     CDS             12366..12941
                     /product="Uncharacterized protein {ECO:0000313|EMBL
                     :KKN60984.1}; Flags: Fragment;;  TaxID=412755
                     species="unclassified sequences; metagenomes; ecological
                     metagenomes.;" source="marine sediment metagenome.;""
                     /codon_start=1
                     /transl_table=11
                     /translation="MDEYNIPNFKFALREDLKNNKEFLPTRAEPNATGWDVRAAFEDR
                     MTLVVEPFQYIKIPLGFRAFCPNGWWFELKPRSSSFTKKNIHALYGTVDETYEGMAIF
                     AGQYIPEIPKITLGRQTVFNPGPEVVYENYITSPNAPNLEINFGDAIGQIIPVKRQEM
                     NVIEATNEEIEEEFKNRAAQRGAGGFGSTGR*"
                     /db_xref="A0A0F9S1L3_9ZZZZ"
     gene            12943..13719
                     /locus_tag="SR-VP_4-6_scaffold_141_4176636_prodigal-single
                     _26"
     CDS             12943..13719
                     /product="hypothetical protein n=1 Tax=Sinorhizobium
                     medicae RepID=UPI00035F381F"
                     /codon_start=1
                     /transl_table=11
                     /translation="MSKDKKDLITTMHYEIDPESIAGLDFPPIVTPEMEQTIKKMYES
                     HPELKQQTIEEMSAINDRNMGYTTGSTKYSKEDAWIQTFSGRCFNPTNPNPNAIVIQD
                     IAHALSMQCRFSGHVKKFYSVAQHSVGVSYLCDEQDALWGLLHDGSEAYLVDIPRPLK
                     HSGKFDAYLEFEKTMQKAICTRFELPEQEPESVKRADTLILMAEARDLMSPLHPDWTL
                     AMDPPPFKIDSLSPQEAEHLFMKRFFDLIGHKGAYTDYTL*"
                     /db_xref="UniRef100_UPI00035F381F"
                     /db_xref="avi:Avi_6152"
                     /db_xref="B9K2Q0_AGRVS"
                     /db_xref="UPI00035F381F"
     gene            13755..14003
                     /locus_tag="SR-VP_4-6_scaffold_141_4176636_prodigal-single
                     _27"
     CDS             13755..14003
                     /product="hypothetical protein"
                     /codon_start=1
                     /transl_table=11
                     /translation="MSDIKKIAKPIEKYYYDVKVECMLPATLTYRVLAETPEQAAELI
                     RNQGPISVKHKLIGKKDLKLTVYDAGCSFIKLIKNLAR*"
     gene            14003..14488
                     /locus_tag="SR-VP_4-6_scaffold_141_4176636_prodigal-single
                     _28"
     CDS             14003..14488
                     /product="lysine methyltransferase n=1 Tax=Sphingomonas
                     echinoides RepID=UPI00026CDBB5"
                     /codon_start=1
                     /transl_table=11
                     /translation="MYKNHLKTKMSKTGLGVFTNTYIPADVPILEFTGKLFREADLPV
                     DQNMVVQIGPDLFMGPSGDLDDIINHSCSPNCYLHILGKRAILYSLYVITPGTELTYD
                     YSVSSTDTQDTWNMNCQCNSFKCRKVISGFQTLAPEIQELYLKRGIVPLYISDQRFSR
                     K*"
                     /db_xref="UniRef100_UPI00026CDBB5"
                     /db_xref="sphi:TS85_13815"
                     /db_xref="87461348"
                     /db_xref="UPI00026CDBB5"
     gene            14495..15136
                     /locus_tag="SR-VP_4-6_scaffold_141_4176636_prodigal-single
                     _29"
     CDS             14495..15136
                     /product="Uncharacterized protein {ECO:0000313|EMBL
                     :KKN66639.1};  TaxID=412755 species="unclassified
                     sequences; metagenomes; ecological metagenomes.;"
                     source="marine sediment metagenome.;""
                     /codon_start=1
                     /transl_table=11
                     /translation="MGLIYYVIDTETTGLKSDYHEMTEIGIIRCIDRVQLWRQIKCQY
                     PERASFDALAITKKTMADLEKGYDKETVVEECEKFFAEDGGTVAHRCIIAHNAPFDRK
                     FLHALWASCGKEFPANLWLDTMSLTRDYAKKVGIVKPKVNLHAACDIVGIKKISEAHN
                     AKVDSRNTYLLHKSLIEDKKVDYLPFIKTAAHILNTIPTGDDVGLDPSLLDIE*"
                     /db_xref="A0A0F9SHV1_9ZZZZ"
     gene            15141..15782
                     /locus_tag="SR-VP_4-6_scaffold_141_4176636_prodigal-single
                     _30"
     CDS             15141..15782
                     /product="hypothetical protein"
                     /codon_start=1
                     /transl_table=11
                     /translation="MKNFSINYLYDQIDKQIKLLEAYTEIENLGLIVKACRLKPYNYK
                     VCSGFNKIILHKHWFDEFGNSLKINKNKKIEIIYNDLSLDRAKIISTDLYYGLSLDKI
                     MKISQLAYISIGKETDLQQEYSLAIFKGIDNFLRAYLYTVGTWEQVSPLMAGFHNLQY
                     IFKNLDVKHFHELKSKKNSALPCQSNKTWLTFMPASTDFAEIIKKDYSHILQI*"
     gene            15795..16022
                     /locus_tag="SR-VP_4-6_scaffold_141_4176636_prodigal-single
                     _31"
     CDS             15795..16022
                     /product="Translation initiation factor IF-1 n=2 Tax
                     =Atopobium RepID=N2C0Y6_9ACTN"
                     /codon_start=1
                     /transl_table=11
                     /translation="MEKIKRDRLELEGYVVDANKGTFKVQVADNYTVLCTLSGKIRQN
                     SVKILVGDRVKIEVSEYDTSRGRIVFRVKAQ*"
                     /db_xref="UniRef100_N2C0Y6"
                     /db_xref="ols:Olsu_1586"
                     /db_xref="86899713"
                     /db_xref="N2C0Y6_9ACTN"
     gene            complement(16016..16804)
                     /locus_tag="SR-VP_4-6_scaffold_141_4176636_prodigal-single
                     _32"
     CDS             complement(16016..16804)
                     /product="Uncharacterized protein n=1 Tax=Singulisphaera
                     acidiphila (strain ATCC BAA-1392 / DSM 18658 / VKM B-2454
                     / MOB10) RepID=L0DHC9_SINAD"
                     /codon_start=1
                     /transl_table=11
                     /translation="MTIDIFNILPGSGNSLIPPRDPNAITGSSFIQQNMNIKGLQREH
                     NIMIEILSGNIPNFLRNFSPIHLAHGSDVLSILVMSDYLSIGSDDDYVRMPMGPHTAQ
                     AIADKFDCTLPTRQLVNNIWQAAANKLEPKPWGPPFDETMSDTYRYGVHSNTIRTQLV
                     GLDFRALTAGHKKDVVLTNYLYPNNPNRRVAIYGWIYPNGQVIQALNPVSHDDQYADY
                     SHGIRLIANDVIVNGQAKRITDLFMDPSLAPLVSDEGVLNFTRY*"
                     /db_xref="UniRef100_L0DHC9"
                     /db_xref="saci:Sinac_4596"
                     /db_xref="107285478"
                     /db_xref="L0DHC9_SINAD"
     gene            complement(16813..17118)
                     /locus_tag="SR-VP_4-6_scaffold_141_4176636_prodigal-single
                     _33"
     CDS             complement(16813..17118)
                     /product="hypothetical protein"
                     /codon_start=1
                     /transl_table=11
                     /translation="MKREFKIIMEFEDEDMDTDGSPHTKTIVYLDNEPVGLLQSLKLL
                     VDANSFFPELELTFPNFHSNKINPEYFNNSTLLEETDRYIKRLQKVPGIKISFKEIF*"
     gene            17231..18292
                     /locus_tag="SR-VP_4-6_scaffold_141_4176636_prodigal-single
                     _34"
     CDS             17231..18292
                     /product="GMP reductase {ECO:0000256|SAAS:SAAS00043008};
                     EC=1.7.1.7 {ECO:0000256|SAAS:SAAS00043008};; 
                     TaxID=862908 species="Bacteria; Proteobacteria;
                     Deltaproteobacteria; Bdellovibrionales;
                     Halobacteriovoraceae; Halobacteriovorax.;"
                     source="Halobacteriovorax marinus (strain ATCC BAA-682 /
                     DSM 15412 / SJ); (Bacteriovorax marinus).;""
                     /codon_start=1
                     /transl_table=11
                     /translation="MVEIIREGLTFDDVLLVPHHSEIESRSLIDLSVKWGALEFKHPI
                     IPANMKTVTGIEMAREIIKGGGLAILHRFMDLQEQLDAAEDIIDNFGSKNLAISIGVK
                     KNDAEAVPQFIERGVKMFCIDIAHGDSKKCVEMISWIKKNYPEMFLIAGNVATGSGAR
                     NLWNAGANVVKIGVGPGSICSTRIETGNGVPQLTALMDVAQAQKEMIELYKTKDKKIN
                     PDEHITRHFPFIADGGVQSAGDLVKALCFADMVMVGNLFAGCEETPGKTMILDGVPHK
                     EYVGSSTHKTNHIEGVSALVPCKGKFDDVLQKLLEGLRSGCSYQGAANLKELKEEPCF
                     MKITASGLRESHPHDVIIR*"
                     /db_xref="E1X316_HALMS"
                     /db_xref="UniRef100_E1X316"
                     /db_xref="bmx:BMS_2034"
                     /db_xref="E1X316_BACMS"
                     /db_xref="1.7.1.7"
     gene            18298..18510
                     /locus_tag="SR-VP_4-6_scaffold_141_4176636_prodigal-single
                     _35"
     CDS             18298..18510
                     /product="hypothetical protein"
                     /codon_start=1
                     /transl_table=11
                     /translation="MEKTLKIILAVATLLTVLLMLGGAIWGIFLHSLGMSIVCLALAA
                     GFSVFSYHDYQTLILKKGSSPPPNNT*"
     gene            18578..19474
                     /locus_tag="SR-VP_4-6_scaffold_141_4176636_prodigal-single
                     _36"
     CDS             18578..19474
                     /product="Thymidylate synthase n=1 Tax=Anopheles darlingi
                     RepID=E3XAX1_ANODA"
                     /codon_start=1
                     /transl_table=11
                     /translation="MNLEELEYLKLLTKIVEKGNQKSDRTGVGIYSLFGTQLRFSLED
                     GKVPMLTTKKIFAKGVVEELLFFLRGETDTTKLEAKGVNIWKGNTRREFLDKIGLKHL
                     PEGHMGKMYGHQWRRFGAHDEVADYESGAYESAPTGIDQIQKVIDLLKTDPNSRRIVV
                     NSWNVKDLDRMCLAPCHPMFQFYVSNGNELSCCFYMRSVDMFLGFPFNLLSYAVLTRI
                     IAAAVGMEAKELIFAGGDTHIYTNHMEQVKTQLSREPFEFPTMEIHKELKSIKDIEAL
                     EFSDFEFQGYQSHSAIKAEMAI*"
                     /db_xref="UniRef100_E3XAX1"
                     /db_xref="W5JIC5_ANODA"
                     /db_xref="pih:UB51_07375"
                     /db_xref="E3XAX1_ANODA"
     gene            19534..19827
                     /locus_tag="SR-VP_4-6_scaffold_141_4176636_prodigal-single
                     _37"
     CDS             19534..19827
                     /product="hypothetical protein"
                     /codon_start=1
                     /transl_table=11
                     /translation="MRKKPSRPVHLSYEDGYLAFSSNGTIKIEGNIKNAALALFKHIL
                     NKNGTITWVGYIKIICIPGKPYTLEWGSAGSKPEHWDEFKKEYERICELKIFS*"
     gene            19841..20350
                     /locus_tag="SR-VP_4-6_scaffold_141_4176636_prodigal-single
                     _38"
     CDS             19841..20350
                     /product="Dihydrofolate reductase {ECO:0000256|PIRNR
                     :PIRNR000194}; EC=1.5.1.3
                     {ECO:0000256|PIRNR:PIRNR000194};;  TaxID=591158
                     species="Bacteria; Actinobacteria; Streptomycetales;
                     Streptomycetaceae; Streptomyces.;" source="Streptomyces
                     sp. AA4.;""
                     /codon_start=1
                     /transl_table=11
                     /translation="MSFIGMIAAVSANGVIGVDNKLPFDYPEDMKHFRTTTAGATVIM
                     GRKTWESIGRLLPKRRNIVISRNKIDFKGVDTFSSLEEAIADDKSFFKTGEVESRIWL
                     IGGASIYEEGMEFADHIVLTITPDIIKTDNAVKFPWINILKFEVDKIYDLEADKSLKI
                     VKYKKKLCY*"
                     /db_xref="D9VHB8_9ACTN"
                     /db_xref="cbw:RR42_m2997"
                     /db_xref="UniRef100_D9VHB8"
                     /db_xref="1.5.1.3"
     gene            complement(20420..20806)
                     /locus_tag="SR-VP_4-6_scaffold_141_4176636_prodigal-single
                     _39"
     CDS             complement(20420..20806)
                     /product="hypothetical protein"
                     /codon_start=1
                     /transl_table=11
                     /translation="MGKLKKGDRVDCRIRHNTIVSPYEGEYDETITFDIVGLDSEGYY
                     LYIPHYLFIKGSVALDKHACNLLGVSRKFLGEYAIYVSENMIYRINKRFDGIYCVRCG
                     EFCYMAEPNQENGTLICWVCRAYPHH*"
     gene            complement(20853..21329)
                     /locus_tag="SR-VP_4-6_scaffold_141_4176636_prodigal-single
                     _40"
     CDS             complement(20853..21329)
                     /product="hypothetical protein"
                     /codon_start=1
                     /transl_table=11
                     /translation="MDNMKRFQPQGRVKVIKGSILAPENAGLRFVLNINNMKGQPASP
                     LYPIFEKKWKKVKEEAKGWYTTRTGAYKLGAVNTTAVQSDTWVIHMLCQDEEFRTDPK
                     ALEECLKKVCASAKYEKATVHVSALLVSAVPELQDLLNSQLVQEGVSVSYYEEPEV*"
     gene            complement(21380..21991)
                     /locus_tag="SR-VP_4-6_scaffold_141_4176636_prodigal-single
                     _41"
     CDS             complement(21380..21991)
                     /product="Uncharacterized protein {ECO:0000313|EMBL
                     :KKN65671.1};  TaxID=412755 species="unclassified
                     sequences; metagenomes; ecological metagenomes.;"
                     source="marine sediment metagenome.;""
                     /codon_start=1
                     /transl_table=11
                     /translation="MKYVAIDIGNVLYHCDFNPFLEDLSQALNITLEEAQYFLGRTQK
                     LHDLGCTVMSDELRDHFKIRSPIVINKLIDSWCNSVKPNLDILNTLNRLSQYKKLQVA
                     LLSNIGLEHAALIDQTFATENILHKCIKHFSCFVGARKPSLLFYQSFLTEYPDFKGCT
                     YVDDIKENLEMGYKMGFKTIQFSLIDSPADDLISTLEEIAMGK*"
                     /db_xref="A0A0F9UWU4_9ZZZZ"
     gene            complement(21988..22959)
                     /locus_tag="SR-VP_4-6_scaffold_141_4176636_prodigal-single
                     _42"
     CDS             complement(21988..22959)
                     /product="hypothetical protein"
                     /codon_start=1
                     /transl_table=11
                     /translation="MKILYAANNSTASKIQLRRFLDAIQDKPYNIKIAAFKKSSPRGV
                     SIDWTLDSLINIFKPQSISFKNENLSIYYEQVKQFSPDLIISDLEYFTSHIANILNIK
                     IWQCSSALINFALTKKQKYNLGVFKHHAYSFNKDPLQVQRLVNMLENSDHNLIYSHFG
                     DVENKLEIHNNFEWIRPYYKIGQTSIPCQHNIIGVSPDSNKKIINILEAYPDSVFFSE
                     YYNEKYKNVITKDIENQSEYFCNLRNSNALICEGQTGFLADAFYNNKMSIIYTNYTDN
                     ECILNGIISNYLKISISDIQELSNKSIHYQLNPDIMFLHEKIERTLI*"
     gene            complement(22961..23161)
                     /locus_tag="SR-VP_4-6_scaffold_141_4176636_prodigal-single
                     _43"
     CDS             complement(22961..23161)
                     /product="hypothetical protein"
                     /codon_start=1
                     /transl_table=11
                     /translation="MNCWLCNRLMTTYTSAGQVWCCNCGIVYTDGSLIHTFGIDVPYI
                     LFEGKRYLMKEWYHMLKLKSFW*"
     gene            complement(23158..23745)
                     /locus_tag="SR-VP_4-6_scaffold_141_4176636_prodigal-single
                     _44"
     CDS             complement(23158..23745)
                     /product="Uncharacterized protein {ECO:0000313|EMBL
                     :KKN70837.1};  TaxID=412755 species="unclassified
                     sequences; metagenomes; ecological metagenomes.;"
                     source="marine sediment metagenome.;""
                     /codon_start=1
                     /transl_table=11
                     /translation="MDYAIYVVDVETTGLDAYLNDVIELSMYRLSDDNQKTWCLKPIN
                     MTTIDPVSLRINGHKLEDIRHETKIGRDTYLDPQKVITEVENWVMDDGVPAENRVLCG
                     QNVPFDKNMLEQLWKKCKSFDSFPFGRRTMDTMQLEFFLDWCRDSMSEGYSLANLTKK
                     YGIVNTKAHSAEADTKATVSVFRKQIEFFKSVLTK*"
                     /db_xref="A0A0F9T7C5_9ZZZZ"
     gene            complement(23803..24159)
                     /locus_tag="SR-VP_4-6_scaffold_141_4176636_prodigal-single
                     _45"
     CDS             complement(23803..24159)
                     /product="hypothetical protein"
                     /codon_start=1
                     /transl_table=11
                     /translation="MTSKGPPDQSNNMPATEEFKEQGTKHTLSKFEYDLYHEEDDVAL
                     PVIRVRHFAVPNKGDRWKIFEDNKIMFIVEGSKLNNKEKDFLKTGEGFNFLISQYKQG
                     IKSFNALKKEIKKKIK*"
     gene            complement(24221..25429)
                     /locus_tag="SR-VP_4-6_scaffold_141_4176636_prodigal-single
                     _46"
     CDS             complement(24221..25429)
                     /product="Pyridine nucleotide-disulfide oxidoreductase
                     family protein n=1 Tax=Ruminococcus sp. CAG:57
                     RepID=R6U6W9_9FIRM"
                     /codon_start=1
                     /transl_table=11
                     /translation="MNVFDIGIVGAGVAGSCAAFKIAKEHKNVKTIVFDLGRPPMKRR
                     RQLEGWLGCLPNSDGKLYISDIAKVSELVSNRKVKSANTYFNNILSNIGKFKIVKDKA
                     PSPSVEKKIKKFGYETSSNDYIQIYPKDIHTLSKYMAGSIEKNNNITFSFDNEVKKIY
                     KQKNIFSIITENQEYKCKKLIIAVGRSGWRWAKELYSNFGIIDNNDIAKFGIRVEANS
                     SIMKDFAKSNCTITKGNDLEIGPLCWNGTVIPEDHFDLAISAFRSNENRWKSDKVSFS
                     LIGNRFFPNSGFEQTDRIGKLTFVLSNDRIIRERISYILNDKSRISIIPEYNWLKETI
                     NDLTNIIPDISKAYFHVPTIVPLPPKINIGDNLESEVEDMFIVGESAGISGILSAALT
                     GIVCADMVCK*"
                     /db_xref="UniRef100_R6U6W9"
                     /db_xref="A0A0F9SVI0_9ZZZZ"
                     /db_xref="rus:RBI_II00174"
                     /db_xref="R6U6W9_9FIRM"
     gene            complement(25484..26134)
                     /locus_tag="SR-VP_4-6_scaffold_141_4176636_prodigal-single
                     _47"
     CDS             complement(25484..26134)
                     /product="Uncharacterized protein {ECO:0000313|EMBL
                     :KKN70833.1};  TaxID=412755 species="unclassified
                     sequences; metagenomes; ecological metagenomes.;"
                     source="marine sediment metagenome.;""
                     /codon_start=1
                     /transl_table=11
                     /translation="MSFQNLVQAAQKYFPDLQVKYKDQSALMKFIGTLLFFNKEFMTQ
                     YATTIGSTIYFPTETFTKAHPISSATIFLHELIHINDSKKITKPFFSFLYIFPQVLSI
                     LLIPLLFINWKIALPFIIFLAPFPAYFRMYYEKRAYLASLYCLNMLSKKLSFAINLDI
                     QKSDFVSRFKGSTYYFMWPFSNIDTIFNTAVNDILQGKRPYEDPIFDILDDLINNV*"
                     /db_xref="A0A0F9VYP1_9ZZZZ"
     gene            complement(26175..26609)
                     /locus_tag="SR-VP_4-6_scaffold_141_4176636_prodigal-single
                     _48"
     CDS             complement(26175..26609)
                     /product="hypothetical protein"
                     /codon_start=1
                     /transl_table=11
                     /translation="MKSLEKLSKIADIFEIKLSKYAQAPRIEQADLGAGETQTIVKTV
                     GPQIQKIIAPIQDKVLYIQFSGTVEAPNFISKSVNIDSVEVFAGYPEPVEATAANQKI
                     MNFKSTIESALLRFYRTSAGVAVLKASGSPPTFKVNIKWKLK*"
     gene            26774..27796
                     /locus_tag="SR-VP_4-6_scaffold_141_4176636_prodigal-single
                     _49"
     CDS             26774..27796
                     /product="Putative uncharacterized protein n=1 Tax
                     =Solibacter usitatus (strain Ellin6076) RepID=Q02CD0_SOLUE"
                     /codon_start=1
                     /transl_table=11
                     /translation="MVNYPAQIDDSISLPAAIDNQTPVAGVVFNRLRDAILAIEGELG
                     TKPSGVNSTVKARLDSLENIVNSIHVISLAQDLGGTLTAPLVIGLQGRPLSDVAPNAG
                     QVLGWDGIAWVPSNVSGGGAIIFAGDLSGGPFSETVTGLLNRPLSTTAPAIGQTLIWD
                     GAQWTASTNFQGQNIDTTGSLLAGPTVVSTLTTGLETLSGKFIVNGIPTVATLSDPGQ
                     GIIYFDSSINRFVASESGGAYALLGSSGTSFPFSPTHTVNPPYTALSTDYLIAVNGGG
                     TITLLASPTAATTFIVKDLNGTAGSSNITINGNGNNIDGASTYVISANYESITIAYTG
                     TEWSII*"
                     /db_xref="UniRef100_Q02CD0"
                     /db_xref="sus:Acid_0274"
                     /db_xref="Q02CD0_SOLUE"
     gene            27812..29797
                     /locus_tag="SR-VP_4-6_scaffold_141_4176636_prodigal-single
                     _50"
     CDS             27812..29797
                     /product="hypothetical protein"
                     /codon_start=1
                     /transl_table=11
                     /translation="MATEYVMRATRISTSKHIYWSSIGSPDLTGALSGISPSDLSGII
                     VDYTTDTILPTEGSSPSSNGVLSGAVITVPNWYIDSVSGFDTNDGLTSGTPFKTFSKL
                     LATWGSAPTLKPTGGTLTVHYLNSAPITDSVTTHLFDLAPDTVLVFKSESSAITTAAS
                     GTITSITTHSGNTPWKVTDISMTWTPHVGKRARITSGPRVGTIFGIVKDEGANVARIT
                     QPVIPSAVGAGYAGLTLSTVQAGDPYVIENFPNLYIGEVAGVGRHDGSSTSVAGAIYF
                     ENFYFRNAGLGSIEIRQTTSINFVDCRFEPTALVELADTALFDTCMFDGGLIAALGFI
                     SINAGGILAVNALIPGVAVDAEAQSIFSFGMSTIVQGGSVHASDGGFIQVLDEGLGVY
                     DSPEDGIQVGTPNNAPTEASLEVLGRLFGSGNTGYGVRIGAGCKMLWDGVGADPYAGI
                     VPTITGSLGDAAFGLNENKGWVFNPGIGQYASKAISLTWANISTSIASGGFGGSANHP
                     QLGACILRANDTLDVGNSIWSLTASEIINASTTNGEASSKEIELQTSDSSAHTLYSKA
                     IPSNSGGILDIEVLAIKTNTTVMMWWKKSMGYLNIAGTITRGTQRDVDSETIGTGTPT
                     WTVALDDDGAGNARVQVNSQGDTVNWYILGQRMDIKS*"
     gene            29804..30532
                     /locus_tag="SR-VP_4-6_scaffold_141_4176636_prodigal-single
                     _51"
     CDS             29804..30532
                     /product="hypothetical protein"
                     /codon_start=1
                     /transl_table=11
                     /translation="MPLGFNLIGKVWAASSVFDPASLSLTGWWREYTGTPWVGTASAG
                     TSGTHNLSTGSPAPTLGTLNGHGTANYDGATESLLYTGSLADLISTGTGTIVVLFFGT
                     SAVADSGVWYAEPAFIATDSHISEFGFCFSDAGVIAGNYDGAAFNRLAVPANIGAWHM
                     ASYTWDGAQLRVRVDNGAYQTVAAGAIASIAPYGAESGMDPTSNTVFYNGYIAELITS
                     DTVISDANLDNLRTYMNTRYGVSV*"
     gene            30582..30782
                     /locus_tag="SR-VP_4-6_scaffold_141_4176636_prodigal-single
                     _52"
     CDS             30582..30782
                     /product="hypothetical protein"
                     /codon_start=1
                     /transl_table=11
                     /translation="MSYEKGLHGIPFDSNGGAPPIGGTQVYTTVNGASYKQDKPTASG
                     TDVYTFLKAGSTIYGSVVQAMA*"
     gene            30782..31525
                     /locus_tag="SR-VP_4-6_scaffold_141_4176636_prodigal-single
                     _53"
     CDS             30782..31525
                     /product="hypothetical protein"
                     /codon_start=1
                     /transl_table=11
                     /translation="MHFPFSFWKTSGFNPQTLSLDWYQTPNYPGAGVAWPGTASAGTS
                     GSHSDLAGTNTTGSTLNGHITMNSTGGSVSQGAQTLDNYILTASFSGSVLFNVAGPAP
                     ADQGAGSRVLNASLMSANTGNCFGVTFSTVGVTFWILSSFVGYVEQTFACPTGSWHDL
                     QFVYDGSNITSRLDSGSWAAPAAVVSGFNGTALNTVSWRFGSSGFSAVNATFDAAEAF
                     LSKSQLSTVAAGDFDNYISYVNSKYGLAL*"
     gene            complement(31526..32062)
                     /locus_tag="SR-VP_4-6_scaffold_141_4176636_prodigal-single
                     _54"
     CDS             complement(31526..32062)
                     /product="Uncharacterized protein n=1 Tax=Haliangium
                     ochraceum (strain DSM 14365 / JCM 11303 / SMP-2)
                     RepID=D0LL67_HALO1"
                     /codon_start=1
                     /transl_table=11
                     /translation="MKVYICGAHSCGKSTLARYVSQKYDLPMINETARIILSEQELQI
                     DTLRYDLDTVDKYQQQVFERQILEEQKYSSFVSDRSIIDVLAYSGQHARILTQLVELA
                     KPHLSILHEPDSFIFFVRPSRATLKADGVRESLTWDGVVAIDAQIKLFIQMFNLRYFQ
                     INTDSMQERTQFIDAVLS*"
                     /db_xref="UniRef100_D0LL67"
                     /db_xref="hoh:Hoch_6088"
                     /db_xref="D0LL67_HALO1"
     gene            complement(32123..32293)
                     /locus_tag="SR-VP_4-6_scaffold_141_4176636_prodigal-single
                     _55"
     CDS             complement(32123..32293)
                     /product="hypothetical protein"
                     /codon_start=1
                     /transl_table=11
                     /translation="MKIQFEDKSFVECKKSDKPGNIVIIIQAKDYDNTLKKITNAVEL
                     TVEEFKQLISDV*"
     gene            complement(32359..33168)
                     /locus_tag="SR-VP_4-6_scaffold_141_4176636_prodigal-single
                     _56"
     CDS             complement(32359..33168)
                     /product="Methionine aminopeptidase n=1 Tax=Mycoplasma
                     capricolum subsp. capricolum (strain California kid /
                     ATCC 27343 / NCTC 10154) RepID=MAP1_MYCCT"
                     /codon_start=1
                     /transl_table=11
                     /translation="MRIVQGGWQVPDSFVRLKNQDWLDKQRKAGKVVAETLALLEREV
                     QNKTKLSLLELNNLAEDYIYSHNCTPTFKNYKGFPTGVCISVNKQLVHGIPSDYRLQE
                     GDVVSFDLGATYEGAIGDSALTCIYGQPQSERHVKLIKATEESLIKGIESIQIGKRIG
                     CIGNAIFNFLKKDYGVITQYGGHGIDMSEDGIGIPHAAPFIANKSNVDEGIHIQPGLV
                     IAIEPMAVIGDTKTHVDKDGWTVWGAGISAHFEHSVYVHEDRVEIITDRVK*"
                     /db_xref="UniRef100_Q59509"
                     /db_xref="A0A0F9SVH3_9ZZZZ"
                     /db_xref="scq:SCULI_v1c09470"
                     /db_xref="MAP1_MYCCT"
     gene            complement(33187..33444)
                     /locus_tag="SR-VP_4-6_scaffold_141_4176636_prodigal-single
                     _57"
     CDS             complement(33187..33444)
                     /product="hypothetical protein"
                     /codon_start=1
                     /transl_table=11
                     /translation="MVRKMDFKELNDLISIREYISISIGNPSIDRKTITGMNHLLLLV
                     DKKIISLLMSDEFKKYVGYANLQDVLEDVRKITNIKSGLQK*"
     gene            complement(33422..33694)
                     /locus_tag="SR-VP_4-6_scaffold_141_4176636_prodigal-single
                     _58"
     CDS             complement(33422..33694)
                     /product="hypothetical protein"
                     /codon_start=1
                     /transl_table=11
                     /translation="MSDKEIENIAKPVVDEKEQISSDDFHLLELSEMNCKLAKLESEK
                     SIMQQQITELSYKYLVAQLYIKYQLSPQDALTNNGEIVRNGKKNGL*"
     gene            complement(33704..35005)
                     /locus_tag="SR-VP_4-6_scaffold_141_4176636_prodigal-single
                     _59"
     CDS             complement(33704..35005)
                     /product="hypothetical protein n=1 Tax=Calothrix sp. PCC
                     7103 RepID=UPI0002E776EA"
                     /codon_start=1
                     /transl_table=11
                     /translation="MKQTYILDTSTLICDPRAYRHFENSDVIIPITVLNELDVLKKQL
                     SEAGKHARIAVRELDSISSLGDISTGVLLDNDTLIKIDTTYRDLSLTKYSGFGDPAYG
                     DTQILACAYDTWVSNNDTTLVSNDINLRVKAKARGIGAEEYVNQKFSLNELYSGTKII
                     VNEDAGIDLQQLGSIDPFQYSLELYPNECVLFETASGDGIAMGRKVSENKVKLIKKYY
                     PWNISSRNKEQTFAIDLIMDRNIDLLTLIGRAGTGKSLIVLATALELVLNRKEYDKLI
                     IYRPIQAVGNDIGYLPGTMEEKLAPWFQAIMDNFELLFTNKNSDWKKNLEMFQRKGQI
                     EMEALTYIRGRSIPNSIIFVDESQNLSKEDVKTILTRAGENTKVILTGDIEQIDNLSL
                     DATNNGLTYVIEKFKESEMAGHITFTQGERSRLASEAARIL*"
                     /db_xref="UniRef100_UPI0002E776EA"
                     /db_xref="aar:Acear_0868"
                     /db_xref="D9QVZ3_ACEAZ"
                     /db_xref="UPI0002E776EA"
     gene            complement(35002..35427)
                     /locus_tag="SR-VP_4-6_scaffold_141_4176636_prodigal-single
                     _60"
     CDS             complement(35002..35427)
                     /product="Uncharacterized protein {ECO:0000313|EMBL
                     :KKN70821.1};  TaxID=412755 species="unclassified
                     sequences; metagenomes; ecological metagenomes.;"
                     source="marine sediment metagenome.;""
                     /codon_start=1
                     /transl_table=11
                     /translation="MIAKLASHNTNLLTYNLDMKGTILLNKDENYRLVEEEEKSRFLR
                     NLLEQMGVPITDVWGDDLSLTVEQRIKVLNILRTYSIRVLDDQDGHMQVYVEGELVGE
                     WNKCTYKLKKDYSELDPKRRLYLEMEVNCWTLFEEEEKQ*"
                     /db_xref="A0A0F9VBA5_9ZZZZ"
     gene            complement(35402..38125)
                     /locus_tag="SR-VP_4-6_scaffold_141_4176636_prodigal-single
                     _61"
     CDS             complement(35402..38125)
                     /product="Ribonucleoside-diphosphate reductase, alpha
                     chain n=1 Tax=Salinibacter ruber (strain DSM 13855 / M31)
                     RepID=Q2S696_SALRD"
                     /codon_start=1
                     /transl_table=11
                     /translation="MNKLNDLKLVGEAPEWMNEESYKTVCGGYLLLEETPRQMYMRVA
                     NAAASYYKNSNELKEKFFNIMWNNWLCPASPVLSNMGTNRGLPISCNTVHVGDSVDSI
                     FMKNYELAVLSKNGAGVGIYFGDIRGRGIPIKGNGFSEGVIPWAKVFDITTLSVNQGS
                     TRRGASAIYLPIEHLDIQEFINIRRPIGDINRRCLNIHHGVCISDEWMNSMLEGDQEK
                     RNLWIEILKARVETGEPYLFFSDNVNKNNPECYVKNNLTVKSSNICCLSGDTIVITNS
                     GPQRIDSLVGKEVEIYDGLNWTKTDSFKLQGYDSLTRIHLADGSFVDSNDNHRWFVAN
                     NYTHIRNNSYKENYTKDLKVGQYIEYHNLECHGNISIKGAYIKGFLCGDGTHSDNAVL
                     NLHFPKFMCEKAILESGNEIIPSLPNTNAKVILQFSDVKEYINSGSYGRQVYKSLEGL
                     SVRKELYPWATEYKQSLPKDILNWDRVSKIKFLSGLLDADGTISKNTIQISSIFKSFI
                     DDLSALLKTLGIKASIDMCNTVSNNMNRITISATDAFKFKDELCCNRLNLDIKPPNRR
                     LTTFRKIVKIEKLSGLHPVYCPTITSTGKFALANGLMTGNSEITLYTDPDHSFVCCLS
                     SLNLVRWNEWKDTDTVNLAVRFLDAVLSEYIKKTENIKGMEASRNSAIKGRAIGIGVL
                     GWHTMLQENNLPFESFDTMQLNADIFRNINKKANEETALLAQELGEPEWCEGFNRRNT
                     HLIAIAPTVSNSTISGGYSAGIEPISANVFTQKSAKGTFIRKNPTLEKLLKSKKMNTP
                     EVWNSINEQNGSVQHLTCLTSHEKEVFLTAREINQHAIVKLAVQRQRWVDQAQSVNLF
                     FAMNSSPKYIHDVHAAAWKSGLKTLYYLRSDGVIKSDLASRGENDCKACES*"
                     /db_xref="UniRef100_Q2S696"
                     /db_xref="W7YIS1_9BACL"
                     /db_xref="sru:SRU_0132"
                     /db_xref="Q2S696_SALRD"
     gene            complement(38118..38678)
                     /locus_tag="SR-VP_4-6_scaffold_141_4176636_prodigal-single
                     _62"
     CDS             complement(38118..38678)
                     /product="Uncharacterized protein {ECO:0000313|EMBL
                     :KKL52960.1};  TaxID=412755 species="unclassified
                     sequences; metagenomes; ecological metagenomes.;"
                     source="marine sediment metagenome.;""
                     /codon_start=1
                     /transl_table=11
                     /translation="MKRKFNLNDKIGRLSIIEFLGTDHANKRLVNCICDCGKNLIIRL
                     NNLGRKTNSCGCLKADLIKERMGKSIEHLAVVSVPNACKRYTKETNLTFEDVNNLIFH
                     NCFYCELSPKIVGTTYHRAIDDGRSIKRVGIDRVDSSKGYFKDNVVSCCKSCNILKRD
                     HSVDSLIIIMETFLKNLKWLKGIINE*"
                     /db_xref="A0A0F9F6T2_9ZZZZ"
                     /db_xref="bamp:B938_06050"
     gene            complement(38675..40705)
                     /locus_tag="SR-VP_4-6_scaffold_141_4176636_prodigal-single
                     _63"
     CDS             complement(38675..40705)
                     /product="Ribonucleotide-diphosphate reductase beta
                     subunit n=1 Tax=Blattabacterium sp. (Mastotermes
                     darwiniensis) str. MADAR RepID=G7V546_9FLAO"
                     /codon_start=1
                     /transl_table=11
                     /translation="MSLLTPRPTYSPFEYPQAYKYWELQQQSHWLHCVARDQLVITSN
                     GIITVEELFNYGDNLILFNNKEQIRSSPMKRTAFRQLYKLHTKEGYTHSITEDHRVMT
                     PNGWVEARNLKKDDLICLQTNEGLFGKINEPELAYLAGHYQGDGTTDSAQLIFQVWES
                     EWDQFIPKIEKCISDVYVKHGLFNPRYKIPTFGIALDNSDRMPLKRLTTMKMGKFNIQ
                     KNVIPDFILKGNKETVQSYLEGLFDTDGTCYQDNKHESIKIGQANLQFMQHLQILLLN
                     FGIKSYMHKKDARQELLPSGKNTYKYYNCKDFYILEITHKSAVIKLDGFIKIFEKSGK
                     KLRGFLNEKKSHPITYARFSHLEKLKEDDVYCVSVNTIDHSWICNGFITHNTEISMAS
                     DINDWKMNLTESEKNVIGHILKGFTQSEVFIQEYWGQMVGKWFKKPEIQMMAATFSAF
                     ESIHAVSYAYLNQSLGLEDFDAFLHEPTAKAKIDRLINTKGKSKEEIAKSLAIFSAFN
                     EGVNLFSSFAVLLNFSRFNKLKGVGQIIAFSIKDESLHSDAGCWLFRTLIEEFPEIMT
                     DTLKEEIYDSARLTVELEDNFITKAFDIGSIEGIDSHDLKTFIRFRTNTKLGDLGLKK
                     LWKNLDKEALERMAWFDIMSAGVSHADFFAVRVSDYARGAIDFSTIWEEKNQ*"
                     /db_xref="UniRef100_G7V546"
                     /db_xref="elv:FNIIJ_251"
                     /db_xref="A0A068DSZ3_9BACT"
                     /db_xref="G7V546_9FLAO"
     gene            complement(40787..41416)
                     /locus_tag="SR-VP_4-6_scaffold_141_4176636_prodigal-single
                     _64"
     CDS             complement(40787..41416)
                     /product="Uncharacterized protein {ECO:0000313|EMBL
                     :KKN70818.1};  TaxID=412755 species="unclassified
                     sequences; metagenomes; ecological metagenomes.;"
                     source="marine sediment metagenome.;""
                     /codon_start=1
                     /transl_table=11
                     /translation="MLTEQEANELMGKLIDLRTKLKDSNDAKTVSELKRHEQICIEKF
                     KYLVTMKTGRYKAFSNYEDLNQEGFEALVKAMKTFNPKKGSFFAWAHNYIGTRISRSA
                     NLHTTIRFPLKVAKANTPHKESVMPVMIEERYCPDKEVENTQITQAVHNVLFSLTKEQ
                     QEIINLAYGFDGDKPMSINKICKKLNISRLNCIKTINNALSLMKENIRI*"
                     /db_xref="A0A0F9VYN0_9ZZZZ"
     gene            complement(41511..41696)
                     /locus_tag="SR-VP_4-6_scaffold_141_4176636_prodigal-single
                     _65"
     CDS             complement(41511..41696)
                     /product="hypothetical protein"
                     /codon_start=1
                     /transl_table=11
                     /translation="MVVDGQKIGIHNIMTKKSDKNKHKLQQIVDLLKFALTLDDEEIV
                     KSTVESVIELLEEEIDE*"
     gene            complement(41662..41856)
                     /locus_tag="SR-VP_4-6_scaffold_141_4176636_prodigal-single
                     _66"
     CDS             complement(41662..41856)
                     /product="hypothetical protein"
                     /codon_start=1
                     /transl_table=11
                     /translation="MPTYLYFCEKCKKEFEEIHSISVQLDECPFCKENGEKPSPPKRL
                     ISGGTGFILNGSGWAKDRYS*"
     gene            complement(41906..42220)
                     /locus_tag="SR-VP_4-6_scaffold_141_4176636_prodigal-single
                     _67"
     CDS             complement(41906..42220)
                     /product="hypothetical protein"
                     /codon_start=1
                     /transl_table=11
                     /translation="MPTYLHICENNECNNEWEDFYSISQTPPKECPKCNQETAKRVIC
                     GTSRGIVELTGQDLVDKIKSDTQQLKKDAAKSEKIYSNLIGEAHYQNLQTKMDQRKKN
                     RH*"
     gene            complement(42232..42555)
                     /locus_tag="SR-VP_4-6_scaffold_141_4176636_prodigal-single
                     _68"
     CDS             complement(42232..42555)
                     /product="hypothetical protein"
                     /codon_start=1
                     /transl_table=11
                     /translation="MGNSIYKNLIYMFSIRPDILGIKISILDYIDLLADDEARKLLDL
                     PTNLQDVNSGHFANLFGKDIYVDDDIPPGLIEVSLKSHIKWSMPIKFSQLSDIDRLLK
                     LKVFY*"
     gene            complement(42584..42766)
                     /locus_tag="SR-VP_4-6_scaffold_141_4176636_prodigal-single
                     _69"
     CDS             complement(42584..42766)
                     /product="hypothetical protein"
                     /codon_start=1
                     /transl_table=11
                     /translation="MKNYEEILAEAVRIEFEENTGKLFIVFEAKNEKFKQDIKKNWTK
                     DLEYRLIDKALVINNE*"
     gene            complement(42790..44214)
                     /locus_tag="SR-VP_4-6_scaffold_141_4176636_prodigal-single
                     _70"
                     /gene="dnaB"
     CDS             complement(42790..44214)
                     /gene="dnaB"
                     /product="dnaB; Replicative DNA helicase (EC:3.6.4.12)"
                     /codon_start=1
                     /transl_table=11
                     /translation="MSLYNELDLVILKTIISNKKHGLDFAKEFDPTKHQFFSADLWNF
                     ANLVVGYLRTYKELPTLRVITEKLSKGNNDKLIENIKKVWAEVEKVKYDEKEYKHDLE
                     KLKKRFAEKQILSVQDALLKLSSGSADVSKVLGELQRTVQVVKGLNQAKTYERKTLKE
                     AVPFFREEYNAKQNDPHFDQGAKTGYSYLDSITDGLRPGELLLIGGESGGGKSMLLMN
                     MAIQLWLQNNTMDTEDDKFGPGHNILYFSLEMPFKPCLNRVLARLSGNPSKLIRNAKL
                     DMDEANKLKKVLKFINRYPYQFEIVDIPRGATMESLELIYEDAKAHYDPKIIVIDYLG
                     LMDYEGTEMEDWLKLGKISEKIHEFARVHNCIVLSAVQLNRAKSGKETEDKIGLHRIG
                     RSALIMQNANIAIQIETRVNEKQYPDMKYHVIKNRDGSLGDGRLIKNLACGTLIDDKT
                     EEDNTTFELRDPDDISEKIELLDI*"
                     /db_xref="cgy:CGLY_15925"
                     /db_xref="UniRef100_UPI0002FADB56"
                     /db_xref="A0A0F9SVG8_9ZZZZ"
                     /db_xref="UPI0002FADB56"
                     /db_xref="3.6.4.12"
     gene            complement(44211..44909)
                     /locus_tag="SR-VP_4-6_scaffold_141_4176636_prodigal-single
                     _71"
     CDS             complement(44211..44909)
                     /product="Uncharacterized protein {ECO:0000313|EMBL
                     :KKL48340.1};  TaxID=412755 species="unclassified
                     sequences; metagenomes; ecological metagenomes.;"
                     source="marine sediment metagenome.;""
                     /codon_start=1
                     /transl_table=11
                     /translation="MDTPDFSRSRALNTIPSKKLQEALLAIENSQDDLKTKSVKLTVI
                     NRYAESNIPIEYWTLKMERDWVGDPRLLEKYNEYIKDIKSSYMNGASMCLAGFHGRGK
                     TLTLTSILKKASQKGYSCLYTTLADIVNTLIHSEDKFIAKRELALVDFLVIDEFDARF
                     YPSDNAADLYARSLEGVFRTRASNKLPTLMATNSPNIIESFKGPLKESIDSLMSGHME
                     IFNVFGKDVRKDKA*"
                     /db_xref="A0A0F9ETR1_9ZZZZ"
     gene            complement(44872..45291)
                     /locus_tag="SR-VP_4-6_scaffold_141_4176636_prodigal-single
                     _72"
     CDS             complement(44872..45291)
                     /product="hypothetical protein"
                     /codon_start=1
                     /transl_table=11
                     /translation="MKPDIGQYVKCLLINNLIVEGYVEGWSDLFVKIKSPDDNNILII
                     HHPERDIVLTKIVLQTKKEIITSSKEKLTNLEKEFEQEYTKSSDDNLRIKKLADLKVM
                     IAEQDKKIITDKLKDHHISETRIVKYGYPGFFQKPRT*"
     gene            complement(45288..45905)
                     /locus_tag="SR-VP_4-6_scaffold_141_4176636_prodigal-single
                     _73"
     CDS             complement(45288..45905)
                     /product="hypothetical protein"
                     /codon_start=1
                     /transl_table=11
                     /translation="MNKKTKEEKIEETGGELTNIPNDKYKKFFEKFTEIDTLDVAQWK
                     LAHVLGYFCKKYKQKYNLDYVWKFNNQNPNKCFEVWQANTLCAKLSSNPKILRDYIDW
                     VFLTKVPLLKRRFTSISFITTDATAIEYKMGVLLAGKKNLDVNRSTTLPSEYITIFEK
                     VGVSIRTYGDLVFISRMPNMADEIKSAFVQLESLNFDKSILERIV*"
     gene            complement(45962..47428)
                     /locus_tag="SR-VP_4-6_scaffold_141_4176636_prodigal-single
                     _74"
     CDS             complement(45962..47428)
                     /product="hypothetical protein n=1 Tax=BRC1 bacterium SCGC
                     AAA252-M09 RepID=UPI00036F1579"
                     /codon_start=1
                     /transl_table=11
                     /translation="MSKIIILDNKKCQIISDNSGLLKRLYNFLSFKLTGVEYMPAYKN
                     GWNGITYLLDKNNKFNYGLLEKVKKFLLENNDIPIITDNRSQKIINPALDLTNNLTKY
                     NLIPRDHQIRIANITNQYDRGIIRAATGSGKTLCTALIAAKLNKPTIIYVIGLDLLDQ
                     FHKLFSKLFDEKIGYIGNGICDPQRITIASIWTIGRSLSLDSKNIINDDIDILEKDLD
                     KSNYQKIIDLLNNTKLHIFDESHVAATDTISTIYKNIDPEYIYGFSGTPFRDDNSDLL
                     INGILGEQIIDVPASELIAKGLLAAPIIKFVAVPKLYIENSNQYQSVYKEYVVENIVR
                     NNLIVKSVQSLLSKNYTPLVLFKQIKHGDILLEKLTNANIKCEMLYGNDTIARRNEVK
                     EMLVNKKIEVILASTIFDLGVDIPELNALVLCGGGKSSIRALQRIGRVLRMFPGKKFA
                     AIIDFYDQVRFLKKHSIIRYNIYSSEPGFKVIKCPEMK*"
                     /db_xref="UniRef100_UPI00036F1579"
                     /db_xref="A0A0F9SVG6_9ZZZZ"
                     /db_xref="tnu:BD01_0316"
                     /db_xref="UPI00036F1579"
     gene            complement(47514..47723)
                     /locus_tag="SR-VP_4-6_scaffold_141_4176636_prodigal-single
                     _75"
     CDS             complement(47514..47723)
                     /product="hypothetical protein"
                     /codon_start=1
                     /transl_table=11
                     /translation="MKLRLEEFWNKRVGITHAGHFRQGVLSKEKSQLKDSEPFITLVN
                     VSLYDEYRTLLSSIDSAGLFDKSQP*"
     gene            complement(47723..49153)
                     /locus_tag="SR-VP_4-6_scaffold_141_4176636_prodigal-single
                     _76"
     CDS             complement(47723..49153)
                     /product="hypothetical protein n=1 Tax=Anaeromusa
                     acidaminophila RepID=UPI00036D3470"
                     /codon_start=1
                     /transl_table=11
                     /translation="MNLFESIQKVQTIVIFTYLEGARMSATSKTEEGKKEQMVDDISQ
                     EKVKAPEEAVDAAKLAALQAKSRTKQQENKVAAKIVSKKERSLVLGIVGSGQAGSRLA
                     EAFYKLGYDAVAINTAMQDLKFIDIPDSNKLLLEYGLGGAAKEIEIGKSAAEAHRGEI
                     LQLVNDKLASAQVYVLCLSLGGGSGAGSCETLVDLLASMGKPLVVITVLPMDTEDAQT
                     KSNALETLTKLAKLTQTKRVNNLIVVDNAKIEAIYQSVSQVDFYGVANKAIVEPIDVF
                     NTLSSMPSSVKGLDPMEWGKLFTDGEGLTVYGELTVDNFVEDTAIAEAVVNNLNGNLL
                     AGGFDLKQSKYVGVIIAANKDIWAKIPSSSITYAMAMVNDQCGTPKGVFKGIYTIESN
                     EPVVKVYSVFTGLGLPGSRVLQLKKDAQEHMQTVKGKDEQRNLNLQLDTGTNETVSAA
                     QKIKEKIAQKSSAFGKLVGGVVDRRK*"
                     /db_xref="UniRef100_UPI00036D3470"
                     /db_xref="A0A0F9VYM2_9ZZZZ"
                     /db_xref="UPI00036D3470"
     gene            complement(49155..50132)
                     /locus_tag="SR-VP_4-6_scaffold_141_4176636_prodigal-single
                     _77"
     CDS             complement(49155..50132)
                     /product="dTDP-glucose 4,6-dehydratase {ECO:0000256
                     |RuleBase:RU004473}; EC=4.2.1.46
                     {ECO:0000256|RuleBase:RU004473};;  TaxID=1348973
                     species="Bacteria; Firmicutes; Bacilli; Bacillales;
                     Bacillaceae; Bacillus.;" source="Bacillus azotoformans
                     MEV2011.;""
                     /codon_start=1
                     /transl_table=11
                     /translation="MNKKKILITGSCGFIFGNFVRKLMHWSNRESNNCPYSIISVDKV
                     NVNAANSLYYNKDHTFYIADICDQHIINTIFQFEKPDIVIHGAAETFVDYSLSDPNIF
                     MTSNVLGTQIIINCCVKFGVEKLIYISTDEVYGQLTDENAPAWTELSPLNPRNPYSAS
                     KAAGELLVQAAHQSHGLIYNITRSSNNYGPRQTPEKLIPKAIKCVLDGQKIPIYGEGR
                     QMRDWTHVSDNCSAILSILKRGAPNEIYNISANQELHNIEVIQKICNTIGKGHNLITH
                     IPDPRSGHDFRYSINSSKLKQLGWEPKLKFSEGIEKTVDWYMNNKWFLK*"
                     /db_xref="A0A072NHP0_BACAZ"
                     /db_xref="UniRef100_N1LT37"
                     /db_xref="bck:BCO26_0353"
                     /db_xref="N1LT37_9BACI"
                     /db_xref="4.2.1.46"
     gene            complement(50129..50965)
                     /locus_tag="SR-VP_4-6_scaffold_141_4176636_prodigal-single
                     _78"
     CDS             complement(50129..50965)
                     /product="Uncharacterized protein {ECO:0000313|EMBL
                     :KKN72154.1};  TaxID=412755 species="unclassified
                     sequences; metagenomes; ecological metagenomes.;"
                     source="marine sediment metagenome.;""
                     /codon_start=1
                     /transl_table=11
                     /translation="MNKLWIFTLTWNALDKLSKLRNSLTPSLAGIDYNWLIRDNCSKD
                     NTIAVASTWGSKVQVIPYKDNLQNFAAGCNYLFNIAAPADNDLIMLLNNDIIFNDTTS
                     IKNMISLIEKDASVGVVGCRLMYTNTQKLQHAGVVFDDRYKLPTHFRTGEATDEAATK
                     NRLFQIVTGAALLTRAEYFKNAWSKNSSGIKGMDETYHWAFDDVDLCLSIKYNMDKKI
                     VYCGNTNIFHEESASLKKNPTNKLFLPHNINYLRKKWLGRYMIDKPLYIKNSKYNLYQ
                     EK*"
                     /db_xref="A0A0F9SYX7_9ZZZZ"
                     /db_xref="dvm:DvMF_3142"
     gene            complement(50965..51957)
                     /locus_tag="SR-VP_4-6_scaffold_141_4176636_prodigal-single
                     _79"
     CDS             complement(50965..51957)
                     /product="Uncharacterized protein {ECO:0000313|EMBL
                     :KKN60988.1};  TaxID=412755 species="unclassified
                     sequences; metagenomes; ecological metagenomes.;"
                     source="marine sediment metagenome.;""
                     /codon_start=1
                     /transl_table=11
                     /translation="MTLSTKILMFLGATLLIGILGFIVYKQIEISNRQAAIETNITAQ
                     KELANNIMRSMSQYATKDDMNKFITDNGVNLKAIQDDLDKLHAEVSAANVITVDSHGQ
                     TNTNVPSTGTGAPNPNPVVVDPANPDPFGFLKKQQTLSLNENFDSSQVPIGQIGFSAW
                     QEKPWNINILPREYKVVNVIGTDENQKTYVYNKFTIKAGDKDYEVKINTATTEQVYPE
                     AKFSWWNPRLFLTAGGGIGLSEVPIKGSANAGVALGIMSYGKYKNNPDISIGQIGIGY
                     QSETQRPAVLINPVNFNIGKLVPGGLANNTYLGPSMQVDTSGGIFVGGSLSVGF*"
                     /db_xref="A0A0F9V525_9ZZZZ"
     gene            complement(51966..52805)
                     /locus_tag="SR-VP_4-6_scaffold_141_4176636_prodigal-single
                     _80"
     CDS             complement(51966..52805)
                     /product="Putative formamido pyrimidine-DNA glycosylase n
                     =1 Tax=Moumouvirus Monve RepID=H2EE44_9VIRU"
                     /codon_start=1
                     /transl_table=11
                     /translation="MPEGPEVLLSAELIRPLAVGKTVVAAYSTSNSRYGDSKNGSTEL
                     GEDYNRFIDVSKANPIIVQSVKVRGKFMYWTFNNNWSMFCTFGMSGQWSPQRGKHPCF
                     VFEFSDGTSLYFNDPRHFGTVKFSRNLQALSDKLNELGWDPLADKLDNYLKFITATVQ
                     KSNKPIAQLLMDQSIFAGVGNYIKAEALYVSKISPWRVGKQLLRDEIKTLCEAIITVM
                     EESYKFQGATIHTYKTVYGEEGKYSSCFKVYNQKQDPLGNQIITEETPDKRTTHWCPA
                     IQK*"
                     /db_xref="UniRef100_H2EE44"
                     /db_xref="L7RBY9_9VIRU"
                     /db_xref="caw:Q783_03240"
                     /db_xref="H2EE44_9VIRU"
     gene            complement(52819..53541)
                     /locus_tag="SR-VP_4-6_scaffold_141_4176636_prodigal-single
                     _81"
     CDS             complement(52819..53541)
                     /product="UPI0003D79F61 related cluster n=1 Tax=unknown
                     RepID=UPI0003D79F61"
                     /codon_start=1
                     /transl_table=11
                     /translation="MTNKILSIVIPVYNKWNYTKACLKDLSYLPDNHEIIIIDNASTD
                     ETNSGLMEMMNSPELCWKVLYKRNDTNLGFAKACNIGFSAASAPNILFLNNDIRVKSN
                     YSNWTQVLIDRCHQGLVGPTMGQLDDNFNFIKEANGILSGNSYMGGWCLASSRENWSK
                     LHIPRTGTFTGFPPPQIFSEEFGLAYFEDTDLSFRARQLGIPFKIIDVPVIHFGKQTS
                     KQLNIAKLYQEAKSIFVKKWSK*"
                     /db_xref="UniRef100_UPI0003D79F61"
                     /db_xref="A0A0F9W248_9ZZZZ"
                     /db_xref="bamt:AJ82_18605"
                     /db_xref="UPI0003D79F61"
     gene            complement(53542..53703)
                     /locus_tag="SR-VP_4-6_scaffold_141_4176636_prodigal-single
                     _82"
     CDS             complement(53542..53703)
                     /product="hypothetical protein"
                     /codon_start=1
                     /transl_table=11
                     /translation="MTTIPIRQDVEILPPDPPAKIINLYNKIIITSRGKVRLAPKGIG
                     FTVFALYEE*"
     gene            complement(53700..53855)
                     /locus_tag="SR-VP_4-6_scaffold_141_4176636_prodigal-single
                     _83"
     CDS             complement(53700..53855)
                     /product="hypothetical protein"
                     /codon_start=1
                     /transl_table=11
                     /translation="MKRNQIIISSRGKVYNQKEYWLIGQAYNYVYTPYVPLIISNIVF
                     KDMIKST*"
     gene            complement(53852..54973)
                     /locus_tag="SR-VP_4-6_scaffold_141_4176636_prodigal-single
                     _84"
     CDS             complement(53852..54973)
                     /product="Uncharacterized protein n=1 Tax=Escherichia coli
                     HVH 147 (4-5893887) RepID=T7FSP4_ECOLX"
                     /codon_start=1
                     /transl_table=11
                     /translation="MKILIKQFLGKNHSWSVCGWGIANALVHQGHNVHLFSTDGIQNL
                     PKSLKSNLIGYTEENKREINGRAPDQDYDCQISYTAMINFQNYLSNGVKNKFGIWCYE
                     WAGKNVLPNGFAKNYKYCNKLLAPSNFAKQIFIDSGIPSNNIEVISHGVGNEYKNTST
                     ITLPTNKKFKILVNIAQNHIRKNISGLLEAYGKAFTNKDDVCLILKGKNTAIKNKFEV
                     SLYECINTFKKNFPDHAEIKFFTEFIDDMSSLYRSIDVVFTLSHCEGFFFPGLEAIAS
                     GKLVIAPNWGGQLDFLNASNALLINGKEVRANPNSMYWEPKLNAIWFQPDIDEAADKL
                     RYAYININWLNERAEKQKDYINKEFNWQNISNKITSLCQ*"
                     /db_xref="UniRef100_T7FSP4"
                     /db_xref="A0A0F9TB09_9ZZZZ"
                     /db_xref="ecr:ECIAI1_2099"
                     /db_xref="T7FSP4_ECOLX"
     gene            complement(54986..55699)
                     /locus_tag="SR-VP_4-6_scaffold_141_4176636_prodigal-single
                     _85"
     CDS             complement(54986..55699)
                     /product="hypothetical protein"
                     /codon_start=1
                     /transl_table=11
                     /translation="MLFFRKLFKLPNPVELGWSSVNALTTEDWRSEGDTSHTWEDWHK
                     TVKKEFPIKYFLAETLPDFIRYKLWFPVKKPISNIYWWAQYHLNPQYQYHILKLSQSN
                     KNKLDCDYYKYGWCDADRRMLFALFNILNEFVEKEMPEGYYVPSEDEALNDPGMKVQR
                     DYALEIKNIYIWWNIDRKNEYRSINQLQSKWWAAKKSKDRAKAENLWKDLQSAKDSFD
                     NKEDEMISRLMKVRRSLWT*"
     gene            complement(55771..59043)
                     /locus_tag="SR-VP_4-6_scaffold_141_4176636_prodigal-single
                     _86"
     CDS             complement(55771..59043)
                     /product="Uncharacterized protein {ECO:0000313|EMBL
                     :KKN72148.1};  TaxID=412755 species="unclassified
                     sequences; metagenomes; ecological metagenomes.;"
                     source="marine sediment metagenome.;""
                     /codon_start=1
                     /transl_table=11
                     /translation="MTTKRTPVSAKQNIWFDAQQVDDTDLTLEQDYNTTIQSSTINNH
                     IGIGILPEVLVQNILFDSSLTSGLLDGKSIQAQSQPADNNFGNQLEIELTGSTASGKR
                     NIKVAIIGLDFQDNLQYETFYFKANETQITKKHFTKILVLLFNDFIGDSNISFNLGGR
                     ILIKEASPLSLSRNPIMVSQDVEPNLFFRDFFLDGFLSLTGLLQSALPLFNIDDLGIS
                     TAPLDNKVLLNNDVTTQIGQKFQASTNNLQKITLLLSVRNTTVGNETDLVWTGDLVIS
                     IYPLQSSIECPSDIAPNLPIDFAPANIPLAQLSINYASLQDAGIVLDSVPQPVDFIFS
                     NTPVAAGTTIIPGEYYAVALKRSGSADTCDILMAVGTDRVDNSRITIFTGTLWVDIPE
                     QDLWFRIWTDAAKVSDGQAYESGHGVIVPKTITDPITLSTIDNSLDKLQFTGNNVFKA
                     VVSSITDETDPVPDQRTGNQVLSRKQFVPNIQLLNPIDITNLEKASEPLIIGAIADRN
                     RKFFDAISSTINSKLYSATMANDELVIRIVDDPTDAVRFDTTVTSLASNLLNGDFIGA
                     KIIPDTSDTSTFFRIAEASLCSMIVGDVNGDGIIDENDLSLLESYLGYDLNVGLPEDT
                     SITTDGYITTFTNGYSTYTKPFTNLFSVSFQVVDPQTNAVVASGTDGILIANPNDNRL
                     ANFTSTSVNFGSITNLTDNKLVVLTPLTLPDYGGFDIISNDTTDNVITVRKVFLTGDA
                     IRQMLRADIDGDFHITTNDGYLLQNYINRATLLSIPTPPFPAPTSNAYNKIGTRFNVI
                     NFRVEKFIDRADDYSPVINGRSSTVHPVQDIFFTDGYIDGYFVNHNFYTNPISFSIEK
                     KFVWDESLIVVNSNPKLVPSSFSTLTGFSTNSCDLHGAVCNDYPPIPDFDPGRVDFFV
                     PNNLIVGAGGELQRPDGTPYKVDFEVGTIVLEIPTGSLGSEQNINIMDDFVSNYNGEG
                     ITRLGFAAMKFADCSFVGRDALSKGQVRFSVSVQSFSPNINGFSEDGYSGPIVDGRIG
                     VYIDYSTGIMTINFTNLYEDAVLKTLNTKIQVSVFLKKGGFNNTPIFVDSIKVKNMLF
                     SP*"
                     /db_xref="A0A0F9W243_9ZZZZ"
     gene            complement(59051..66190)
                     /locus_tag="SR-VP_4-6_scaffold_141_4176636_prodigal-single
                     _87"
     CDS             complement(59051..66190)
                     /product="Uncharacterized protein {ECO:0000313|EMBL
                     :KKN72147.1};  TaxID=412755 species="unclassified
                     sequences; metagenomes; ecological metagenomes.;"
                     source="marine sediment metagenome.;""
                     /codon_start=1
                     /transl_table=11
                     /translation="MMQNLRIKNVQIVNSSNVDVSFTEALTPDLTTSNISITSDTSNV
                     PSSEVLSIKIVGNTLSITCQPLSPLAVYLLTFKSTPQHPFISINGDAKIFEDGTTNVF
                     SIVGPLDPDNPVKNYLQSYYRDNIYNVEDDTSIVGQYIKSQSITLARALNDIRQLKNE
                     NYVSFTIVDEQKTRSEGPFDRLVEEGAYQILRVGKTPTGTGINANISVDVFPSFPITL
                     QKQSAVEFLTADSVDELGKFNINSLTFNLNNQPITKITDIIFTFATANPIYTYDIATL
                     GYQIKNSRYDRDFGFSYDLLLDNQIRISDKVLQDPNFSLDDIIRVEIHYEYKDLGIVV
                     DSASISVYDIFTSTREVLPPIINIFSLKHSPIVDNSGNIATLGGITFLDPNSSVPGSK
                     HPAFINEIPFRLNGLPTIPGQYAVDYATGTIYVYGQNLNNDGTGPFPPLATYNYKFTF
                     KPDQDFVFDSDLIDLVALPLGNLINSEGTITFNYEKVLVPNVDYVANLHKEELSERVG
                     NRLLALNTLRTLQSPITNVFRINNETSGELYIIDRWDNDKIYFRYNTPPKLITQIGER
                     VAFNTIVNELLFVNTTFDNTNNLKIFKIFLKNNKIIGSTEDSLGTSFNTSVIFSDTNV
                     FIHEKWFDREFSEITSFNKLKNVGEYTIDYENGIVYCAVSNTQGFNIGTVTYKNNDIV
                     PQFPHIISVDDIYYQISSLNPKNKKFSYINFDDGSIIPDLLDNSDELFLNNTSGSPYQ
                     ILQSQIGTFVDATFVPGVTNQVKFVRSIYEYQDLVNSIHPLNFAVASSRNDFNITVGS
                     INKEAFDYVKFDGINYYVNTGENVPYISPNITYTFSVIRSSDSAQLWNGSGTIVPGDN
                     LKLILPGINSPQINDLVDIVFTFSINDLSRVVIDYNRGDLFIDYVYLNDEIIISYEHG
                     DNVLDFRTGKALSANDTYFVSYKVGALRDALLKNFGTLVNIPELSNFDVDFNRERYRD
                     ALLAALTSFIQGPTLSAIKNIGKTISHIQPEVIESAFQGWSLGSSLLSPEPITTTGEF
                     QLLPGKFGNSVLVASDNQTIKFPTNSNIRFEEGTFETWISPQWNGLDNDANLTFSILR
                     DGYAIDPYRIFLGKGETHPEITNNKFTINKNSEVSGKPNTNKDGIFIYYDLDPSGKFY
                     RWYVDAIDGYVDGNASNYKITILTNGKFYDSKSLTTPKPSNMTTITGISNITMNLSGG
                     SFFDEGLTFIADLEHYMLDFGEAETKNRLSLFKEASGYVNFRVYDKDKTQYSISADVS
                     SWKINEFHHVAISWKLNTRSNRDEMHLFIDGLEVPNIIKYGQKLKPYLHEKFRTVTIE
                     EIAGLANRDIVGSIDLSTQTGSNVVSSSINFSAFNIFAGDTIFIDEIGFSPSGYTINS
                     VNGQELLLNSNMPTTINNGKFSINRTSFTVTSKIDVAPNTTVSTMHYVIMGSDLNTVT
                     NSSEVSSASINFEAAGIKPGYLISINDPSLQIVYTILQVIGNMLIITDELPVTLTNAT
                     FRIYDAVEHEIPGVRAIKPDYSISKDINFNNILTISNDVFAGDLIVIRTLGLNHKRIK
                     KQYYVWSDGVENILKTHLPPPISLDETKITKIILPPTAIGSSNSTLVAGVFQSNNLFV
                     YQPSVSVGGRILSIIINGNNTDFSSPVQVMVDGISNSLPTTETLTFTDFSTQNTVNAF
                     TSLNFIQINVKPIDPSKNALVISSKEALPITQSDGYTTPIIRFSYHIAGGYTLQKDSD
                     NSVRDDNNIFSGFDINNYLWVHSPPTVAGFYKITDISADRKTLFVDPTNAATSLPLPD
                     FNDGVYQILNVSAFRSGMQNGFFVLEELTSPGQPYFLNSGFYELEYFTYVSIKLDPVN
                     SYSYIGSDFKGKNQINALIDQVKIYSIMLKDTRIGESIPANQKSITKDFNSLKPLKTD
                     STTLSLINFDTFPFINSQDFLGNTHIDKEHFNSSVVINENFDTSLVFLDKPLMVPNDG
                     ILDPKKSGTIEFWINPIFDTANDPNNRFYFDAFGAVVEEAVSANNVSVKLSSPASQIL
                     SVKLKFGDQSVDYFAGGKLEIDTQNAIQEEGLSINSNSVLVSKLILQVISVKIDGDPT
                     ETDYFANGVIGTDLKTIYLGKTLPQSNLPLIITYQTTENRKVKQNSQIIRLNRQLPYQ
                     NTHVVINYIPKGLQGDRLSIFKDTSGYINFSISASGSDFILRAPIVWSKNTWHRVKAS
                     YKVNSGIGTDEMHLFLDGYEWSEVQFGSGLVFGDVPFVMGSSMPGDGYGIIGNIRFTD
                     PINNLFIGSQYNGTSPIFSLLDNFRISDIQRPIYAPYGESLDVNYSSNLENVFPVAED
                     LFTTFLLDFDSIINTETDFAVLQNRKTGLFDFSVNILDSLGIVNSSNKVREVLEKLIK
                     VLKPANSKVNIQYII*"
                     /db_xref="A0A0F9TB04_9ZZZZ"
     gene            complement(66187..70281)
                     /locus_tag="SR-VP_4-6_scaffold_141_4176636_prodigal-single
                     _88"
     CDS             complement(66187..70281)
                     /product="Gp188 n=1 Tax=Bacillus phage G RepID
                     =G3MBQ4_9CAUD"
                     /codon_start=1
                     /transl_table=11
                     /translation="MVTIRSVNEIILSLRDFFRLSQPDLDTKPGTVARDLFIDGPASQ
                     LSLLYDQLSDVSDKQSLRLVLGSDLDKLAKNFGIVRKQATPATGVALLTFSSVDSNIN
                     INKGDTITASNGLSYIVNVGVSVLPSAANFYRSVATKFQDQLSVVGIKDQFAVEVTVV
                     ASSPGGAGNIGKFVLSKTNIGGVSNVTNINAFTGGTDQETDASFRNRILSSFSGSSVG
                     TALGYLNVALGTSGVTDAVVVEPGDPLMIRDGTVVKINADGSRTIVSEGSGGKVDIII
                     LGSDLVQNTDSFIFRDRSSGDPTNTKNDIVLGQISGDENKTVNRKRIDNIKNGQLPAQ
                     PVDSILQVTGSVSGANFLPKSTDSLDRVSGNYELIKDTGVFSGSPWGFDKFHWISNKI
                     SLFGEDRIKGQPYGQDNTTFTDVLEIPQLQQNLSIINENSTVTFDRSIIQLLHAPATN
                     VTRVFNVNTGERYIITNQNFDGTTPFNNTGRIQISGNTLPSPSDVLQVDYNWIVNYDQ
                     YSDYDGLQHTSNPRSVTDSIDWGLSSVIKKEKINFTLDTGNNFYVGSSSHPINSVISV
                     KKFTEVNGTVQKVTSGVFTNSLMVQVHNLREPTTSVNSVAFKNSNTELFTTAQASGVF
                     INSTEVVGVSIFYVTTIILPNDTVAQEGDRVNVILNENDVFSTSTDAGSSSGTQITIP
                     SSLINYSANSIVLEATYIANISDLFSSSTTTLPSSRLGNGYTLSNNTGFNNFSPVNIS
                     RRENQIVQQNLSSQFFVELSLSSIDFTLTTDKIISVIRLSDSLELWNSKNPGTIAIAG
                     NNNYQLIFTGYHTPATGDRVLVIYYADDIRRFQPFSFSNDIIHTRIDTLDVDGITGKF
                     TLPLNSFTNQNSGVAFQILEPNTDTVLFSVTDGYIISNTSTADITSLATNFASQTDLL
                     YKKLKISNDINTNNNGIYDITGYDFNTNEITITNIVDKITIDQISVIRILDGKEIWSY
                     KGAIDVANNRILFPQIPNAVAGDKVFVILFNFKNTRQSPTRITGTISDQVINTGTITI
                     NGTTLNKAENIVFTATNTGLKLNISEAIRKALSLSSATAIPANIKIAKVIKLEKVITA
                     SAGSDEILEILTTYDTQNTTIQNNTLYANEMVGNLSLLNLDFILPNTINNTLNTDIVN
                     LPKIGDKLRITFYYTVDNDLENLSYTRNGTLYTNKKFALINKVFVNSGFKASQSTKFT
                     ITSFTQPTLGARYKVFYDYLAPKQNERIVITYNYNNLITNVTFNIENTRPINADVLAK
                     AAQETLIDLTINVVIDDSFKNSTDTVLQNLRDKLVNVMTTTVLGAIVDSVTIINTAQS
                     VSGIARARILFFNKTGASGQVQKLQAQSNEFFVANNIIINTETR*"
                     /db_xref="UniRef100_G3MBQ4"
                     /db_xref="A0A0F9VEZ1_9ZZZZ"
                     /db_xref="bxh:BAXH7_02318"
                     /db_xref="G3MBQ4_9CAUD"
     gene            complement(70305..70739)
                     /locus_tag="SR-VP_4-6_scaffold_141_4176636_prodigal-single
                     _89"
     CDS             complement(70305..70739)
                     /product="Uncharacterized protein {ECO:0000313|EMBL
                     :KKN72145.1};  TaxID=412755 species="unclassified
                     sequences; metagenomes; ecological metagenomes.;"
                     source="marine sediment metagenome.;""
                     /codon_start=1
                     /transl_table=11
                     /translation="MSFDLKIINRDLIIKNGQLQTVVDSEKLIQDILKICLTTVGSNP
                     LNPGYGSFISRTLVGNPQHTSVLVQIGKSQINSALENLKTLQGLQIKEFQRVSADEQL
                     SAVLDISILRSSIDPRLFSVVIKVLSKGFKPITTSFRVNTIQ*"
                     /db_xref="A0A0F9ST25_9ZZZZ"
     gene            complement(70794..72470)
                     /locus_tag="SR-VP_4-6_scaffold_141_4176636_prodigal-single
                     _90"
     CDS             complement(70794..72470)
                     /product="Uncharacterized protein {ECO:0000313|EMBL
                     :KKN72144.1};  TaxID=412755 species="unclassified
                     sequences; metagenomes; ecological metagenomes.;"
                     source="marine sediment metagenome.;""
                     /codon_start=1
                     /transl_table=11
                     /translation="MADTPQSNFQDDQNFELDIDKVFTDFMQEIEAVRSFVNITNPNN
                     INNLYKALSPNNFSPTINVIKPETTVQESRCHAFFRLIGFPVASQDKKIFNPGLDIIK
                     DPKRTIRLQDKINIAKAPLTGFEKLSIERETYTTRISQIFSIPTSIDAAALALSSGSI
                     GARDNVSLRKFIASLEKGDEFDTSTIDASYTLELTGLVGSNEVQLKDYQDVSGKTPAL
                     ASINFPRKHIIKPFLVDPRIDFTVSPADRLVAVPFVPDQASTKISSGVFVRRPLLEKV
                     MRDRFSAETNIVDAGTATQNLINYIKNVPAIQDENIINQVNSDIFKTSEKSQFVQFLQ
                     IIQSMMIKLVDSLRIIHKAQSVYYWLPIPSKTGPEGGSEVRDVFIPTLISQDLVTPAD
                     TSILLQTLKSNIGRLYSQISSAAGIPDVGGFAFPNFKTTFGPDTSDAMGNKSQQSLDT
                     LISRRKHVLQRANEALRTVEIIMGEFSGLGLCDIIAILGALYIMDKTKLTGFLDNDAF
                     SRMQAIPELSSINHATITDAMSEFVSRVKDFYNIMDKIFQDVLIKHGLPT*"
                     /db_xref="A0A0F9SYX1_9ZZZZ"
     gene            complement(72470..74659)
                     /locus_tag="SR-VP_4-6_scaffold_141_4176636_prodigal-single
                     _91"
     CDS             complement(72470..74659)
                     /product="Uncharacterized protein {ECO:0000313|EMBL
                     :KKN72143.1};  TaxID=412755 species="unclassified
                     sequences; metagenomes; ecological metagenomes.;"
                     source="marine sediment metagenome.;""
                     /codon_start=1
                     /transl_table=11
                     /translation="MAPCSPNEVSIEAPDAPSGPSIPGFGLPFALKTPNLSPFPDGFP
                     EDLLELLDELQMLIPPGALKPALNPNFGKDVFDAIMKLLDQFFPFLMLYKFFLPILNM
                     IICIIEVLCALTNPFKLIRALKRLFRTCIPEFLNLFPIFAFIIMIISLLLLLLALIEY
                     IINQILKFIKSLLRNIIALNKAFNHADQKSVLAIAKKLGSLLCIFQNLFVLLSIFNTI
                     IQIIKDILSLLFHIPPCEDGDPNDQDLCCTPDVCPAIVKTQYDRSTGTLQYLTRVVFD
                     TGAPIFGGTLLVERRPESWQLFDSSQEQAQQFINIINAFDVAISPKPTFFPTDSIYKK
                     DTAPKQAPYLIDLRLFYNPADWGRAGTPRFIKFLNCIMTLPPTDQLAAFDLSSATIPN
                     GVVKLAGGAGFEDDGITPLNAFAPDGITPLDPSVIASLENFIHKPDITSAGSLTNGPA
                     DGFQFSNMSYTFKPNLAVLLSKDLVTLGCEPSLAVNRGFINQAFAGDIGFKAAQLNDI
                     FNKPNAKTGLNFPDPAGTQACLTASLTTLRNNLTPAGVAQFQTTANLCLQQLKNETNG
                     ALSSLISLGVEPCNSTFAVQPSVQFTTQPIVVSVNLKERNSLPLTNTLPPEVGTDLAQ
                     QLSAHITFGQISNFTYDGNQAFTANLTSDVPGEGQIMLSFDNNIFCTNIIPDDNTIDP
                     SRVLQSLDYKFVYTPVAAIGLPTPPTAEGDTDGKPRRDAGDTSGDGT*"
                     /db_xref="A0A0F9W239_9ZZZZ"
     gene            complement(74727..75080)
                     /locus_tag="SR-VP_4-6_scaffold_141_4176636_prodigal-single
                     _92"
     CDS             complement(74727..75080)
                     /product="hypothetical protein"
                     /codon_start=1
                     /transl_table=11
                     /translation="MKLNSVLYNKLLLQAEEAKSQGMHKLASGIFQSIGSYPEDDTKE
                     YSYENMNEEIYNDLWKAAAKLLAYYDLKSVQAEKIDEIIQIYSNKLINELENSLELGS
                     IIKGPFEPKVLGENK*"
     gene            complement(75092..77146)
                     /locus_tag="SR-VP_4-6_scaffold_141_4176636_prodigal-single
                     _93"
     CDS             complement(75092..77146)
                     /product="Uncharacterized protein {ECO:0000313|EMBL
                     :KKN72141.1};  TaxID=412755 species="unclassified
                     sequences; metagenomes; ecological metagenomes.;"
                     source="marine sediment metagenome.;""
                     /codon_start=1
                     /transl_table=11
                     /translation="MTDIFNEKVGLLKDGTIVSFDPATATMEVQLNTAPAVKGQRRIT
                     VTVPAPHALFHNNGLFIGTYPHVGTPVVVGQGSSNQYFFVSFKSENVSLVPDLKQGEL
                     LISSGDGDKITLDTSNVINIGSDVNNIHIDTGDKNRPKTNLISLNFENENHFTQAHRE
                     INGLIKRDLSPNTNYDQDTKLENDKYDKEYKIIGLDPTMTSNDVITGSTKNPPFVEHR
                     EIVYEFQYQSGITNDLSESTQYNNIKPDNPTFTKLNRRKSRADTLSLTLLEPNYLIET
                     TKGTVVDIFGNILDLNRVPLSVGKDQNTLRADKSSNKRDSYLKIRELERKSIAFHFEI
                     NARKDLSQKSSQNSSTLDLLDINSNADNSRLRSRFFIDVDKEGQFKINVPASSEKGNV
                     PFLTRYENYSTFGTEDSGNPNKLIKRDDNLDIFLDSFAAPPVILGDSFSFSTDRGSIS
                     IKDDKGEAAPIDRITTNHIKHGTAHHDILNTCWVFRNRDFLDYQNGTTTNTTVDINSI
                     PLLENIVSDTIIIDGAGLPDQGGPNAGGRSGSINLDGMLEWNIGANTIDRQSLWVDFA
                     GGSVINLGKDRRSRSAMISADGDVYMQIGSFGITGDSRFIKDANGIFGSVLDLRILNA
                     GGQTHMIRCDNNGITIMTHVNLAIHATQDIKISSDANVEIDCETLTVQGRMILKEFGG
                     SI*"
                     /db_xref="A0A0F9VEY3_9ZZZZ"
     gene            complement(77148..82166)
                     /locus_tag="SR-VP_4-6_scaffold_141_4176636_prodigal-single
                     _94"
     CDS             complement(77148..82166)
                     /product="Uncharacterized protein {ECO:0000313|EMBL
                     :KKN72140.1}; Flags: Fragment;;  TaxID=412755
                     species="unclassified sequences; metagenomes; ecological
                     metagenomes.;" source="marine sediment metagenome.;""
                     /codon_start=1
                     /transl_table=11
                     /translation="MDFLSVLTDQISSQFSLGENTDHTLDAVVDGQNVKYGSLGDFAQ
                     KFDQSAERRYVEEGYLRKDPYNTDTKRYEILVQEPNFTVFVKKKMFSSVGDNFRPDYM
                     DRDEKLYYKAMQILFQNKCRQIAALEKLSKIQKAASVVGQIDAQLVPIIITLADTLTE
                     SSDTVFGGFGGSNPFSNTNVSNFAKIIDRLRRVYAFNNTSQYTSWITDPTNLFQSQFG
                     QGTGVIEITNFTSINTNVSTSLHNPGSFSFTISDPYESMLITDYDIEKALSDATNSFY
                     NHKSFQFGLQGIDQVINDAQSQLNQAREARKASPISFKVNPDTLLGKRVVAIIDRVGT
                     ELIFTYDSTGGTGFPGLGGAGNSVSVSDEYLKGGAVAGFDGLDASDNVRLGPDNNIRK
                     LIPDSELSIFKRLVASIFNKLQLEANSRNAFQTTNRDTNYARRKLRFNFSGQVIIQPM
                     DVVHIYANSKSRLDAKLLSGVNNMFTGAGILQNLNNTLVDFKNATDALFNPSGSVPLQ
                     IEKSVYVGADFPNFLWSLVRTQFVTEREGTHIFAGVVDQAFDDWVDGKFTIDVRGRDN
                     TYYFEQGKVNFKPGVDNFNGAIFDPLTPFKSNFDDITSNFSNDVPELLLENQVLLGTS
                     KTDSLVKFKLGPYAGDKVDGSNYVRDKSVDPVSGLITKVFYAPDGLVYKWKEGIGVFT
                     QFGSSLSINDPNRVGNANTFAEPFAGLDIMNVISLLITGVPYNFANYFKVTQNLGGIG
                     FDPQSKQEAAYSFANSLKNDLSKSNTLWGNFIPFKNLVMDEQSYVKMINSQFSVIRQN
                     KDLEAKLQKLADLNRQAALYGAININSNSSATRDPVFLQISAEASSLKQAIESTITNM
                     LSQDQSTITPEQVDNGFTDQFNDISGKRAQSDAALRRYLRRQYNYLTRRMSYEVRGNE
                     DKNLFIVDDYYDKDYDIAAYNQALADGIKLYNNEFTSVKDKIGYVADLLNLEVFCDTQ
                     GHIRVRPPQYNRMPSSVFYRMMYLKQALGIRIFPQFLDDMFKTPLETLRNRIEIIEDQ
                     IRLDCAILGHKADINSDDDTTQFLTNNTGISGLGASFKFISGTDGLITSIGDLLNQAN
                     PDQTDDAQNTSFGAINAQASNKLSLSNVQRYTLAVQALADQNLDKAGLSTNNAATLQS
                     SVVNDLINRIYTNSGQRVSPQDYIATNSALIKNLELPPNTQVDVLKVVNELSDKIQER
                     QSALKLFYNTIKNAAEFKSLDDKDDKTGNELLTPGIFGNSHIPEIYEHMIEDESYDDY
                     GIGSGKRYIIKRHQIKNIRIGANPPPFTAVEVQGILNPLAPNALPPGLNAFPSSGNGL
                     VTAMAIDYDMWRNYGFREGSPIKVPFLSDPASQCAPFASMILSRNRKNILQGSLTISG
                     NEFMQPGEVIFLEDRGMLFYVSRVSHNITMGSNFTTTLDLTYGHTPGEYIPTYMDVIG
                     KLIYKNKDVADLIVQRQDSSGNDTNIGIVRRYKENATVSDIFSGPKTGGNLEIPPTNN
                     SITTDTEQKISKLFQRPDIQTINNILYTSKYLINSNKSKGTNIQAKVELRLYYDNSLG
                     EANSDLNDIANEIRNILIGNSDEIDSVLGKDKNPTLDPDSVEIVPINLDNQDDRRSPS
                     QKALDAARTQISGEESTLSIDPFTGAPSIKPENNKIRRALFKYIVDCWLSITSTASNN
                     TTGS*"
                     /db_xref="A0A0F9ST20_9ZZZZ"
     gene            complement(82173..83111)
                     /locus_tag="SR-VP_4-6_scaffold_141_4176636_prodigal-single
                     _95"
     CDS             complement(82173..83111)
                     /product="Gp184 n=1 Tax=Bacillus phage G RepID
                     =G3MBQ0_9CAUD"
                     /codon_start=1
                     /transl_table=11
                     /translation="MAKFNLDDALDTVGGAIGDAQNFLNNKNNPLTADQRDQFKSDGF
                     LLPASFSADGNGLPYTKVPSFRAGQIKRNIITWFVPEFGIVRMYVNPNAISYINKKLI
                     HKDRTKGGYTLQYWGEELTSINISGTTGSSGIEGINMLYEIYRAEQYGFDAVGLTLDA
                     NNASADVANNLVNGIGGAIGSAVGGLFGADSSTSAAGGAGLLGGILGLDSPNNTLSAK
                     NIPSLAQLAFSVEMYYNGWVYRGFFENMTINERADSFLFEYQMTFTATQRRGYRTNYF
                     PFHRSAKDGPSQYATPNSFSGEVSDIVGAPTVFNKG*"
                     /db_xref="UniRef100_G3MBQ0"
                     /db_xref="A0A0F9UJC9_9ZZZZ"
                     /db_xref="G3MBQ0_9CAUD"
     gene            complement(83124..85412)
                     /locus_tag="SR-VP_4-6_scaffold_141_4176636_prodigal-single
                     _96"
     CDS             complement(83124..85412)
                     /product="hypothetical protein"
                     /codon_start=1
                     /transl_table=11
                     /translation="MVGENTPPDTATITDMTNAEDALTDSLNRNEEAGRRASETLNLF
                     NSVSSYSKTVLDSLNIRLKESGIDLENLGNPATMATSKFGLLATAVVGATESFKGLQG
                     VDTGNLSTFKDQLKDTVDILSQSGTTGSIAASALNKISNMLMSMGRPASEVNSKLKEG
                     ISAFKMYAMNVIESADNGLRLQNALIQLSAQTGNLGDVFKLAGTNLNDMNDLLAKQSN
                     TLKMAGDDTKLSAGQLQQYYSVLGTIPGVLGEMSTQLTESDKKTNILSSTVLLAMGSG
                     RKYADVIGDMRKAVVEYGLSTSQALDFTARISEVSQRFKAPMEDVRNAVLSTANAFKT
                     FADAGDASARQSEGFARIMANYIGTLKDTGLSAHESMNLITQMTTSISRLSVEQKAFL
                     SAQTGGPGGLMGAFQIDKALREGKLDEVFEKVRQQLQKQMGRIVTLDEAASSPAAALQ
                     LERQKQLLQRGPLGGFARTDQDAYRILELLQKRQMGMISPAELSRQATSDQVERGRRV
                     RDLSTTPLSDFRSMLQGIQYSVNVANLSTMQRALTANAGIRLAPTEVESQRLMRERLR
                     VESTPGANSTLATMTSESLNNIKQWFKSLPNTTKATFEGLKQAIESGKADNIVDARQR
                     LEQELLFKKNTPQGRLSEQALSNMPRVEIQSREEAAAKDAFSDLNIESPNFGTVAVGA
                     AGTTTAPSEMVRNAARQGAATTPAGVIPTAEATRATAPGTPAEMNFKVNVNAICTVCG
                     HKVETHEQTDSVSTTARKLTPS*"
     gene            complement(85416..85727)
                     /locus_tag="SR-VP_4-6_scaffold_141_4176636_prodigal-single
                     _97"
     CDS             complement(85416..85727)
                     /product="Uncharacterized protein {ECO:0000313|EMBL
                     :KKN61313.1};  TaxID=412755 species="unclassified
                     sequences; metagenomes; ecological metagenomes.;"
                     source="marine sediment metagenome.;""
                     /codon_start=1
                     /transl_table=11
                     /translation="MKLWRTSQDDPRIVDMDPVQKIWMYENWLADQVDKAELAKNHAY
                     LLASFWNPEAVKQILGDNVHESTEEEFDETSRMVRELNVKQINEEKTTPRRRRRFALK
                     G*"
                     /db_xref="A0A0F9V643_9ZZZZ"
     gene            complement(85763..86377)
                     /locus_tag="SR-VP_4-6_scaffold_141_4176636_prodigal-single
                     _98"
     CDS             complement(85763..86377)
                     /product="hypothetical protein"
                     /codon_start=1
                     /transl_table=11
                     /translation="MPQFESTLGAKGFSGNSGLREYDVPDESPYTEDRDFTNRMHMEK
                     SDTELAKMEQEIKAAKEARRTGKERLNEGAKRRIEMLLGMTKLTRSVELDGNIYSFQT
                     LRSQDMREVYILAAQFDGTVQFPYEIRRQSVARSLTQIAGLEVVQFLGDNSLESRLAF
                     LDQLPEPFVQRLFVEYQELVKESNDKYAVKTEAEMREVVEDLKK*"
     gene            complement(86600..87262)
                     /locus_tag="SR-VP_4-6_scaffold_141_4176636_prodigal-single
                     _99"
     CDS             complement(86600..87262)
                     /product="Uncharacterized protein {ECO:0000313|EMBL
                     :KKN61316.1};  TaxID=412755 species="unclassified
                     sequences; metagenomes; ecological metagenomes.;"
                     source="marine sediment metagenome.;""
                     /codon_start=1
                     /transl_table=11
                     /translation="MAQAANTNSTLSFPDGANKTSTAISTHIIIYVNGTAVGAVQSLT
                     VNEKRNIKMVDEVGTDGHIDSVPNQSTNITGSCQRVRFDRLRIAEAFSRGFIHASSQA
                     YPFDIVILDRQKRDPAHQISTVIKNVWISGIDYTYQVSDWVITDTMTWEAENIFSMRS
                     IGSDPNASGGPPAAEGGERGIPFSNIAIERQADTGSSGRRGSLDASGLIDLGDAGINN
                     IF*"
                     /db_xref="A0A0F9UJD4_9ZZZZ"
     gene            complement(87279..90065)
                     /locus_tag="SR-VP_4-6_scaffold_141_4176636_prodigal-single
                     _100"
     CDS             complement(87279..90065)
                     /product="Uncharacterized protein {ECO:0000313|EMBL
                     :KKN61317.1};  TaxID=412755 species="unclassified
                     sequences; metagenomes; ecological metagenomes.;"
                     source="marine sediment metagenome.;""
                     /codon_start=1
                     /transl_table=11
                     /translation="MSNIPGATGVLPGVFTDVITQSRGVSVPGGSRLVAMIGEGSTDE
                     TIVTQANGSGNDGLDPTYSSVTGADGRHFQLSNFPLVSNRTTVFKNGVPLVGLESLID
                     SNTFSSKYDYRIDIATGRIELQRAHLVDQGGAFYVPLSTNVGDGYISDLSLQDVNAQP
                     EIWTIRCVSVQRTSLNQPIAGTAKFLAFGSISGTKLDANGNPIVWVANGVDVSNGILK
                     FSIAETKIMNAYVSAFREGDAFTIEVASGVLVRSDSLTANYIPTANLNDPFLTQGLDD
                     VVKRHGLPSLNNNLSLGAQLAYANASPSLITVQAAPAMPRRTSYILDPAVNALSTNSD
                     DFIFPLPLGVVPDINSNIHFFVKNNTTNVETQLLPNKFDFYKLDTAGEPTTNSFIFDD
                     TPAPGGFSYFYTVKQNSAAVATGFDGYISRNLAFSNKGLFRSSIEFDSTYVGKKLSII
                     DAKNTANIGIYDITSVSNGKLSVTLNNPTGNDPVTTFFDFTNESSVTFEVIDTLTGLV
                     VDSDAGTDGVLVKSTNTATATFTSATIDFSLIPNVENYKLKISGSTVGNNGLYDIIGE
                     GTNVATIAKAVVDENNLRYEVLDPSDVSTYIVVNHNVVPDGNGLRVTIVDTKDASFYD
                     AGWINALASLEAVECDILVTLPKQTISVIFQNALAHCKSMSNIRNKKERVLFLGAING
                     LKPENLTGAKPTAVEDIGILEGIQGETVTDILAGNVEDLANYSVPDAFGNTFRAVYFY
                     PDQIVVQAGTENVLIDGFYIAAAAAGFEAADLRVENPLTNKVLSGFTILRNKLFSPLT
                     LEQLAAAGVTTLQPVAGGGRVVWGITTSQSGFPEEQEISIVFIRDKIAKTLRAGFQGF
                     IGNPESTDTAALLNTRAVILLNSLISQGLISAFRDLSVKRDDVDPRQWDISVRVQPTY
                     PVNFIYIKVSVGQL*"
                     /db_xref="A0A0F9SGA6_9ZZZZ"
     gene            complement(90058..90672)
                     /locus_tag="SR-VP_4-6_scaffold_141_4176636_prodigal-single
                     _101"
     CDS             complement(90058..90672)
                     /product="hypothetical protein n=1 Tax=unclassified
                     candidate division KSB1 RepID=UPI00035C9E72"
                     /codon_start=1
                     /transl_table=11
                     /translation="MATKVCSKCQIDKELLPNNFRQCKYQSGILYFKSICRSCESKIQ
                     VARVKKNGLTQSQKSKKALYIKIWKNQNKDIINSGYRQRIANDPNFRLRKNVSRAINH
                     ALKKQSSSKNSSIMHFLPYSMNDLKVHIESQFINKMNWENYGSYWEIDHIVPQSCLPY
                     TYMGEANFKKCWSLNNLRPLEVFQNRSDGSTRIRHKISNGVNDE*"
                     /db_xref="UniRef100_UPI00035C9E72"
                     /db_xref="A0A0G0PJV5_9BACT"
                     /db_xref="UPI00035C9E72"
     gene            complement(90820..91638)
                     /locus_tag="SR-VP_4-6_scaffold_141_4176636_prodigal-single
                     _102"
     CDS             complement(90820..91638)
                     /product="Uncharacterized protein {ECO:0000313|EMBL
                     :KKN61318.1};  TaxID=412755 species="unclassified
                     sequences; metagenomes; ecological metagenomes.;"
                     source="marine sediment metagenome.;""
                     /codon_start=1
                     /transl_table=11
                     /translation="MSTNNFFRSNLFELNNIIQASMLVYPKELIIGVLKDFFSKDAYY
                     HYARDQWGFANTIDHTDLPPGADLPIGAPGSTAESNELLSTRVFIGENYRFNNIFYPA
                     ILVKTGGGRYVPISINREQGGIQYEDMAFVDGYGNQTLVKRPVSFITAGVWEGTIIID
                     VLTRSLRARDDLVELIGMCFTEITFDTLYDVGLIVKPISYSGTSETDDRNDKLFRQSL
                     TLDIRTEWRREIPIENIIDTIFFTATLEDLSRPRSPVPANLTVNTEISISDILL*"
                     /db_xref="A0A0F9V648_9ZZZZ"
     gene            complement(91638..95441)
                     /locus_tag="SR-VP_4-6_scaffold_141_4176636_prodigal-single
                     _103"
     CDS             complement(91638..95441)
                     /product="Uncharacterized protein {ECO:0000313|EMBL
                     :KKN61320.1};  TaxID=412755 species="unclassified
                     sequences; metagenomes; ecological metagenomes.;"
                     source="marine sediment metagenome.;""
                     /codon_start=1
                     /transl_table=11
                     /translation="MSNYPNSFDDDTSIPRVDDNIIDIGAEVINAERDAIFSLEAVIG
                     LGADGTVGSVANRLDISINPDGTIKPSAITGLGLVTLPIYDSQIASAAQIKESKLQLD
                     YSTSNLFNLITSAQNDINIALSFITDTGAKLEPHLAGNTYRHVLSHIDIAGNSSLFFR
                     NRLGLLRDNTNLYTLLNDINIDLVSHEKSDATGIGTVPPTNYGHVASGIHINTATFSF
                     VPQTATDLQQFAQFVDSASIFVLGTRIQTLYSNGISRSARSAALTNSREGQSVIPTTQ
                     VFTNLLFGNSINPVDSIDNGDDVIEFTPDSSLITNNSFDNKFSSVKVGDIVTVNYGAF
                     STPHIIKEKKLLIDGSNKKYLVRINGKNALDGYFTATIDKPLFNIDKYGVLALAQANT
                     PTNDLPSLIIGHPRGAQVLGLGFDPSEIDNIHFNLHLVLYPTGNPQESIINLPPIDIS
                     GNGGTTPGKYTLDSVVEAANKSFRAKGFNYRFIAYSLDGEFGVMLADPYNNASFSIAA
                     GVLGVSGQYDQTLSNTIFTNNVVGTPGFDSKDALGFGPGGSNVASPNFSFAFANTNIA
                     QNPTRIFTPLTRKNYYVNGVEKDRFGIEPGQSIDGYGESFWSATIISKTTIPSVRVEV
                     TYRINQDLSESGLEIGKTLVVQAPHIVDSGRFFIKNVQFTNCPGPTAFTDITVYDAIH
                     SAGITPFISAGIGTQVSLYFSSDSVGFNIENLSDFATAGIPFKRHFEIYITEDGFTFS
                     HERGRMNISGGTATIDGISLLGDAELINLELVKISPKLRGYSFPPLDKITLRITSYNT
                     DTGIFSGFLCEFDGITTSHSGPVTVGKKGDVVRLYDESFNDYIDIVFDANSNISTDKN
                     IDIQLFPTLSLDSEVMLIGTVQVNDSSKKLSQLKDVRQFGNVSEKELSTSALDFIAAP
                     TRLLRENGIVRGFDTVSISSGTITLDGGVVIVNGKIIQLDNSVVNIPIVKETLVPHGG
                     TSVFSTTKWFLCVNERGELEFVASTDYDTGTAPSDLLSLDHNRLFYVNNPNSVSTPPY
                     IIRSGYLSDIVLNKKDIVPIAIVSGTVALVSGAYVVSSSSIKDIRRFIYNGYNGLAQP
                     FTLGSNASFRDITALSNYLTELNSFKSFKTNLDNKISDIVLVKDTINMSGITFDTGNM
                     VKFVGDGGRFTIGTASIMKNVHLDKLRIDTTVGTAITFEGVQNNMTQCYFTATTTNPI
                     NITTASSARFTDNIFTGITATYIDNTSALNVMVLGNVYTTSATLVTGNYLPASFALYN
                     SGDGA*"
                     /db_xref="A0A0F9RY02_9ZZZZ"
     gene            complement(95527..96045)
                     /locus_tag="SR-VP_4-6_scaffold_141_4176636_prodigal-single
                     _104"
     CDS             complement(95527..96045)
                     /product="hypothetical protein"
                     /codon_start=1
                     /transl_table=11
                     /translation="MDPLAFLTWQFVLFSLSVMAVMFVVRTIVEYFIKLSKSSKLWNS
                     LILPIAPIFVGGLMAYVLKMYPYSPGLDGKANHILFGLVGGLLSTIIFKVVKELLGGK
                     ISQMVGAAASVWANNGQAPNVVGNPMGINNPMGGTTVSTNTTVISTSPVIPNVTGAVA
                     IPPDQQTVNQFK*"
     gene            complement(96178..97047)
                     /locus_tag="SR-VP_4-6_scaffold_141_4176636_prodigal-single
                     _105"
     CDS             complement(96178..97047)
                     /product="UPI0003C7F386 related cluster n=1 Tax=unknown
                     RepID=UPI0003C7F386"
                     /codon_start=1
                     /transl_table=11
                     /translation="MGLPKLQSKTFTANDSWVAPANVNFVILIGYGGGGGGGAGSAGA
                     SVVAAWPTGGGGGAGSTQDTRTVAVTPGSTYTITIGAGGAGNTPNTIADKAQDGFATS
                     FGSETFAGGAGGTNGYIYSNLASTTIFAPGGFGGHSHNSGILSNEVWNITNSTASAVT
                     TRWAGNFGSGGWGSGNNGESSGGLGSLTGFGGGNGGNAGTDASGDRGGGSGGGGGAGP
                     GGAGANGGDGGPGHSAGNGGGGVAGSNASANTGSGGGGGGAGGSGSGGFIGGAGGNGG
                     NGGSGKLTVIYFA*"
                     /db_xref="UniRef100_UPI0003C7F386"
                     /db_xref="mul:MUL_1721"
                     /db_xref="A0A064CKX5_9MYCO"
                     /db_xref="UPI0003C7F386"
     gene            complement(97057..99276)
                     /locus_tag="SR-VP_4-6_scaffold_141_4176636_prodigal-single
                     _106"
     CDS             complement(97057..99276)
                     /product="PREDICTED: mucin-22 n=1 Tax=Saimiri boliviensis
                     boliviensis RepID=UPI00027FBF8A"
                     /codon_start=1
                     /transl_table=11
                     /translation="MAHTPNFKKNIGRLATDRYDFEAHLQGHNPGPDSDFVTDFRHKA
                     SQVDVDNPSLVFGNPTNVEQALEDVNNFILSLAGTGQGFITVGDGYDTWHAADGNINF
                     DNTIPALDLLLNPLFNDIYNGNPLTAAFERIKRGGIVVIKAGTYIVKSTINVPPGIIL
                     LGEGYGTKIVNATSLDTTTLPPTPKLSPTPAPVFNILTDITRSINDAPVDPSLFMFSR
                     ATKIMNMVIADNFVENTVIGDVFYKVPQNITGNNPLIQQQTGSNLELYKTCLMGRVAF
                     SSGTVVSEATRFAIQLDPTLAIGNGTMLKVNDCFIDGFSQPINYLSVGGVADYLEVTN
                     NKIRSHGYLDGDGDSVSTNNIITMNDNNVKISDNDLFGNHAALDTILYINAVQGGAVN
                     LQSRSKMIIADNTLTINRGGTGVITAAPYALNGSIVSFTSKAVLFADGNIFDESATNG
                     FTVSVTADGNNQVRVSSTELDLANATVNVTATNLNNTVGGTQTDSITTLNHTVSGTQT
                     DSIGTLDKTVTGTETDSIGTLNSTVTGTETRGANVLNVNTTGTETHTASVLNANTTGN
                     IDLNSNSSAAELILDSTGNATLKATVEVFLEGTGSGGQVYSSGGTFFNTAAGAGFNGS
                     VGFGGGIIFTNITIVTAATFAIDSDSNLLDYLVLVPAGAFATFPTYTVLNLPALSGIP
                     EGRVIIFKDSANNAGVNPIKLHANGTDTFDDGNQNAILATNGGSWTIVAHSGKWYFI*"
                     /db_xref="UniRef100_UPI00027FBF8A"
                     /db_xref="A0A096NLV8_PAPAN"
                     /db_xref="csq:CSCA_3545"
                     /db_xref="UPI00027FBF8A"
     gene            complement(99443..101020)
                     /locus_tag="SR-VP_4-6_scaffold_141_4176636_prodigal-single
                     _107"
     CDS             complement(99443..101020)
                     /product="Uncharacterized protein {ECO:0000313|EMBL
                     :KKN61324.1};  TaxID=412755 species="unclassified
                     sequences; metagenomes; ecological metagenomes.;"
                     source="marine sediment metagenome.;""
                     /codon_start=1
                     /transl_table=11
                     /translation="MPHYINPEDASIDAVKSLGDGYTINIKWFHAYPDISTNKIAYHI
                     YYSTVKENVFSEGVKYVSIDDALDANIIDLTPGQEYFFSVRPVEYDPLQFDLANVLPI
                     AYDNLRFYPHSLLRQDMTDSDLIIPLMDVEGFPNTGIVRVGVELMQYNIVDQVNRNLI
                     INSILQRGFNNTHIRSHAIDGYDGYYVQNPIVTLFTLGEDTRFDRIYIGQSRFEYPNY
                     AFTMVDGYYQVTKDTLSTDLSASDAFNVDFPMYDYAGYHRTDPVQLLNGTCVGSYIGG
                     EMGCIDGYGNVQILRGFSLQDQNTQRQDVLLSVTGRPAVLIKRRWEGIASNTYLPSSE
                     YPDDRGLDNYGGKFVYGYEQYFNPRRSDGRILVRPGPTEENLKMYEAGLESEFPLDLW
                     TLTVPTIKTRDILVLFDQDDNEEFRYEVMAVQRNNTIIGLQGGQHFKVMRIRKTDPAY
                     QIRVFRNTSDFPSKLMTSIGFVPGIPPHTHEITINEKILSVQQINQTTAVSQGHSHPI
                     VNGIVMPVLGHDHKIII*"
                     /db_xref="A0A0F9S2R2_9ZZZZ"
     gene            complement(101060..101590)
                     /locus_tag="SR-VP_4-6_scaffold_141_4176636_prodigal-single
                     _108"
     CDS             complement(101060..101590)
                     /product="Uncharacterized protein {ECO:0000313|EMBL
                     :KKN61325.1};  TaxID=412755 species="unclassified
                     sequences; metagenomes; ecological metagenomes.;"
                     source="marine sediment metagenome.;""
                     /codon_start=1
                     /transl_table=11
                     /translation="MPTKSDEKKLTISEIKKMPPSFLLRIINKAKKELKQDKVMKALF
                     KDYGVDINEIDYIPTYFKNLDVSAKTDHAVVWLNYSLLLDGAFDRKDYSYLIHEYSHW
                     LQQTTGNKPTKSSDNGSYLDNPFEQEGFQNQIEYIANHFGEDEAENYVDDLLDHHDIT
                     SNTEKEDKKETLMAKV*"
                     /db_xref="A0A0F9RY06_9ZZZZ"
     gene            complement(101615..102157)
                     /locus_tag="SR-VP_4-6_scaffold_141_4176636_prodigal-single
                     _109"
     CDS             complement(101615..102157)
                     /product="hypothetical protein"
                     /codon_start=1
                     /transl_table=11
                     /translation="MRSIVRQQYIKLLPKLQRISETIHYMCDHLPDQSIKLETNIKPF
                     KRAYEKMRDRKLSSLLNLSDLVRGRLYYSKNITPQKITNKLGEIFKDFIVQIQNKKET
                     DYGLAYQGIIHIDMKFGNINFELQVLPIEFKPYKDILHYIYEILRNNNNLSAKQKSFL
                     VKIHNKIYKNINERAARNRD*"
     gene            102209..102781
                     /locus_tag="SR-VP_4-6_scaffold_141_4176636_prodigal-single
                     _110"
     CDS             102209..102781
                     /product="Uncharacterized protein {ECO:0000313|EMBL
                     :KKN72149.1};  TaxID=412755 species="unclassified
                     sequences; metagenomes; ecological metagenomes.;"
                     source="marine sediment metagenome.;""
                     /codon_start=1
                     /transl_table=11
                     /translation="MAFLGIKIPTATARLLSNIEVPGENIGVHEMHVTILLFDDNWPI
                     TEFAKSLEAAYDIISDTKPFTATVKEITCFPAREGKPFPIIAPVVSDELHDLYKKLKR
                     KFNKKDIEFDKKFKDYKPHITLSYDDKELKKFKIEPVEFVVQELVLFGGDQGDSRIFT
                     TFPLKSPDRKKNSMLLQKIDAFYKMAQNSE*"
                     /db_xref="A0A0F9SYX4_9ZZZZ"
     gene            complement(102821..103663)
                     /locus_tag="SR-VP_4-6_scaffold_141_4176636_prodigal-single
                     _111"
     CDS             complement(102821..103663)
                     /product="Uncharacterized protein {ECO:0000313|EMBL
                     :KKN61329.1};  TaxID=412755 species="unclassified
                     sequences; metagenomes; ecological metagenomes.;"
                     source="marine sediment metagenome.;""
                     /codon_start=1
                     /transl_table=11
                     /translation="MRGKYTIIDKDTLIKAYEDSGRSMRATGKILGTSEKTVMRRMKE
                     YGIEWDKKVFYPCNENFFDELNEKSLYWLGFLATDGNVYKHQYSYNISIKLASKDKDH
                     IMRFKQNIESLSPVHDYVMKKPKDPNFIKDEYYVSEITITSEKIFNRLGEFNIVPNKT
                     HIYRFPEQLKNHPDVRHFIRGCLDGDGWWREHRNNGKDYTTEIRVGMCGTPIFVREMF
                     DIIKEQCAIESGSYYVRKSGKTADFEFCAKADVNYIVGYLYQDATIYLPRKKEIAMKA
                     KRFI*"
                     /db_xref="A0A0F9S2R7_9ZZZZ"
                     /db_xref="agw:QT03_C0001G0574"
                     /db_xref="GW2011_AR10_complete_1_557"
     gene            complement(103754..104653)
                     /locus_tag="SR-VP_4-6_scaffold_141_4176636_prodigal-single
                     _112"
     CDS             complement(103754..104653)
                     /product="Uncharacterized protein {ECO:0000313|EMBL
                     :KKM82019.1};  TaxID=412755 species="unclassified
                     sequences; metagenomes; ecological metagenomes.;"
                     source="marine sediment metagenome.;""
                     /codon_start=1
                     /transl_table=11
                     /translation="MAIKARGELIDVTDQVNLTVQFKDTNGDPIDTDSIPKISIIQPS
                     GLVALASTSAGVTKIDTGKYSYIFTIPINGPYGVFNDIWVGFINGFRVESDFSFVVAH
                     TQLPAINTDGYVHLGDDPGFNYSQTAIKNINKLLKSLKARLNSAGKALSKDAYGNAIY
                     VDCDIFPYDMLTTFLATALWDFNQVPYFTFFQFDDDNFVEQFGEILVEGATLYSLASK
                     ALIERGREFQLTDNGLNFNPPTVSELMNTQYGTLLTSYTDKLKYIKNSLRPAPRGLGT
                     FSMNSGINPAFAKLRHLRSRRLI*"
                     /db_xref="A0A0F9KIQ4_9ZZZZ"
     gene            complement(104658..105017)
                     /locus_tag="SR-VP_4-6_scaffold_141_4176636_prodigal-single
                     _113"
     CDS             complement(104658..105017)
                     /product="hypothetical protein"
                     /codon_start=1
                     /transl_table=11
                     /translation="MIQALSYFPGQIATVFLEVTDGYSNVREDSLTIPSVVRVIFPDL
                     SLAPSYPQDMTRLDVGLYTFQFTIPKGASAVGSYLIDVQYSLPQNFGGDPGDDFSSAA
                     FQIIVTAPFGNFGTTIG*"
     gene            105076..105471
                     /locus_tag="SR-VP_4-6_scaffold_141_4176636_prodigal-single
                     _114"
     CDS             105076..105471
                     /product="Uncharacterized protein {ECO:0000313|EMBL
                     :KKN18076.1};  TaxID=412755 species="unclassified
                     sequences; metagenomes; ecological metagenomes.;"
                     source="marine sediment metagenome.;""
                     /codon_start=1
                     /transl_table=11
                     /translation="MKNKPTFWITNISKTNVSLSDLNITVRAGSSVNLLDNRHYSFEL
                     SQLEKSHREGSIYRNRKKIRKREGAPEIINLTIPLNTETFIPSREKSIYVIEEKHYEE
                     LTSSVEDFAKENADLAELDAQKISILKDK*"
                     /db_xref="A0A0F9QY68_9ZZZZ"
     gene            105474..105683
                     /locus_tag="SR-VP_4-6_scaffold_141_4176636_prodigal-single
                     _115"
     CDS             105474..105683
                     /product="hypothetical protein"
                     /codon_start=1
                     /transl_table=11
                     /translation="MHRKQIGILIDYLIYTAAGGEEEADVINTEANPEAEAEENIVKE
                     YKKLNKKCDKVISKIKTRKNHKQKG*"
     gene            105685..105981
                     /locus_tag="SR-VP_4-6_scaffold_141_4176636_prodigal-single
                     _116"
     CDS             105685..105981
                     /product="hypothetical protein"
                     /codon_start=1
                     /transl_table=11
                     /translation="MSDKIIKMDERLNKKDLEIILEVNRKAIEIETEVADQNEDIIKL
                     LSENKEKQEHIEEKLDELLTNSEEIDKDLFKIQVLFITGLLSLVVQIVSIFIKK*"
     gene            complement(105982..106509)
                     /locus_tag="SR-VP_4-6_scaffold_141_4176636_prodigal-single
                     _117"
     CDS             complement(105982..106509)
                     /product="Cold-shock protein, DNA-binding n=2 Tax
                     =Pseudomonas syringae RepID=F3H672_PSESX"
                     /codon_start=1
                     /transl_table=11
                     /translation="MSNKIQYDISERVVDETTSRRKWLARARQEGYEKDMLLLFAKYD
                     RLIRLATSDKERADIAKLGVLEVYKLMGSGGKLYVDGQLVYNDDNFESLRNVMSNENK
                     KFMGDVDWFNPKKGFGFIKWNKDGVQQKDMFVHFSDIQCEGFKTLYAGQKVSFEVGAN
                     YDGDPKAINVEILKN*"
                     /db_xref="UniRef100_F3H672"
                     /db_xref="A0A0F9P116_9ZZZZ"
                     /db_xref="aco:Amico_0900"
                     /db_xref="F3H672_PSESX"
     gene            complement(106502..106831)
                     /locus_tag="SR-VP_4-6_scaffold_141_4176636_prodigal-single
                     _118"
     CDS             complement(106502..106831)
                     /product="Uncharacterized protein {ECO:0000313|EMBL
                     :KKN18079.1};  TaxID=412755 species="unclassified
                     sequences; metagenomes; ecological metagenomes.;"
                     source="marine sediment metagenome.;""
                     /codon_start=1
                     /transl_table=11
                     /translation="MKNYKSLILNKCEIEGCNETDNLHLHHIIERTEIHTNNHVFNLS
                     ILCPNHHNYVHSGRLKIVGVYPSTTLPNGRTLVYELDGKKNIEGINQPYVKFKNKSYK
                     LYRTSDE*"
                     /db_xref="A0A0F9NJL1_9ZZZZ"
     gene            complement(106803..107576)
                     /locus_tag="SR-VP_4-6_scaffold_141_4176636_prodigal-single
                     _119"
     CDS             complement(106803..107576)
                     /product="Uncharacterized protein n=1 Tax=Streptomyces sp.
                     HGB0020 RepID=S2YX16_9ACTO"
                     /codon_start=1
                     /transl_table=11
                     /translation="MAILYPNYHYLDIVYMSAKICKFKDCPKRVMGRGYCSKHYYRLR
                     KFGDPNILSRSEYGSVSNGIRYLYKPYHKNSFKNGKIPEHIFVISEFIKRPLNDNEYV
                     IHLNGNTLNNDIINLKLVEILDKCLVSECIEKPLSRGYCNKHYKRLLNHNDPNKILIN
                     RTIDSKYITPSGYIRVSDPNRKKKYVLEHRLVMERFLGRPLFHNENVHHKNGNRADNR
                     VENLELWVKPQPCGQRPEDLVKWAYEILERYEKLQITNT*"
                     /db_xref="UniRef100_S2YX16"
                     /db_xref="S2YX16_9ACTN"
                     /db_xref="sli:Slin_1577"
                     /db_xref="S2YX16_9ACTO"
     gene            complement(107607..107807)
                     /locus_tag="SR-VP_4-6_scaffold_141_4176636_prodigal-single
                     _120"
     CDS             complement(107607..107807)
                     /product="Uncharacterized protein {ECO:0000313|EMBL
                     :KKN18079.1};  TaxID=412755 species="unclassified
                     sequences; metagenomes; ecological metagenomes.;"
                     source="marine sediment metagenome.;""
                     /codon_start=1
                     /transl_table=11
                     /translation="MKVKLIKNKCEIESCTIDDENALHFHHIIERTMVNTNNHPFNLA
                     LHLFLKTEWFQRFGLEELVQCE*"
                     /db_xref="A0A0F9NJL1_9ZZZZ"
     gene            complement(107837..108184)
                     /locus_tag="SR-VP_4-6_scaffold_141_4176636_prodigal-single
                     _121"
     CDS             complement(107837..108184)
                     /product="Uncharacterized protein {ECO:0000313|EMBL
                     :KKN14932.1};  TaxID=412755 species="unclassified
                     sequences; metagenomes; ecological metagenomes.;"
                     source="marine sediment metagenome.;""
                     /codon_start=1
                     /transl_table=11
                     /translation="MSFKYSGPKAKIVLGRDFNFYDKASVTSTTFQDTCDMVITFSTQ
                     SVILTNESSTGSSTSVVEYSFNGNNLHGELDSSLPSRQMVFENRVVSKIWFRVKSGSS
                     GPITIRVDAWAIR*"
                     /db_xref="A0A0F9NSC1_9ZZZZ"
     gene            complement(108224..109084)
                     /locus_tag="SR-VP_4-6_scaffold_141_4176636_prodigal-single
                     _122"
     CDS             complement(108224..109084)
                     /product="Patatin n=1 Tax=Naegleria gruberi RepID
                     =D2W272_NAEGR"
                     /codon_start=1
                     /transl_table=11
                     /translation="MRALVHSGGAAKGAWACGVIQHLLGDLEIHYDILTGTSVGAINT
                     AFVSMFKKGEEKQAADLLREWWLKLDNSKIYKDWPYWGRIAVAWKKSFYDSSPLHNLI
                     KENVSLDKIRASGKKIAVGALNLHTGKYTIFDQDSDSFIDAILASSAFPAALLPVKIN
                     NDLFIDGGMKMLSPIKAAIEMGADEIDVITTSPDIRDKKFIEDPNIIDIIRRAFDVAT
                     DKILSNDIELAQMYNKLAEAGLTDKKPIKLRILKPHYNLIDNVLDFSPHKIQEMMEKG
                     YEDAKCKYIM*"
                     /db_xref="UniRef100_D2W272"
                     /db_xref="lby:Lbys_3103"
                     /db_xref="D2W272_NAEGR"
     gene            complement(109100..109933)
                     /locus_tag="SR-VP_4-6_scaffold_141_4176636_prodigal-single
                     _123"
     CDS             complement(109100..109933)
                     /product="Uncharacterized protein n=1 Tax=uncultured
                     bacterium RepID=K2CC16_9BACT"
                     /codon_start=1
                     /transl_table=11
                     /translation="MKTLGLIGVGKWGKIILNTLEKLPVNVITAGRLDWYELIHSKKC
                     DGIIIATPPNSHIKIATEALKLNLPIMIEKPLSLKYQEALQLKEYETKAPILINHLHL
                     FSPAIEELYKIINTDDIVHIRSVGINIGPFRDYSALFDYGSHDVSMGLYLTRSVPSIE
                     FVYCHKKQIEKNTGCTFEIELDYFQRFKHRITVGNAGPQKTRLLEIKTTKNNLFIYND
                     LKDNKLYVNGSSIELSKISTLENSLWHFIKSIEGYTDNRFGLDIALKTTKILEECYRP
                     I*"
                     /db_xref="UniRef100_K2CC16"
                     /db_xref="A0A0G0II95_9BACT"
                     /db_xref="mgy:MGMSR_3377"
                     /db_xref="K2CC16_9BACT"
     gene            complement(109930..110886)
                     /locus_tag="SR-VP_4-6_scaffold_141_4176636_prodigal-single
                     _124"
     CDS             complement(109930..110886)
                     /product="spore coat protein n=1 Tax=Bacillus sp. 37MA
                     RepID=UPI0003767BD1"
                     /codon_start=1
                     /transl_table=11
                     /translation="MKKKILVTGTCGFIFSNFIIDNIIHSERKYDFASVDKIIAPYNL
                     FNIFKHPNHSFYMGDVADEQFMNNVFMLERPDIIIHGAAESFVDDSIASAKPFIHSNV
                     IGTQNMVDLSLKYKVEKFIYVSTDEVYGQLKIDDNPWTEKSFTNPRNPYSASKLAGEL
                     IVRAAGETHDLKYNITRCSNNYGNRQPPRNLIPKIITCLLNDQPIPIHGNGQQFREWI
                     YVLDHCRAIMTVLERGAPNEIYNIGSGFELCNLDVVERIARILNIKPKIDFIKDRPGH
                     DFRYFLNCDKINKIGWKPEFTDFDLGIRNTIDWYLKNKDFYK*"
                     /db_xref="UniRef100_UPI0003767BD1"
                     /db_xref="A0A0F9FWE6_9ZZZZ"
                     /db_xref="bck:BCO26_0353"
                     /db_xref="UPI0003767BD1"
     gene            complement(110883..111440)
                     /locus_tag="SR-VP_4-6_scaffold_141_4176636_prodigal-single
                     _125"
     CDS             complement(110883..111440)
                     /product="hypothetical protein"
                     /codon_start=1
                     /transl_table=11
                     /translation="MNIIYGLFDPITKELRYIGYTINAKQRMYLHTAPSKLKKNNRKN
                     AWIKSLLKQDLKPVLVILEEYELPEELPQAEIEQIEYYRWLGCDLTNGTIGGDGGATT
                     LGKTMAQETKDKISVAHKGKKKRPFSEKIRRAISERGKGRKQSAETIQKRIATRKLKP
                     QKTQRSPSGPKGKTWRLIDGSRIYS*"
     gene            complement(111437..112669)
                     /locus_tag="SR-VP_4-6_scaffold_141_4176636_prodigal-single
                     _126"
     CDS             complement(111437..112669)
                     /product="Uncharacterized protein n=1 Tax=uncultured
                     bacterium RepID=K2BRI6_9BACT"
                     /codon_start=1
                     /transl_table=11
                     /translation="MKVDTCRLCKAGKLSSPVLDFGSTPLANEFLSLKQEQDIFPLQV
                     CVCQQCGHYQLNEQVSPERMFRHYLFVAGTSPVNIQHFKQYAAELTDYCKLKQGNKVL
                     DIASNDGTLLKEFQKLGMKVLGIDPAVNIAEQANKEGIETIPEFFTEKYADTILKKYG
                     KFELITANNVWAHVPDMMGFVKGVNKLLSDNGVFTFEVSYFLDVCQKTLIDTVYHEHT
                     SYHTISPLVSFFKSFGLYIFNIQQISNHGGSIRVFVKKWGDNIKAAAHQAGEEAAYKT
                     FYVGKETDIANDIEVLKLKTELLGYKLREKLHQYKSENKSIAIYGVPAKATTLMYALN
                     IDEKLIDFAVDDNPLKQGTFTPGKHIPVLPSSILYERKPDIILVLAWNFYESILAQHK
                     ALSCTWIIPIPEILEINL*"
                     /db_xref="UniRef100_K2BRI6"
                     /db_xref="K2BRI6_9BACT"
                     /db_xref="mag:amb0140"
     gene            complement(112670..113095)
                     /locus_tag="SR-VP_4-6_scaffold_141_4176636_prodigal-single
                     _127"
     CDS             complement(112670..113095)
                     /product="hypothetical protein n=1 Tax=SAR324 cluster
                     bacterium SCGC AAA001-C10 RepID=UPI00028915B7"
                     /codon_start=1
                     /transl_table=11
                     /translation="MNNKEYTTSVEQQKYPDEELVPLDSPFIDDRGFIQNLLNTPING
                     VAIITSKAGSIRSNHYHKTDWHYLYVLSGSMEYYERPLDPKEDYYGDPVIIKAGQMVF
                     TPPNVIHKTVFLQDTVLLSFSKRNRDHNSHEEDVVREEY*"
                     /db_xref="UniRef100_UPI00028915B7"
                     /db_xref="magq:MGMAQ_3681"
                     /db_xref="89012526"
                     /db_xref="UPI00028915B7"
     gene            complement(113096..114220)
                     /locus_tag="SR-VP_4-6_scaffold_141_4176636_prodigal-single
                     _128"
     CDS             complement(113096..114220)
                     /product="hypothetical protein"
                     /codon_start=1
                     /transl_table=11
                     /translation="MKIAVILGPFSVGPRPLDFHFNNIWESPRGLTGTDLATVMICQE
                     LAERNNDIHLFTLHSEPNNKPDIWGRVKIYNLDEAPTKIDDSFDAIISINEPNMFIGL
                     PSKPIRICWQFLNDFDYCIPGVDSVVDKWLGVCQQHVDHLKGLNKTDPNKWGVLGLGC
                     YPEWYKDERIPGRVVWCSSADRGLHWLLQIWPQIKAAVPYATLKIFYHFGFGQIEQVE
                     PNDKTIKPHIVEMGQRIRYMKHAIEKLKPLGVEHIGGVNRITINKEFNEASVLGYTCD
                     TVCFSEGFSVTTLEAHASFTVPLITDKDCFGTVYKNSGALMVKGSIKDNLQEYTDLMI
                     KSLTDQQFANRVIDKCRVFAMQNTWVQIAEKMENVIKQGK*"
     gene            complement(114217..114894)
                     /locus_tag="SR-VP_4-6_scaffold_141_4176636_prodigal-single
                     _129"
     CDS             complement(114217..114894)
                     /product="Methyltransferase FkbM n=1 Tax=Indibacter
                     alkaliphilus LW1 RepID=S2DH24_9BACT"
                     /codon_start=1
                     /transl_table=11
                     /translation="VREHKIVNFKNRDFKVVRGGMHPDYSYDTFIKEEADFRNMYWNV
                     QEGEVVFDVGSSYGSYALTACAMGATVYAFEPEKAVFVDLADNVTINNWHSRCFPMNI
                     GLYSKKVVMNMKTYAPHWPSYTITGDYNMETLDHIVNMLQLDKIDWIKIDVEGAEENV
                     IKGGMETIKKFTPNLIVECHTFLDAELNNKIKNLLSSIHNYSFEEITHSHSPHVIVLA
                     KYNKDII*"
                     /db_xref="UniRef100_S2DH24"
                     /db_xref="fte:Fluta_0717"
                     /db_xref="89142479"
                     /db_xref="S2DH24_9BACT"
     gene            complement(114891..116000)
                     /locus_tag="SR-VP_4-6_scaffold_141_4176636_prodigal-single
                     _130"
     CDS             complement(114891..116000)
                     /product="glycosyltransferase n=1 Tax=Curtobacterium
                     ginsengisoli RepID=UPI0003B32C07"
                     /codon_start=1
                     /transl_table=11
                     /translation="MKIGIVSTHSWPVPSKAHTGDHFYAGLARTLDEMGHEVYFFAPD
                     GSYVPPHGKQLTMPCTFGNDPTVTAPRDCEQACFMQYADILRSLDIVHDFSIGKIIIR
                     RLQSEGFKNNIITPLGGDWRNIHNLSNIVVSSEAMKQRGLRGATDYENTPFPNQAGPP
                     QTPIKGAHVVYYGIDTDFYTPTYKKGNYFLWLGRWHTIRGYHLAIQLAKETGAEIVMA
                     GEHPDREVSAYQKACSLEAVRLAADLPNIHFEWLPADPYHHEAKRELIQGAKALLFPV
                     QFQEPFGLMQPEALACGTPVIATNFGSVPEIISHGSTGFIVDNTVQGFAQALDLVNDI
                     QPAICRSHAVNRFDRHIMAKNYLKEYELVMNGVTW*"
                     /db_xref="UniRef100_UPI0003B32C07"
                     /db_xref="iva:Isova_2567"
                     /db_xref="87761829"
                     /db_xref="UPI0003B32C07"
     gene            complement(115997..116671)
                     /locus_tag="SR-VP_4-6_scaffold_141_4176636_prodigal-single
                     _131"
     CDS             complement(115997..116671)
                     /product="hypothetical protein n=1 Tax=Anabaena sp. PCC
                     7108 RepID=UPI00034D69CC"
                     /codon_start=1
                     /transl_table=11
                     /translation="MIKLNIGCGPNMFPFDGWINYDREDFGAYIEWVKQHTSAYAKYL
                     QDLVAYVKNGGVLTSIIRDLREGFPMHPDNTVDLIYVGQAIEHINPVYEAPKFVSECY
                     RMLKSGGVLRMTTPDLDLLINAYLAGEMDKFAIEQPELYKSLDPSAQLAMIMYGTAAD
                     TCKWDHYEGHFFLYTKQSMTKLMNDAGFKDIHFYWTAGVSRNPIMAKECVDQGMTHSF
                     IVEGVK*"
                     /db_xref="UniRef100_UPI00034D69CC"
                     /db_xref="A0A0C1UB03_9CYAN"
                     /db_xref="UPI00034D69CC"
     gene            complement(116679..119147)
                     /locus_tag="SR-VP_4-6_scaffold_141_4176636_prodigal-single
                     _132"
     CDS             complement(116679..119147)
                     /product="Uncharacterized protein n=1 Tax=Xanthomonas
                     citri pv. mangiferaeindicae LMG 941 RepID=H8FDP6_XANCI"
                     /codon_start=1
                     /transl_table=11
                     /translation="MQDKAPVSLCIIVKNDPLLEDCVNSLKKYVKEIVIVDTGSTTEF
                     QLKARSLANIFEIYTECNDPQTGLIEDFSQARQRSFDLATQPWIMWMDSDDIVEGGEN
                     LNKIITNYEQNPLPLDGIGFVFPYEYAYDGEGRCTLKHYRERLFKNKNCFRWVNPVHE
                     VMIETPGSKVSFITEDAVLYKHRRQYSNKQMESGRNLRILKKYVAGAGANDARQLYYL
                     GLEYCANGFINEAIEVLIKYVNMSGWDDEKVMACLKLFDIYQALQKFQESLKWAFKAV
                     EINEHWSEGYFALGKAFYAIAMQGGPQTFRNWQRCAHFIKYGLSLSPTRTVLFINPLE
                     RSVDIHKYLNLALNNIGDVKGALESANIALQNCKDPGLLQNKKLYEEFLFRQEIMNNA
                     NGLKNIGTIDQLSLDNISAIINNQPIKNNTILTTTPIVPAQNISPKHIDKKIITSTST
                     PLDIVFAIGDGVELWTPETVKNNGIGGSETMAIELSHQLAKLGHKVRVYNSCGDKAGM
                     YDGVEYIPTVLYRNINCDVLIVSRNAQLLDDAYNISAKLKLLWVHDVWALQATNALLL
                     KADRILALSEWHKQNLVNVHNIHPNHIIVTRNGIDLSRFDKKLPRNKFRAVNSSSPDR
                     SWPVLLECWSEIRKRIPKAELHLYYGFKNWEYSAQFIPGHPELIQLLKSKIENMKSEG
                     VVYHDRVSQETLAEEFLRSGCWIYPTWFSETSCISAMEAQAAGLRMITSSIAALNETV
                     SDRGVLIDGNWDTPEYKNKFINSVVEAMQRNDGSDRVVLQKYAQEHFGFDTLAQEWDH
                     MFQSLMDKLKNEPIIPYMPTVNYR*"
                     /db_xref="UniRef100_H8FDP6"
                     /db_xref="A0A0F9EVZ2_9ZZZZ"
                     /db_xref="acy:Anacy_0525"
                     /db_xref="H8FDP6_XANCI"
     gene            complement(119184..125057)
                     /locus_tag="SR-VP_4-6_scaffold_141_4176636_prodigal-single
                     _133"
     CDS             complement(119184..125057)
                     /product="Uncharacterized protein n=1 Tax=Bacillus
                     licheniformis 9945A RepID=R9TQT8_BACLI"
                     /codon_start=1
                     /transl_table=11
                     /translation="MSKVNANQIKGVPSGSGGGGAPGPIPSSYVFISTPQTISSSVYT
                     DITDLTTTITTDDTVSIAANTSLQWSTTSGEIAVRIVIDSQNGPEIAEDPSGSSNENV
                     LSNVFESTAIAAGTYTVKVQARAITGSVTLDAGELFVFALQGSTGPTGSIGPTGQIGP
                     QGIQGSPGVTGATGPTGSIGPQGVQGSPGVTGATGPTGATGPKGDQGSPGVTGATGPT
                     GSIGPQGNPGVTGATGPDGATGQQGIQGSPGVTGATGPTGATGPKGDQGIQGSPGVTG
                     ATGPAGINAYSTTEGFTQPSVNVAIPIQVPSGQWMQIGQYVFIPSGGYYQIASGAVPT
                     FSIKNLGYSGTNIPVGSTVAAAFVSPGGIAGVTGATGPAGTAFTAYDGELFQAVATSF
                     SIPTAGVIYKLTTWDTIGNTNGTDPSTINSNITVLNAGTYAVTANMSISSNTKTVAYT
                     FYMYVNGIQNPSVRSKAALVNLGDTKFVGFTDIDPFNINDAIDVRVSADTNGTNLTIN
                     SGNFNIYTVGGVGTGATGPAGAQGIQGSPGVTGATGPTGAQGIQGSPGVTGVTGPTGA
                     QGPAGGTSRIEYFDHTASDISTYRQLLVTPQFGDPEQDDSVTINSGSGQVLIRSFATL
                     LPDPGVTVIPAGNWTFSTYRYVSSAGGGTNQLVYKVYTRDLSGTETFQFQVTSLDIAD
                     TVVTVEQISDNANSISLLITDRVVVKVYAQTTSVSNKTIHFVYDGNAHASYFSLPVAP
                     PPGPTGLPGINAYSTTEGFTQPAIGIAIPIQIPSGYWLQVGQPVFIASGGFYQVASGS
                     VPTFSITNLGYSGANIPVGSAIAAGNVSPAGVAGATGVTGATGPTGPQGIQGSPGVTG
                     ATGPTGAQGIQGSPGVTGATGPTGAPGINAYSTTNGFSQPAVNANIAVNIPSGYWLQV
                     GQEIFIASGGYYQVASGAVPTFYLTNLGYSGANIPVGSTVAAGNISPAGIAGATGVTG
                     ATGPTGAQGIQGSPGVTGATGPTGAQGVQGSPGVTGATGPTGAPGINAYSTTNGFSQP
                     SVNTNIAVSVPSGYWLQVGQAVFIASGGYYQVASGSVPTFYLTNLGYSGANIPVGSTV
                     AAGNISPAGIAGATGVTGATGPTGAQGAQGSPGVTGATGPTGPQGNAGVTGATGPGGI
                     NAYSTTNGFSQPAVNANIAVSVPSGYWLQVGQDVFIASGGYYQVASGSVPTFYLTNLG
                     YSGRNIPVGSTVAAGNISPAGIAGATGVTGATGPTGAQGPQGSPGVTGATGPTGATGP
                     QGNTGPTGAPGINAYSTTNGFSQPAVNANIAVSIPSGYWLQVGQPVFIASGGFYQIAS
                     GSVPTFYLTNLGYSGANIPVGSAVAAGNISPAGVAGVTGVTGATGPTGSQGLQGSPGV
                     TGATGPTGAPGINAYSTTNGFSQPAINANVAVSIPSGYWLQVGQPVFIASGGFYQIAS
                     GSVPTFYLTNLGYSGSNIPVGSTVAAGNISPAGVAGATGATGATGPAGSQGSQGSPGV
                     TGATGPTGATGPAGSTGPTGPGGINAYSTTNGFSQPAINANIAVSIPSGYWLQVGQAV
                     FIASGGYYSIASGSVPTFYLTNLGYSGANIPVGSAVAAGNVSPAGIAGATGVTGATGP
                     TGAAGSQGSPGVTGATGPTGAPGINAYSTTNGFSQPSINANIAVSVPSGYWLQVGQPV
                     FIASGGFYQVASGAVPTFYLTNLGYSGVNIPVGSTVAAGNISPAGVAGATGVTGATGP
                     TGAQGAQGSPGVTGATGPTGPQGSPGTGVTGFWILNNGATVGQFNTINLLGAAVGNTG
                     ASTNVVNVNTLNDFAILGVTGANMATTSSASGAMLLWNWDITTATGMFGHTTVGTAAG
                     WLTTQEGFWARVSYNINFTGVPSGVMILAQQFISATGGNGNLGYGSGSPIAQSVAFSN
                     TVVGSGLLVDVQNNYLVYIPSGASIETYYRKTNNSPVASGLALSPTGTHFTIRIIGN*"
                     /db_xref="UniRef100_R9TQT8"
                     /db_xref="R9TQT8_BACLI"
                     /db_xref="bpum:BW16_09905"
     gene            complement(125070..125672)
                     /locus_tag="SR-VP_4-6_scaffold_141_4176636_prodigal-single
                     _134"
     CDS             complement(125070..125672)
                     /product="Uncharacterized protein {ECO:0000313|EMBL
                     :KKN22499.1};  TaxID=412755 species="unclassified
                     sequences; metagenomes; ecological metagenomes.;"
                     source="marine sediment metagenome.;""
                     /codon_start=1
                     /transl_table=11
                     /translation="MGMDDFAPFQKKNGCFIVRNVTPDRKKTIKIFNYPILFNTTRDL
                     LQIPGVAEADLRASLLKGELRHKILAQDIVVECSDIDLLQFNDDQKAFLRDAGIINGL
                     QVGASNLSVLRKDDIELVGNVDDVNTVFQIPSGKFIQNTTYKIIVYKNGVKQVFLDDY
                     FIAESGGPGTGFDTVILTVPPTTTPPPIDIITADYYVSNI*"
                     /db_xref="A0A0F9NXD1_9ZZZZ"
     gene            complement(125678..126538)
                     /locus_tag="SR-VP_4-6_scaffold_141_4176636_prodigal-single
                     _135"
     CDS             complement(125678..126538)
                     /product="hypothetical protein"
                     /codon_start=1
                     /transl_table=11
                     /translation="MPVSNLNEILEIYELMSSSVVNIVSRKQSIALRKKALLEFLIPN
                     NLVKVAFDTRRIDEEITYNPRRGLQNYHRSEPFISANMLSKIKAFSKLAKVLNQLKLE
                     YERRPAWQDSYVRILTSAINKGLRTLQKDGDFSDAQPSMASLDYLEELLHVRYRLTPD
                     LLMTMSEKDLRQSILSKDEFLVNDQIMGTPSITPSDVSKFSYEQMMDKMIHNSIPSDI
                     SKFSYEQMMEKTMLIMAQVISQIKTQDSLVNKLFDVKTDPNNLQTERTVTINIKDQVN
                     NSLEENSSGG*"
     gene            complement(126810..127820)
                     /locus_tag="SR-VP_4-6_scaffold_141_4176636_prodigal-single
                     _136"
     CDS             complement(126810..127820)
                     /product="Gp27 n=1 Tax=Bacillus phage G RepID=G3MB97_9CAUD"
                     /codon_start=1
                     /transl_table=11
                     /translation="MNMFNNQGTMNASSLKDALSTLVKYAAILEENTPSNVGLAGQPS
                     LSDEKRDELISRAIMTQDGKIALAQAMANPIRRNLDYHGIARRALVVDPLPQGAMPTY
                     DRDIDVAAVVISSNGTGPESRVFGDRVVVPEFEIYANPTVRIAEVKRRRFNVIDRAVQ
                     KARQEIMAQEDANVFAALDAAASVENTLTDIADAGLLKRDLVEIKAMVDRWDLVTTKY
                     FMNINEFTDILKWGSGGGQGVGGGDFDPVTMREVLQTGLYAHIWGTDIMVSKIVPPGT
                     IYGVADPEFVGVMPIRQDIEVLPADEPKQLKLGWVVSEIIGLAIVNPRGVAAGRKSVT
                     VG*"
                     /db_xref="UniRef100_G3MB97"
                     /db_xref="A0A0F9IMP9_9ZZZZ"
                     /db_xref="dly:Dehly_1673"
                     /db_xref="G3MB97_9CAUD"
     gene            complement(128004..128693)
                     /locus_tag="SR-VP_4-6_scaffold_141_4176636_prodigal-single
                     _137"
     CDS             complement(128004..128693)
                     /product="Uncharacterized protein {ECO:0000313|EMBL
                     :KKM45776.1};  TaxID=412755 species="unclassified
                     sequences; metagenomes; ecological metagenomes.;"
                     source="marine sediment metagenome.;""
                     /codon_start=1
                     /transl_table=11
                     /translation="MALKLLQPGCQPLGQFDGLDTEFLTLKGGEVVTFTGVSSTGTDK
                     AASDAFDGYISPSGPLRAAVTKTLTSTSRPLMLADDGIAGYGTLFGTVVGGTVGQTSY
                     GPNSTVASTDLLGPHTAVGSGKVTCWAMPGLYAVTLDAVDTDPLVGITLSNPNLTAGA
                     ALYYTSAGLLTTASTNTTKVGSFVEFTDNGSLVTTPNQLVGTLSTPDGALSSSSRSFT
                     QAVFYWNPPTA*"
                     /db_xref="A0A0F9IMN4_9ZZZZ"
     gene            complement(128803..130038)
                     /locus_tag="SR-VP_4-6_scaffold_141_4176636_prodigal-single
                     _138"
     CDS             complement(128803..130038)
                     /product="Uncharacterized protein {ECO:0000313|EMBL
                     :KKN74512.1}; Flags: Fragment;;  TaxID=412755
                     species="unclassified sequences; metagenomes; ecological
                     metagenomes.;" source="marine sediment metagenome.;""
                     /codon_start=1
                     /transl_table=11
                     /translation="MRHSDIFESFIKIAQEKGMISEDAPEKAIKKLEQNPRADSLSVE
                     DIGKLYNVKPDLPKDMQYDKNIIEDAHPDPLVISPAHDKLNGLIENENERQNITLNIL
                     NKTPNGHLTQHKYAEKQLLLTLVRLGNDLDNKDKDNLRKLADTCLEQVSQKNITKQAV
                     PALGIALAGIPILLGALYVQQHVRFADEGFKINNQKLINEIDDLIASNADYGVGYKYR
                     PEFVQQMQDFKTQLTDLYNTYEQSVPIIDELEKPRNAKELIAVAQRPETSSVTQAYKA
                     LRNKIAKITPYIKKVITDFSSEGYKQRQIEEKGFLSGLVDKTQVLHGGKGLVADDFDD
                     VVRALGAYRVSLANVIKVLRGANSVEQSAARELSESAGEFAQEYGNSAPEPGAAPQNP
                     NLKEIEDRVMQLEQEMRSA*"
                     /db_xref="A0A0F9THX1_9ZZZZ"
     gene            complement(130088..131164)
                     /locus_tag="SR-VP_4-6_scaffold_141_4176636_prodigal-single
                     _139"
     CDS             complement(130088..131164)
                     /product="hypothetical protein"
                     /codon_start=1
                     /transl_table=11
                     /translation="VITNSAVKFYADTILIEMVLGNKMSKTAGEGVVSDLAGFISNYV
                     GGHIDPNNKSSSILNILAPGAVFLAFRAMNLSWLGILLGLAMEVFHIDVSGILKSIYD
                     KIKSGVSEDKKVNSTQVDEMVNSSIAEHVEPATDAEAQAYLESKSFNQRMREARLLKL
                     SMIEYNWCVLGQARPRGNPRFIDAFKNNKLRTVSLLRLVLGWFFKLALASAGLMVAGD
                     VINKMLGRPNALDKSLQQGKPAEDQKTLEPIITPTQTKFKINPSYQDIKYNINSSWIV
                     NAPNDPNSIENIIIEFAKEVYSGLDGKEGLIRNASGFKVIRDRIVWYNHASQGDNMVY
                     IPKYLRTKKEIADLFIDDVAKNST*"
     gene            complement(131166..132275)
                     /locus_tag="SR-VP_4-6_scaffold_141_4176636_prodigal-single
                     _140"
     CDS             complement(131166..132275)
                     /product="hypothetical protein"
                     /codon_start=1
                     /transl_table=11
                     /translation="MSFIYDDQELLSKLIKLSQVAAPPAASEAPAGSLEVARQLIENL
                     KTQLEQPEAVKFTADRDDANLNMTHLQNLDSLLSFLNFNKIKYNGLPLVISRGSSTTL
                     VGGMVPGDVELNQLPEAQRKLYMPYPDALNPTHYLYKDGLVYYLKDLQSKGDNLLKTM
                     TSKLIEELNFDMGSASTELKMTMQMHPDKAKTEPTAQPATQPTSSTEQINELQILNNI
                     MGTLPFDVEDIDFDRIKEFFTLFTQLISGLRDEDKKSQIMQEINAANTAMANTLFDSN
                     VPVGRFPMANLTPSLMASWLKQPSGQYAHGFWSNLLAVLDHTEHVVGRLYSIYYNRLS
                     PAHKNAIAQQILGTNSKYLTNRRDLVDMEPHVKGR*"
     gene            complement(132277..133365)
                     /locus_tag="SR-VP_4-6_scaffold_141_4176636_prodigal-single
                     _141"
     CDS             complement(132277..133365)
                     /product="hypothetical protein"
                     /codon_start=1
                     /transl_table=11
                     /translation="MADDIKKIGEPVPSRHSKTTGLSEPAGDVGVPTRKTPAKSVPGK
                     GVNRPLSYSVPAVKEMQQAIINFAEQAAASDITSMTRSPAGEYGAQSRLAPEDMPEGR
                     SLETKQEYLGGSEPFGNFLIQQYLGKTDPKGRQYLNVDLATPERGHQSIENINLRGVI
                     DTIRRIGTPGAEKNKPDGVWKSRTNNAIKNIYALTRAAFNFSKDLGFHSKNYTEKTLQ
                     DFENSIPKEYTELRSSAELAERAKILTSHINAAADFFGQFKNAVVNSKQLRPYIEQTK
                     SFVQYPKATGIPSELQQYQYFGLPGIKFDWITDQKKNWISLHDLSSSEAFKQFVHRVG
                     IDDRDPQSIKKIFDLVYNKIMNTAGPGY*"
     gene            complement(133365..134516)
                     /locus_tag="SR-VP_4-6_scaffold_141_4176636_prodigal-single
                     _142"
     CDS             complement(133365..134516)
                     /product="hypothetical protein"
                     /codon_start=1
                     /transl_table=11
                     /translation="MRSLERVAKEKGLVKDPEINKTASAKKLDLSLSNNLMDNVLKLC
                     AGLRASGFDKYANELEINFLSYKQATQRTLYETSSETGEDVVNFAHPQGSHKLENVNS
                     DESVIETILDKHLKIVNVVNKMPSGKLASAQDVINAVKMSLGQSSKAELDAVIDKEAN
                     HTKDLWNVIDQEVSSGMGPWWQYGIYGIWSKSYDFGTYSKWINESLTLRPLTLARLQR
                     LSEDLSAMSTVVQKYKGGDLWPRIKPTVLEMQKSISKMEAWNKQINELGEKSMPGDSV
                     PTPASSETGVHVIPEVTMEASVFEAKTDRQVEDLELWQGQLEMTDLTPSEKATASSWI
                     SKQLKEFEKIKGLWAKVPEHRKSEFKNKFDAKLQTLINENQQFYKEWMQ*"
     gene            complement(134599..135375)
                     /locus_tag="SR-VP_4-6_scaffold_141_4176636_prodigal-single
                     _143"
     CDS             complement(134599..135375)
                     /product="Putative uncharacterized protein n=1 Tax
                     =Bacillus phage 250 RepID=D2XPY2_9VIRU"
                     /codon_start=1
                     /transl_table=11
                     /translation="MNDEMQDNRIHFLYRVTNKINGKIYIGQTVDTTSRWRGHRRDAA
                     EPKVPFHHAIKKHGAHNFNFEVIATCKGFANANELETLLVTQYDSYVSNGRGYNASHG
                     GMNAPKSPEWIQKMKEYHANLPPEERAEISEKQRQATIKQIVEKGHPAQGTRRTPEQS
                     VRLSQARKDHPVEYTPEIRQKMSEVHIGKVIPEEQRQKMANSIKEQWKIRGDYASKKC
                     EAPGCEVSGKAKYKIINGARYCNKHGLRMLRYNRLNILDS*"
                     /db_xref="UniRef100_D2XPY2"
                     /db_xref="D2XPY2_9CAUD"
                     /db_xref="D2XPY2_9VIRU"
     gene            complement(135436..136125)
                     /locus_tag="SR-VP_4-6_scaffold_141_4176636_prodigal-single
                     _144"
     CDS             complement(135436..136125)
                     /product="Uncharacterized protein {ECO:0000313|EMBL
                     :KKM65178.1};  TaxID=412755 species="unclassified
                     sequences; metagenomes; ecological metagenomes.;"
                     source="marine sediment metagenome.;""
                     /codon_start=1
                     /transl_table=11
                     /translation="MLRLIQVGNSLPASFIIDPSAEFQPGQIAELTVIGNQIMATVSN
                     GTAPIGIIDDIKTRAFTNVSWNEVVIVPAVGVPGPNNTIVTPIDIKAELRKPNILKNS
                     FTSTVNVLLNPVNGVITFLAGTPLNIDLTGSGQMSGIRTVVNYTYQVPNIPGDNSTAA
                     TGRVTVWFNRIFFQTDQFETNQQYAVRANLYVSETGFLTTRRPSSIHPAVAMVTAPPT
                     PMNPMLEVLWY*"
                     /db_xref="A0A0F9J6I7_9ZZZZ"
     gene            136127..137065
                     /locus_tag="SR-VP_4-6_scaffold_141_4176636_prodigal-single
                     _145"
     CDS             136127..137065
                     /product="Putative uncharacterized protein n=1 Tax
                     =Desulfotomaculum kuznetsovii (strain DSM 6115 / VKM
                     B-1805 / 17) RepID=F6CQV3_DESK7"
                     /codon_start=1
                     /transl_table=11
                     /translation="MKSLSVFSQCLYLKICFLYSCTIPNKPYHLIDIYHFMETNVFNE
                     LQIREMIKLYQSGKSQKEISEKFLCCQTTVSAILRRNGVITKNFGNQKYYDINRLFFK
                     EINNEASAYFLGFLYADGCVQIKNNAYTVSIKLKSNDQMIIEKFRDIMSPSSPVKISK
                     NKGSDTTYSYFRINQKEICEQLITHGCVPNKSLILNFPTTIPNELIRHFLRGYSDGDG
                     TIYKNQKTINTIWKIISTKQFCNKTAKILKEELKIKCSQSLSRPKTNQITTTLAVGGN
                     LQVKRVLDWLYQDATIYLPRKYEKYLELKNSTNNNS*"
                     /db_xref="UniRef100_F6CQV3"
                     /db_xref="dku:Desku_1111"
                     /db_xref="F6CQV3_DESK7"
     gene            complement(137062..137505)
                     /locus_tag="SR-VP_4-6_scaffold_141_4176636_prodigal-single
                     _146"
     CDS             complement(137062..137505)
                     /product="hypothetical protein"
                     /codon_start=1
                     /transl_table=11
                     /translation="MIKKSVFENEIIENMQKELVLSTEQADGINNLNKAVDYLQAAME
                     TFEESGLQKQSEAILQILGKMAGRHMKPHKNRKPKDPRKINDPHTKGLTPEKMVANLL
                     HHGTEFNMTDDATGIDDLLNADIDAATLEVSDADNPSEIGFEDEI*"
     gene            complement(137516..137719)
                     /locus_tag="SR-VP_4-6_scaffold_141_4176636_prodigal-single
                     _147"
     CDS             complement(137516..137719)
                     /product="hypothetical protein"
                     /codon_start=1
                     /transl_table=11
                     /translation="MQSMEKSLTTYQTEKHFGFDKITKAADLLNNAAEIFEKVGMHQE
                     AEEILGVLHSLADQLNNSKISDF*"
     gene            complement(137755..138516)
                     /locus_tag="SR-VP_4-6_scaffold_141_4176636_prodigal-single
                     _148"
     CDS             complement(137755..138516)
                     /product="Dentin sialophosphoprotein (Fragment) n=1 Tax
                     =Odocoileus virginianus RepID=C9W8D1_9CETA"
                     /codon_start=1
                     /transl_table=11
                     /translation="MKNNSVSDFVAATMDAVLNSEQHKSLFGTQYKFANKDTMCATHG
                     KMDSCAADDNDAKKKTSEDSSDSSKADDSFADVKLPSKPISVDTYSADDNAAKKKKSE
                     ESSDSSSADDNDAKKKKSEDSSDSSSADDNDAKKKKSEDSSDSSSADDMVSSAFDVAI
                     DSLLTASAALDSVGMEKSSSLSLKLASLVVEAKKKEKDSKKSKKDSKKSDSKSKKDTM
                     SAKDKKSDKKSDSKKSDSKKPAAKDSKKSDSKSKK*"
                     /db_xref="UniRef100_C9W8D1"
                     /db_xref="C9W8D1_ODOVR"
                     /db_xref="ppen:T256_00295"
                     /db_xref="C9W8D1_9CETA"
     gene            complement(138549..142175)
                     /locus_tag="SR-VP_4-6_scaffold_141_4176636_prodigal-single
                     _149"
     CDS             complement(138549..142175)
                     /product="Gp19 n=1 Tax=Bacillus phage G RepID=G3MB89_9CAUD"
                     /codon_start=1
                     /transl_table=11
                     /translation="MSMKLGFIKQGELIEISRIEATDSCIPAVSPEVLENFRKFALNL
                     KKVAPKAEDFLYFSAVMMHAAEASAINDDGTPKLNAKGETVQVGWDKSGGTWKWATND
                     PNIKPYKNSNGDIFPEEELVKAYKKWQHKPLCIDHKSSSVDHVRGFIVDTYYDRNLKR
                     VIALCALDKAGYPQLARQVATGVSNCVSMGTAVGRAICSDCARVARAEADFCDHMRRK
                     TCYGEINVDLNPIELSIVVNGADPKANIKHIIAAANTLNTYLENKSKELNKLADLVFS
                     AKLIVSDPKGNEGGGSTEFNVQTSDIEKFKSDLDSAFKKLEEINSSAKISRKDTNDMV
                     SNQITDHATMDEGSESGLDDLGLAPPHARYASAELGEDSIAELRKLTLAIETKLDNMK
                     HSLDKLVKTSINKQEENMTGSNEINKVGYYQGTEEPTPGQPKYTKDPLNEKLRTDGDK
                     QMSGQGPFPGVGPVDGVHPSPESADVNDELERKKMLARAESEERYLKRHAIVNMAKQA
                     IENKKSWFLNGEGPNNPNTPTPGKPKYPKDKLNEELRDNEDKQMVGQKPFPDVGSVDG
                     LHPSPQSADVSDEKKRKEMLARAQLRARFVKATDSVGSPDLGNSAWEVFQGDKLILTA
                     SVAELTNGRTDIASYNTVANTDFGAKLLQNIKTFGSEGFKAIIKKAQTPDVGAPAAPE
                     APPAGETGSPEESEDTGQSGDPKVAALKLAEKVRDLSSDLVEAVRALTGDQAEMGMEG
                     PAGPTPEMGMTTASDETFSVAAFNSIRKELNGALTTAMKESIANLNDHQQELEFISGM
                     YDRGAFNSQNEEAQSVIEEALTEAKTAVAEGFKLMTAFVKYARGTKAIVKRAEIEAEL
                     EALAEGENMSNDAHDAEDDLMNLIHDTNVDLEDVKGLMGDDHDDLTSEPHDESLEGLE
                     GLESGDLTTDLSADDADADISAKKDELKDLGNLPPGSTVHVTAGFETKDGRAAMRAKL
                     AADALGKQDDGQTQDMSKAKFSDMLDEADHLADGQTQLDTKPSDNLGKVETLPEVNKE
                     MMDVALAPPKVRKEAEAIQKLVSEGKLDPSDMDALIAEGLDSEAVSYWKKYYGQADGG
                     SEFASELVKEHVKAELEAELNHFKVKLARAYELAYDMADRGLCHRDRASLSDQVDEIM
                     KCNDDSFESLRKVVARHAPLLQKDAGRMPQVGFLNEENNVAPVSEYAQLSELFAKSNK
                     RGSF*"
                     /db_xref="UniRef100_G3MB89"
                     /db_xref="A0A0F9MLP1_9ZZZZ"
                     /db_xref="G3MB89_9CAUD"
     gene            complement(142179..142334)
                     /locus_tag="SR-VP_4-6_scaffold_141_4176636_prodigal-single
                     _150"
     CDS             complement(142179..142334)
                     /product="hypothetical protein"
                     /codon_start=1
                     /transl_table=11
                     /translation="MFIKHGDGKIVSVLDEEELTDEQKKAVKSSKQVVKQSEDQSDTT
                     EFKNSGR*"
     gene            complement(142416..143066)
                     /locus_tag="SR-VP_4-6_scaffold_141_4176636_prodigal-single
                     _151"
     CDS             complement(142416..143066)
                     /product="Uncharacterized protein {ECO:0000313|EMBL
                     :KKN74497.1};  TaxID=412755 species="unclassified
                     sequences; metagenomes; ecological metagenomes.;"
                     source="marine sediment metagenome.;""
                     /codon_start=1
                     /transl_table=11
                     /translation="MIKKSYSIQMSYDVSDEEKNQAEQALLHFNFTLKLLNKANEHLN
                     IMKTPFKENSEMSPESIMKARAALRRFRDKAIENFNYFKISAFKCINIMQHFASDTQT
                     VKLMKSFIDSIDTLEAKVNDFANLFNDLQSRDFAKNVVTNIENIQQECDGIDEIIDER
                     IKNHIQTNILAKSWVDNVSDDLQVKIEQKTPLILELFNKRQDQLNEAIKERTSYSD*"
                     /db_xref="A0A0F9THV6_9ZZZZ"
     gene            complement(143089..143520)
                     /locus_tag="SR-VP_4-6_scaffold_141_4176636_prodigal-single
                     _152"
     CDS             complement(143089..143520)
                     /product="hypothetical protein"
                     /codon_start=1
                     /transl_table=11
                     /translation="MGMDPEKALEEAKSLGFGVGVDPKIVHLYEKIIKSCKPDKDINN
                     ADIVSNEREYISDNRDSFLDEGHQGSFAPFLNKTRQDPMDAVYNYIDDQSPTRENYFE
                     SKEPIKEHKDEHVVPMVGVFNNDAGGRGFGPTENYSGFFYD*"
     gene            complement(143593..143847)
                     /locus_tag="SR-VP_4-6_scaffold_141_4176636_prodigal-single
                     _153"
     CDS             complement(143593..143847)
                     /product="hypothetical protein"
                     /codon_start=1
                     /transl_table=11
                     /translation="MIHKLREVIKGLYRGSAPSPKDVLWLKDNLGINKIVSLDQETGD
                     KIDRACKVLGIKHVKMYIDETKQSLLKFLNYDLKKLLLDN*"
     gene            complement(143844..144581)
                     /locus_tag="SR-VP_4-6_scaffold_141_4176636_prodigal-single
                     _154"
     CDS             complement(143844..144581)
                     /product="Uncharacterized protein {ECO:0000313|EMBL
                     :KKM15204.1};  TaxID=412755 species="unclassified
                     sequences; metagenomes; ecological metagenomes.;"
                     source="marine sediment metagenome.;""
                     /codon_start=1
                     /transl_table=11
                     /translation="MSYEKIIQQADDYYNNCQLSLIKISRIRKLPGGKYRVLSQEGKN
                     LGTYKSREAAKKRLKQVEYFKHFDHSDAQDGEMIDLTDIDELSYSAIMRKLRNKAPSE
                     QVVVFLKIFKAQFDNAVKKKLQKPEKVALQNTLVKFNKIHKIKLDKKMIKNAAISELS
                     NAEQVGRYLSDIVKFTIARIPAEKRQNAVNRLKQKFSLLNESEIATKNLPTSSAMGQS
                     ITFVKHVLFNHDPKYIREVLNSLVRNL*"
                     /db_xref="A0A0F9I6C3_9ZZZZ"
     gene            complement(144578..144967)
                     /locus_tag="SR-VP_4-6_scaffold_141_4176636_prodigal-single
                     _155"
     CDS             complement(144578..144967)
                     /product="hypothetical protein"
                     /codon_start=1
                     /transl_table=11
                     /translation="MPTEFEIDSTVQQLQGSGKTFAEFLATLFKDKFIEVYLGDSYEE
                     VSTDQVSVSYPAVICGKVISAYRECLIINSAFVDESKRIQLGNIMFINERAIRALNEI
                     DGNGVLEDMLLRSRESLDILKIFKKHK*"
     gene            complement(144977..146128)
                     /locus_tag="SR-VP_4-6_scaffold_141_4176636_prodigal-single
                     _156"
     CDS             complement(144977..146128)
                     /product="Transglycosylase family protein n=1 Tax
                     =Pseudomonas sp. GM78 RepID=J2YE41_9PSED"
                     /codon_start=1
                     /transl_table=11
                     /translation="MAFYVGKTNLGTNFYSKLVRISSELGMKPEDLLAVMVSESGIQN
                     NIGEDKFRGGGLIGFMPDTQKMLGFKGTPEEFLKLNGEQQLDYVKRYVQQKIQYNGTP
                     FKSAAQYYVANFFPIALKLPGIQQENPDTVFIEKNPETIRDPKTGRLWSKKYWDIGIK
                     SAPEIETSAYIHNPLFWKNGSVQGAITYGDMMRQVDKNKSSSTYQKAISAMTSQTGYQ
                     PSDKSNNVLVMRKRQPTIKPSLEKTLDNYLQMVMAASHSYKKLYKKFLPLQHILIKIN
                     SNDVNSSIEFARVLCTALDTELLANAFTYTNGENIEIECGINGPETECFNTVNELSRS
                     VSEAFQSATSKIGGISVHVECFMNKKSSYQPISIKFADINRRKFLLKFV*"
                     /db_xref="UniRef100_J2YE41"
                     /db_xref="J2YE41_9PSED"
     gene            complement(146131..147342)
                     /locus_tag="SR-VP_4-6_scaffold_141_4176636_prodigal-single
                     _157"
     CDS             complement(146131..147342)
                     /product="hypothetical protein"
                     /codon_start=1
                     /transl_table=11
                     /translation="MQKVAQKRGLLSKLKEMTDVSGITAEKYFQPELLRIMTELRKID
                     NNVRSIALGKPVDGGDPGDDLVSMKDLIKSIKSNLNRREYMLAVAELGRFNKKLSDIY
                     KNIVNFNKDVDKIHHQFLFQGLSPENLQYQRLKELHQKWADQQANELIKKASIMDFFH
                     NIGTRRGRALVAWEKRYPEKVKRLKEHSLNMLERSQRTFDNLLITFKIMAEARADRNI
                     DQYMKSAEALIKDYQKYENEFKNYYNSEIRPLIDSAGLFTQVEAVPAEEAKEMGKQEI
                     KAPTDTPKFEAELATPTSEQPPIGQRVPQFPQPTATPEAVAPAAEKEAITPPPTVPSP
                     ILQEQKSPVKPPVKPQKKAYVDFIKSLESLSHEDPLILASYIKKYAHQIASKDPETSI
                     QLLNIVRSIKG*"
     gene            complement(147425..149278)
                     /locus_tag="SR-VP_4-6_scaffold_141_4176636_prodigal-single
                     _158"
     CDS             complement(147425..149278)
                     /product="Gp14 n=1 Tax=Bacillus phage G RepID=G3MB84_9CAUD"
                     /codon_start=1
                     /transl_table=11
                     /translation="MPIVNKNGEKVWVGPSNSDQYLQNKSDTPRVSALMSQSVSRARR
                     DILADEVDQGLYRDGGTPNNREYGSTQNSNVVASVGFKKNAQVVSSVPGSFRGGVGDT
                     VKQTPEVYSPLWLNSNLNLPRDRATINAWCRSFYALNPFVHNAINLHSTYPISKLNIK
                     CPNKDIENFFNNMIEEIDLMNICVQIAQEYWLLGESFVYAELDESKGKWSRLLIQNPD
                     YMIVKRTVVANEPIIMLRPDANLEKIIFSNKPSDIEQRKQLNQHIIDSVKRGQNIPLD
                     NFHVSHLARRISPYEIRGTGLPVCIFRQLMLFDKLRESKYAQADNMINPLTIVKIGST
                     DFKPTFADLEAWRNVFEEAQYDKDFKVFTHEGVAVERIGYGQGIYDISGDITQIIKEI
                     YVGLQVPPVLMDGGADTTYANGGVALDVLRQRYMQFRNMMSTWLKRKIFAPISKIQGF
                     YDYTGGEKQLIVPDIDWNHMSLFDAGDYIQNLVNLTQGATSDQKRASLHTLYRSMGLE
                     FEDEVRKIRKEAIQAAIFVREKQALDKMDLHALRSLDDEDEIPEPTSPDQMAPEAPLP
                     GETPGGSVSGLDLGGLGAAPPLPPPPLAGGPPLPPPPPPPAAGPAPAAPAP*"
                     /db_xref="UniRef100_G3MB84"
                     /db_xref="A0A0F9SR89_9ZZZZ"
                     /db_xref="rpt:Rpal_5188"
                     /db_xref="G3MB84_9CAUD"
     gene            complement(149347..152208)
                     /locus_tag="SR-VP_4-6_scaffold_141_4176636_prodigal-single
                     _159"
     CDS             complement(149347..152208)
                     /product="Terminase n=1 Tax=Bacillus selenitireducens 
                     (strain ATCC 700615 / DSM 15326 / MLS10)
                     RepID=D6XZY9_BACIE"
                     /codon_start=1
                     /transl_table=11
                     /translation="MIDPVAFVEKYLTLDGKPFRLHNNGYKPFGDIYRYIGIKALEPD
                     AKPVIIVKGRQVGATTMASALEMYFMGSGLFGTGIKPAIRVIHTFPQLELAAAYSKTK
                     LNQMIISSTPLPGAEEKRSVKPKSYMQSLLDQSTASNDSLHFKQFIGGNHLWIESTGL
                     DADRIMGRQLCLETDLPTPSGFIKLKDLKEGDQLFDEQGNICNVIKLHPINYSPEAYK
                     ITFDDGSEVNACADHLWLTYTKSNRNKKTNPTIKNTKEILNTLMVNNERNHSIPCTKP
                     LNYPKQDLLLDPYLFGLWLGDGDRYGRIESADPEIFNEYKHHIIPSSLNQKNGFTKIG
                     TSKSSSYRIAGLTTALTKLNQIKNTHSKKDNFYNKHIPNEYMRASYQQRLALLQGLLD
                     TDGHCDKNGNIEFIQVRKNLAYQIYELVLSLGIKATINKRESWRYNIRYKDKYRIRFS
                     TNLPVFKMKRKLERVKLNKKSLAKSTHRFISNIELIKSRPMRCITVNSPNNLFLITKN
                     CIPTHNTADIIFFDEVQKTTGQAIGNALKILTTAKYGKPSKGAQIYFGTPRRKGSDFY
                     KMWQKSSQQYYYLGCEGCEKHFPLYTPGSDDWKKIWIHTKVVKCPHCGHEQDKLEAAE
                     RGKWVALKDSNDPDCDMIGFHINQLYMPMFTREDIDNEMPGKHPINTERVFQNEVLGE
                     FFQGDSSPITPEEIDLLCSDKGRKFSARLNPDKNQIVVMGIDYGARADLEQLANIDRV
                     KTQGQSYSTAVILLSKGPGLLSIEFALKFKRNDIESKKGIIDQLMRQYSIDLTVGDIG
                     YSNDFSGLMHTAYGDKYLVSRAHPKLNGHVKFSADTFPKEIIFERDRYIGELYEQMKK
                     GMIRFPYGDYEKVGWLVEHCSSMEIKPTISRGGADPSIHYVKGGAPNDGFMALLNAYI
                     AYKFIITSGFTNNNPLLQDQLISGRNKPLILSGYVPRKL*"
                     /db_xref="UniRef100_D6XZY9"
                     /db_xref="A0A0F9W8U5_9ZZZZ"
                     /db_xref="bse:Bsel_3009"
                     /db_xref="D6XZY9_BACIE"
     gene            152295..152966
                     /locus_tag="SR-VP_4-6_scaffold_141_4176636_prodigal-single
                     _160"
     CDS             152295..152966
                     /product="Tax=RIFOXYC1_FULL_RIF_OD1_06_38_18_curated"
                     /codon_start=1
                     /transl_table=11
                     /translation="MNSQKKSSQKFCIKCHVLLNEYNWLPYLKPRSNYICTPCLREYG
                     KKYYKLSADYKKKQSARYRIRKSVVLFSYGNQCVQCYEDDGSKLTIDIIKNSKLKIKN
                     NIYEWLYNNPLFKNTYQILCYNCKCSKNISYKDKYALENKKKIIKNYGSQCIECGEYK
                     IERLIIDYKNNDGAHQRHHFKCGTGAKFYRWLIKNNFPNDLGLQILCFNCSYLKRDQL
                     KFSGI*"
                     /db_xref="89687738"
     gene            complement(152946..153581)
                     /locus_tag="SR-VP_4-6_scaffold_141_4176636_prodigal-single
                     _161"
     CDS             complement(152946..153581)
                     /product="hypothetical protein"
                     /codon_start=1
                     /transl_table=11
                     /translation="MTKYSRYQSVINRNADEEIDENHWLKQFQNKLEREAVQSKSNQS
                     VFEQITSIMNSKSKYPSVEAAVEDMKERSGLKAYLENKLSNDKKLPKTASDENNAIHK
                     QIDLPIVIKKYPPIKSTIENYIKDTKGNLPIPAIIDKIKSIHKSDVSHAEDWEDEKLV
                     RLVSALNLKAKKDNPAILDNPGNLGTLDVLDDSEIDPSNTDAFYALNPAKF*"
     gene            complement(153584..153835)
                     /locus_tag="SR-VP_4-6_scaffold_141_4176636_prodigal-single
                     _162"
     CDS             complement(153584..153835)
                     /product="Uncharacterized protein {ECO:0000313|EMBL
                     :KKL70161.1};  TaxID=412755 species="unclassified
                     sequences; metagenomes; ecological metagenomes.;"
                     source="marine sediment metagenome.;""
                     /codon_start=1
                     /transl_table=11
                     /translation="MFLTIDHINNNGAEGKILFNNNMYAFYNFLIKKSFPTDDYQLLC
                     YNCNCSKGFYGKCYHKLCEELEIYNISIDEYKDIILQEK*"
                     /db_xref="A0A0F9EV85_9ZZZZ"
     gene            complement(153881..154786)
                     /locus_tag="SR-VP_4-6_scaffold_141_4176636_prodigal-single
                     _163"
     CDS             complement(153881..154786)
                     /product="Uncharacterized protein {ECO:0000313|EMBL
                     :KKN74486.1};  TaxID=412755 species="unclassified
                     sequences; metagenomes; ecological metagenomes.;"
                     source="marine sediment metagenome.;""
                     /codon_start=1
                     /transl_table=11
                     /translation="MSLQSIAQEFIVVDQAALADQAALSAPLEIIEVEPLSGGSEDSN
                     IEVHEPVEIEIVVDELPGAPTGTKDPEPEPTLEVSEEDNKVDDNDAKKNKKNEKWDWE
                     SKGPHGFVTWIKERVTDVPSHSGYDSAGLERAMAYLDRLDNEISRAMRLDLDGQLDAN
                     KIEEVRAKIDDGIARLQGRLDKVKKTKKSNRKKKSEIEMASLVKEAQKITGVQGIYIV
                     APLLISRIARVCINGMVSAGHDIEYIYKQQIEKYKLNDREQAEVMQLLADMGYPLRQD
                     RGYMPDEDMSFSSSDNFDFSASYKA*"
                     /db_xref="A0A0F9VLX0_9ZZZZ"
     gene            complement(154851..156347)
                     /locus_tag="SR-VP_4-6_scaffold_141_4176636_prodigal-single
                     _164"
     CDS             complement(154851..156347)
                     /product="tRNA nucleotidyltransferase n=1 Tax
                     =Flavobacteriaceae bacterium P7-3-5 RepID=UPI000373F2E9"
                     /codon_start=1
                     /transl_table=11
                     /translation="MKLRELLSKLKEVQEAIGTSNPMICGGTPRDKYMGHLENISDLD
                     ITTGDKTVDYLSQEFAIELKKNYNIVRKTMEDGHSTIFIGNLKIDFSSNFNSPNIEKI
                     LINKGIKKPTNMQKEMFSRDFTCNSLLLTLDLKHILDPTHQGFKDLKEKKIKTCLSPE
                     ITLTSNRNRVIRAIYLAAKLDFDIDSSIINYVRQNPEAIKISTEKSLTEKLNEAFKYD
                     ADKASFLISKMNLWNYIPITEAAYPYYIKIKGINKSGYYQGTEEPTPGKKKYKSDPAI
                     VVQPRFKEFLPHNYDLYETEGVDGPVKHGPGAGWHHMEKYKSIKEFIEAKRKRNKGKY
                     KAEDSWIQDDGSHTKSPTKKKANFRMKLLQELVKKAIDFTVDEYMDPTITVGDDGNPI
                     QSVNPYGGYLDKYLPENDFEGKSPDKLDFGRDYVEEDNGRGHDVSLEDILEKFTKKYL
                     SPAEPSLLGLPDGISPISDEDADFTVNDINPEYGTTDSGNTVYNEMWI*"
                     /db_xref="UniRef100_UPI000373F2E9"
                     /db_xref="A0A0F9VLW7_9ZZZZ"
                     /db_xref="pom:MED152_04070"
                     /db_xref="UPI000373F2E9"
     gene            complement(156353..158080)
                     /locus_tag="SR-VP_4-6_scaffold_141_4176636_prodigal-single
                     _165"
     CDS             complement(156353..158080)
                     /product="Uncharacterized protein {ECO:0000313|EMBL
                     :KKN74480.1};  TaxID=412755 species="unclassified
                     sequences; metagenomes; ecological metagenomes.;"
                     source="marine sediment metagenome.;""
                     /codon_start=1
                     /transl_table=11
                     /translation="MTDKILNLDKNSRRLAKGAPYDIESEINNLILSLSNVNIDYDKI
                     KNAYPNNGQYVHVPGQHNTVHWLQAVKDIYYREKNGATRVDAIRQTTRGWNPMETFDF
                     LNWLKFYEEGAHLKYKMAQWYVNDNLGPGYFLHVKPDPAQPAIPPVSGKDIDYARDAA
                     ADEMSLSEKKQIIEKQRQKIIGRLDSAEKLLRSQEGQLFAGKELESLMEAIYALKKKV
                     QLVNKLSTATKLYEDMIIREANILNRKGFIKAADMLHSLAQPLTPASPAPPNLGSGSV
                     GGLPSMGPGMAQNPPESAPNEMAPLPTEEQQPEGIKEFLDRMETANFTTNEEDDQDTL
                     DVKLDDLSVEDLIVEAQIPPIDEPMTDEPRPAPLNPRGPFRAAPSLDTPKPAEMSAAV
                     TEEPLEVSEEDVPDTEETKTPISNFDSKLDKLFDSVTVADVVSELESLSKIFKTREIP
                     RRLSRADMMLDSLGLAPFFPALSEAQNKSLEANNYIATRVDDILAKLRGSLSAKEIDL
                     QGDNVGEHPELSQIKNKLKSDEDKETARKNMRKELGTPPGQPAKETPEVELAEDLGAP
                     VAPAIKPLV*"
                     /db_xref="A0A0F9SZX4_9ZZZZ"
     gene            complement(158082..158834)
                     /locus_tag="SR-VP_4-6_scaffold_141_4176636_prodigal-single
                     _166"
     CDS             complement(158082..158834)
                     /product="Uncharacterized protein {ECO:0000313|EMBL
                     :KKN74479.1};  TaxID=412755 species="unclassified
                     sequences; metagenomes; ecological metagenomes.;"
                     source="marine sediment metagenome.;""
                     /codon_start=1
                     /transl_table=11
                     /translation="MNKNALKKIIEHPDKDEIINKLIMGFSSKDVYDWLKHKYTNVSE
                     TKFVIAEKSIKSFQNNYLDLYSIIQEDIAKTKIAVATNTEDQLELSVQNLPAYKNILL
                     KTANEELDIRQIVKNLCIAVETRLSQVFDEIQENPRDINTKIDRLLIEYAEVLGNILE
                     KYYKFTESPADQVIQHNVTLQVVDQHISVFYDVIKEVLSKMDLETSLYFMEVFTERMS
                     KLKLPEKDAIPTTEVRLAEAKILNETINKRIN*"
                     /db_xref="A0A0F9T5M5_9ZZZZ"
     gene            complement(158845..159561)
                     /locus_tag="SR-VP_4-6_scaffold_141_4176636_prodigal-single
                     _167"
     CDS             complement(158845..159561)
                     /product="Uncharacterized protein {ECO:0000313|EMBL
                     :KKN74478.1};  TaxID=412755 species="unclassified
                     sequences; metagenomes; ecological metagenomes.;"
                     source="marine sediment metagenome.;""
                     /codon_start=1
                     /transl_table=11
                     /translation="MRISELLYAMASWLESPNNEALLLAEYDADCLKIVAESCVAAAK
                     TLKAAAEQVDTVEPEPESNITSESIQGLAEIASAFDSSGDVELKKQASVIDELLLTIA
                     AMPSAFAERKDLLENRVTELKKKYQQPREELHKTNRIAETEKGINKSNMTKNFRILEA
                     PLSSRYCPDHPGAQIARVGEHMWQCELDKKTYNFETGFELNTGEKVPGGDVSQQTQGL
                     DTPTHAIFDSREGRLATNKV*"
                     /db_xref="A0A0F9W8T7_9ZZZZ"
     gene            complement(159558..160556)
                     /locus_tag="SR-VP_4-6_scaffold_141_4176636_prodigal-single
                     _168"
     CDS             complement(159558..160556)
                     /product="hypothetical protein"
                     /codon_start=1
                     /transl_table=11
                     /translation="MRLFRLAKILERRYSLKAEAADLQQVMNDVKKDVINAYKLYVSG
                     KTAKEPVLQLLANHKEQFSKAVVSIMEDIIANIDTYTPVQLFNRINKILGLINPKIVE
                     EGQLTKDMARKFIDNSISENMSRESIRNWRDHVKVKFEMVTSRLSSILEKQAKILQKF
                     LPKEVPLEGGGAERQRGELSKEKLRRFMETPAAQKYGLDNMDIMQKVLFYPDLRDLVT
                     TIINSIDRGHTPLDGPKIMEEAKEIAEALKLKQTNEPFFGANEEQAKKQLKYQHPTPE
                     QIAGKETAEREAEELKKKRLQENKEFSDMVKKQEEEKLLNKYNSLSFSDWLNGSDK*"
     gene            complement(160560..162158)
                     /locus_tag="SR-VP_4-6_scaffold_141_4176636_prodigal-single
                     _169"
     CDS             complement(160560..162158)
                     /product="Uncharacterized protein {ECO:0000313|EMBL
                     :KKN74477.1};  TaxID=412755 species="unclassified
                     sequences; metagenomes; ecological metagenomes.;"
                     source="marine sediment metagenome.;""
                     /codon_start=1
                     /transl_table=11
                     /translation="MSYDKIQQLVGSLAKSVEDNQKIAIPVLAAKLNKFFEAYPHDQT
                     IGSMVRVVDQMALNNNLFIRRAEFKDLYRRLYSRNSKFAELFKDELGVVETESPTTTV
                     PRDDSSNIKSYEVADPILANALNSVFDKNLPVKMYSQALATTALKSVASALDAWNLKP
                     SSIDVKDGNDKFLVICADYETPKGITSLYVPIEIHNNTITEASVFMANAGPQELNNTN
                     IKSYLTSHAGDKLKVNASGILHALTAAVSENREISDAELALTRLNATRQGKSEFFQGQ
                     IVGQKIAEASVQDVSLPKYDEFESFEKTFTIPSGEARWRFGDNVAHGMNHITRELKSF
                     GFKNAQVVVSGSDENTIFYGVSLDAGKVAFTIPIKISKNQINKPSYLLCNGSLASFDF
                     EGINKLYTDNQTDYKVASVASPLYGLKPSEIINTIRQAMTESNYAKAEDALNVLSNSN
                     DEKAYATGLQVYLHGLTNKKEAQTTCSMIVKNATSEHPICGHTGLPVHKVFQDKYGNC
                     QPLYRKGMAETYEGASFINAKIFG*"
                     /db_xref="A0A0F9THT9_9ZZZZ"
     gene            complement(162175..162633)
                     /locus_tag="SR-VP_4-6_scaffold_141_4176636_prodigal-single
                     _170"
     CDS             complement(162175..162633)
                     /product="Uncharacterized protein {ECO:0000313|EMBL
                     :KKN74476.1};  TaxID=412755 species="unclassified
                     sequences; metagenomes; ecological metagenomes.;"
                     source="marine sediment metagenome.;""
                     /codon_start=1
                     /transl_table=11
                     /translation="MPRYSIDYSGLENKIYKKAYRLADVKDRLEKVAFDIVKFKDSDK
                     SAELWQVQSADDGDYIVALYQSDEPEEKTAAWGVRINKLASAIEISYKGDPIVKIAAS
                     KLGIPPTDLNKVESYLPAKLASNKKLVKALLNELSESAKKEVLNKYPELY*"
                     /db_xref="A0A0F9VLW2_9ZZZZ"
     gene            complement(162735..162917)
                     /locus_tag="SR-VP_4-6_scaffold_141_4176636_prodigal-single
                     _171"
     CDS             complement(162735..162917)
                     /product="hypothetical protein"
                     /codon_start=1
                     /transl_table=11
                     /translation="MKSGKKDNKVQIRNFWSDKVVNVIKIFCYIFGHSWEQNELDPWE
                     DPDYCSICRRPGRNKW*"
     gene            complement(162904..163344)
                     /locus_tag="SR-VP_4-6_scaffold_141_4176636_prodigal-single
                     _172"
     CDS             complement(162904..163344)
                     /product="Uncharacterized protein {ECO:0000313|EMBL
                     :KKN74475.1};  TaxID=412755 species="unclassified
                     sequences; metagenomes; ecological metagenomes.;"
                     source="marine sediment metagenome.;""
                     /codon_start=1
                     /transl_table=11
                     /translation="MNKRQNRSDRYQWVLLETVCSNDMMEAFCNEESIYNRLNPYNYD
                     EGLMDLEEQLKKEFWRVVDTLLTPRQREVIRLYADGYTQMEIAKMLNVNQSSITKSLN
                     GNVDYKNGKRVYGGARKKIKKIIEMDDKIKDILHKMQILRDEKW*"
                     /db_xref="A0A0F9SZX2_9ZZZZ"
     gene            complement(163354..164061)
                     /locus_tag="SR-VP_4-6_scaffold_141_4176636_prodigal-single
                     _173"
     CDS             complement(163354..164061)
                     /product="Intron-associated endonuclease 1 n=1 Tax
                     =Clostridium saccharobutylicum DSM 13864
                     RepID=U5MY16_CLOSA"
                     /codon_start=1
                     /transl_table=11
                     /translation="MHYLYKITNTENKKVYIGQTNNPILRWSQHKSNAKYNRGQQVIT
                     RAISKYGADKFEFEVIATCLTQLNADEMEALIIIQYDSCNPIKGYNIAAGGNTTPRTY
                     DMLQKISKSLKKHYETHDNWLKGGTLTEDWKKKISKSSMGKGGTNTGKSFNNNWKANI
                     SKSLIGKPLSEDHIKNLSESHKGIIPSNRKITFEVAEQIRAEYSLGSITQKQLGVKYG
                     LSQDCIFKIIKKRTYIK*"
                     /db_xref="UniRef100_U5MY16"
                     /db_xref="csb:CLSA_c35600"
                     /db_xref="U5MY16_CLOSA"
     gene            complement(164109..164855)
                     /locus_tag="SR-VP_4-6_scaffold_141_4176636_prodigal-single
                     _174"
     CDS             complement(164109..164855)
                     /product="DNA primase n=1 Tax=Thermocrinis albus (strain
                     DSM 14484 / JCM 11386 / HI 11/12) RepID=D3SM07_THEAH"
                     /codon_start=1
                     /transl_table=11
                     /translation="MFDKITNACQYLLENYPEAEICRNYLGSRLDSESQKKFQFGYFP
                     NVQNIQALISLVGEELLKECGLLYSRNIEDSLCPRQINFSFFEDHPLVLPFKDTYGNV
                     VALVGRTLLDDKDRKVFKYKNTEFTKGNYVFGLFENKRDIIQQNCVYVVEGQFDVIKS
                     VEKGFKNIVALGSSNMTSYQLSVISRYTNNIFLLLDNDEAGQKGRKRIIDKFGALANI
                     RNFYLPDNVKDIDEYLHHNSYDDLSFIVKD*"
                     /db_xref="UniRef100_D3SM07"
                     /db_xref="A0A0F9T5M1_9ZZZZ"
                     /db_xref="tal:Thal_1155"
                     /db_xref="D3SM07_THEAH"
     gene            complement(164921..165259)
                     /locus_tag="SR-VP_4-6_scaffold_141_4176636_prodigal-single
                     _175"
     CDS             complement(164921..165259)
                     /product="hypothetical protein"
                     /codon_start=1
                     /transl_table=11
                     /translation="MPFSMVCMNKGCGKQMEPYLDPKDDKVYCSQCNRELSNITHFAR
                     IQMKSLRQFKPKNTISFAVKCPKCGKEDRPKVVKDDIVCVGCQKPLDHLSEPFKIMLR
                     EKLKTVGQDI*"
     gene            complement(165259..166194)
                     /locus_tag="SR-VP_4-6_scaffold_141_4176636_prodigal-single
                     _176"
     CDS             complement(165259..166194)
                     /product="UPI0003DEABCD related cluster n=1 Tax=unknown
                     RepID=UPI0003DEABCD"
                     /codon_start=1
                     /transl_table=11
                     /translation="MNLKEAYNVFGISPGSTQEEIKKQYKLLAKVWHPDINKAPDAED
                     KFKKINEAYQCLQNGKGDDREPTIRRSSYYNPFEQSNYMEAKNIDLDITISFKESVLG
                     CKKDIKFSRHTKCNSCNGQGEVNINNGCTSCNGRGQVVNKNGNAIFIQTCMQCHGNVT
                     TEPCKVCNSDGFMDAETSVNVNVPGGVQDGNILRLGNMGNYIGQFIAFERYTDVHLTI
                     KVISEPGLSLSGINVMSTLDLTLLEALQGCTKRVKTINGNKEIEIKPMSRHNDQIIIP
                     KMGVNNIGDQVVSLNVSYPKDINKIISVLTEKGLN*"
                     /db_xref="UniRef100_UPI0003DEABCD"
                     /db_xref="A0A0F9THT3_9ZZZZ"
                     /db_xref="trd:THERU_07735"
                     /db_xref="UPI0003DEABCD"
     gene            complement(166191..166751)
                     /locus_tag="SR-VP_4-6_scaffold_141_4176636_prodigal-single
                     _177"
     CDS             complement(166191..166751)
                     /product="Uncharacterized protein {ECO:0000313|EMBL
                     :KKN74471.1};  TaxID=412755 species="unclassified
                     sequences; metagenomes; ecological metagenomes.;"
                     source="marine sediment metagenome.;""
                     /codon_start=1
                     /transl_table=11
                     /translation="MTKKILGFDASSTTIGYSIIEIDDNDDIKLIDASYIKPLKKGHI
                     IERISHTRDIINNLINKVKPDYIAIEDIIQFMKGKSTAKTIIMLTTFNRMVGLCAFDY
                     LKRPPELFNVMTIRHGIKIDKKFPAKEEIPGVVAYHLGISFPFELNKKGNIKEENYDK
                     ADGIAVALYYAFKLTNKLKTKKTKKP*"
                     /db_xref="A0A0F9VLV8_9ZZZZ"
     gene            complement(166830..167540)
                     /locus_tag="SR-VP_4-6_scaffold_141_4176636_prodigal-single
                     _178"
     CDS             complement(166830..167540)
                     /product="Uncharacterized protein {ECO:0000313|EMBL
                     :KKM56174.1};  TaxID=412755 species="unclassified
                     sequences; metagenomes; ecological metagenomes.;"
                     source="marine sediment metagenome.;""
                     /codon_start=1
                     /transl_table=11
                     /translation="MTTTFGEVNWSDDVYGDGNKKQTNSKDLFLRLEEGSNELRLVTQ
                     PFQYLVHKYKKDGDPGFGQKVACSAIHGSCPLCAANDKAKPRWLLGVISRKTGTYKIL
                     DISFAVFSQIRKLAKNTQRWGDPTKYDVDIVVDKNGGATGYYSVQPISKEPLSAADQK
                     IKDDADLDDLKRRVTPPTPEVVQKRLDKINGVTADTVPAATSAAKKVASAPVVSMTDD
                     EDLGTSFPAYEGEAPAQS*"
                     /db_xref="A0A0F9LQU1_9ZZZZ"
     gene            complement(167616..167927)
                     /locus_tag="SR-VP_4-6_scaffold_141_4176636_prodigal-single
                     _179"
     CDS             complement(167616..167927)
                     /product="hypothetical protein"
                     /codon_start=1
                     /transl_table=11
                     /translation="MAFKNKKSNQKNTMTDSVDNVVLEGVLKVADSRKQNAWEGTMTD
                     LNSMLVRVLGTKKSKMLPGSPSSLRVVLNRIMNRLRVRGVKVTFGRMTDRVRTRFVQV
                     F*"
     gene            complement(167951..168346)
                     /locus_tag="SR-VP_4-6_scaffold_141_4176636_prodigal-single
                     _180"
     CDS             complement(167951..168346)
                     /product="hypothetical protein"
                     /codon_start=1
                     /transl_table=11
                     /translation="MKRVMNKMSDKDFAVNPVGQRNDSGSILAGGMPGSQISKKPSYL
                     VLLEDTVGKTKLIKRFITLDKPDILQGFIQVKGFFTDEDEDTIINNLSDLLTSVKKEL
                     ICEMMFPVHRIINIRSLVFNAIKNQTLVK*"
     gene            complement(168327..169322)
                     /locus_tag="SR-VP_4-6_scaffold_141_4176636_prodigal-single
                     _181"
     CDS             complement(168327..169322)
                     /product="Uncharacterized protein {ECO:0000313|EMBL
                     :KKM56172.1};  TaxID=412755 species="unclassified
                     sequences; metagenomes; ecological metagenomes.;"
                     source="marine sediment metagenome.;""
                     /codon_start=1
                     /transl_table=11
                     /translation="MTEKQTIEKENKKLVAGIDINKLVKKAQESYAKKDQGLAKKLST
                     GKTIIRPTEDKDYVVWTKGDHWKALTNLKGLPFGRIVQISGKPDSGKSTHAMAFMKFA
                     QDQDVLVILWDSERKFSPKRFDDKIGGNSDQLLVVDTNKIIDGAKAVAQLIHAAKEIN
                     PNVKILIVWDSVGASLNSTEDKEDDEDFSQQPGVSAKENSYAIKKFNKLANKYMNKET
                     GEETIATLIINQTYASIGMGAPTQIEKGGNEIYYLSSVIIQLSRKQDLNRVKDGDKYK
                     YGIVSRAKVKKNHLFEGSECISELDLVVSADGIHLAKDVKSFDDIKGWDDEESDE*"
                     /db_xref="A0A0F9L633_9ZZZZ"
     gene            complement(169331..169753)
                     /locus_tag="SR-VP_4-6_scaffold_141_4176636_prodigal-single
                     _182"
     CDS             complement(169331..169753)
                     /product="hypothetical protein"
                     /codon_start=1
                     /transl_table=11
                     /translation="MIDFNDVEKIIEKCFTEMEEASRSKYDADIADQTAALFLVAQMK
                     LSLLIEDAELKVKNSKNEIIRLEGEKYFDYKIANADKKITENMLSSYVAKEPDIVRVR
                     TENASAEANYKKWNYILNVLKDGHIFFRNLSKNKTWNE*"
     gene            complement(170085..170426)
                     /locus_tag="SR-VP_4-6_scaffold_141_4176636_prodigal-single
                     _183"
     CDS             complement(170085..170426)
                     /product="Uncharacterized protein {ECO:0000313|EMBL
                     :KKM56170.1};  TaxID=412755 species="unclassified
                     sequences; metagenomes; ecological metagenomes.;"
                     source="marine sediment metagenome.;""
                     /codon_start=1
                     /transl_table=11
                     /translation="MTVGIIDNKKIDLTEDEWSMYHKIVKSYTNMTNKGEDLFIDLFE
                     TDNNGIIIFLRPPTRRQTSFEVFLFLMSIFQHQHLRLMHTQVDDVCRQMKDKIQEMDE
                     KISSKISKKNK*"
                     /db_xref="A0A0F9IPY0_9ZZZZ"
     gene            complement(170441..171205)
                     /locus_tag="SR-VP_4-6_scaffold_141_4176636_prodigal-single
                     _184"
     CDS             complement(170441..171205)
                     /product="hypothetical protein"
                     /codon_start=1
                     /transl_table=11
                     /translation="MKCVSCEVEINPKWRHAIDINVCPFCGKGIMEEHLKNLLTSLRE
                     VMEKLIDYPDQINDWMLSNFNFIKTDSPNKKYTVKVKTEVGEEEVVAEKVQSEDATSD
                     FFKRAEVKLTIDKENTKSPSGPNSFRSVSEKTQYLKDMAQQIKKEGASGIVNETGLAT
                     MISPDMLEKADPEAVVEYQNLMTGGEVSSALPDSDDDEIPSVVMAMANKAKGKGGDVS
                     AADLTKLREMQNRVKNSRANFESGDNRSGKNGFSRA*"
     gene            complement(171202..171639)
                     /locus_tag="SR-VP_4-6_scaffold_141_4176636_prodigal-single
                     _185"
     CDS             complement(171202..171639)
                     /product="hypothetical protein"
                     /codon_start=1
                     /transl_table=11
                     /translation="MPIRTVKSYSDRGNIKQLVQRHENEVPFTNFELRIKKLYDCAVK
                     NKNLCLLSSLGFITTDYINDKTALPLSIYRLRQITNNIIEQSKDKIFIMKQDLDNCFM
                     ANNQYCLAVKKAENRQRESLIKVANVNYSSKVCKRSFWKASDK*"
     gene            complement(171641..172072)
                     /locus_tag="SR-VP_4-6_scaffold_141_4176636_prodigal-single
                     _186"
     CDS             complement(171641..172072)
                     /product="hypothetical protein"
                     /codon_start=1
                     /transl_table=11
                     /translation="MKILNKTPRLLSLYTSVILGVINFSLSFVKKMFFHILTVNQIDP
                     NSYILGKQLRDLESTFTNAFAQKHEKEYDQNIDLPSFLKKKGFYTFYNQQSGLEKVQK
                     QLPELHITHENFDKLTDISRWEDPQTNQIMSAVNNSNNVKE*"
     gene            complement(172075..172881)
                     /locus_tag="SR-VP_4-6_scaffold_141_4176636_prodigal-single
                     _187"
     CDS             complement(172075..172881)
                     /product="hypothetical protein"
                     /codon_start=1
                     /transl_table=11
                     /translation="MSFIKLKEYCKNHSVAYITGYRWFKNGQIPGAYQTDSGTILIPD
                     NFNSNSKNKTDKIDAISLLLEKSIEFNNNDASIIDFTAYILSNFSFSLNESFNVPIYS
                     KNKPKSEDIQKSFQKFIPTKEETDRLKTIKALIKDDKSPTITLNEFNTLIEESNGDDT
                     SEVLDTATDLSSIFSSSPIMSELSVLYNNIVEGTVARNNVDFASTPQQINYTSSTAAT
                     DAFSNSFDQSNQSLTESKLYSSSSTIPLINGSLKALGSPRARRGRKPGKK*"
     gene            complement(172868..173020)
                     /locus_tag="SR-VP_4-6_scaffold_141_4176636_prodigal-single
                     _188"
     CDS             complement(172868..173020)
                     /product="hypothetical protein"
                     /codon_start=1
                     /transl_table=11
                     /translation="MINNHIKFCKICCKTIPIGLFETIQYICSMCQALNSKRNIKEKA
                     RDYVIY*"
     gene            complement(173086..174339)
                     /locus_tag="SR-VP_4-6_scaffold_141_4176636_prodigal-single
                     _189"
     CDS             complement(173086..174339)
                     /product="DNA polymerase III subunit alpha (EC:2.7.7.7)"
                     /codon_start=1
                     /transl_table=11
                     /translation="MGNIKSVVDVGKFQTYDLEVDHPDHQFYLSNGMLTSNSHSTLYS
                     MTSYKTAYLKAHYPVEFLMANLMAEVKSNAPDAKSNIEKIKKELKAQKVKIIPPDINH
                     SQLTYTISENNKLLTGLDALKFVGDEAIADILAKRPFNNFFDFMARVDSKKVRANNIQ
                     ALAASGALDIFKIPRRLIFQYCSDYRKKLQIWLKKNDPKVDTFVYPWPKELDWSLSEL
                     YALEQFYLGESFICKMPEAYGKFFKDEHNTIADIKKSKDRTALTSIKVVIKDFFEFKV
                     KKEGSKYYGQSMIKAVIEDKNGEQCKCTIFPDRWKIIQNRIKEIHSKYEFDVGLALHF
                     SGSTNNYEDDMGIILDQLFNVSPIPALPEDLKIKKKVNLKEAKAKLTDNLVKKSNEIK
                     DLFEQIEDSLYDEGLIDLDENEDNN*"
                     /db_xref="top:TOPB45_0433"
                     /db_xref="UniRef100_F8C3Z9"
                     /db_xref="A0A0F9P206_9ZZZZ"
                     /db_xref="F8C3Z9_THEGP"
                     /db_xref="2.7.7.7"
     gene            complement(174326..175225)
                     /locus_tag="SR-VP_4-6_scaffold_141_4176636_prodigal-single
                     _190"
     CDS             complement(174326..175225)
                     /product="hypothetical protein"
                     /codon_start=1
                     /transl_table=11
                     /translation="LIEGIDFVICKICNFHAQNLGIHLKKIHNLDVSNYDGLTVSQNS
                     HTKYSENHFQYLKHAKENNVDLTQYWQSISYGVSKAILSNPAEIDRRSKMMHKLNDKQ
                     QYDPEFKSIISKTAIKTSARPEIQEARSKKLENWRKENPNDFYEKCIKKMINSFQSKP
                     EKKLFEFVSLLKEFDFKRNQFIKSTNFSSLSKRRQIDIVDKNKRIYIEFDGKIHFISV
                     FGDDVLLKNKIRDDEVEQHIYNHNWTLIRISHDQFKYATKMVNGIKQDNSYFKQECLY
                     KLVMLLNENKPGIYKIGEAYGKY*"
     gene            complement(175276..177981)
                     /locus_tag="SR-VP_4-6_scaffold_141_4176636_prodigal-single
                     _191"
     CDS             complement(175276..177981)
                     /product="DNA polymerase III, alpha subunit (EC:2.7.7.7)"
                     /codon_start=1
                     /transl_table=11
                     /translation="MTNFVSLHNQTDYSILDSLISPKDLLMRAKELNQPAVAITDHGT
                     LAAAWDAWKASKETGVKLIIGCECYFQDDASNTGEKFRHIILIAKNAIGYKNLLTLNK
                     KGFDQSSFVGKRVYSVLDWKLLEQHTEGLICLTACGNGIISQLLMNKKYDEAEKTLLR
                     LKDLFGDNLGIEIQPNNMKRGSNIYNDEIDQKFLNHRLIALGKKHNIKIVPTCNTHYL
                     KKEDVATHDVFLAIGSHQTVFSNFRLKYSVPDFYLKSSDEVKAFFSRNYGDEFAEEIC
                     NNTIYFSDMCENPEWIDPKFSNPTGKELPVFPVKDEPDYETGYQKWLETAAVPNNLAE
                     DQMFLRYKCDQAFESRIKELNDENRKQYLDRLEEELDVIEFHGFSSYMLIVADFIDWA
                     RKHDIAVGDGRGSVGGSLIGFLLGIHQADPIKYNLIFARFHNKEKSSFPDIDTDFAPS
                     GRARVQEYLRNKYGADHVAHVSNVNTITPKVYVRDIARACELGGSRDEAIRIGNDVAD
                     CIPSDIHSIDDALARVPLFAEYCKKYPQFITYKEICGKYRAWSTHAGGIIISARPLTG
                     LVPLRKDKDGALAIEYDKDKAEENGLVKMDTLGLSTLDIIGETYKIIKERGKIVPSLQ
                     LDYDDQDITTYNLITGGDTFCVFQLGTSAGTIDLCRRIKPANINDLANINALARPSAR
                     DMRNDFIATRDGKKKMSLLHPKLGRAFNNTYGFGLYEESLMYLAQDVAGWSLHGADRL
                     RKLTKEKGKNPKKVQQWRSEFIAGAIQVGVNEEIAKRIWDEVVDKFQGYGFNNCVFFL
                     ETVDIYDYDGKFLKTKTFEEVVVGDYIRSRDEKTKKDIFLMVVKKHDNKIQPLVEVEL
                     TTGEKVKCTMSHKFRVEETGEMLPLWKIIKDDLTIIVNTVGISAD*"
                     /db_xref="tam:Theam_1502"
                     /db_xref="UniRef100_E8T4K5"
                     /db_xref="A0A0F9P206_9ZZZZ"
                     /db_xref="E8T4K5_THEA1"
                     /db_xref="2.7.7.7"
     gene            complement(178100..178765)
                     /locus_tag="SR-VP_4-6_scaffold_141_4176636_prodigal-single
                     _192"
     CDS             complement(178100..178765)
                     /product="hypothetical protein"
                     /codon_start=1
                     /transl_table=11
                     /translation="MGKQAGFTENARRKAQIHELITVSYHEAGHVIYGLLHFMKIDQA
                     FLFESKTIKGRINGLTHFDSILNPGELFDSDLIAGRVNAEVCMHYAGLVAEKHLFKMT
                     SGSDKFPLFLKDGSEDDIYEVAQMIKKHNLALPGKKRYAYKKKLMKETLSELQNNWKA
                     VSLVAHVLFEKKKINFLELKELLTKKSADKEFWKEQFKTINYIFDNRDTLDEKKLKSI
                     LLI*"
     gene            complement(178769..179047)
                     /locus_tag="SR-VP_4-6_scaffold_141_4176636_prodigal-single
                     _193"
     CDS             complement(178769..179047)
                     /product="Uncharacterized protein {ECO:0000313|EMBL
                     :KKN25837.1};  TaxID=412755 species="unclassified
                     sequences; metagenomes; ecological metagenomes.;"
                     source="marine sediment metagenome.;""
                     /codon_start=1
                     /transl_table=11
                     /translation="MKIERFTLQTCCGGKSIVFKLGQPISRELLDFLVKLGYRESSHF
                     TKAGILYADNSDFIVTGPFGADKLQVKCRKLDCEQKLNDFESLLLTLG*"
                     /db_xref="A0A0F9PMN0_9ZZZZ"
     gene            complement(179051..179374)
                     /locus_tag="SR-VP_4-6_scaffold_141_4176636_prodigal-single
                     _194"
     CDS             complement(179051..179374)
                     /product="Uncharacterized protein {ECO:0000313|EMBL
                     :KKN25838.1};  TaxID=412755 species="unclassified
                     sequences; metagenomes; ecological metagenomes.;"
                     source="marine sediment metagenome.;""
                     /codon_start=1
                     /transl_table=11
                     /translation="MSKTNASNASNSVIPEKWMKIVNKMPDFKDMAEAASIDQLKKII
                     VDSEGNIYTQEQEMSEDVQLNSAKELVKDYSAKYREAIKYQTAKVKYALFLLESKGVD
                     LDNKD*"
                     /db_xref="A0A0F9S913_9ZZZZ"
     gene            complement(179388..180635)
                     /locus_tag="SR-VP_4-6_scaffold_141_4176636_prodigal-single
                     _195"
     CDS             complement(179388..180635)
                     /product="Trigger factor n=1 Tax=Geobacter sp. (strain M18
                     ) RepID=E8WM91_GEOS8"
                     /codon_start=1
                     /transl_table=11
                     /translation="MQIEVTELESCKLSVHYEADAGQILDKRGEILNAFKKAPVSGFR
                     PGKAPIDAIKMHYRQQIEEALKRALAEDAYHNTLFEKKIKPHGAPRFNTMLLTDGKFT
                     CEFDLYTKPEFELTSFSNLEIPKPHSETTESEMVEKLLQELRIRFGDIVPYTDTDFVQ
                     MGDNVILNYESTIDGVKLDNLCADGEMITVGANQISVIDDNILGMSVSETREFDFVVP
                     EAALPSLSGKTIHFKVTLNTGSKTIPCALDDELAKKVGRNNIDELREFVRGTATAKVN
                     LMKQAELNNAVSEKLVSDNKIDVPNWMTLSEAQYLAHKANLDWTNLADEDKEKYMEIA
                     NKNVKLSLILDKVRETAPEAQLSDQEVFDIIKQNLANTKVNTSLDEVMQEMNRTGYLQ
                     ILFSRIRDEHTLDYIVKSIKVLE*"
                     /db_xref="UniRef100_E8WM91"
                     /db_xref="A0A0F9P6Y9_9ZZZZ"
                     /db_xref="geb:GM18_1130"
                     /db_xref="E8WM91_GEOS8"
     gene            complement(180672..180821)
                     /locus_tag="SR-VP_4-6_scaffold_141_4176636_prodigal-single
                     _196"
     CDS             complement(180672..180821)
                     /product="hypothetical protein"
                     /codon_start=1
                     /transl_table=11
                     /translation="MEFYKDELDKLYGILNSIERQLSFVNKIKGSKLLAQGEELKMYV
                     LKELN*"
     gene            complement(180838..181626)
                     /locus_tag="SR-VP_4-6_scaffold_141_4176636_prodigal-single
                     _197"
     CDS             complement(180838..181626)
                     /product="Uncharacterized protein {ECO:0000313|EMBL
                     :KKN25840.1};  TaxID=412755 species="unclassified
                     sequences; metagenomes; ecological metagenomes.;"
                     source="marine sediment metagenome.;""
                     /codon_start=1
                     /transl_table=11
                     /translation="MINEELRLSVSKTKCFNQCKKQFEFSYILKLPKKEHDYHTFGKF
                     CHAVLEVFHMAYINGSQEPYNIIMGQAFKEAWLEYKDHMTPEMKKECWELIDKYLRIV
                     SQDKKNNLSANVIGCEKHFEFKISDNLILNGMIDRIQIDADNVIHVADYKTTKNKKYL
                     KNDWFQLLTYAYTIINEDPSIEKVRASYILLRHNFEYITTEFSVPEILKVKDQYLEYA
                     RQINAETEYVPNPTALCNYCDFLNLCPEGKTKSFNQNVYGEVNW*"
                     /db_xref="A0A0F9P210_9ZZZZ"
     gene            complement(181616..182326)
                     /locus_tag="SR-VP_4-6_scaffold_141_4176636_prodigal-single
                     _198"
     CDS             complement(181616..182326)
                     /product="hypothetical protein n=1 Tax=unclassified
                     candidate division KSB1 RepID=UPI00035C9E72"
                     /codon_start=1
                     /transl_table=11
                     /translation="MNTSFKCKLCTETDQDKFRSKIVRGKTYYEKCCKSCEAMKSREY
                     YHSHKVERALYQKEYLLKNKDSVKVKKKKYDSERYSVNVNKILVKVKDYRLNNKTKIN
                     AAKRNRRKNDPAYRLRYYISNRIRKILKQSNCKKNTSCLKYLNYTFLELKNHIEKQFE
                     SWMTWDNHGLYNLNVWKDDDICTWRWSLDHIIPQSNLPYTSMMDDNFKKCWALENLRP
                     LSAKQNYLDGIKRVRHDK*"
                     /db_xref="UniRef100_UPI00035C9E72"
                     /db_xref="A0A0F9S2Q9_9ZZZZ"
                     /db_xref="put:PT7_P051"
                     /db_xref="UPI00035C9E72"
     gene            complement(182354..183343)
                     /locus_tag="SR-VP_4-6_scaffold_141_4176636_prodigal-single
                     _199"
     CDS             complement(182354..183343)
                     /product="Uncharacterized protein {ECO:0000313|EMBL
                     :KKN25841.1};  TaxID=412755 species="unclassified
                     sequences; metagenomes; ecological metagenomes.;"
                     source="marine sediment metagenome.;""
                     /codon_start=1
                     /transl_table=11
                     /translation="MAVITISIEESSEQIVAGFPKTITITTNVPATIFFTLDGSVPTV
                     FSTIYTGPIFLPSDKLTVVLNTFASNGTDSSPIITETYITDMVSSNARLPHSGTDAAA
                     GSVIPDLYPFGTNADQPSGRFLNPADAGITINNPAKSEISSGFDGSGAPNAFTNDPFD
                     LEHYSVQYSTTDAEGNTGIGIGTLPATVKIQLETPIPEQSEQFSNLFDPRAFVIFQDF
                     SKEDPNDPPQINRASFTLENGERARDGNYYFNSGLDAPPTSGTFVRSAFNPRNNTMTY
                     YYIDTWTNRWVISTQPFVPDPNVGSNLSGVVGGRGPGSNRVFEWIPFQRRVLF*"
                     /db_xref="A0A0F9RLJ6_9ZZZZ"
                     /db_xref="GWB1_sub10_ACD81_Chromosome_FINAL_302"
     gene            complement(183344..183658)
                     /locus_tag="SR-VP_4-6_scaffold_141_4176636_prodigal-single
                     _200"
     CDS             complement(183344..183658)
                     /product="hypothetical protein"
                     /codon_start=1
                     /transl_table=11
                     /translation="MSVEGLKQIYIPQYLIAGKEKFYKLLLINALNKLIMINKGTFRG
                     ITPDIEYLLCYEQLIILYRREGEGGYLEMASVFRRLAHKIYRIMLKRGMTSYNSNFLN
                     LV*"
     gene            complement(183684..184304)
                     /locus_tag="SR-VP_4-6_scaffold_141_4176636_prodigal-single
                     _201"
     CDS             complement(183684..184304)
                     /product="hypothetical protein"
                     /codon_start=1
                     /transl_table=11
                     /translation="MYKISITGKANSGKNTVSHILSDAIRAKTGLPLSADNRDARIWR
                     AQNIAFADPIKKMVKQMFPQIPSKHLYGSSQFRSLPIPGAFKDGVPLTIRQLLIDLGT
                     GVGREYKKNLWLDVFDNTFGKAVKKNKDLVIVTDVRFRNEFDHLKKLGFYQIRLLRDD
                     IAKINHISETNQDSIKDEEFDYILNNNGSLEDLRTEVCKIVKQLIT*"
     gene            complement(184314..186557)
                     /locus_tag="SR-VP_4-6_scaffold_141_4176636_prodigal-single
                     _202"
     CDS             complement(184314..186557)
                     /product="SMC domain protein n=1 Tax=Caldicellulosiruptor
                     kronotskyensis (strain DSM 18902 / VKM B-2412 / 2002)
                     RepID=E4SF84_CALK2"
                     /codon_start=1
                     /transl_table=11
                     /translation="MKLLRLYIKNFMCHENSFIDFTQFSAALIVGKLENNDLFSNGVG
                     KTTIFKAIEYVLFNQADVNLEKIVRDDTPVCQIVMDFMVGTQEYRVSRTRTRKGNTDL
                     SLFQRNAMPGEECEVYHIISDALDTNINGREMYTPIMDEKYWKDISGRRAADTEKDLA
                     KLIKLNYKSFRSTIHFIQNDFSGLTTATPEKRKAILKDALNLIIYSKLEKLAKDKYNI
                     LSKDIDKTKLLIENLGTPDKDLIDLNKKISETDIEIRNKTKQLNKDLLNLEKLNAQIG
                     ILSTDLSNLENKFASLITQEQSLVNEKSRMESSIKEYTTKKNNVVKVAQDLVNEINKL
                     KDAQVKLAQIDYSKIDILNEEISQQQNEIFNLNLAIQNQLYKYEELKIPLPAGSKCKD
                     CQQTLTKEHRDICQKQIDKDLKICQKNIDETKNSITKMGAIVLEKQQNVNSLSLSKQQ
                     LESLNIKISTKNKEILDKRAMHDEYNALLDKHSNDLKSKLLELNVVQQELKSHSMEES
                     KNIKSQINNIKEQINSLNIKSNSLRKEITQYTSNKAVLQHNIDQKNQDKSKIIDLKKA
                     LETLEKDASIYPSVIQAFSSTGIPNLIIQNVLDDLQVEANALLSQLKPGLQLSFFVEK
                     TKTDGTEADTLDIKYFVNNKERYYEVLSGAMKLAVTFSLKLGLSFLLSKMMGTDIKFL
                     LLDEIDQSLDKAGVDAFADIVKFFQKDFTILVITHNDRLKDKFSHAILVEQDINMVSR
                     AMVVSSW*"
                     /db_xref="UniRef100_E4SF84"
                     /db_xref="A0A0F9RX49_9ZZZZ"
                     /db_xref="csc:Csac_1592"
                     /db_xref="E4SF84_CALK2"
     gene            complement(186554..187774)
                     /locus_tag="SR-VP_4-6_scaffold_141_4176636_prodigal-single
                     _203"
     CDS             complement(186554..187774)
                     /product="Uncharacterized protein {ECO:0000313|EMBL
                     :KKN61003.1};  TaxID=412755 species="unclassified
                     sequences; metagenomes; ecological metagenomes.;"
                     source="marine sediment metagenome.;""
                     /codon_start=1
                     /transl_table=11
                     /translation="MSYAIILGDPHLGKGQLIGKSSVGATLNSRIADQVNLLDWTLDY
                     AVDKSADDIIITGDIFEDPKPPPYLITLFISWLKRCQAHNVRVHIIRGNHDILRSGHV
                     YNSPLDIVSEIDLDGISVYKDVDTIIIGTTAFTMLPFRDRKSFNVNTNDKALSLLKES
                     LSYELASIPLTYKKVLIGHLAIEGSIPIGDEIDDITNELFCPLNMFNGYDYVWMGHVH
                     KPQIMQKELGKPFIAHIGSMDTSNFGETDHLKHIIIFDCSGNDKQLFSLEDLPTRSLR
                     KINITIPKDTIDTTAYVINSLEKYKGSKAPFDKAIVKVEVSLETPELISVNKSTIEKY
                     LTDNGAFNIAGISESKKVNLVKRDTNNTIDTKMDVSSAMKTYADTYVDAKIKTLFIEA
                     ATEIYSLYKSELKE*"
                     /db_xref="A0A0F9V540_9ZZZZ"
                     /db_xref="ACD30_19_5"
                     /db_xref="bmx:BMS_1833"
                     /db_xref="K03547"
     gene            complement(187759..188388)
                     /locus_tag="SR-VP_4-6_scaffold_141_4176636_prodigal-single
                     _204"
     CDS             complement(187759..188388)
                     /product="DNA primase n=1 Tax=Halanaerobium
                     hydrogeniformans RepID=E4RIL3_HALHG"
                     /codon_start=1
                     /transl_table=11
                     /translation="MRSISNTNRSNSNGETSGETGDIAAAFTGKDFYQELISKANTVP
                     LSKVFKYYHIQLDAHNTKTICPLKSHSGGRERTPSFKYYPDTNSFHCFGCKAGSRPCD
                     FVMSMDGISRVKAAFKVLDLFGSDVDEDQIIDRQNLSERLEIMMDFSNAVREFIILNT
                     DSKSLNFIEGLCSIYDDMNVKHKLNNEALRRVINQLKERIVLYTPCLML*"
                     /db_xref="UniRef100_E4RIL3"
                     /db_xref="has:Halsa_1660"
                     /db_xref="86698710"
                     /db_xref="E4RIL3_HALHG"
     gene            complement(188464..188973)
                     /locus_tag="SR-VP_4-6_scaffold_141_4176636_prodigal-single
                     _205"
     CDS             complement(188464..188973)
                     /product="Tax=RBG_13_Bathyarchaeota_38_9_curated"
                     /codon_start=1
                     /transl_table=11
                     /translation="MPLDDDYKNLSEDIPSRNLKKVSSQKSIFDGIPRKPTQNDLDQQ
                     VKQMQEKNADYKQRTAELAIQFRKLMEDKTLPQNKNVFAAEMEKDILSKIIQLASEIN
                     NDPHEDEGMGSLSWIAQLFKTCLAQRDRMNKFEFAILQLEKKLDPQNLSNLVSKEISL
                     SLDKKKVSE*"
                     /db_xref="86698711"
     gene            complement(188986..189303)
                     /locus_tag="SR-VP_4-6_scaffold_141_4176636_prodigal-single
                     _206"
     CDS             complement(188986..189303)
                     /product="Tax=RBG_13_Bathyarchaeota_38_9_curated"
                     /codon_start=1
                     /transl_table=11
                     /translation="MEKKKNKKTVLETKKEAVVAPAPTEAVKIWDEIKNKNILMFALP
                     DQKVHQYCKPVMVEPNRLYLLTTASAVLPSLEHALGPKYVVELLDKYTVVSRAPVSPF
                     IKK*"
                     /db_xref="86698712"
     gene            complement(189284..189625)
                     /locus_tag="SR-VP_4-6_scaffold_141_4176636_prodigal-single
                     _207"
     CDS             complement(189284..189625)
                     /product="Thioredoxin n=3 Tax=Komagataella pastoris RepID
                     =C4R7E5_PICPG"
                     /codon_start=1
                     /transl_table=11
                     /translation="MYFITSEKDIQIGQGLQCLYFYATWMPFHKRIVAMIDKVEQKYK
                     NITFQAVDVDYFINQCKRFEITAVPEVLILKEGKEIKRISGLVMTSAFKNTFNDIYND
                     ISGEYYGKEKE*"
                     /db_xref="UniRef100_C4R7E5"
                     /db_xref="ssyr:SSYRP_v1c08500"
                     /db_xref="86698713"
                     /db_xref="C4R7E5_PICPG"
     gene            complement(189625..189861)
                     /locus_tag="SR-VP_4-6_scaffold_141_4176636_prodigal-single
                     _208"
     CDS             complement(189625..189861)
                     /product="hypothetical protein"
                     /codon_start=1
                     /transl_table=11
                     /translation="MDDKRTPQEMTVDILLADVLLKINVLVKVLVDKGLIDHNTFNSE
                     LENASKHISKLILEKADKSNSLQDFVSKLEETKN*"
     gene            complement(189949..190065)
                     /locus_tag="SR-VP_4-6_scaffold_141_4176636_prodigal-single
                     _209"
     CDS             complement(189949..190065)
                     /product="hypothetical protein"
                     /codon_start=1
                     /transl_table=11
                     /translation="MIRVIVGPEKNINDAPVIDILLRMLNKICSACKIEKRH*"
     gene            complement(190010..190537)
                     /locus_tag="SR-VP_4-6_scaffold_141_4176636_prodigal-single
                     _210"
     CDS             complement(190010..190537)
                     /product="Uncharacterized protein {ECO:0000313|EMBL
                     :KKN60992.1};  TaxID=412755 species="unclassified
                     sequences; metagenomes; ecological metagenomes.;"
                     source="marine sediment metagenome.;""
                     /codon_start=1
                     /transl_table=11
                     /translation="MIIINDEQALRLPCEDVSIEELGSLRNVLEQELNNANRLGKNGI
                     GLAAPQIGIAKNIAIIRLPKISLDLVNCKIVKAYDPTLYREEGCLSFPGRVEDTIRYQ
                     EVYIDNNLVEPHSFVATGLLSVVCQHELDHLNSVLFMDRMAPKQSTIVNKNKMRPNDP
                     CNCGSGKKYKRCPCH*"
                     /db_xref="A0A0F9SFC8_9ZZZZ"
                     /db_xref="gwe2_scaffold_397_43"
                     /db_xref="tmr:Tmar_0918"
     gene            complement(190576..190773)
                     /locus_tag="SR-VP_4-6_scaffold_141_4176636_prodigal-single
                     _211"
     CDS             complement(190576..190773)
                     /product="hypothetical protein"
                     /codon_start=1
                     /transl_table=11
                     /translation="MFCANCSKLSIIYLKKVCMRCQSEVLNNISVLCETCSLRDKICS
                     ACLKIVGASPVSRKRGCGCGK*"
     gene            190812..190973
                     /locus_tag="SR-VP_4-6_scaffold_141_4176636_prodigal-single
                     _212"
     CDS             190812..190973
                     /product="hypothetical protein"
                     /codon_start=1
                     /transl_table=11
                     /translation="MDDFFPFIYIPKKEKELDPEPLYIELIEPLPQKLPQQEPDTNDQ
                     NPSIIIIEL*"
     gene            complement(190975..191223)
                     /locus_tag="SR-VP_4-6_scaffold_141_4176636_prodigal-single
                     _213"
     CDS             complement(190975..191223)
                     /product="Tax=RBG_13_Bathyarchaeota_38_9_curated"
                     /codon_start=1
                     /transl_table=11
                     /translation="MNQVSCNCIVCAKEFNPEELQSVALSKINTTRFKICQDCLNYSD
                     PADDYRVAREIINSYLKFAEAKQLFNEASDILEELSKK*"
                     /db_xref="86698715"
     gene            complement(191340..191855)
                     /locus_tag="SR-VP_4-6_scaffold_141_4176636_prodigal-single
                     _214"
     CDS             complement(191340..191855)
                     /product="Putative restriction endonuclease n=1 Tax
                     =uncultured bacterium 293 RepID=E3T633_9BACT"
                     /codon_start=1
                     /transl_table=11
                     /translation="MSKKTLLLNASYEVLNFIPERKVFKLLFKDKVEVVSTWEDIIVW
                     GSGKIKHPSILRLKNHVRRNYFNSNFSRKALVKRDRSSCQYCGKKLTASQITIDHVLP
                     RAQGGITSFTNCVVCCQVCNNKKADKTPEQANMVLLRKPTHPSFSASHCYVADPQEFW
                     HDDWNDFLGIS*"
                     /db_xref="UniRef100_E3T633"
                     /db_xref="hoh:Hoch_5432"
                     /db_xref="33280716"
                     /db_xref="E3T633_9BACT"
     gene            complement(191885..192616)
                     /locus_tag="SR-VP_4-6_scaffold_141_4176636_prodigal-single
                     _215"
     CDS             complement(191885..192616)
                     /product="Type II DNA modification methyltransferase 
                     (Fragment) n=1 Tax=human gut metagenome RepID=K1TDF9_9ZZZZ"
                     /codon_start=1
                     /transl_table=11
                     /translation="MSKKFQIIAADCPWSFKDRLTMSDVARGALANYNTLTISQIKQL
                     PIQQYADPNGCVLALWVPSSLLQEGLDVMKAWGFVHKQTYVWVKIKNDPVKELRDIFF
                     NFMKTGSNTLSQLTNKKFNDYIKNSITIADTLDLKKGAKFIQNTLGFGMGRLFRQAHE
                     ICLIGINNTNIYKNLSDKAQRSVCFAHNLKHSAKPETLQDSLELMFPKAEKLELFARR
                     LRANWICLGNEVCNGEDITVSLSKL*"
                     /db_xref="UniRef100_K1TDF9"
                     /db_xref="A0A0F9V299_9ZZZZ"
                     /db_xref="aca:ACP_1694"
                     /db_xref="K1TDF9_9ZZZZ"
     gene            complement(192668..193432)
                     /locus_tag="SR-VP_4-6_scaffold_141_4176636_prodigal-single
                     _216"
     CDS             complement(192668..193432)
                     /product="hypothetical protein"
                     /codon_start=1
                     /transl_table=11
                     /translation="MEKGPRQATDVLLDLEVKIDNLLNIVKSQDLNIKVLSNKLNNVM
                     ELLNKQGTNSMTPSVEATHMPSNMFPSDINKQLPVSSDFNIPLDTHPQGFRRSSRPET
                     YAGDGMYLPNSSSKTMSSAPDQTMKPPSGKAEVVVPATATNKSVSIPAQEAKPAAPEQ
                     TNKNSVPVMQRVVDKNSKSIFLADVEIIDLSNNSPVFKTRTNGTGKWMASLGLGAYRV
                     IIQKRESLTKEKIEVPQDIRVDGSVSPLELPMLILK*"
     gene            complement(193443..194156)
                     /locus_tag="SR-VP_4-6_scaffold_141_4176636_prodigal-single
                     _217"
     CDS             complement(193443..194156)
                     /product="hypothetical protein"
                     /codon_start=1
                     /transl_table=11
                     /translation="MSNDKIKVYKNPDRNKTENYKPYVPQYQLRGLDPEEHKSSTLPS
                     NVSGAAPILPLDNSRASRPMIRQPYAEAVASPVGRGKGPVPNVGNNMEHTWSSVDGDI
                     IDDLGNDLPLNPNHPMIDNNDFVSASALGLPPEQLPALDEMQHPASKIFSEPDFQSSL
                     NGSKSDDLYQIIHDLEENSYLLIVSGVAMCSGPLEEIQDQARALIFGEHELCDGNPIP
                     SEDLVILKRTKIKVGVFLE*"
     gene            complement(194168..194524)
                     /locus_tag="SR-VP_4-6_scaffold_141_4176636_prodigal-single
                     _218"
     CDS             complement(194168..194524)
                     /product="30S ribosomal protein S21 n=1 Tax=Ochrobactrum
                     intermedium 229E RepID=U4VCI1_9RHIZ"
                     /codon_start=1
                     /transl_table=11
                     /translation="MKDNKKNKKNFKKAPKGGEPSQVGVNDKFAHIIPVQAQPLEVVV
                     YGNNFDKALRFFRNKVQKERILSLYKEKQSYEKPSNKRRRKRNEMKRKRLELNSARHD
                     NKKHVARQHKSENNSE*"
                     /db_xref="UniRef100_U4VCI1"
                     /db_xref="A0A0F9V2A4_9ZZZZ"
                     /db_xref="sphi:TS85_13655"
                     /db_xref="U4VCI1_9RHIZ"
     gene            complement(194550..195872)
                     /locus_tag="SR-VP_4-6_scaffold_141_4176636_prodigal-single
                     _219"
     CDS             complement(194550..195872)
                     /product="ATP-dependent zn protease n=1 Tax=Colletotrichum
                     orbiculare (strain 104-T / ATCC 96160 / CBS 514.97 / LARS
                     414 / MAFF 240422) RepID=N4UUN5_COLOR"
                     /codon_start=1
                     /transl_table=11
                     /translation="MSNKNSETSYLTPIELEKQENLSKERLEKLQEASSLPKVDLKSR
                     PVSNFIDLMKWTEENFKEFLVDRSQLNRYIHNRIIIDGAFLQFCEEEKIQINCLYKDS
                     IVSWTTDHSLEKFFVQGVFLIKFKDVEFIHAALFHKGNQYEDEISFFVIVSNKNYQNY
                     LKLRNKFDEWILKRDRGNLHIHVVDGEDIPYTKDHSWKDLFLPDTIKKELISLVENFL
                     ASKDFYLQNRIPWKRGILLYGNPGNGKTSIIRTIMSSYNFKPVTIVPGANSDAIREAF
                     AYAEEQSPSLLYFEDLDSLLENSIDISSFLNLMDGISAKNGLLIVATANEINKLKYNI
                     TDRPSRFDRKFEIPLPNQEMAYIYLKRWFGNLITLKKCRELAKCAEKYEFSYAYLKEL
                     YISAMFEALSHNRKTPTEKDVKNALNRLIKDKNLLNKEKSVNTDKYFK*"
                     /db_xref="UniRef100_N4UUN5"
                     /db_xref="bcl:ABC0519"
                     /db_xref="86837940"
                     /db_xref="N4UUN5_COLOR"
     gene            complement(195902..197710)
                     /locus_tag="SR-VP_4-6_scaffold_141_4176636_prodigal-single
                     _220"
     CDS             complement(195902..197710)
                     /product="DNA topoisomerase 1 n=1 Tax=Clostridium
                     clariflavum (strain DSM 19732 / NBRC 101661 / EBR45)
                     RepID=G8LVI5_CLOCD"
                     /codon_start=1
                     /transl_table=11
                     /translation="MSRTLVIVESPAKGAHIQEYLGKDFIVMASKGHITELAKGGKHG
                     LGVNINNNFKPHYVLSDDKIDVLDSLIDAAKKVDQIYVASDPDREGEAIAWHIAQRLA
                     DVGKPIKRVVFNEIKKAKVLKAVKEPRDINMDLFHAQEARRILDRLVGFTASPFLMNF
                     FGNNLSAGRVQSVVTRMVIDREREIEAFVPETFWTINVALKAPYGKYNAASFIAKFTG
                     RPINEKDALDAKSTLDVDPYVVSEVLVDEEIKYPQPPLVTSTLQRIMSKEHSFSADRT
                     MKVAQSLYENGYCTYIRTDSVRVGDEALAEVRKWIEDKKFDLPKKPYSYKNKSASQDA
                     HECIRPSDLTLDPNNNYAMVDPDEKLVYETIWKYFIASQMMPATYNTLKITAHIQGDK
                     THEVKASGKALKNKGFLEILNVQDDSKIDIPQLVVGDVLMRSCKNAVKLEKKQTQPPP
                     RYSEDKLIKELENKNIGRPATYAELLSKITTRNYVEKRGTVFHATDLGKKITDVLSQF
                     FTFMDYDYTAKMEDQLDEIEQGKINHVDMLKKFYPAYKQELEKAYINNGGVICDKCGS
                     PMSTRTAKNSGNKFLACTAYPLCKNTKSLDLIKNVA*"
                     /db_xref="UniRef100_G8LVI5"
                     /db_xref="A0A0F9SYA2_9ZZZZ"
                     /db_xref="ccl:Clocl_1972"
                     /db_xref="G8LVI5_CLOCD"
     gene            197764..198177
                     /locus_tag="SR-VP_4-6_scaffold_141_4176636_prodigal-single
                     _221"
     CDS             197764..198177
                     /product="Uncharacterized protein {ECO:0000313|EMBL
                     :KKN67648.1};  TaxID=412755 species="unclassified
                     sequences; metagenomes; ecological metagenomes.;"
                     source="marine sediment metagenome.;""
                     /codon_start=1
                     /transl_table=11
                     /translation="MLHRNITIFFEDLLNDLKCQRDTRAYIISIYGKYKNISFDLSKD
                     NITLLFAQARNNQDFLTYQNLGDWIFFINTIAPTHFKNASPDYYHNIARTSYYSCYKL
                     INKQWKLFEELSDNFLLLETQVKNKLKDIIIYVNK*"
                     /db_xref="A0A0F9VPC1_9ZZZZ"
     gene            complement(198167..198619)
                     /locus_tag="SR-VP_4-6_scaffold_141_4176636_prodigal-single
                     _222"
     CDS             complement(198167..198619)
                     /product="hypothetical protein"
                     /codon_start=1
                     /transl_table=11
                     /translation="MIFNYKKRKLQRVKINLSLTILNRRCKRCGSAPAYYYFSRDVNT
                     YPEVSVVKIMSDWLTKNRSRICESWFMMEDPSVFDNISDFSHQTNYKGYKPRWHKNCG
                     HDPMKHIIEYLVCSCGQTSWAFNERASQSKPHIKQKKAKYSYPSKITY*"
     gene            complement(198616..199956)
                     /locus_tag="SR-VP_4-6_scaffold_141_4176636_prodigal-single
                     _223"
     CDS             complement(198616..199956)
                     /product="Uncharacterized protein {ECO:0000313|EMBL
                     :KKN67652.1};  TaxID=412755 species="unclassified
                     sequences; metagenomes; ecological metagenomes.;"
                     source="marine sediment metagenome.;""
                     /codon_start=1
                     /transl_table=11
                     /translation="MELYNILEIEKIVQKFLNDHNQGIKTIHRVYFKNNKKVSLDALI
                     AEMTEELKTGCITFVNKKSPIDELDNYLFYIANAVAKKVAAPFKKKTQYLCPSCLYLG
                     KERAIYLHSVFECDDCTEKLKKTTDPKMIVLLQTFNIHNKSGARCTDCKRFIPEPLDN
                     SKIISCPYFDCCFVGDFSGLKKMHHPSRILSTEILSLDCTKEGFSVSEKDKISDKQPD
                     ALTCLENKENIQNKIELLKDIIESQANSLVYNGGSESTMQHKISTYYAFNNLLDKYPY
                     DMVDYLLHNSRSGGFQHKIFQEYVKLLENSLPFSYKKKGQTYKVDNILDENLNIFEGI
                     SVFEAIISDKLEIKNNTQEFYIGGRKASYTKPYYIGKLLSITEKSNNQPITHLVVEYS
                     FSKIKLKNIKPGTQVIVNHLRIPPHYQMGGMVYINRIRKKIVERAHAFLNKDIV*"
                     /db_xref="A0A0F9SYA7_9ZZZZ"
     gene            complement(199962..200957)
                     /locus_tag="SR-VP_4-6_scaffold_141_4176636_prodigal-single
                     _224"
     CDS             complement(199962..200957)
                     /product="FtsK/SpoIIIE family protein n=1 Tax=Leptotrichia
                     sp. oral taxon 215 str. W9775 RepID=U2STS5_9FUSO"
                     /codon_start=1
                     /transl_table=11
                     /translation="MYNMQIIRDFNNILNSFNIGANCINYKKVDNYFFYDVKLHHHTK
                     VKDIQKYSDEISLALKTPCKPRVKVLHSEGIVRLEFVSLRHFNLNLFDYFTNDNIPEG
                     KINCLLGQTIDGHHMWIDLAANPHMIIAGTTGSGKSTLLHNIIANLFNYNKVQLFLMD
                     PKNIEFSEYEKIPYNVNVSYTYNESLFVLDSLLEMMDQRYEMIRSGFPVDNFPYVVLI
                     IDELADLILQDHEEIFYNKLCRLSQKCRAARIHLILSTQRPSVNIIKGDIKANFPARI
                     ACRTTSYIDSRVILDAVGAENLLGKGDALIRDNSRFLERFQIAYTNSIEVCNYFG*"
                     /db_xref="UniRef100_U2STS5"
                     /db_xref="A0A0F9VPC6_9ZZZZ"
                     /db_xref="smf:Smon_1370"
                     /db_xref="U2STS5_9FUSO"
     gene            complement(201020..201385)
                     /locus_tag="SR-VP_4-6_scaffold_141_4176636_prodigal-single
                     _225"
     CDS             complement(201020..201385)
                     /product="Uncharacterized protein {ECO:0000313|EMBL
                     :KKN67654.1};  TaxID=412755 species="unclassified
                     sequences; metagenomes; ecological metagenomes.;"
                     source="marine sediment metagenome.;""
                     /codon_start=1
                     /transl_table=11
                     /translation="MKQGYVCIYNNIFPTLLAVSADEQTQGLMFKPWPPPVMAFIYDR
                     PQINKFWMKNTVSPLDIVFCYKNKISQICYGEPYSTSIIGADILSDLVIEFPYGTVEK
                     CGIKLGQVVGLVKSELDKI*"
                     /db_xref="A0A0F9SKR5_9ZZZZ"
     gene            complement(201387..202850)
                     /locus_tag="SR-VP_4-6_scaffold_141_4176636_prodigal-single
                     _226"
     CDS             complement(201387..202850)
                     /product="hypothetical protein"
                     /codon_start=1
                     /transl_table=11
                     /translation="MIRTGRKPSSDPNQERLRQEKTSWNKDVSSFINDLIHLKKMMNG
                     WPSKFHKERSRIIDPIPADPASILGVLSSDFQDLAQRGNRIVQQQMEYSKNRKKKQPK
                     QLSLPLPAPTPTTTAPAAPPASTPAPDLTKQLTLPLTASLQDEIAKFGSNPITRFFAR
                     ILNPAIGSSPAARIRKYRMSLLTASVNLYKDINKLQGQVIKSSPESIFTSIQILSKIE
                     SQWVFIVQGFKTYKASMPSHVPNTGGNINIQKPSDTPTPAEQPSPASPQTPDIAQPSS
                     INNMEFEQAKMAALDFRRNIANFLDLNTKRLNSLVIKFSNAPDETTKKEIAPQLLMEY
                     RSVLAGANAKYGTNGITLKEILEARAKNASLSNHHMESLAQNFVSKWFGKLKHQLTPF
                     DKTSAFRLDIYKLCDVLNKEIDKAMDSLEKDMNVVELENLFNKIETNILVVRELMRSL
                     QRVLEHETVLSDVQKQRLQKLIEQRQLRELTNLYMAR*"
     gene            complement(202874..203245)
                     /locus_tag="SR-VP_4-6_scaffold_141_4176636_prodigal-single
                     _227"
     CDS             complement(202874..203245)
                     /product="hypothetical protein"
                     /codon_start=1
                     /transl_table=11
                     /translation="VKTFILSHSYYDEYRPHYFLGPDDISQEDFKNLCDSLLDQAAHK
                     SVILSRNKEHCHRVGWEEIIENLIPLLENCGYQLYKPEEINFFGSIIENYDESLGLSS
                     FASNMIINHNKLVYTNLNKGK*"
     gene            complement(203242..203850)
                     /locus_tag="SR-VP_4-6_scaffold_141_4176636_prodigal-single
                     _228"
                     /gene="clpP"
     CDS             complement(203242..203850)
                     /gene="clpP"
                     /product="clpP; ATP-dependent Clp protease proteolytic
                     subunit (EC:3.4.21.92)"
                     /codon_start=1
                     /transl_table=11
                     /translation="MSKKNLNHDPDMVQDIGRFPLLEGYSESYIRLAQERVIFLSEMV
                     TKETASELSALLLYYDNEDHNSPIVLYLNTVGGDAAGLVNIYDVMQMIKAPIKTICLG
                     KCYSAGAVILAAGSKGERYACKNSKIMIHGIQCGFPVPGHDVINSTNYYDFLEENNDN
                     IMKMLARHTGHTLDKIKKDCLRDVWLDAKQALDYGIIDRVIP*"
                     /db_xref="ter:Tery_1247"
                     /db_xref="Q116I0_TRIEI"
                     /db_xref="gwd2_scaffold_2356_9"
                     /db_xref="3.4.21.92"
     gene            complement(203858..204442)
                     /locus_tag="SR-VP_4-6_scaffold_141_4176636_prodigal-single
                     _229"
     CDS             complement(203858..204442)
                     /product="ATP-dependent Clp protease, proteolytic subunit
                     ClpP; K01358 ATP-dependent Clp protease, protease subunit
                     [EC:3.4.21.92] id=15188807 bin=GWE1_Berkelbacteria_39_12
                     species=ACD58_39_12 genus=ACD58_39_12
                     taxon_order=ACD58_39_12 taxon_class=ACD58_39_12
                     phylum=ACD58 tax=GWE1_Berkelbacteria_39_12
                     organism_group=ACD58 (Berkelbacteria)
                     organism_desc=Complete genome (ACD58 lineage)"
                     /codon_start=1
                     /transl_table=11
                     /translation="LNTIVTETTELGEVPINIYQKLASDRILFICNNIDDKLATAVVA
                     ALILKDSEDPEKKITIFINSEGGDIRSVLMIYDIMSMIRAPIETVCIGAAMDEAVIIL
                     AAGTAGMRFAAKHSAIAVSQLINNWMAYSDLTDAKKSLEQSVSDNKKMMEILAKCMGK
                     PLKEVMTLFERRVFMGSAQAAKLNLIDKVVPNNK*"
                     /db_xref="GWE1_ACD58_39_12_157"
                     /db_xref="gsb:GSUB_06010"
                     /db_xref="87045150"
                     /db_xref="K01358"
                     /db_xref="3.4.21.92"
     gene            complement(204445..204798)
                     /locus_tag="SR-VP_4-6_scaffold_141_4176636_prodigal-single
                     _230"
     CDS             complement(204445..204798)
                     /product="Putative DnaK suppressor protein n=1 Tax
                     =Bacteriovorax marinus (strain ATCC BAA-682 / DSM 15412 /
                     SJ) RepID=E1X558_BACMS"
                     /codon_start=1
                     /transl_table=11
                     /translation="MFNKTFLKRMKEILLKQKQDLLNKSSEKLDIDVDGDEADEIQGN
                     IIIELNNQMNNRNSARLLQIEDALKKISEKTYGMCQDCEEKIPEKRLLANPYFQTCVV
                     CAEEREAEEKQRKRF*"
                     /db_xref="UniRef100_E1X558"
                     /db_xref="bmx:BMS_0622"
                     /db_xref="E1X558_HALMS"
                     /db_xref="E1X558_BACMS"
     gene            complement(204791..205177)
                     /locus_tag="SR-VP_4-6_scaffold_141_4176636_prodigal-single
                     _231"
     CDS             complement(204791..205177)
                     /product="hypothetical protein"
                     /codon_start=1
                     /transl_table=11
                     /translation="VRKKKSRQVVFVCAAVNSIGELAVKMISAGSPAEASSIFTNECL
                     IAPKEILGPFYKKRAQVLETVRVLKFSNQNKKAIYNDWFVQAHLLKEPENQAYLVFIK
                     RVDDKKITPPKGTVVVPISELRFCDV*"
     gene            complement(205178..205513)
                     /locus_tag="SR-VP_4-6_scaffold_141_4176636_prodigal-single
                     _232"
     CDS             complement(205178..205513)
                     /product="hypothetical protein"
                     /codon_start=1
                     /transl_table=11
                     /translation="MIVFNDNFSKRSFWRFINKKMNRLIHHYHIFSVISILFDEMVKD
                     LKKGKEIKIFNFGVLKLMNTKPRKYHDFRFQKVMQSDGHKIMKFTLNNKIKKKICSHL
                     DIEKTFKDD*"
     gene            complement(205510..205974)
                     /locus_tag="SR-VP_4-6_scaffold_141_4176636_prodigal-single
                     _233"
     CDS             complement(205510..205974)
                     /product="hypothetical protein"
                     /codon_start=1
                     /transl_table=11
                     /translation="MKGKKSDPNFLSQFIIDCVSMGKSSSEDMLEHAKKQIQDIDFKI
                     KEVENLKPLRSKLLDVISVFEKTEETNLSKDCKLLLYFKIQNPEICKFVCDLVKDSPF
                     KISKIVHSTFSEQDIIFCIKELLENKVLYKSNDHILRGEAYYDYIKNVFHII*"
     gene            complement(205955..206518)
                     /locus_tag="SR-VP_4-6_scaffold_141_4176636_prodigal-single
                     _234"
     CDS             complement(205955..206518)
                     /product="hypothetical protein"
                     /codon_start=1
                     /transl_table=11
                     /translation="MNYVLMEQIVRHIMSNFVIMPHAYINMAKSKSLMSKEFLLSDKL
                     TFISSENEELKNNIWGCQISADQQEMKILLGDCTQNKMWPEFCLLIYLKDAPTYGLYL
                     LYPELGGEGSGVMSEPLIAVSMDGKDWMECSTYLQATFLAGMEQVKDLGLSWSKCTEY
                     LSQFNMMQSFIKFHNSFYESKDEGQEI*"
     gene            complement(206515..206832)
                     /locus_tag="SR-VP_4-6_scaffold_141_4176636_prodigal-single
                     _235"
     CDS             complement(206515..206832)
                     /product="hypothetical protein"
                     /codon_start=1
                     /transl_table=11
                     /translation="MNIDDIDVDTADDDMENVELDLIKIKNNIQNYTTEKLCEMIVCD
                     RYLKINSDLSTICMEELGRRRDTGENFNYEDFIINAQKDLPVIDIILPDLRSMLNQII
                     KNK*"
     gene            complement(206829..207173)
                     /locus_tag="SR-VP_4-6_scaffold_141_4176636_prodigal-single
                     _236"
     CDS             complement(206829..207173)
                     /product="hypothetical protein"
                     /codon_start=1
                     /transl_table=11
                     /translation="MKKIKTTKPFWFKDLTHQEMVDKLNIEYPVNSKYNEDLINRVHT
                     RYPIISKAQVAVIVNSIFQSFRELLILGKVLNFHNLFFDTKMHFFDYRKNGRILPALK
                     VKISTPPKLRKL*"
     gene            207307..207939
                     /locus_tag="SR-VP_4-6_scaffold_141_4176636_prodigal-single
                     _237"
     CDS             207307..207939
                     /product="hypothetical protein"
                     /codon_start=1
                     /transl_table=11
                     /translation="MINRIVKNVSQKILIIGPAYNKFEKLLKIRELIQDYAYIIINGG
                     LYYRFDDLKEFKRRIEFVSDLLQTHKVIYNMCGEDLLLIEGLLVDIPKNIVDWYIDTQ
                     GKYRHPYITTINFVNSNKLTIMAGGITPKMTQNKKYEISEVAFVDKINGQSWHDLYNG
                     SLGYIISNNPLSEEDPKFYRYSAQIGNKPETNILYAQEADQFGLKRTILL*"
     gene            207986..208438
                     /locus_tag="SR-VP_4-6_scaffold_141_4176636_prodigal-single
                     _238"
     CDS             207986..208438
                     /product="hypothetical protein"
                     /codon_start=1
                     /transl_table=11
                     /translation="MEKCVKVAALYVAALRALALINQFSHWTNKGISFFGNHLMYEKL
                     YNSALEDADLAAEKFVGIFGAECLDYQLQTELINKCLSKYNNFDTEPGARSLKAERDF
                     IKFSKDAYECFEREGRLTLGLDDMIMAISSKREESVYHLQQTFETAAM*"
     gene            complement(208440..208745)
                     /locus_tag="SR-VP_4-6_scaffold_141_4176636_prodigal-single
                     _239"
     CDS             complement(208440..208745)
                     /product="hypothetical protein"
                     /codon_start=1
                     /transl_table=11
                     /translation="MTLHFEELWEKCEQFHQDNEKDEKVSPSIDELMMKLNIYKAIEL
                     KNEIPEEEKKKIKSRTLGEILLTLTNISLKDNINVFEALNLALQYRSVEFYSQKYQQ*"
     gene            complement(208746..208940)
                     /locus_tag="SR-VP_4-6_scaffold_141_4176636_prodigal-single
                     _240"
     CDS             complement(208746..208940)
                     /product="Uncharacterized protein {ECO:0000313|EMBL
                     :KKN67673.1};  TaxID=412755 species="unclassified
                     sequences; metagenomes; ecological metagenomes.;"
                     source="marine sediment metagenome.;""
                     /codon_start=1
                     /transl_table=11
                     /translation="VSNKNITVDLKSRKDVDGQTFYVGKIKAPVLIDCSLGTVFLVFI
                     SDKGEEQLQIALMDTKDLED*"
                     /db_xref="A0A0F9VPE4_9ZZZZ"
     gene            complement(208953..209819)
                     /locus_tag="SR-VP_4-6_scaffold_141_4176636_prodigal-single
                     _241"
     CDS             complement(208953..209819)
                     /product="Uncharacterized protein n=1 Tax=uncultured
                     bacterium RepID=K1YKV6_9BACT"
                     /codon_start=1
                     /transl_table=11
                     /translation="MKVLVLGNGFISQHLPYPIINERIIPDNLAVKLLLQAYKPDVLI
                     NCIGKTGRPNVDWCESHQSETFMANVIIPGLLAHECEKLGIRLIHIGSGCVYFGQSPN
                     MATVESDWEGLGRYHPIEEDSGWKEIDFANPQSYYSKTKYACDLIIGSLSHVTTLRIR
                     MPISSKNDPRNFINKVRGYNQVIDIPNSVTFIDDLVRCVDWAIHNNKTGIYHVVNPQP
                     LTAAQVMKEYKKHVPEHKFSIISEKELNAITIAKRSNCILNSDKLKQDGFIMTPTWEA
                     LQNCMNKYIKNI*"
                     /db_xref="UniRef100_K1YKV6"
                     /db_xref="vba:IMCC26134_07505"
                     /db_xref="89892904"
                     /db_xref="K1YKV6_9BACT"
     gene            complement(209846..210583)
                     /locus_tag="SR-VP_4-6_scaffold_141_4176636_prodigal-single
                     _242"
     CDS             complement(209846..210583)
                     /product="glucose-1-phosphate thymidylyltransferase (EC:2
                     .7.7.24)"
                     /codon_start=1
                     /transl_table=11
                     /translation="MRNGIILSGGNGTRLAPLTQVVNKHLLGVNGKFVIDYPINTLKE
                     MGCQNITVVLGGDHFAQVAGYLQDGSRYGLNLNYVYQAEPKGIAHAINLCKRFVYDDA
                     DFSVILGDNIFENKIKWNNPDGKTNPGAQIVLTEHSELNRFGVCSIDVNNKICKIEEK
                     PKVLDPIYTNLAITGCYLFTPKFFKYFEEIKPSARREYEITDIIRKYYEEDNLSWTKL
                     DGLWSDAGTHQSIAHVNNYFYNKTNKS*"
                     /db_xref="nbv:T478_0158"
                     /db_xref="UniRef100_K2CAT4"
                     /db_xref="87868819"
                     /db_xref="K2CAT4_9BACT"
                     /db_xref="2.7.7.24"
     gene            complement(210608..210682)
                     /locus_tag="SR-VP_4-6_scaffold_141_4176636_prodigal-single
                     _trna_2"
     tRNA            complement(210608..210682)
                     /product="Arg"
     gene            complement(210684..210914)
                     /locus_tag="SR-VP_4-6_scaffold_141_4176636_prodigal-single
                     _243"
     CDS             complement(210684..210914)
                     /product="hypothetical protein"
                     /codon_start=1
                     /transl_table=11
                     /translation="MSNNCGTHLISVPNGQLCPMCFPSNKLQREHLLRIREEIEYALK
                     AGISKKDILDLVEEAPWEESVYDLRIKEYIKG*"
     gene            complement(210962..211234)
                     /locus_tag="SR-VP_4-6_scaffold_141_4176636_prodigal-single
                     _244"
     CDS             complement(210962..211234)
                     /product="hypothetical protein"
                     /codon_start=1
                     /transl_table=11
                     /translation="MKYKVLFNHFYIRKMPVMSHYRPNWSSERKPEQNCAQLLFTDKV
                     KIDPGETHECLLEPFAPHLWEVEIGDILDCMEGTHKVGEALVLEIL*"
     gene            complement(211231..211767)
                     /locus_tag="SR-VP_4-6_scaffold_141_4176636_prodigal-single
                     _245"
     CDS             complement(211231..211767)
                     /product="Translation initiation factor IF-3 n=1 Tax
                     =Spirochaeta caldaria (strain ATCC 51460 / DSM 7334 / H1)
                     RepID=F8F1Z3_SPICH"
                     /codon_start=1
                     /transl_table=11
                     /translation="MQTNSNQNQQYRVRVNHQIRVPQVRVILEDGSSPGILNTYDALK
                     MAKDLNLDMVEINPKALPPVVKLMNYGKFKYEEKKKQSEAKKNQKVQELKELIFRPNT
                     DENDLLHKINQAKEFLANGNKVKFTVKFRGREITHSDLGKEKLEGILQQLDGVILSNP
                     QISLEGKFMWMIVSPAKK*"
                     /db_xref="UniRef100_F8F1Z3"
                     /db_xref="scd:Spica_1697"
                     /db_xref="F8F1Z3_TRECH"
                     /db_xref="F8F1Z3_SPICH"
     gene            complement(211786..212190)
                     /locus_tag="SR-VP_4-6_scaffold_141_4176636_prodigal-single
                     _246"
     CDS             complement(211786..212190)
                     /product="hypothetical protein"
                     /codon_start=1
                     /transl_table=11
                     /translation="MDKKLKEAIDKGKSNKEKKARKERKVVDKQRAKHKKYIDSYLPK
                     ARKWIQDVLFVEIAKEEAAGCTYRSIYLGSNYKDGIPAEAIYEAAQKIKGLKATYSCG
                     SIYENAECVGVGEKEYSIGWESTDPNDNRNDR*"
     gene            complement(212183..212647)
                     /locus_tag="SR-VP_4-6_scaffold_141_4176636_prodigal-single
                     _247"
     CDS             complement(212183..212647)
                     /product="Uncharacterized protein n=1 Tax=Acaryochloris
                     marina (strain MBIC 11017) RepID=A8ZK69_ACAM1"
                     /codon_start=1
                     /transl_table=11
                     /translation="MKLDLDLIPASSWFNNVRAAVSQKQWNIIRSKVLSKAYNLCEIC
                     GADDSKNPLECHEKWEYDKEFYIQKLTGMISLCKDCHMVKHFGLAEIQGKRNKALNHL
                     MKINKISKLEAEKYVAEQFVQWAKRSKRKWELDISHLKEYGINIEKLREENG*"
                     /db_xref="UniRef100_A8ZK69"
                     /db_xref="amr:AM1_A0059"
                     /db_xref="A8ZK69_ACAM1"
     gene            complement(212648..212818)
                     /locus_tag="SR-VP_4-6_scaffold_141_4176636_prodigal-single
                     _248"
     CDS             complement(212648..212818)
                     /product="hypothetical protein"
                     /codon_start=1
                     /transl_table=11
                     /translation="MTRTEMQSRIRAIREELETRHKYGTVKMANNDGTPISTGALQSE
                     MYFLIYKLSKAD*"
     gene            complement(212841..212916)
                     /locus_tag="SR-VP_4-6_scaffold_141_4176636_prodigal-single
                     _trna_1"
     tRNA            complement(212841..212916)
                     /product="Sup"
     gene            complement(213001..213315)
                     /locus_tag="SR-VP_4-6_scaffold_141_4176636_prodigal-single
                     _249"
     CDS             complement(213001..213315)
                     /product="Gp84 n=1 Tax=Mycobacterium phage Myrna RepID
                     =B5LJ90_9CAUD"
                     /codon_start=1
                     /transl_table=11
                     /translation="MSAGYQGVQSIHAAIQFAHEHPEVETEWFKNSNYLGFLSVKDEG
                     ELIMLAEKALALDIKFSIFREPDIDNQITAIALEPGKKSKKLCSKLKLALSEVNGINK
                     TG*"
                     /db_xref="UniRef100_B5LJ90"
                     /db_xref="A0A0F9HCR0_9ZZZZ"
                     /db_xref="B5LJ90_9CAUD"
     gene            complement(213462..213629)
                     /locus_tag="SR-VP_4-6_scaffold_141_4176636_prodigal-single
                     _250"
     CDS             complement(213462..213629)
                     /product="hypothetical protein"
                     /codon_start=1
                     /transl_table=11
                     /translation="MWFGKYIGHDEEISVCECEHLPQPKIEKRQEPSQEIKDLKFQLE
                     QYFHYLLEQND*"
ORIGIN      
        1 TATTATCAAT TAGAACATAC ATAAAAGTTT GAGTATAATA TCCTATTGAA AATTTAACTT
       61 CAACGGCATA ATGATTATTA CAATTATAAT GTCCAGAATT AGTATAGTAT AATTCTTTTT
      121 GACAATATGG ACAAAAGGGC ATTTTATAAG AATACCAATA GTTTTTTAAT TTTATTATTT
      181 AGTGATGACA ATTCATTCCA CTTTACCGCT TCAATTGGTA ATTTTAAAAT TCTCTCGCCA
      241 TTTCGTTGTC GGTCCCGATA ATAAACAGAC CAAAATTCAG ATGTAGAGTT ATGGATTAAT
      301 TGAAACTTTC CAACATATAA CCAAACCGAG CGGTCAATTA TTTTATGACA AAAATTATTA
      361 TTAATATCTG AATATATTTC GTGATAATCG TATCTAATGG GGCAATTATT GTTATAGCAC
      421 GAATAGTTTT TTGTATAAGA AGCAGTAATA TTTAGAAGCA ATGGTACTTG GCAGGCGGGA
      481 CAGGTTTCGG TAAAATACAT TAGGAGAATA ATATCCAGGT TTTAAGTTTA GAGGGTAATT
      541 GTTGGGGAGT AATGTTAATG ATTTCATTAA TCTTAAAGAT AACTTTAGCT TGCCACACTT
      601 TCGGCTCTTT GACGTAATTC AATTGGGTAT ATTGATTTTC AAAATCTATT ATGAGGTTAT
      661 AAGCATTTTT TTCTATTTGA CATATTAATT GTGTATGAAA AACGCGACCT TTGCCATTAA
      721 CCAGAAACCA AGTTCTACAT TTAGGACAAA GGTGCCAGCG ACGGAAAGGT TTCTTGAAAT
      781 CTTTTTTTCG GCAAATAATA TTGCAAAATT GGCAAATATA TTCATTAAAT CCGGTCATCA
      841 TAAGAATACC AATAAATTTT TAAGACGCTC TGTAAAAGCA TTTAAATCAT TCCAATTAAT
      901 ATCTAAAGCT GGCATTACGA TCGGATTGTG CGTGCCCCGA CCCACGATAA TCACCATATC
      961 TACCATCTGC ATTCTAATAT AATAATTATT TATTTTAAAA GATACTGTTA AAGGAGAAGG
     1021 TTTACCGTTT AAACCCATGT CCAAAAAAGT GCACACATAA TGGGGACTTT CGCCATAGGA
     1081 TTTGGGATGA TCGCACCAAT AATCCATTCC CGCGAAGAAA GGATCCGATC TTAATACATT
     1141 TTGGCAGACG GGACATTTAT CAATTGGTGG TTTGTTCATG AGAATACCAA TAACATTTTT
     1201 AATTTATCCA AGAAAGTTTC CGGAATAAAC TCTATACAAC TATTTAACTC TAATATTTGT
     1261 CTGTATCCTT CAAAAAGCAG AGTAGTATTT TCAGTGGGAA GAATATATAA ATGATATTTT
     1321 TTATTTTTAA AAGTAGTACT TTTTTTAATT ATAACAACAT TATTATCTTT TCTAACCACA
     1381 AAACTTACCG CACAATAATT ACATTTTAAG TTATTTTTAC TATCTGTAGA TCCCCAAATA
     1441 ATATCATCCT TATAGCAATC GATTAGTTTT TTATTACAAA ATTGACAATT CATGAGAAAG
     1501 TTAAATATAG TGAAAGTTTA TCTTCTACAT TATCGGGAGT TATATTGGTG CAAGTAGAGA
     1561 GTTCTATAGT AGAATTTGAT ATTCTTACCC ACATCAAATC ACAGCGATCA CCTTTATATT
     1621 TTAACTCCAC AATCCACGCC CAATCTTCTT CCGGAACAAG CATAATTTCA TAATATTTTT
     1681 CTCTAAATGG CACGACAACA TCAATAACTA ATTTATTTGC ATAATGCTGT TGAACTAAAA
     1741 ATTTTGGATG CCTATAGCAA GTGTAATCAC GCGGTAGGCT CCACCTATCG GTAGGCTTAA
     1801 TCATTAATTC ATTACAAAAA TAACAATTCA CGAGAATATA ACCCAAGTTT TCAATTTGGA
     1861 AGCAAATTCT TCCGGACTTA TTACTATCGC ATAATCGAAT TTTATAATGG GCAAAATTTC
     1921 TAGACCTGTG ATAACGCTTA CACAAGAATA ATTTATGTCG TGCGCGATAG ATAACATATA
     1981 TTCTTCACCT TTTCCTAAAT TACTAACTGG AACTGTCATA TCAGTGAACC GTATTTCTTT
     2041 TACAATTTCC GTAAAGATAA CTTTCACGTT TCCGTGATTA TCACAATTAC TGACTGACCA
     2101 ATTAGACGAT GTTTTAATGC TAATATATTT GGTTTCTTTT TGACAATAAG GGCAGATCAT
     2161 GAGAACACTA TTAAACTGAT AAGTTTATTA AAAATATTAT TAATATCATT CATATCTTTA
     2221 GGCAAATCAT AATATCTTGG AACACAAATT ATTACCTTCC AAGTATGATC TTGCCAAATA
     2281 GACAGGTATG TTTGGGGAGG AAGATATTCA TTATCAGAGC GACAATGAAC CAGATATTCT
     2341 TTATTATTTT TCTTAACAGT AAAAAGATAA CATCCCCTAA AATCATTTGT TTTTGTATCG
     2401 ATGTATACAT TGAAATGCGA AAAATTACGA CACGCGAAAT ACCCTCCTCC CAAATCATAA
     2461 TACAGTTCTT TTTCACAAAA AGGGCAGATC AAAGGGGCGC AAAGAGAGAC CTTGAACTTA
     2521 TTTATTGAAA CATCAGACAC GTTTTTATTT TATCCTTCAC ATTATCTGGA TTGATATTAG
     2581 AAAAGCCTTC TTTAAAAGTC ATAAGGCATT TCATATCTTT ATTTATAAAT AATCCCGGAA
     2641 CGCCTGGTTT TTTTATTATC CAAATAGTAA AAGTATCACT TCCAGTAAAG CCCCCACAAC
     2701 GATACGCTTT TCCATTAATA GTGGTGTATA AAGACTGTGT CCAACTAATA TAATCTTCAG
     2761 AAAATGTAAA TTCTGCTTGA CAGGGATAAC AAAAATATAT CTTAATACCC AATTTTTCTG
     2821 CACCTTCAAT GGGAGAGTAA GTTGCTGGAT CGCGACAATA TAAACATTCT TTTATTATTT
     2881 GATTGCTCAT AAGAATGTTA ATGATAAATT AAGTCTTTTC GACATTAGAC ATAACGGGCA
     2941 CGTTCGATAT TTCATACCTT AATCAAGGTA ATATTTTATA AATTTTTGTC AAGGCATTAA
     3001 AATTTTATGC AAACACTTTA CAGGTCTTAA TTTTTTTAAT AGTTTTCTCT AATGTGGGAA
     3061 AATCTAAATC TAATAAGATA TTAAATGTAA TTTCTTCCGA TATACCTTGC CGGAGAATAT
     3121 GGGGCACATT TATATTTCTA GTAATAAAAT GAATATCAGG TTTTGGTAAT AGAGTAATTA
     3181 CTGACTTATA TAAGGGATAA TTTACTTCCA CGGTAGTGTT AAGTTCATTT AAAAAAATTT
     3241 TTTGAAATAA CAATTCTCCA TACAGAGAAA CAACTTGCGA AAATGAATGA ATAGGATACG
     3301 GCAGATTATC GGATAAGATG TCGGGTTTAT TACAAATACA CTCAACAAAA GATAATTTTT
     3361 TATTATTTGG CAGGGTTGAT TAATTTTCTT GGCATAAAGA AAATTAGCCT GACAAATTGG
     3421 ACAATTTTCG TACGGTTTCA ACATAATTAA GAAAGTAAAA TGTAAATTTG AATTTTTTCT
     3481 TTAAGCTTAA CCAGATCCGG GAAATCAGGT TCAACCATTT TTTCTATGTC AATATATTCA
     3541 GTTTTACCGT CTTTGGTGCA GGAAATGCGA CATTTTTGAT TTATATAATC AATTTCTAAA
     3601 TATTTGGAAT ATCTGGGATC TAAAGAAATC TTCAATAAAT CTATACATTT AGTCGACTCT
     3661 CTAGTAAAAA ATTGTAGATT ATGGTTCATT CCCTGAGTAC AATTTCTTTC TATATAATCA
     3721 GCTGCGAGCC CGAGCATATG CAGGTATTTT CTAGGCAGTT TCTTATTTTT GAGCTTTTTT
     3781 CCACAGATAG GGCAATTAAG TACATCGTCC ATATAAACTA TATAACTCAT CAAAATAAGT
     3841 AATATTACTG CATTTCTGTA TCTTAACGGT TCTAAACGAC AAATTACGGT GCTGCTATGG
     3901 ATTTATTTAA AAAAATAGAG TGGTTCGAAA AAATGGCAAT TGAAATGAGC GAAGAAGCTC
     3961 TTTCACAAGA AGAAACTCCT GATTATACAG AGGAATTAGA GAACCAGAAT TCTATTCAAA
     4021 ATAGAATGCA AAGATTAGCA GCCCTATTAC CTAAAAAATA TTAAGAAAAT ACCAAGTAAG
     4081 TTTTTAATTT ATCCATCAAT TTATTAAAAT TAGAAAAATG CGGGTCAAAA TAAGGAAGAT
     4141 ACAGATCTTT TCTTCCGTTA TTCATATAGC TCTTAAACAA TAATTTTTTG GTGTGTAAGT
     4201 GCCATGTAAA ACGACTTTTA TTAATACAGT CTATATACAC GTGATCTATA AGATTATTAT
     4261 TTGAAATCAT AGAAGAAAAA GTAATATTAT GATTTATTTT TTTACGACAA GATTTATTTA
     4321 ATCTATCGTG CCCGCCTGAG AATAAAATAA ATTCATTAAT CAGCGGATCA CCACAAAATG
     4381 GACAATTAAT TGGCATTAGC ATTTATCACC AGATTATGAA AATAACAGAT ATGTTCTAAT
     4441 TTTTACTTTA AGTTTATCTA AATCAGAAAA ATCTGGATTA AAAATTTGAT CAATTTGTAT
     4501 TCTATTATTG TCATTATTTT TAGTCCATAC CTGAGAGGTT CCTTCATCAA AATTAACTTT
     4561 AAGAAATAAT TTTTCTTTAG TTCCATTTTC TAATGTATCA GTGAACCGCA TTTTGATCTT
     4621 AATCTGTTCA TTATTTAAAA TACGACAAGC GTAGAAATGA TCTGCTCGTT CTCGACAATA
     4681 ATAATCAATA TACTTTATTT TATTTTCTTC GATCATATCT TTTGTGCAGA TGGGACAAAT
     4741 TTGTTTAGAT TTCATGGGAT ATATTCTCAA ATAAATGTGT ATAAAGATGT ATTATAAAAT
     4801 AAGGTTTATA TTAAGATGAG TGCATACAAG TGTCGACACA TAGTAAATAT TCTATTGGAT
     4861 TTTGGAAATA GTAAAAAACT TTCTAAGAAT ATGGTTGCCA AAGCTTTAAG AGACTTGCGC
     4921 CTATCACCTT ATAATATATT TAACAATGAG CACATCTATA CTACCTATGA AATTAGGGTT
     4981 GGGATGTACC GCGTTAATTT ATTCATTCAG AGCCCTCATA TTTATAATGG ATGCCATTCT
     5041 CTACGAAAAT TTGGTGCTTT CAAGATTGAA ATATACGAAA AGAAAGATAA TTATTGGAAA
     5101 CATATTTTAA TCAAAACAGA TAAAAGATTT ATTCAACAAA AATGGTCTAA TAATAGTGCT
     5161 TTCAGAATTA AAGATTTAAA TAATGTTATT ACTTACTGTC ATAGACTTAA TAAATTAAAG
     5221 ATGTTTTTAT GAAAACAATA GATATTTTTT AATTTTAGAC ACAAAATGTT CTTTGTCTTT
     5281 AAAGAGATAA AGCGGCATCA ATGGTAAGGA TAATTTAGAG GGAGCAGCAG TATATTTTCT
     5341 ATCTAATTTA TCAATGATTA GCTGGCTTTT ATCATCTTCA AAGAATGAAT ATACGCTATA
     5401 TAAATTTTTG TTATCTACTA CTTGTAAATT CTCCGATCTA ATCGTTGTTG GAAGCACTAA
     5461 TTCCTTTTTT AAATCCACTA CTAAAATATT ACTTTCTATT GACGTATAAC ATCCGGTACA
     5521 TCTAGACTGT AAAAACATTT CATAATTACT TATAAAATCT TTAAAAGTCT CTAAATTATT
     5581 AGTTTTTATT TTATTAGATT TATGGTAAAT TTGTAATGAT AATTGATTTG CGTAATTGGT
     5641 TCGTAAATCT AATTCCGTAA GCTCTTTAGT GATAACCGCT CGAAGAGATG TTGTTGCGCT
     5701 TGGCGCAATA GAATAACCAA TTTCCCCTAT TTTGCGGACT CCAACATAAA AATTTATTTT
     5761 ATTATTACAA CTAAAACAAG GATTATTATA GGTAATAAAA TCTTTTACCG TAAATTTTCT
     5821 CATATTTATT ATACAGTTTT ATCACTGCTT CGCAAATAAG AAGTAATAAA TCCCTTTATA
     5881 TTTCCATCTA ATACAGCATT AACATTACGA TCTTCATAAT CAGTGCGATG ATCTTTAACC
     5941 AACTGATAAG GCATCATTGT ATACGTTCTT ATTTGATTAC CAAAGGACGC ATCAGATTGT
     6001 TGAGATAAAA GTTTTTCACG CTCTTCCGTT CTTTTATCTA ATTCTAATTG ATATAATTTA
     6061 GATTTTAACA TTTTAAGCGC AGTTCTTTTA TTAGCGTGAA AGTCTCTTTC TGATCTAACT
     6121 AAGATATTTA TTCCGCTTGG TAAGTGTTTT AATCTAACAG CCGAACTAAC CTTATTTTGA
     6181 TTTTGACCTC CGGGACCTCC GGCAGTTTGA GCCGTTATTT CAATATCTTT ATCTTCAAGT
     6241 TTAATATCTA TAGTATCTTC TATATCCGGC ATAACAGATA CCGCAGCAAA TGATGTGTGG
     6301 CGGGCATCCC CGGCATTAAA TGGTGAATTT CGTATTAATC GATGTATTCC TGACTCACTT
     6361 TTAAAGAAGC CATAAGCATA AGATCCAACT ATTCTCATAG AGATAGAGTC AGTACAAATA
     6421 GCACTATGTT CTTCAGAAGT CTTTTCATCG AGAATTTCTA TTATAAATCC TTGTTTATCT
     6481 GCATAGCGAA TATACATTCT CATTAACATG GAGACCCAAT TAGCTGCTTC TAATCCTCCG
     6541 GCGCCCGCTC CTATGGTTAA AATAGCCGGA TTATCATCTA CCGGATCTTT AAACATAAAG
     6601 TTTAATTCTA TTTCTTCAAT TTCTATCAAA AGAGAAGATA TTTGTTCAGA TAACGTGTCC
     6661 AATTCATTTG GAAAAGAAAT AGCAAAATCC TTAAAAAGGA TAGATTGTTC CGTTATTTTA
     6721 TCTATCTTTT CTAATAAATT AGATAGTGTT TGTCTCTCCT TCATCAAAGA AGCCGCCTGA
     6781 ACAGGATTAT TCCATAAATT TCCGGAACTA ACAGTTTCAT CAATTTCATC TATTCTAGAT
     6841 TTATATTGTT TTGATGGAAC TAGACTGCGC AATATTTGCG ATTTCTCTTG ACACGATTGT
     6901 ATAATTTGTA ATATATTTTC CATAATAACA CATCTTATGA CATAAGTACC CAAGACTCTA
     6961 ATCGAGAGAT AAGCTTATCT CGTTGCTCAA ATTGAGGGCG TACATTAATC ATAGGCAATT
     7021 CTTTTTCAAA AAGTGGAGGA TCATAATTTT CATCCTCTCT TTGCTTAGGA TCTGCTTTAT
     7081 AAAACCACAG TTTAGTTTTA TCTTCTTCAT AATCTAGATT TAAAATATAA ACCCTTTCAA
     7141 AATTATCTTT TACATCTTTA AATGCAAAAC ATTCACTACT ATTAATCATT TCTTCCTGCT
     7201 TAGGATCGGC AGCTTTTAAA TTAATTAATT TTTTATTATT ATAATCTGCC TCTAAATTAG
     7261 CGTCCATCCA AGGGGAACAT CTATAATAAC AAGCAAAATA TGAATTTATA TGAAATCTAT
     7321 TATTTTCGTT CCAAATAAAA CCAGATCTAT TACACATATA AAATATGTTC ATTTGCCATT
     7381 TTTTATTGCT ATCTGTTTTA TGATATCCTT TAAAAGTTAA TTTAGTGTCA TTATTTGATA
     7441 CTTCTAAATA TAGACGATCA TTATTAGTAA AGGGATTGGT AGTTAATTTA ACCGGAGAAA
     7501 ACTCAAATAA ATTATCATTT ATTTTTTTGG CTTTCCAAAC AGTTAAGTCT AAACATTGAG
     7561 CATACAATGT CAAGGGCTCC TGACAAACTG GACAAGTATC GTTAAATTGT AAAAACTTTC
     7621 TTAAATTCAT GAAAAATTCA CCACCGTTCT GATCTTATTT ATTATTCTGT CTTTATCTAA
     7681 ATTATAAAAA TCTATAAAAG GAACTTTAAT TGTTTCAGAG TTTCCAGTAA TACCATTAAT
     7741 GGTTGTCTGT CCCAGATGCC AATCATTACA TACCCAAAAA TCTCTTATAA CAAACGCCTC
     7801 CATTTGTAGA TGGAATGGTA ATATTTGCAT ACTGTCCGGA CTGCCATAAT CACCATAAGA
     7861 ACCAAATCTA AATTGTGAAG TACTTATATA ATAATCAAAT TGACATTCTG TATTTTGACA
     7921 CTGTAATTCT ATATGTAGCC CTGCCATACC TAAAGAAGAA ACTATTGAAT ATATATTATT
     7981 ATTTACTTCT AAAGGAAATT CTTCTGGTTT AATTGCTTTA GAAATTAAAT TTGTTTTAGT
     8041 ATTTACTTTT AACTTATTAC CAAAACTACT ATATGCCGAA GCATAAGTAA AAGTAAAATT
     8101 AAACTCATCG TTTTTGAGAC GAGAATTAAT CATTGGAAGA CCCGGCTTCT TAATTCCGTG
     8161 CCAATTTGTT AATACGGGAA CCAAATTATT AGTACAAAAA ATACATTTAG TCCTGACGGA
     8221 TAAAAAATCT TCAATAATAT TAAATTCTAA TTTCATGTAT AAATTAATAG ATTTTTTATT
     8281 CTGTCAATAG TATTTTGAGG ACGTTCTAAA TCTAAAGAAA CTAAAGGTAT ACTGGCATCT
     8341 CTGAAAAGGC TAGGATTATT ATTTGATACG TACGAATATA GTGTTTTTTG AGAAGTATAT
     8401 AAATTTCTTA TTTTATAAGT ATCTTCACCT TTTTTAATTA CAAAACCTTC AGAATTTAAA
     8461 AATACACCTA ATAATTTACA TTTTTTTTGA TGTACATCTA AACATAGACC AAATGTATAA
     8521 GAATAATCAT TCCGTACACA CGCATTAGAT ACTCCTAGAA AAATAGTTCC ATCATCATTT
     8581 TGCGAATATA TAGGTGAAGA ATAACTATGA GTTGTAAAAT CATTATCTCG ATATTCAAGA
     8641 TCTGTCATTT GTATCTCAAA ATTATCTCTT TCGAGATCTA AAATAATATT TGTACCCTCT
     8701 TTAATCCTAA ACTTAATTAT TCCCGGATAA TGCCACGAGT AATCGACATT ACTTGATAAT
     8761 TCCATATTGC CCTGACACAT AGGGCAGATT TTAAAATAAT TTAAAGCTGC TTTTATACTT
     8821 GAAAATTTAT AGTTATTCGT AGAATGTATC GTAGACATCT CTTGTTAATC CTGCATCGAC
     8881 TAGAACCGGA TAACCTTCCC TAGTGCCCCA GGAAGATATT CTAGATAAAT CTCCTGGCAA
     8941 AAGTTTAAAT TTATCACCAA TTCTTTTCAA TTCTTTATAT ATGTCTGATT TAGAAACTTT
     9001 GTCAAAATTT TCTGGCTCGT CTTTATCAGA ATTGCTAGAG ATATTTTTAA GACCATAACT
     9061 AATCGACTCT CCAAAATCAT CAAAATCTAA ATCTGTCATT TCTTTAAAAT CTTTTTCTGT
     9121 TATTTTGTCC AGATAACAAG TCTCGATCCA AGCATAATCT TCAGCGTGAC TTAAAATTTT
     9181 ATTTAAATAT TTGGATTTCA TTTTTGGATT AGCTTCAACT TTATTTTGAG CTATTCCTTT
     9241 ATCATTCTTC GCTAATTTAA CGACGGTTTT ATCGGTTGTC AAGTAGACGA GCCGCGAGGA
     9301 TCCTGAAGAT AAATGTTTTA AGTTTCGTTC CGCGTATTTT TTACGAGCAT TATAAGTTTC
     9361 TAATTTTTCT AAATTATTAA GAATTACTTT TAGATCTTTG CTATCTTCTG GCAATTTTTC
     9421 AGACTCAGAT GCCCAGGAAT AAAATAAATC AACTAAACGT AATATCTTGT TTGTTTGCAT
     9481 AAGAAAATAC AACTTTATTA ATATTATACT ATAATTATAT GTGTTCTATG ACAAGAGATG
     9541 ATTATATTAA ATTATATCAA GAGCTTATAA ATGACCAATA TGGATCTGAT GATGATCTGC
     9601 CAGAAAATAT TGAATGGATA CCTTCTGAAC CTGATATAAA AAAGAAAATA TCTTTACCCA
     9661 ATGTTAGTGG AATGATTGAT CTTTCCGATG CTAAAAAGGC TAAAATTTTA GCTTCTATAC
     9721 ATAAATGTAG TAATTTACAA GTAAATGATT TTATTATTAA AATTACCTCA TATCACGGAA
     9781 AACCAAATGA TAAACACGAT GCCGAAGTTA GTTTAAATAT TTCTATATAT GAAAATAAGA
     9841 AACAAATTCA TTTAGGCAGA ATTAGTAATA TGGTAAATAA AGTAAATATC CTAAAAGATA
     9901 CCAGATTTAT TAATCGTCCT TGGTTGCAAA ATTTTAGTTC TTATGGCGGA CAAAACATTT
     9961 CTTTAGATCA ACTGTGCGAT ATTATTAGAT GGATGCAAGC CTTAAAAAAG ATGTCTGCTT
    10021 TTATTTAAAT ATCTTTACAG CACCTAAACC CAGTATCATA AAATGTAAAA TCGGGGCTAT
    10081 GACCATCAGT TCTGGGTGAG CACCTATTTC TAACTCCATG AGGATGACCA CCTTTAAGAA
    10141 CTGATATATA AGGTGTTCCT CCTGAAGATT TACACCACTC ATCAGCATTA CCAGTTAAAT
    10201 CATACACACC ATATTCTGAA ACACAGTTTG GCATAGAACC AGAAGGAACC GTTTTATCTA
    10261 ATTGCTCGAA AGTATGTGTA TTTGGATCTT GCCAGGATAA ATCTATACGA CAAGCAGTAG
    10321 CGTCTCTTTT ATATCCATAA GGATATGGTA AATTATTTTT ACCACGACAC GCTTGTGTCC
    10381 ACTCTGTATC TACACACAAT CTTTTTCCTT GCGCTTCACA TTGCGTTTTT GCTTCAAACC
    10441 AAGTATTTCT TAATTTAGGT TTTACTCCTC GCTGATTAGG ATATTCATAT TTATCAATAC
    10501 AAAAGCTCAT AGTAATAACT TTACTTTTAC AAACTGTTGG ATATTTAAAT TCGGCACAAC
    10561 GCATAGGGCT ATTCCATAAA ATACATTTGT GATTATAATC AAACTTATTA CAAATTGGTT
    10621 GATCTAACCA ATTTAAACAA ATTTCTTCCA GATTTGTACA ATAATCACCT ACTATATGAA
    10681 CCATATCTTC AGGACACGGA TTTATAGGAC AATAATCCTT ACAAAATAAC TCTTGACTTT
    10741 CTATTTGATC ATTGACCATA CTTTGTGGAT AAACTGGTGA ACAGCTAATT ATAATAAAAA
    10801 TAATAAATAA AACAGACATA CATCGCATAC TTGTAAATAT ACCAAAATTT ATTTACGATT
    10861 TAAATAGATA ATTTCAAAAA TCGCCTGATC ATATAAATAT GACTACACCC CCTTTAAGAT
    10921 CCCCCAAATT TTTGTCGAGA AAACCTACAT AAAAATTTTA AAATAATAAT GGGCGGAATT
    10981 TTGGTTCCGC CCATTTAAGT CAAGATTTAC TATAATAGAC ATCGAGATTA AACTGACCTG
    11041 ATGTTGATAC TTACATAACG ATCATTAAAT TACAGTTTTG TTAAGTTTTA AAATGGAACT
    11101 TTTCTATTTA TACCGCCTAG GTTTTGGTAT TCTTCTATTA TTTTATTATA AACATCACGA
    11161 AAGGGTTTAT CATTTATATT CGGATAACTT TCTTTAAATC TATTAATTGC TTTGATTGTA
    11221 TCTGGTCCCA ATTTTCCATC GATTTTGTGT GGACCAATAT CGTATCCTAA TTGATCTAAT
    11281 GCGTTTTGTA ATTTCATTAT CCAAGAATTT TGCGTTTGAG ATTTGGGTGC TACAGACGAT
    11341 GGAACCGTTA ATTGTTTTAA TTTATTATAT AAATTAATAG CTTTTTGTAA ATTCGGGTCG
    11401 TTAGGATTTT GGTTTAAAAA CACTTTTGCT TTATCGACAG CAGATAATAA TGGCTCTAAA
    11461 TTATTAATTT TAACATAAAG TTTGTGAGGA TTAAAATCTT CTATTTTATC TGACATTAAT
    11521 TGCTTATAAG CATTATTAAT TTCTAGGGCT ATATCTCTAT TATTTACTAC TAAATCATAA
    11581 ATACTTGCTA TTAAATCTTC TGGTAATAGA ACTCGATCAG TTATTTGAGC AACTGAACGT
    11641 AAAAACACTC TACGATTACT GTAGCTTGCT ATTTTTTCAA ATATTTCAAC TCTTTTTAAT
    11701 AAATCATTTA TGTTGCTCAT GAATTCCTCC TAACCATACG ATATTATGCC AATATTATTT
    11761 TCTATTTATA AAGTCTGAAT TATCATCTTC ATCAGGCTCT TCATTAAAAA ATAGATCTGA
    11821 AGTATCTCTT AATTCTTCGG CAACAATTCC GCCTGCCCCA AAGCCCTCTT CATCATTTAA
    11881 TAAGGGATCT TCAGAAGTTT CTAATGGAGG CGATGGGGTA CTTGGGAGGA TAACCACTTC
    11941 CGAAGAGCCA ACAGCGCGCA ATAAATTATA AACATTTATT CTTTGAATTG GTAAAGTCAA
    12001 GCCCGGAGAT CCAAAATTAT TTTTTAATAT ACTTGCTTGT CCCTGCTTGA CAAACATTAC
    12061 AACGTTAGCT ATATTAAAAT TGTTAGTTTG CTGAAATGTA TCTCTTTTAA CCAAAATTCG
    12121 CCAATGATTT AAATGAATAA TTTGCGGATA ATTAGGATCG GCTATAACAC GAGCGTCAAA
    12181 TTCATAACCA TCCATACTAT CAACAATATC TAATTGAGTG ATTAAAATAT TTTTAATTGC
    12241 ATCGGTTATG TCGGCATTAA CAAAAATAAT AGCGGATGGT AGTTCCATAA ATTATATGAT
    12301 ATTTTATCCA CTTGACACTT AAAAAGTTAT AATTACAAAT ATATGATAAT TTCGAGGACC
    12361 AAAATATGGA CGAATATAAT ATTCCAAATT TTAAGTTTGC TTTGCGCGAA GATTTAAAAA
    12421 ATAATAAAGA ATTCCTTCCG ACCAGAGCAG AACCCAATGC TACTGGATGG GATGTTAGGG
    12481 CAGCTTTTGA AGACCGGATG ACATTGGTAG TTGAGCCATT TCAATACATT AAGATACCAT
    12541 TGGGTTTTAG GGCATTTTGT CCAAATGGAT GGTGGTTTGA ATTAAAACCG AGATCTTCCA
    12601 GTTTTACCAA GAAAAATATA CACGCTCTTT ATGGAACAGT TGATGAAACA TACGAGGGAA
    12661 TGGCTATATT TGCTGGTCAA TATATTCCAG AAATACCTAA AATTACATTG GGTAGACAAA
    12721 CAGTATTTAA TCCTGGACCA GAAGTTGTAT ACGAAAATTA TATTACATCT CCCAATGCAC
    12781 CAAATTTAGA GATAAATTTT GGGGATGCCA TAGGTCAAAT TATTCCGGTT AAAAGACAAG
    12841 AAATGAACGT TATAGAGGCA ACAAATGAAG AAATTGAAGA AGAATTTAAA AATCGTGCCG
    12901 CCCAAAGAGG CGCAGGAGGA TTTGGAAGTA CAGGAAGATA AAATGTCTAA AGACAAAAAA
    12961 GATTTAATAA CAACTATGCA TTATGAAATA GATCCTGAAA GTATAGCCGG ATTAGATTTT
    13021 CCCCCTATAG TTACGCCTGA AATGGAGCAA ACTATAAAAA AGATGTATGA ATCACATCCT
    13081 GAATTAAAAC AACAAACTAT AGAAGAAATG TCGGCTATTA ATGATAGAAA TATGGGATAT
    13141 ACCACAGGCT CTACTAAGTA TAGTAAAGAA GATGCTTGGA TTCAAACCTT CTCCGGGAGA
    13201 TGCTTTAATC CAACTAACCC AAACCCAAAT GCTATCGTCA TACAAGATAT AGCTCACGCA
    13261 CTATCAATGC AGTGTCGATT TAGTGGACAC GTTAAGAAAT TTTATAGTGT CGCACAGCAT
    13321 TCAGTAGGAG TTAGCTATCT ATGTGATGAA CAAGATGCTT TATGGGGACT ATTACACGAC
    13381 GGATCAGAGG CGTATCTCGT GGATATCCCT CGCCCATTAA AGCATTCCGG TAAGTTCGAT
    13441 GCTTATTTGG AATTTGAAAA GACTATGCAA AAAGCTATTT GCACCAGATT CGAATTACCT
    13501 GAACAAGAAC CTGAATCTGT TAAAAGAGCT GATACTTTAA TATTAATGGC GGAAGCTAGA
    13561 GACTTGATGT CTCCATTACA TCCAGATTGG ACTTTAGCAA TGGATCCTCC CCCATTTAAG
    13621 ATTGATTCCT TATCTCCACA AGAAGCAGAA CATTTATTTA TGAAAAGGTT TTTTGATTTA
    13681 ATAGGTCATA AAGGCGCCTA TACAGATTAT ACATTGTAAT AACATATAAA ATAACCTTTG
    13741 ATATAAATAT ATTTATGAGT GATATTAAAA AAATAGCAAA ACCGATTGAA AAATATTATT
    13801 ATGACGTTAA GGTTGAATGT ATGCTACCGG CAACATTAAC TTATCGTGTT TTAGCGGAAA
    13861 CTCCTGAACA AGCAGCCGAA TTGATTCGAA ATCAAGGACC TATCAGTGTA AAACATAAAT
    13921 TAATTGGAAA GAAAGATTTA AAACTAACTG TTTATGATGC GGGATGTAGT TTCATCAAAC
    13981 TTATAAAAAA CTTGGCGCGA TAATGTATAA AAATCATTTA AAAACAAAAA TGTCCAAGAC
    14041 TGGTTTGGGA GTATTTACTA ATACATATAT TCCAGCTGAT GTTCCTATTT TAGAATTTAC
    14101 CGGAAAATTA TTTCGTGAAG CAGATTTACC TGTTGACCAA AATATGGTAG TTCAAATAGG
    14161 TCCTGATTTA TTTATGGGTC CTTCGGGGGA TTTAGATGAT ATAATCAATC ATAGCTGTTC
    14221 TCCTAATTGT TATTTACATA TTCTTGGTAA AAGAGCAATT TTATATTCAT TGTATGTAAT
    14281 AACTCCCGGA ACAGAATTAA CTTATGATTA TTCTGTTAGT TCGACTGATA CACAAGATAC
    14341 TTGGAATATG AATTGTCAGT GTAATTCTTT CAAGTGTCGA AAAGTAATTA GTGGGTTTCA
    14401 AACATTAGCT CCAGAAATAC AAGAATTATA TTTAAAGAGA GGCATTGTTC CGCTATACAT
    14461 TAGCGATCAA AGATTTTCAA GGAAGTAAGG GAAGATGGGT TTAATTTATT ATGTGATTGA
    14521 CACGGAGACA ACCGGATTAA AATCAGACTA TCACGAAATG ACAGAAATAG GAATAATTAG
    14581 ATGTATTGAT CGTGTACAAT TATGGAGACA AATTAAATGT CAATATCCAG AGCGAGCCAG
    14641 TTTTGATGCG TTAGCAATCA CTAAAAAAAC TATGGCAGAT TTAGAAAAAG GTTATGACAA
    14701 GGAAACTGTC GTAGAGGAAT GTGAAAAATT TTTTGCTGAA GATGGTGGAA CCGTAGCACA
    14761 CCGCTGTATA ATCGCACACA ATGCTCCGTT TGATAGAAAA TTTTTACACG CCTTGTGGGC
    14821 TTCTTGTGGA AAAGAATTTC CAGCCAATCT ATGGTTAGAT ACTATGTCTT TAACAAGAGA
    14881 TTACGCCAAA AAAGTAGGGA TTGTTAAGCC GAAAGTTAAT TTGCACGCCG CTTGCGATAT
    14941 TGTTGGAATT AAAAAAATCT CTGAAGCTCA TAATGCTAAA GTGGATAGTC GGAACACGTA
    15001 TCTATTACAT AAAAGTCTAA TAGAAGATAA AAAAGTAGAT TATTTGCCAT TTATCAAAAC
    15061 GGCAGCGCAC ATTTTAAATA CTATTCCTAC CGGAGATGAT GTTGGTTTAG ACCCCTCTCT
    15121 ATTGGATATA GAATAAATGT ATGAAGAATT TCAGTATCAA TTATCTGTAT GACCAAATAG
    15181 ACAAACAAAT TAAATTACTT GAGGCTTATA CGGAAATTGA AAATTTAGGA CTAATAGTAA
    15241 AGGCGTGCCG CCTTAAACCT TATAATTATA AAGTTTGTAG CGGATTTAAC AAAATTATAT
    15301 TGCACAAACA TTGGTTTGAT GAATTTGGTA ATTCTCTAAA GATAAATAAA AATAAAAAGA
    15361 TAGAAATTAT CTATAATGAT TTATCCTTAG ACAGGGCTAA AATAATTTCT ACGGATTTAT
    15421 ATTACGGTTT GTCTTTGGAC AAGATAATGA AAATTAGCCA ACTGGCTTAT ATTTCTATTG
    15481 GTAAAGAGAC TGATTTACAG CAAGAATATA GTTTAGCTAT TTTTAAAGGT ATTGATAATT
    15541 TTTTGAGAGC TTACCTATAT ACTGTGGGTA CTTGGGAACA AGTTTCGCCT CTTATGGCGG
    15601 GGTTTCATAA TTTGCAATAT ATTTTTAAAA ATTTGGATGT AAAACATTTT CATGAGTTAA
    15661 AAAGTAAAAA GAATTCGGCT TTACCTTGTC AATCTAATAA AACGTGGTTA ACATTTATGC
    15721 CGGCAAGCAC AGATTTTGCT GAAATAATTA AAAAAGATTA TAGTCATATA TTGCAAATAT
    15781 AAATAGGATA TTTAATGGAG AAAATTAAAA GAGACAGGTT GGAGTTAGAA GGATATGTTG
    15841 TCGATGCTAA TAAAGGAACT TTTAAAGTTC AAGTAGCCGA TAATTATACC GTCCTTTGCA
    15901 CTTTAAGCGG CAAGATACGA CAAAACTCTG TAAAGATATT AGTTGGAGAC AGAGTTAAGA
    15961 TTGAAGTATC TGAATATGAT ACCTCTCGTG GTCGAATTGT ATTCCGCGTA AAAGCTCAAT
    16021 AACGTGTAAA ATTTAACACG CCCTCATCAC TTACTAACGG TGCTAAACTG GGGTCCATAA
    16081 AAAGATCCGT AATGCGTTTT GCCTGACCAT TGACAATAAC GTCATTGGCA ATTAATCTAA
    16141 TTCCGTGGCT ATAATCAGCA TATTGATCAT CGTGGCTCAC AGGATTTAGT GCTTGAATAA
    16201 CTTGACCATT TGGATAAATC CATCCATAAA TAGCTACACG CCTATTTGGG TTATTTGGAT
    16261 ATAAATAATT AGTAAGAACA ACATCTTTCT TGTGTCCCGC AGTTAATGCT CTAAAATCTA
    16321 ATCCAACTAA TTGAGTCCGA ATAGTATTAC TATGAACCCC ATAACGATAA GTATCACTCA
    16381 TAGTTTCATC AAATGGTGGT CCCCAGGGCT TTGGTTCCAA TTTATTGGCA GCCGCTTGCC
    16441 AAATGTTATT AACTAATTGT CGGGTAGGAA GAGTGCAATC AAACTTATCT GCAATAGCTT
    16501 GGGCAGTGTG AGGTCCCATT GGCATTCTAA CATAGTCATC ATCAGATCCA ATGGATAAAT
    16561 AATCGGACAT AACTAAAATA GATAAAACGT CTGATCCGTG TGCCAAATGG ATAGGTGAAA
    16621 AATTTCGAAG GAAATTTGGA ATATTACCGC TCAAAATCTC AATCATAATA TTATGTTCAC
    16681 GCTGCAGCCC TTTGATATTC ATATTTTGTT GAATAAAAGA GGAGCCAGTA ATAGCGTTTG
    16741 GATCTCTAGG AGGAATAAGA GAGTTGCCAG ATCCGGGCAA TATATTGAAA ATATCTATAG
    16801 TCATTTTAAT TCTCAAAAAA TTTCCTTAAA AGATATTTTA ATACCCGGTA CTTTTTGTAA
    16861 TCTTTTAATA TAGCGATCAG TTTCTTCTAG CAAAGTAGAA TTATTAAAAT ATTCGGGATT
    16921 AATCTTATTA GAATGAAAAT TAGGAAATGT TAGTTCTAAT TCGGGAAAAA AGCTATTAGC
    16981 ATCAACTAAA AGTTTTAAAC TCTGGAGCAA TCCTACGGGC TCATTGTCTA AATAAACTAT
    17041 AGTTTTTGTG TGCGGGCTTC CATCAGTATC CATATCTTCA TCTTCAAATT CCATAATAAT
    17101 TTTAAATTCT CGCTTCATAT TTTTATCCTT TAACTGTCCT TGACAATCAT AAAAAAATGA
    17161 TTAAAATCAT TTATATATGC AAAAATATGT ACATACTGTT ATATGACTGC TGGGTTTCGG
    17221 AGGTATTAAT ATGGTAGAAA TAATTAGAGA AGGATTAACT TTTGATGACG TTCTTTTGGT
    17281 CCCACATCAT TCAGAAATAG AAAGCAGATC ATTAATCGAT CTTTCTGTTA AATGGGGCGC
    17341 ATTAGAATTT AAACATCCAA TTATTCCTGC TAATATGAAA ACTGTAACAG GCATTGAAAT
    17401 GGCGAGGGAA ATTATTAAAG GTGGCGGCTT GGCCATCTTA CATAGATTTA TGGATTTACA
    17461 AGAACAATTA GATGCTGCCG AAGATATCAT AGATAATTTT GGAAGTAAAA ACTTAGCTAT
    17521 TTCAATTGGT GTTAAAAAAA ATGATGCTGA AGCTGTTCCC CAATTTATTG AGCGAGGGGT
    17581 TAAAATGTTC TGTATTGACA TTGCTCACGG GGACTCAAAA AAATGTGTTG AAATGATTTC
    17641 GTGGATTAAA AAGAATTATC CAGAAATGTT TCTCATTGCG GGTAATGTAG CAACCGGATC
    17701 AGGTGCCCGT AATTTATGGA ATGCTGGAGC AAATGTAGTA AAAATTGGTG TGGGTCCAGG
    17761 ATCAATTTGC TCGACTAGAA TAGAAACCGG TAATGGTGTG CCCCAATTAA CTGCCCTAAT
    17821 GGATGTTGCA CAAGCGCAAA AAGAAATGAT TGAACTATAT AAGACTAAAG ATAAAAAAAT
    17881 AAATCCAGAT GAGCACATTA CGCGACATTT TCCATTCATT GCCGATGGTG GAGTCCAAAG
    17941 CGCAGGTGAT CTTGTCAAAG CACTTTGTTT TGCTGATATG GTTATGGTTG GCAATTTATT
    18001 CGCCGGATGT GAAGAGACTC CTGGTAAAAC AATGATTTTA GATGGAGTGC CACATAAAGA
    18061 ATATGTTGGA AGTTCTACAC ATAAAACAAA TCATATAGAG GGAGTTTCTG CGTTAGTGCC
    18121 CTGTAAAGGT AAATTTGATG ATGTTCTTCA AAAATTATTA GAGGGATTAA GATCGGGATG
    18181 TTCCTATCAA GGGGCTGCTA ATCTTAAGGA ATTAAAAGAG GAACCGTGTT TTATGAAAAT
    18241 AACGGCTTCT GGACTACGTG AGTCGCATCC TCACGATGTA ATTATAAGGT AAATATTATG
    18301 GAAAAAACAT TAAAAATCAT TTTAGCCGTA GCAACTCTTT TAACTGTCTT ATTAATGCTT
    18361 GGCGGCGCTA TATGGGGTAT TTTTTTACAC AGTCTTGGTA TGTCAATAGT TTGTTTAGCC
    18421 TTGGCAGCAG GATTTAGCGT CTTCTCATAT CACGACTATC AAACATTGAT CCTTAAAAAG
    18481 GGAAGTAGCC CGCCACCAAA TAATACCTAA ATAAGGCTGG CGAGATATTC CTTTTAAAAA
    18541 GAGACTTTCG CATTTTACCT TCTGGAGTAA AAGAAGTATG AACTTAGAAG AATTAGAATA
    18601 TCTAAAATTA TTAACAAAAA TAGTAGAAAA AGGTAATCAA AAATCAGATC GAACGGGTGT
    18661 TGGTATATAT AGTCTTTTCG GCACGCAGCT TCGATTTTCT TTGGAAGATG GCAAAGTGCC
    18721 TATGCTCACT ACTAAGAAAA TATTTGCTAA AGGCGTGGTA GAGGAATTGC TATTTTTTTT
    18781 ACGAGGAGAA ACTGATACCA CTAAACTTGA AGCCAAGGGC GTTAATATTT GGAAGGGTAA
    18841 TACGCGCCGG GAATTCCTCG ATAAAATTGG GTTGAAACAC TTGCCCGAAG GACATATGGG
    18901 CAAAATGTAT GGGCACCAAT GGCGGCGCTT CGGAGCACAC GACGAAGTGG CTGATTATGA
    18961 GTCTGGAGCA TATGAGTCCG CCCCCACCGG CATAGACCAA ATTCAAAAAG TTATTGATTT
    19021 ATTGAAAACA GATCCCAACA GTCGACGTAT AGTTGTTAAT TCTTGGAATG TAAAAGATTT
    19081 AGACAGAATG TGTTTAGCTC CGTGTCATCC AATGTTTCAA TTCTATGTTA GTAATGGAAA
    19141 TGAACTTAGC TGCTGTTTCT ACATGCGCTC AGTTGATATG TTTCTGGGCT TTCCATTCAA
    19201 TTTATTAAGT TATGCCGTTC TTACTCGTAT CATTGCCGCT GCCGTGGGTA TGGAAGCTAA
    19261 GGAATTGATT TTTGCCGGCG GAGACACTCA TATTTATACT AACCACATGG AACAGGTTAA
    19321 AACCCAACTA TCACGGGAAC CTTTTGAGTT CCCAACTATG GAAATTCATA AAGAATTAAA
    19381 ATCAATTAAA GATATTGAGG CGTTAGAATT TTCAGATTTT GAGTTTCAGG GGTATCAATC
    19441 TCATTCGGCT ATTAAAGCAG AGATGGCAAT TTGAGCTACG AAATTTGGCG TAAACATATA
    19501 GTTAAATTAA GATTAAAGAG AAAGCCCGCC ACAATGAGAA AAAAGCCTTC TAGACCTGTA
    19561 CATTTATCAT ATGAAGATGG GTATCTTGCA TTTTCATCAA ACGGAACTAT TAAAATTGAA
    19621 GGCAATATTA AAAACGCCGC TTTAGCTTTA TTTAAACATA TTTTAAATAA AAACGGAACA
    19681 ATTACTTGGG TTGGATATAT AAAAATAATT TGCATTCCTG GAAAACCTTA TACTTTAGAG
    19741 TGGGGTAGTG CGGGCTCAAA ACCAGAACAT TGGGACGAAT TTAAAAAAGA ATATGAAAGA
    19801 ATTTGTGAAT TAAAAATATT TTCTTGATAG GAGATTAGTG ATGAGTTTTA TAGGAATGAT
    19861 TGCGGCAGTA TCTGCTAACG GAGTTATTGG GGTGGACAAC AAATTGCCAT TTGACTACCC
    19921 AGAAGATATG AAACATTTTA GAACAACAAC TGCTGGTGCT ACAGTTATTA TGGGTCGAAA
    19981 GACCTGGGAA AGCATCGGCA GATTATTGCC GAAACGACGA AATATTGTTA TTAGCCGAAA
    20041 CAAAATAGAT TTTAAAGGAG TAGACACGTT CAGTAGTCTT GAAGAAGCAA TTGCTGACGA
    20101 CAAATCTTTT TTTAAAACAG GAGAAGTTGA GTCTAGGATA TGGCTCATCG GCGGAGCTTC
    20161 AATCTATGAA GAAGGTATGG AATTTGCGGA CCATATCGTA CTCACCATAA CTCCAGATAT
    20221 AATAAAAACT GATAATGCAG TTAAGTTTCC CTGGATTAAT ATATTAAAAT TTGAAGTTGA
    20281 TAAAATTTAT GATTTAGAAG CAGATAAATC ATTAAAAATT GTTAAATATA AAAAGAAATT
    20341 ATGCTATTAA AATTATGTTC CAAATGTCTA ATAGAAAAAG ATATAACTGA ATTTGAATTG
    20401 CGCTCTGATA CTGGCAAATT CAGTGATGAG GGTAAGCCCG ACATACCCAA CAAATCAAAG
    20461 TACCATTTTC TTGATTTGGC TCCGCCATAT AACAAAATTC TCCACATCGC ACACAATAAA
    20521 TTCCGTCAAA TCTTTTGTTT ATACGATAGA TCATATTTTC TGAAACATAG ATTGCATATT
    20581 CTCCTAGAAA TTTTCTGGAA ACTCCTAAAA GATTACAGGC GTGTTTATCT AAGGCAACAG
    20641 ATCCTTTAAT AAATAAATAA TGCGGAATAT ATAAATAATA TCCTTCTGAG TCCAAACCGA
    20701 CGATATCAAA AGTAATAGTT TCGTCGTATT CTCCCTCGTA TGGACTTACT ATAGTATTGT
    20761 GTCTAATTCG ACAGTCTACA CGATCGCCTT TTTTAAGTTT GCCCATAATT AAAATACTTA
    20821 ATTATGTGCG GCAATCTGTA ATTAATTATA TATTAGACTT CAGGCTCTTC ATAGTAAGAT
    20881 ACTGATACGC CTTCTTGAAC TAATTGAGAA TTTAATAGGT CTTGCAATTC GGGAACCGCG
    20941 CTTACTAATA AAGCAGAAAC GTGGACCGTT GCCTTTTCAT ACTTTGCGCT CGCGCAAACC
    21001 TTTTTTAAAC ATTCTTCCAG CGCCTTGGGG TCCGTGCGGA ACTCCTCATC CTGGCACAAC
    21061 ATATGAATTA CCCAGGTGTC GCTTTGCACC GCTGTTGTAT TTACGGCACC AAGCTTATAG
    21121 GCGCCTGTAC GAGTAGTATA CCAGCCTTTT GCTTCTTCTT TAACTTTTTT CCATTTCTTC
    21181 TCAAAAATAG GATACAATGG GCTTGCTGGT TGTCCCTTCA TATTATTTAT ATTTAAAACA
    21241 AAACGTAAAC CTGCATTTTC TGGCGCTAAA ATACTGCCTT TGATTACTTT TACTCGACCT
    21301 TGAGGTTGAA ATCTTTTCAT ATTATCCATC ATAATTCCTT TGTTTTGCTC TACTTCTGAA
    21361 ATATATCAAT GATTTAAATT TATTTACCCA TAGCAATCTC TTCCAACGTC GAAATAAGGT
    21421 CATCCGCCGG ACTATCAATT AATGAAAATT GAATAGTTTT AAAACCCATT TTATAACCCA
    21481 TTTCTAAATT TTCTTTGATG TCATCAACAT ACGTACATCC TTTAAAATCT GGATATTCTG
    21541 TTAAAAAACT TTGATAAAAT AGTAAAGAGG GCTTTCTGGC GCCAACAAAA CAGCTAAAAT
    21601 GTTTAATACA TTTATGTAAA ATATTTTCTG TAGCAAATGT CTGATCTATT AATGCCGCGT
    21661 GTTCTAATCC AATATTAGAT AATAGGGCTA CTTGTAATTT TTTATATTGA GATAATCTAT
    21721 TTAAAGTATT TAAAATATCC AAATTAGGCT TTACAGAATT ACACCAAGAA TCTATTAATT
    21781 TATTAATTAC AATAGGCGAT CTAATTTTAA AATGATCTCG TAATTCATCA CTCATAACTG
    21841 TACATCCTAA ATCGTGTAGC TTTTGTGTTC TGCCCAAAAA ATACTGAGCC TCTTCCAACG
    21901 TAATATTTAA CGCTTGTGAT AAGTCTTCCA AAAAGGGATT AAAATCACAA TGGTATAATA
    21961 CATTACCAAT ATCTATTGCT ACATATTTCA TATTAAAGTT CTTTCTATTT TTTCGTGTAG
    22021 GAACATTATG TCAGGATTTA GTTGATAATG TATACTTTTG TTTGATAATT CTTGTATATC
    22081 TGATATGCTT ATCTTTAAAT AATTAGAAAT TATACCATTT AATATACATT CATTATCTGT
    22141 ATAGTTAGTA TAAATAATAG ACATTTTATT ATTATAAAAA GCGTCCGCTA AAAACCCCGT
    22201 TTGTCCTTCA CATATTAAAG CGTTTGAGTT TCGTAAATTA CAAAAATATT CACTCTGATT
    22261 TTCTATATCT TTTGTGATCA CATTTTTATA TTTTTCATTA TAGTACTCGG AAAAGAAAAC
    22321 TGAGTCAGGA TACGCTTCAA GTATATTAAT TATTTTTTTG TTGCTATCAG GAGAAACACC
    22381 AATAATATTG TGTTGGCAGG GAATGGAAGT TTGACCAATC TTATAATATG GTCGTATCCA
    22441 TTCAAAATTA TTATGTATCT CCAGTTTATT TTCCACATCC CCAAAATGAG AATATATTAA
    22501 ATTATGGTCG GAGTTTTCCA ACATATTAAC CAATCTTTGA ACCTGAAGAG GATCTTTATT
    22561 AAAACTATAG GCGTGGTGCT TAAAGACTCC TAAATTATAT TTTTGTTTTT TTGTCAAAGC
    22621 AAAATTAATA AGAGCAGAGC TACATTGCCA AATTTTTATA TTAAGAATAT TAGCAATATG
    22681 ACTGGTAAAA TATTCCAAAT CACTAATTAT AAGATCCGGA GAAAATTGTT TTACTTGCTC
    22741 ATAATAAATA GATAGGTTTT CATTTTTAAA AGAAATAGAT TGTGGTTTAA ATATATTAAT
    22801 AAGGCTATCT AATGTCCAAT CTATTGATAC CCCTCTAGGA GAAGATTTTT TAAATGCAGC
    22861 AATCTTAATA TTATAAGGTT TATCTTGTAT AGCATCTAAA AATCTTCTCA ATTGTATTTT
    22921 AGAAGCAGTA CTATTATTAG CGGCATATAA GATTTTCATG TTACCAAAAA GATTTTAATT
    22981 TTAACATATG GTACCATTCT TTCATAAGAT ATCGTTTTCC TTCAAATAGG ATGTATGGAA
    23041 CATCTATACC AAAAGTATGT ATGAGTGAAC CATCAGTGTA AACAATACCG CAATTACAAC
    23101 ACCAAACTTG ACCTGCCGAT GTGTAGGTGG TCATTAATCT ATTGCATAAC CAGCAATTCA
    23161 TTTGGTTAGT ACAGATTTAA AAAATTCTAT TTGTTTTCTA AATACAGAGA CTGTTGCTTT
    23221 GGTATCCGCT TCGGCACTAT GAGCTTTAGT GTTTACAATA CCATATTTTT TAGTTAAATT
    23281 AGCTAAACTA TAACCTTCGG ACATACTATC ACGGCACCAG TCTAGGAAAA ACTCTAACTG
    23341 CATAGTATCC ATAGTTCTTC GACCGAATGG AAAAGAGTCA AATGATTTAC ATTTTTTCCA
    23401 CAATTGCTCT AACATATTTT TATCAAAAGG TACGTTCTGC CCACATAAAA CACGATTTTC
    23461 GGCAGGAACG CCATCATCCA TAACCCAATT TTCTACTTCC GTAATAACTT TTTGGGGGTC
    23521 TAAATAAGTA TCACGACCTA TTTTAGTTTC GTGCCGAATG TCTTCTAATT TATGACCGTT
    23581 GATCCTTAGT GATACCGGGT CAATTGTTGT CATATTTATA GGCTTTAAAC ACCAAGTCTT
    23641 TTGATTATCA TCAGATAATC GATACATAGA AAGCTCAATA ACATCATTCA AATAGGCATC
    23701 TAAACCAGTA GTTTCCACGT CAACAACATA AATAGCATAA TCCATAAAAT ACTCCTTGAT
    23761 ACGCTATAAT ATAAACATTA TTTCGATAGC GTCAAGTGAG GCTTATTTAA TTTTTTTCTT
    23821 AATTTCTTTT TTTAGCGCAT TGAATGATTT AATTCCTTGT TTGTATTGTG AAATTAAAAA
    23881 ATTAAAACCT TCACCAGTTT TCAAAAAATC TTTTTCTTTA TTATTTAATT TAGATCCCTC
    23941 AACGATGAAC ATAATTTTAT TATCTTCAAA TATTTTCCAA CGATCGCCTT TATTTGGAAC
    24001 AGCAAAATGA CGCACTCTAA TAACCGGAAG TGCGACATCA TCTTCTTCGT GGTATAAATC
    24061 ATATTCAAAT TTGGAAAGAG TATGTTTTGT TCCCTGTTCC TTAAACTCTT CAGTTGCCGG
    24121 CATATTATTA GATTGATCTG GGGGTCCTTT ACTTGTCATA TTTAATTCTC TTAATGTAAT
    24181 AATGTTATAG TTTTTCTTTT ATTAATTATA ACTGGATGCT TCATTTACAT ACCATATCCG
    24241 CACAGACTAT TCCAGTTAAT GCGGCACTTA AAATACCTGA TATGCCAGCG CTTTCGCCAA
    24301 CTATAAACAT ATCTTCTACT TCAGACTCTA AATTATCTCC AATATTTATT TTTGGTGGCA
    24361 AGGGCACTAT GGTGGGGACA TGAAAATAAG CTTTAGAAAT ATCAGGAATA ATATTGGTCA
    24421 AATCATTAAT AGTTTCTTTC AACCAATTAT ATTCCGGAAT AATGGATATC CTGCTTTTAT
    24481 CATTTAAAAT ATATGATATC CTTTCTCTAA TAATTCTATC ATTAGAAAGA ACAAATGTTA
    24541 ATTTTCCAAT TCGATCTGTT TGCTCAAATC CCGAATTAGG AAAAAACCTA TTACCTATTA
    24601 ATGAAAATGA TACCTTATCA GATTTCCATC TATTTTCATT AGATCGAAAA GCCGATATAG
    24661 CCAAATCAAA ATGATCTTCC GGAATAACGG TTCCATTCCA ACAAAGCGGA CCTATTTCTA
    24721 AATCATTGCC TTTAGTAATA GTACAGTTAG ATTTAGCAAA ATCTTTCATA ATACTAGAAT
    24781 TAGCTTCTAC ACGAATTCCA AATTTAGCTA TATCATTGTT GTCTATAATT CCAAAATTAG
    24841 AATATAACTC TTTAGCCCAT CTCCATCCAC TGCGCCCAAC TGCAATGATT AATTTTTTAC
    24901 ATTTATATTC TTGATTTTCA GTAATAATTG AAAATATATT TTTTTGTTTA TATATCTTTT
    24961 TTACTTCATT ATCAAAGCTA AATGTAATAT TATTATTCTT TTCAATAGAC CCCGCCATGT
    25021 ATTTAGAAAG AGTGTGAATA TCTTTTGGAT AAATTTGAAT ATAATCATTT GAAGAAGTTT
    25081 CATATCCAAA TTTTTTTATC TTTTTTTCAA CTGAAGGGCT GGGAGCCTTA TCTTTTACAA
    25141 TTTTAAATTT ACCGATATTA CTTAAAATAT TATTAAAATA TGTATTAGCT GATTTAACTT
    25201 TTCTATTACT AACTAATTCA GAGACTTTGG CGATATCGCT TATATATAAT TTACCATCAC
    25261 TATTTGGTAA ACACCCAAGC CAACCCTCTA ACTGCCGACG CCGTTTCATA GGAGGTCTTC
    25321 CTAAATCAAA TACAATAGTT TTTACGTTTT TATGTTCTTT TGCTATTTTA AAAGCGGCAC
    25381 AAGAACCTGC CACTCCAGCA CCTACAATGC CAATATCAAA TACATTCATG TGCACCTATA
    25441 TAGTAATCTA CGTATCGGAT ATTATATCAA GATATAAAAA ATTTTACACG TTATTTATTA
    25501 AATCATCCAA TATATCGAAA ATAGGATCTT CATAGGGACG TTTTCCTTGA AGTATGTCAT
    25561 TCACAGCCGT ATTAAATATT GTATCAATAT TGCTAAATGG CCACATAAAA TAATAAGTAG
    25621 ATCCTTTAAA TCGTGAAACA AAATCAGATT TTTGAATATC TAAATTAATA GCAAAAGATA
    25681 ATTTTTTACT CAACATATTT AAACAATATA AAGAAGCTAA ATATGCCCTT TTTTCATAAT
    25741 ACATTCTAAA ATAAGCAGGA AAAGGCGCTA AAAATATAAT AAATGGTAAA GCAATTTTCC
    25801 AATTAATAAA TAATAAAGGT ATTAATAATA TTGATAATAC TTGTGGAAAT ATATATAAAA
    25861 AACTAAAAAA AGGTTTTGTT ATTTTTTTAG AGTCATTTAT ATGAATTAAT TCATGTAAAA
    25921 AAATCGTAGC GGATGAAATT GGATGAGCTT TAGTAAACGT TTCTGTAGGA AAATAAATAG
    25981 TTGATCCTAT TGTAGTGGCA TATTGTGTCA TAAATTCTTT ATTAAAGAAT AATAGGGTCC
    26041 CAATAAACTT CATTAATGCG GACTGATCTT TATATTTAAC TTGTAAATCT GGGAAGTACT
    26101 TTTGAGCTGC TTGAACAAGA TTTTGAAATG ACATAACTTA CCTCCCATAA TATTTTAATT
    26161 TAACACTATA ACCATCACTT TAGTTTCCAC TTAATATTAA CCTTGAAAGT TGGCGGAGAT
    26221 CCGGAAGCTT TTAAAACAGC CACTCCGGCA GAAGTTCTAT AAAAACGTAA TAGCGCGCTT
    26281 TCTATAGTAG ATTTAAAATT CATAATTTTT TGATTTGCTG CAGTCGCTTC TACAGGTTCG
    26341 GGATATCCAG CAAATACTTC CACAGAGTCA ATATTTACTG ATTTGCTTAT AAAATTCGGC
    26401 GCTTCAACCG TTCCACTAAA TTGAATATAT AAAACTTTAT CTTGTATAGG CGCTATAATC
    26461 TTTTGAATTT GAGGACCCAC AGTTTTAACT ATAGTTTGTG TTTCACCGGC ACCAAGATCG
    26521 GCTTGTTCTA TTCGTGGAGC CTGAGCATAT TTGGATAATT TAATCTCAAA TATATCTGCA
    26581 ATCTTTGACA ATTTTTCTAA ACTTTTCATC AGATCTCCAC TCCAATATCG ACTTATTGAT
    26641 ATGATATATT AAATATACCT ATTAAATCGA TAATTTATCA TATTACCAAG TAATGTCATA
    26701 TTAGTTTCAA TAAACTATGG TTTATACTAA AATTTTAACA TATATTTGAA TATAATAGGG
    26761 CATAAGGCTT TAAATGGTAA ATTATCCTGC ACAAATAGAT GATAGTATAA GTCTCCCGGC
    26821 GGCTATCGAT AATCAAACAC CTGTTGCTGG TGTTGTTTTT AATAGATTAA GAGATGCCAT
    26881 CCTAGCTATA GAAGGTGAGC TAGGCACTAA ACCCAGCGGT GTAAATTCAA CTGTTAAAGC
    26941 AAGATTAGAT AGTTTAGAAA ACATTGTAAA TAGCATACAT GTCATTTCTC TTGCTCAAGA
    27001 TTTAGGTGGA ACCTTAACAG CTCCTTTAGT TATTGGATTA CAAGGTAGAC CATTATCGGA
    27061 TGTAGCCCCT AATGCTGGAC AAGTATTAGG ATGGGATGGT ATTGCATGGG TGCCTTCAAA
    27121 CGTAAGTGGT GGAGGCGCTA TAATTTTTGC CGGAGACTTA TCTGGAGGAC CCTTTTCAGA
    27181 AACTGTTACA GGGCTGCTTA ACAGACCGCT GAGTACTACG GCTCCAGCTA TTGGACAAAC
    27241 ATTAATTTGG GATGGTGCTC AATGGACAGC TTCGACTAAT TTTCAAGGAC AAAATATTGA
    27301 TACAACCGGA AGCTTATTGG CAGGACCCAC TGTAGTATCT ACTTTAACTA CAGGTTTAGA
    27361 AACTTTAAGT GGTAAATTTA TAGTCAACGG TATTCCAACT GTAGCAACTT TATCAGATCC
    27421 TGGACAAGGA ATTATATATT TTGACTCTTC AATTAATAGG TTCGTCGCCT CAGAAAGTGG
    27481 TGGAGCATAT GCTCTTTTAG GTAGTAGTGG TACCAGTTTC CCATTCTCTC CCACTCATAC
    27541 TGTTAATCCA CCATATACAG CACTATCTAC AGATTATCTT ATAGCTGTTA ATGGAGGTGG
    27601 CACCATAACT CTTTTGGCTT CCCCTACTGC AGCTACCACT TTTATTGTTA AAGATTTGAA
    27661 TGGTACGGCT GGATCATCTA ACATAACCAT AAATGGTAAT GGTAATAATA TTGATGGCGC
    27721 CTCTACCTAT GTAATTTCGG CAAATTATGA GTCCATCACT ATAGCTTATA CCGGAACTGA
    27781 ATGGTCAATA ATTTAATAAG GACATAAATA TATGGCTACA GAATATGTAA TGAGAGCAAC
    27841 TAGAATTTCA ACCAGTAAGC ATATTTATTG GTCTTCTATC GGTTCACCTG ATCTAACTGG
    27901 TGCACTTTCT GGAATAAGCC CATCAGATTT GAGCGGAATT ATAGTTGACT ATACAACTGA
    27961 CACAATACTT CCAACCGAAG GAAGCTCTCC ATCATCAAAC GGCGTTTTAT CGGGAGCAGT
    28021 CATTACTGTA CCAAATTGGT ATATTGATTC CGTTTCTGGA TTTGATACAA ACGATGGTTT
    28081 AACATCTGGA ACACCATTTA AAACATTTAG CAAATTGCTT GCAACATGGG GAAGTGCCCC
    28141 TACTCTAAAA CCAACGGGCG GAACATTAAC GGTGCACTAT TTAAATAGTG CGCCTATTAC
    28201 TGATAGTGTA ACAACACATC TTTTCGATCT TGCACCAGAT ACCGTTCTTG TTTTTAAATC
    28261 CGAATCTAGT GCGATCACAA CCGCTGCGTC CGGAACTATC ACTAGCATAA CAACACATTC
    28321 TGGAAATACA CCTTGGAAAG TAACCGATAT CTCTATGACG TGGACGCCAC ATGTTGGCAA
    28381 ACGAGCTCGA ATTACGAGCG GTCCGCGAGT TGGTACTATT TTTGGTATCG TTAAAGACGA
    28441 AGGAGCCAAT GTTGCTCGTA TTACACAACC GGTTATACCT TCAGCGGTCG GGGCGGGCTA
    28501 TGCAGGACTT ACGCTTTCAA CTGTTCAAGC AGGCGATCCT TATGTGATTG AAAACTTTCC
    28561 TAATTTATAT ATCGGTGAAG TTGCCGGCGT TGGGCGACAT GATGGCTCTT CTACTTCAGT
    28621 AGCGGGCGCT ATTTATTTTG AAAATTTCTA TTTTAGAAAT GCCGGTCTTG GATCGATAGA
    28681 AATTCGTCAA ACAACCAGCA TTAACTTTGT CGATTGTCGT TTCGAGCCTA CGGCTCTTGT
    28741 AGAGCTTGCG GATACGGCAC TTTTCGATAC GTGTATGTTT GATGGGGGGC TTATTGCAGC
    28801 ACTTGGTTTC ATTAGTATTA ACGCCGGCGG AATTTTAGCA GTGAATGCGC TTATTCCTGG
    28861 AGTTGCAGTG GATGCTGAAG CACAAAGCAT TTTTTCTTTC GGAATGAGCA CAATTGTACA
    28921 AGGAGGATCT GTCCATGCGA GCGACGGCGG ATTTATTCAA GTTCTTGATG AAGGGCTGGG
    28981 CGTTTATGAT TCGCCAGAAG ATGGCATTCA AGTTGGCACG CCTAATAATG CTCCCACTGA
    29041 AGCAAGTTTA GAGGTGCTGG GTCGTCTTTT TGGATCGGGT AATACTGGAT ATGGTGTGCG
    29101 TATTGGTGCG GGTTGTAAAA TGCTTTGGGA TGGAGTTGGA GCAGATCCAT ATGCGGGTAT
    29161 AGTTCCAACA ATTACCGGAT CACTTGGAGA TGCGGCTTTT GGTCTAAATG AAAATAAAGG
    29221 CTGGGTATTT AATCCTGGTA TTGGACAATA CGCCTCTAAA GCAATTTCTT TAACCTGGGC
    29281 AAACATTTCT ACAAGTATAG CTTCTGGAGG ATTTGGTGGA AGCGCTAATC ATCCACAATT
    29341 AGGCGCCTGT ATATTGCGAG CAAATGATAC GCTAGATGTA GGAAATTCAA TTTGGTCTCT
    29401 TACCGCCTCT GAAATTATTA ACGCCAGCAC AACAAATGGA GAAGCATCAT CTAAAGAAAT
    29461 AGAACTACAA ACTTCAGACT CTTCTGCTCA TACCTTATAT TCTAAAGCCA TACCGTCTAA
    29521 TAGTGGTGGT ATTTTAGACA TAGAAGTACT TGCCATCAAA ACAAATACCA CCGTAATGAT
    29581 GTGGTGGAAA AAGTCTATGG GATATTTAAA TATAGCCGGA ACCATTACTC GTGGAACTCA
    29641 AAGAGATGTA GACTCTGAAA CTATCGGCAC GGGAACTCCA ACCTGGACTG TAGCATTAGA
    29701 TGATGATGGG GCGGGCAATG CGCGCGTTCA AGTAAATAGC CAAGGTGATA CAGTAAATTG
    29761 GTATATATTG GGACAAAGAA TGGATATTAA GTCTTGAGGT ACTATGCCGC TTGGATTTAA
    29821 CTTAATAGGA AAAGTTTGGG CAGCATCCTC AGTATTTGAT CCTGCCTCGT TATCTCTTAC
    29881 AGGTTGGTGG AGAGAGTATA CGGGCACACC TTGGGTTGGA ACGGCTTCCG CGGGAACGTC
    29941 AGGGACACAT AATCTATCTA CCGGATCGCC AGCGCCAACA CTTGGAACAC TAAACGGTCA
    30001 TGGCACTGCC AATTATGATG GGGCAACCGA GTCTCTCTTA TATACAGGCA GCCTTGCCGA
    30061 TCTAATATCT ACCGGAACAG GCACGATCGT GGTCTTGTTC TTCGGAACGT CAGCCGTAGC
    30121 TGACTCTGGT GTTTGGTATG CGGAACCTGC TTTCATCGCA ACGGATAGCC ATATCTCAGA
    30181 ATTTGGGTTT TGCTTTTCGG ACGCTGGCGT TATAGCCGGC AATTATGATG GTGCAGCGTT
    30241 CAATCGTCTT GCTGTGCCCG CCAACATTGG TGCCTGGCAT ATGGCGTCAT ATACGTGGGA
    30301 CGGAGCCCAA CTGAGAGTAC GGGTAGATAA CGGAGCTTAT CAAACCGTGG CAGCGGGAGC
    30361 CATCGCATCG ATTGCCCCAT ATGGCGCGGA ATCCGGCATG GATCCCACGT CTAATACGGT
    30421 CTTCTACAAC GGTTATATCG CAGAGTTGAT AACGTCCGAT ACCGTCATTT CGGATGCGAA
    30481 TCTCGATAAT CTTCGGACAT ATATGAACAC TCGCTATGGA GTGTCAGTAT AATATTAAAG
    30541 TATATATTAG GCTGCTCTGA TTTAATGAGG AGATTTTTAC AATGAGTTAT GAAAAAGGTT
    30601 TACATGGCAT TCCATTTGAT AGTAATGGTG GTGCGCCGCC TATTGGTGGT ACGCAGGTCT
    30661 ACACGACGGT GAATGGCGCT AGCTATAAGC AAGATAAGCC TACGGCAAGT GGTACCGACG
    30721 TTTATACTTT CCTAAAAGCC GGATCGACAA TTTATGGCTC TGTAGTACAG GCGATGGCAT
    30781 AATGCACTTT CCATTCTCAT TCTGGAAAAC ATCCGGATTC AATCCGCAGA CACTGAGTTT
    30841 AGACTGGTAC CAGACTCCTA ATTATCCAGG CGCAGGTGTC GCTTGGCCTG GTACCGCTTC
    30901 CGCAGGAACA AGCGGATCGC ATAGTGATCT TGCGGGTACG AACACGACAG GATCTACGCT
    30961 TAACGGACAC ATCACGATGA ATTCTACCGG AGGTTCCGTT TCTCAAGGCG CACAGACCCT
    31021 TGATAATTAC ATCCTAACCG CTTCGTTCTC GGGATCTGTT CTCTTTAATG TCGCTGGACC
    31081 CGCGCCAGCA GATCAGGGCG CAGGCTCTCG TGTTTTGAAT GCGTCTCTTA TGTCTGCGAA
    31141 TACTGGTAAT TGTTTCGGGG TCACCTTCTC AACTGTCGGT GTCACGTTTT GGATCCTCTC
    31201 ATCGTTCGTT GGCTATGTCG AGCAGACATT CGCGTGCCCG ACAGGCTCTT GGCACGACCT
    31261 ACAGTTCGTC TACGACGGCA GCAACATCAC ATCTCGTCTC GATTCGGGTA GCTGGGCGGC
    31321 ACCCGCAGCC GTCGTGTCTG GCTTCAACGG GACAGCGCTC AATACCGTAA GCTGGCGTTT
    31381 TGGTAGTAGC GGCTTTAGTG CGGTCAATGC CACTTTCGAC GCGGCAGAAG CGTTTCTATC
    31441 GAAATCGCAG CTATCGACAG TCGCCGCTGG TGATTTTGAC AATTATATAA GTTATGTCAA
    31501 TAGCAAATAT GGGTTAGCAT TATAATTAAG ATAATACAGC ATCAATAAAT TGTGTTCTTT
    31561 CCTGCATACT ATCAGTATTA ATCTGAAAGT ATCTTAAATT GAACATTTGA ATAAATAATT
    31621 TAATTTGGGC GTCAATCGCG ACCACGCCGT CCCAAGTTAA ACTTTCGCGC ACACCGTCAG
    31681 CCTTCAAGGT AGCCCTTGAC GGACGAACGA AAAAAATAAA TGAGTCTGGC TCGTGTAAAA
    31741 TTGATAAATG AGGCTTGGCG AGCTCAACCA ATTGAGTTAA AATGCGGGCG TGCTGTCCAG
    31801 AATATGCTAA AACATCTATA ATACTACGAT CTGATACAAA AGAGGAATAT TTTTGTTCTT
    31861 CTAATATTTG ACGCTCAAAC ACCTGTTGTT GGTATTTATC TACAGTATCT AAATCATAAC
    31921 GTAAAGTATC TATTTGTAAT TCTTGCTCAG ATAAAATTAT GCGCGCCGTT TCATTGATCA
    31981 TTGGCAGATC ATATTTTTGA GAAACATAAC GGGCTAATGT AGATTTTCCG CAACTGTGAG
    32041 CCCCACATAT ATAAACTTTC ATATAAACAC CTTCAAATTA ATAAATCTCT TAAAATCACG
    32101 TCATGAGGCA AAACCATCTA CATCAAACAT CAGAAATAAG TTGTTTAAAT TCTTCTACGG
    32161 TTAATTCTAC CGCATTAGTA ATCTTTTTTA ATGTATTATC ATAATCTTTA GCCTGAATAA
    32221 TAATAACTAT GTTGCCAGGT TTATCAGATT TTTTGCATTC CACAAAACTT TTATCTTCGA
    32281 ATTGTATTTT CATATTAATC CTACTAATAC TTTTTCAAAT TTCTCTCTAT CTACTGCGAC
    32341 ACACAAAACT TATTCAGTTT ACTTTACCCT ATCAGTAATA ATTTCTACAC GATCTTCATG
    32401 CACATACACG CTATGTTCAA AGTGTGCAGA TATACCCGCG CCCCACACCG TCCAACCATC
    32461 TTTATCCACA TGAGTTTTAG TATCTCCAAT AACAGCCATT GGCTCTATAG CTATTACTAA
    32521 TCCTGGTTGA ATATGAATTC CTTCATCTAC ATTTGATTTA TTAGCAATAA ATGGTGCGGC
    32581 GTGTGGTATA CCAATTCCAT CTTCAGACAT ATCAATTCCG TGTCCACCGT ATTGTGTAAT
    32641 AACTCCATAA TCTTTTTTTA AGAAATTAAA AATAGCATTT CCAATACATC CAATTCGCTT
    32701 ACCAATTTGA ATGGACTCAA TACCTTTTAT TAAGGACTCT TCTGTGGCTT TTATTAACTT
    32761 AACGTGCCGC TCAGATTGCG GCTGTCCATA AATACAAGTT AAAGCGGAGT CTCCAATAGC
    32821 CCCTTCATAT GTAGCCCCCA AATCAAAACT CACAACGTCG CCCTCTTGTA ATCTATAATC
    32881 AGAAGGAATG CCATGAACTA ATTGTTTATT AACTGAAATA CAAACTCCAG TCGGAAAACC
    32941 TTTATAGTTT TTAAAAGTTG GCGTGCAGTT ATGACTGTAA ATATAATCTT CCGCTAAATT
    33001 GTTAAGCTCC AGCAAAGACA ATTTAGTTTT ATTTTGCACT TCTCGCTCCA AAAGAGCAAG
    33061 AGTTTCAGCT ACCACTTTTC CAGCTTTTCT TTGTTTATCT AACCAATCTT GATTTTTTAA
    33121 TCTAACAAAG CTATCCGGGA CTTGCCACCC GCCTTGAACT ATTCTCATTT AACTTACTCC
    33181 CGAGAATTAT TTTTGTAATC CTGATTTAAT ATTTGTAATT TTCCTAACAT CTTCCAATAC
    33241 GTCTTGTAAA TTAGCATAAC CAACATATTT TTTAAATTCA TCACTCATCA ATAATGAAAT
    33301 TATTTTTTTA TCGACTAATA ACAGTAAATG GTTCATTCCG GTAATTGTTT TTCTATCTAT
    33361 TGAAGGATTA CCGATAGATA TAGAAATATA TTCCCTAATA GAGATTAGAT CGTTTAATTC
    33421 CTTAAAGTCC ATTTTTCTTA CCATTCCGTA CAATTTCTCC ATTATTAGTT AATGCATCTT
    33481 GTGGAGATAA TTGATATTTT ATGTATAACT GTGCTACCAG ATATTTATAG GATAGTTCAG
    33541 TTATTTGTTG TTGCATTATG CTTTTTTCTG ACTCTAATTT AGCCAGCTTG CAATTCATTT
    33601 CACTTAATTC TAAGAGGTGA AAATCATCAG ATGAAATTTG TTCTTTTTCA TCTACAACTG
    33661 GTTTTGCTAT ATTTTCTATT TCTTTATCGC TCATAATAAG ACCTTACAAT ATTCTAGCTG
    33721 CCTCTGATGC TAACCTAGAT CGTTCGCCCT GTGTAAAAGT AATATGTCCT GCCATCTCTG
    33781 ACTCTTTAAA TTTTTCAATT ACGTAGGTAA GACCGTTATT AGTTGCATCT AAAGACAAAT
    33841 TATCAATTTG TTCTATATCA CCCGTTAAAA TAACTTTTGT ATTTTCACCG GCTCTAGTAA
    33901 GAATAGTTTT AACATCTTCT TTGCTTAAAT TTTGTGACTC ATCCACGAAT ATAATAGAAT
    33961 TCGGAATGCT TCTACCTCTT ATATAAGTAA GAGCCTCCAT TTCTATTTGA CCTTTTCTTT
    34021 GAAACATTTC TAAATTCTTT TTCCAATCAC TATTCTTATT AGTAAAAAGA AGTTCAAAGT
    34081 TATCCATGAT AGCTTGAAAC CACGGAGCCA ATTTTTCTTC CATAGTACCA GGTAAATATC
    34141 CAATATCATT TCCTACCGCT TGAATTGGTC GATAAATAAT AAGTTTATCA TACTCTTTTC
    34201 TATTTAAAAC CAATTCTAAT GCCGTTGCTA ATACAATTAA GCTTTTACCA GTGCCCGCTC
    34261 GCCCAATCAA AGTTAACAGA TCTATATTAC GATCCATTAT TAGATCGATT GCAAAAGTTT
    34321 GTTCTTTATT TCTGCTGGAA ATATTCCAAG GATAATATTT TTTAATTAAT TTTACTTTAT
    34381 TTTCTGAAAC TTTTCTGCCC ATAGCGATAC CATCACCACT AGCAGTTTCA AATAAAACAC
    34441 ATTCATTGGG ATACAATTCT AAACTATATT GAAACGGATC AATAGATCCA AGCTGTTGTA
    34501 GATCAATTCC AGCATCTTCA TTAACTATTA TTTTAGTTCC CGAATATAAT TCATTCAATG
    34561 AAAACTTTTG ATTAACGTAT TCTTCCGCGC CAATGCCTCT CGCTTTAGCT TTTACTCGCA
    34621 AATTAATATC ATTACTAACC AATGTTGTAT CGTTGTTAGA AACCCAAGTA TCATAAGCGC
    34681 AGGCTAAAAT TTGCGTGTCT CCATAAGCTG GATCGCCAAA TCCAGAATAT TTAGTTAAAG
    34741 ACAAATCTCT ATAAGTAGTA TCAATCTTTA TTAGAGTATC ATTATCTAAT AATACACCAG
    34801 TACTAATATC TCCTAAAGAA CTTATGCTAT CCAACTCTCG TACGGCTATT CTGGCGTGTT
    34861 TGCCTGCTTC AGATAATTGT TTTTTTAAGA CATCCAATTC ATTCAAAACA GTGATAGGTA
    34921 TTATAACATC ACTATTTTCA AAATGTCTAT AAGCGCGGGG ATCACAAATC AGAGTAGAGG
    34981 TATCTAATAT ATATGTTTGT TTCATTGTTT CTCTTCTTCT TCAAAGAGCG TCCAGCAATT
    35041 TACTTCCATC TCTAAGTAGA GTCTCCTTTT AGGGTCCAAT TCACTATAAT CTTTTTTCAA
    35101 TTTATATGTA CATTTGTTCC ATTCTCCAAC TAATTCGCCT TCTACGTAAA CCTGCATATG
    35161 TCCATCTTGG TCATCTAAAA CCCGGATGCT ATAGGTTCGT AAAATATTGA GAACTTTTAT
    35221 TCTTTGTTCT ACAGTGAGAG AAAGGTCATC GCCCCATACA TCAGTAATGG GAACTCCCAT
    35281 TTGTTCTAGG AGATTTCTCA AAAATCTAGA CTTTTCTTCC TCTTCAACCA GTCTATAATT
    35341 TTCGTCTTTA TTGAGAAGTA TTGTGCCTTT CATATCCAAA TTATATGTCA GTAAATTAGT
    35401 ATTATGACTC GCAAGCTTTG CAATCATTTT CACCGCGTGA TGCTAAATCA CTTTTAATGA
    35461 CACCATCACT ACGTAAATAA TAAAGAGTTT TAAGACCGCT TTTCCAGGCA GCCGCGTGTA
    35521 CGTCGTGGAT GTATTTGGGG GAGGAATTCA TAGCAAAAAA TAAATTTACA GACTGAGCCT
    35581 GATCTACCCA TCGCTGTCTT TGAACGGCTA ATTTTACGAT AGCGTGTTGA TTTATTTCAC
    35641 GAGCCGTCAA AAACACTTCT TTTTCATGAC TTGTTAAACA GGTTAAATGT TGAACACTAC
    35701 CATTTTGTTC ATTTATAGAA TTCCAAACTT CTGGGGTATT CATTTTTTTA GATTTTAATA
    35761 ATTTTTCTAG TGTAGGATTT TTTCTAATAA AAGTCCCTTT AGCTGATTTT TGAGTAAATA
    35821 CATTAGCAGA TATTGGTTCA ATACCGGCAC TATATCCACC GGAAATGGTA GAATTAGAAA
    35881 CTGTTGGAGC AATGGCAATT AAATGAGTAT TGCGTCGATT AAACCCTTCA CACCATTCCG
    35941 GCTCACCAAG TTCTTGGGCT AAAAGAGCTG TTTCTTCATT AGCTTTTTTA TTAATATTTC
    36001 TAAAAATATC AGCATTCAAT TGCATAGTAT CAAAACTTTC AAATGGTAAA TTATTTTCTT
    36061 GTAGCATAGT GTGCCACCCT AAAACCCCAA TACCAATAGC TCTGCCTTTA ATGGCAGAGT
    36121 TTCTAGACGC TTCCATTCCT TTTATATTTT CAGTTTTTTT AATATATTCA GATAAAACAG
    36181 CATCCAAAAA TCTAACCGCA AGATTAACTG TATCAGTATC TTTCCACTCA TTCCAACGAA
    36241 CTAAATTCAA AGAAGATAAA CAACAAACAA AACTATGATC TGGATCAGTA TATAAAGTAA
    36301 TTTCGCTATT ACCAGTCATT AAACCATTAG CTAACGCAAA TTTTCCCGTA GATGTAATTG
    36361 TAGGACAATA AACTGGATGT AATCCGGATA ATTTTTCTAT TTTAACTATT TTTCTAAAAG
    36421 TAGTTAGTCT TCTATTTGGT GGTTTTATAT CTAAATTTAA ACGATTACAG CACAGTTCAT
    36481 CTTTAAATTT AAATGCATCT GTTGCAGAAA TTGTAATTCT ATTCATATTG TTAGATACAG
    36541 TATTGCACAT ATCTATCGAG GCTTTTATTC CTAAGGTTTT TAATAAAGCG CTTAAATCAT
    36601 CTATAAAAGA CTTAAAAATG CTGCTTATCT GAATTGTATT TTTAGATATA GTTCCATCGG
    36661 CATCTAATAG TCCCGACAAA AATTTTATTT TAGAAACACG ATCCCAATTT AAAATATCTT
    36721 TTGGTAAAGA CTGCTTATAT TCTGTAGCCC AAGGATAAAG TTCTTTTCTA ACAGATAATC
    36781 CTTCAAGAGA TTTATATACT TGACGTCCGT ATGAGCCCGA ATTTATATAT TCTTTTACAT
    36841 CACTAAATTG TAAAATTACT TTAGCATTTG TATTTGGTAG AGATGGAATA ATTTCATTTC
    36901 CAGATTCCAG AATCGCTTTT TCACACATAA ATTTTGGGAA GTGTAAATTA AGCACAGCAT
    36961 TATCAGAATG TGTACCATCT CCACATAAAA ATCCTTTTAT GTAGGCGCCT TTGATTGAAA
    37021 TATTTCCATG ACATTCAAGG TTATGATACT CTATATATTG ACCTACTTTA AGATCTTTTG
    37081 TATAATTTTC TTTATAAGAA TTATTACGAA TATGTGTATA ATTATTAGCT ACAAACCAAC
    37141 GATGATTGTC ATTTGAATCA ACAAATGACC CATCTGCCAA ATGTATTCGT GTTAAACTAT
    37201 CATATCCCTG TAATTTAAAA CTATCTGTTT TAGTCCAATT TAATCCATCA TATATTTCTA
    37261 CTTCTTTACC TACTAAAGAA TCAATTCGTT GAGGTCCACT GTTAGTAATA ACAATAGTGT
    37321 CTCCAGATAA ACAACAAATA TTAGAACTTT TAACTGTTAA ATTATTTTTA ACATAACATT
    37381 CTGGGTTATT TTTATTAACA TTATCAGAAA AGAATAAATA AGGCTCTCCC GTTTCTACTC
    37441 TGGCTTTTAA TATTTCAATC CATAAATTTC TTTTTTCTTG ATCACCTTCT AACATAGAAT
    37501 TCATCCACTC ATCACTAATA CAAACTCCGT GATGAATATT TAAGCATCGC CTATTAATAT
    37561 CTCCAATTGG TCTTCTAATA TTAATAAATT CCTGAATATC TAAATGTTCA ATTGGTAAAT
    37621 AAATAGCAGA AGCTCCTCGT CGAGTGGAGC CCTGATTAAC AGAAAGGGTC GTTATATCAA
    37681 AAACCTTTGC CCAAGGAATC ACCCCTTCTG AAAAGCCATT TCCTTTAATA GGAATTCCTC
    37741 TTCCCCTAAT ATCTCCAAAA TAAATGCCAA CACCCGCCCC ATTCTTGGAT AAAACAGCTA
    37801 ACTCGTAATT TTTCATAAAA ATTGAATCAA CGCTATCTCC GACATGAACC GTATTGCAAG
    37861 ATATTGGTAA ACCACGATTA GTTCCCATAT TACTCAAAAC CGGGGAAGCG GGACATAACC
    37921 AATTATTCCA CATAATATTA AAAAATTTTT CTTTTAATTC ATTTGAGTTT TTATAATAGG
    37981 ACGCCGCGGC ATTAGCAACC CGCATATACA TTTGTCGAGG AGTTTCTTCT AGCAACAGAT
    38041 ACCCTCCACA AACAGTTTTA TAGCTTTCTT CATTCATCCA TTCTGGCGCC TCGCCGACAA
    38101 GTTTAAGATC GTTCAATTTA TTCATTTATT ATTCCTTTAA GCCATTTAAG ATTTTTTAAA
    38161 AAAGTTTCCA TTATAATAAT TAATGAATCA ACAGAATGGT CTCGTTTTAA AATATTACAA
    38221 GATTTACAAC ATGATACAAC ATTATCTTTA AAATAACCTT TTGAACTATC TACCCTATCA
    38281 ATACCAACTC TTTTAATAGA TCTGCCATCA TCGATTGCTC TATGATATGT TGTGCCAACA
    38341 ATTTTGGGGC TTAATTCACA ATAAAAACAA TTATGGAAAA TTAGATTATT AACATCTTCA
    38401 AATGTTAAAT TTGTTTCTTT AGTATATCTT TTACATGCAT TCGGCACACT AACAACAGCT
    38461 AGATGCTCTA TTGATTTCCC CATTCTTTCT TTGATTAAAT CGGCTTTCAA ACATCCACAA
    38521 CTATTTGTTT TTCTGCCTAA ATTATTTAAT CTAATAATTA AATTTTTCCC ACAATCACAA
    38581 ATACAGTTAA CTAAACGTTT ATTTGCATGA TCTGTTCCAA GAAACTCTAT AATTGATAAT
    38641 CTTCCAATTT TATCATTCAG ATTAAATTTG CGTTTCATTG ATTTTTCTCT TCCCAAATAG
    38701 TAGAAAAATC AATTGCTCCG CGGGCATAAT CTGAAACACG TACAGCAAAA AAGTCTGCAT
    38761 GAGATACCCC AGCAGACATA ATATCAAACC ACGCCATCCT TTCAAGAGCT TCCTTATCTA
    38821 AATTTTTCCA CAACTTTTTT AAACCCAGAT CTCCTAATTT TGTATTAGTT CTAAATCTAA
    38881 TAAAAGTTTT TAAATCGTGG GAGTCAATTC CCTCAATAGA TCCAATATCA AAAGCTTTGG
    38941 TAATAAAATT ATCTTCTAAT TCTACAGTCA ATCTAGCTGA ATCATAAATT TCTTCTTTTA
    39001 GAGTATCAGT CATAATTTCT GGAAATTCCT CTATTAAAGT TCTAAATAAC CAGCATCCAG
    39061 CATCAGAGTG CAATGATTCA TCTTTAATTG AGAAAGCAAT AATTTGTCCT ACGCCCTTTA
    39121 GTTTATTGAA ACGAGAAAAA TTTAATAAAA CAGCAAAAGA AGAAAAAAGA TTAACCCCCT
    39181 CGTTAAAAGC AGAAAAAATT GCAAGGCTTT TTGCAATTTC TTCTTTTGAT TTTCCCTTTG
    39241 TATTAATTAA TCGATCAATT TTTGCTTTAG CTGTAGGCTC GTGCAAAAAT GCATCAAAAT
    39301 CTTCTAAGCC TAATGATTGA TTAAGATAAG CATATGATAC TGCGTGTATA GATTCAAAAG
    39361 CAGAAAATGT AGCTGCCATC ATTTGTATTT CTGGTTTTTT AAACCATTTA CCTACCATTT
    39421 GTCCCCAATA TTCCTGAATG AAAACTTCTG ACTGCGTAAA TCCTTTTAAA ATATGTCCAA
    39481 TAACATTTTT TTCAGATTCA GTTAAATTCA TTTTCCAATC ATTAATATCA GATGCCATCG
    39541 ATATTTCTGT ATTATGAGTA ATAAATCCAT TACAAATCCA AGAATGATCT ATTGTATTAA
    39601 CAGATACACA ATATACATCA TCTTCTTTTA ATTTTTCTAA ATGAGAAAAG CGCGCATAAG
    39661 TTATCGGATG TGATTTTTTC TCATTTAGAA AGCCACGAAG TTTTTTACCA CTTTTTTCAA
    39721 AGATTTTAAT AAAACCATCT AATTTAATAA CAGCAGACTT ATGAGTGATT TCTAATATGT
    39781 AAAAATCTTT ACAATTATAA TATTTATAAG TATTTTTTCC GCTTGGAAGT AATTCTTGGC
    39841 GAGCATCTTT TTTATGCATA TATGATTTAA TACCAAAATT AAGAAGTAAA ATTTGTAAAT
    39901 GTTGCATAAA TTGTAAATTG GCTTGACCAA TTTTAATAGA CTCGTGTTTA TTATCCTGAT
    39961 AACAAGTGCC GTCAGTATCA AAAAGACCTT CTAAATATGA CTGAACCGTT TCTTTATTGC
    40021 CTTTTAAAAT GAAATCAGGT ATGACATTTT TTTGTATATT AAACTTCCCC ATTTTCATAG
    40081 TAGTTAATCT TTTTAGCGGC ATTCTATCAC TATTATCTAA CGCAATACCA AAAGTAGGAA
    40141 TTTTATATCT TGGGTTAAAT AATCCGTGTT TAACATAAAC ATCACTAATA CATTTTTCAA
    40201 TTTTCGGAAT AAATTGATCC CATTCACTTT CCCAAACTTG AAAAATAAGC TGAGCACTAT
    40261 CCGTGGTTCC ATCGCCCTGA TAATGACCCG CTAAATAAGC AAGTTCTGGT TCATTTATTT
    40321 TTCCAAAAAG CCCCTCATTT GTTTGCAAGC AAATGAGATC ATCTTTTTTT AAATTTCTTG
    40381 CCTCTACCCA TCCATTCGGT GTCATAACCC TATGATCTTC AGTAATAGAA TGAGTATACC
    40441 CTTCTTTTGT ATGTAATTTA TACAATTGTC TAAAAGCTGT ACGCTTCATA GGCGACGATC
    40501 TAATTTGTTC TTTATTATTA AATAAAATTA AATTATCACC GTAGTTAAAA AGCTCTTCAA
    40561 CCGTTATTAT GCCGTTAGAT GTAATAACTA GTTGGTCTCT AGCTACACAA TGTAACCAGT
    40621 GCGACTGTTG TTGCAATTCC CAATACTTAT AGGCTTGGGG ATACTCAAAC GGGGAATAGG
    40681 TGGGGCGGGG TGTTAGCAGA CTCATTTATA GACCTTAAAA ATAAAAGTAT CCATTACTTA
    40741 ATTTGTTAAA ACATTAAGCA TTGTTAAACT GGAGGGCAGT TGGTGTTTAT ATTCTGATAT
    40801 TCTCTTTCAT AAGAGAAAGG GCATTGTTGA TAGTTTTAAT ACAATTTAAT CGAGAGATAT
    40861 TTAACTTTTT ACAAATCTTG TTAATAGACA TTGGCTTATC ACCATCAAAA CCATATGCCA
    40921 AATTAATAAT TTCTTGTTGC TCTTTCGTTA AACTAAATAA TACGTTATGA ACTGCTTGTG
    40981 TTATTTGAGT ATTTTCTACT TCTTTATCTG GACAATATCT TTCTTCTATC ATAACGGGCA
    41041 TAACAGACTC TTTATGAGGA GTATTAGCTT TAGCTACTTT CAGAGGAAAT CTAATTGTAG
    41101 TGTGCAAGTT TGCACTTCTT GATATTCGAG TGCCAATATA ATTATGTGCC CAAGCAAAAA
    41161 AAGACCCCTT CTTCGGATTA AAAGTTTTCA TTGCTTTTAC AAGCGCTTCA AATCCTTCTT
    41221 GATTAAGATC CTCGTAGTTG CTGAAGGCTT TATAACGACC AGTTTTCATT GTGACTAAAT
    41281 ATTTAAACTT CTCGATACAA ATTTGTTCAT GACGCTTTAA CTCACTAACA GTCTTGGCAT
    41341 CATTAGAGTC TTTTAATTTA GTACGAAGGT CAATCAACTT GCCCATAAGT TCGTTTGCTT
    41401 CTTGTTCTGT TAGCATATTT TATCTTCTCA CTTAAAATCG AAAGTAAATA TATATTCAAT
    41461 TATTGATACG CAGCAAAAAA TATAGGTAAT TAGCTAGTAA GATATCGAAT TTATTCGTCG
    41521 ATTTCTTCTT CTAATAATTC AATAACTGAT TCAACTGTAG ATTTAACAAT TTCTTCATCA
    41581 TCAAGAGTAA GAGCAAATTT AAGCAGATCA ACTATTTGTT GCAACTTATG TTTATTTTTA
    41641 TCGCTCTTTT TAGTCATAAT ATTATGAATA CCGATCTTTT GCCCATCCAC TACCATTCAG
    41701 TATGAAACCA GTTCCACCAG AAATTAATCT TTTAGGAGGG GAAGGTTTTT CGCCATTTTC
    41761 TTTACAAAAT GGACACTCAT CTAGCTGCAC AGAAATTGAG TGAATTTCTT CAAATTCTTT
    41821 TTTACATTTT TCACAAAAGT ATAAATAAGT CGGCATTGTA TTTTCGTAAT GTAATTGCTT
    41881 GTTTAAAAAT GTCAAATATT TTCATTTAGT GACGGTTCTT TTTTCTTTGA TCCATTTTGG
    41941 TTTGTAAATT TTGATAATGT GCTTCCCCAA TTAAATTAGA ATAAATTTTT TCGCTTTTAG
    42001 CGGCATCTTT TTTTAATTGT TGAGTGTCAG ATTTTATTTT ATCAACTAAA TCTTGTCCTG
    42061 TTAGCTCTAC TATGCCGCGA GAAGTTCCAC AAATAACTCG CTTGGCAGTT TCTTGATTAC
    42121 ATTTGGGACA TTCTTTTGGA GGGGTTTGAG AGATGGAATA AAAATCTTCC CACTCATTAT
    42181 TACATTCATT ATTTTCACAA ATATGCAAGT ATGTTGGCAT AATATTTCCT TTTAGTAAAA
    42241 AACTTTTAAT TTAAGCAGCC TATCAATATC AGATAATTGC GAGAATTTTA TTGGCATTGA
    42301 CCACTTTATA TGAGACTTTA ATGACACTTC TATTAATCCT GGTGGTATAT CGTCATCAAC
    42361 ATAAATATCT TTTCCGAAAA GATTAGCAAA ATGACCAGAA TTTACGTCTT GTAAATTTGT
    42421 TGGTAAATCC AATAGCTTGC GCGCTTCATC ATCAGCTAGC AAATCAATAT AATCCAAAAT
    42481 TGATATTTTG ATGCCAAGGA TATCGGGTCG AATACTAAAC ATATATATTA AATTTTTATA
    42541 AATACTATTA CCCATACTTT ACCAAACTAT TTTTATTTGT AGATCATTCA TTATTTATAA
    42601 CCAATGCTTT ATCTATTAAC CTATATTCTA AATCTTTGGT CCAATTCTTT TTAATATCTT
    42661 GTTTAAATTT TTCATTTTTG GCTTCAAATA CGATAAACAA TTTTCCGGTA TTTTCTTCGA
    42721 ATTCTATTCG GACGGCTTCA GCCAATATTT CTTCATAATT CTTCATATTT AGTACCTCAT
    42781 ATATAATACC TAAATATCGA GTAATTCAAT CTTTTCAGAA ATATCATCTG GATCACGTAA
    42841 TTCAAATGTT GTATTATCTT CTTCTGTTTT ATCGTCTATA AGCGTTCCAC ACGCTAAATT
    42901 TTTGATTAAC CTTCCATCTC CCAAGCTACC ATCTCTATTT TTGATCACGT GATACTTCAT
    42961 GTCTGGATAT TGTTTTTCAT TAACACGCGT TTCAATTTGA ATTGCAATAT TTGCATTTTG
    43021 CATAATTAAT GCTGAACGAC CAATACGGTG TAAACCAATC TTATCTTCTG TTTCTTTACC
    43081 TGATTTAGCC CTGTTTAATT GCACCGCGCT TAAGACTATG CAATTATGAA CGCGGGCGAA
    43141 TTCATGAATT TTTTCTGAAA TCTTTCCTAA TTTCAACCAA TCTTCCATTT CTGTCCCCTC
    43201 ATAATCCATC AAACCTAAAT AGTCAATAAC AATTATTTTT GGATCATAAT GAGCTTTAGC
    43261 GTCTTCATAA ATTAATTCTA AACTTTCCAT AGTAGCGCCA CGGGGAATGT CTACTATTTC
    43321 AAATTGATAA GGATATCGAT TAATGAATTT TAATACTTTT TTTAACTTAT TCGCCTCATC
    43381 CATATCTAAT TTAGCATTTC TAATCAGCTT GGAAGGGTTT CCAGATAATC TAGCTAAAAC
    43441 ACGATTTAAA CAAGGTTTGA ATGGCATCTC TAAAGAGAAA TATAAAATAT TATGTCCCGG
    43501 TCCAAATTTA TCATCTTCTG TATCCATAGT GTTATTTTGT AGCCATAATT GAATAGCCAT
    43561 ATTCATTAAT AACATAGATT TACCACCACC AGACTCGCCG CCAATTAATA ACAATTCACC
    43621 GGGGCGTAGC CCATCTGTTA TTGAGTCCAA ATATGAATAA CCAGTTTTGG CTCCCTGATC
    43681 AAAATGAGGA TCATTTTGTT TAGCATTATA TTCTTCTCTA AAGAATGGAA CCGCCTCTTT
    43741 TAATGTTTTT CTTTCATATG TTTTAGCTTG ATTTAATCCT TTGACAACTT GAACTGTTCT
    43801 TTGCAGTTCG CCCAGAACTT TAGAAACATC TGCACTACCA GAAGATAATT TTAACAAAGC
    43861 ATCTTGAACG GATAATATTT GTTTTTCGGC AAATCTTTTC TTTAGTTTCT CTAAATCGTG
    43921 TTTATATTCT TTTTCATCAT ATTTGACTTT TTCAACTTCT GCCCACACTT TTTTAATATT
    43981 TTCAATTAAT TTATCATTAT TACCTTTTGA TAATTTTTCA GTGATAACAC GTAGTGTAGG
    44041 CAATTCTTTA TACGTTCTTA AATATCCTAC AACTAAATTA GCAAAATTCC ACAAATCAGC
    44101 CGAGAAGAAT TGATGTTTAG TTGGATCAAA CTCTTTAGCA AAATCTAATC CGTGTTTTTT
    44161 ATTAGAAATA ATAGTTTTAA GAATAACCAA ATCTAATTCA TTATAAAGGC TCATGCTTTA
    44221 TCCTTTCTAA CATCTTTACC AAACACATTA AAAATTTCCA TATGCCCACT CATTAAGCTA
    44281 TCAATACTTT CTTTTAATGG ACCTTTAAAG CTTTCAATAA TATTTGGACT ATTAGTTGCC
    44341 ATTAGTGTAG GAAGCTTATT AGATGCTCGC GTTCTAAAAA CCCCTTCCAA ACTTCGTGCG
    44401 TATAAATCAG CAGCATTATC AGATGGATAA AATCTTGCAT CAAATTCATC AATTACTAAA
    44461 AAATCAACTA AGGCCAGCTC TCTCTTGGCT ATAAATTTAT CTTCACTGTG AATAAGAGTA
    44521 TTTACAATAT CTGCTAAAGT TGTATATAAA CAAGAATAAC CTTTTTGAGA AGCCTTTTTA
    44581 AGAATAGAAG TTAAAGTTAA TGTTTTGCCG CGACCGTGAA ACCCAGCCAA ACACATAGAT
    44641 GCTCCATTCA TATAAGATGA TTTAATGTCT TTAATATATT CATTATATTT TTCTAATAAA
    44701 CGCGGATCGC CCACCCAATC TCGTTCCATT TTAAGAGTCC AATATTCAAT TGGAATATTA
    44761 CTTTCAGCAT ATCTATTAAT AACAGTTAAT TTAACACTTT TAGTTTTTAA ATCATCCTGA
    44821 CTGTTCTCAA TTGCTAATAA AGCTTCTTGT AATTTTTTAG ATGGAATAGT ATTAAGTGCG
    44881 CGGCTTCTGG AAAAATCCGG GGTATCCATA TTTCACGATC CTTGTCTCAC TAATGTGATG
    44941 ATCTTTTAGT TTATCTGTGA TAATCTTTTT ATCTTGCTCT GCAATCATAA CTTTCAAGTC
    45001 TGCTAATTTT TTAATACGTA AATTGTCATC ACTGGATTTA GTATATTCTT GTTCAAATTC
    45061 TTTTTCTAAA TTTGTTAATT TTTCTTTAGA TGATGTAATT ATTTCTTTTT TAGTTTGCAG
    45121 GACAATTTTG GTTAAAACTA TATCGCGCTC CGGATGATGA ATAATTAAAA TATTATTATC
    45181 ATCGGGAGAT TTTATTTTAA CAAATAAATC ACTCCAGCCC TCGACATAGC CCTCTACTAT
    45241 AAGATTATTA ATCAATAAGC ATTTTACATA CTGTCCAATA TCTGGCTTCA TACAATTCTT
    45301 TCCAAAATAG ATTTATCAAA ATTCAAACTC TCTAACTGAA CAAATGCACT TTTAATTTCA
    45361 TCTGCCATAT TAGGCATCCT TGAAATAAAT ACTAAATCTC CATAAGTTCG AATACTAACG
    45421 CCAACTTTTT CGAAAATAGT AATATATTCT GATGGCAGTG TAGTCGATCG ATTAACATCT
    45481 AAATTCTTTT TTCCAGCTAA TAATACTCCC ATTTTATATT CTATGGCAGT AGCATCAGTC
    45541 GTAATAAATG AAATAGAAGT AAATCTTCTT TTGAGAAGCG GCACTTTCGT TAAAAAGACC
    45601 CAATCAATAT AGTCTCGTAA TATTTTAGGG TTAGATGATA ACTTGGCACA TAATGTGTTG
    45661 GCTTGCCACA CTTCAAAACA CTTATTTGGA TTTTGATTAT TGAATTTCCA AACATAGTCG
    45721 AGATTATATT TTTGTTTATA CTTCTTGCAA AAATAACCAA GGACGTGAGC CAATTTCCAT
    45781 TGTGCCACAT CCAAAGTATC TATTTCAGTA AATTTTTCGA AGAACTTCTT ATATTTGTCA
    45841 TTAGGAATAT TAGTTAGCTC CCCTCCTGTT TCTTCGATTT TTTCTTCTTT GGTTTTTTTA
    45901 TTCATAAAAT ATCCTTAATT TGAATTATAA TAATGTAATA CTTTTAAAAT TACTGCCCAA
    45961 TTTATTTCAT TTCAGGGCAT TTAATAACTT TGAAACCTGG TTCGGAAGAA TAAATATTAT
    46021 ATCTTATAAT AGAATGTTTC TTAAGAAATC TAACCTGATC ATAAAAATCA ATAATAGCAG
    46081 CAAATTTTTT ACCAGGAAAC ATTCTTAACA CTCGACCTAT TCTTTGTAAG GCGCGAATGC
    46141 TACTTTTACC GCCACCACAT AATACTAAAG CATTTAATTC AGGAATATCA ACTCCCAGAT
    46201 CAAAAATAGT GCTAGCTAAT ATTACTTCAA TTTTTTTATT AACCAACATC TCTTTAACTT
    46261 CATTACGTCT TGCAATAGTA TCATTACCAT AAAGCATCTC GCATTTAATA TTTGCATTAG
    46321 TTAATTTTTC TAATAAAATA TCTCCGTGTT TAATTTGTTT GAATAATACT AATGGAGTAT
    46381 AGTTTTTACT TAATAAAGAC TGTACACTTT TAACAATCAA ATTATTTCTA ACAATATTTT
    46441 CTACTACATA TTCTTTATAT ACAGATTGAT ATTGATTACT ATTTTCAATA TATAATTTTG
    46501 GAACTGCCAC AAATTTAATA ATAGGGGCGG CTAATAATCC TTTTGCTATT AACTCAGAAG
    46561 CAGGAACATC AATAATTTGT TCTCCAAGAA TACCATTAAT TAATAAATCA GAATTATCGT
    46621 CTCTAAATGG AGTCCCACTA AATCCATAAA TATATTCTGG ATCTATATTT TTATAGATAG
    46681 TAGATATGGT ATCAGTGGCA GCAACATGAC TTTCATCAAA AATATGTAAT TTAGTATTAT
    46741 TCAATAAATC AATTATTTTT TGATAATTAC TTTTGTCAAG ATCTTTTTCT AAAATATCGA
    46801 TATCATCATT AATAATATTT TTACTATCTA AACTTAAAGA TCTGCCAATT GTCCAAATAG
    46861 AAGCTATTGT TATTCTTTGC GGATCACAAA TACCGTTACC TATATACCCA ATTTTTTCAT
    46921 CAAATAATTT ACTAAATAAT TTGTGAAATT GATCTAATAA ATCTAACCCT ATTACATATA
    46981 TAATGGTTGG TTTATTTAAC TTTGCTGCTA TTAGTGCTGT GCAAAGAGTT TTTCCTGATC
    47041 CAGTAGCTGC CCTAATAATA CCACGATCAT ATTGATTAGT AATATTGGCA ATTCTTATTT
    47101 GGTGATCTCT AGGTATTAAA TTATATTTAG TTAAATTATT AGTTAAATCT AAAGCTGGAT
    47161 TAATTATTTT TTGCGATCTA TTATCTGTAA TAATAGGAAT ATCATTGTTT TCTAATAAAA
    47221 ATTTTTTGAC CTTTTCTAGC AATCCATAAT TAAACTTATT ATTTTTGTCC AATAAATAAG
    47281 TAATACCATT CCAGCCATTT TTGTAGGCTG GCATATATTC AACTCCAGTT AGTTTGAAGG
    47341 ATAAAAAATT ATATAGTCTT TTTAAGAGCC CACTATTATC TGAAATAATT TGACATTTTT
    47401 TATTATCTAA TATGATTATT TTACTCATGA CGCAGCCCGC TAACTTTACG GCTACTAACC
    47461 ATATTCTCTT TTAATATATA TCCGGGACCC ATTTCTCGAC AAATACTTAA AATTTATGGC
    47521 TGACTTTTAT CAAATAATCC GGCGCTATCT ATCGAACTAA GAAGAGTTCT ATACTCATCA
    47581 TATAGTGATA CATTTACTAA TGTAATAAAT GGCTCACTAT CTTTAAGTTG AGATTTTTCT
    47641 TTTGATAGAA CGCCTTGTCT AAAGTGCCCG GCGTGAGTAA TACCAACACG CTTATTCCAA
    47701 AACTCTTCTA AACGTAATTT CATTACTTTC TCCTATCCAC AACACCGCCA ACTAATTTAC
    47761 CGAAAGCAGA AGATTTTTGT GCAATCTTTT CTTTGATTTT TTGAGCCGCT GATACGGTTT
    47821 CATTGGTACC AGTATCTAAC TGTAGATTGA GATTACGTTG CTCATCTTTG CCTTTAACAG
    47881 TTTGCATATG CTCTTGAGCA TCTTTCTTTA ATTGCAACAC TCGTGAGCCC GGTAAACCTA
    47941 GTCCGGTAAA GACCGAATAA ACTTTAACAA CCGGCTCATT TGATTCAATT GTATAAATTC
    48001 CTTTAAACAC ACCCTTTGGA GTTCCACATT GATCATTAAC CATTGCCATT GCGTAGGTAA
    48061 TGCTAGAGCT TGGAATTTTT GCCCAAATAT CTTTGTTGGC AGCAATAATA ACGCCTACAT
    48121 ACTTAGATTG TTTTAAATCA AACCCTCCTG CTAATAAATT ACCGTTCAAA TTGTTAACAA
    48181 CAGCCTCTGC TATAGCTGTA TCTTCAACAA AATTATCTAC TGTTAATTCT CCATAAACAG
    48241 TTAGACCCTC TCCATCAGTA AATAATTTAC CCCATTCCAT TGGATCTAGT CCTTTAACTG
    48301 AAGAGGGCAT AGATGATAAA GTATTAAACA CATCGATTGG TTCCACAATT GCTTTATTGG
    48361 CTACACCATA AAAATCTACT TGACTAACAC TTTGATAAAT GGCTTCAATT TTAGCATTAT
    48421 CAACCACAAT TAAATTATTA ACTCTTTTAG TTTGTGTTAA TTTAGCTAAC TTAGTTAATG
    48481 TTTCTAATGC ATTGGATTTA GTTTGCGCAT CTTCTGTATC CATCGGAAGG ACGGTAATTA
    48541 CTACTAGTGG TTTACCCATA CTAGCTAATA AATCAACTAA AGTTTCACAA GAGCCGGCGC
    48601 CGGATCCGCC GCCTAAACTT AAACATAAAA CATATACTTG AGCTGAAGCT AATTTATCAT
    48661 TAACTAATTG TAAAATTTCT CCGCGATGTG CTTCAGCAGC TGATTTACCA ATTTCTATTT
    48721 CTTTAGCGGC TCCACCCAAA CCGTATTCTA ATAGTAATTT ATTAGAGTCT GGAATGTCAA
    48781 TAAATTTTAA ATCTTGCATA GCTGTATTAA TAGCTACGGC ATCATATCCT AATTTATAAA
    48841 ATGCCTCGGC TAATCGAGAG CCTGCTTGAC CAGAGCCCAC AATACCTAAA ACTAAACTTC
    48901 TTTCTTTTTT AGAAACTATT TTAGCTGCCA CTTTATTCTC CTGTTGCTTT GTTCGACTTT
    48961 TAGCTTGCAA TGCTGCTAAT TTGGCGGCAT CAACCGCCTC TTCTGGTGCT TTAACTTTTT
    49021 CTTGTGAAAT ATCGTCTACC ATTTGTTCTT TTTTTCCTTC TTCTGTTTTA GATGTCGCAG
    49081 ACATTCGAGC TCCTTCTAGA TAAGTGAATA TAACAATTGT TTGAACCTTT TGTATCGACT
    49141 CAAACAAATT CATTTTATTT TAAAAACCAC TTATTATTCA TGTACCAATC AACGGTTTTT
    49201 TCAATACCTT CTGAAAATTT TAATTTTGGT TCCCAGCCTA ATTGTTTCAA TTTAGAAGAA
    49261 TTGATGCTAT ATCTGAAATC GTGCCCCGAT CTAGGATCTG GTATATGGGT AATTAAATTG
    49321 TGTCCCTTTC CTATTGTATT ACATATCTTT TGAATAACTT CTATGTTATG TAGCTCTTGA
    49381 TTAGCTGAAA TATTATAAAT TTCATTGGGC GCACCCCGCT TTAAAATGCT CAATATAGCT
    49441 GAACAATTAT CAGATACATG GGTCCAATCC CTCATTTGGC GACCTTCCCC ATAGATGGGT
    49501 ATCTTTTGAC CGTCGAGAAC GCACTTTATA GCCTTTGGGA TGAGCTTTTC GGGGGTCTGA
    49561 CGGGGTCCAT AGTTATTAGA TGACCGCGTA ATGTTATAAA TTAAACCATG GGACTGGTGG
    49621 GCAGCCTGAA CTAATAGCTC ACCTGCCGCC TTTGAAGCAG AATACGGGTT CCGAGGGTTT
    49681 AATGGGCTGA GTTCGGTCCA AGCTGGCGCA TTTTCATCTG TTAATTGCCC ATATACCTCA
    49741 TCTGTTGAAA TATATATTAG TTTCTCTACC CCAAACTTAA CACAACAATT AATAATTATT
    49801 TGAGTTCCAA GCACATTTGA GGTCATAAAT ATATTAGGGT CGCTTAATGA GTAATCTACA
    49861 AATGTTTCTG CTGCTCCGTG AATGACAATA TCTGGTTTCT CAAATTGAAA AATAGTATTT
    49921 ATTATATGTT GATCGCAAAT ATCAGCTATG TAAAATGTAT GATCTTTATT ATAGTATAAA
    49981 GAATTTGCAG CATTAACATT TACTTTATCA ACACTGATAA TGGAATAAGG ACAATTATTA
    50041 GACTCTCTAT TTGACCAATG CATTAATTTG CGAACAAAAT TTCCAAAGAT AAATCCACAG
    50101 GATCCGGTAA TGAGTATTTT CTTTTTATTC ATTTTTCTTG ATATAAATTG TATTTAGAAT
    50161 TTTTAATATA CAGGGGCTTA TCAATCATAT ATCGACCCAA CCACTTTTTT CTCAAATAAT
    50221 TTATATTATG AGGCAAAAAC AATTTATTTG TTGGGTTTTT CTTTAGCGAG GCGCTTTCTT
    50281 CATGAAAAAT ATTGGTATTT CCACAGTATA CAATTTTTTT ATCCATATTA TATTTAATGG
    50341 AGAGACATAA ATCCACGTCA TCAAACGCCC AATGATAAGT TTCATCCATA CCTTTGATAC
    50401 CGGAAGAATT TTTGGACCAA GCATTTTTAA AATATTCAGC CCTGGTTAGA AGAGCGGCAC
    50461 CTGTTACTAT TTGAAACAAC CTATTTTTAG TAGCAGCTTC ATCGGTTGCC TCTCCTGTTC
    50521 TAAAATGTGT GGGCAATTTA TATCTATCAT CAAATACAAC TCCAGCGTGC TGAAGTTTTT
    50581 GTGTATTAGT ATACATTAAT CGACAGCCAA CGACCCCAAC AGACGCATCT TTTTCTATAA
    50641 GACTTATCAT ATTTTTAATA GAAGTAGTAT CATTAAAGAT AATATCATTA TTTAATAACA
    50701 TAATTAAATC ATTATCAGCC GGCGCCGCTA TATTAAAAAG GTAATTGCAA CCTGCGGCAA
    50761 AATTTTGCAA ATTATCTTTA TATGGAATAA CTTGAACTTT ACTGCCCCAA GTTGAAGCCA
    50821 CAGCAATAGT ATTATCTTTA GAACAATTAT CTCTAATCAA CCAATTGTAA TCTATACCTG
    50881 CTAGTGATGG CGTAAGAGAA TTACGCAGTT TAGATAATTT ATCTAAAGCA TTCCAAGTAA
    50941 GAGTGAATAT CCACAATTTA TTCATTAAAA GCCTACGCTT AAACTTCCGC CTACAAATAT
    51001 TCCTCCAGAA GTATCAACTT GCATAGAAGG TCCAAGATAT GTATTGTTAG CAAGTCCGCC
    51061 AGGCACCAAT TTACCGATAT TAAAATTAAC TGGGTTAATT AAAACGGCTG GTCGTTGTGT
    51121 TTCCGACTGA TAGCCTATAC CAATTTGACC TATACTAATA TCTGGATTAT TTTTATATTT
    51181 ACCGTAGCTC ATAATGCCCA ATGCTACACC TGCATTAGCC GATCCTTTAA TTGGAACTTC
    51241 AGATAAGCCT ATGCCTCCTC CAGCAGTTAA AAATAGTCGC GGATTCCACC AACTAAATTT
    51301 AGCTTCTGGA TACACTTGTT CAGTTGTTGC AGTATTGATT TTTACTTCAT AGTCTTTATC
    51361 GCCTGCTTTA ATAGTAAATT TATTATAAAC ATATGTCTTT TGATTTTCAT CAGTACCAAT
    51421 TACATTAACT ACCTTATATT CTCTTGGAAG AATGTTAATG TTCCAAGGCT TCTCTTGCCA
    51481 AGCACTGAAC CCAATTTGTC CAATTGGAAC TTGTGAGCTA TCAAAATTCT CATTTAAAGA
    51541 TAGTGTTTGT TGCTTTTTGA GAAATCCAAA CGGATCAGGA TTAGCGGGAT CGACTACTAC
    51601 AGGATTTGGA TTAGGTGCGC CAGTTCCTGT ACTTGGCACA TTTGTATTGG TTTGTCCGTG
    51661 GCTATCTACA GTAATAACAT TAGCTGCACT TACTTCTGCA TGTAATTTAT CTAAATCGTC
    51721 TTGGATAGCC TTTAAATTTA CACCATTGTC AGTAATAAAT TTGTTCATAT CATCTTTTGT
    51781 CGCATATTGA CTCATACTGC GCATAATATT ATTAGCTAAT TCTTTTTGAG CAGTAATATT
    51841 TGTTTCAATT GCGGCTTGAC GATTAGATAT TTCTATCTGC TTATATACAA TAAATCCCAG
    51901 AATGCCAATT AATAATGTCG CACCAAGGAA CATAAGAATT TTTGTTGATA ATGTCATAAT
    51961 TTACCTTACT TCTGAATTGC TGGACACCAG TGAGTAGTAC GTTTATCTGG CGTCTCTTCT
    52021 GTTATAATTT GATTACCTAA TGGATCTTGT TTTTGATTAT ATACTTTAAA ACAACTGGAA
    52081 TACTTGCCTT CCTCTCCATA AACTGTTTTA TATGTATGTA TAGTAGCTCC TTGAAATTTA
    52141 TAAGACTCTT CCATTACTGT AATAATTGCC TCACATAAAG TTTTTATTTC ATCGCGTAAT
    52201 AGTTGTTTGC CAACTCTCCA AGGAGAGATC TTGGATACAT ATAACGCCTC TGCTTTGATG
    52261 TAATTTCCGA CCCCTGCAAA AATAGACTGA TCCATTAATA ATTGCGCAAT AGGTTTATTA
    52321 GATTTTTGTA CAGTTGCCGT TATAAATTTT AAATAATTAT CTAATTTATC TGCTAAAGGA
    52381 TCCCAACCTA ATTCATTTAA TTTATCTGAA AGTGCTTGTA GGTTCCGAGA AAATTTAACA
    52441 GTACCAAAGT GTCTTGGGTC ATTAAAATAT AATGAAGTTC CATCACTAAA TTCAAAAACG
    52501 AAACAAGGAT GTTTGCCTCT TTGTGGGCTC CATTGACCAG ACATACCAAA TGTGCAGAAC
    52561 ATAGACCAAT TATTATTAAA CGTCCAATAC ATAAATTTAC CGCGCACTTT AACGGATTGT
    52621 ACAATTATAG GATTAGCTTT AGACACATCA ATAAACCTAT TATAATCTTC ACCTAATTCT
    52681 GTACTACCAT TTTTACTATC ACCATATCTA CTATTGCTAG TACTATATGC TGCCACTACA
    52741 GTTTTACCAA CTGCTAATGG TCTAATCAAT TCTGCACTTA ATAAAACTTC AGGTCCCTCT
    52801 GGCATATTAT CACCTTAATT ATTTGCTCCA TTTTTTAACA AAAATAGACT TAGCTTCTTG
    52861 ATATAATTTA GCTATATTTA ATTGTTTGCT TGTTTGTTTT CCGAAATGAA TTACTGGCAC
    52921 GTCTATTATT TTGAATGGAA TTCCTAGCTG CCGAGCTCGA AAAGATAAAT CAGTATCTTC
    52981 AAAATAAGCC AAACCAAACT CCTCACTAAA AATTTGTGGT GGCGGGAAGC CCGTGAAAGT
    53041 TCCAGTTCGT GGAATGTGTA ATTTAGACCA ATTCTCTCTG GAAGAAGCTA AACACCATCC
    53101 TCCCATATAA GAATTACCTG ACAAGATGCC GTTTGCTTCT TTGATGAAAT TGAAATTATC
    53161 ATCTAATTGT CCCATAGTAG GTCCAACCAA TCCCTGATGA CAGCGATCAA TTAAAACTTG
    53221 GGTCCAATTA CTATAATTAC TTTTAACTCT GATATCATTG TTAAGAAATA ATATATTAGG
    53281 GGCGCTTGCA GCACTAAAAC CAATATTGCA AGCTTTGGCG AAACCTAAAT TAGTATCATT
    53341 ACGCTTATAC AACACTTTCC AACATAATTC TGGAGAATTC ATCATCTCCA TTAACCCTGA
    53401 ATTAGTTTCA TCTGTGCTAG CATTATCTAT AATAATAATT TCGTGATTAT CCGGCAAATA
    53461 AGATAAATCT TTCAAACAAG CTTTCGTATA ATTCCATTTA TTATAAACCG GAATTACTAT
    53521 GCTTAATATT TTATTTGTCA TTTATTCCTC ATATAAAGCA AAAACAGTAA ATCCTATTCC
    53581 TTTGGGAGCG AGACGAACTT TTCCTCTAGA AGTTATTATA ATCTTATTAT ATAAATTTAT
    53641 TATTTTAGCT GGAGGGTCAG GCGGCAAGAT TTCAACATCT TGCCTGATAG GAATTGTAGT
    53701 CATGTAGATT TAATCATATC CTTAAATACA ATATTAGAAA TAATCAGTGG CACGTAAGGA
    53761 GTATACACAT AATTATAAGC CTGACCTATA AGCCAATATT CTTTCTGATT ATATACTTTA
    53821 CCCCTTGAAC TAATAATTAT TTGGTTTCTT TTCATTGACA TAGGCTTGTA ATCTTATTAG
    53881 AAATGTTTTG CCAATTAAAT TCTTTATTAA TATAATCTTT TTGTTTTTCA GCTCGCTCAT
    53941 TTAACCAATT AATATTTATA TAAGCATATC TTAACTTATC TGCCGCCTCA TCAATATCTG
    54001 GTTGAAACCA AATAGCATTT AATTTGGGCT CCCAGTACAT ACTGTTAGGG TTGGCTCTAA
    54061 CTTCTTTTCC ATTAATTAAT AATGCATTAG ATGCATTTAA AAAATCTAAT TGTCCGCCCC
    54121 AATTAGGAGC TATAACTAAT TTTCCTGAAG CTATAGCCTC AAGTCCTGGA AAGAAAAATC
    54181 CTTCACAGTG AGAGAGAGTA AATACAACGT CTATACTTCT ATATAAACTA GACATATCAT
    54241 CAATAAATTC TGTAAAAAAT TTTATTTCTG CATGATCGGG AAAATTCTTT TTAAATGTAT
    54301 TAATGCATTC ATACAATGAA ACTTCAAATT TATTTTTAAT TGCGGTATTT TTGCCCTTTA
    54361 ATATTAAACA GACATCATCT TTATTAGTAA ATGCTTTACC ATAGGCTTCC AATAATCCAG
    54421 AAATGTTTTT TCTTATGTGA TTTTGCGCTA TATTAACCAA TATTTTAAAT TTTTTATTTG
    54481 TTGGTAAAGT AATAGTTGAA GTATTTTTAT ATTCATTACC TACTCCATGT GAAATAACTT
    54541 CAATATTATT TGATGGAATA CCAGAGTCAA TAAATATCTG TTTAGCAAAA TTAGATGGAG
    54601 CTAATAATTT ATTACAATAT TTATAATTTT TGGCAAATCC GTTTGGTAAC ACATTTTTAC
    54661 CCGCCCATTC ATAACACCAA ATGCCAAATT TATTTTTAAC ACCATTAGAA AGATAATTTT
    54721 GAAAATTTAT CATAGCTGTA TAGCTAATTT GACAATCATA ATCTTGGTCA GGCGCCCTGC
    54781 CGTTTATTTC TCTTTTATTT TCTTCTGTAT AACCTATTAA ATTACTTTTT AACGATTTAG
    54841 GTAAATTTTG TATTCCATCA GTCGAAAATA AATGAACATT ATGTCCTTGA TGTACTAAAG
    54901 CATTTGCGAT CCCCCAGCCA CATACACTCC AAGAGTGATT TTTTCCTAAA AATTGTTTTA
    54961 TAAGTATCTT CATATCAACT CTATATCAGG TCCATAAAGA GCGTCGCACT TTCATTAAAC
    55021 GACTAATCAT TTCATCTTCT TTATTATCAA AAGAGTCTTT GGCGCTTTGC AAATCTTTCC
    55081 AAAGATTTTC CGCCTTAGCA CGATCTTTAC TTTTTTTGGC AGCCCACCAT TTAGATTGAA
    55141 GTTGATTTAT AGAACGATAT TCATTTTTAC GATCTATATT CCACCATATA TAAATATTTT
    55201 TAATTTCTAA AGCATAATCT CGCTGTACTT TCATTCCAGG ATCATTGAGA GCTTCATCTT
    55261 CAGAAGGAAC ATAATATCCT TCAGGCATTT CTTTTTCTAC AAATTCATTT AAAATATTAA
    55321 ATAAGGCAAA TAACATACGA CGATCGGCAT CACACCAACC ATATTTATAA TAATCACAAT
    55381 CCAGTTTATT TTTATTTGAT TGAGATAATT TAAGTATATG ATATTGATAT TGGGGATTTA
    55441 AATGATATTG CGCCCACCAA TAAATATTAC TTATTGGTTT TTTAACGGGA AACCATAATT
    55501 TATATCTTAT AAAGTCTGGC AATGTTTCAG CCAAGAAATA TTTGATAGGA AACTCTTTTT
    55561 TAACTGTTTT ATGCCAATCT TCCCACGTAT GACTTGTATC ACCTTCGGAG CGCCAATCCT
    55621 CTGTTGTTAA TGCATTAACA GATGACCATC CCAATTCTAC GGGATTAGGT AATTTAAATA
    55681 ATTTACGAAA AAATAACATT ATACTTTCCT TATTTAACGT TATTATAAAT TTATAAAAAT
    55741 ACGTGTCAAG CCCCTAAAAT TTAGTAGTAA TTATGGGGAG AACAACATAT TTTTTACTTT
    55801 AATAGAGTCC ACAAAGATCG GAGTATTATT AAAGCCGCCT TTCTTTAAGA AGACGCTGAC
    55861 CTGAATTTTA GTATTCAATG TTTTTAATAC TGCATCTTCA TAAAGATTAG TAAAGTTTAT
    55921 TGTCATTATA CCAGTAGAAT AATCAATGTA AACGCCTATT CTTCCATCTA CAATAGGTCC
    55981 ACTATAACCA TCTTCACTAA ATCCATTTAT ATTGGGTGAA AAAGATTGTA CGGAAACTGA
    56041 AAATCTAACT TGCCCTTTAG AGAGCGCGTC TCTACCTACA AATGAACAAT CTGCAAACTT
    56101 CATCGCAGCA AAACCAAGAC GCGTGATGCC CTCACCATTA TAATTAGATA CAAAATCATC
    56161 CATTATATTA ATATTTTGTT CTGACCCTAA TGAACCAGTT GGAATTTCTA ATACAATAGT
    56221 ACCTACTTCA AAATCCACTT TATATGGCGT ACCATCAGGT CTCTGAAGTT CTCCCCCGGC
    56281 TCCTACTATT AGATTATTTG GTACGAAGAA ATCAACTCTA CCAGGATCAA AATCTGGTAT
    56341 TGGAGGATAA TCATTACAAA CAGCCCCATG CAAATCACAT GAATTAGTAG AAAAACCAGT
    56401 AAGAGTGCTA AAAGAGCTTG GTACCAATTT AGGATTACTA TTTACAACTA TAAGAGACTC
    56461 GTCCCAAACA AATTTCTTCT CTATCGAAAA TGATATTGGA TTAGTATAGA AATTATGATT
    56521 GACAAAATAA CCATCAATAT AGCCATCAGT AAAGAAAATA TCTTGTACCG GATGTACTGT
    56581 TGATGAACGA CCATTAATGA CAGGTGAATA ATCATCAGCA CGATCAATGA ATTTTTCTAC
    56641 CCTAAAATTA ATAACATTAA ATCTGGTACC AATTTTATTA TATGCGTTAG ATGTTGGTGC
    56701 CGGAAATGGT GGAGTGGGAA TAGATAATAG AGTAGCTCGA TTAATATAAT TTTGTAATAG
    56761 ATACCCATCA TTAGTAGTTA TATGAAAATC ACCATCAATA TCTGCTCGCA ACATTTGTCG
    56821 TATAGCGTCG CCAGTTAAAA ATACTTTTCT AACAGTAATT ACATTATCAG TAGTATCATT
    56881 ACTTATAATA TCAAATCCGC CATAATCTGG TAATGTTAAT GGAGTTAATA CAACCAGTTT
    56941 ATTATCTGTT AAATTAGTTA TAGATCCAAA ATTAACAGAT GTGCTGGTAA AATTAGCCAG
    57001 TCTATTATCA TTCGGATTAG CTATTAAAAT GCCATCAGTT CCAGATGCAA CAACAGCATT
    57061 AGTTTGTGGA TCAACAACTT GAAATGAAAC ACTAAATAAA TTAGTGAATG GTTTTGTATA
    57121 TGTTGAATAT CCATTAGTAA AAGTAGTAAT ATATCCATCT GTGGTTATAG ATGTATCTTC
    57181 TGGTAATCCA ACATTTAGAT CATAGCCCAA ATAACTTTCT AATAAAGATA AATCATTTTC
    57241 ATCAATAATA CCATCGCCAT TAACATCTCC AACGATCATA GAGCATAAGC TTGCTTCAGC
    57301 TATTCTAAAA AAAGTAGATG TATCACTTGT ATCCGGTATT ATTTTAGCTC CAATAAAATC
    57361 ACCATTTAAT AAATTAGAAG CTAATGATGT GACTGTCGTA TCAAATCTTA CAGCATCAGT
    57421 AGGATCATCT ACAATTCTTA TAACTAATTC ATCATTTGCC ATAGTAGCAC TATATAATTT
    57481 AGAATTAATA GTGGATGAAA TAGCATCAAA AAATTTACGA TTTCTATCAG CAATAGCTCC
    57541 TATTATTAAT GGTTCAGAAG CTTTTTCTAA ATTAGTAATA TCTATTGGAT TTAATAATTG
    57601 TATATTTGGC ACAAACTGTT TTCTGGATAA TACTTGATTT CCAGTTCTTT GATCGGGTAC
    57661 GGGATCTGTT TCGTCAGTTA TAGATGAAAC AACGGCTTTA AATACATTAT TCCCAGTAAA
    57721 TTGTAATTTA TCTAATGAAT TATCAATGGT AGATAAAGTA ATAGGATCAG TTATAGTTTT
    57781 GGGGACGATA ACACCGTGTC CAGACTCATA GGCTTGACCA TCAGAAACTT TTGCAGCATC
    57841 TGTCCAAATT CTAAACCATA AGTCTTGTTC TGGTATATCT ACCCATAAAG TACCAGTAAA
    57901 AATTGTTATT CTAGAATTAT CAACACGATC AGTACCAACT GCCATTAAGA TATCACAGGT
    57961 ATCCGCAGAC CCAGATCTTT TAAGGGCGAC AGCATAATAT TCGCCTGGTA TTATAGTAGT
    58021 TCCTGCAGCA ACTGGAGTAT TACTAAAAAT AAAATCTACT GGTTGTGGAA CAGAGTCCAA
    58081 CACGATCCCA GCATCCTGTA AACTTGCATA ATTAATACTT AATTGAGCTA ATGGAATATT
    58141 AGCAGGGGCA AAATCTATTG GTAAATTTGG TGCAATATCA CTTGGACATT CTATAGAAGA
    58201 TTGTAAAGGA TAAATACTAA TTACTAAATC TCCAGTCCAT ACTAAATCAG TTTCATTTCC
    58261 AACAGTTGTA TTTCTTACAG AAAGTAATAA AGTTATTTTT TGTAAATTAT TAGTGCTTGC
    58321 TTGAAATTTT TGTCCAATTT GTGTTGTAAC ATCATTATTT AATAAAACTT TATTGTCAAG
    58381 TGGCGCAGTT GAAATTCCTA GATCATCTAT ATTAAATAAA GGTAAGGCTG ACTGTAATAA
    58441 GCCCGTTAAA GATAAAAATC CATCTAAAAA GAAATCTCTA AAAAACAAAT TTGGTTCAAC
    58501 ATCTTGAGAC ACCATAATCG GATTTCTAGA TAAAGATAAC GGACTTGCCT CTTTAATTAA
    58561 GATACGACCC CCTAAATTAA AAGAGATATT ACTATCACCA ATAAAATCAT TAAATAATAA
    58621 AACTAATATT TTAGTGAAAT GTTTTTTAGT AATTTGGGTT TCATTGGCTT TAAAATAGAA
    58681 TGTTTCATAT TGTAAATTAT CTTGAAAATC TAAGCCAATT ATAGCAACTT TAATGTTTCT
    58741 CTTTCCGGAG GCAGTTGAAC CGGTTAATTC TATTTCTAAT TGATTACCAA AATTATTGTC
    58801 TGCCGGTTGA CTTTGTGCTT GTATTGATTT TCCATCTAAA AGACCACTCG TTAGAGATGA
    58861 GTCAAATAAG ATATTTTGAA CTAATACTTC TGGTAATATA CCAATTCCTA TATGATTATT
    58921 TATTGTAGAG GACTGTATAG TAGTATTATA ATCCTGCTCT AAAGTTAGAT CAGTATCATC
    58981 TACCTGTTGG GCATCAAACC AAATATTTTG TTTTGCAGAA ACTGGAGTGC GTTTGGTTGT
    59041 CATTTATATC TCATATAATA TACTGAATAT TTACCTTGGA ATTAGCTGGT TTTAATACTT
    59101 TTATAAGCTT TTCCAATACT TCCCTTACTT TATTGCTACT ATTAACTATA CCCAGACTAT
    59161 CTAAAATATT AACTGAAAAA TCAAATAGTC CTGTTTTTCT ATTCTGTAAT ACAGCAAAAT
    59221 CTGTTTCTGT ATTAATTATG CTATCAAAAT CTAATAAAAA GGTAGTAAAT AGATCTTCAG
    59281 CTACCGGAAA TACATTTTCT AGATTACTAC TATAATTAAC ATCTAATGAC TCGCCATATG
    59341 GAGCATAAAT AGGTCTTTGA ATATCGCTTA TTCTAAAATT ATCTAGCAAA CTAAATATTG
    59401 GACTTGTTCC GTTATATTGG CTTCCTATAA ATAAATTATT TATAGGGTCC GTAAACCTAA
    59461 TATTACCAAT AATTCCATAA CCATCACCAG GCATAGAAGA TCCCATAACA AAAGGGACAT
    59521 CACCAAAAAC TAGACCAGAT CCAAATTGAA CCTCACTCCA TTCATATCCA TCTAAAAATA
    59581 AATGCATTTC ATCAGTACCA ATTCCACTAT TTACTTTATA ACTAGCCTTA ACTCTGTGCC
    59641 AAGTATTTTT AGACCATACA ATTGGTGCTC GTAATATAAA ATCACTTCCA GAGGCTGAAA
    59701 TAGAAAAGTT TATATATCCA GAAGTGTCTT TAAATATAGA TAGACGATCT CCTTGTAATC
    59761 CTTTAGGAAT ATAGTTTATA ACGACATGTG TATTTTGATA TGGAAGTTGT CGATTTAGTC
    59821 TAATAATTTG AGAGTTTTGT TTTACTTTTC TATTCTCTGT AGTTTGATAG GTTATAATCA
    59881 GCGGCAAATT ACTTTGAGGA AGGGTCTTAC CAAGATAAAT TGTTTTTAAA TCAGTTCCTA
    59941 TTACACCGTT AGCAAAATAA TCGGTTTCTG TCGGATCGCC ATCTATTTTA ACACTTATTA
    60001 CTTGTAATAT TAATTTAGAT ACAAGTACAG AATTGCTATT TATACTTAAA CCCTCTTCTT
    60061 GAATAGCATT TTGCGTATCT ATTTCTAATT TTCCACCAGC AAAATAATCC ACTGACTGAT
    60121 CACCAAATTT TAATTTGACA CTCAATATTT GACTTGCAGG TGATGATAAT TTAACGGACA
    60181 CATTATTTGC GCTTACAGCT TCCTCAACTA CTGCGCCAAA CGCATCAAAA TAAAATCTAT
    60241 TATTAGGATC ATTCGCCGTA TCAAATATTG GATTTATCCA AAACTCTATC GTTCCTGATT
    60301 TTTTAGGATC TAATATTCCA TCATTAGGAA CCATAAGTGG TTTATCTAAA AATACTAAAC
    60361 TAGTATCAAA GTTTTCATTA ATAACTACAG AAGAATTAAA ATGTTCTTTA TCAATATGTG
    60421 TATTTCCCAA GAAATCCTGT GAGTTTATAA AAGGAAATGT ATCAAAATTA ATTAAAGAAA
    60481 GAGTAGTTGA GTCCGTTTTT AAAGGTTTCA AAGAATTAAA ATCTTTGGTA ATAGATTTTT
    60541 GATTTGCAGG AATACTCTCT CCTATTCTAG TGTCTTTTAA CATTATTGAA TATATTTTAA
    60601 CTTGATCTAT AAGGGCGTTT ATTTGATTTT TTCCTTTAAA ATCACTACCA ATATAAGAAT
    60661 ATGAATTTAC CGGATCTAAT TTGATACTTA CATAGGTAAA ATACTCTAGT TCATAAAACC
    60721 CAGAATTTAA GAAATAAGGT TGTCCCGGCG AAGTTAACTC TTCTAGCACA AAGAAACCAT
    60781 TTTGCATTCC ACTTCTGAAT GCACTAACAT TTAATATTTG ATATACTCCA TCATTGAAAT
    60841 CAGGCAATGG TAAGGAAGTC GCCGCATTAG TTGGATCGAC AAATAATGTT TTACGATCAG
    60901 CAGATATGTC AGTTATTTTA TAAAATCCGG CTACTGTGGG AGGAGAATGA ACCCATAAAT
    60961 AATTATTTAT ATCAAATCCG CTAAATATAT TGTTATCGTC TCTAACAGAG TTATCACTAT
    61021 CTTTTTGAAG AGTATATCCT CCAGCTATAT GATAGCTAAA TCTAATAATT GGAGTTGTAT
    61081 ATCCATCACT TTGTGTAATT GGTAATGCCT CTTTGCTAGA AATAACTAAA GCATTTTTAG
    61141 AAGGATCAAT TGGTTTCACA TTTATTTGAA TAAAATTCAA AGAAGTAAAT GCATTTACAG
    61201 TATTTTGAGT ACTAAAATCA GTAAATGTTA AAGTTTCTGT TGTGGGCAAT GAATTACTAA
    61261 TTCCATCAAC CATAACTTGT ACTGGTGATG AAAAATCAGT ATTATTACCA TTTATAATAA
    61321 TTGATAAAAT TCTTCCACCC ACTGACACAG AAGGTTGATA AACAAACAAA TTATTAGATT
    61381 GAAACACTCC GGCAACTAAA GTGGAATTTG AAGATCCAAT AGCTGTTGGA GGCAAAATAA
    61441 TTTTTGTTAT TTTGGTTTCA TCTAAAGATA TTGGTGGGGG AAGGTGTGTT TTCAAAATAT
    61501 TTTCAACACC ATCACTCCAG ACATAATATT GTTTTTTAAT TCTCTTATGA TTAAGTCCCA
    61561 AAGTTCTAAT AACTATTAAA TCGCCAGCAA AAACATCATT TGAAATTGTT AATATATTAT
    61621 TAAAATTTAT GTCTTTGGAT ATTGAGTAAT CTGGTTTGAT GGCTCGTACA CCCGGTATTT
    61681 CGTGCTCTAC TGCGTCATAA ATTCTAAAAG TAGCGTTTGT TAACGTAACC GGTAATTCAT
    61741 CAGTTATTAT TAACATATTT CCGATAACTT GTAATATAGT ATAAACTATT TGTAAAGATG
    61801 GATCATTAAT ACTAATTAAA TATCCCGGTT TAATTCCGGC AGCTTCAAAA TTTATACTAG
    61861 CAGAAGAAAC CTCACTAGAA TTAGTTACAG TATTTAAATC GCTGCCCATA ATAACATAAT
    61921 GCATAGTTGA GACAGTAGTA TTAGGAGCTA CATCTATTTT AGATGTGACA GTAAATGATG
    61981 TTCTGTTAAT AGAAAATTTA CCATTATTTA TAGTTGTAGG CATATTGGAA TTAAGAAGCA
    62041 ATTCTTGACC ATTAACAGAA TTTATGGTAT AACCTGATGG AGAAAATCCA ATTTCATCTA
    62101 TAAATATAGT GTCGCCAGCA AATATATTAA AAGCACTAAA ATTAATACTG GAGCTAACTA
    62161 CATTGCTTCC AGTTTGAGTA GATAAATCTA TTGATCCAAC TATGTCTCTA TTAGCAAGCC
    62221 CAGCAATTTC TTCTATTGTA ACAGTACGAA ATTTTTCATG CAGATATGGT TTTAATTTTT
    62281 GTCCATATTT TATGATATTT GGAACCTCCA AACCATCAAT GAATAAATGC ATTTCATCTC
    62341 GATTACTCCT CGTATTAAGC TTCCAAGAAA TTGCTACGTG ATGAAATTCA TTAATTTTCC
    62401 AAGACGAAAC ATCAGCGCTA ATTGAATATT GTGTTTTATC TTTATCATAA ACTCTAAAAT
    62461 TAACATATCC GCTTGCTTCT TTAAATAAGG ATAATCTATT TTTAGTTTCT GCTTCTCCAA
    62521 AATCTAGCAT ATAATGCTCT AGATCAGCAA TAAAAGTTAA TCCCTCATCA AAAAAACTTC
    62581 CTCCACTTAA ATTCATAGTA ATATTGCTAA TACCCGTAAT AGTTGTCATA TTACTAGGTT
    62641 TAGGAGTAGT TAATGATTTA GAGTCATAGA ATTTGCCATT AGTTAATATG GTAATTTTAT
    62701 AATTAGATGC ATTACCGTCT ACATAACCAT CTATAGCGTC AACGTACCAT CTATAAAATT
    62761 TCCCCGAAGG ATCTAAATCA TAATAAATAA AAATACCATC TTTATTAGTA TTTGGTTTTC
    62821 CAGATACTTC AGAATTTTTA TTTATTGTAA ATTTATTATT TGTTATTTCT GGATGCGTTT
    62881 CGCCTTTTCC TAAAAATATG CGATAAGGGT CTATTGCATA TCCATCACGT AAAATACTAA
    62941 ATGTTAAATT TGCGTCATTA TCTAAACCAT TCCACTGTGG AGAAATCCAC GTTTCAAATG
    63001 TGCCCTCTTC AAATCTTATA TTAGAATTAG TAGGAAATTT TATTGTTTGA TTATCAGAGG
    63061 CAACTAATAC ACTATTGCCA AATTTTCCAG GTAATAATTG AAATTCTCCG GTAGTAGTGA
    63121 TTGGTTCAGG AGATAATAAA CTACTACCCA AAGACCACCC TTGAAATGCT GACTCTATTA
    63181 CTTCAGGCTG AATATGTGAA ATAGTTTTTC CAATATTTTT TATTGCTGAT AAAGTTGGTC
    63241 CTTGTATAAA AGATGTTAAA GCTGCTAATA ATGCATCACG ATATCTTTCT CGATTAAAAT
    63301 CAACATCAAA ATTAGACAAT TCTGGAATAT TAACTAATGT ACCAAAATTC TTTAATAACG
    63361 CATCTCGTAA AGCTCCAACT TTGTAAGATA CGAAATAAGT ATCGTTTGCA GATAAAGCTT
    63421 TTCCTGTTCT GAAGTCTAAA ACATTGTCAC CGTGTTCATA ACTAATTATA ATTTCATCAT
    63481 TTAAATACAC ATAATCAATA AATAGATCAC CTCTATTATA ATCAATAACT ACACGTGATA
    63541 AATCATTTAT AGAAAAAGTA AATACTATAT CAACTAAATC GTTTATTTGT GGAGAATTAA
    63601 TTCCTGGTAG AATTAATTTA AGATTATCTC CAGGAACAAT AGTTCCACTT CCATTCCATA
    63661 ATTGTGCGGA GTCAGAAGAT CTAATTACAC TAAACGTATA GGTAATATTA GGAGAAATGT
    63721 AAGGAACATT TTCTCCCGTA TTAACATAAT AATTAATTCC ATCAAATTTA ACGTAATCAA
    63781 AAGCCTCTTT ATTAATTGAG CCAACAGTAA TATTAAAATC ATTGCGGCTA CTTGCGACAG
    63841 CAAAATTTAA TGGATGAATA CTATTAACTA AATCTTGATA TTCATATATA GATCTAACAA
    63901 ATTTAACTTG ATTTGTAACT CCAGGAACAA AAGTGGCATC TACAAACGTG CCAATTTGGC
    63961 TTTGTAAAAT TTGATACGGC GAACCAGAAG TATTATTTAA AAATAATTCA TCAGAGTTGT
    64021 CTAATAAGTC AGGAATAATA GATCCGTCAT CAAAATTGAT ATAAGAGAAT TTTTTATTTT
    64081 TAGGATTAAG AGAGCTGATT TGGTAATAAA TATCATCGAC ACTAATAATA TGTGGAAATT
    64141 GGGGCACGAT GTCATTATTT TTATATGTTA CAGTTCCAAT ATTAAATCCT TGAGTATTAG
    64201 AAACGGCACA ATAAACAATG CCATTTTCAT AATCTATAGT ATATTCTCCA ACATTTTTCA
    64261 GTTTGTTGAA ACTAGTAATT TCTGAAAATT CTCGGTCAAA CCATTTTTCA TGTATAAATA
    64321 CATTAGTATC TGAAAAAATT ACACTAGTAT TAAATGATGT GCCCAAACTA TCTTCAGTTG
    64381 ATCCGATAAT TTTATTGTTC TTTAAAAATA TTTTGAAAAT TTTTAAATTA TTTGTGTTAT
    64441 CAAAAGTAGT ATTAACAAAT AATAATTCAT TAACAATAGT ATTAAACGCT ACCCTTTCGC
    64501 CAATTTGAGT AATTAATTTA GGCGGTGTAT TATAACGGAA ATATATTTTA TCATTATCCC
    64561 ATCTGTCTAT AATATAAAGC TCACCAGATG TTTCATTATT TATTCTAAAA ACATTAGTAA
    64621 TAGGAGATTG TAATGTTCTT AAAGTATTAA GAGCTAACAA TCTATTACCT ACACGTTCAG
    64681 ATAATTCTTC TTTATGTAAA TTAGCTACAT AATCTACATT GGGCACCAGC ACTTTCTCAT
    64741 AATTAAAAGT TATGGTTCCT TCTGAATTAA TTAAATTTCC AAGTGGTAAT GCAACCAAAT
    64801 CTATTAAATC ACTATCAAAT ACAAAATCCT GATCGGGCTT AAAAGTAAAT TTATAATTAT
    64861 ATGTTGCTAA CGGAGGAAAT GGACCAGTAC CATCATTATT CAAATTTTGC CCATAAACAT
    64921 AGATAGTGCC AGTAGCATAA TCAACTGCAT ATTGACCCGG AATAGTGGGC AAACCATTTA
    64981 ATCGAAATGG TATTTCATTT ATGAAAGCCG GATGTTTAGA GCCAGGAACA CTTGAATTGG
    65041 GATCTAAAAA AGTAATTCCG CCTAGTGTTG CAATATTTCC ACTATTATCT ACTATAGGAG
    65101 AGTGTTTAAG AGAAAATATA TTTATAATAG GAGGTAAAAC TTCTCTTGTA GAAGTAAAAA
    65161 TATCATACAC AGAAATGGAA GCACTATCTA CTACTATTCC TAAATCTTTA TATTCATAAT
    65221 GAATTTCAAC TCTAATAATA TCATCTAATG AAAAATTAGG ATCTTGTAAT ACTTTATCAC
    65281 TTATTCTTAT TTGATTATCT AATAAAAGAT CATAACTAAA TCCAAAATCT CGATCATATC
    65341 GTGAATTTTT AATTTGATAT CCTAATGTAG CAATATCATA TGTATAAATA GGATTAGCAG
    65401 TTGCAAAAGT AAAAATTATA TCTGTGATTT TGGTGATTGG TTGATTATTA AGGTTAAAAG
    65461 TTAAACTATT AATATTAAAT TTTCCTAATT CATCTACTGA GTCAGCGGTC AAAAACTCTA
    65521 CAGCTGATTG TTTTTGAAGC GTAATAGGAA ATGAAGGAAA AACATCTACC GAAATATTGG
    65581 CGTTTATTCC GGTGCCTGTT GGCGTCTTGC CAACTCTTAA AATTTGATAT GCACCCTCTT
    65641 CAACTAATCT ATCAAAAGGT CCCTCACTAC GAGTTTTTTG TTCATCTACT ATTGTAAACG
    65701 AAACATAGTT TTCATTTTTT AACTGCCTAA TATCATTAAG TGCCCGAGCC AAAGTTATAG
    65761 ATTGTGATTT AATATATTGA CCAACAATAC TTGTATCGTC TTCAACATTA TAAATATTAT
    65821 CTCTGTAATA AGATTGCAGA TAATTTTTAA CGGGATTATC AGGATCTAAG GGTCCAACTA
    65881 TAGAAAAAAC ATTAGTCGTA CCATCTTCAA ATATTTTTGC ATCACCGTTA ATAGAAATGA
    65941 AAGGATGCTG TGGAGTAGAT TTAAAAGTTA ATAAATATAC GGCTAAAGGG GACAGCGGTT
    66001 GACAGGTAAT AGATAAAGTA TTACCAACTA TTTTGATCGA CAAAACTTCA GATGAAGGAA
    66061 CATTAGATGT ATCAGAAGTT ATAGAAATAT TGGATGTAGT CAAATCAGGA GTTAAAGCTT
    66121 CAGTAAATGA AACATCTACA TTTGAGCTAT TAACTATTTG AACGTTTTTA ATTCTTAAGT
    66181 TCTGCATCAT CGCGTCTCAG TATTTATTAT AATATTATTT GCCACAAAAA ATTCATTACT
    66241 TTGTGCTTGT AATTTTTGAA CCTGTCCACT AGCGCCCGTT TTATTGAAGA ATAATATTCT
    66301 AGCACGAGCA ATTCCGCTGA CCGATTGAGC AGTATTTATT ATAGTTACAG AGTCAACTAT
    66361 AGCTCCTAAA ACAGTGGTAG TCATTACATT AACAAGCTTA TCTCTCAAGT TTTGTAAAAC
    66421 AGTGTCTGTG GAATTTTTGA AACTATCATC AATAACTACG TTTATAGTTA AATCTATTAA
    66481 AGTTTCTTGA GCCGCCTTAG CTAAAACATC TGCATTTATG GGTCGCGTAT TTTCTATATT
    66541 AAATGTTACA TTAGTTATAA GATTATTATA ATTATATGTG ATAACTATTC TCTCATTTTG
    66601 TTTTGGAGCT AAATAGTCAT AAAATACTTT ATATCTAGCC CCTAGTGTTG GTTGTGTAAA
    66661 AGAGGTAATA GTAAATTTAG TTGATTGAGA GGCTTTAAAT CCACTATTTA CAAATACCTT
    66721 ATTAATTAAA GCAAATTTCT TATTAGTATA TAACGTGCCA TTTCTAGTAT ATGACAAATT
    66781 TTCTAAATCA TTATCTACTG TATAATAAAA TGTTATTCTT AATTTATCTC CTATTTTTGG
    66841 CAAATTAACT ATATCTGTAT TAAGGGTATT ATTTATCGTG TTAGGAAGTA TAAAGTCTAA
    66901 ATTGAGCAGT GATAGATTTC CAACCATTTC ATTAGCATAC AACGTATTAT TTTGTATAGT
    66961 AGTATTTTGG GTATCGTAAG TAGTTAAAAT TTCTAATATT TCATCACTGC CCGCACTAGC
    67021 GGTTATAACT TTTTCTAATT TAATTACTTT AGCTATTTTT ATATTAGCAG GGATAGCGGT
    67081 GGCAGAGCTT AAGGACAAAG CTTTTCTTAT GGCTTCTGAA ATATTTAATT TTAACCCCGT
    67141 ATTAGTGGCT GTAAATACTA TGTTTTCAGC TTTATTTAAG GTTGTGCCAT TAATAGTAAT
    67201 AGTTCCTGTA TTAATTACTT GATCAGAAAT TGTTCCTGTA ATTCTAGTTG GAGATTGTCT
    67261 TGTATTTTTG AAATTAAATA ATATAACGAA TACTTTGTCG CCGGCTACAG CATTAGGAAT
    67321 TTGTGGAAAT AGTATTCTGT TATTAGCCAC ATCTATCGCG CCCTTATAAC TCCAAATTTC
    67381 TTTTCCATCT AAAATTCTAA TTACTGAAAT TTGATCTATT GTTATTTTAT CTACTATATT
    67441 GGTGATAGTT ATTTCATTAG TATTAAAATC ATATCCGGTT ATATCATAAA TTCCATTATT
    67501 ATTAGTATTT ATATCATTAG ATATCTTTAA TTTTTTATAT AATAAATCTG TTTGTGAAGC
    67561 AAAATTAGTT GCTAAACTAG TAATGTCAGC TGTACTAGTA TTAGATATAA TATATCCATC
    67621 AGTAACAGAA AATAAAACAG TATCAGTATT TGGCTCTAAT ATTTGAAATG CAACCCCACT
    67681 ATTTTGATTT GTAAAACTAT TAAGTGGTAA TGTAAATTTT CCTGTAATAC CATCTACATC
    67741 TAATGTGTCA ATTCTTGTAT GAATTATATC ATTAGAAAAA CTGAAAGGTT GAAAGCGTCT
    67801 AATATCATCT GCATAATAAA TAACTAAAAC ACGATCGCCA GTAGCTGGAG TATGATATCC
    67861 AGTAAATATA AGTTGATAAT TATTATTACC AGCTATAGCA ATTGTTCCGG GATTTTTAGA
    67921 ATTCCATAAT TCAAGACTGT CTGATAATCT TATAACAGAA ATAATTTTAT CAGTAGTTAA
    67981 TGTAAAATCA ATACTGGACA GAGAAAGTTC TACAAAAAAT TGAGAGCTTA AATTTTGTTG
    68041 TACAATTTGA TTTTCTCTTC TAGAAATATT AACTGGACTA AAATTATTAA ATCCAGTATT
    68101 ATTAGATAAT GTATAACCAT TACCTAATCT GCTGGAAGGT AAAGTAGTTG TAGAAGAAGA
    68161 AAATAAGTCA GAAATATTTG CAATGTATGT TGCTTCTAAA ACTATAGAAT TTGCACTATA
    68221 ATTTATTAAT GATGAAGGAA TAGTTATTTG TGTGCCGCTA CTGCTTCCAG CGTCAGTAGA
    68281 AGTTGAAAAA ACATCATTCT CATTTAAAAT GACATTAACT CTATCGCCTT CTTGTGCAAC
    68341 CGTATCGTTA GGCAAAATAA TAGTAGTAAC ATAAAAAATA CTAACTCCAA CAACTTCTGT
    68401 AGAATTTATA AACACTCCAC TAGCTTGAGC GGTTGTAAAA AGTTCAGTAT TAGAATTCTT
    68461 AAAAGCTACC GAATTTACAC TAGTGGTGGG CTCTCGTAAA TTGTGAACTT GTACCATTAA
    68521 ACTATTAGTA AATACGCCAC TTGTTACTTT TTGTACAGTA CCATTAACTT CAGTAAATTT
    68581 CTTAACGGAT ATTACCGAAT TGATAGGATG GCTTGAGCTT CCAACATAAA AATTATTTCC
    68641 AGTATCTAAA GTGAAATTTA TTTTTTCTTT TTTGATTACA GAAGATAGTC CCCAATCAAT
    68701 GCTGTCAGTG ACAGATCTCG GATTTGATGT ATGTTGTAAT CCATCATAAT CAGAATACTG
    68761 ATCATAATTA ACAATCCAGT TATAATCTAC CTGAAGCACA TCGCTAGGAG AAGGAAGAGT
    68821 ATTTCCAGAA ATTTGTATTC TACCAGTATT ATTAAATGGT GTTGTTCCAT CAAAATTTTG
    68881 ATTAGTGATT ATATATCTTT CACCAGTATT AACATTAAAT ACTCTAGTAA CATTAGTGGC
    68941 AGGAGCGTGT AGTAATTGAA TAATGGATCT GTCAAATGTA ACGGTACTAT TTTCGTTAAT
    69001 TATTGATAAA TTTTGTTGAA GTTGCGGAAT TTCTAGAACA TCTGTAAAGG TAGTGTTATC
    69061 TTGTCCATAA GGTTGTCCTT TAATTCGATC TTCTCCAAAT AGAGATATTT TATTAGAAAT
    69121 CCAATGAAAC TTATCAAATC CCCAAGGGCT TCCACTAAAA ACTCCCGTAT CCTTAATTAA
    69181 CTCATAATTT CCAGAAACTC TATCTAAAGA GTCAGTAGAT TTAGGTAAAA AATTGGCTCC
    69241 ACTAACAGAG CCAGTAACTT GCAGAATAGA GTCTACAGGC TGTGCTGGTA ATTGTCCATT
    69301 TTTGATATTA TCTATTCTTT TTCTATTTAC TGTTTTATTT TCATCTCCGG AAATTTGTCC
    69361 TAATACAATA TCATTTTTTG TATTAGTAGG GTCTCCGCTA CTTCTATCCC TAAAAATAAA
    69421 ACTATCTGTA TTTTGCACTA AATCTGAACC AAGAATAATA ATGTCTACTT TGCCGCCAGA
    69481 TCCTTCTGAA ACAATTGTTC TACTACCATC AGCATTTATT TTTACTACTG TTCCGTCACG
    69541 TATCATTAAT GGATCGCCAG GCTCTACCAC TACCGCATCC GTAACTCCAC TGGTACCTAA
    69601 AGCTACGTTT AGATATCCTA ATGCAGTGCC TACACTTGAT CCACTGAAAG AAGACAAAAT
    69661 GCGATTTCTA AAAGACGCAT CTGTTTCCTG ATCAGTGCCG CCGGTAAAAG CATTAATATT
    69721 AGTTACATTA GAAACGCCAC CAATATTTGT TTTGGATAAT ACAAATTTTC CAATATTACC
    69781 GGCGCCGCCT GGAGAGGATG CAACCACAGT AACTTCTACA GCAAATTGAT CTTTTATACC
    69841 AACAACACTT AATTGATCTT GGAATTTAGT AGCTACTGAT CGATAAAAAT TAGCAGCTGA
    69901 AGGTAAGACA GATACTCCAA CATTTACAAT GTATGATAAA CCATTGCTTG CTGTAATTGT
    69961 ATCTCCTTTA TTAATATTAA TATTTGAATC AACAGACGAA AAAGTTAAAA GAGCAACCCC
    70021 AGTAGCAGGC GTGGCTTGTT TACGAACAAT TCCAAAATTT TTAGCCAACT TATCTAAATC
    70081 TGAACCTAAT ACTAATCTTA ATGATTGTTT ATCAGAAACA TCTGATAATT GATCGTATAA
    70141 TAACGATAAT TGGCTTGCTG GACCATCGAT AAATAGATCT CTAGCAACCG TACCAGGTTT
    70201 AGTATCAAGA TCAGGTTGAG ATAATCTAAA AAAATCTCTC AAACTTAAAA TAATTTCGTT
    70261 AACACTGCGA ATTGTTACCA TTTATGCCTT TTAAAATAGT ATATTTATTG TATAGTATTT
    70321 ACTCTAAAAG AAGTAGTAAT TGGCTTAAAC CCTTTAGATA ATACCTTAAT TACAACACTA
    70381 AATAGTCTAG GATCAATTGA ACTTCTTAAA ATAGATATAT CCAATACTGC GCTAAGTTGT
    70441 TCGTCAGCGC TAACTCTTTG AAATTCTTTA ATTTGCAGAC CTTGCAATGT TTTTAAGTTT
    70501 TCTAAAGCGC TATTTATTTG AGATTTTCCT ATTTGGACTA GTACTGATGT ATGTTGGGGA
    70561 TTACCCACTA AAGTTCTAGA AATAAAAGAA CCATATCCAG GATTTAATGG ATTACTACCA
    70621 ACTGTAGTAA GACAAATTTT CAAGATATCT TGAATTAATT TTTCACTATC TACTACCGTT
    70681 TGTAGTTGCC CATTTTTTAT GATTAGGTCT CTATTTATAA TTTTTAGATC AAATGACATC
    70741 CAGCCTCACA CTACTGCTTT ATTTAATGCT AAATTATTAG ATAAATCTTA TATTTAAGTG
    70801 GGCAAGCCGT GTTTTATCAA TACATCCTGA AATATCTTAT CCATTATATT ATAGAAATCT
    70861 TTAACACGGG AAACGAACTC TGACATAGCA TCAGTAATAG TCGCGTGATT TATGCTAGAT
    70921 AATTCGGGGA TAGCTTGCAT GCGGCTAAAA GCATCATTAT CTAAAAATCC GGTTAATTTA
    70981 GTTTTATCCA TAATATATAA GGCGCCTAAA ATAGCAATAA TATCACAGAG CCCTAAACCA
    71041 CTAAATTCTC CCATTATGAT TTCAACGGTA CGTAAAGCCT CATTAGCCCT TTGCAATACG
    71101 TGTTTACGAC GACTAATTAA AGTATCTAAA GATTGTTGGC TTTTATTACC CATAGCATCA
    71161 GAAGTATCTG GTCCAAATGT AGTCTTAAAA TTAGGGAAAG CAAATCCTCC TACGTCTGGA
    71221 ATACCTGCCG CTGAACTAAT TTGAGAATAT AAGCGACCAA TATTACTTTT TAACGTTTGC
    71281 AATAAAATAC TAGTGTCCGC AGGAGTGACT AAATCTTGAG AAATTAGGGT AGGAATAAAA
    71341 ACATCTCTTA CCTCGGATCC ACCTTCGGGT CCAGTTTTTG ATGGAATAGG TAGCCAATAG
    71401 TAAACGCTTT GTGCTTTATG TATAATTCTT AAAGAGTCTA CTAATTTAAT CATCATAGAT
    71461 TGTATAATTT GTAAAAATTG TACAAATTGT GATTTTTCTG ATGTTTTAAA GATATCACTA
    71521 TTTACTTGAT TAATTATATT TTCATCTTGT ATAGCTGGAA CATTTTTAAT ATAATTAATT
    71581 AAATTTTGAG TGGCTGTTCC GGCATCTACA ATATTAGTTT CCGCTGAAAA ACGATCACGC
    71641 ATTACTTTTT CTAATAAAGG GCGACGAACG AATACTCCTG AAGATATTTT TGTTGAAGCT
    71701 TGATCTGGAA CAAACGGCAC TGCCACTAAA CGATCTGCCG GGCTAACTGT AAAATCTATT
    71761 CTTGGATCTA CTAGAAATGG TTTTATAATA TGTTTTCTTG GAAAATTGAT AGAGGCTAGC
    71821 GCGGGGGTTT TACCAGATAC ATCCTGATAA TCTTTTAATT GAACCTCATT AGATCCAACC
    71881 AGTCCGGTTA ATTCTAGGGT ATAAGAAGCG TCTATAGTAC TAGTATCAAA TTCATCTCCC
    71941 TTTTCTAAGG AGGCAATAAA TTTACGCAAA CTAACATTGT CTCTAGCCCC AATAGAACCG
    72001 GATGACAAAG CAAGCGCGGC GGCATCAATA CTTGTGGGGA TAGAAAATAT TTGTGATATT
    72061 CTAGTAGTGT AGGTCTCCCT TTCTATAGAT AGTTTTTCAA ATCCAGTAAG AGGGGCTTTA
    72121 GCAATATTTA TTTTATCTTG TAATCTAATT GTCCTTTTTG GATCTTTAAT AATATCAAGA
    72181 CCTGGATTAA ATATTTTTTT GTCTTGTGAA GCAACCGGAA AGCCAATTAG TCTGAAAAAA
    72241 GCGTGGCACC TACTTTCCTG AACGGTAGTT TCTGGTTTAA TAACATTTAT TGTAGGAGAA
    72301 AAATTATTCG GCGATAGCGC TTTATATAAG TTATTTATAT TATTAGGGTT TGTTATATTG
    72361 ACAAAGCTTC TAACTGCCTC TATCTCCTGC ATAAAATCAG TAAAAACTTT ATCAATATCT
    72421 AGTTCAAAAT TTTGATCATC TTGAAAATTA GATTGTGGTG TATCAGCCAT TAGGTACCGT
    72481 CCCCACTAGT ATCGCCAGCA TCGCGTCTTG GCTTACCATC AGTGTCGCCT TCAGCAGTTG
    72541 GAGGTGTTGG AAGACCAATA GCGGCTACAG GCGTATATAC AAACTTATAA TCTAAAGATT
    72601 GTAAAACTCT AGATGGGTCG ATAGTGTTAT CATCAGGAAT TATATTAGTA CAGAATATAT
    72661 TATTATCAAA TGATAACATA ATTTGACCTT CACCAGGAAC ATCACTGGTT AAATTAGCCG
    72721 TAAAAGCCTG ATTACCATCA TAAGTAAAAT TACTAATTTG TCCAAAAGTA ATATGAGCCG
    72781 ATAACTGTTG TGCTAAATCA GTTCCTACTT CTGGAGGTAA AGTATTAGTT AAAGGTAATG
    72841 AATTTCTTTC TTTTAAATTA ACAGATACTA CTATTGGTTG TGTAGTAAAT TGGACACTTG
    72901 GTTGAACAGC GAAAGTGCTA TTACAAGGCT CTACACCTAA ACTAATAAGT GAGCTTAAAG
    72961 CCCCATTAGT TTCATTCTTT AATTGTTGCA AACATAAGTT AGCAGTAGTT TGAAATTGCG
    73021 CGACTCCTGC CGGTGTTAAA TTATTTCTTA AAGTAGTAAG TGAAGCTGTT AAACAGGCTT
    73081 GAGTTCCGGC AGGATCTGGA AAATTTAACC CTGTTTTAGC GTTTGGCTTA TTAAATATGT
    73141 CGTTGAGCTG TGCTGCTTTG AAACCAATAT CACCCGCAAA TGCTTGATTA ATAAATCCTC
    73201 TATTTACCGC TAATGATGGC TCACAGCCTA AAGTAACAAG GTCTTTACTT AATAGTACCG
    73261 CCAAATTTGG TTTAAAAGTA TAAGACATAT TACTAAATTG AAATCCATCC GCAGGACCAT
    73321 TAGTTAAAGA TCCTGCTGAT GTAATATCTG GCTTGTGAAT AAAATTTTCT AACGATGCAA
    73381 TAACTGACGG ATCTAATGGT GTTATACCAT CTGGGGCAAA TGCATTGAGT GGAGTAATTC
    73441 CATCATCTTC AAATCCCGCA CCACCAGCCA ATTTAACAAC ACCATTAGGA ATTGTAGCCG
    73501 ATGAAAGATC AAATGCCGCA AGTTGATCAG TTGGGGGAAG TGTCATTATG CAATTAAGGA
    73561 ACTTAATAAA ACGTGGGGTT CCCGCTCTTC CCCAATCAGC TGGATTATAA AATAATCTCA
    73621 AATCTATAAG ATATGGCGCT TGTTTAGGCG CAGTGTCTTT CTTATAGATT GAATCGGTTG
    73681 GAAAGAATGT TGGTTTAGGA GAAATGGCGA CATCGAAAGC GTTAATAATA TTTATGAATT
    73741 GTTGCGCCTG CTCTTGTGAG CTATCAAATA ATTGCCAGCT TTCAGGGCGA CGCTCGACCA
    73801 ATAAAGTTCC ACCAAATATT GGGGCGCCTG TATCAAATAC TACACGAGTT AAATATTGTA
    73861 AAGTTCCTGT ACTTCTATCA TATTGTGTTT TAACAATTGC TGGACATACA TCTGGCGTAC
    73921 AACACAAATC CTGATCGTTT GGATCCCCAT CTTCACAAGG AGGAATATGA AATAGTAAAC
    73981 TTAAAATATC TTTAATTATT TGTATTATCG TATTAAAAAT AGATAGTAAT ACAAATAAAT
    74041 TTTGGAATAT ACATAATAAG GAACCAAGTT TTTTAGCAAT TGCTAATACT GATTTTTGAT
    74101 CGGCGTGATT AAATGCTTTA TTTAGAGCTA TAATGTTTCG CAATAAGGAT TTGATAAATT
    74161 TTAAAATTTG ATTAATAATA TATTCTATTA AAGCCAGTAG TAGTAATAAT AATGATATTA
    74221 TCATAATAAT AAAAGCAAAT ATAGGAAATA AATTCAAAAA TTCTGGAATA CAAGTTCTAA
    74281 ATAATCTTTT AAGCGCCCTT ATTAATTTAA ATGGATTAGT TAAAGCGCAT AGCACTTCAA
    74341 TAATACAAAT TATCATATTT AAAATTGGTA AAAAGAATTT ATATAACATC AAAAACGGAA
    74401 AGAATTGATC TAACAGTTTC ATAATGGCAT CAAATACATC TTTACCAAAA TTAGGATTAA
    74461 GTGCAGGCTT CAATGCTCCT GGAGGAATTA ACATTTGTAA TTCGTCTAAT AATTCTAATA
    74521 GATCTTCAGG AAAACCATCC GGAAATGGAG ATAAATTAGG AGTTTTAAGC GCAAAAGGCA
    74581 ATCCGAATCC TGGTATTGAA GGACCGCTAG GAGCATCTGG AGCTTCTATT GAAACTTCAT
    74641 TTGGTGAACA CGGTGCCATT AAAATACGCT CTTTCTTTGG CAAGTTTTAC AAATTTTCGT
    74701 TTCCATATCA ATACTTATAT ATCAGGTTAT TTATTTTCGC CTAATACTTT AGGCTCAAAA
    74761 GGTCCTTTAA TTATTGAACC TAACTCCAAG CTATTTTCTA ATTCATTAAT TAATTTATTA
    74821 GAATATATCT GAATAATTTC ATCTATTTTT TCTGCTTGTA CGCTTTTTAA ATCATAATAT
    74881 GCAAGCAATT TAGCCGCCGC TTTCCACAAA TCATTGTATA TTTCTTCATT CATATTTTCA
    74941 TATGAATATT CTTTTGTATC ATCTTCCGGG TAAGATCCGA TAGATTGAAA AATTCCAGAC
    75001 GCCAATTTAT GCATACCTTG CGATTTAGCC TCTTCTGCTT GTAATAATAA TTTATTATAT
    75061 AGAACTGAAT TTAATTTCAT TTTTTCTCCA TTTATATTGA TCCGCCAAAT TCTTTTAAGA
    75121 TCATTCTTCC TTGAACAGTT AATGTTTCAC AATCTATTTC TACATTGGCG TCTGAACTGA
    75181 TTTTTATATC TTGTGTAGCG TGGATGGCTA AATTGACATG CGTCATAATA GTTATTCCAT
    75241 TATTATCACA CCTAATCATA TGGGTTTGTC CGCCCGCATT TAATATACGC AAATCTAATA
    75301 CACTTCCAAA TATACCATTT GCATCTTTGA TAAATCTGGA GTCGCCAGTA ATTCCAAAAC
    75361 TACCTATTTG CATATATACA TCACCATCAG CAGAAATCAT AGCGCTTCGA GAGCGGCGGT
    75421 CTTTCCCCAA ATTAATCACA CTGCCTCCAG CGAAATCTAC CCATAAAGAT TGCCTGTCAA
    75481 TAGTATTAGC TCCAATATTC CACTCTAACA TTCCATCTAA ATTAATAGAT CCGCTTCTTC
    75541 CGCCAGCATT TGGACCACCC TGATCTGGTA AGCCGGCACC ATCTATAATA ATAGTATCAC
    75601 TGACAATATT TTCAAGTAAT GGTATAGAAT TAATATCTAC CGTAGTATTA GTTGTTGTTC
    75661 CATTTTGATA ATCTAGAAAA TCTCTATTTC TAAATACCCA ACAGGTATTT AAAATATCGT
    75721 GATGAGCCGT CCCGTGCTTT ATATGATTAG TAGTAATACG ATCTATAGGA GCCGCCTCTC
    75781 CTTTATCATC TTTAATAGAA ATAGATCCAC GATCTGTACT AAAAGAAAAA CTATCACCCA
    75841 ATATAACTGG TGGCGCCGCA AATGAGTCTA GAAAAATATC TAAATTGTCA TCTCTTTTAA
    75901 TTAATTTGTT AGGATTTCCA CTGTCTTCAG TTCCAAAAGT AGAATAATTT TCATATCTGG
    75961 TTAAAAATGG AACATTTCCC TTTTCGCTTG AGGCTGGAAC ATTAATTTTA AATTGCCCTT
    76021 CTTTATCAAC ATCAATAAAA AATCTGCTAC GTAATCTAGA ATTATCCGCG TTAGAGTTAA
    76081 TGTCTAACAA ATCTAGTGTG CTAGAGTTTT GAGAAGATTT TTGACTTAAA TCTTTTCTGG
    76141 CATTTATTTC AAAATGAAAC GCAATGCTTT TTCTTTCTAA CTCTCGAATT TTAAGATATG
    76201 AGTCTCTTTT ATTAGAACTT TTATCGGCAC GTAATGTATT TTGATCTTTA CCAACAGATA
    76261 AAGGCACCCT ATTTAAATCT AAAATATTTC CAAAAATATC TACAACAGTG CCTTTAGTTG
    76321 TTTCTATTAA ATAATTTGGC TCTAATAACG TTAAACTTAA CGTATCGGCT CTACTTTTAC
    76381 GACGATTTAA TTTTGTAAAT GTTGGGTTGT CAGGTTTAAT ATTATTGTAT TGTGTTGACT
    76441 CCGATAAATC ATTAGTTATA CCAGATTGAT ATTGAAATTC ATAAACTATT TCACGATGCT
    76501 CCACGAAGGG AGGATTTTTA GTTGAGCCTG TAATTACATC ATTAGATGTC ATTGTAGGAT
    76561 CCAAACCTAT TATTTTATAT TCTTTATCAT ATTTATCATT TTCTAATTTA GTATCTTGAT
    76621 CATAATTAGT ATTAGGGCTT AAATCCCTTT TAATTAATCC GTTAATTTCT CTATGGGCTT
    76681 GAGTAAAATG ATTTTCATTT TCAAAATTTA AACTAATTAA ATTAGTTTTG GGTCTGTTTT
    76741 TATCACCAGT ATCAATATGA ATATTATTAA CATCAGAGCC AATGTTAATA ACATTAGATG
    76801 TATCTAATGT TATTTTGTCG CCATCTCCGC TACTAATTAA CAGCTCTCCT TGTTTTAAAT
    76861 CAGGAACTAA AGATACATTT TCAGATTTAA AAGAAACGAA AAAATATTGA TTAGAACTTC
    76921 CTTGACCCAC TACAACTGGT GTTCCTACAT GCGGATATGT ACCTATAAAC AATCCATTAT
    76981 TATGAAATAG GGCGTGTGGA GCCGGTACGG TAACGGTAAT GCGACGCTGT CCCTTAACAG
    77041 CCGGCGCCGT ATTTAATTGT ACTTCCATAG TCGCAGTAGC GGGATCGAAA CTTACAATTG
    77101 TTCCATCTTT TAATAAACCT ACTTTTTCGT TAAAAATGTC AGTCATTTTA GGATCCTGTA
    77161 GTATTATTAG AAGCGGTTGA AGTAATAGAC AACCAACAGT CTACTATATA TTTAAAAAGC
    77221 GCTCTTCGTA TTTTATTATT CTCGGGCTTA ATGCTCGGCG CTCCAGTAAA TGGGTCAATA
    77281 GACAGAGTAG ACTCTTCTCC CGATATTTGT GTTCTAGCAG CGTCTAAAGC CTTTTGAGAC
    77341 GGCGATCTTC TATCATCTTG GTTATCTAAA TTTATAGGAA CTATTTCAAC ACTATCAGGA
    77401 TCTAAAGTTG GGTTTTTATC TTTACCCAAT ACACTGTCTA TTTCATCACT ATTTCCTATT
    77461 AATATATTTC TAATTTCATT TGCAATATCA TTCAAATCAC TATTAGCTTC GCCCAAAGAA
    77521 TTATCATAAT ATAATCTTAA TTCTACTTTA GCCTGTATAT TTGTGCCTTT TGACTTATTA
    77581 GAATTAATAA GATATTTTGA TGTATACAAA ATATTATTAA TAGTTTGAAT ATCTGGGCGC
    77641 TGGAATAATT TAGATATTTT TTGTTCTGTG TCAGTAGTAA TGGAATTATT GGTTGGAGGT
    77701 ATTTCTAAAT TTCCACCAGT TTTTGGACCG CTAAAAATAT CTGAAACTGT AGCATTTTCT
    77761 TTATAACGAC GCACGATACC GATATTAGTA TCATTACCAG ATGAGTCTTG TCTTTGAACA
    77821 ATCAAATCTG CTACATCTTT ATTTTTGTAA ATTAATTTCC CAATTACATC CATATAAGTA
    77881 GGAATATATT CTCCTGGAGT ATGTCCATAT GTTAAATCTA ATGTAGTGGT AAAATTACTT
    77941 CCCATAGTTA TATTATGAGA CACGCGGCTT ACATAGAATA ACATTCCTCT ATCTTCTAAA
    78001 AAGATAACTT CTCCAGGTTG CATGAACTCA TTACCAGATA TTGTAAGTGA GCCTTGCAAA
    78061 ATATTTTTTC TATTTCTACT TAAAATCATA CTAGCAAAAG GCGCGCATTG CGATGCCGGA
    78121 TCACTCAAAA ATGGAACTTT TATTGGAGAG CCCTCTCTAA ATCCATAGTT TCTCCACATA
    78181 TCATAATCAA TAGCCATAGC GGTTACTAAA CCGTTTCCAG AACTTGGAAA TGCATTTAAT
    78241 CCTGGCGGTA AAGCATTAGG CGCAAGTGGA TTTAAAATGC CTTGAACTTC TACCGCAGTA
    78301 AAGGGCGGCG GGTTAGCGCC AATTCTAATA TTTTTAATTT GATGTCTTTT TATAATATAT
    78361 CTTTTGCCAG AACCTATACC ATAATCATCA TAACTCTCAT CTTCAATCAT ATGTTCATAT
    78421 ATTTCAGGAA TATGAGAGTT TCCAAAAATA CCAGGAGTTA ATAATTCATT GCCGGTCTTA
    78481 TCATCTTTAT CATCTAGAGA TTTAAATTCC GCTGCGTTTT TAATTGTATT ATAGAATAAT
    78541 TTTAACGCGC TTTGGCGCTC TTGAATTTTA TCAGATAATT CATTTACCAC TTTTAATACA
    78601 TCAACTTGTG TATTGGGCGG TAATTCTAAA TTTTTAATGA GGGCACTATT AGTAGCAATA
    78661 TAATCTTGTG GGGACACTCT TTGCCCCGAA TTAGTATAAA TTCGGTTTAT CAAATCATTG
    78721 ACCACGCTTG ATTGCAAAGT GGCGGCGTTA TTTGTTGAAA GCCCTGCTTT GTCTAAATTT
    78781 TGGTCCGCTA ATGCTTGCAC TGCTAATGTA TATCTTTGTA CGTTGCTTAA AGATAATTTA
    78841 TTAGAAGCTT GAGCGTTAAT TGCTCCAAAA GATGTATTTT GTGCATCATC GGTTTGATCT
    78901 GGGTTTGCTT GATTTAATAA GTCGCCAATA GAAGTAATAA GCCCATCAGT ACCAGAAATA
    78961 AATTTGAATG AAGCCCCAAG ACCACTAATC CCTGTATTAT TAGTCAAAAA TTGTGTAGTA
    79021 TCATCATCAG AATTAATATC TGCTTTATGA CCTAAAATAG CACAATCTAA TCTTATTTGA
    79081 TCTTCGATAA TTTCTATTCT ATTTCTCAAA GTTTCCAAAG GAGTTTTGAA CATATCATCT
    79141 AAAAATTGTG GGAAAATTCT TATTCCTAAA GCTTGTTTTA AATACATCAT TCTGTAAAAT
    79201 ACAGAACTTG GCATTCTATT ATATTGTGGT GGGCGTACGC GTATATGCCC CTGTGTATCA
    79261 CAAAATACTT CTAGATTTAA TAGATCTGCA ACATATCCTA TTTTATCTTT AACACTGGTA
    79321 AATTCATTAT TGTATAATTT AATGCCATCT GCTAAAGCTT GATTATAAGC TGCAATATCA
    79381 TAATCTTTAT CATAATAATC ATCTACAATA AATAGATTTT TATCTTCATT CCCTCTTACT
    79441 TCATAAGACA TTCGACGAGT TAAATAATTA TATTGTCGAC GCAAATATCG ACGCAAAGCC
    79501 GCATCTGATT GTGCTCTTTT ACCACTTATA TCATTAAACT GATCGGTAAA TCCATTATCT
    79561 ACTTGTTCCG GCGTAATAGT AGATTGATCT TGTGATAACA TATTAGTAAT AGTGCTTTCA
    79621 ATAGCTTGTT TTAATGAGGA TGCTTCTGCA GAAATTTGTA AAAATACAGG ATCGCGTGTA
    79681 GCGCTACTAT TAGAATTAAT ATTAATAGCT CCATATAAAG CTGCTTGGCG ATTTAAATCG
    79741 GCTAATTTTT GCAATTTAGC TTCTAGATCT TTATTTTGTC TGATAACACT AAATTGTGAA
    79801 TTTATCATTT TAACATATGA TTGTTCATCC ATTACAAGAT TTTTAAATGG AATAAAATTG
    79861 CCCCATAATG TGTTAGATTT GCTTAAATCA TTTTTTAAGG AATTAGCAAA AGAATACGCC
    79921 GCTTCTTGTT TGCTTTGAGG ATCAAATCCA ATGCCGCCCA AATTTTGAGT CACTTTAAAA
    79981 TAATTAGCAA AATTATATGG CACACCCGTA ATTAACAAAG AAATAACGTT CATAATATCT
    80041 AATCCCGCAA ATGGTTCTGC AAAAGTATTT GCATTTCCCA CCCTATTGGG ATCATTAATG
    80101 GATAATGAGC TTCCAAATTG AGTAAATACT CCAATACCCT CTTTCCACTT ATACACTAGA
    80161 CCATCTGGCG CATAAAAAAC TTTAGTTATG AGACCAGATA CAGGATCAAC GCTTTTATCA
    80221 CGAACATAAT TGCTACCATC AACCTTATCT CCTGCATAGG GTCCTAATTT AAATTTAACT
    80281 AATGAATCTG TTTTACTCGT GCCTAATAAA ACTTGATTTT CTAATAATAA TTCTGGCACA
    80341 TCATTACTAA AATTACTGGT TATATCATCA AAATTACTTT TAAATGGAGT AAGAGGATCA
    80401 AAAATAGCAC CATTAAAGTT ATCTACACCC GGTTTAAAAT TGACTTTGCC TTGTTCAAAA
    80461 TAATAAGTAT TATCTCTACC ACGCACATCA ATGGTAAATT TTCCATCTAC CCAGTCATCA
    80521 AAAGCTTGAT CAACTACCCC GGCAAAAATA TGTGTGCCTT CTCTTTCAGT CACGAATTGT
    80581 GTTCGCACTA GGCTCCATAG AAAATTTGGA AAATCGGCTC CAACATATAC TGATTTTTCT
    80641 ATTTGTAATG GTACGCTTCC AGATGGATTA AATAGTGCGT CAGTGGCATT TTTAAAATCT
    80701 ACTAATGTAT TATTTAAATT TTGTAGAATA CCAGCTCCTG TAAACATATT ATTCACACCA
    80761 GATAACAACT TAGCGTCTAA TCTGCTTTTA GAATTGGCAT AAATATGCAC TACATCCATT
    80821 GGTTGAATTA TTACCTGTCC TGAAAAATTA AATCTTAATT TACGGCGCGC ATAATTAGTG
    80881 TCTCTGTTAG TTGTTTGAAA TGCATTTCTA GAATTAGCTT CTAATTGTAA TTTATTAAAA
    80941 ATAGAGGCTA CCAGTCTCTT AAAAATAGAT AATTCAGAGT CCGGAATTAG TTTTCTAATA
    81001 TTGTTATCAG GACCTAATCT AACATTATCA GAAGCATCTA ATCCATCAAA TCCTGCAACG
    81061 GCTCCACCTT TTAAATATTC ATCAGATACA GAAACACTAT TGCCTGCACC ACCTAAACCG
    81121 GGAAAACCAG TTCCACCAGT TGAGTCATAT GTAAAAATCA ATTCAGTACC GACTCTATCT
    81181 ATAATGGCTA CTACTCGTTT ACCAAGCAAC GTATCAGGAT TAACTTTAAA ACTAATGGGG
    81241 CTAGCTTTTC TAGCTTCCCG CGCTTGGTTT AATTGAGATT GTGCATCATT AATTACTTGA
    81301 TCAATACCCT GTAATCCAAA TTGAAAAGAT TTATGATTAT AAAAAGAATT AGTTGCATCA
    81361 CTTAATGCTT TTTCAATATC ATAATCCGTG ATTAACATAC TTTCATAAGG ATCAGAAATA
    81421 GTAAAACTAA ATGATCCGGG ATTATGTAGA CTGGTAGAAA CATTAGTATT AATAGAAGTA
    81481 AAATTGGTTA TTTCTATTAC ACCAGTTCCT TGTCCGAATT GAGATTGAAA AAGATTGGTC
    81541 GGATCAGTAA TCCAAGATGT ATATTGACTG GTATTATTAA ATGCATATAC TCTTCTTAAT
    81601 CGATCTATTA TTTTAGCAAA ATTACTAACA TTGGTATTAG AAAATGGATT AGATCCGCCA
    81661 AATCCACCAA ACACAGTATC TGAACTTTCA GTTAATGTAT CTGCAAGTGT TATTATAATT
    81721 GGAACTAATT GGGCATCAAT TTGTCCAACC ACTGAGGCTG CCTTTTGAAT TTTAGATAGT
    81781 TTTTCCAAAG CAGCTATTTG TCGACATTTA TTCTGAAAAA GAATTTGCAT AGCTTTGTAG
    81841 TACAGCTTTT CATCCCGATC CATATAGTCA GGACGAAAAT TATCGCCTAC TGAAGAAAAC
    81901 ATTTTCTTTT TAACAAAAAC TGTAAAATTA GGTTCTTGTA CTAATATTTC ATATCTTTTA
    81961 GTATCAGTAT TATAGGGGTC TTTTCTTAAA TATCCTTCTT CAACATATCT TCTTTCTGCT
    82021 GATTGATCAA ATTTTTGTGC AAAATCTCCT AATGAGCCAT ACTTAACATT TTGCCCATCA
    82081 ACAACTGCAT CTAAAGTATG ATCTGTATTT TCTCCTAAAG AAAATTGAGA AGATATTTGA
    82141 TCGGTCAAGA CACTTAAAAA ATCCATACTA AATTATCCTT TATTAAATAC AGTCGGTGCG
    82201 CCCACAATAT CTGAGACTTC GCCAGAAAAA GAATTTGGTG TAGCATATTG CGACGGTCCA
    82261 TCTTTGGCGC TTCTGTGGAA CGGGAAGTAA TTGGTTCTAT ATCCTCTTCT TTGAGTAGCT
    82321 GTAAATGTCA TTTGATATTC AAACAGAAAG CTATCGGCTC GTTCATTAAT AGTCATATTT
    82381 TCAAAAAATC CTCGATAAAC CCAACCATTA TAATACATTT CTACACTGAA TGCTAACTGG
    82441 GCTAAAGATG GAATATTTTT AGCAGATAAA GTATTATTTG GTGAGTCTAA GCCCAATATA
    82501 CCGCCCAATA AACCCGCTCC GCCCGCGGCT GATGTAGATG AGTCGGCACC AAATAAACCA
    82561 CCTACCGCAC TGCCAATAGC GCCACCAATA CCGTTAACTA GATTGTTCGC AACGTCAGCA
    82621 GATGCATTAT TAGCATCTAA TGTTAATCCT ACTGCATCAA ACCCATATTG TTCAGCACGA
    82681 TATATTTCAT ATAACATATT AATGCCTTCA ATACCGGAAC TGCCCGTGGT ACCCGAAATA
    82741 TTAATTGAAG TTAATTCTTC GCCCCAATAT TGTAATGTAT ATCCTCCTTT AGTTCTATCC
    82801 TTATGTATTA ATTTTTTATT TATATAACTA ATAGCGTTAG GATTAACATA CATTCTTACT
    82861 ATACCAAATT CAGGAACAAA CCAAGTAATA ATGTTTCTTT TGATTTGTCC TGCTCTAAAA
    82921 CTTGGAACTT TAGTATAAGG TAATCCGTTT CCATCTGCTG AAAATGATGC GGGCAATAGA
    82981 AACCCATCTG ATTTAAATTG ATCTCTTTGA TCGGCTGTCA GTGGATTATT TTTGTTATTT
    83041 AGAAAGTTTT GAGCATCGCC AATAGCGCCA CCAACTGTAT CTAATGCGTC ATCTAAATTG
    83101 AATTTAGCCA TATTATATCC TAATTATGAG GGAGTAAGTT TTCTTGCAGT TGTACTAACA
    83161 CTATCAGTTT GTTCATGAGT TTCTACCTTA TGTCCACACA CAGTACAAAT TGCGTTTACA
    83221 TTAACTTTAA AATTCATTTC AGCCGGCGTC CCAGGCGCAG TAGCCCTAGT AGCTTCAGCA
    83281 GTAGGTATAA CACCGGCAGG TGTAGTAGCT GCCCCTTGTC TTGCCGCATT TCTAACCATT
    83341 TCAGATGGAG CGGTTGTAGT GCCTGCCGCC CCGACCGCAA CAGTTCCAAA ATTTGGGCTC
    83401 TCTATATTAA GATCGCTAAA AGCATCTTTA GCGGCAGCCT CTTCACGGCT TTGTATTTCT
    83461 ACACGAGGCA TATTAGATAA GGCTTGTTCG CTTAACCTTC CTTGAGGAGT ATTTTTTTTA
    83521 AATAATAATT CTTGTTCTAA ACGCTGGCGC GCATCTACTA TATTATCTGC TTTACCACTT
    83581 TCGATAGCTT GCTTTAGTCC CTCAAAAGTA GCTTTGGTAG TATTTGGTAA ACTTTTAAAC
    83641 CACTGCTTTA TATTATTTAA ACTTTCAGAG GTCATAGTTG CTAAAGTGGA ATTTGCTCCA
    83701 GGCGTAGACT CGACCCTTAA TCTTTCACGC ATAAGACGCT GGCTTTCTAC TTCTGTAGGC
    83761 GCCAGTCTAA TTCCAGCGTT AGCCGTTAAA GCTCTTTGCA TAGTTGAAAG ATTGGCAACA
    83821 TTAACAGAAT ATTGGATGCC TTGCAACATA CTTCTAAAAT CACTTAATGG AGTAGTTGAC
    83881 AAATCCCTAA CTCTTCGACC CCGCTCTACT TGATCAGAGG TTGCCTGTCG AGATAGCTCG
    83941 GCGGGCGAAA TCATTCCCAT TTGTCGTTTT TGTAATAATT CTAGTATTCT GTATGCGTCT
    84001 TGATCGGTAC GCGCAAAACC GCCTAACGGA CCTCTTTGTA ATAATTGTTT TTGCCTTTCT
    84061 AGTTGCAAAG CGGCGGCAGG ACTTGAAGCA GCTTCGTCAA GCGTTACAAT CCTACCCATT
    84121 TGTTTTTGCA ATTGTTGTCT TACTTTTTCA AATACTTCAT CCAATTTTCC TTCTCTTAAA
    84181 GCCTTATCAA TTTGAAAAGC TCCCATTAGT CCACCAGGAC CGCCAGTCTG GGCAGATAAA
    84241 AATGCTTTTT GTTCGACGCT CAATCTAGAG ATAGAAGTTG TCATTTGAGT AATTAAATTC
    84301 ATAGACTCAT GGGCACTTAA GCCGGTATCT TTTAAAGTAC CAATATAATT AGCCATAATT
    84361 CTAGCAAAAC CTTCAGATTG TCGAGCAGAA GCGTCTCCAG CATCAGCAAA AGTTTTAAAA
    84421 GCATTAGCCG TGCTTAAGAC AGCATTTCTT ACATCTTCCA TTGGAGCTTT AAATCTCTGT
    84481 GAAACTTCAG AAATACGCGC CGTAAAATCT AAAGCCTGTG AGGTGCTTAA ACCATATTCT
    84541 ACAACTGCTT TTCGCATATC ACCAATAACA TCAGCATATT TACGACCTGA CCCCATAGCC
    84601 AATAAAACAG TAGATGATAA TATATTAGTT TTCTTATCAC TTTCAGTTAA TTGGGTGCTC
    84661 ATTTCACCCA ATACACCAGG AATTGTTCCT AATACAGAAT AATATTGTTG TAATTGTCCG
    84721 GCTGACAATT TAGTATCATC GCCTGCCATT TTTAAGGTGT TTGATTGCTT TGCTAATAGA
    84781 TCATTCATAT CATTTAAATT AGTGCCAGCT AATTTAAATA CATCACCCAA ATTACCTGTT
    84841 TGTGCAGACA ATTGGATTAA TGCATTTTGC AAACGAAGAC CATTATCTGC ACTTTCAATA
    84901 ACATTCATAG CATACATTTT AAAAGCAGAA ATGCCCTCTT TAAGTTTACT ATTAACTTCA
    84961 GAGGCAGGTC TGCCCATAGA CATTAACATA TTGGATATTT TATTTAAGGC TGAGGCAGCT
    85021 ATGGATCCAG TAGTTCCAGA TTGTGATAAT ATGTCAACAG TGTCTTTTAA TTGATCTTTA
    85081 AAAGTAGATA AATTACCAGT ATCAACTCCC TGTAATCCTT TAAATGACTC TGTTGCGCCA
    85141 ACTACAGCTG TAGCTAATAA TCCAAATTTG GATGTTGCCA TAGTTGCTGG ATTTCCTAAA
    85201 TTTTCTAAAT CAATACCTGA TTCTTTTAAT CTAATATTTA AAGAGTCTAA AACTGTTTTA
    85261 CTATACGAAC TAACACTATT AAATAAATTT AATGTTTCAG ATGCGCGACG ACCAGCCTCT
    85321 TCATTTCTGT TAAGACTATC AGTTAATGCA TCTTCTGCAT TAGTCATATC TGTAATAGTA
    85381 GCTGTATCTG GTGGTGTATT TTCGCCTACC ATTTATTATC CTTTTAAAGC AAAACGTCGT
    85441 CTACGTCGAG GGGTAGTTTT CTCTTCATTT ATCTGCTTAA CATTTAATTC TCTAACCATA
    85501 CGACTAGTTT CATCAAATTC TTCTTCAGTT GACTCATGTA CATTGTCGCC CAAAATTTGC
    85561 TTAACCGCTT CTGGGTTCCA GAATGATGCT AATAAATATG CGTGATTTTT AGCAAGTTCA
    85621 GCCTTATCTA CTTGATCTGC TAGCCAATTT TCATACATCC ATATTTTTTG AACCGGGTCC
    85681 ATGTCAACTA TACGAGGATC ATCTTGAGAA GTACGCCATA ATTTCATTAA ATACCATACA
    85741 AATCGATGTT CCGGTTCATT TATTATTTTT TTAGATCTTC TACGACCTCC CTCATTTCGG
    85801 CTTCTGTTTT AACGGCATAT TTGTCATTTG ACTCTTTGAC TAGTTCTTGA TATTCTACGA
    85861 ATAGTCTTTG CACAAATGGT TCTGGGAGCT GATCTAAGAA GGCTAGTCGG CTTTCTAAGC
    85921 TATTATCTCC TAAAAATTGT ACTACTTCTA AACCGGCAAT TTGTGTTAAA GAGCGAGCAA
    85981 CTGATTGTCT CCTTATTTCA TATGGAAACT GTACTGTTCC ATCAAATTGT GCCGCTAATA
    86041 TATATACTTC TCTCATATCT TGAGAGCGAA GTGTTTGAAA AGAATAAATA TTACCATCCA
    86101 GCTCTACAGA GCGAGTTAGC TTAGTCATTC CAAGAAGCAT CTCTATTCTT CTTTTAGCGC
    86161 CCTCATTAAG ACGTTCTTTG CCAGTCCGGC GAGCCTCTTT GGCTGCCTTA ATTTCTTGTT
    86221 CCATTTTAGC AAGTTCTGTA TCGCTTTTTT CCATGTGCAT TCTGTTCGTA AAGTCCCGAT
    86281 CCTCAGTATA TGGGCTCTCA TCAGGAACAT CATACTCTCG AAGACCCGAA TTACCGCTAA
    86341 AACCCTTGGC TCCTAATGTG CTTTCAAATT GTGGCATTAT ATCAACTCCA TTTAATTATT
    86401 TATCCGCTCA ATAATAAATA TAACAAAAGA AAAATGCTTG ATTTTAAAAT CAAGCATTTT
    86461 ATAAACAAAT GATATAATTA TTGTTAATTA GGTCTGTTGG CGCAATATCA TTCCTTACGC
    86521 CATATTTTTA ATTTATTATA AATAGTTTTG ATTAAATCTA ATAATAAGTT CATTACTAAT
    86581 CATACTATTA ACCTAAATAT TAGAATATAT TATTTATTCC TGCATCACCC AAGTCAATAA
    86641 GTCCTGACGC ATCAAGAGAC CCTCTTCTAC CGCTAGATCC GGTATCAGCT TGACGTTCGA
    86701 TAGCAATATT GCTAAATGGA ATTCCTCTTT CACCGCCCTC AGCTGCTGGA GGTCCACCAC
    86761 TAGCATTAGG ATCAGATCCA ATACTGCGCA TACTAAAGAT ATTTTCTGCT TCCCAAGTCA
    86821 TAGTATCGGT AATAACCCAA TCACTAACCT GATAGGTATA ATCAATACCA GAAATCCAAA
    86881 CATTTTTAAT TACGGTAGAT ATTTGGTGAG CAGGGTCTCT TTTTTGTCTA TCCAAGATAA
    86941 CAATATCAAA TGGATAAGCC TGAGAAGATG CGTGAATAAA ACCACGACTA AATGCCTCTG
    87001 CAATTCTTAA TCTGTCAAAT CGCACTCTCT GACAGCTTCC AGTAATGTTA GTTGATTGAT
    87061 TTGGTACAGA GTCAATATGA CCATCGGTGC CAACTTCATC TACCATCTTA ATGTTTCTTT
    87121 TTTCGTTAAC TGTCAAAGAT TGAACAGCGC CAACAGCGGT TCCATTTACA TAAATAATTA
    87181 TATGCGTGGA AATCGCGGTA CTGGTTTTAT TTGCTCCATC TGGAAATGAC AGAGTCGAAT
    87241 TTGTATTAGC TGCTTGTGCC ATTTATATGC TCCCTAAATT ATAATTGACC TACTGAAACC
    87301 TTAATGTATA TAAAATTTAC GGGGTACGTA GGCTGTACTC TGACTGAGAT GTCCCATTGT
    87361 CTTGGATCTA CATCATCTCT TTTAACAGAT AGATCTCTAA AGGCAGAGAT TAATCCTTGT
    87421 GATATTAGTG AGTTCAACAG AATGACAGCG CGGGTATTTA ACAAAGCAGC TGTGTCTGTA
    87481 GACTCTGGGT TACCAATAAA TCCTTGGAAA CCTGCTCGTA AGGTTTTGGC AATCTTGTCT
    87541 CTGATAAAGA CAATTGAAAT TTCTTGCTCT TCTGGGAAAC CACTTTGTGA AGTAGTAATA
    87601 CCCCAAACTA CTCTTCCGCC GCCGGCAACT GGTTGTAATG TAGTTACTCC TGCTGCAGCT
    87661 AATTGTTCTA GTGTGAGTGG TGAGAATAAT TTATTTCGTA AGATAGTAAA TCCACTTAAT
    87721 ACCTTATTGG TTAATGGATT TTCTACACGA AGATCGGCGG CTTCAAATCC TGCGGCAGCG
    87781 GCAGCAATAT AGAAACCATC AATTAAGACA TTTTCTGTGC CGGCTTGGAC AACAATTTGA
    87841 TCTGGGTAAA AATAAACTGC TCGGAAAGTA TTTCCAAAAG CATCAGGTAC AGAATAGTTA
    87901 GCTAAATCTT CTACATTGCC CGCTAATATG TCGGTAACCG TTTCCCCTTG AATACCTTCT
    87961 AGGATACCAA TATCTTCTAC TGCGGTAGGC TTTGCTCCAG TTAAGTTTTC TGGTTTCAAA
    88021 CCGTTGATAG CACCTAAGAA TAAAACTCTT TCTTTCTTAT TACGAATATT GCTCATAGAT
    88081 TTGCAGTGAG CCAATGCATT TTGGAAAATT ACCGAAATTG TTTGTTTTGG TAAAGTAACT
    88141 AAGATATCAC ATTCTACTGC TTCTAATGAA GCTAATGCAT TAATCCATCC CGCATCATAG
    88201 AAAGATGCGT CTTTGGTATC AACAATAGTA ACACGAAGTC CATTACCATC AGGCACTACA
    88261 TTATGATTTA CTACGATGTA TGTGCTAACA TCACTTGGAT CTAATACTTC ATATCGTAAA
    88321 TTATTTTCAT CTACAACAGC TTTAGCAATT GTAGCTACAT TAGTGCCTTC GCCAATGATA
    88381 TCATATAAAC CATTATTGCC GACTGTTGAG CCAGAAATCT TTAACTTATA GTTTTCTACA
    88441 TTAGGAATTA AACTGAAATC TATTGTAGCG CTTGTAAAAG TAGCGGTGGC AGTATTAGTT
    88501 GATTTAACTA AAACTCCATC AGTACCTGCA TCACTATCTA CAACAAGACC AGTTAAAGTA
    88561 TCGATAACTT CGAAAGTCAC GCTAGACTCA TTAGTAAAAT CAAAGAAGGT AGTAACTGGA
    88621 TCATTGCCTG TTGGATTATT TAATGTTACA GATAATTTAC CATTAGAAAC ACTAGTAATA
    88681 TCGTATATTC CAATGTTAGC TGTATTTTTA GCATCAATAA TACTTAGTTT TTTGCCAACA
    88741 TAAGTAGAGT CAAATTCGAT AGAAGATCTG AATAAGCCTT TATTGCTGAA GGCTAAGTTT
    88801 CTGCTAATAT ATCCGTCAAA TCCAGTAGCT ACAGCAGCCG AATTTTGTTT AACGGTATAG
    88861 AAGTAAGAAA ACCCTCCAGG GGCTGGAGTA TCATCAAAAA TAAATGAGTT GGTGGTTGGT
    88921 TCGCCAGCCG TGTCTAATTT ATAGAAATCA AATTTATTTG GTAAAAGTTG AGTTTCTACA
    88981 TTAGTGGTGT TATTTTTAAC GAAAAAGTGA ATATTAGAAT TAATATCCGG AACAACACCC
    89041 AATGGGAGTG GGAAGATGAA ATCATCAGAA TTAGTTGATA AAGCATTTAC TGCTGGATCA
    89101 AGAATATAAG ATGTTCTTCT TGGCATTGCG GGCGCCGCTT GGACAGTAAT CAAAGAAGGG
    89161 GAAGCATTAG CGTAGGCTAA TTGGGCTCCT AAACTTAAAT TATTATTTAA ACTCGGCAAA
    89221 CCGTGTCTTT TAACAACATC ATCCAATCCT TGAGTAAGAA AAGGATCATT CAAATTAGCA
    89281 GTTGGAATAT AATTAGCCGT TAAAGAGTCG CTTCGAACTA ATACTCCGCT AGCTACTTCA
    89341 ATCGTAAAAG CGTCTCCCTC TCGGAAAGCA GATACATAGG CATTCATAAT CTTAGTTTCA
    89401 GCAATAGAAA ATTTTAGGAT GCCGTTAGAA ACGTCAACTC CATTAGCAAC CCAAACGATT
    89461 GGATTACCGT TGGCGTCTAA TTTGGTTCCT GAAATAGAGC CAAAAGCTAA AAACTTAGCA
    89521 GTTCCAGCAA TAGGTTGATT TAATGAGGTT CTTTGAACTG AAACGCATCG AATTGTCCAG
    89581 ATTTCTGGCT GTGCATTTAC ATCTTGTAGA GATAAATCGC TAATGTATCC GTCACCTACA
    89641 TTCGTAGAAA GAGGAACATA AAAGGCTCCT CCTTGATCAA CTAAATGCGC ACGTTGTAAT
    89701 TCAATTCTTC CGGTGGCAAT ATCAATTCTG TAATCGTATT TGCTGCTAAA TGTATTTGAA
    89761 TCAATTAATG ACTCTAAACC AACTAGCGGT ACACCATTTT TAAAAACAGT TGTTCTGTTA
    89821 GAAACAAGAG GAAAATTAGA AAGTTGGAAG TGTCGACCAT CAGCACCGGT TACTGAACTA
    89881 TAAGTTGGGT CTAAACCGTC ATTGCCACTA CCATTTGCTT GGGTAACAAT TGTTTCATCC
    89941 GTGGAACCTT CCCCGATCAT AGCCACTAAT CGTGAGCCGC CGGGGACCGA TACTCCACGC
    90001 GATTGGGTTA TTACGTCAGT AAAAACGCCT GGTAAAACGC CTGTTGCTCC TGGGATATTA
    90061 CTCATCATTT ACTCCATTAG AAATTTTATG TCTTATTCTG GTTGAACCGT CTGATCTATT
    90121 TTGGAACACT TCCAATGGGC GCAAATTATT TAATGACCAG CACTTTTTGA AATTTGCTTC
    90181 GCCCATATAC GTATATGGTA AACAAGATTG CGGAACAATA TGATCAATCT CCCAATATGA
    90241 TCCATAATTT TCCCAATTCA TTTTATTTAT AAATTGAGAC TCAATGTGTA CTTTCAAATC
    90301 ATTCATGGAA TATGGTAAAA AATGCATAAT TGAAGAATTT TTACTTGAAG ACTGTTTCTT
    90361 CAATGCGTGG TTAATTGCTC TTGATACATT TTTTCTAAGT CTAAAATTTG GATCATTAGC
    90421 AATTCTCTGA CGATAACCAC TATTAATGAT ATCTTTATTT TGATTTTTCC AAATTTTAAT
    90481 GTACAAGGCT TTTTTACTTT TTTGAGATTG TGTTAATCCA TTTTTTTTAA CACGAGCTAC
    90541 TTGAATTTTT GATTCACATG ATCTACATAT AGACTTAAAA TATAAAATAC CTGATTGGTA
    90601 TTTACATTGC CTAAAATTAT TAGGCAATAA TTCTTTGTCT ATTTGACACT TAGAACATAC
    90661 CTTAGTAGCC ATATTAAATC CTTATCACTC GTTTATAGAT TGTATCACTA AAATGTATTA
    90721 ATATTCATAT TATGGATGAT ATATTAACAC TTTTTATCCT GCTTGCCTGA CCCTTAAACT
    90781 TTATAATTTA TGATATTTTA TCTATATACA ACTATATATT TAAAGTAGTA TATCAGAAAT
    90841 ACTAATTTCA GTATTAACGG TTAAATTAGC CGGGACGGGA CTTCTGGGTC TTGATAAATC
    90901 TTCTAAAGTA GCGGTGAAGA AAATAGTGTC TATAATATTT TCAATTGGAA TTTCTCTTCT
    90961 CCACTCTGTT CTTATGTCTA ATGTGAGACT TTGCCTAAAT AATTTATCAT TTCTATCGTC
    91021 AGTTTCGCTA GTTCCACTAT AAGAAATCGG TTTAACTATT AATCCTACAT CATATAAGGT
    91081 ATCGAAAGTT ATTTCAGTAA AACACATGCC AATTAATTCT ACTAAATCAT CTCGTGCTCT
    91141 TAAACTTCTG GTTAAAACAT CAATAATTAT CGTTCCTTCC CAGACACCGG CTGTTATAAA
    91201 TGAAACTGGT CTTTTAACTA AGGTTTGATT ACCGTATCCA TCTACAAAAG CCATATCTTC
    91261 ATATTGAATA CCGCCTTGCT CTCTGTTAAT TGAGATTGGC ACATAGCGCC CGCCCCCAGT
    91321 TTTAACTAAG ATAGCGGGAT AAAAAATATT ATTAAAACGA TAATTTTCCC CAATAAATAC
    91381 TCTAGTGCTT AATAATTCAT TGCTTTCAGC AGTTGATCCT GGAGCCCCAA TTGGCAAATC
    91441 TGCCCCTGGT GGTAGATCGG TATGATCGAT TGTATTAGCA AAACCCCATT GATCTCTAGC
    91501 ATAATGATAA TAAGCGTCTT TTGAAAAAAA ATCTTTTAAA ACTCCAATAA TTAGTTCTTT
    91561 AGGATAAACT AACATAGATG CTTGAATTAT ATTATTTAAT TCAAAAAGAT TTGATCTAAA
    91621 GAAATTATTA GTACTCATTA GGCGCCATCA CCTGAATTAT ATAAGGCAAA AGATGCCGGC
    91681 AAATAATTTC CAGTTACTAA GGTTGCACTT GTAGTGTAAA CATTACCCAA TACCATTACA
    91741 TTTAAAGCAG AAGTATTATC AATATATGTA GCAGTTATAC CAGTAAATAT ATTATCAGTA
    91801 AATCTTGCAC TACTCGCCGT AGTAATATTA ATTGGATTAG TTGTAGTGGC TGTAAAATAA
    91861 CATTGGGTCA TATTATTTTG AACGCCTTCA AACGTTATCG CCGTGCCCAC AGTAGTATCT
    91921 ATTCTTAACT TGTCTAAATG AACATTTTTC ATTATTGAGG CAGTTCCTAT GGTAAATCTA
    91981 CCGCCATCAC CAACAAATTT TACCATATTA CCAGTATCAA AAGTAATTCC TGACATATTA
    92041 ATAGTATCTT TAACTAAAAC AATATCACTA ATTTTATTAT CTAAATTGGT TTTAAAAGAT
    92101 TTAAAAGAAT TAAGTTCTGT CAAATAATTT GATAATGCAG TGATATCTCT AAAACTAGCA
    92161 TTGCTGCCTA AAGTAAATGG TTGCGCTAAA CCGTTATATC CATTATAAAT AAATCTTCTA
    92221 ATATCTTTAA TGGACGATGA TGAAACAACA TATGCTCCTG ATACTAATGC TACTGTACCA
    92281 GAAACTATAG CAATTGGAAC TATATCTTTT TTATTAAGCA CAATATCTGA TAAATATCCG
    92341 CTTCTTATAA TATAAGGAGG AGTAGATACT GAATTAGGAT TATTAACATA AAACAAACGA
    92401 TTATGATCTA GTGATAATAA ATCAGATGGC GCGGTGCCGG TATCATAATC TGTTGAAGCC
    92461 ACAAACTCTA ATTCACCTCG CTCATTAACA CATAAAAACC ATTTAGTAGT ACTAAATACA
    92521 CTTGTACCAC CGTGTGGAAC TAGAGTTTCT TTAACTATCG GAATATTTAC CACAGAATTG
    92581 TCAAGCTGTA TAATTTTACC GTTTACAATA ACAACTCCAC CATCTAAAGT AATTGTTCCA
    92641 CTGGATATAG AAACAGTATC AAATCCTCGT ACGATACCAT TCTCTCTTAG TAATCTAGTT
    92701 GGCGCAGCAA TAAAATCTAA AGCAGAAGTA GATAGTTCTT TTTCACTGAC ATTTCCAAAT
    92761 TGACGCACAT CTTTCAATTG GCTTAATTTT TTACTAGAGT CATTAACTTG AACAGTACCA
    92821 ATTAACATTA CCTCACTATC CAAGCTTAAC GTTGGGAAAA GTTGAATATC TATGTTTTTA
    92881 TCTGTACTAA TATTAGAGTT AGCATCAAAA ACAATATCTA TATAATCATT AAATGACTCA
    92941 TCATATAATC TTACGACATC TCCCTTTTTC CCTACTGTTA CCGGTCCTGA ATGACTGGTA
    93001 GTGATACCAT CAAATTCGCA TAAAAACCCG CTAAAAATAC CAGTATCAGT ATTGTAAGAA
    93061 GTAATTCTTA AAGTAATTTT ATCTAGTGGA GGAAAAGAAT ATCCCCTTAA TTTGGGAGAT
    93121 ATTTTAACTA ATTCAAGGTT AATTAATTCT GCATCTCCTA ACAAAGAAAT ACCGTCAATA
    93181 GTGGCTGTGC CACCACTGAT ATTCATTCTT CCTCTTTCGT GAGAAAAAGT AAATCCATCT
    93241 TCTGTTATGT AGATTTCGAA ATGTCTTTTG AATGGAATTC CGGCGGTTGC AAAATCAGAT
    93301 AGGTTTTCTA TATTAAATCC AACGGAGTCG CTGCTAAAAT ATAATGAAAC TTGTGTTCCT
    93361 ATACCAGCTG AAATAAACGG TGTAATGCCA GCCGAATGTA TAGCATCATA AACGGTTATG
    93421 TCAGTAAATG CTGTTGGTCC TGGGCAATTA GTAAATTGTA CATTTTTGAT AAAAAATCTG
    93481 CCAGAGTCTA CTATATGTGG AGCCTGAACC ACTAAAGTTT TACCAATTTC CAAACCTGAC
    93541 TCTGATAAAT CTTGATTAAT TCTATAAGTC ACTTCTACAC GAACAGATGG AATTGTCGTT
    93601 TTACTAATAA TTGTTGCTGA CCAAAAAGAC TCTCCATAAC CATCAATAGA TTGTCCCGGC
    93661 TCAATACCAA ATCTATCTTT TTCAACACCA TTAACATAAT AGTTTTTTCT AGTAAGAGGC
    93721 GTAAATATTC GGGTTGGATT TTGAGCAATG TTGGTATTAG CAAAAGCAAA TGAGAAATTT
    93781 GGACTTGCTA CATTGGAGCC TCCCGGACCA AACCCTAAAG CATCTTTAGA GTCAAAACCC
    93841 GGTGTCCCAA CTACATTGTT AGTAAATATT GTATTAGATA AGGTTTGATC GTATTGTCCA
    93901 GAAACTCCTA AAACGCCGGC TGCAATAGAA AAACTAGCAT TATTATAAGG ATCAGCTAAC
    93961 ATAACACCAA ATTCTCCATC TAGAGAATAT GCAATAAATC TATAATTAAA TCCTTTAGCT
    94021 CTGAAAGATT TATTAGCGGC TTCTACCACA GAATCTAATG TATATTTTCC AGGTGTAGTT
    94081 CCTCCATTAC CAGAAATATC GATGGGAGGT AAATTAATGA TAGACTCTTG TGGATTTCCT
    94141 GTGGGATATA AAACTAAATG TAAATTAAAA TGTATATTAT CTATTTCTGA TGGATCAAAT
    94201 CCTAAACCAA GAACTTGTGC GCCTCGTGGA TGACCTATTA TTAAAGAAGG TAAATCATTG
    94261 GTTGGCGTAT TAGCTTGGGC TAATGCTAAA ACTCCATATT TATCAATATT AAATAATGGC
    94321 TTATCAATAG TAGCAGTAAA ATATCCGTCT AATGCATTTT TACCATTAAT TCTAACTAAA
    94381 TATTTTTTAT TAGATCCGTC TATAAGTAAT TTTTTTTCTT TAATAATATG CGGGGTAGAA
    94441 AATGCTCCAT AATTAACAGT AACGATGTCT CCAACTTTAA CAGATGAAAA TTTATTATCG
    94501 AAAGAGTTGT TAGTTATTAA ACTAGAATCA GGTGTAAATT CTATGACATC ATCACCATTA
    94561 TCTATACTAT CTACTGGATT AATACTATTG CCAAATAACA GATTAGTAAA AACTTGAGTA
    94621 GTTGGAATAA CAGATTGACC TTCTCGACTA TTCGTTAATG CAGCTGATCG TGCTGATCTA
    94681 GAAATTCCAT TAGAGTAAAG TGTCTGAATT CTGGTGCCAA GAACGAAAAT GCTGGCACTA
    94741 TCTACAAACT GTGCAAATTG TTGTAAATCT GTTGCCGTTT GTGGAACAAA AGAAAAAGTT
    94801 GCTGTATTTA TATGAATACC AGAGGCTACG TGTCCATAAT TAGTTGGAGG AACGGTTCCT
    94861 ATTCCGGTGG CATCTGATTT TTCGTGAGAA ACTAAATCTA TATTAATATC ATTTAATAAA
    94921 GTATAGAGAT TTGTATTGTC TCTTAATAAT CCTAATCTAT TCCTAAAGAA TAAAGAGCTG
    94981 TTTCCAGCAA TATCTATATG ACTTAATACG TGCCTATAAG TATTACCTGC TAAATGCGGC
    95041 TCTAATTTAG CACCAGTATC AGTTATAAAA GATAAAGCTA TATTTATATC ATTTTGTGCC
    95101 GAAGTAATAA GATTAAATAA ATTAGATGTA CTATAATCTA ATTGTAGTTT AGACTCTTTA
    95161 ATTTGGGCAG CCGAAGCAAT TTGACTATCA TAAATAGGTA AAGTAACTAA TCCTAAACCA
    95221 GTTATAGCAG ATGGCTTAAT TGTTCCATCC GGATTAATAC TAATATCTAA TCTATTAGCT
    95281 ACGGAACCAA CCGTACCATC AGCTCCTAAA CCAATTACTG CCTCAAGACT AAAAATAGCG
    95341 TCTCGTTCGG CATTAATAAC TTCTGCGCCA ATATCAATTA TATTATCATC TACTCTTGGT
    95401 ATAGATGTGT CATCATCAAA TGAGTTAGGA TAATTGCTCA TAGGTCTCCA TTATAATTTA
    95461 GCAATAAAAA TGCTAAATTA TTCACTTTAA ATATAAATAT ATCTTTTAAG TTGGTATATT
    95521 TATTAATTAT TTAAACTGAT TTACTGTTTG TTGATCTGGG GGAATTGCGA CAGCTCCAGT
    95581 AACATTTGGT ATTACAGGGG AGGTAGAAAT AACTGTTGTA TTTGTACTTA CAGTGGTTCC
    95641 TCCCATTGGA TTATTAATAC CCATTGGATT ACCGACTACA TTGGGGGCTT GACCATTGTT
    95701 AGCCCAAACT GATGCCGCTG CGCCAACCAT TTGACTAATT TTACCTCCCA ATAATTCTTT
    95761 AACTACTTTA AAAATAATTG TTGATAGTAA GCCGCCCACT AAACCAAACA AAATATGATT
    95821 AGCTTTTCCG TCCAATCCCG GTGAATATGG ATACATTTTT AAAACATAAG CCATTAATCC
    95881 ACCTACAAAA ATTGGAGCTA TAGGTAATAT TAAACTGTTC CATAATTTAG AGCTTTTTGA
    95941 TAATTTAATA AAATATTCTA CAATTGTTCT TACTACAAAC ATTACTGCCA TTACAGACAA
    96001 TGAGAATAAG ACGAATTGCC AAGTTAAAAA TGCTAACGGG TCCATATTAA TTACCTTTCA
    96061 AAATTATTTT ACGAATTGAA GCTCGATCAA TATCGTATTC ACGAGCTAAC TTGCGCTGAC
    96121 TATATTTGCC TGTTAAAAAC TTAGACAATA TTTCCTGTTC CTGTCCAGAT TATGTCATTA
    96181 AGCAAAATAA ATAACAGTTA ATTTGCCAGA GCCACCATTA CCGCCATTAC CTCCAGCACC
    96241 ACCGATAAAT CCACCACTTC CAGAGCCGCC CGCGCCGCCT CCTCCGCCGC CCGAGCCAGT
    96301 ATTAGCTGAT GCATTGCTTC CAGCTACACC ACCACCACCA TTACCAGCGC TATGACCAGG
    96361 TCCACCGTCT CCACCATTAG CCCCAGCACC ACCAGGTCCG GCGCCGCCAC CACCACCAGA
    96421 ACCTCCACCT CTATCTCCAC TAGCATCAGT GCCAGCATTA CCACCATTAC CGCCACCAAA
    96481 TCCCGTTAAA GATCCTAAAC CTCCCGAGGA CTCACCATTA TTTCCCGAAC CCCATCCACC
    96541 AGAACCAAAA TTTCCTGCCC AACGAGTAGT GACCGCTGAA GCAGTAGAAT TGGTTATATT
    96601 CCAAACTTCA TTACTTAAAA TTCCGCTATT GTGAGAATGC CCGCCGAAGC CTCCGGGAGC
    96661 AAAAATTGTT GTGCTTGCCA AATTACTATA AATATATCCA TTGGTTCCGC CCGCGCCGCC
    96721 CGCAAAAGTT TCAGAACCGA AAGAGGTTGC AAAACCATCT TGTGCTTTAT CCGCAATTGT
    96781 ATTTGGAGTA TTGCCAGCGC CACCAGCTCC AATAGTAATT GTATATGTAG ATCCTGGCGT
    96841 AACAGCTACT GTTCTAGTAT CTTGTGTAGA TCCCGCGCCT CCCCCACCTC CAGTTGGCCA
    96901 TGCAGCGACA ACACTTGCTC CAGCTGATCC GGCACCGCCA CCGCCGCCGC CACCATATCC
    96961 AATTAAAATA ACAAAATTAA CATTAGCCGG AGCAACCCAA CTATCATTAG CAGTAAAAGT
    97021 TTTTGATTGT AATTTTGGCA AACCCATAAT AACCTCTTAA ATAAAATACC ATTTGCCACT
    97081 GTGGGCTACG ATTGTCCATG AACCACCATT TGTTGCTAAA ATTGCATTTT GATTTCCGTC
    97141 ATCAAAAGTA TCAGTTCCAT TGGCGTGCAA TTTTATCGGA TTAACGCCCG CATTATTAGC
    97201 ACTATCTTTA AAAATAATTA CGCGCCCTTC CGGAATACCC GATAAGGCTG GTAAATTAAG
    97261 TACAGTATAT GTAGGAAAAG TAGCAAATGC GCCAGCAGGA ACTAAAACTA AATAATCTAG
    97321 AAGATTGCTA TCACTATCAA TAGCAAAAGT TGCAGCAGTT ACTATTGTAA TATTAGTAAA
    97381 TATTATTCCG CCACCAAACC CTACAGAACC GTTAAATCCG GCACCTGCCG CTGTATTAAA
    97441 AAATGTTCCA CCACTGGAAT AAACTTGCCC ACCAGAACCT GTTCCCTCTA AAAACACTTC
    97501 AACAGTAGCC TTTAAAGTAG CGTTTCCTGT GCTATCTAAA ATTAATTCCG CAGCTGACGA
    97561 ATTAGAATTA AGATCAATAT TTCCAGTAGT ATTGGCATTA AGCACCGACG CCGTATGTGT
    97621 TTCTGTTCCT GTAGTATTAA CATTTAAAAC ATTAGCGCCT CTAGTTTCAG TTCCAGTTAC
    97681 TGTAGAATTA AGTGTGCCAA TACTATCTGT TTCTGTGCCG GTTACAGTTT TATCTAAAGT
    97741 TCCAATGCTA TCAGTTTGTG TTCCAGAGAC AGTGTGATTT AATGTAGTAA TACTATCAGT
    97801 TTGTGTACCA CCTACAGTAT TGTTTAAATT AGTAGCTGTC ACATTAACAG TAGCATTTGC
    97861 TAAATCCAGC TCTGTACTGG AAACTCGTAC TTGATTGTTT CCATCTGCAG TTACACTTAC
    97921 TGTAAAACCA TTAGTTGCGC TTTCATCAAA AATATTTCCA TCAGCAAATA ACACCGCTTT
    97981 ACTAGTAAAA GAAACAATGG AACCATTAAG GGCATATGGT GCCGCTGTAA TAACACCAGT
    98041 ACCACCCCGA TTAATTGTTA GTGTATTATC TGCAATAATC ATTTTTGATC TAGATTGTAA
    98101 ATTAACTGCA CCACCCTGAA CGGCATTAAT ATATAAAATA GTATCTAATG CGGCGTGATT
    98161 TCCAAATAAA TCATTATCTG AAATTTTAAC ATTATTATCA TTCATAGTAA TAATGTTATT
    98221 TGTAGAAACG CTGTCGCCAT CACCGTCTAA ATATCCATGT GAGCGAATTT TATTATTAGT
    98281 CACCTCTAAA TAGTCTGCGA CCCCACCAAC CGATAAATAA TTAATTGGTT GGGAGAACCC
    98341 ATCAATAAAA CAATCATTAA CTTTTAACAT AGTTCCATTG CCAATTGCTA AAGTAGGATC
    98401 CAGCTGTATA GCAAATCTTG TAGCTTCACT AACAACAGTG CCGGAAGAAA AGGCAACTCT
    98461 TCCCATTAAA CAAGTTTTAT ATAATTCTAG ATTAGATCCA GTTTGTTGTT GAATTAAAGG
    98521 ATTATTTCCA GTTATATTTT GGGGAACTTT ATAGAAAACA TCTCCAATAA CAGTATTTTC
    98581 TACGAAATTA TCCGCAATAA CCATATTCAT AATTTTAGTA GCTCTAGAAA ACATAAACAA
    98641 GCTAGGATCA ACTGGTGCAT CGTTAATAGA CCTAGTAATA TCAGTTAGAA TATTAAAAAC
    98701 TGGAGCCGGA GTAGGAGATA ATTTTGGAGT AGGAGGTAAA GTAGTAGTAT CTAATGAAGT
    98761 GGCATTAACT ATTTTGGTAC CATATCCTTC GCCCAATAAA ATAATTCCAG GAGGTACATT
    98821 AATGGTACTT TTTACAATAT ATGTTCCCGC CTTAATAACA ACAATTCCTC CTCTTTTTAT
    98881 TCTTTCAAAA GCTGCAGTTA GAGGATTGCC ATTATAAATA TCATTAAATA ATGGATTTAA
    98941 TAGAAGATCT AATGCCGGTA TGGTATTATC AAAATTAATA TTTCCGTCTG CCGCGTGCCA
    99001 AGTATCATAG CCATCCCCTA CTGTGATAAA TCCTTGACCA GTACCAGCCA ATGATAAAAT
    99061 AAAATTATTA ACATCTTCCA AGGCTTGTTC AACATTGGTT GGATTACCAA AAACAAGCGA
    99121 AGGATTATCA ACATCAACCT GACTAGCTTT GTGTCTAAAA TCAGTAACAA AATCGGAGTC
    99181 TGGACCCGGA TTATGCCCCT GTAAATGAGC TTCAAAATCG TATCTGTCAG TAGCTAACCT
    99241 ACCAATATTT TTTTTAAAAT TAGGTGTATG AGCCATATTT TATCCTCTAA AACTACAATA
    99301 ATGCTGATTT ATGCGCTTTT ATATGTTCTT ATTATTTTAA CTATTACATT TAAAATTAAA
    99361 TTTTTCTCAT AATTATATAA ATCACTGTAT TATAAAAAAA ATAATAATCT CTAATTTTAT
    99421 TTCTTTTAAA ATATTAATAG ATTTAAATAA TTATTTTGTG ATCGTGCCCC AATACCGGCA
    99481 TTACAATTCC GTTAACGATG GGGTGCGAGT GCCCCTGACT AACAGCTGTA GTTTGATTGA
    99541 TTTGTTGAAC AGACAATATT TTTTCATTAA TTGTTATTTC GTGTGTATGT GGTGGAATAC
    99601 CTGGTACGAA ACCAATACTG GTCATCAATT TAGATGGGAA GTCTGATGTA TTACGGAAAA
    99661 CACGTATTTG ATATGCCGGA TCGGTCTTTC TAATTCTCAT AACTTTAAAA TGTTGTCCGC
    99721 CTTGTAATCC AATAATTGTA TTATTTCTTT GAACAGCCAT TACTTCATAT CTAAACTCTT
    99781 CATTATCATC TTGATCAAAT AAAACCAAAA TATCTCTAGT TTTAATGGTA GGAACTGTTA
    99841 ATGTCCATAA ATCCAATGGA AATTCGCTTT CTAAACCGGC TTCATACATT TTTAGATTTT
    99901 CTTCAGTAGG ACCCGGTCTT ACTAAAATGC GCCCATCTGA TCTTCTTGGG TTAAAATATT
    99961 GTTCATATCC ATAAACAAAT TTTCCACCAT AATTGTCTAG ACCACGATCA TCTGGATATT
   100021 CACTGGATGG TAAATAGGTA TTTGAGGCAA TTCCTTCCCA CCTACGCTTT ATTAATACCG
   100081 CCGGGCGTCC TGTTACCGAT AAAAGAACAT CTTGTCTTTG TGTATTTTGA TCCTGTAAAG
   100141 AAAATCCCCG TAATATTTGT ACGTTTCCAT ATCCATCAAT ACACCCCATT TCACCACCAA
   100201 TATAGCTACC TACACAGGTA CCATTTAATA ATTGGACCGG ATCTGTACGG TGATAGCCCG
   100261 CATAATCATA CATTGGAAAA TCAACGTTAA ATGCGTCGCT GGCTGATAGG TCAGTACTTA
   100321 AAGTATCTTT AGTTACTTGA TAATAACCAT CCACCATTGT AAAAGCATAA TTTGGATATT
   100381 CAAATCTGGA TTGACCAATA TAAATTCTAT CAAATCTGGT ATCTTCTCCT AAAGTAAATA
   100441 AAGTCACTAT TGGGTTTTGA ACATAATATC CATCATAACC ATCAATAGCG TGGCTTCTAA
   100501 TATGAGTATT ATTAAATCCG CGTTGAAGAA TACTGTTTAT GATCAGGTTT CTATTAACCT
   100561 GATCTACTAT ATTATATTGC ATTAATTCAA CGCCCACTCT CACAATTCCA GTATTTGGAA
   100621 AACCCTCTAC ATCCATTAAT GGAATTATAA GGTCGCTGTC AGTCATATCT TGTCGCAGTA
   100681 AGCTATGTGG ATAAAATCTT AAATTATCAT AAGCAATTGG CAAAACATTT GCCAGATCAA
   100741 ATTGTAATGG ATCATATTCT ACCGGACGCA CTGAGAAAAA ATATTCTTGC CCCGGTGTAA
   100801 GATCTATAAT ATTAGCATCT AATGCATCAT CAATAGATAC ATATTTTACC CCTTCGCTAA
   100861 AAACATTTTC TTTAACGGTC GAGTAATAAA TATGATAAGC TATTTTATTA GTGCTAATAT
   100921 CAGGATAGGC GTGAAACCAT TTAATATTAA TGGTATAGCC GTCGCCTAAA CTTTTAACTG
   100981 CATCAATGCT AGCATCTTCC GGGTTAATAT AATGTGGCAT TATACTATTA TTCGAATTTA
   101041 TTAGCTTTAA ATATATTAAT TAAACCTTTG CCATTAAAGT TTCTTTTTTG TCTTCTTTTT
   101101 CTGTGTTAGA AGTAATATCG TGATGATCCA ATAAATCATC TACATAATTT TCAGCTTCAT
   101161 CTTCTCCAAA ATGATTAGCA ATATATTCTA TTTGATTTTG AAACCCTTCT TGTTCAAATG
   101221 GATTGTCTAA ATAGCTTCCA TTATCAGAAC TTTTAGTAGG TTTATTTCCG GTTGTTTGCT
   101281 GAAGCCAATG GCTATACTCA TGTATTAAAT ATGAATAATC TTTTCTATCA AAAGCTCCAT
   101341 CCAATAGTAA TGAATAGTTA AGCCACACGA CTGCATGATC AGTTTTTGCC GAAACATCCA
   101401 AATTTTTAAA ATAAGTTGGA ATATAATCTA TTTCATTAAT ATCTACACCA TAATCTTTAA
   101461 AAAGTGCTTT CATAACCTTA TCTTGTTTTA ATTCTTTTTT TGCTTTATTA ATAATGCGCA
   101521 ATAAAAAAGA TGGTGGCATT TTTTTGATTT CAGATATTGT TAATTTTTTT TCGTCCGATT
   101581 TCGTGGGCAT ACAAATTATG ATGAAATAGT CATATTAATC TCTATTTCTT GCCGCCCGTT
   101641 CATTAATATT TTTATATATT TTATTGTGAA TTTTAACTAA AAAACTCTTT TGTTTAGCAG
   101701 ATAGGTTATT ATTATTACGC AATATTTCAT AAATATAATG CAAAATATCT TTATATGGTT
   101761 TGAATTCTAT GGGCAATACC TGTAATTCAA AATTAATATT TCCAAATTTC ATATCTATAT
   101821 GAATTATCCC CTGATAAGCC AATCCATAAT CTGTTTCTTT TTTATTTTGA ATTTGTACAA
   101881 TAAAATCTTT AAAGATTTCT CCCAATTTAT TCGTTATTTT TTGTGGGGTA ATATTTTTAG
   101941 AATAATATAA TCGTCCGCGC ACCAAATCCG ATAAATTAAG CAAAGAGGAC AGTTTCCTGT
   102001 CCCGCATCTT TTCATATGCT CTTTTAAAAG GCTTAATATT GGTTTCTAAT TTAATACTTT
   102061 GATCGGGCAA ATGATCGCAC ATATAATGTA TAGTTTCACT AATCCTTTGC AATTTAGGAA
   102121 GCAGTTTAAT ATATTGTTGT CGAACAATAC TTCTCATATT TCTATAATAA AATAGTCATA
   102181 TTATCATATT ATTGAAAAGG TTTAATTTAT GGCTTTTTTA GGAATTAAAA TACCAACCGC
   102241 CACCGCCCGA CTTCTTTCCA ATATTGAGGT CCCCGGAGAA AATATTGGGG TGCACGAAAT
   102301 GCACGTTACC ATTTTGTTAT TTGATGACAA TTGGCCAATT ACCGAATTTG CTAAATCTTT
   102361 AGAAGCGGCT TATGATATTA TTTCTGATAC TAAACCATTT ACCGCCACCG TTAAAGAAAT
   102421 AACTTGCTTT CCCGCGCGTG AAGGAAAACC ATTTCCTATT ATCGCTCCAG TAGTTTCTGA
   102481 TGAATTACAC GATTTATATA AAAAATTAAA AAGAAAATTC AATAAAAAAG ATATTGAGTT
   102541 TGATAAGAAG TTTAAAGATT ATAAGCCACA TATTACCCTA TCGTATGATG ATAAGGAACT
   102601 AAAAAAGTTT AAAATAGAGC CAGTGGAGTT TGTAGTTCAA GAGTTAGTTT TATTTGGTGG
   102661 CGATCAGGGA GATAGTCGCA TTTTTACCAC TTTTCCATTA AAAAGCCCCG ATAGAAAAAA
   102721 GAACTCTATG TTGCTTCAAA AAATTGATGC TTTTTATAAA ATGGCACAAA ATTCGGAATA
   102781 AAAGTTTTTG ACTAAATCTT TTGAGAAAAA TATTAGAACG TTAAATAAAC CGCTTCGCTT
   102841 TCATTGCAAT TTCTTTCTTG CGCGGAAGAT AAATGGTGGC ATCTTGGTAG AGATAACCTA
   102901 CTATATAATT AACATCTGCT TTGGCACAAA ATTCAAAATC CGCAGTTTTA CCAGATTTAC
   102961 GAACATAATA TGAACCACTT TCAATTGCAC ATTGTTCTTT AATTATATCA AACATCTCTC
   103021 GAACAAATAT AGGTGTTCCA CACATTCCAA CACGAATTTC GGTTGTATAG TCCTTGCCAT
   103081 TATTTCGATG TTCTCGCCAC CATCCATCTC CATCTAAACA ACCTCGAATA AAATGTCGAA
   103141 CATCAGGATG ATTTTTGAGT TGTTCGGGGA AACGATAGAT ATGCGTCTTA TTAGGGACGA
   103201 TATTGAATTC TCCCAATCGA TTAAATATCT TCTCTGATGT AATTGTAATT TCAGATACAT
   103261 AATATTCATC CTTTATAAAA TTAGGATCTT TTGGCTTCTT CATTACATAA TCATGTACTG
   103321 GAGACAAACT TTCAATATTT TGTTTAAAAC GCATAATATG ATCTTTATCT TTGCTTGCTA
   103381 GTTTGATAGA AATATTATAT GAATATTGAT GTTTGTAGAC GTTACCATCT GTTGCTAAAA
   103441 ATCCTAACCA ATAGAGAGAT TTTTCATTGA GTTCATCAAA AAAATTTTCA TTGCACGGAT
   103501 AAAAAACTTT TTTATCCCAT TCAATTCCAT ATTCTTTCAT ACGGCGCATA ACCGTTTTTT
   103561 CCGATGTTCC TAGAATTTTA CCAGTGGCTC GCATCGAGCG CCCGCTATCT TCGTAAGCTT
   103621 TAATTAACGT ATCTTTATCA ATTATTGTAT ATTTTCCGCG CATATGTATC TCCCTAAAAT
   103681 ACATATATCA GCAAAACTGA GTGTTGAGAC AGCTGCGTCA AATTAATTTA AAAGACTGTA
   103741 AATGTCTGAT ATATCAAATC AAACGGCGAC TTCTTAAATG CCTTAATTTT GCGAAGGCTG
   103801 GATTTATACC ACTATTCATA GAAAAAGTTC CCAGGCCGCG CGGCGCGGGT CTCAATGAAT
   103861 TTTTGATGTA CTTAAGTTTA TCGGTATAGG ATGTTAATAA AGTTCCATAT TGAGTATTCA
   103921 TTAATTCACT AACTGTCGGC GGATTAAAGT TTAATCCGTT ATCAGTTAAT TGAAATTCTC
   103981 GACCACGTTC AATTAATGCT TTAGAGGCTA ATGAATATAG AGTAGCACCT TCTACTAGTA
   104041 TTTCACCAAA TTGTTCTACA AAATTATCAT CATCAAATTG AAAAAAAGTA AAATATGGAA
   104101 CTTGATTAAA ATCCCATAAT GCAGTAGCTA AAAAAGTAGT TAGCATATCA TAAGGAAAAA
   104161 TATCACAATC TACATAAATA GCATTACCAT AAGCGTCTTT AGATAGAGCC TTGCCTGCGC
   104221 TATTTAGTCT AGCTTTTAGA GATTTTAAAA GTTTATTAAT ATTTTTGATA GCAGTTTGTG
   104281 AATAGTTAAA TCCTGGATCA TCACCAAGAT GCACATAACC ATCAGTATTT ATAGCTGGTA
   104341 ATTGGGTATG AGCCACTACA AAACTAAAAT CACTTTCTAC TCTAAAACCA TTAATGAAGC
   104401 CTACCCAAAT GTCATTAAAA ACGCCATATG GACCATTAAT AGGAATTGTA AAAATATACG
   104461 AATATTTACC AGTATCTATT TTAGTTACTC CGGCAGAAGT AGAAGCAAGC GCTACTAATC
   104521 CACTGGGCTG AATTATAGAT ATTTTTGGTA TAGAGTCAGT ATCTATTGGA TCGCCATTAG
   104581 TATCTTTAAA TTGAACTGTT AGATTAACCT GATCTGTCAC ATCGATTAAT TCGCCGCGAG
   104641 CTTTGATTGC CATATTATTA ACCTATAGTT GTTCCAAAGT TACCAAACGG GGCAGTAACT
   104701 ATAATTTGGA AAGCCGCACT GCTAAAATCA TCGCCCGGAT CACCGCCAAA ATTCTGAGGA
   104761 AGCGAATATT GAACATCTAT CAAATAACTA CCTACGGCTG ACGCCCCTTT AGGTATAGTA
   104821 AATTGAAATG TATATAATCC AACATCCAAT CTAGTCATAT CTTGAGGATA ACTTGGAGCT
   104881 AAACTTAAAT CTGGAAAAAT CACCCTAACA ACAGATGGTA TTGTTAAACT ATCTTCCCTA
   104941 ACATTAGAAT AACCGTCTGT AACTTCTAGG AAAACAGTAG CAATTTGACC GGGGAAATAA
   105001 GATAAAGCTT GTATCATAAT ACTCCTATAT TCATATGCTT TAATAATGTA ATATAAATGT
   105061 ATTAATTATA GTACTATGAA AAATAAACCT ACTTTTTGGA TTACTAATAT ATCTAAAACG
   105121 AATGTTAGCC TATCTGATTT AAACATAACT GTCAGAGCCG GCTCTTCAGT TAATTTATTA
   105181 GATAATAGGC ATTATTCTTT TGAATTATCA CAATTAGAGA AATCGCATCG AGAGGGGTCT
   105241 ATTTATCGAA ATCGTAAAAA AATAAGAAAA AGAGAAGGTG CCCCTGAAAT CATAAATTTA
   105301 ACTATTCCGC TCAACACGGA AACTTTCATC CCTTCCAGAG AAAAATCTAT TTATGTAATC
   105361 GAAGAAAAAC ACTATGAAGA ATTAACTTCT TCGGTCGAAG ATTTTGCCAA AGAAAATGCT
   105421 GATTTAGCTG AATTAGATGC TCAAAAAATA TCTATTTTAA AGGATAAATA ACTATGCACC
   105481 GCAAACAAAT AGGAATTTTA ATTGATTATT TAATTTATAC AGCCGCCGGT GGTGAAGAAG
   105541 AAGCGGATGT TATTAATACT GAGGCAAACC CAGAGGCAGA GGCAGAAGAA AATATTGTAA
   105601 AAGAATATAA AAAGTTAAAC AAAAAATGTG ATAAGGTAAT TTCCAAAATA AAAACCAGAA
   105661 AAAACCATAA ACAAAAGGGA TAATATGTCC GATAAAATTA TTAAAATGGA TGAACGTCTT
   105721 AATAAAAAGG ACCTAGAAAT CATTCTAGAA GTCAATAGAA AAGCCATCGA AATTGAAACA
   105781 GAAGTAGCTG ATCAAAATGA AGATATTATT AAATTATTAT CAGAAAATAA AGAAAAACAA
   105841 GAACATATAG AAGAAAAGCT AGATGAATTA TTAACTAATA GTGAAGAAAT AGATAAAGAT
   105901 CTATTTAAAA TTCAAGTATT ATTCATAACC GGATTACTAT CATTAGTTGT TCAGATAGTT
   105961 TCTATTTTTA TTAAAAAATA ATTAATTCTT TAATATTTCG ACATTGATAG CCTTAGGATC
   106021 GCCATCATAA TTGGCGCCGA CTTCAAATGA GACCTTTTGT CCAGCATACA ATGTTTTAAA
   106081 CCCCTCACAT TGGATATCAG AAAAATGGAC AAACATATCT TTTTGTTGGA CCCCGTCCTT
   106141 ATTCCATTTA ATAAATCCAA AACCTTTTTT TGGGTTGAAC CAATCTACAT CGCCCATAAA
   106201 TTTTTTATTT TCATTACTCA TAACATTCCT TAAACTTTCA AAATTATCAT CATTATAAAC
   106261 TAATTGTCCA TCAACATATA ATTTGCCGCC AGAACCCATT AGTTTGTAAA CTTCTAGTAC
   106321 TCCAAGTTTA GCAATATCAG CTCGCTCTTT ATCACTAGTT GCCAAGCGTA TAAGCCGATC
   106381 ATACTTGGCA AATAACAATA GCATATCTTT TTCATATCCT TCTTGCCGAG CTCGTGCTAA
   106441 CCACTTACGG CGAGACGTGG TTTCATCTAC TACGCGCTCA CTAATATCGT ATTGAATTTT
   106501 ATTACTCATC ACTAGTCCTA TACAATTTAT ATGATTTATT TTTAAATTTT ACATAAGGCT
   106561 GATTAATACC TTCTATATTC TTTTTGCCAT CTAATTCATA TACTAAAGTT CTTCCATTTG
   106621 GAAGAGTTGT AGAGGGATAA ACTCCTACAA TTTTTAATCT TCCACTATGA ACATAATTAT
   106681 GGTGATTAGG GCACAAAATA CTTAAATTAA ACACATGATT ATTCGTATGA ATTTCCGTGC
   106741 GCTCAATGAT ATGATGAAGG TGTAAATTAT CTGTTTCATT ACATCCCTCT ATTTCACATT
   106801 TATTAAGTAT TAGTGATTTG TAATTTTTCA TATCTTTCCA ATATTTCATA TGCCCACTTA
   106861 ACTAAATCTT CTGGACGTTG ACCGCATGGT TGAGGCTTTA CCCATAGTTC TAAATTTTCA
   106921 ACTCTATTAT CTGCACGATT ACCATTTTTA TGATGTACAT TTTCATTATG AAATAAGGGA
   106981 CGCCCTAAAA ATCTCTCCAT TACTAATCTA TGTTCAAGTA CATACTTTTT TTTACGATTT
   107041 GGATCTGATA CTCTTATGTA ACCAGATGGC GTAATATATT TGCTATCAAT AGTTCTATTA
   107101 ATTAATATTT TATTGGGATC ATTATGATTT AATAATCTTT TATAATGTTT ATTACAATAT
   107161 CCTCTAGATA AGGGCTTTTC AATACACTCA GATACCAAAC ACTTATCTAA AATTTCAACT
   107221 AATTTAAGAT TAATAATATC ATTATTTAAA GTATTTCCAT TTAAATGAAT AACATACTCA
   107281 TTATCATTAA GTGGTCTTTT AATAAACTCA CTAATAACAA AAATATGTTC CGGTATTTTT
   107341 CCATTCTTAA AAGAATTTTT ATGGTAGGGC TTGTATAAAT ATCTAATTCC ATTAGACACC
   107401 GAACCATATT CACTTCTACT TAAAATATTT GGATCACCAA ACTTTCTTAA TCTGTAATAA
   107461 TGTTTTGAGC AATATCCCCT TCCCATTACT CTCTTGGGAC AATCTTTAAA TTTGCATATT
   107521 TTTGCGCTCA TGTATACTAT ATCTAAATAA TGATAGTTAG GATATAAAAT CGCCATTTCA
   107581 ATTATATTAA CGAAGACCCC ACGCTTCTAT TCGCACTGTA CCAGTTCCTC TAAACCAAAC
   107641 CTTTGAAACC ACTCTGTTTT CAAAAATAAG TGAAGCGCCA GATTAAATGG ATGGTTATTA
   107701 GTATTAACCA TCGTGCGCTC TATAATATGA TGAAAATGTA AAGCATTTTC ATCATCAATA
   107761 GTGCAGCTTT CAATTTCGCA TTTATTTTTT ATTAGTTTAA CTTTCATAAT TTCTTACATT
   107821 AAATATAACA AATCATTTAC CTAATTGCCC ACGCATCAAC TCTAATAGTA ATTGGTCCAG
   107881 AACTACCAGA TTTTACCCTG AACCAAATTT TAGATACTAC CCTATTTTCA AATACCATTT
   107941 GTCGGCTGGG TAAGGAAGAG TCTAATTCTC CGTGTAAATT ATTACCATTG AAACTATATT
   108001 CTACTACACT AGTACTGCTG CCAGTGCTAC TTTCATTAGT CAAAATAACA CTTTGCGTTG
   108061 AAAATGTGAT AACCATATCA CATGTATCTT GAAAAGTAGT ACTGGTAACG CTAGCTTTAT
   108121 CGTAGAAATT AAAATCCCTA CCAAGAACGA TTTTAGCTTT AGGACCTGAA TATTTAAACG
   108181 ACATAGGTGG ATGCTCCTTA ATATTTATAT AAATACAAAA TTATTACATT ATGTATTTAC
   108241 ATTTAGCATC TTCATAGCCC TTTTCCATCA TTTCTTGTAT TTTATGTGGG CTAAAATCTA
   108301 AAACATTATC TATTAAATTA TAATGCGGCT TTAAAATACG TAATTTAATT GGTTTTTTAT
   108361 CAGTTAATCC TGCTTCAGCT AATTTATTAT ACATTTGGGC TAATTCTATA TCATTTGAAA
   108421 GAATTTTATC TGTTGCCACA TCAAAAGCTC GTCTTATTAT ATCTATTATA TTTGGGTCTT
   108481 CTATAAATTT CTTATCTCTT ATATCTGGTG AAGTAGTAAT AACGTCTATT TCATCGGCAC
   108541 CCATTTCTAT AGCGGCTTTG ATAGGGCTTA ACATTTTCAT TCCGCCATCG ATAAATAAAT
   108601 CATTATTTAT TTTAACCGGT AATAGAGCTG CCGGAAAAGC AGAAGAAGCC AATATTGCAT
   108661 CGATAAAACT ATCACTATCT TGATCAAAAA TAGTATATTT ACCAGTATGC AAATTTAAAG
   108721 CGCCCACTGC AATCTTTTTA CCGGAGGCTC TAATTTTATC TAAACTAACA TTTTCTTTTA
   108781 TTAAATTATG TAATGGCGAA CTATCATAGA AAGATTTTTT CCAAGCAACC GCTATTCTTC
   108841 CCCAATATGG CCAATCTTTA TATATTTTAG AGTTATCTAA TTTTAACCAC CATTCTCTTA
   108901 ATAGGTCGGC GGCTTGTTTT TCTTCACCTT TTTTGAACAT AGATACAAAT GCGGTGTTAA
   108961 TAGCTCCAAC ACTTGTACCA GTTAAAATAT CATAATGTAT TTCTAAATCT CCTAATAAGT
   109021 GTTGAATTAC CCCACATGCC CAAGCCCCTT TGGCGGCGCC ACCCGAGTGT ACTAATGCCC
   109081 GCATCATCTT TAATTCCTCT TATATTGGTC GATAACATTC TTCTAATATT TTAGTTGTCT
   109141 TGAGCGCAAT ATCCAAGCCA AATCGATTAT CTGTGTATCC CTCTATAGAT TTAATAAAAT
   109201 GCCATAAAGA ATTCTCTAAA GTAGAAATTT TACTTAATTC TATTGAAGAC CCATTAACAT
   109261 ATAATTTATT ATCTTTTAAG TCATTATAAA TAAATAAATT ATTTTTTGTG GTCTTTATTT
   109321 CTAATAACCT AGTCTTTTGC GGACCAGCAT TACCAACGGT AATTCGGTGT TTAAAACGTT
   109381 GAAAATAATC TAATTCTATT TCAAAAGTAC ACCCTGTATT TTTTTCTATT TGTTTTTTAT
   109441 GACAATAAAC AAATTCTATA CTTGGAACGG AACGTGTTAA ATATAGCCCC ATAGACACAT
   109501 CGTGGGATCC ATAATCAAAT AACGCCGAAT AATCTCTAAA TGGACCAATA TTTATTCCAA
   109561 CAGATCTTAT ATGTACAATA TCATCTGTAT TTATAATTTT ATATAATTCT TCTATAGCAG
   109621 GTGAAAATAG GTGTAAATGA TTAATTAAAA TTGGAGCTTT TGTTTCATAT TCTTTTAATT
   109681 GTAAAGCTTC TTGATACTTT AAAGATAAAG GTTTTTCAAT CATTATGGGA AGATTAAGTT
   109741 TAAGAGCTTC AGTGGCTATT TTAATATGTG AATTCGGGGG CGTGGCAATA ATAATGCCAT
   109801 CACATTTTTT AGAATGAATT AATTCGTACC AATCTAATCT GCCGGCAGTA ATTACATTAA
   109861 CGGGTAATTT TTCTAAAGTA TTTAAAATAA TTTTACCCCA TTTACCAACA CCAATTAAAC
   109921 CTAATGTTTT CATTTATAAA AATCTTTATT TTTTAGATAC CAATCAATGG TATTTCTAAT
   109981 TCCAAGATCA AAATCTGTAA ATTCTGGCTT CCAACCTATT TTATTAATCT TATCGCAATT
   110041 CAAAAAGTAT CTAAAGTCGT GTCCGGGTCG ATCTTTGATA AAATCAATTT TAGGCTTTAT
   110101 ATTTAAAATT CTAGCAATTC TTTCAACCAC ATCTAAGTTG CAGAGCTCAA AACCAGAACC
   110161 AATATTATAA ATTTCATTAG GAGCTCCACG CTCTAAAACT GTCATAATAG CGCGACAATG
   110221 ATCTAACACA TAAATCCATT CACGAAATTG TTGTCCATTT CCGTGTATTG GAATAGGCTG
   110281 ATCATTTAAT AAACAGGTGA TTATTTTAGG TATTAAATTA CGAGGAGGCT GGCGATTTCC
   110341 ATAATTATTG GAACATCTTG TAATATTATA TTTAAGATCG TGTGTCTCGC CAGCGGCTCT
   110401 TACTATTAAT TCTCCGGCTA ATTTTGACGC AGAATATGGA TTACGGGGGT TAGTAAAAGA
   110461 TTTTTCTGTC CAAGGATTAT CGTCTATTTT TAACTGACCA TATACCTCAT CTGTGCTGAC
   110521 ATAAATAAAT TTTTCAACTT TATATTTTAA TGACAAATCT ACCATATTTT GTGTGCCGAT
   110581 CACATTGCTG TGTATAAATG GTTTAGCGGA TGCAATGCTA TCATCAACAA AACTTTCGGC
   110641 AGCACCGTGA ATAATAATAT CGGGACGCTC AAGCATAAAT ACATTATTCA TAAACTGTTC
   110701 ATCTGCCACA TCACCCATAT AAAAAGAATG ATTTGGATGT TTAAAAATAT TAAATAAATT
   110761 ATAAGGGGCA ATTATTTTAT CTACACTAGC GAAATCATAT TTACGTTCTG AGTGGATAAT
   110821 ATTGTCTATT ATAAAATTAG AAAATATAAA TCCGCACGTT CCAGTTACCA ATATTTTCTT
   110881 TTTCATGAAT ATATCCTACT TCCATCAATT AAACGCCACG TTTTTCCTTT TGGACCGCTA
   110941 GGACTGCGTT GAGTTTTTTG TGGTTTTAAT TTGCGTGTAG CTATTCTTTT TTGAATAGTT
   111001 TCAGCTGATT GTTTTCTACC TTTGCCGCGT TCGCTAATTG CCCGCCTAAT CTTTTCAGAA
   111061 AATGGACGTT TTTTCTTGCC TTTATGGGCG ACCGAAATTT TGTCTTTTGT TTCTTGCGCC
   111121 ATCGTTTTTC CAAGTGTCGT TGCACCGCCA TCACCGCCTA TTGTTCCGTT AGTTAGATCG
   111181 CAACCAAGCC AGCGATAATA TTCTATTTGT TCTATTTCCG CTTGTGGCAA TTCTTCAGGC
   111241 AATTCATATT CTTCCAAAAT TACTAATACT GGCTTTAAAT CTTGCTTTAA TAACGACTTA
   111301 ATCCAAGCAT TCTTCCTATT ATTTTTCTTT AATTTGCTTG GCGCCGTGTG TAGGTACATA
   111361 CGTTGTTTGG CATTTATTGT ATAACCAATA TACCGTAATT CCTTGGTGAT AGGATCAAAT
   111421 AAACCATAAA TTATATTCAT AAATTAATTT CTAATATCTC TGGAATAGGA ATTATCCATG
   111481 TACACGACAA TGCTTTATGT TGTGCTAAAA TTGACTCATA AAAATTCCAA GCTAAAACTA
   111541 ATATAATATC AGGTTTGCGT TCATACAAAA TAGATGATGG CAATACGGGA ATGTGCTTAC
   111601 CGGGAGTAAA TGTTCCTTGT TTTAATGGAT TATCATCAAC TGCAAAATCA ATTAATTTTT
   111661 CATCAATATT TAAAGCATAC ATAAGTGTTG TTGCTTTTGC AGGCACTCCA TAAATAGCAA
   111721 TAGATTTATT CTCTGATTTA TATTGATGTA GCTTTTCTCT TAATTTATAA CCTAATAATT
   111781 CGGTTTTTAA CTTTAAGACT TCTATATCAT TAGCTATATC TGTCTCTTTA CCTACATAAA
   111841 ACGTTTTATA AGCAGCTTCC TCTCCAGCTT GGTGTGCTGC AGCTTTTATA TTATCACCCC
   111901 ACTTTTTAAC AAAAACCCTA ATAGAGCCTC CGTGATTGCT AATTTGTTGA ATATTAAATA
   111961 TATATAATCC AAAACTCTTA AAGAAAGAAA CTAATGGGCT AATAGTATGA TAAGACGTGT
   112021 GTTCGTGATA AACGGTATCT ATTAATGTTT TTTGACAAAC ATCCAAAAAA TAAGAAACTT
   112081 CAAAAGTAAA AACACCATTA TCAGATAATA ATTTATTAAC ACCTTTAACA AACCCCATCA
   112141 TATCTGGTAC ATGAGCCCAA ACATTGTTAG CTGTAATTAA TTCAAACTTA CCATATTTTT
   112201 TTAATATAGT ATCAGCATAT TTTTCGGTAA AAAATTCTGG AATAGTTTCA ATTCCCTCTT
   112261 TATTAGCTTG CTCGGCAATA TTGACTGCCG GATCTATTCC TAAAACTTTC ATTCCTAATT
   112321 TTTGAAATTC TTTTAAAAGC GTACCATCAT TACTGGCAAT ATCTAATACT TTATTTCCTT
   112381 GTTTTAATTT ACAATAATCA GTTAATTCAG CTGCATATTG CTTAAAGTGT TGAATATTCA
   112441 CAGGAGAAGT TCCTGCAACA AAAAGATAAT GTCTAAACAT TCTTTCTGGA GATACCTGTT
   112501 CATTTAATTG ATAATGTCCG CACTGTTGAC ATACGCAAAC TTGTAATGGA AAAATATCTT
   112561 GTTCTTGTTT TAAAGATAAA AATTCATTAG CTAATGGGGT GCTCCCAAAA TCTAAAACCG
   112621 GACTACTTAA TTTTCCCGCT TTACATAATC TACACGTATC AACTTTCATT TAATACTCCT
   112681 CTCGTACCAC ATCCTCTTCA TGTGAATTAT GATCTCTATT TCTTTTAGAA AAAGATAACA
   112741 AAACTGTGTC CTGCAAAAAG ACAGTCTTAT GTATAACATT GGGTGGGGTG AATACCATTT
   112801 GACCAGCTTT AATTATAACC GGATCTCCAT AATAGTCTTC TTTTGGATCG AGGGGTCTTT
   112861 CATAATATTC CATAGAACCA GATAGTACAT AAAGATAATG CCAATCTGTT TTATGATAGT
   112921 GATTAGATCT TATTGATCCG GCTTTACTAG TAATAATAGC CACTCCATTA ATTGGAGTAT
   112981 TTAATAGATT TTGAATAAAT CCACGATCAT CTATAAATGG ACTATCCAGT GGTACTAATT
   113041 CTTCATCTGG ATATTTCTGC TGTTCAACGG ATGTTGTATA TTCTTTATTG TTCATTTACT
   113101 TACCCTGCTT AATAACATTT TCCATTTTCT CGGCGATTTG TACCCAAGTA TTTTGCATAG
   113161 CAAATACTCT ACATTTATCT ATGACACGGT TAGCAAATTG TTGATCAGTT AACGATTTAA
   113221 TCATTAAGTC TGTATATTCT TGTAAATTAT CTTTAATAGA GCCTTTAACC ATTAAGGCGC
   113281 CCGAATTTTT ATAGACAGTT CCGAAACAAT CTTTATCAGT TATAAGCGGT ACAGTGAAAC
   113341 TTGCATGAGC TTCCAAGGTT GTCACAGAAA ATCCCTCACT AAAACAGACT GTATCACACG
   113401 TATATCCCAA CACAGATGCT TCATTAAATT CTTTATTAAT AGTTATTCTG TTAACTCCAC
   113461 CAATATGTTC AACGCCGAGC GGCTTTAATT TCTCTATTGC GTGTTTCATA TATCTAATTC
   113521 TTTGACCCAT TTCTACAATA TGGGGTTTGA TAGTTTTATC ATTTGGTTCG ACTTGCTCTA
   113581 TTTGACCAAA TCCGAAATGA TAAAATATTT TGAGTGTTGC ATATGGCACG GCAGCTTTAA
   113641 TTTGTGGCCA AATTTGAAGA AGCCAATGTA ATCCACGATC CGCGCTAGAA CACCATACTA
   113701 CCCGACCAGG AATTCTTTCA TCTTTATACC ATTCTGGATA ACACCCCAGT CCTAAAACAC
   113761 CCCATTTATT AGGATCGGTC TTATTTAAGC CTTTTAGATG ATCAACGTGT TGTTGACATA
   113821 CTCCTAACCA TTTATCTACC ACACTATCCA CACCAGGAAT ACAATAATCA AAATCATTTA
   113881 GAAATTGCCA ACATATTCTA ATCGGTTTGC TAGGTAAACC AATAAACATA TTTGGTTCAT
   113941 TTATGGAAAT AATAGCATCG AAACTATCAT CTATTTTAGT GGGAGCTTCG TCTAAATTAT
   114001 AAATTTTAAC TCTACCCCAA ATATCAGGTT TATTGTTGGG CTCAGAATGA AGCGTAAACA
   114061 AATGTATGTC ATTATTTCGT TCTGCCAATT CTTGACAAAT CATTACTGTG GCTAAATCTG
   114121 TACCAGTTAA ACCGCGAGGG CTTTCCCAGA TATTATTAAA ATGAAAATCT AATGGACGAG
   114181 GTCCTACAGA GAATGGACCT AATATAACTG CAATTTTCAT ATGATATCCT TATTATATTT
   114241 TGCTAGAACT ATAACGTGGG GCGAATGAGA ATGTGTAATT TCTTCAAAAG AATAATTATG
   114301 AATTGAAGAC AATAAGTTTT TAATTTTATT ATTAAGTTCA GCGTCTAAAA ATGTATGACA
   114361 TTCCACTATT AAATTAGGAG TAAATTTTTT AATAGTTTCC ATCCCTCCTT TAATGACATT
   114421 TTCTTCTGCT CCTTCCACAT CAATTTTAAT CCAATCTATC TTATCTAATT GCAACATATT
   114481 TACAATATGA TCTAAAGTTT CCATATTATA ATCACCAGTA ATAGTATAAG ACGGCCAATG
   114541 GGGAGCATAA GTCTTCATAT TCATAACAAC TTTTTTACTG TATAATCCAA TATTCATCGG
   114601 GAAACAACGC GAATGCCAGT TATTGATCGT CACATTATCG GCTAAATCAA CAAAAACTGC
   114661 TTTCTCTGGC TCAAAAGCAT ATACAGTTGC ACCCATTGCA CACGCTGTGA GCGCATAAGA
   114721 ACCGTACGAA GATCCAACGT CAAAAACAAC TTCACCTTCT TGTACGTTCC AATACATATT
   114781 ACGAAAGTCT GCCTCCTCTT TTATAAAAGT ATCATATGAA TAGTCTGGAT GCATTCCTCC
   114841 ACGGACAACC TTGAAGTCAC GATTTTTAAA GTTAACTATT TTATGTTCTC TCACCACGTC
   114901 ACTCCGTTCA TTACCAGTTC ATATTCTTTA AGATAATTTT TAGCCATAAT ATGTCTATCA
   114961 AAACGATTAA CCGCATGAGA ACGACAAATA GCTGGCTGGA TATCATTTAC AAGATCTAAT
   115021 GCTTGAGCAA AGCCTTGAAC CGTATTATCT ACAATAAATC CGGTTGATCC ATGAGAAATA
   115081 ATTTCTGGAA CAGATCCAAA ATTAGTAGCA ATAACCGGAG TTCCACAAGC TAAAGCTTCC
   115141 GGTTGCATTA ATCCAAAAGG TTCTTGAAAT TGTACTGGAA AAAGTAAAGC TTTAGCTCCT
   115201 TGAATTAGTT CACGTTTTGC TTCGTGGTGA TATGGATCTG CCGGAAGCCA TTCAAAATGA
   115261 ATATTTGGTA AATCGGCAGC CAGCCGTACA GCTTCGAGTG AGCAGGCTTT TTGATAAGCT
   115321 GACACTTCTC TATCGGGATG CTCGCCTGCC ATAACTATTT CGGCGCCAGT TTCTTTAGCT
   115381 AATTGAATTG CAAGATGATA ACCACGAATT GTATGCCATC GTCCAAGCCA AAGAAAGTAA
   115441 TTTCCTTTTT TATACGTAGG TGTGTAAAAA TCTGTATCAA TACCATAGTA GACAACGTGA
   115501 GCGCCTTTAA TTGGTGTTTG TGGCGGTCCA GCTTGATTAG GAAAAGGGGT ATTTTCATAA
   115561 TCCGTTGCTC CACGCAAACC TCGCTGTTTC ATTGCTTCTG AACTAACAAC TATGTTAGAT
   115621 AAATTGTGTA TATTTCTCCA ATCACCACCT AATGGAGTTA TAATATTGTT CTTAAACCCT
   115681 TCACTTTGTA ATCTTCTAAT AATAATTTTA CCAATACTAA AATCATGTAC AATATCCAAG
   115741 CTGCGCAAAA TATCAGCATA TTGCATAAAA CAAGCCTGCT CACAATCTCT TGGAGCGGTA
   115801 ACTGTAGGAT CATTACCAAA AGTACAGGGC ATTGTTAATT GCTTGCCGTG CGGCGGAACA
   115861 TAAGATCCAT CAGGAGCAAA GAAATACACT TCATGTCCCA TTTCATCTAA AGTTCTAGCT
   115921 AATCCAGCGT AGAAATGATC TCCAGTATGC GCTTTCGATG GAACTGGCCA AGAATGGGTT
   115981 GATACTATGC CTATTTTCAT TTAACACCTT CTACAATAAA ACTATGTGTC ATCCCTTGAT
   116041 CTACACACTC TTTAGCCATA ATAGGATTTC TACTAACACC AGCAGTCCAA TAAAAATGAA
   116101 TATCTTTAAA TCCGGCATCA TTCATCAATT TAGTCATAGA TTGTTTAGTA TATAAAAAGA
   116161 AATGTCCTTC ATAATGATCC CACTTGCACG TATCTGCAGC AGTGCCATAC ATAATCATAG
   116221 CTAATTGCGC GCTTGGATCC AATGATTTAT ATAATTCAGG TTGTTCTATA GCAAACTTAT
   116281 CCATTTCTCC AGCCAAATAA GCATTAATCA ATAAATCTAA ATCTGGAGTA GTCATACGAA
   116341 GAACTCCACC TGATTTAAGC ATACGATAAC ATTCGCTGAC AAACTTAGGA GCTTCATACA
   116401 CCGGATTAAT ATGTTCAATG GCTTGCCCAA CATAAATTAA ATCAACAGTA TTATCGGGAT
   116461 GCATAGGAAA CCCTTCTCGC AAATCTCTTA TAATACTAGT TAACACTCCG CCATTTTTAA
   116521 CATATGCAAC TAAATCTTGA AGATATTTAG CATAAGCCGA TGTATGTTGC TTAACCCATT
   116581 CAATGTAAGC GCCAAAATCT TCTCGATCAT AATTGATCCA TCCATCAAAT GGAAACATAT
   116641 TTGGACCACA ACCAATATTT AACTTAATCA TATTACCTTT ATCTATAATT TACTGTTGGC
   116701 ATATACGGAA TAATTGGTTC GTTTTTTAAT TTATCCATTA AAGATTGAAA CATATGATCC
   116761 CATTCTTGTG CTAAAGTATC AAATCCAAAA TGTTCTTGTG CATACTTTTG TAATACTACT
   116821 CTATCTGATC CGTCATTTCG TTGCATAGCC TCTACAACTG AATTGATAAA TTTATTTTTA
   116881 TATTCTGGAG TGTCCCAATT TCCATCTATT AATACGCCAC GATCACTAAC AGTTTCATTA
   116941 AGAGCGGCAA TACTAGAAGT TATCATACGT AAACCGGCAG CTTGTGCTTC CATAGCCGAA
   117001 ATACATGAGG TTTCTGAAAA CCAAGTGGGA TAGATCCAGC ACCCGCTTCT TAAAAATTCT
   117061 TCAGCTAAAG TTTCTTGGCT AACACGATCG TGATAAACTA CGCCCTCGGA TTTCATATTT
   117121 TCAATTTTTG ATTTTAATAA TTGAATTAAT TCTGGATGTC CTGGAATAAA TTGAGCGGAA
   117181 TATTCCCAAT TTTTGAACCC ATAATATAAA TGTAGTTCAG CTTTTGGAAT TCGTTTTCTA
   117241 ATTTCACTCC AGCATTCCAA TAACACTGGC CAAGATCTAT CTGGTGAACT ACTATTAACT
   117301 GCTCTGAACT TATTTCTAGG TAATTTTTTG TCAAATCTAG ATAAATCAAT ACCGTTTCTA
   117361 GTCACGATAA TATGATTTGG ATGAATATTA TGAACATTAA CTAGATTTTG TTTATGCCAC
   117421 TCAGATAAGG CTAAAATTCT ATCTGCTTTG AGAAGCAAAG CATTAGTTGC CTGAAGCGCC
   117481 CACACGTCAT GTACCCATAA TAATTTTAGT TTAGCAGAAA TATTATATGC ATCATCTAAT
   117541 AATTGAGCGT TTCTAGAAAC AATTAACACA TCACAATTTA TATTTCTATA TAAAACTGTA
   117601 GGTATATATT CCACTCCATC ATACATCCCA GCCTTATCAC CACAACTATT ATATACTCTA
   117661 ACTTTATGTC CTAATTTAGC TAATTGATGA GATAATTCTA TCGCCATAGT TTCAGACCCG
   117721 CCAATACCAT TATTTTTAAC AGTTTCTGGC GTCCAAAGCT CTACTCCATC ACCAATAGCA
   117781 AATACTATAT CTAATGGCGT TGAGGTTGAT GTTATAATTT TTTTATCAAT ATGTTTAGGT
   117841 GATATATTTT GAGCCGGCAC AATAGGTGTA GTAGTTAATA TTGTGTTATT TTTTATTGGT
   117901 TGATTATTTA TAATTGCACT AATATTATCT AAAGATAATT GATCAATCGT TCCAATATTT
   117961 TTAAGACCAT TGGCATTATT CATTATTTCT TGTCTAAATA GAAACTCTTC ATATAATTTT
   118021 TTATTTTGCA ATAAACCAGG ATCTTTACAA TTTTGTAGAG CTATGTTTGC GCTTTCTAAC
   118081 GCGCCTTTTA CATCACCAAT ATTATTCAAA GCTAAATTAA GATATTTATG AATATCTACT
   118141 GATCTTTCTA ATGGATTAAT AAATAAAACA GTTCTAGTTG GCGATAAAGA TAATCCATAT
   118201 TTAATAAAAT GAGCGCAACG CTGCCAATTT CTAAAAGTTT GTGGACCGCC TTGCATAGCA
   118261 ATAGCATAAA AAGCTTTTCC TAAAGCAAAA TAACCTTCTG ACCAATGTTC ATTAATTTCT
   118321 ACGGCTTTAA ATGCCCATTT AAGAGACTCT TGAAATTTTT GTAAAGCCTG ATAAATATCA
   118381 AATAGCTTAA GACAAGCCAT AACCTTTTCA TCATCCCAGC CTGACATATT AACATATTTT
   118441 ATTAATACTT CAATAGCTTC ATTAATAAAT CCATTGGCGC AATATTCTAA TCCTAAATAA
   118501 TATAATTGTC GAGCATCATT CGCTCCAGCT CCAGCTACAT ATTTCTTAAG AATACGCAAA
   118561 TTGCGTCCAG ACTCCATCTG TTTATTACTA TATTGCCTGC GATGTTTATA AAGAACTGCA
   118621 TCTTCAGTAA TAAACGATAC TTTGGATCCG GGCGTTTCAA TCATAACTTC ATGAACCGGA
   118681 TTAACCCATC TGAAACAATT TTTATTTTTA AATAATCGTT CTCTATAATG CTTAAGCGTA
   118741 CATCTGCCCT CTCCATCATA AGCATATTCA TATGGAAATA CAAATCCAAT TCCATCAAGT
   118801 GGTAGAGGAT TTTGTTCATA ATTAGTAATA ATTTTATTTA AATTTTCTCC GCCTTCTACA
   118861 ATATCATCAC TATCCATCCA CATAATCCAA GGTTGGGTGG CTAAATCAAA AGAGCGTTGT
   118921 CTAGCTTGGG AAAAATCTTC AATTAATCCT GTTTGAGGGT CATTGCATTC TGTATAAATT
   118981 TCAAAAATAT TTGCTAAAGA TCTTGCTTTA AGTTGAAATT CTGTAGTTGA ACCAGTATCT
   119041 ACAATAACAA TTTCTTTAAC ATATTTTTTT AATGAATTAA CGCAATCTTC TAATAATGGA
   119101 TCGTTTTTAA CGATAATACA TAATGAAACT GGAGCCTTGT CTTGCATGTC TTTCCTCTCC
   119161 GAAGTATATA TCCTAAACTT TAATTAATTA CCGATTATTC GTATCGTGAA ATGTGTTCCC
   119221 GTTGGAGACA GCGCTAAACC AGAAGCAACA GGTGAATTAT TAGTTTTTCT ATAATATGTT
   119281 TCAATACTTG CGCCGGACGG AATGTATACA AGGTAATTAT TTTGTACATC CACCAATAAA
   119341 CCGCTTCCAA CTACAGTATT TGAGAAAGCT ACAGATTGTG CAATTGGACT ACCTGATCCA
   119401 TAACCAAGGT TTCCATTTCC ACCTGTTGCA GAAATAAATT GCTGCGCTAA TATCATTACG
   119461 CCGCTTGGAA CGCCGGTAAA GTTAATGTTA TACGAAACAC GAGCCCAAAA ACCTTCTTGT
   119521 GTCGTTAACC AACCAGCAGC GGTGCCAACT GTTGTGTGAC CAAACATTCC TGTTGCAGTT
   119581 GTTATATCCC AATTCCATAG AAGCATAGCT CCAGATGCGG AACTCGTAGT TGCCATATTA
   119641 GCGCCGGTTA CACCCAATAT AGCAAAATCA TTTAAGGTAT TGACATTAAC TACATTTGTT
   119701 GAGGCTCCCG TGTTACCAAC AGCGGCGCCC AACAGATTAA TTGTGTTAAA CTGACCAACT
   119761 GTAGCACCAT TGTTCAAAAT CCAGAATCCG GTGACACCAG TTCCAGGAGA GCCTTGAGGT
   119821 CCTGTTGGTC CAGTTGCTCC AGTAACTCCT GGAGAGCCTT GAGCGCCTTG CGCTCCTGTG
   119881 GGACCAGTAG CCCCTGTAAC TCCTGTTGCT CCCGCTACTC CTGCTGGCGA GATATTTCCA
   119941 GCCGCTACAG TACTGCCAAC AGGAATATTT ACTCCCGAAT AACCTAAATT GGTTAGATAA
   120001 AAGGTAGGAA CAGCACCAGA AGCTACTTGA TAGAAACCAC CAGACGCGAT AAAGACTGGC
   120061 TGACCTACTT GAAGCCAATA GCCACTTGGC ACACTAACTG CAATATTTGC ATTTATAGAT
   120121 GGTTGAGAGA ACCCATTGGT TGTTGAGTAG GCATTAATTC CAGGCGCACC TGTTGGTCCA
   120181 GTTGCGCCGG TAACTCCAGG AGAACCCTGT GACCCAGCCG CTCCTGTTGG ACCAGTAGCA
   120241 CCTGTTACGC CGGTTGCTCC TGCAATTCCT GCTGGAGAAA CATTTCCTGC TGCCACTGCG
   120301 CTTCCTACAG GAATGTTGGC ACCAGAATAT CCTAAGTTAG TTAAGTAAAA AGTCGGCACT
   120361 GAACCTGATG CAATTGAATA ATATCCACCA GAAGCAATGA ATACTGCTTG ACCCACCTGT
   120421 AACCAATATC CAGAAGGAAT TGATACGGCT ATGTTGGCAT TAATCGCTGG CTGACTAAAA
   120481 CCATTTGTGG TGGAGTAGGC ATTAATTCCA CCAGGACCAG TTGGTCCAGT TGAGCCTGCT
   120541 GGACCCGTTG CTCCTGTTGG TCCAGTCGCA CCAGTCACTC CCGGCGATCC CTGTGAACCT
   120601 TGTGATCCTG CAGGTCCTGT TGCTCCTGTT GCACCAGTTG CTCCTGCTAC TCCTGCCGGA
   120661 GAAATGTTTC CTGCAGCTAC CGTAGAGCCT ACCGGAATGT TCGAGCCGGA ATAACCTAAG
   120721 TTGGTAAGAT AAAATGTCGG AACAGAACCT GATGCTATTT GATAAAAGCC GCCGGAAGCA
   120781 ATAAAGACGG GCTGACCTAC TTGCAACCAA TATCCGGACG GTATCGAAAC GGCAACATTC
   120841 GCATTAATAG CTGGCTGTGA GAAACCATTG GTTGTTGAGT ATGCATTAAT GCCCGGTGCG
   120901 CCTGTTGGTC CGGTTGCACC CGTTACTCCT GGTGATCCTT GTAATCCTTG TGAGCCGGTA
   120961 GGACCTGTAG CCCCCGTAAC TCCTGTTACT CCGGCAACTC CTGCTGGAGA AATATTGCCC
   121021 GCAGCTACAG CACTTCCAAC AGGAATATTA GCTCCAGAAT ATCCTAAATT GGTAAGATAG
   121081 AATGTCGGAA CAGATCCTGA AGCTATTTGA TAAAATCCAC CGGAAGCAAT AAAGACCGGC
   121141 TGACCAACCT GTAGCCAATA ACCACTTGGA ATTGACACTG CAATATTTGC ATTAACTGCC
   121201 GGTTGTGAAA ACCCATTAGT TGTTGAATAC GCATTGATAC CAGGAGCGCC TGTTGGTCCT
   121261 GTATTTCCTT GAGGTCCGGT TGCCCCTGTT GGTCCGGTTG CACCAGTTAC TCCGGGCGAG
   121321 CCCTGTGGTC CTTGTGCTCC TGTAGGTCCA GTAGCTCCAG TTACTCCCGT TGCTCCTGCA
   121381 ATTCCTGCTG GCGAAATATT TCCTGCTGCG ACTGTAGAGC CTACTGGAAT ATTACGACCA
   121441 GAATATCCAA GGTTTGTCAA ATAAAATGTA GGAACAGATC CCGAAGCTAC TTGATAGTAT
   121501 CCTCCAGACG CAATAAATAC GTCCTGCCCT ACTTGCAACC AATATCCACT AGGAACGCTA
   121561 ACTGCAATAT TTGCATTAAC TGCCGGTTGT GAAAACCCAT TCGTTGTAGA ATATGCGTTG
   121621 ATACCTCCAG GACCAGTAGC GCCAGTAACG CCGGCATTTC CTTGAGGTCC AGTAGGTCCT
   121681 GTGGCTCCAG TAACTCCTGG AGAGCCTTGA GCGCCTTGCG CTCCGGTAGG TCCAGTAGCT
   121741 CCAGTTACTC CCGTTGCCCC TGCAATGCCT GCTGGTGAGA TATTTCCTGC TGCGACTGTA
   121801 CTGCCAACAG GAATATTTGC TCCCGAATAA CCTAAGTTTG TAAGATAAAA AGTTGGAACG
   121861 GAGCCGGAAG CTACTTGATA GTATCCTCCA GACGCAATAA ATACCGCTTG TCCTACTTGA
   121921 AGCCAATAGC CACTTGGCAC ACTAACTGCA ATATTTGTAT TAACCGATGG CTGACTAAAA
   121981 CCATTCGTAG TTGAGTATGC GTTAATACCC GGCGCTCCCG TTGGACCAGT AGCTCCCGTT
   122041 ACACCTGGCG ATCCTTGAAC GCCTTGTGCT CCTGTAGGTC CAGTAGCGCC GGTAACCCCA
   122101 GGAGATCCTT GAATACCTTG CGCTCCGGTA GGTCCAGTAG CTCCAGTTAC TCCCGTTGCC
   122161 CCTGCAATGC CTGCTGGTGA GATATTTCCT GCTGCGACTG TACTGCCAAC TGGAATATTG
   122221 GCTCCAGAAT AACCAAGATT AGTTAGATAG AATGTAGGAA CTGCACCAGA TGCTACTTGG
   122281 TAATAACCTC CGCTTGCAAT AAAAATTTCT TGTCCTACTT GTAGCCAATA TCCGCTAGGA
   122341 ATATTTACCG CAATATTTGC ATTAACTGCT GGCTGACTAA AACCATTTGT CGTTGAATAT
   122401 GCGTTGATGC CAGGAGCGCC AGTTGGTCCT GTGGCTCCCG TTACTCCAGG AGATCCTTGT
   122461 ATGCCTTGAG CGCCTGTAGG ACCAGTTGCA CCCGTAACGC CAGGGCTTCC TTGTATTCCT
   122521 TGTGGTCCAG TTGGTCCAGT TGCCCCTGTT ACACCAGTTG CTCCTGCTAC TCCTGCCGGA
   122581 GAAACATTAC CAGCAGCAAT AGCGCTTCCT ACAGGAATAT TAGCTCCAGA ATAACCTAAG
   122641 TTCGTGATAG AAAATGTCGG AACGGAACCA GAAGCTACTT GATAGAAGCC TCCCGACGCA
   122701 ATAAATACTG GCTGACCTAC TTGAAGCCAA TAGCCACTAG GAATTTGAAT TGGAATTGCT
   122761 ATACCAATAG CTGGTTGTGT AAAGCCTTCT GTAGTAGAAT AAGCATTAAT ACCAGGAAGA
   122821 CCGGTTGGTC CCGGCGGAGG AGCAACGGGT AAAGAGAAAT AAGATGCGTG AGCGTTACCA
   122881 TCATACACAA AATGAATAGT TTTATTCGAT ACAGATGTAG TTTGCGCATA TACTTTAACT
   122941 ACAACCCTGT CTGTTATAAG TAATGAAATA GAATTAGCAT TATCAGAAAT TTGTTCAACT
   123001 GTAACTACAG TATCAGCAAT ATCTAATGAG GTAACTTGAA ATTGAAAAGT TTCAGTACCA
   123061 CTGAGATCGC GCGTATATAC TTTGTATACT AATTGATTCG TTCCTCCACC CGCCGAACTA
   123121 ACATATCTAT AGGTAGAAAA AGTCCAATTA CCAGCTGGTA TTACAGTTAC ACCAGGATCT
   123181 GGAAGCAAGG TAGCAAAAGA TCTAATTAGT ACTTGACCGC TACCAGAATT AATCGTAACG
   123241 GAATCATCTT GTTCCGGATC CCCAAATTGA GGTGTTACTA ATAATTGTCT ATAGGTAGAT
   123301 ATGTCTGATG CGGTATGATC AAAATATTCA ATTCTTGATG TGCCTCCAGC GGGTCCTTGG
   123361 GCGCCTGTTG GTCCTGTTAC ACCAGTGACA CCGGGCGATC CTTGAATGCC TTGTGCTCCT
   123421 GTAGGTCCAG TAGCTCCAGT TACTCCAGGA GAGCCCTGAA TACCTTGAGC GCCAGCAGGA
   123481 CCAGTGGCAC CAGTTCCAAC TCCACCTACC GTATAGATGT TAAAATTACC AGAATTAATA
   123541 GTAAGATTTG TACCATTTGT ATCTGCGCTT ACGCGAACAT CAATAGCATC ATTTATATTA
   123601 AATGGATCAA TATCAGTGAA ACCAACGAAT TTGGTATCAC CAAGATTTAC TAATGCAGCC
   123661 TTGCTTCTTA CAGATGGATT CTGAATACCG TTCACATACA TATAAAATGT ATACGCTACT
   123721 GTTTTGGTAT TGGACGAAAT TGACATATTC GCCGTAACAG CATATGTTCC AGCATTTAAA
   123781 ACGGTAATAT TACTATTTAT TGTGCTGGGA TCAGTTCCAT TAGTATTTCC AATTGTATCC
   123841 CATGTCGTAA GTTTATAAAT GACGCCGGCT GTTGGAATTG AAAAACTGGT TGCAACAGCC
   123901 TGAAACAATT CGCCATCATA TGCTGTAAAA GCGGTTCCTG CTGGTCCAGT TGCGCCAGTT
   123961 ACACCAGCAA TACCACCAGG AGAAACAAAC GCAGCGGCTA CCGTACTACC AACTGGAATG
   124021 TTAGTCCCAG AGTAGCCTAA ATTCTTGATA GAAAATGTTG GAACGGCACC AGAAGCAATT
   124081 TGGTAATAAC CACCGCTCGG AATGAATACA TATTGTCCAA TCTGCATCCA TTGTCCGGAC
   124141 GGAACTTGAA TTGGAATTGC GACATTAACT GACGGTTGTG TAAATCCTTC AGTTGTCGAA
   124201 TAAGCATTAA TTCCTGCTGG ACCGGTAGCA CCAGTCACTC CAGGACTGCC TTGAATACCT
   124261 TGATCTCCTT TGGGACCTGT AGCTCCCGTT GGTCCAGTGG CTCCTGTAAC TCCTGGACTG
   124321 CCTTGAATGC CTTGTTGTCC AGTCGCCCCA TCGGGTCCGG TAGCACCCGT AACACCTGGA
   124381 TTTCCTTGAG GACCAATTGA TCCTGTAGGT CCCGTTGCGC CTGTTACTCC AGGAGATCCC
   124441 TGATCTCCTT TAGGTCCAGT TGCTCCAGTA GGTCCGGTTG CGCCGGTTAC GCCAGGACTT
   124501 CCTTGAACAC CTTGAGGTCC AATAGATCCG GTTGGACCAG TAGCACCAGT TACGCCCGGA
   124561 GATCCTTGAA TGCCCTGCGG ACCAATTTGT CCGGTTGGTC CAATAGATCC AGTTGGTCCG
   124621 GTGGATCCTT GTAAAGCAAA AACAAATAAT TCTCCGGCAT CTAAAGTAAC GCTGCCAGTA
   124681 ATAGCTCTCG CTTGAACTTT TACGGTGTAA GTTCCGGCTG CAATAGCAGT AGACTCAAAT
   124741 ACATTACTTA AAACATTTTC ATTAGAACTT CCGGATGGAT CTTCAGCTAT TTCTGGACCA
   124801 TTTTGCGAGT CAATTACTAT ACGAACTGCA ATTTCACCGC TTGTAGTAGA CCATTGAAGT
   124861 GAAGTGTTAG CTGCAATACT AACAGTATCA TCTGTAGTAA TAGTGGTAGT AAGATCGGTA
   124921 ATATCTGTAT AAACGCTACT ACTAATAGTT TGCGGAGTAG AAATAAAAAC ATAAGACGAA
   124981 GGTATAGGTC CAGGCGCTCC ACCACCACCT GATCCAGAAG GTACTCCCTT TATTTGATTT
   125041 GCATTAACCT TCGACATATT TTATCAACCT TATATATTTG ATACATAATA ATCGGCAGTT
   125101 ATGATATCAA TTGGTGGCGG TGTTGTTGTA GGTGGAACTG TTAAAATAAC AGTATCAAAC
   125161 CCTGTGCCGG GACCTCCGCT TTCGGCAATA AAATAGTCAT CTAAAAATAC TTGTTTAACT
   125221 CCGTTTTTAT ATACTATAAT TTTATAAGTT GTATTTTGAA TAAATTTACC AGATGGTATT
   125281 TGAAATACTG TATTAACATC ATCAACATTT CCAACTAATT CAATGTCATC TTTTCGCAAA
   125341 ACACTTAAAT TAGAAGCGCC TACTTGCAAT CCATTTATAA TACCAGCATC TCTCAAAAAA
   125401 GCTTTTTGAT CATCATTGAA TTGTAATAAA TCAATATCAC TGCACTCAAC GACAATATCT
   125461 TGTGCTAAAA TTTTATGTCG AAGTTCTCCT TTTAATAAAG AGGCGCGCAG ATCTGCTTCG
   125521 GCAACTCCCG GAATTTGAAG AAGATCTCTT GTTGTATTAA AAAGGATAGG ATAATTAAAA
   125581 ATTTTAATAG TTTTTTTCCT ATCAGGTGTA ACATTTCTTA CAATGAAACA TCCATTCTTT
   125641 TTTTGAAATG GTGCAAAGTC ATCCATTCCC ATAATTATTA ACCTCCGCTG CTATTTTCTT
   125701 CTAAAGAATT ATTTACTTGA TCTTTAATAT TTATAGTGAC AGTTCTTTCT GTTTGTAAAT
   125761 TATTAGGATC TGTTTTAACA TCAAATAATT TATTAACTAA ACTATCTTGA GTTTTTATTT
   125821 GAGATATAAC CTGAGCCATA ATAAGCATAG TTTTTTCCAT CATTTGTTCA TAGCTAAATT
   125881 TAGAAATATC GGATGGAATA CTGTTATGTA TCATTTTATC CATCATTTGT TCATAACTAA
   125941 ATTTAGAAAC ATCAGATGGG GTAATAGAGG GGGTGCCCAT AATTTGATCA TTAACTAAAA
   126001 ATTCATCTTT GCTTAAAATT GATTGTCGTA AATCTTTTTC TGACATAGTC ATTAATAAGT
   126061 CTGGTGTTAA TCTATATCTA ACGTGTAAAA GTTCTTCTAA ATAATCTAAA CTTGCCATAG
   126121 AAGGTTGGGC ATCACTAAAA TCGCCATCTT TTTGTAAGGT TCTTAAGCCT TTATTAATGG
   126181 CAGAAGTTAA AATTCTAACA TAACTATCTT GCCAAGCGGG TCTTCTTTCA TATTCTAGTT
   126241 TTAATTGATT TAATACTTTG GCTAATTTAC TAAATGCTTT AATTTTGGAC AGCATATTAG
   126301 CAGAAATAAA AGGCTCGCTG CGATGATAAT TTTGTAATCC TCGACGAGGA TTGTATGTTA
   126361 TTTCTTCATC GATACGTCTA GTATCAAAAG CTACTTTAAC TAAATTATTA GGAATTAGAA
   126421 ATTCTAATAA TGCCTTTTTA CGAAGAGCAA TAGATTGTTT TCTAGAAACA ATATTTACAA
   126481 CGCTTGACGA CATTAATTCG TATATTTCTA AGATTTCGTT TAAATTGGAA ACAGGCATTG
   126541 TGATAACCAT ACTTCTGTAA GATTGTGGTT ATATGCCAAA TTATGCGGGG CTATTTATTG
   126601 TGATTTATGC CCAATTTGAC ACGCAACTTA TAATAATGAT TAAAACCCAA ACAGGTTTCC
   126661 CTCCATTTGC ATATTAAACT AATTTATAAT ATTGATTAGA GCGGCTAAAT ACGATTATTA
   126721 GAACTGGCAC GTCTTAACAC GATAAAATAA AAACCCCACT ATTGCTAGCA GGGTTTTACA
   126781 CTTTTAAGAA GCTGTTAAGC TAAATTGGAT TATCCAACAG TAACAGACTT ACGACCAGCA
   126841 GCGACGCCTC TTGGATTGAC AATAGCCAAA CCAATGATTT CGCTCACGAC CCAACCTAAT
   126901 TTAAGTTGTT TTGGTTCATC AGCTGGAAGA ACTTCGATGT CTTGACGAAT TGGCATAACA
   126961 CCGACGAATT CTGGATCTGC AACACCGTAG ATGGTTCCAG GTGGAACAAT CTTGGATACC
   127021 ATAATATCAG TACCCCAGAT GTGAGCATAA AGACCAGTTT GTAATACTTC TCTCATAGTT
   127081 ACTGGATCGA AATCACCACC ACCAACACCT TGTCCGCCAC CAGATCCCCA CTTAAGGATA
   127141 TCAGTGAATT CATTGATGTT CATGAAGTAC TTGGTTGTTA CTAAGTCCCA ACGATCAACC
   127201 ATAGCTTTGA TTTCAACAAG GTCTCTCTTC AATAGACCCG CATCAGCAAT ATCTGTTAAA
   127261 GTATTTTCAA CAGAAGCAGC GGCATCTAAA GCAGCGAAAA CGTTCGCGTC TTCTTGAGCC
   127321 ATAATTTCTT GACGAGCCTT TTGAACGGCA CGGTCAATAA CGTTAAATCT ACGACGCTTA
   127381 ACTTCAGCGA TACGAACCGT TGGGTTCGCG TAGATTTCAA ACTCAGGAAC GACAACACGG
   127441 TCACCGAATA CACGGCTTTC TGGACCGGTA CCATTGCTTG AGATAACAAC AGCGGCAACA
   127501 TCGATATCTC TATCGTATGT TGGCATTGCA CCTTGTGGTA ATGGGTCAAC TACCAATGCT
   127561 CTACGAGCAA TTCCGTGATA ATCTAAGTTT CTACGGATTG GGTTTGCCAT TGCTTGAGCT
   127621 AAAGCAATTT TACCGTCTTG AGTCATAATA GCGCGGCTGA TTAATTCATC ACGCTTCTCA
   127681 TCACTTAAAG ATGGTTGTCC TGCAAGACCA ACGTTAGATG GGGTATTTTC TTCTAGGATC
   127741 GCCGCGTATT TAACTAACGT AGATAGCGCA TCTTTCAAAG ATGAGGCATT CATTGTGCCT
   127801 TGATTATTGA ACATATTCAT TTAGTGTCTC CACATTTATA AGAATTATTT GCCAGTTTTA
   127861 CCAGCAATTA TAGAAAAATC ATTCTCTATA TCATAGAGAA TATTTTAATA TTCCCAGATC
   127921 TTATATTAAA ATTTATAAAT CCAAAAGAAA AAGCCGGATT TATTACAATC CGGCTTTCCA
   127981 TATCTTTATT AACTGCTAAT TAATTAGGCA GTTGGTGGGT TCCAATAGAA GACAGCCTGA
   128041 GTAAAGCTTC TTGAAGAAGA GCTCAAAGCG CCATCTGGGG TGCTCAATGT ACCAACTAAT
   128101 TGGTTTGGAG TGGTTACCAA AGAACCATTA TCAGTAAATT CTACGAAGCT ACCGACTTTG
   128161 GTGGTATTAG TTGAAGCAGT TGTTAACAAA CCAGCTGAGG TGTAGTAAAG TGCTGCACCA
   128221 GCAGTTAAGT TTGGATTGGA AAGAGTAATA CCAACAAGCG GGTCAGTATC GACTGCATCC
   128281 AAGGTAACTG CATACAAACC AGGCATTGCC CAGCAAGTAA CTTTACCAGA TCCAACAGCA
   128341 GTATGAGGTC CCAAAAGGTC AGTTGAAGCA ACAGTGCTGT TTGGTCCGTA AGAGGTTTGA
   128401 CCTACGGTTC CACCAACAAC TGTTCCGAAC AAAGTACCAT AACCAGCAAT ACCATCGTCA
   128461 GCTAACATAA GCGGACGAGA GGTAGAGGTC AAAGTCTTCG TAACAGCAGC GCGAAGTGGT
   128521 CCGGAAGGGC TAATATAACC GTCGAACGCA TCAGATGCAG CTTTATCAGT ACCAGTGCTA
   128581 GAAACACCAG TAAATGTTAC AACTTCACCA CCCTTAAGGG TTAAAAATTC AGTATCAAGA
   128641 CCATCAAATT GTCCAAGTGG TTGGCACCCG GGCTGCAAAA GTTTTAAAGC CATTGTATTA
   128701 TCCTATAATT TGTACCTAAT ATTTTTGGTA CGTAAACTTA CACCTATAAA CTTACAAAAT
   128761 CTACAAAGAT ATTGACTTAT TGATATATTT TTGAAAAATA TTTTAAGCCG ATCTCATTTC
   128821 TTGTTCTAAC TGCATAACCC GGTCTTCTAT TTCTTTTAAA TTAGGGTTTT GCGGGGCTGC
   128881 TCCTGGTTCT GGCGCACTAT TTCCATATTC TTGAGCAAAC TCGCCGGCTG ACTCACTTAA
   128941 TTCACGAGCA GCGCTTTGCT CTACCGAGTT GGCTCCACGT AAAACCTTAA TAACATTGGC
   129001 TAAAGAAACC CGATAAGCAC CTAATGCACG AACAACATCA TCGAAATCAT CCGCAACTAG
   129061 ACCCTTTCCA CCGTGTAATA CTTGTGTTTT ATCTACTAAA CCAGATAAAA ATCCTTTTTC
   129121 TTCAATTTGT CTTTGCTTAT AGCCTTCAGA ACTAAAATCA GTGATAACTT TTTTAATATA
   129181 AGGAGTTATT TTAGCTATTT TATTGCGCAA TGCTTTATAA GCTTGAGTAA CTGATGAGGT
   129241 TTCGGGTCTT TGTGCAACCG CAATTAATTC TTTAGCATTT CTTGGCTTTT CCAACTCATC
   129301 AATTATAGGC ACGCTTTGTT CATAGGTATT ATATAAATCT GTTAATTGAG TTTTAAAATC
   129361 TTGCATTTGT TGAACAAATT CTGGTCGATA TTTATATCCC ACTCCATAAT CTGCATTGGA
   129421 GGCAATTAAA TCGTCAATTT CATTAATTAA TTTTTGATTG TTAATTTTAA AACCTTCATC
   129481 AGCAAATCTA ACGTGTTGTT GTACATATAG GGCGCCTAAT AAAATGGGTA TACCAGCTAA
   129541 CGCTATGCCA AGAGCCGGAA CGGCTTGTTT CGTTATGTTT TTTTGACTAA CTTGTTCTAA
   129601 ACAAGTGTCG GCTAATTTTC GTAAATTATC TTTATCTTTA TTATCTAAAT CATTTCCCAA
   129661 TCTAACTAAT GTTAATAATA ATTGTTTTTC AGCATATTTA TGTTGTGTTA AATGACCATT
   129721 TGGAGTTTTA TTAAGAATGT TTAAAGTAAT ATTTTGTCTT TCATTCTCAT TTTCTATTAA
   129781 GCCATTAAGT TTGTCATGTG CTGGAGAAAT AACTAATGGA TCTGGGTGTG CATCTTCGAT
   129841 AATATTTTTA TCATATTGCA TATCTTTTGG AAGATCTGGT TTAACATTAT ATAATTTACC
   129901 AATATCTTCA ACACTCAAAG AGTCAGCTCG TGGATTTTGT TCCAATTTTT TAATAGCCTT
   129961 TTCAGGGGCA TCTTCAGAAA TCATACCCTT CTCTTGAGCT ATCTTAATAA AACTTTCAAA
   130021 AATATCAGAG TGTCTCATTA GTTATCACCT TTGTTTATTG TATAAATATC CTAAATTATT
   130081 AGTATCGTTA AGTGCTGTTT TTAGCCACAT CATCGATAAA TAGGTCTGCA ATTTCTTTTT
   130141 TTGTACGCAA ATATTTGGGA ATATAAACCA TATTATCTCC CTGTGAAGCG TGATTATACC
   130201 ATACTATTCT GTCGCGTATC ACTTTAAATC CAGAAGCATT TCTAATTAAC CCTTCTTTAC
   130261 CATCTAAACC AGAATATACC TCTTTTGCAA ACTCTATTAT TATATTTTCT ATAGAATTTG
   130321 GATCATTAGG TGCATTAACA ATCCAAGAAG AATTAATATT ATATTTAATA TCCTGATAAG
   130381 ATGGATTAAT TTTAAATTTT GTTTGTGTCG GGGTAATAAT TGGCTCTAAT GTTTTTTGAT
   130441 CTTCCGCTGG TTTGCCCTGT TGTAAAGATT TATCTAAAGC ATTTGGGCGC CCCAACATTT
   130501 TATTAATTAC ATCTCCAGCT ACCATTAAAC CGGCAGACGC CAAAGCTAAT TTAAAAAACC
   130561 ATCCAAGCAC CAATCTTAAC AAAGAAACAG TTCTTAATTT GTTATTTTTG AAGGCGTCAA
   130621 TAAATCTTGG GTTTCCTCTA GGTCGAGCCT GCCCAAGAAC ACACCAATTA TATTCTATCA
   130681 TAGATAATTT TAATAAACGC GCCTCACGCA TACGTTGATT AAAACTTTTG CTTTCCAAAT
   130741 ACGCTTGCGC TTCAGCATCT GTTGCTGGTT CAACGTGTTC CGCAATGGAA CTATTTACCA
   130801 TTTCATCAAC TTGAGTGGAG TTTACTTTTT TATCTTCACT AACGCCCGAT TTAATTTTAT
   130861 CATAAATAGA TTTTAATATT CCAGAAACAT CAATATGAAA TACTTCCATT GCTAAACCTA
   130921 ATAATATTCC TAACCAACTT AAATTCATAG CACGAAAAGC TAAAAACACA GCTCCCGGAG
   130981 CTAAAATATT AAGTATACTA GAGGATTTAT TATTTGGATC AATATGTCCG CCAACATAAT
   131041 TACTAATAAA ACCTGCTAAA TCAGAAACTA CACCTTCGCC TGCCGTTTTA GACATTTTAT
   131101 TTCCTAAAAC CATTTCTATT AGTATGGTAT CAGCATAAAA TTTAACAGCG CTATTGGTAA
   131161 TCACATTACC TTCCCTTAAC GTGAGGTTCC ATATCCACTA AATCTCTTCT ATTAGTAAGA
   131221 TATTTGGAAT TTGTTCCTAA TATTTGTTGA GCAATTGCAT TTTTATGTGC TGGAGATAAT
   131281 CTATTATAAT ATATAGAATA TAATCTGCCA ACCACGTGCT CTGTATGATC TAATACGGCT
   131341 AATAAATTTG ACCAAAATCC ATGAGCATAT TGTCCACTTG GTTGTTTAAG CCAACTAGCC
   131401 ATTAAACTTG GTGTTAGATT AGCCATCGGA AAACGTCCAA CTGGTACATT GGAATCAAAT
   131461 AAAGTGTTAG CCATAGCAGT ATTAGCCGCA TTTATTTCTT GCATAATTTG TGATTTTTTA
   131521 TCCTCATCAC GAAGTCCAGA AATTAATTGA GTAAATAATG TAAAAAACTC TTTAATTCTA
   131581 TCAAAATCAA TATCTTCTAC ATCAAATGGT AATGTTCCCA TTATGTTATT CAATATCTGT
   131641 AATTCATTGA TTTGCTCTGT AGAGCTTGTT GGCTGAGTTG CTGGCTGAGC CGTTGGTTCA
   131701 GTTTTAGCTT TATCTGGATG CATTTGCATA GTCATCTTTA ATTCTGTTGA TGCGGATCCC
   131761 ATATCAAAAT TAAGTTCTTC AATTAATTTG CTAGTCATAG TTTTTAACAA ATTATCGCCT
   131821 TTACTCTGTA AATCTTTTAA ATAATAAACT AAACCATCTT TATAGAGATA GTGCGTTGGA
   131881 TTTAATGCAT CTGGATATGG CATATATAAT TTTCTTTGAG CCTCTGGTAA TTGATTTAAC
   131941 TCTACATCTC CAGGAACCAT TCCACCCACT AAAGTGGTTG AGCTCCCACG ACTAATGACT
   132001 AGCGGCAATC CATTATATTT TATTTTGTTA AAATTCAAAA AGCTTAAAAG TGAGTCTAAG
   132061 TTTTGAAGAT GCGTCATATT CAAATTAGCA TCATCTCTAT CAGCAGTAAA TTTAACAGCT
   132121 TCGGGTTGTT CTAATTGTGT TTTTAAATTT TCAATTAGTT GGCGAGCTAC TTCTAACGAA
   132181 CCGGCAGGAG CCTCGCTGGC TGCGGGCGGA GCCGCAACTT GGGATAATTT TATCAATTTA
   132241 GATAATAGTT CTTGGTCATC GTATATGAAA GACATTTTAA TACCCCGGTC CAGCTGTATT
   132301 CATAATTTTA TTGTATACTA AATCAAATAT CTTTTTAATT GATTGAGGAT CTCTATCATC
   132361 TATTCCGACT CTGTGCACAA ATTGTTTAAA AGCTTCAGAA CTAGATAAGT CATGTAAAGA
   132421 TATCCAATTT TTTTTCTGAT CTGTAATCCA ATCAAATTTT ATTCCAGGTA AACCGAAATA
   132481 TTGATATTGT TGTAATTCAG ACGGTATTCC TGTAGCTTTT GGGTATTGAA CAAATGATTT
   132541 TGTTTGTTCA ATATATGGTC TTAATTGCTT GCTATTAACA ACTGCATTTT TAAATTGTCC
   132601 AAAAAAATCG GCGGCAGCAT TAATGTGTGA CGTTAAAATT TTAGCACGCT CTGCTAATTC
   132661 GGCAGAAGAT CTTAATTCAG TATATTCTTT AGGTATACTA TTTTCAAAAT CTTGTAAAGT
   132721 CTTTTCAGTA TAATTTTTGG AATGAAATCC CAAGTCTTTA GAAAAATTAA AAGCGGCGCG
   132781 AGTTAAAGCA TAAATGTTTT TAATAGCATT ATTAGTTCTA GATTTCCAAA CACCATCTGG
   132841 CTTATTCTTT TCAGCTCCAG GAGTTCCAAT TCTTCTAATA GTATCAATAA CCCCTCTTAG
   132901 ATTAATATTT TCGATAGATT GATGCCCTCG CTCTGGTGTA GCTAAATCTA CATTGAGATA
   132961 TTGTCTTCCT TTAGGATCTG TTTTACCTAA ATATTGTTGA ATTAAAAAGT TTCCAAATGG
   133021 CTCAGATCCT CCAAGATATT CTTGTTTAGT TTCTAAACTG CGCCCCTCTG GCATATCTTC
   133081 TGGGGCTAAA CGAGATTGTG CCCCATATTC TCCGGCAGGG CTTCTTGTCA TAGAAGTAAT
   133141 ATCTGAAGCT GCCGCTTGTT CTGCAAAATT AATGATAGCT TGTTGCATTT CCTTAACAGC
   133201 CGGAACACTA TAACTTAAAG GACGATTAAC TCCTTTGCCA GGAACAGATT TAGCTGGAGT
   133261 TTTGCGTGTT GGGACTCCGA CATCACCTGC AGGTTCAGAA AGACCAGTCG TTTTAGAATG
   133321 ACGAGATGGG ACAGGCTCTC CAATCTTTTT AATATCATCA GCCATTATTG CATCCATTCC
   133381 TTATAGAACT GTTGATTTTC ATTAATTAAT GTTTGTAGCT TGGCATCAAA TTTATTTTTA
   133441 AATTCACTTT TCCTATGTTC TGGAACCTTT GCCCATAGCC CTTTAATTTT TTCAAATTCT
   133501 TTAAGCTGCT TAGAAATCCA ACTAGAAGCG GTAGCTTTTT CCGAAGGCGT TAAGTCTGTC
   133561 ATTTCTAATT GTCCCTGCCA TAATTCAAGA TCTTCTACTT GTCTATCTGT TTTTGCTTCA
   133621 AAAACACTAG CTTCCATAGT GACTTCTGGT ATGACATGTA CACCAGTTTC TGACGATGCA
   133681 GGTGTAGGGA CGCTATCACC AGGCATTGAC TTTTCGCCTA ATTCATTAAT TTGTTTATTC
   133741 CATGCTTCCA TTTTAGAAAT AGATTTTTGC ATTTCTAAAA CAGTAGGTTT AATTCGAGGC
   133801 CACAAATCTC CGCCTTTATA TTTTTGCACT ACTGTAGACA TAGCGCTTAA ATCTTCTGAT
   133861 AGTCTTTGTA ATCTAGCTAA TGTTAAGGGT CTTAAAGTCA AACTTTCATT TATCCATTTT
   133921 GAATAGGTTC CAAAATCGTA AGATTTGCTC CATATTCCAT AGATACCATA TTGCCACCAC
   133981 GGACCCATAC CTGAACTAAC TTCTTGATCT ATTACATTCC ATAAATCTTT GGTATGATTT
   134041 GCCTCTTTAT CAATCACAGC GTCTAATTCT GCTTTTGAAG ATTGACCCAA AGACATTTTA
   134101 ACAGCATTAA TTACATCTTG AGCAGAAGCT AATTTACCAC TAGGCATTTT ATTAACTACA
   134161 TTAACAATTT TTAAATGTTT ATCTAAAATT GTCTCAATGA CACTTTCATC GCTATTAACA
   134221 TTTTCTAATT TATGACTGCC TTGAGGATGC GCGAAATTAA CAACATCTTC TCCAGTTTCG
   134281 GAAGATGTTT CATATAAAGT TCTTTGTGTA GCTTGTTTGT AAGATAGGAA ATTAATTTCT
   134341 AATTCATTAG CATATTTATC AAAACCCGAA GCTCGAAGTC CGGCACATAA TTTAAGTACA
   134401 TTGTCCATTA AATTATTAGA TAGTGATAAG TCTAATTTCT TAGCTGATGC CGTTTTATTT
   134461 ATTTCGGGAT CTTTAACTAA GCCTTTTTCT TTAGCAACTC TCTCTAATGA GCGCATAACT
   134521 ACGGAGTCCT CAAATTTTAT GTGTTTCAAA GTCATTTAGT GCCCCAATAA ATCAATTATT
   134581 CTATAATATG CAACGATATT AGCTATCTAA TATATTTAAT CTATTATAGC GCAACATACG
   134641 TAAACCGTGT TTATTACAAT AACGAGCCCC ATTAATAATT TTATATTTAG CTTTGCCAGA
   134701 AACTTCACAG CCAGGAGCTT CACATTTTTT AGAAGCATAA TCGCCCCTAA TCTTCCATTG
   134761 CTCTTTGATT GAATTTGCCA TCTTTTGTCG CTGCTCTTCC GGAATAACTT TTCCAATATG
   134821 AACTTCGGAC ATCTTTTGAC GAATTTCTGG AGTATATTCT ACCGGGTGAT CTTTTCGAGC
   134881 CTGACTTAAT CTTACAGATT GTTCTGGAGT GCGCCTGGTT CCTTGGGCTG GATGTCCCTT
   134941 TTCGACAATT TGTTTTATTG TGGCTTGACG TTGTTTTTCA CTAATTTCAG CTCTTTCTTC
   135001 GGGTGGCAAA TTTGCGTGAT ATTCCTTCAT TTTCTGAATC CACTCTGGAG ATTTGGGGGC
   135061 GTTCATCCCG CCATGACTTG CGTTGTATCC CCTCCCATTA GATACATAAC TATCATACTG
   135121 AGTAACTAAT AAGGTTTCTA ATTCATTGGC ATTAGCAAAA CCTTTACAAG TTGCAATTAC
   135181 CTCAAAATTA AAGTTGTGTG CGCCATGTTT TTTAATAGCA TGGTGAAAAG GTACTTTGGG
   135241 CTCGGCAGCA TCGCGCCTAT GTCCGCGCCA GCGCGAGGTA GTATCTACAG TTTGTCCAAT
   135301 GTAAATTTTT CCGTTAATTT TATTCGTGAC TCGATAAAGA AAATGAATTC GATTATCTTG
   135361 CATTTCGTCG TTCATATGAA CCTCCGAAAC AGTATATATC ACGTCGATGG CTGTTTTACT
   135421 TATGAAACGG AACTTTTAAT ACCAAAGCAC CTCCAACATT GGGTTCATTG GCGTTGGTGG
   135481 TGCTGTTACC ATTGCAACAG CCGGATGAAT ACTGCTTGGT CTTCTTGTAG TCAAAAAACC
   135541 CGTTTCACTA ACATATAAAT TAGCTCTAAC AGCATATTGT TGATTGGTTT CAAATTGGTC
   135601 AGTTTGAAAA AATATTCTAT TAAACCAAAC AGTTACTCTA CCTGTTGCCG CGGTACTATT
   135661 ATCACCAGGA ATATTAGGAA CTTGATAAGT ATAATTAACC ACGGTTCTAA TTCCGCTCAT
   135721 TTGACCACTA CCAGTTAAAT CAATATTTAA TGGCGTCCCG GCTAAAAATG TAATTACACC
   135781 ATTTACTGGA TTTAAAAGTA CATTCACGGT CGAAGTAAAA CTATTTTTTA AAATATTTGG
   135841 TTTTCTTAAT TCCGCTTTAA TATCAATCGG CGTAACAATA GTATTATTTG GACCCGGAAC
   135901 ACCTACAGCT GGAACAATGA CAACTTCATT CCAAGAAACA TTTGTAAATG CTCTAGTTTT
   135961 AATGTCATCA ATTATACCAA TAGGGGCTGT CCCATTACTG ACAGTTGCCA TTATTTGATT
   136021 GCCAATAACG GTTAATTCTG CAATTTGTCC TGGTTGAAAC TCTGCGCTAG GATCTATTAT
   136081 AAATGAAGCT GGTAGACTGT TGCCCACCTG GATCAAGCGT AACATTATGA AATCATTGAG
   136141 TGTTTTTTCT CAATGCCTCT ATTTAAAAAT TTGTTTTTTG TATTCATGTA CTATTCCTAA
   136201 CAAACCATAC CATCTCATCG ATATATATCA TTTTATGGAG ACAAATGTGT TTAACGAACT
   136261 ACAAATACGA GAAATGATTA AATTATATCA GTCTGGGAAA TCACAAAAAG AAATTTCGGA
   136321 AAAATTCTTA TGTTGTCAAA CGACTGTATC GGCTATTTTG CGACGCAATG GTGTAATAAC
   136381 TAAAAATTTT GGTAATCAAA AATATTATGA TATTAACCGT CTATTTTTCA AAGAAATAAA
   136441 TAATGAGGCA AGCGCTTATT TTCTTGGATT TTTATATGCT GACGGGTGCG TTCAAATCAA
   136501 AAATAATGCT TATACCGTAT CGATCAAGCT TAAATCCAAT GACCAAATGA TCATTGAAAA
   136561 GTTTCGAGAT ATTATGTCGC CATCTTCTCC TGTTAAAATA TCTAAAAATA AAGGTTCAGA
   136621 CACTACGTAT TCTTATTTCC GTATTAATCA AAAAGAAATA TGTGAGCAGC TTATCACGCA
   136681 CGGATGCGTG CCCAACAAGT CTTTAATTTT AAACTTTCCT ACAACAATTC CTAACGAACT
   136741 TATACGCCAT TTCCTGCGCG GATACAGTGA CGGTGATGGA ACAATTTATA AAAATCAAAA
   136801 GACAATTAAT ACTATTTGGA AAATCATCTC TACCAAACAA TTTTGTAATA AAACGGCTAA
   136861 AATATTAAAA GAGGAATTAA AAATCAAATG CTCTCAATCA TTATCCCGCC CTAAAACCAA
   136921 TCAAATAACC ACCACATTAG CAGTTGGTGG AAATTTACAA GTTAAAAGAG TTCTTGATTG
   136981 GTTATATCAA GATGCCACAA TTTACTTACC ACGAAAATAC GAAAAATATT TGGAGCTCAA
   137041 AAACTCAACA AATAATAACA GTTAGATTTC GTCCTCAAAG CCTATTTCTG AAGGATTATC
   137101 GGCGTCGGAA ACCTCTAAAG TTGCAGCGTC AATATCAGCA TTTAACAGAT CATCTATACC
   137161 TGTTGCATCA TCTGTCATAT TAAACTCTGT TCCGTGATGC AACAAATTAG CTACCATTTT
   137221 TTCAGGAGTT AATCCTTTAG TATGTGGATC GTTGATCTTT CTAGGATCTT TAGGCTTTCT
   137281 ATTTTTATGA GGCTTCATAT GTCGCCCCGC CATTTTACCT AATATTTGAA GAATAGCCTC
   137341 GGATTGTTTT TGCAAACCAG ACTCTTCAAA CGTTTCCATT GCTGCTTGTA AATAATCTAC
   137401 AGCCTTATTA AGATTATTAA TTCCGTCTGC TTGTTCAGTA GAAAGAACTA ATTCTTTTTG
   137461 CATATTTTCG ATTATCTCAT TTTCAAAGAC ACTTTTTTTA ATCATTAATT AATCCTCAAA
   137521 AATCAGATAT TTTACTATTA TTTAATTGAT CTGCTAAACT ATGTAAAACA CCCAATATTT
   137581 CTTCAGCTTC TTGATGCATT CCAACTTTTT CAAAAATTTC TGCAGCATTA TTTAAAAGAT
   137641 CGGCAGCTTT GGTAATTTTA TCAAATCCAA AATGCTTTTC TGTTTGATAT GTAGTCAATG
   137701 ATTTTTCCAT TGATTGCATA ATTTCATATT CCGAATTGCC GACTTTAAAC ATAATTATTT
   137761 CTTGGACTTG CTGTCGCTCT TTTTGCTATC TTTAGCGGCT GGTTTTTTGC TATCACTCTT
   137821 TTTGCTGTCG CTTTTCTTAT CACTTTTCTT ATCTTTAGCA GACATAGTGT CTTTTTTAGA
   137881 TTTGCTATCG CTTTTTTTAC TATCTTTTTT GCTTTTTTTG CTGTCTTTTT CTTTTTTCTT
   137941 AGCTTCAACA ACTAAAGAGG CAAGTTTTAA GCTTAAAGAT GAGCTTTTTT CCATTCCAAC
   138001 AGAGTCAAGA GCAGCAGATG CGGTTAATAA ACTATCAATG GCAACATCAA ATGCAGAAGA
   138061 TACCATATCA TCAGCAGATG AACTATCAGA ACTATCTTCT GATTTCTTTT TCTTGGCATC
   138121 ATTATCATCA GCAGAAGAGC TGTCAGAACT ATCTTCTGAT TTCTTCTTTT TAGCATCATT
   138181 GTCATCTGCA GAAGAGCTGT CGGAGCTTTC TTCAGACTTT TTCTTTTTAG CAGCATTATC
   138241 ATCGGCGCTA TAGGTATCAA CACTAATTGG TTTAGATGGT AATTTTACGT CAGCAAAAGA
   138301 ATCGTCTGCC TTGCTGGAAT CAGAAGAGTC TTCACTCGTC TTTTTCTTGG CATCATTGTC
   138361 ATCAGCCGCG CAACTATCCA TCTTTCCATG AGTTGCGCAC ATAGTGTCTT TATTAGCAAA
   138421 CTTATATTGT GTGCCAAAAA GAGATTTATG TTGCTCGCTA TTTAATACTG CATCCATTGT
   138481 TGCAGCTACA AAATCAGATA CACTGTTATT TTTCATAATA TCCTCTATGT CCTGTTATCT
   138541 AATCTTAATT AGAATGATCC CCGTTTATTA CTCTTCGCAA ACAATTCAGA TAATTGAGCG
   138601 TATTCGCTTA CTGGAGCTAC ATTATTTTCT TCATTTAAGA AACCAACTTG TGGCATACGA
   138661 CCCGCATCTT TTTGAAGTAA TGGGGCGTGT CTTGCAACAA CTTTTCTTAA TGATTCAAAA
   138721 CTATCATCAT TACATTTCAT AATTTCATCA ACTTGATCAG ATAAAGAAGC TCGATCACGA
   138781 TGACACAATC CACGATCAGC CATATCATAA GCAAGTTCAT AAGCTCTTGC CAACTTAACT
   138841 TTAAAGTGGT TAAGTTCTGC TTCTAATTCT GCTTTAACGT GTTCTTTAAC TAATTCACTA
   138901 GCAAATTCAG AGCCGCCATC TGCTTGACCG TAATATTTCT TCCAATAAGA TACAGCTTCT
   138961 GAGTCGAGAC CTTCTGCAAT TAATGCATCC ATATCAGATG GATCAAGTTT TCCTTCAGAA
   139021 ACTAATTTTT GAATAGCTTC TGCTTCTTTA CGAACCTTAG GAGGGGCAAG CGCCACATCC
   139081 ATCATTTCTT TATTAACTTC TGGAAGAGTT TCTACTTTAC CTAAGTTATC AGATGGTTTG
   139141 GTATCTAATT GAGTTTGTCC GTCAGCTAAA TGATCTGCTT CGTCTAACAT ATCACTAAAC
   139201 TTTGCTTTAG ACATATCTTG AGTCTGACCA TCATCTTGTT TGCCTAATGC GTCTGCAGCT
   139261 AATTTAGCAC GCATTGCGGC GCGGCCATCT TTGGTCTCGA AACCAGCCGT AACATGAACA
   139321 GTAGATCCCG GCGGTAAATT ACCAAGATCT TTTAATTCGT CTTTTTTAGC GCTAATGTCT
   139381 GCGTCGGCAT CATCGGCTGA CAAATCAGTG GTAAGATCTC CACTTTCTAA GCCCTCTAAA
   139441 CCTTCTAGAC TTTCATCGTG TGGTTCACTG GTTAAATCAT CATGATCATC GCCCATTAAT
[truncated: 93,964 more chars]
