# Supplementary material for: Clades of huge phages from across Earth’s ecosystems
Source: Nature. 2020 Feb 12;578(7795):425–31. doi: 10.1038/s41586-020-2007-4 (PMC7162821; doi:10.1038/s41586-020-2007-4)
Supplement: Supplementary file 6 — Genbank files for all genome. [file 41586_2020_2007_MOESM6_ESM.zip › genbank_genomes_SD-4/PIG_PHAGE_CU_27_27.gbk]

LOCUS       pig_ID_3687_F49_scaffold_3_curated_prodigal-single     240683 bp    DNA     linear   BCT NOV-13-2019
DEFINITION  pig_ID_3687_F49_scaffold_3_curated_prodigal-single, contig.
ACCESSION   pig_ID_3687_F49_scaffold_3_curated_prodigal-single
VERSION     pig_ID_3687_F49_scaffold_3_curated_prodigal-single.1  GI:
KEYWORDS    .
SOURCE      PIG_PHAGE_CU_27_27
  ORGANISM  PIG_PHAGE_CU_27_27
            .
COMMENT     Data sourced from ggkbase. For additional details see
            http://ggkbase.berkeley.edu/organisms/405212
FEATURES             Location/Qualifiers
     source          1..240683
                     /organism="PIG_PHAGE_CU_27_27"
                     /mol_type="genomic DNA"
     gene            complement(83..358)
                     /locus_tag="pig_ID_3687_F49_scaffold_3_curated_prodigal-si
                     ngle_1"
     CDS             complement(83..358)
                     /product="Aminoglycoside nucleotidyltransferase, putative
                     n=4 Tax=root RepID=F5VD09_9LACO"
                     /codon_start=1
                     /transl_table=11
                     /translation="LNHTVWEDLKNRIIDLHCFEYTDEGEILYDGDCFPVETFSGKGR
                     IEEIEVSCIEPYSQVMFHLGYEFDENDAHDVKLLCETLHIEIPNEYR*"
                     /db_xref="UniRef100_F5VD09"
                     /db_xref="C3W5R2_HAEPR"
                     /db_xref="bpo:BP951000_1185"
                     /db_xref="F5VD09_9LACO"
     gene            405..689
                     /locus_tag="pig_ID_3687_F49_scaffold_3_curated_prodigal-si
                     ngle_2"
     CDS             405..689
                     /product="hypothetical protein n=1 Tax=Hydrogenedentes
                     bacterium JGI 0000039-J10 RepID=UPI0003789FA3"
                     /codon_start=1
                     /transl_table=11
                     /translation="LKKYKYRLIHVFADSSFDGYSKTDEVFKFHTAWELYDFDFQNMI
                     NLLREGILKVDIRIGQYPDESPHDHGTGFRIQEQYLDRMFRSKNILVEKD*"
                     /db_xref="UniRef100_UPI0003789FA3"
                     /db_xref="llt:CVCAS_pC0029"
                     /db_xref="32817295"
                     /db_xref="UPI0003789FA3"
     gene            complement(686..2005)
                     /locus_tag="pig_ID_3687_F49_scaffold_3_curated_prodigal-si
                     ngle_3"
     CDS             complement(686..2005)
                     /product="PspGI methylase id=3203310 bin
                     =GWC1_Spirochaetes_27_15 species=Pyrococcus sp. GI-H
                     genus=Pyrococcus taxon_order=Thermococcales
                     taxon_class=Thermococci phylum=Euryarchaeota
                     tax=GWC1_Spirochaetes_27_15 organism_group=Spirochaetes"
                     /codon_start=1
                     /transl_table=11
                     /translation="MTELENLIQKSLSKFSDENPLYFKPNSLAEWENIWDFGEFDANI
                     YNHGLHQYPARFIPQLVRKIIKTFTTEDSLVLDIFSGSGTTLLECKYMGIKNAYGIEL
                     NPFAVFMTKTKLQDLNFDNVEVELNKIESKFFDSLYTFDLITFKNIEFWYSEKAIASL
                     SKLFDIISKIHDEKLKNFYLLVFCEISRKTSFLDHGGFKMYRSRTKIKNHFEPDVWNE
                     FFKTAQRNFDLLKSNNELTKNNTTKQTLVYGDSRFIHPEIPENSIDLILTSPPYGDSK
                     TTVAYGQYSRLPWQWLSQKDDIIQLDNNLLGGSTKNLDKSVLNLSKKLKEQAKEIEKV
                     DDSKRVNDVIAFYNDLYTTLTSATHYMKKGGYFILVTGNRTVKKVYLRTDIIITELAE
                     TLGYSTEKIYSRNILNKRMACKNSPTNEIGKTVNTMMTENIIILKKL*"
                     /db_xref="gwc1_scaffold_4491_6"
                     /db_xref="lan:Lacal_2883"
                     /db_xref="86347794"
     gene            complement(2038..2232)
                     /locus_tag="pig_ID_3687_F49_scaffold_3_curated_prodigal-si
                     ngle_4"
     CDS             complement(2038..2232)
                     /product="id=3203313 bin=GWC1_Spirochaetes_27_15 species
                     =unknown genus=unknown taxon_order=unknown
                     taxon_class=unknown phylum=unknown
                     tax=GWC1_Spirochaetes_27_15 organism_group=Spirochaetes"
                     /codon_start=1
                     /transl_table=11
                     /translation="MLLEEIKKIISERNIKQKDICKALNLSQSYTSELLNGKKEFSLE
                     LLEKLCNFLNVDIKLVDKYR*"
                     /db_xref="gwc1_scaffold_4491_7"
                     /db_xref="86347793"
     gene            complement(2470..2862)
                     /locus_tag="pig_ID_3687_F49_scaffold_3_curated_prodigal-si
                     ngle_5"
     CDS             complement(2470..2862)
                     /product="hypothetical protein"
                     /codon_start=1
                     /transl_table=11
                     /translation="LFNTIFIISLAVVGAVEWLKNLLPAKAVKNNTIMASISGAISIL
                     IGVAYVAFGQKLGFSTVDSTKWQNYVIYAIGTIGCVQVCYQILLQTFKAIVSKLKAKV
                     NIKADSDKIADEIAGKISKALSQQMVDF*"
     gene            complement(2883..3335)
                     /locus_tag="pig_ID_3687_F49_scaffold_3_curated_prodigal-si
                     ngle_6"
     CDS             complement(2883..3335)
                     /product="hypothetical protein"
                     /codon_start=1
                     /transl_table=11
                     /translation="MKEYKAYIGEKAILPISINFDDKKSLEEKTISLEEAIKISNDKN
                     IPFILFGVDKKAQKYIKQKAAYIISPKTNKFKRIVALVPNPLSGSIIDLYKRKDLENK
                     EWYDKEGANIMTIEQAVLYQKFFSEVQFNISIEMDGVKLVSYIDTIKS*"
     gene            3408..3728
                     /locus_tag="pig_ID_3687_F49_scaffold_3_curated_prodigal-si
                     ngle_7"
     CDS             3408..3728
                     /product="hypothetical protein"
                     /codon_start=1
                     /transl_table=11
                     /translation="MIINEENSKLYSDFIYKIFQKSITDNNYTFEAFGVMENKKRLGV
                     KDKIFNYTNPNIFAEEVLNIIKAKHPAIYKKYKNIIKDLSISYAMERIKQLKQTSVFT
                     YFPY*"
     gene            complement(3725..3976)
                     /locus_tag="pig_ID_3687_F49_scaffold_3_curated_prodigal-si
                     ngle_8"
     CDS             complement(3725..3976)
                     /product="hypothetical protein"
                     /codon_start=1
                     /transl_table=11
                     /translation="MKKLFLILLFCFSFSAFADTIHMRIGTIRNVTYAVMLRPIHLIK
                     KFLQNNTYTITEGGILICKYNNTIYISSIYEIVTDYNSD*"
     gene            complement(3973..4974)
                     /locus_tag="pig_ID_3687_F49_scaffold_3_curated_prodigal-si
                     ngle_9"
     CDS             complement(3973..4974)
                     /product="Hypothetical protein"
                     /codon_start=1
                     /transl_table=11
                     /translation="MSKTSELKAKGYKTLKEIGKELGRELRPKDIPKEILRDGVKLNG
                     ILYPSYVIKEILEYEKLPANKKQELTNLKRYGVKSTSQVKEIKQKQINTLYKNYGVTV
                     PAKNKEIASKISKTKLIDNIELRNIHNLIICSEYLGENKPLYFYCNDCGNLFKRLARN
                     IQLKCPICSNRKNSTDIFIQKAVKIHGNKYLYDKVNYVNSKEKVQIYCKKCNKYFLQQ
                     PCDHLSGHGHNCYKSKQEEQLAQFLIDNHIFFEREKTFTDCIGKKKCLPFDFYIPSRN
                     LLIEIQGEQHLIEKSFFKNFEERKRLDKIKRDYALKKYNFLEIFYYENVIEKIRRFL*"
                     /db_xref="fpc:FPSM_01858"
                     /db_xref="gwf2_scaffold_2055_68"
                     /db_xref="86554277"
     gene            5037..8048
                     /locus_tag="pig_ID_3687_F49_scaffold_3_curated_prodigal-si
                     ngle_10"
     CDS             5037..8048
                     /product="DNA packaging protein Gp17 (Terminase) n=1 Tax
                     =Lysinibacillus sphaericus (strain C3-41)
                     RepID=B1HTB8_LYSSC"
                     /codon_start=1
                     /transl_table=11
                     /translation="MTEQEQAFLKSLQNKIDKYNIKKDGKKLTIRDCLPYARNKFVKA
                     HYNDGSPDEIVDIGIETFLYRQSPLLFLEKYAIFELPGVGTLSCKNLYYFQKEILKDF
                     NNWKKVVATKTRQCLTEDCFVNTDKGYISIKNVQIGDKIETIKDGKLFWTNVLDFIPQ
                     GKKQICKIMTASGDIICSTLDHKYLTKDGWKEAKDLTLKDELISNTNLGSFGDFKLND
                     DKKAALIGYYLADGKANTPVFVNTDIDYLEECKEAGKLFENCYPELRERSMEGKVKLQ
                     AYDLVFTSKNKSSKLYRPFVEFKKRFGLNKVGAERVLTEELMNLNKHQMSIMLNRLFA
                     GDGWASYKKDKRRKNTFTYEIGIGAPNYQFLKQIEYILKTKYGICCKVQKQNEYESFW
                     KLRIQQKQSVKKFVNEIGIYKKTDKLIEIFKNDKNFYNHHYSQQRIKKIEILEEEKEV
                     YDITTETHDFLANGVVVHNCGMSTLTSLIFFWKAVLFPNEWLVVISKDGKSSQDFLEK
                     IKANLDNIPEWFGLQITKNNVKGVAFSNKTKIDTFARSKSAGRGTSPTMVILDEAAFY
                     LTNSIIEGIVSSVMPSLSRTGGQLFVVSTPNGSAEGSEGYWYYNQVRQLQEAGGVDGL
                     SKLYDVGWWEVLDYPGITPYKGYNEKVQTYIDRDYFNHPEVKKEANSFFALIARDHWK
                     ENDWLNYQMSTAGKVKYMQEILQNFVVTGNTVFSDEIINRVEAETKTPIEKDTLNERP
                     LKGLWIWKKPLPDHKYILSVDVCKGSGDDSSCIQVLDMSTYEQVAEYSGKCTTIDAAY
                     YTYKIGEYYNWAYSIIECNSIGEAVFTELYYNLNYPSLFKQKKGKNGAEVMTGWITSV
                     KTRELITNKFIDFYYDDGMWEHYHPYSERLLDQMKYWVWKGGRPDHSGNAHDDNIMAM
                     AIALFNVADGIKKIRNENDAFFFDENGNAITMKEQSSSKMVDNYFNSREDKGKTLDES
                     VYKAAERKMYADAGINPNDENASETYRWLLS*"
                     /db_xref="UniRef100_B1HTB8"
                     /db_xref="lsp:Bsph_1945"
                     /db_xref="B1HTB8_LYSSC"
     gene            complement(8085..9164)
                     /locus_tag="pig_ID_3687_F49_scaffold_3_curated_prodigal-si
                     ngle_11"
     CDS             complement(8085..9164)
                     /product="hypothetical protein"
                     /codon_start=1
                     /transl_table=11
                     /translation="MVYFINNENVENIFTKGQEGDFYFCQKDFSEELINKYNSKCFPV
                     FIFNECSYPKTLKEGKYDVVYLHDYDKGKVYRRTKLLNFLRNKFNILDVDYSDLEDPS
                     NKEILKNTLDNNPIVLLSGFETYMAYLSIEDLNNISRVIYDKYDSCENDKDIQEKANL
                     CIASSYELLENELVFAKKKIYIPNGCDVQKYKVLDKYNQKTAVYTGYNLRKVDFNILA
                     LLKAVNPNWIFKIYGDEKLIKELELKEKYPDLEFCDFLDSSKLIEEISKCHIGLNLIE
                     YNDYTKGQLSDKFFNYCNAHIPTLIYEEFKDNYRDYEKLVKIFDFSELNLDKYIEEKI
                     PDEEYDKVLQDCDWNKRFEKLLEYI*"
     gene            complement(9182..9772)
                     /locus_tag="pig_ID_3687_F49_scaffold_3_curated_prodigal-si
                     ngle_12"
     CDS             complement(9182..9772)
                     /product="hypothetical protein"
                     /codon_start=1
                     /transl_table=11
                     /translation="MANTKIESDKIQTNQNSGSSFVNLKNEGLVIGTNQDTIPVKVNA
                     GEQSITLLNGSGQTYLNNVYVSGINESVNTLLKNFDQLKQNINRMTTMYFAAYAWSGG
                     MDYPWQQGFSDSGATCPVSGRYKLKIYKRNGADFNVYFAGLGPFRCSSDTEINLNKGA
                     ILSMKLADFNRATTTQFGSAIYSSKYEAFASLTFLR*"
     gene            complement(9789..10064)
                     /locus_tag="pig_ID_3687_F49_scaffold_3_curated_prodigal-si
                     ngle_13"
     CDS             complement(9789..10064)
                     /product="hypothetical protein"
                     /codon_start=1
                     /transl_table=11
                     /translation="METKIENNRYSIGESYRNSSFETSGKEFDINISNVKLLVNNKST
                     SIELMNGNKTSFKELFITDPNNGKYMNASSILKSIKYYYDILGITLN*"
     gene            complement(10131..10586)
                     /locus_tag="pig_ID_3687_F49_scaffold_3_curated_prodigal-si
                     ngle_14"
     CDS             complement(10131..10586)
                     /product="hypothetical protein"
                     /codon_start=1
                     /transl_table=11
                     /translation="MKLEKLAEIMYNDEKVDKKKIIEILSKGIECKKCEKEIFKCLYK
                     EIYGDILIPSLCEELIATFKNADSSGAVWTLEETNNVAKKLEIEFKDKPYTAEEFRTV
                     MTMEYYEHNIPLKKSSITLDGVDWGRMADYALKNEPDKLVKYFFCKADE*"
     gene            complement(10583..10939)
                     /locus_tag="pig_ID_3687_F49_scaffold_3_curated_prodigal-si
                     ngle_15"
     CDS             complement(10583..10939)
                     /product="hypothetical protein"
                     /codon_start=1
                     /transl_table=11
                     /translation="MCNCGNNSSILSSTATTAVSSSQLLITPSNTLTPNNEQGVKILI
                     KNSTAAAGMALPVFIELGGTAVPVCDKFGNLVYGTQIYKGQVLKGYYGNNGIGANAHY
                     QLIRLPRRYYYGGGNQ*"
     gene            complement(10954..11589)
                     /locus_tag="pig_ID_3687_F49_scaffold_3_curated_prodigal-si
                     ngle_16"
     CDS             complement(10954..11589)
                     /product="Uncharacterized protein n=1 Tax
                     =Phascolarctobacterium succinatutens CAG:287
                     RepID=R6X1D6_9FIRM"
                     /codon_start=1
                     /transl_table=11
                     /translation="MYLIWLAIFGNSGFGGFGNHVASGTVTRAELADGLNNQTVLNDL
                     RNIETGMNNGFTSIGDVVQNTAATAAQQRCNGFSGVNASIANGVNNLGMSVLQNSNNI
                     ISAINQASSAQQLANCSLSHAIQDNKYEMAQNTCAITNAVHQEGEQTRGLMVQQEMQN
                     LRDAKAAVERELQSAQITLANNNQTQNILGSLGRYVAYTGCGTNCACNNNF*"
                     /db_xref="UniRef100_R6X1D6"
                     /db_xref="R6X1D6_9FIRM"
     gene            complement(11771..12241)
                     /locus_tag="pig_ID_3687_F49_scaffold_3_curated_prodigal-si
                     ngle_17"
     CDS             complement(11771..12241)
                     /product="Uncharacterized protein n=2 Tax=Bacteroides
                     fragilis RepID=I8X677_BACFG"
                     /codon_start=1
                     /transl_table=11
                     /translation="MAFLENPYNKEEVNHIDGNKFNNNINNLEWCTPLENQRHKIETL
                     KKDNKGKNNPMFGRIGKFSPKFKDFILQIKDGVVINKFESTLESARFLNNGVNTNGSS
                     KISICLSKKKYNGRRLLTYKGFKWIFENEWIQNLANSGKPLTIKDEGNPDPSLI*"
                     /db_xref="UniRef100_I8X677"
                     /db_xref="A0A0E2AC71_BACFG"
                     /db_xref="gfo:GFO_2427"
                     /db_xref="I8X677_BACFG"
     gene            complement(12453..12557)
                     /locus_tag="pig_ID_3687_F49_scaffold_3_curated_prodigal-si
                     ngle_18"
     CDS             complement(12453..12557)
                     /product="hypothetical protein"
                     /codon_start=1
                     /transl_table=11
                     /translation="MAEENGGMSPSDVVAMMNSNGGFGGNGMWNNPLN*"
     gene            complement(12592..13254)
                     /locus_tag="pig_ID_3687_F49_scaffold_3_curated_prodigal-si
                     ngle_19"
     CDS             complement(12592..13254)
                     /product="Probable mobile endonuclease D n=1 Tax
                     =Enterobacteria phage T4 RepID=MOBD_BPT4"
                     /codon_start=1
                     /transl_table=11
                     /translation="MRNEFNYLSFLNEDFHPEKAKIIYNSLILEAKKDMILGYTEKHH
                     IIPKCLGGNDYDDNLVCLTYSEHIFAHYLLAIINFPNQNLILPFILMINSKRKQIKTV
                     NDLKVDFTKFALFEKLKIEGYKLQTEKNKKNANIAKANITFKEEFYNKKVLSGRYKKY
                     NIFLNNKLFSFTRKELKEYFENNNIKEYINLYTNRKSSNIKQLINHLERFEKDSLIKF
                     QV*"
                     /db_xref="UniRef100_P39241"
                     /db_xref="D9IED0_BPT4"
                     /db_xref="MOBD_BPT4"
     gene            complement(13287..13463)
                     /locus_tag="pig_ID_3687_F49_scaffold_3_curated_prodigal-si
                     ngle_20"
     CDS             complement(13287..13463)
                     /product="hypothetical protein"
                     /codon_start=1
                     /transl_table=11
                     /translation="MYNNNFSKPNVSYEQLMSMIKQMPENQLDMIVQKAKSLGISESY
                     INQGLQIINQIKNN*"
     gene            13616..15601
                     /locus_tag="pig_ID_3687_F49_scaffold_3_curated_prodigal-si
                     ngle_21"
     CDS             13616..15601
                     /product="Portal vertex protein n=1 Tax=Prevotella sp. CAG
                     :1092 RepID=R5PBR0_9BACT"
                     /codon_start=1
                     /transl_table=11
                     /translation="MIIRGKEVEIDFRNSEKIQDKVNKADQLPDSAKAELGKKELNVL
                     KNYTNDTFNSFDGFGMSNNTLLTGKNSKENRKDYYNTFQEMSECNFIHRGLQIIADDC
                     AQKNIEGHTLKIYSDDDDIKKTLDELFYERLNIDKELWSIIYETCKFGDNFYEIIPDS
                     YKNPTMVARIRYLEPERVNRIEKNGKLAFYTYTSNIIDPEELLFNQPPQYGEKKDEDK
                     VIYKLEPWQIIHFRIADKDFYPYGGSLLKSGVKTFRRLQLLEDGMVIYRLARVPERRV
                     FKIDCGNLPQSEANRQVQRIKDNYRTTQIMDDRGNINRTASALSLTQDIFVPVREGGA
                     GTEISTLGAGTALNNIDDIRYFRDQILWTMNIPPEYLGFTSDQSGGGAGRGSLAMQDI
                     KFSRFAERIQFHIEESLTKIAAVELFFKRKKKAELKNFKIELTPPSNIKELMDLEYLT
                     TKMNLIQGMMATQLFPKKFILQYVMKMTKKEIDNLIFFKDLETQASQIQDSAMIGGMP
                     MGAPAPGMPQGGDINNVQPDQQLSPTSSINTEDLEKKMVKIFGKDLLIENKEDFAKLI
                     KAANDYNESLNKKSEVITENDTESILLKQIAETVTGIKSFKTTNDETSNLIYENELGG
                     LDFGISFTTFTTPKKRTGPKTGGNPYLYEETVTKFKN*"
                     /db_xref="UniRef100_R5PBR0"
                     /db_xref="A0A0F9MTF5_9ZZZZ"
                     /db_xref="R5PBR0_9BACT"
     gene            15651..16088
                     /locus_tag="pig_ID_3687_F49_scaffold_3_curated_prodigal-si
                     ngle_22"
     CDS             15651..16088
                     /product="hypothetical protein"
                     /codon_start=1
                     /transl_table=11
                     /translation="MEYQNTIRKILQRISKEIPLAEEGDILETQKTLYPDASIPREYK
                     NIIINSEEITPPLACSKEWKKMILKERASLCQIYREFDRGDILKVKRVEPSRVIVENL
                     SIEKEFRKEFPIDKIEIAKKNFNLVRRKSIELTRTLEKIGEII*"
     gene            16116..17198
                     /locus_tag="pig_ID_3687_F49_scaffold_3_curated_prodigal-si
                     ngle_23"
     CDS             16116..17198
                     /product="hypothetical protein"
                     /codon_start=1
                     /transl_table=11
                     /translation="MNINKLNNTLLYSNKNVEKAARKLINESSNAVLMEMFEDKCILA
                     DHTTGQIFEAKYSFDGNIFEFNNFEEITLEQSTASLKEAISDYFDDANISLTESYEKA
                     IASKSDVFEDSLTEALASKNMETIIDYTDLSGIKEEIGDLKDNETFKLYEERLNEKPT
                     TSIKMFDWKNPVKVALLDEDVDKTINKSTINKAKKLRGDANFRKSIMEAASASLNGDN
                     EPLSKLISENNCLLALSDADFKEFIGMSLVTDKELMENRNNIFNTIENIISEDAILSE
                     RKKFFAEEESKEDTENASAKTDAPEVSEEDTTAIVKALEKAKDLAKDEKLVNKIDTLI
                     CSLKICSKEGETDVAAVKESVELLSL*"
     gene            17298..17714
                     /locus_tag="pig_ID_3687_F49_scaffold_3_curated_prodigal-si
                     ngle_24"
     CDS             17298..17714
                     /product="hypothetical protein"
                     /codon_start=1
                     /transl_table=11
                     /translation="MNVIDLLSGYKPSEDELSKKLAIKSELQKIETRAGDLVKNIFDF
                     VLDETKFIKNGLSYAPNSSSAFQLTDDEKDIIVQKLYNVIKTLSSRIDKEMADIGLDL
                     KGKSEKKEEEKPEEIKNLEVVAVDHCPAPAPDYFGY*"
     gene            17716..18489
                     /locus_tag="pig_ID_3687_F49_scaffold_3_curated_prodigal-si
                     ngle_25"
     CDS             17716..18489
                     /product="Protein PXR1 n=1 Tax=Yarrowia lipolytica (strain
                     CLIB 122 / E 150) RepID=PXR1_YARLI"
                     /codon_start=1
                     /transl_table=11
                     /translation="MNLREILEEEFFLETKKVAEGNRYKEGRKRLISAVYNKVKKMGG
                     KANKEAIKAYIVHMYKLWENRSPKVQWLLDLEDKAGTLGFRPRDYKDQKPGDSAGKGK
                     KGGPEYEGRAYFFVAVMENFAKHFMNKYNKKKNKDKIKEEINMSFKDDVLFYLGEEDK
                     FKTVNDETNKKEVLATASCTAEKDKKASKSTETKGGDDGDDNCHSSVETKNKEEKKNK
                     KEKEEEKENSEDDEGSEEKEVEDKDKESTKKEKPCYFNY*"
                     /db_xref="UniRef100_Q6C1L3"
                     /db_xref="Q9LW95_TOBAC"
                     /db_xref="btw:BF38_5908"
                     /db_xref="PXR1_YARLI"
     gene            complement(18518..19909)
                     /locus_tag="pig_ID_3687_F49_scaffold_3_curated_prodigal-si
                     ngle_26"
     CDS             complement(18518..19909)
                     /product="DNA helicase n=1 Tax=Bacillus phage Shanette
                     RepID=S5MMS1_9CAUD"
                     /codon_start=1
                     /transl_table=11
                     /translation="MQLSLNDLTLIIKFNNDIEKRLIKQFITFKDNSSAFFGGRFHAE
                     RVKDVCLGKEIKGYFVCFAGFAREIIIYAKQNNIPISSFEDKRTHFKFQQKKWTHDEL
                     RKYFNPNFKYVEHQIRTLQAMINTNTGIIKAPTSAGKSLIMSAFIRLSKLPTLILVNK
                     VMLGSQLRDDFVKVGIDCGLCSGKGVEDGYCMVSTIQSVKKIPNLDKFKCILIDECHN
                     ASSSQFQDFLKQFGCALKYGFSASPARTGDYLGYAKIRQFIGSPIIQIESKELLENEV
                     MAKPHIYLVKNECKQDEYVDYQTAYAEEIINSEKRNEIVKTISEKYGTGVLIVVNIVE
                     HGRLLEELIPGAKFISGETPIDERQETIKAFDNGELPVLIGSTILQEGISITHMKAMI
                     LACGGKSNVAVLQKIGRSLRFKAGEKTEVDFYDFIDTARFLSKHSKMRVSLYKKAGYN
                     DIKLLNGDLCEIK*"
                     /db_xref="UniRef100_S5MMS1"
                     /db_xref="A0A0F9S2F5_9ZZZZ"
                     /db_xref="thm:CL1_0337"
                     /db_xref="S5MMS1_9CAUD"
     gene            complement(19952..20248)
                     /locus_tag="pig_ID_3687_F49_scaffold_3_curated_prodigal-si
                     ngle_27"
     CDS             complement(19952..20248)
                     /product="hypothetical protein"
                     /codon_start=1
                     /transl_table=11
                     /translation="MRERLFFTCKNDEQKKTILDALKNEQKYNKKIGIYDSNNEEITK
                     IIKWDVYTDYIDFWLDNFIGDFMLKNRGRIDKIQLYDFENTKGQIITRIEKITV*"
     gene            complement(20245..20421)
                     /locus_tag="pig_ID_3687_F49_scaffold_3_curated_prodigal-si
                     ngle_28"
     CDS             complement(20245..20421)
                     /product="hypothetical protein"
                     /codon_start=1
                     /transl_table=11
                     /translation="MEINEKTINIDKNKSLIDAKIAEDKILNDDKLTDKEKISLIKTL
                     KELTSENNEEVLLG*"
     gene            20475..22916
                     /locus_tag="pig_ID_3687_F49_scaffold_3_curated_prodigal-si
                     ngle_29"
     CDS             20475..22916
                     /product="hypothetical protein"
                     /codon_start=1
                     /transl_table=11
                     /translation="MRVNYIYKKENDAKYFTSNSSNIELKEYIDDLVFYSPMNDTNRA
                     EYALYNKAASYKNNPAIFTGGPFGSYLKLSDKYSFDYDNFNSIEDECRLSFWLCSNNI
                     VNNSSLGLKAKENFPEEGLPAGSYSLTVTVEGKPTSTMILNLSKNTSVKQLKNKILFS
                     LDPVVYPFEINSSNNEKDLIILQSSTEGKTIKITDGLDGINLLDYFDVVEADYGTAPN
                     QTNKILDFFNLSIEHFRNLEKGNSKSYLRFILDGKEKQIIESPWNNNAINFDNIEVDI
                     DNNLIYIFINGKLVNIQVLKNKLTKNNTTLTLYGYKDYQYSFDEIIINKKCLHTKDFE
                     IANKQLTKYTTSKPFIDYNFSGSEIKNGMELKTNSQNNIHCCLCEDGNYYYYNTGAWR
                     KASGGYNDTNDWYTFSEKLKTYNFNNKDFFIRCFFVSDGTEESYLDTPYLFMEDESYI
                     DKDGNVSAILMGIKEWKENERQYLNNKKLIITTDKGTTSIDFENEYYTIQNVIDEINS
                     YYPDGISICSKDSKERVLLTSETKGVEAFISVNGNAAPLIFGIVETAKGSNANAGTID
                     YSKFFKAVRTYTGDPLIPMEVTDEQMKLFLKEALAYYKRYKGDEINQYTCQLKGDWQN
                     GYEIPTVIESQRDIVDIIFKPIFPITFYSADFLANGSENIFSLTLAQSLFGGRGGVRQ
                     ADGITQDFYISLMGMQDFRQALGLNPTWEIMNNRIYIFPSQVARFTNVAIRYKAPLSE
                     EACLSDPDILKYTHGKCLMAMGSIRGQFGSNLTAGEASLTFNASEMYERGKAFVDEVM
                     EYWKKAQPPMGFFFG*"
     gene            22964..23800
                     /locus_tag="pig_ID_3687_F49_scaffold_3_curated_prodigal-si
                     ngle_30"
     CDS             22964..23800
                     /product="hypothetical protein"
                     /codon_start=1
                     /transl_table=11
                     /translation="METNFNYIDALNGSTNIQFMADQHDHAVEMTGRKAFIFLLDKKE
                     TELSEVYKEEKHGRVYLPHFTQRAIYKTNTFISQLNTMAYTEKEESLEMEFDFGRMVY
                     NIHKLKADSAGKLTITNSSKIPLFFDIDNKFLIIRNHAEVLYKKSMEGTIYSFINAVK
                     NESKLIDLNYKGDSEILEFLKPTSFKLLPRRNMELELNNSIYKNTSDIIDHGSVVVND
                     RMKLYQVVGCYPKNDAYGKYISWNVQLELMNLAKADGLPNDYVELIKKNQYDLTGKIN
                     MG*"
     gene            23804..24622
                     /locus_tag="pig_ID_3687_F49_scaffold_3_curated_prodigal-si
                     ngle_31"
     CDS             23804..24622
                     /product="hypothetical protein"
                     /codon_start=1
                     /transl_table=11
                     /translation="MTDEFNTFEEYAKCVLECLKTITHDYNMATDSEVKIIYATAPIA
                     YAKNEEYFANGMNIGPLITFYQSGIEVNHDEQMGAWKYLTVKRKEGNYKFRAPIICKI
                     KYTVTINALTELQADLLCSQIMQATPFHRPYYTKLNGQFVLIESDEPTNISSVEVGEN
                     ADKTSRRELTLTIDRAYINYDIKELNSGTIYPTDINKDIEETDDYYVINKLKNGASIM
                     NNGDIINGEVIKNTSNGADGFYNYNVADKNGKIIDTVQKGKVKLIMHTLEGVKR*"
     gene            24619..24771
                     /locus_tag="pig_ID_3687_F49_scaffold_3_curated_prodigal-si
                     ngle_32"
     CDS             24619..24771
                     /product="hypothetical protein"
                     /codon_start=1
                     /transl_table=11
                     /translation="MITITNFSNKQVTLVNGKIIMPGNKLLIEAKGELLEQIRSLANK
                     GILVIS*"
     gene            complement(24768..25163)
                     /locus_tag="pig_ID_3687_F49_scaffold_3_curated_prodigal-si
                     ngle_33"
     CDS             complement(24768..25163)
                     /product="Putative uncharacterized protein id=3719499 bin
                     =GWF2_Bacteroidetes_43_11 species=Flavobacteria bacterium
                     MS024-3C genus=unknown taxon_order=unknown
                     taxon_class=Flavobacteriia phylum=Bacteroidetes
                     tax=GWF2_Bacteroidetes_43_11 organism_group=Bacteroidetes"
                     /codon_start=1
                     /transl_table=11
                     /translation="MSRKKITKQEFINKVRQLNYDFSNTNFIDMKTQIEIVCNKHGLF
                     KILPSNMLYKHEGCKYCGIEEMAKSKSLTKQEFIKKAKKIHHENYDYSLVDYKNNKSN
                     VKIICKKCGNIFLQTPNNHLKGCGCPNCN*"
                     /db_xref="gwf2_scaffold_2055_68"
                     /db_xref="abk:LX00_04105"
                     /db_xref="86554277"
     gene            complement(25199..25450)
                     /locus_tag="pig_ID_3687_F49_scaffold_3_curated_prodigal-si
                     ngle_34"
     CDS             complement(25199..25450)
                     /product="hypothetical protein"
                     /codon_start=1
                     /transl_table=11
                     /translation="VVVTILNNGKLVKQQTLVTENSKKFLVGKNVGDLTDYTDSSSSF
                     GVTQKKAPTIEYDPEKDWTETFWFKDFSVAKKKSFLKKK*"
     gene            complement(25473..25688)
                     /locus_tag="pig_ID_3687_F49_scaffold_3_curated_prodigal-si
                     ngle_35"
     CDS             complement(25473..25688)
                     /product="hypothetical protein"
                     /codon_start=1
                     /transl_table=11
                     /translation="MAELSPEEKAKHTLEAVYGKVEGGNNEITFDATDGKGKKIPVTT
                     KKFNREENHFVFPEAKFKEETVSGKGD*"
     gene            complement(25724..26974)
                     /locus_tag="pig_ID_3687_F49_scaffold_3_curated_prodigal-si
                     ngle_36"
     CDS             complement(25724..26974)
                     /product="hypothetical protein"
                     /codon_start=1
                     /transl_table=11
                     /translation="MPATTKNRKILDKEFLEDSIYLYDKNYTHKKQNIIDNKSPHISL
                     ESKDEKDLSKAKLNINISNDSERKNYDYLIANNDEKNNTLKWISPVYPDDKELLSTEK
                     LNEYDKKLISAKALNNFQGTENINTVGEITSGTWNAGSITAAGNIKATGTIRAKKAEI
                     AGFATESTQTDNLTAINVKTEGLNVIGNADVAGDLVAGKVISTSFVIGENGEFGTGKT
                     NDLEVINSINAIKIDDENGKADYKFKLNQTSLGINSSNINLTGATTIKNGNSAIELNG
                     SKTDINSSNINLTGATTIKNNDKINIEVNANGTTISGNTSINNILTIDNNKVSVTKNF
                     EILDKDNINILNINSKEVSVYNSINSIKLGNYFNINTQNVTVGLPLILERGTIKVGEN
                     VYEFADTEIILGNDFDFDFQKSQS*"
     gene            complement(26958..27710)
                     /locus_tag="pig_ID_3687_F49_scaffold_3_curated_prodigal-si
                     ngle_37"
     CDS             complement(26958..27710)
                     /product="hypothetical protein"
                     /codon_start=1
                     /transl_table=11
                     /translation="MEQKFKKFITLNHLFEEFKNFNKKILSKKYFKKDKGEILEEKVS
                     KIIGNDENISIRDMIEKLKKISRTFILDGKELPDANGKEADINCLYLYRDKDAIDEKS
                     VYYIYTLKEDETGTRKWACISAPSYVYETEQINFQTAFDRAEKKFTRKTSFVSYQNLI
                     DFLKKKNQIYRYKGRDSFYYDLLTNDFKDCCCVYTEATKMLYYFETIKNNIQLEVEAD
                     KQFNVNVDRLEATNLANIVQNPDGEPVNASNN*"
     gene            complement(27694..28224)
                     /locus_tag="pig_ID_3687_F49_scaffold_3_curated_prodigal-si
                     ngle_38"
     CDS             complement(27694..28224)
                     /product="hypothetical protein"
                     /codon_start=1
                     /transl_table=11
                     /translation="MDSITRFQIKGTEDEYLVKDSKAIKSIECIYSGNKREELFPDND
                     GKLSIKIPAITRASNKNLGGVLIGADENLTNIHLDQDGYIYAILPIRKICDADGIEIK
                     TKSEEDNTMLKMPKATTANYGLVKTGENIYLDNFGQLAFKFGESGDIFNNVKEEKEYI
                     NFNLEDFMEEDDGTEI*"
     gene            28275..28460
                     /locus_tag="pig_ID_3687_F49_scaffold_3_curated_prodigal-si
                     ngle_39"
     CDS             28275..28460
                     /product="hypothetical protein"
                     /codon_start=1
                     /transl_table=11
                     /translation="MANYKIATQEGVKKFVKTVLEQKIIPHMMETTITELANYYLQQR
                     SIFDSISINVKLKQLNN*"
     gene            complement(28435..29163)
                     /locus_tag="pig_ID_3687_F49_scaffold_3_curated_prodigal-si
                     ngle_40"
     CDS             complement(28435..29163)
                     /product="hypothetical protein"
                     /codon_start=1
                     /transl_table=11
                     /translation="MSEQKTFRCDLGKENYSQLNNKVAPFSTCNTTSMVMALDYMGYK
                     LPDDIFPEFTQPEDKLTMLCYTDEDVKAKYKSIAPTMYRQWLDECDKIKKDNPNLPLK
                     DYKFIDSYPPNEVHDVLSFATNKFVGCEATYFKANSTIEEITKELTESKPVVVSVKFG
                     KLNHVLTLTGVTIERVSENSWKPVKFFADDTFGKFDMATKTYNTKISGNDSEFDANEL
                     QLCLKAIGSVYKYAHFFNYSVALV*"
     gene            complement(29218..29754)
                     /locus_tag="pig_ID_3687_F49_scaffold_3_curated_prodigal-si
                     ngle_41"
     CDS             complement(29218..29754)
                     /product="hypothetical protein"
                     /codon_start=1
                     /transl_table=11
                     /translation="MSFFSSLIDKIRGINQQHKTRIQSRAYIYGVILSGTYANWKTDS
                     HPTFFCLGTYSKNGSIYVHGIQLHNLNVNLQWFLNTILTFKNSGAVSTPLQFFNYLKM
                     NAPLIIKNCYRTYKIEYCNFKIVSPGLTNINNFYKSEDSRDYFLNQLTPVTSKPKIVD
                     LSALRENITNALNTFKIW*"
     gene            29793..30476
                     /locus_tag="pig_ID_3687_F49_scaffold_3_curated_prodigal-si
                     ngle_42"
     CDS             29793..30476
                     /product="hypothetical protein"
                     /codon_start=1
                     /transl_table=11
                     /translation="MANVTKFIANNKTFFNKDKEARDSIEEILKSKQANLIADLPLDL
                     TDNKLSIDLSKYYTKIENDEILKNKSDELNFKITNNKKFIDIIKSYLTRLLNLNSNFE
                     NDTDIPDVSQYTEKTAQIDNTLKNLKTNIDENYETLNSKISKHIEQSYTFSKELKEAV
                     DSKQKNLNQRMLFIEREFFGNSYEEGKTTFENSLSRLDVLENKINQIYDKLLTAGLVK
                     TENIESINK*"
     gene            complement(30508..31314)
                     /locus_tag="pig_ID_3687_F49_scaffold_3_curated_prodigal-si
                     ngle_43"
     CDS             complement(30508..31314)
                     /product="hypothetical protein"
                     /codon_start=1
                     /transl_table=11
                     /translation="MKNIIKLFILFTASLLFAETTELLNSNSNASLDSYSYITNFEID
                     SNSGYFVKGKNLAINSTAEGIEAIAWNVPKNISSNYRLVPAYPSELNEANTGSGYIKN
                     AAAIKTIKIIATLNRPYDDIYLLYSTSLNGEIKRIKMPHYDTSQSMVEQEYVFDNMLY
                     EENVKNRDIKSYPLIGSYKQAIYFRGIEIQTNAPYGYYGYGDYSTVNIKTIAVTYDKA
                     ENDETLLLSEEFETKYGLDVTKSIKEKTKNEIKQKISIMEREKQLMDSTE*"
     gene            complement(31298..32215)
                     /locus_tag="pig_ID_3687_F49_scaffold_3_curated_prodigal-si
                     ngle_44"
     CDS             complement(31298..32215)
                     /product="Thymidylate synthase complementing protein ThyX
                     n=1 Tax=Firmicutes bacterium CAG:449 RepID=R6QXG0_9FIRM"
                     /codon_start=1
                     /transl_table=11
                     /translation="MKIVNNEIEEIKNSIPGKKMEYCGRVCYKSDSNISDTSYIRFLQ
                     NIYKSGHLSVLEHERLIFKIESTYELYRIIPNLKYFKITSYNKDIIVSANIRAWVENC
                     NNVENPFYPFLQEVYPLFFTEKSEVFKFPNIKLVNDEIFETLTEGEKSEIEEFHKERT
                     FKILCSRACSHQIVRHRVFSFSQQSQRYCNFSGEKFGHSIDFIMPIINDKKEFEKTSK
                     EMIFKKFEDSFQEAENSYFSLIEMGARPEDARAVLPNAAATIIVMTGTKQDWNSFFKL
                     RCDEHAQKEIRDIAFMIRDKLGENNEKYN*"
                     /db_xref="UniRef100_R6QXG0"
                     /db_xref="R6QXG0_9FIRM"
                     /db_xref="dpr:Despr_2817"
     gene            complement(32251..32745)
                     /locus_tag="pig_ID_3687_F49_scaffold_3_curated_prodigal-si
                     ngle_45"
     CDS             complement(32251..32745)
                     /product="hypothetical protein"
                     /codon_start=1
                     /transl_table=11
                     /translation="MSQEVDLDKIAEFMNSEPVSEVDKEELENTIDYIDNQLETVKKQ
                     TKEIITPEQAEKQQHNINELTDLMLKQFGKVNKNTDEIYDLFYGPLATRQDRSDASKV
                     ALLDSQRIKVEMMAQIANIISAQAKLEQAKSKASAGQPGIYVQAQNGADVGISLHNLW
                     EGTK*"
     gene            complement(32729..33001)
                     /locus_tag="pig_ID_3687_F49_scaffold_3_curated_prodigal-si
                     ngle_46"
     CDS             complement(32729..33001)
                     /product="hypothetical protein"
                     /codon_start=1
                     /transl_table=11
                     /translation="MFNPDEFYQEIDRQLVGELKTTGKMENAFWQHLGKFANRKLPNQ
                     GSMYDEMISNIERMMKGLKKHGFEQNKKTEWEKLIDKGRKMNEPRS*"
     gene            complement(33014..33832)
                     /locus_tag="pig_ID_3687_F49_scaffold_3_curated_prodigal-si
                     ngle_47"
     CDS             complement(33014..33832)
                     /product="hypothetical protein"
                     /codon_start=1
                     /transl_table=11
                     /translation="MDNYDEYEYDNDEDTNEIDDYNDIENDEGLQEPEDDDEKSKSIL
                     SSLTVKNKKMYFDEELVKDLIINKYQPFLEYGINEKGKRVCTSREKASKEVEKEIMAN
                     LLLIANAIINKYRYWRFESADDLQAEALKAMWYYLPNYVPGKGSAFDLFSIICKRHLL
                     NFTLKGYKHRITGDIDTCFDVANPNEINYNLLFDNLEKCFLDIINKHFVGKKRKKYIE
                     LTAILMEYLVKNNKVVGKNDLLAAFKEYSYKSTEYKKFIDDISSYKEELYEIVK*"
     gene            complement(33825..34718)
                     /locus_tag="pig_ID_3687_F49_scaffold_3_curated_prodigal-si
                     ngle_48"
     CDS             complement(33825..34718)
                     /product="Putative uncharacterized protein id=2563269 bin
                     =GWA2_Bacteroidetes_32_17 species=unknown genus=unknown
                     taxon_order=unknown taxon_class=unknown phylum=unknown
                     tax=GWA2_Bacteroidetes_32_17 organism_group=Bacteroidetes"
                     /codon_start=1
                     /transl_table=11
                     /translation="MVSLEEFKKRMNGLNYEIIKYNGYSKKSLFRCSKHGLFEKKPSN
                     FLQHQCNECTKEKLHNLFSKSQEKFINQAKEIFPFYDFSKTIYYNDETYVTVICQKHG
                     EFKTTPRRLLSKHKCPICAKEDRKKAKSYTVQELIEKANKIHNNKYTYINPKNGILSN
                     IEIVCLKHGSFWMTWNNHINQEQKCPACFTFKGEEKIETYLNKNNIFFERNKRFSNLI
                     DKTNLSYDFFIPNKNLLIEHNGEQHYFNSFKKPIHEWHRQLHHDWLKRKYAKENKLKL
                     LIIPYWDFNNIEKIMEIEING*"
                     /db_xref="gwa2_scaffold_17743_1"
                     /db_xref="baci:B1NLA3E_15725"
                     /db_xref="107343652"
     gene            complement(34872..35654)
                     /locus_tag="pig_ID_3687_F49_scaffold_3_curated_prodigal-si
                     ngle_49"
     CDS             complement(34872..35654)
                     /product="hypothetical protein"
                     /codon_start=1
                     /transl_table=11
                     /translation="MNFKDIFDRAFPIDPSIREEIEKNLLNEGKIKKGLNIFYKIDLD
                     LIKPENEMQQPVQAHEIPEVPEAPIQQPVQQLPPEEPQVPPEQNVNQQSVNNIAEPEE
                     IPSSKPDLNYALSSVVTEEVIINDNNKIIRKSERKISINTEQANEIQSIDDILAVLMR
                     SKKSGVKIFDDFTSEIITLCINQNFNEIKNKLDKKSKIYFEIYYGKSKDDSIGIRINK
                     RPNSDTMTATMLLDNEIISAKFDIEKINQKIIEYRNYEVKKT*"
     gene            complement(35651..35833)
                     /locus_tag="pig_ID_3687_F49_scaffold_3_curated_prodigal-si
                     ngle_50"
     CDS             complement(35651..35833)
                     /product="hypothetical protein"
                     /codon_start=1
                     /transl_table=11
                     /translation="MLDSDEIINLRSNNRKIIIKMNKKYHTIKVGDIFFPSLEEFNSF
                     VNKLTDIAEEMMEGKK*"
     gene            complement(35836..36723)
                     /locus_tag="pig_ID_3687_F49_scaffold_3_curated_prodigal-si
                     ngle_51"
     CDS             complement(35836..36723)
                     /product="hypothetical protein"
                     /codon_start=1
                     /transl_table=11
                     /translation="MEKIFTSPVKNYIQRNGFVMVSNLLIEYQQDLKIDDKELSFIIK
                     IMKNNAIFIHDKELDSTVCSKTLSRRRNSLKKKGILNFTVVKQQDPETGIFCTQGISY
                     DLSPLENKLQNISNKLEKKRQKEAEKIIKENKFIVSSSEIEPLNNLIENYQNYYNEIY
                     NPSKLEIDWYNSLNNKEKEMFKYVFDWLVDSKLLGKIKPRLALFIKAKFRFEELKKYC
                     EENGLLDNIINEEAIKIQNKIDEEYYRFYEDKKDNYAFLKAVERIVNRYWQNNSFPEG
                     AKKLIDNSYENTYNLRKRR*"
     gene            complement(36754..37065)
                     /locus_tag="pig_ID_3687_F49_scaffold_3_curated_prodigal-si
                     ngle_52"
     CDS             complement(36754..37065)
                     /product="hypothetical protein"
                     /codon_start=1
                     /transl_table=11
                     /translation="MNKEKLILQLENIIYSVGNKADNDNLYKLYLNLFNQINFTDYKV
                     TIKKNPIKLIIKHKAFTNKVCLYYQNNILFLENKKIELQDVNKILPTFFMISLDKKEN
                     T*"
     gene            37222..37764
                     /locus_tag="pig_ID_3687_F49_scaffold_3_curated_prodigal-si
                     ngle_53"
     CDS             37222..37764
                     /product="hypothetical protein"
                     /codon_start=1
                     /transl_table=11
                     /translation="MAENKNVTYESLIELLKSLKTETFTDKLSTKQININKDIAINSS
                     GIYFNNISTTKDIEQFNASDLLSRFVEDKQCFHIPSKKNKLMKITKNSVTSSYYLIDS
                     EGYVSIDENWLPENENTNTGETNKNYIVNFFTLTEDPTLKLEKDKLTINEKILTADKI
                     AKIDDIEYMQEADLKEIFGN*"
     gene            37835..41230
                     /locus_tag="pig_ID_3687_F49_scaffold_3_curated_prodigal-si
                     ngle_54"
     CDS             37835..41230
                     /product="Ribonucleoside-triphosphate reductase class III
                     catalytic subunit {ECO:0000313|EMBL:EXG87696.1};
                     EC=1.17.4.2 {ECO:0000313|EMBL:EXG87696.1};;  TaxID=1304866
                     species="Bacteria; Firmicutes; Clostridia; Clostridiales;
                     Clostridiaceae; Clostridium.;" source="Clostridium sp.
                     ASBs410.;""
                     /codon_start=1
                     /transl_table=11
                     /translation="MKKVIKRDGNKQDFNVEKIKKAIKKASNSLEKEYQIPDEEIQEM
                     AESISFEIADSNEIDIEKIQDLVEKELMENGHYEVAKSYILYRDQRAKERFKRTKIIK
                     EIKQKLDGKVNEKQNANVDEESFGGRKGESADLLVKEMALDYYVSPKVAKNHRENRIY
                     IHDLNSYAVGLHNCLQLPLDDLLKNGVAVKDSDIRPAGSLNTAEQISAVFMQIQSLEQ
                     FGGVSYGSFDSAMVPYVRKSFQKHYKIGLKYIKHFSNEKINKFLKEPIKSIEEKHLKK
                     NKEVYNYAMEQTINESDQAAEALFHNLNTLLSRSGSQLPFSSICFGTETSLEGKIVCN
                     SIYKTSIKGIGKYGRTSIFPCQIFKYNKVVNGKKGTPNYSLFKNSIDSTTRRLYPNYA
                     NTHWSVQMKGINYDRNIKKSALLKLKQEDITTYHNLYNWIMNNPDEARRMNLAIDDCD
                     VTVLEEIMPSEEFATMGCLSGTEHLYIKLSNQIYDISIKDFYEFAKTGILKNARKADI
                     FFNQERTENIGNRQIQEKTNVEQGAGVYSITYKPLDVSYIGSSSDIRRRWREHKSNIK
                     ITGGLDAGPCFGDNNVDNFEFKVLEYTKNYKKAEEKYINENITINFKGNNKRYYKDVR
                     AVKVLKERPNWKLISGKQDLINLENQDIQVYDINNNWIKVKHVFKNDKSSSPYMMHIY
                     YNEYGKKHCISATEDHPFFNGKTFTKAMDLKIGDKLYRADGVELIITDIGYHWKKVES
                     YDIGTESGTFVGSDIKMHNCRTNNSFDINFTEDYFIDLIKETVKNNKIPDNYLLSAAQ
                     RDGRGNIAPSTIILPTLAMEAKKKTKNNSEEIVDCFMGILDTAINDCKDGLIERFNWI
                     AAQSPNSGKFMYKNNTMKGYIPEEGIRSALKHGTLAIGQIGLAETLQILIGCDQTTKK
                     GMELAKKIEQMFMDKCDEFKHKYMLNFGNYMTPAENLSYTSFEKFTAKYGLIENVNAY
                     RNDKGELVSRGYFTNSIHVPVWKKISPFEKIDIESQLTGYSSAGCITYVELEDDARNN
                     QKAVEQIINYAMDKDIPYFAINVPVDYCSKCHYQGVIEGDCCPNCGAKEYNPDGTLTR
                     VIERLRRVTGYITGSFKVAFNLGKQKETIDRVKHSKYWEGWNK*"
                     /db_xref="A0A011B0C5_9CLOT"
                     /db_xref="gym:GYMC10_1586"
                     /db_xref="UniRef100_S2YNZ3"
                     /db_xref="1.17.4.2"
     gene            41275..41799
                     /locus_tag="pig_ID_3687_F49_scaffold_3_curated_prodigal-si
                     ngle_55"
     CDS             41275..41799
                     /product="hypothetical protein"
                     /codon_start=1
                     /transl_table=11
                     /translation="MILTRKYWMPSIVTKENCLKINTQRFLNKTDMLILAEKKKAGQN
                     ETAEKLFKGLKDFRFFALKALYEKNQKEIDQRHNEILNALNGIQDYNIKDYTIKVTGR
                     FPTDDWKDIENCLLKLANGIQIFEPLESNKISFNIKTFRENVKNIIAEQKIDSLFDSL
                     KQYIVTRKCDLIKE*"
     gene            41802..42599
                     /locus_tag="pig_ID_3687_F49_scaffold_3_curated_prodigal-si
                     ngle_56"
     CDS             41802..42599
                     /product="hypothetical protein"
                     /codon_start=1
                     /transl_table=11
                     /translation="VSIDLAGDIWIPAIRTKENFLKENSEMFLNEYDIICLVEGRTKE
                     QQEKGQREMAKQALELLYIIKEFFLKRWYSGRNVKRNALEKTRYNEILKSLKSIQIHK
                     DIREYVKNVTGKDPESCSMGKYFQNCLVELARGIPVIGLDREEHEYANGIKFNLNSKQ
                     MRKNVRQFIILHEYGHLFDYFKHYIITGEYKITGTFGGKKEEITDSESSANNYALKNM
                     YRKDRRELLKNSDLSKEKIEDAKRDLNDPKGYHLGSTYLAKVNYFNY*"
     gene            42602..43087
                     /locus_tag="pig_ID_3687_F49_scaffold_3_curated_prodigal-si
                     ngle_57"
     CDS             42602..43087
                     /product="Anaerobic ribonucleoside-triphosphate
                     reductase-activating protein
                     {ECO:0000256|PIRNR:PIRNR000368}; EC=1.97.1.-
                     {ECO:0000256|PIRNR:PIRNR000368};;  TaxID=445973
                     species="Bacteria; Firmicutes; Clostridia; Clostridiales;
                     Peptostreptococcaceae; Intestinibacter.;"
                     source="Intestinibacter bartlettii DSM 16795.;""
                     /codon_start=1
                     /transl_table=11
                     /translation="MRIAGLVKNDIVDXDDGIAXALYFQGXPHHCKXCHNPETWDFNX
                     GXEIDREXLIKTVMDSLTENGVKRNLSILGGEPLAPQNIDNTIYILSKIRKQFKDIKI
                     LLWTGYSFKDIKKXKQQKKILKLVNKIIDGKYIEELRDTTLELRGSSNXNIINLDKXX
                     I*"
                     /db_xref="B0A7I8_9FIRM"
                     /db_xref="UniRef100_B0A7I8"
                     /db_xref="bka:AH68_08005"
                     /db_xref="1.97.1.-"
     gene            43289..43645
                     /locus_tag="pig_ID_3687_F49_scaffold_3_curated_prodigal-si
                     ngle_58"
     CDS             43289..43645
                     /product="hypothetical protein"
                     /codon_start=1
                     /transl_table=11
                     /translation="LAKGSKFKINGGNEKISISGNNIEKQSIKTKISGDISMIVCCDS
                     NAIQNLEASMRNIGNSYSLLMEGRISAKGSGHGQMYKQTAPFSSGTEITIGKDNPDKF
                     SIMPPYQVKYCFERIA*"
     gene            43844..44089
                     /locus_tag="pig_ID_3687_F49_scaffold_3_curated_prodigal-si
                     ngle_59"
     CDS             43844..44089
                     /product="hypothetical protein"
                     /codon_start=1
                     /transl_table=11
                     /translation="LPDGEEKKIPHNIKDYDIFLTIRGIAIYREAKSIISLPFAASGD
                     ESIKITVLGENIVIGTYIVRNYFKESYAILEYTKTTN*"
     gene            44144..44251
                     /locus_tag="pig_ID_3687_F49_scaffold_3_curated_prodigal-si
                     ngle_60"
     CDS             44144..44251
                     /product="hypothetical protein"
                     /codon_start=1
                     /transl_table=11
                     /translation="MQETFKTAGKAFLKGLIPLFLTLVENCFGDKWHPA*"
     gene            44459..45019
                     /locus_tag="pig_ID_3687_F49_scaffold_3_curated_prodigal-si
                     ngle_61"
     CDS             44459..45019
                     /product="Uncharacterized protein {ECO:0000313|EMBL
                     :KKM57689.1};  TaxID=412755 species="unclassified
                     sequences; metagenomes; ecological metagenomes.;"
                     source="marine sediment metagenome.;""
                     /codon_start=1
                     /transl_table=11
                     /translation="MSIKISDSRSFKLQPLKKNNWIFQFSAIPGNNNQSEALAFVAKT
                     CNAPAITFADTVINRMNEQYKFAGNPTWNDITCTFYDFIRNSNVGNDLSAGDILYNWA
                     SMIYNPLTGQMGYKTQYATSATLAQTDPAGNIIRAWNMFGIYPSNVDWGQGLDYSSGD
                     ACEISATFKYDLAIKVSDSHTASESA*"
                     /db_xref="A0A0F9JBG1_9ZZZZ"
     gene            45114..45275
                     /locus_tag="pig_ID_3687_F49_scaffold_3_curated_prodigal-si
                     ngle_62"
     CDS             45114..45275
                     /product="Exonuclease ABC C subunit n=1 Tax=Yersinia phage
                     phiR1-37 RepID=G4KK90_9CAUD"
                     /codon_start=1
                     /transl_table=11
                     /translation="MDFIEKANLVHNNKYDYSLVNYINNKTKVKIICKKHGVFEQTPD
                     SHLRGRGCP*"
                     /db_xref="UniRef100_G4KK90"
                     /db_xref="G4KK90_9CAUD"
                     /db_xref="cyh:Cyan8802_3969"
     gene            45256..45990
                     /locus_tag="pig_ID_3687_F49_scaffold_3_curated_prodigal-si
                     ngle_63"
     CDS             45256..45990
                     /product="Uncharacterized protein n=1 Tax=Flavobacteria
                     bacterium MS024-3C RepID=C0BKU8_9BACT"
                     /codon_start=1
                     /transl_table=11
                     /translation="VEEAVPKCGELKRVNNKIKKQWKETLEKLKKIYDYDFRNSIYVN
                     AKKKIKFICGLHGEVEQRPNDLLNGHGCPVCGIEKRNIDKKLTIDEIKQRSIENHGDV
                     WDFIEKEYKNIYSNIKVKCKFCGKINYKPAYRIIYGKCFYCNESQGERAVRLYLEKNK
                     IRYIQEYTFKDCKYKKVLPFDFYLPDYNTVIEYQGEQHFREILFFEKLEDRQLKDKIK
                     REYCIKNGIREIEIKYNEKIEEKIWH*"
                     /db_xref="UniRef100_C0BKU8"
                     /db_xref="C0BKU8_9BACT"
                     /db_xref="lmu:LBLM1_10840"
     gene            45981..48761
                     /locus_tag="pig_ID_3687_F49_scaffold_3_curated_prodigal-si
                     ngle_64"
     CDS             45981..48761
                     /product="hypothetical protein"
                     /codon_start=1
                     /transl_table=11
                     /translation="MALEEQVKIIEGKILFSKEEIKYLWELGKEDIENTLESEVISKY
                     KSSGWGGINKKKDIINIIDKQLPLLFGENIAKIEDTYHIWLSKENYKKFEKVKNNPDA
                     LVEEKENRKLAQAEELIAKWSCENAETETTDQFLLNIDRYYDFYTGMTPYVEVYFRTG
                     IDKDKKAVWTSINSVEHPFISNVNIKDNGVKTVTVELYDKDFASYSKFAVRKNSSFLN
                     GSSKNIDYYSLDQLIKATLRNDFSSNTYNKSYKDERGTKELDISFTAKYINVNTNKQE
                     EVNISYKIEDANMVINSGLYASKISKTDKQKITKDFKDWKNRQVSKKENFYYNDKISE
                     NQNNNLDEETKLDENYLKMIDESNNNLLSMTNLKIRFGYADYNSTINENEKLRNYFKI
                     KKNIDVDARSNRWWDVSNDYGEDWNVKLHAWMDENGNIKTGEKESASEGHNNYNSKGS
                     SLSIKHNMDSPDQTTQTSRYIDLMITGYKSTLTATGIKYTLTCIEAKEAKLMRKRFLQ
                     RFSEIVDYPEGVLYSLMRMFNEYNKKSLSNKDVKIVFMKDEYDDNSLTQNLLVQKYDL
                     KNLTEEERKNVTYTDTFNAVRNGENIRADLLAKISLGLGVEASLSNYKEISENPPLTK
                     SMAALMNEFCAACPPKKLEQTAKKIYNENGEEIKVDPNEQTARPLKWFSVVDYVGEDK
                     RPITYIVLYYRKQLKPRMIRQYYWGPNLPYNSCVKQINIENKNEFALLSSVKTFNSAS
                     GTVQNRINTKNIVKGDDNKSDEKNTCETLEDVEKFLNDPKNDKGYDIIANSDVTGMAY
                     DIALSSGVYEGTIDILGDPFFLFNGIMQPCTYPIRLNIVVPKNETEMRATDKDKEDLE
                     KKHQNLGTNNEIEGSNQRLHELSGYYLIKEIEHNITPNSFTTKLNILSYPNIEKQILL
                     KGEKPTKLGVNY*"
     gene            48812..51733
                     /locus_tag="pig_ID_3687_F49_scaffold_3_curated_prodigal-si
                     ngle_65"
     CDS             48812..51733
                     /product="hypothetical protein"
                     /codon_start=1
                     /transl_table=11
                     /translation="MSDKNNEQQIKNLENINDLNDRRITAEKQLLNILRKNSKELETS
                     DKKHTKAMEAIVKSQRSFNQTLKETKDLLRDTIGIFVSWNFAGELLNAAKGVVAMEKS
                     LYRASINAGKTADEGKKVVGIAAQMRMNFGATAEDAEKVLKTFVKGQYKGNIEKAASA
                     SYQFARAMGISQETVSKNTLELQKWGKIGPEAATAMYTDIMKVAQGYGMTSEGAEEVI
                     KTTTKLSGYMRAFGKSETQIQKMNLGFAKMVSSMEKVGVSAQDALSMVEKLLDPEKIE
                     ENIPAYAALGVSITDAINGNINPDQITAGMKEVGNKLKEMGPIAGAAYAKAMGISYKN
                     AIKSADLEEITEEAMTPQDTAAEQMKQLTENTKNMTEKINDLMNKFQGLIQGLGPVAM
                     VVFGGLLPKIVKKIVSNLFKSVKDSLKNGMTEGATEGGTRVQKILSEIQNKKIKINAE
                     VDLDQTKKEIRQKGKDDKKLKKLVLTKTGRNAAEALRDEKRIEAKKLLDEKIIAERQF
                     NALLKARAYIQDTINSLGTKGKQITEEEAKRLTKAYNELSKTDKVYKEQKANLDVITE
                     KYKEQHTELKDINKILEDTAGIDLKPSFREAFEKARKDTLENFEDKKLSKQEAKANKD
                     PNGLTKALVNWKNEGKGVGKFIGKHFVNEANKVDIAKPLKDAGKKLGEFGKEFGRGAA
                     EVISKVKIGIAKGAGIVAGSKIGRATGAVAKGAGKAVSGVGGLIKALGKFGPLVGGVM
                     LLVALLMKLEPVQKAIEIVMNKVGGILNKVGKILQPILEEITGVILDVLDGLMPLIEI
                     LAHLIVPILKVMLVPLKILSFLIQKLTHTQAKNNVSLDANTEQMKKEESKPAQIKRNE
                     DGTLSSTMATAKSEEIDSGASKQNTATETRIATVADSELKQKLDVISSHLFNLSATME
                     RYLNFNISMEQKRGSNEDNNLKKQSQVMKESIKDGIASIGVLPVDVMNFPRAKGGIFI
                     K*"
     gene            51744..53723
                     /locus_tag="pig_ID_3687_F49_scaffold_3_curated_prodigal-si
                     ngle_66"
     CDS             51744..53723
                     /product="hypothetical protein"
                     /codon_start=1
                     /transl_table=11
                     /translation="MADLRTVWSNENFDGAIKSNVDFQDDMQLDDMADVGISNIGKAT
                     VGSLKNIVYSNGITKGVAQALTKEKSPEVPRGTLRDNKFDEWLVKAKSKNYKNVKLSS
                     KIGTFAGISDLINASCGLMVGAMGKSATASFIDDMTVKFAGGIDNKAVQFTAGLGVAG
                     ILEKLGNGMAEKLPTAEELTALTLANYYNIYENKPGRYIRDRYGKYNYVTGNYDDDIN
                     GEKTSSDPDGKIASAVKKFTNAGEKVSTAMKKINQYGLSMKGVTDFVADKTKAKLKNS
                     KDYDSMLNSSLIISSQRSDKYEVSLNDAEQWVKDRQEETNKKENSKNFSDRINNNLLY
                     KRTNDSFKNIGCLYIEPYYTGNKIQCFEIPFEFNPKISGDSYEAKYNTEELMGRLLSI
                     RSYVGSDAGTLSIETEYLALAKNTKDETNNQWIGGWMKYWDVKTLEEIEMKYRSLVFP
                     YIDSADSVFARPPIIRIKLGAKNTNDIIKDDNNNKTIDFVGDLFKYPIVEDDKDCIQV
                     TKSLEDFTREKRYIVTNVEISPLNENWGNNFYVAISKENKQQGYRRNGFKVNLSLVET
                     TKNFLDIVPNFKQYYNYATDKEINKKTDIQDSYYGKTTETETGFNLREFEKIKNYKIS
                     NKIKKEENGNFFISQEETNFFANMYRFSKEKIYEG*"
     gene            53727..55352
                     /locus_tag="pig_ID_3687_F49_scaffold_3_curated_prodigal-si
                     ngle_67"
     CDS             53727..55352
                     /product="hypothetical protein"
                     /codon_start=1
                     /transl_table=11
                     /translation="MINLMNNINSFKKEILEDECKNASERRTNLITFSKNYCNFFEKK
                     MKELDNYEQNLTENCEKKMNSVIGKIINKTNNLNTKISSNIYNNTKSNDIISGLEKLL
                     EEYQNFFTNCTELLEGIKTYKSFLASKKFINNEDDENIEYKQDKQAALFAYELNHNVD
                     EYTLNYLNDNKNNEIKSIIYNGTKIDNNISSDILLTLVKGFKKIINSYDEAVDRENEI
                     INNAKIILKEYADKINGLSSEYEKFIENVKKDYTSLVEKDITENEYIEERALENIKKY
                     LGILSDSTDDYLKIRLFLPTLTNEQIEQYKKDEKNKEINDLINCLKDFLDNIKGTGYK
                     NEITVEEINKTEKELEPEKLTYISFNKKEDGVTEESINFFTNKKSVYYNGTEYINDEN
                     DADIDKKLCSNIKRNQYSFISYLKNINYDDLEAQVQEIRENGRSLASFFRKEGYEKNK
                     ELFKKINDYYKNYAETANKILNETVDTKKAEYEAADDVEKNKIVEAIKSKMNRYLLTN
                     MERLNEYLESINLAWCQEDKIIEEIKKRIKING*"
     gene            55345..55614
                     /locus_tag="pig_ID_3687_F49_scaffold_3_curated_prodigal-si
                     ngle_68"
     CDS             55345..55614
                     /product="hypothetical protein"
                     /codon_start=1
                     /transl_table=11
                     /translation="MDRTDLQQTMYNKILGENTKGFVSKFSIDNLEGNNIGQVLTGME
                     YRADLLAKYYLGDSKYGWAIILANHLENGVQDLWLGRKFLIPNIN*"
     gene            55633..56826
                     /locus_tag="pig_ID_3687_F49_scaffold_3_curated_prodigal-si
                     ngle_69"
     CDS             55633..56826
                     /product="hypothetical protein"
                     /codon_start=1
                     /transl_table=11
                     /translation="MKYYLGLVYYNKDFGSTGCIRVMLTQEADENGLSALNAPVYEYF
                     NKYLKYIMPSEVYEDAIRSEDMLKDCIVLGNLGNAYNAGSISIPQIGSMGLICELTDK
                     SASFGNVRYAWLGGIYGSKKYGRKVMLPSDDTGTELGEEDKALVTEGIDDPISNSDYI
                     NKGMYIVKTKTCKIDDYNKVDTKTIDYKNIPGENTFVLKKDKAALRHNKYEEKENNTI
                     QTAFGELLVLDDKITLHRVNEKDNVKTIQEVTFGDNDEGNNQITITNFNNDRDKKETS
                     LVLDNDGNISVYCSGKMHLTAVQGMDIETDDVLNINAGKGIKINSTERTISISSNGVN
                     FIEIIKNMLEFLAQRFTTIGNQAIQITAPANIQETNKILKEMLQGFNTTNTSKTVTSE
                     NKAKR*"
     gene            56842..58722
                     /locus_tag="pig_ID_3687_F49_scaffold_3_curated_prodigal-si
                     ngle_70"
     CDS             56842..58722
                     /product="hypothetical protein"
                     /codon_start=1
                     /transl_table=11
                     /translation="MTTLYPVNIKIEAKIKNFRTVIRNEEAIDSSIDSLFSFLDGSGE
                     IKKIIEKAKKQIKDSYISSNTLVLYSKQAEKNNELTNAIDKSKQLLNKLIEDYNNGKK
                     YENYDDLPDELKQISDVSKLNDFLNNLGINDDTTDEEIQEIAEDAAHELVNALNGNDT
                     DNELANTIMDSVKDELANAGEKDDDYDDGKRKNNKKNRIGLWYEIFKVLEFSANGIMG
                     IQDFQSIIYSMGLATVIGAYFSECLHIAIHLGGACIAAVGTSILCMSLQNIPKGFKTI
                     QNGTKTIDLMTQCQSIADGFSDMIANGTITSIVIGMMVASPSPIPFVGTGTANTNMHA
                     SVKILILVAALASAILLNTAAVVAVAVGPTVTNASAKALGQIIDKADSLLKEKINKVK
                     EVLREKTINKFDNILNDSTLSAKEKAEKIIVETENKVMKNFDELKDWLNNEVKNLSNS
                     IAQNISKLKQNSLVLRFGKNHISKIDDIANKIKEELPKKVNEIIDNGLKSAKEIVIKK
                     GKELTKQEIEEILKKAKIIDESYDKIESLSNKLAIKKVNTLISILKTISSMVSKVIGL
                     SAEDVYEKILKIGTTFENANDFTAMLLSAATKASILLTLAQPVETTAGSTGTGLLLPV
                     GP*"
     gene            58753..59325
                     /locus_tag="pig_ID_3687_F49_scaffold_3_curated_prodigal-si
                     ngle_71"
     CDS             58753..59325
                     /product="hypothetical protein"
                     /codon_start=1
                     /transl_table=11
                     /translation="MIDIEEFNSEKVEIVEKKDFEIVNCVAKKNNNDEISFLVRNKLA
                     EKFKEPKYKILVYENIKTDKKKTIILLENKEQMDYLALNLKEFAVLGLFRDKPKANQI
                     SKFELNIQKWCNELQRYLENILQFKGIVKIQAAAINGELLTFNIIVSGKGTNNKIVEI
                     AKQISKNMTYKMLNYNNDEIFNILNDYYKS*"
     gene            59344..59976
                     /locus_tag="pig_ID_3687_F49_scaffold_3_curated_prodigal-si
                     ngle_72"
     CDS             59344..59976
                     /product="hypothetical protein"
                     /codon_start=1
                     /transl_table=11
                     /translation="MENVIDEELIDNVVATIEEETIGEGENAKKRICFRGILSEADSI
                     NGNHRVYPKSVLREVFEEAKSKAAKSGQPIIGELEHPKDGHINLERIAVTFPEFTWDE
                     EKGQIAGKAVPTLTEAGKVVEGLAKSGLKICFSTRMSGRTKPMTEDRKRQLNITEDCV
                     EVMPGAKLISIDVVANPSCQKAITDTVYEEKQKEPENNLPTFKEVFDACF*"
     gene            60032..61339
                     /locus_tag="pig_ID_3687_F49_scaffold_3_curated_prodigal-si
                     ngle_73"
     CDS             60032..61339
                     /product="hypothetical protein n=1 Tax=SAR324 cluster
                     bacterium SCGC AAA240-J09 RepID=UPI00031537E5"
                     /codon_start=1
                     /transl_table=11
                     /translation="MPKKTTEEFIKEAKEKHGNKYDYSKTVYTGHRNKTKIICPIHGE
                     FECYPIDHIRSKSAGCSKCNIKKAYTTKEFIEEAKKIHGDKYDYFLVDYKNSYTKIKI
                     ICPIHGIFEQLPNNHLQGSKCNICYPNGTSDFNLKKKITKEEFIEKANKIHSNKYDYS
                     LVNYINNKIKVKIICKIHGVFEQRPDMHLQGQGCPECGITKRASNQTKTIEDFIEETN
                     KIHSNKYDYSKTIYKNNRNKVIIICSEHGEFLQTPNKHLLGRGCPKCSGKNRTTEEAV
                     KILKSIYKETYDFSQFKYINATTPSKIRCVKHDYWFEDNFHKITTNVERKCCPKEWQS
                     KANLLIKEILDKHNIKNIPEYTFKDCKYKKELPFDFYLPDYKIVIEYQGEWHFNDFKG
                     NLKIQQKRNQIKREYCIKNNIKEVEINYWDFESLEKILMEKIS*"
                     /db_xref="UniRef100_UPI00031537E5"
                     /db_xref="A0A0F9YA59_9BACT"
                     /db_xref="lpu:LPE509_02111"
                     /db_xref="UPI00031537E5"
     gene            61361..61846
                     /locus_tag="pig_ID_3687_F49_scaffold_3_curated_prodigal-si
                     ngle_74"
     CDS             61361..61846
                     /product="hypothetical protein"
                     /codon_start=1
                     /transl_table=11
                     /translation="MTLNEIFTEVQYGKEYAKQKALKENISKYYDEDLSLFYASKRIK
                     DMAKEVVVSENEEKKINRIASKLTVLEDRLETGKLMSDAYRKMQTAAVIDDCKALMEE
                     ITASRKVDTRKLEVFAKIIGDAKYFVENNLDDKVVLKDSSNLLLNKLIKEEQSNLANI
                     L*"
     gene            61925..64012
                     /locus_tag="pig_ID_3687_F49_scaffold_3_curated_prodigal-si
                     ngle_75"
     CDS             61925..64012
                     /product="hypothetical protein"
                     /codon_start=1
                     /transl_table=11
                     /translation="MLLKENIIDKFRFHKVSNLILEGLSENEMKEQKKQLDETFNGKS
                     SIKILTHVDMDGYCSAITLYRYALSKGIKPNNIVIEFGQYGDRNNKLKISSTPSGKSQ
                     GVIVSDFAKLPTERIWNLFQQSTGFKASERKQQIVAFCNSRDFSKMSEEEFKNLYKKF
                     PIVSKEQRNENTFSSLYTALKKYSELKNRKQNPIQKITVDNIENYRQQTSNPDYEVDH
                     HDNSNDNLRAGDRGVIGVECPSNAGMLAEIFGGWSQDDIDAINMIDSAGYKEDELIDT
                     VFLNGKANTTESKKLAIIINSCIEQASKKDKGAAIRIVKNSACSLKSLYQNLKEAQMI
                     NSKKMEMLTALKKKSGTEAAKEISKLSSELPDDVKNGGKSKKKKFNGLDRKLFDPDSH
                     YYRNREGKPISKMADENDIREKNKKNTDITKTGYLTRDDKKELENITSKGDLATPEEK
                     IRKTTLENRKGHITSCGPFAMLSAKDFSELKTYPSRYVASLYTVKGQRFPYSIKRYSD
                     FIQAAKNPLFKEEPGKPKLDFSKVAPHVYNDVKNELKKRVNNKEISKWTYDQVVGDME
                     FNSGGHGAIFSIQGFDNLKLTGQNREKFYKASDFIKRAEAVTKANRTDKKDVKVAKKE
                     RYNQLTANKQKVLDDFNSPEGALTKINNLKQDIMDLAIKSIIKWTCYLYPISKEDMDR
                     LKTDNKDFEDESK*"
     gene            64065..64952
                     /locus_tag="pig_ID_3687_F49_scaffold_3_curated_prodigal-si
                     ngle_76"
     CDS             64065..64952
                     /product="hypothetical protein"
                     /codon_start=1
                     /transl_table=11
                     /translation="MTEEKTPEGYVPAPTLDLSKIKNITAAKDTVGEEFAEKVETNAK
                     KARKAKFCFTEEHDIEIPTGGLLYQDAEDKDIRSGIVRLQPMSLADEEIISNQSYAKN
                     GSTFRHLLNNCVLNNFDVKKFAAYDVYYLLHALRRITYGNDYKFEITCPDCGKKYEYS
                     MDISQAEFEQLKPEDNVHSVEQITLPVSKYTIVIKMASLGDEEEVNRLSKRYEASDVV
                     LGYVARTISILDDKNEPVNPNDFVDFFEALHGRDRAEITKRFEKLDDLKIPSLNVVCP
                     KCGAEEETTIPFNKEFFRY*"
     gene            64897..65196
                     /locus_tag="pig_ID_3687_F49_scaffold_3_curated_prodigal-si
                     ngle_77"
     CDS             64897..65196
                     /product="hypothetical protein"
                     /codon_start=1
                     /transl_table=11
                     /translation="VEQKRKQQYRLIKSFFVISEEAAFEHALTTRKNVLSLVKHGFTR
                     EEIYYMPIGEYLDYINILNEEAEVAQSEINSTESNIENKMQDIKMAGNTMPKNFF*"
     gene            65252..65611
                     /locus_tag="pig_ID_3687_F49_scaffold_3_curated_prodigal-si
                     ngle_78"
     CDS             65252..65611
                     /product="hypothetical protein"
                     /codon_start=1
                     /transl_table=11
                     /translation="MKGDNFSGVVFYDNNGVVFSKNERQLIAENIKRILTTRKGERLN
                     EPEFGSNVQRYLFMPQMAINDLIAEIITSIQNNEPRVTVSSCTLTSANQDGIIHIKLD
                     LILNKIDSETMSIGVNI*"
     gene            65611..71286
                     /locus_tag="pig_ID_3687_F49_scaffold_3_curated_prodigal-si
                     ngle_79"
     CDS             65611..71286
                     /product="hypothetical protein"
                     /codon_start=1
                     /transl_table=11
                     /translation="MASTQNLTELPTIQYTGMDYSTVISQIKEIIENNSNWSKNWTQF
                     YNSEAGTMLIQLMAWICDNLAVRQDVLYNEQYLATASTTSAKLRLLNQINYIQKTPSA
                     AIVPLSIEFNNITNKTINLSCCRNNESSISEIQNSIFRFYGSDINGRNVPYEILSVNS
                     DGTINYTTPIKLNPGAVEYTEDSVGKQITAVQGKTVYKEFKSDTNDGPVFVLDDSNID
                     LKTLVVYDITDNQNTLHVKVDNFXDTKVLNEELVNYIVEKNDEGYFQIRYPGSELVRY
                     RNSFLSSSLFEAGHTIGVLYRVSNGSDGNIPANYLLSNETFYYSDGESVSATISNILS
                     GYNGKDGESLSEAVKNAPLSIMTMNRAVTIDDYDRLLKQNDLVLNCKSYSPENMPEAF
                     AKYFGRKINPQEVFSFMILNKNFNSCPTNKLNYFPWIELNKEPILNEKYVFGNANMNV
                     TLASSDIYRNVYIKDSYANYKKTAYASSEYDKGTDKGQWFYEHYDYDYYKNDKFIDNY
                     KARMLKNFTLFKTGEYFRDTIVDEKTIEQYQMKIKLHENKSDSLYINNINNTINKTSS
                     LSTDKNVSEEEVSAQYTATKAADYIDCINYKFIKFVLDDNLVITVDVQKEMENLSEYD
                     IGTPGNAGYVKAEYKSYYLKITNDKKSGEKEYWENLKNNYTIAQAKKLMLSYINSKEY
                     AEHRKGILELIREAIEEYSNFTYEDKDAPEVAEIMSKGEIKERINSKTAIYSYEDNLY
                     VLGEPNDKNFYTKVYETLDNSSIAKNETELDEPVSKQEYCYKSVLANGSTAFIDLGMQ
                     DKNLDFGNNTLDVVNGYLYNNYKYTVDTKEGSYTAAEKKCLYTLKINDKIYAFRLDAY
                     TAIKAFDMFNQLKQSGASTGSVNFYDYFTYLGKGDLFSNISIEKILASNELNQTFSTI
                     LSKYPKYLSREMVSSSCILKDRIIKVKGDIGYDDNSNIDFVKFSIGSVATTLEYLVSP
                     FNTEEETIYMFVPNADGKGGSWIDIKADNTEYIKKNLRLATGKQKDMLTDNDRSFWIN
                     IENSIDISNEFKNSGLWNGIEGFNSNSIDRIISDITSKEELTEDDIFNFRNILGGKLR
                     VRYISKANYDTNASIRLGQETLTNTYPSGKEYDIRFEYINGETDLRISSVAEIEYSDK
                     SISENNKILIGGNENGTIPKDLIQELLGSRKQYEVSPVNYVGLSSKVAKIVNEKLFIS
                     SLNKGENSSLYFIQVAQRENLELIFFLGLIDGYCYLLNNNSSNTYFERARSIKSYGYR
                     RVELYIGDEDNNNTNIYNGIPYDDIKAIDDEAAKKLEQNIINTTLSVGDILVTSNDIN
                     YSNSTDFYLSYVLKNSNEIQINKRENFYYSSDEKTNDFAKPDIVGIEGEAVEKNANGD
                     YVISSQKSRFGIKITKNPVNTNSYYAIEQNTYKELLSIENKPVNIETMAFEGLLAGTS
                     EDDPVYTQFGGAGRGIDTEKYKWDIVKSVLEYEVPVIVSIDDCTSALPKNGTDFTYSS
                     DYDDYLLIANPGPVKQATGSSLYNALLIAAKESSNDLLSNNYYTIVKRYYNSTNKIVL
                     SGLTQTDSGNITFYYPDKATGNKCFEVTDEKVLELFPDKYDLAVKLFYRNMFGTNKTN
                     TEFYNLYPKEKMVGVSYNENNELDYLNDNEVVCYLNTDHTEYFYCPTKKHHLKFVYRG
                     FVDYQNKESHFGDYYVSYRGKSDGTFTGGYNFFLNKTKYSTFPDCPFYLHFVNDRTYE
                     YKRTSGIYKTEQDMITEYMENYKITGTEINFLKPYFKTFDIVATINYNANYDLVTVRT
                     NVEKALNSKYKIQNISNINIGNKIYRSDIFKTILSVTGVESAEIVYFGYDYENQVKCP
                     DQKYYLMVENNIESTDNSEFYVVSVLATNDTNHGLVLSYKKSETTQVGL*"
     gene            71326..74520
                     /locus_tag="pig_ID_3687_F49_scaffold_3_curated_prodigal-si
                     ngle_80"
     CDS             71326..74520
                     /product="hypothetical protein"
                     /codon_start=1
                     /transl_table=11
                     /translation="MNFIQPKYEELYNKLSNNNKLRNFLIKNRALVTVEDFYSNYGID
                     DKSKMEVYVKQNNEQVYKNLTELLLPEQDYIKEKTIDFLVASGYNKEEIKYACGFSTD
                     TILNYDFYWEIFFTCKYCYTESFFQNNWEKFIPECDFEEMEKNESAYAFMDAIMKEFD
                     HLDYILKNTKKFKDYKEIPFEYINYLSQLLGVEQKTFMMDSDMAAQYRVLAENILDVY
                     KQRGTDASWELLFNFLGFNVTVEEYYFDRRRLFTSNGMNLEMNSTNINDYRYYLTTID
                     PRENYLEQLATNEIVTDIDFSEIKNLRNFNHLVEKYGLMCVLGYDDSYIYTKTKRNYE
                     TDYEEKGAEALGIYTGDVYKYFKTNYLRIKPSLKFESGNFTMDQLYQLGCLLNFLTPE
                     FIQREMYTIIDTGKDSEKIIINYSRDEENDNFYILDSEDWDQSYSQKYLINYDSYKNN
                     SSASYSSVPKVIDDLGNERIYINSLGENQHFANNRFYNVFFNPLSEKIKLINSTKYWG
                     DKIKIKDATGKIYPVWRTDMNYKFGGITHKIDSDLKEKGEQLQTLYLPQHASLLPPNW
                     VKKNWDNIESIDLNGFENKSIRRFIKDMNNSVTIRWKTDLPIEKFLKEDISEEELKTF
                     SKEELETRSKFFEKKWKNVSNYTWKIYGSPLTKEKLKIFIDTHDNIINYDYLKKELFA
                     NNDFTNLGFKENSKYEIKNYNSSIGTERIQNNRLSENILNALDGNDCFFISGNKNFST
                     FYVYKAVYKNKYQKYDIYKFRPEPDNRIESTKFVYPTYNSLLKSISDDGKTFTYDKTK
                     EIVKINSSSSVNFYVTADKEYYKPILDTTGNKIIIHSKNIGVNPVSIFLPLQDSKKIK
                     EENILGSFYYYNAFKNDEEERKIDETYLELKERRHPQLMQYKYANIYKNDLIYSTYDQ
                     KLYIILFNGVISFNTNSTNVTFEYGSKNSIKSYNNCFGVKEVNFYGKLKLDNDGIYRI
                     YEYDTNYKGFNEQDDDDNYILNNYERIVEWENAGVSSSKINRPIKEKTDRLFDNLNDE
                     NKVANNILSEILLTMEDKFKNRDLISWEVEEGEV*"
     gene            74517..77819
                     /locus_tag="pig_ID_3687_F49_scaffold_3_curated_prodigal-si
                     ngle_81"
     CDS             74517..77819
                     /product="hypothetical protein"
                     /codon_start=1
                     /transl_table=11
                     /translation="MKTSKSIIRVIDKYFDKYKGIYTPYEIETNATLLSFFKKTYALL
                     KNNNAFDDEELVKTYIDCTKAAVKTIRFIENSKIYKFKFTLDSTKGNPKAYAFLDCVE
                     NLSNRYTNRNYDKKLLEEEQKIGYNHYYDENIYLSKGLVPSYNENEEGSVEFKIDDNP
                     NLIKICLDGSYIIWKNKVAKKYSNYQNFKDQIILMDKDDSLLDFYQTVRQVKDAEQNT
                     EYFVTFAFEDGFTVNANNEYEQNNGLLLELFQYVQKSFENKTNILEKYLKQYFYNTLV
                     EKYRTKEIVDKETHLRTNDISSTNNFMAFPKIYETLMGKAGKIGSSNTIDYDINNSAY
                     IKFPFKSSILKTDGRIYFYINKKFLNDNLNLIKNYDKIDYDVNGKSFLYSFYNKNVTA
                     IQSCTSEYTNYFDNINDYGEIGNSETGKDSNKQAARYIKIYGDKLKEQILKQNFFAIT
                     PKFTPDVNDFLTSYYFQNAKKIEKEFYYNENYSSSILDITFDRLYMILSLQTELRPDK
                     NVDFGSGVLNTRKTQQKFYDNIVSCVSQSYTTSKDSNFKSKEFSSLFDDRETIVVATS
                     DTIVTTNQYGYANVRYDETGTYFVEAEFPKFKDSMLYRKGNELWLECSDFSEHNDINS
                     INQVRIILKRDNTKRLLFNVDRVENEYIPTKVNMLEIDIKTPEEFNISYISNNGLIIS
                     DNTNGLNTSVEKEIVSIVGNAYENVYIQKEDNDYYFEFTPVNEITESYLFDDEIIFNR
                     KEISLKEDTNGQAGDYILIINGEKKEKTEYEINKYLVLKENSYTIKSQIGNQEECQIL
                     DYVSVMGNPKRKELGQYVYNSLYDNVPSAYEKEHEKIFLKIYPIKKNISIYNKGCSFG
                     LEKQNVLTVHRNLNNKVIKVSNNLSWYSLPTILYLYPKIYNIKPKKTSQPYFGLSAHK
                     RADFGNIVKMLKLNNKGLFINGKFTKKPNAILAEKYFNNYEINKIIAKYDIKENSIGY
                     DFRKDKFFIMHTNIGHPFKKSIIFSENAYSYDQIKQISLKEDKNIYDYSRSGIFKLIS
                     ENFNIVPDVKNSKVDNNGFNFITEMNSNNLSIYDFKEAEHKIENFKANIYSLINPKIN
                     INYELILNEHKS*"
     gene            77840..78580
                     /locus_tag="pig_ID_3687_F49_scaffold_3_curated_prodigal-si
                     ngle_82"
     CDS             77840..78580
                     /product="hypothetical protein"
                     /codon_start=1
                     /transl_table=11
                     /translation="MGNYLNPSILTDGIDNLAGRHIGWLLVGKPISSDSVITNGSMPA
                     SDAVIAGIMDPVQVKLSSIDENNKLILGNIGYFVSNTDEPTAPSIASKPSLTSSDGIE
                     ITNEILATEDITKIAIDGNSIGQISLFVRNTSSQSTILPSGVIAANKEQRYIDIGSGN
                     GKILLALWKENIDYTKESFATELKNKYVDDDTSYIPPSSNNETCNKYIESILFSYDVM
                     ASVSRCNDWNYTGFSVGEIEVSLSGLSS*"
     gene            78593..79861
                     /locus_tag="pig_ID_3687_F49_scaffold_3_curated_prodigal-si
                     ngle_83"
     CDS             78593..79861
                     /product="hypothetical protein"
                     /codon_start=1
                     /transl_table=11
                     /translation="MLKDIFIKKNKDSTNEKILKSIADGYVDIKAYKHFEDGSKKLVY
                     HDTGDNTVTNWMRHAIMLMLSGYSLSNDGKKSFNSSTSQVDNEQITKPSSEYHTDDTN
                     ADGYCLNGSQYLWSSTELKGYPVSSNNDLYNDPETYAIFPTKILLGTGCEYTDWASLK
                     EENEEDNATWYANMVKQYGDGDEDLAAKNFNMLTGITESTDTTESQNYTCNVYSGTIG
                     IQGVYSGNGTIQKSVTVNDPDTTTNISTSADMANRYGVVGAIKTLYLPKEGDEFSKKI
                     IESTVSDSGRLLQGKYRGAGRPCFVYFNRTKIDSSNGELDWDKQVSDIYVSKDTSTDF
                     LNRITFRVVIPAQSSGTGQVGTYNPFNGYTFKQVGLFNDVLFSTRSAKNADSIARRNM
                     PCGMMLAVKNIQNFSKTADTSIEFTWTLTI*"
     gene            complement(79839..80525)
                     /locus_tag="pig_ID_3687_F49_scaffold_3_curated_prodigal-si
                     ngle_84"
     CDS             complement(79839..80525)
                     /product="Uncharacterized protein n=1 Tax=Flavobacterium
                     psychrophilum (strain JIP02/86 / ATCC 49511)
                     RepID=A6GWW8_FLAPJ"
                     /codon_start=1
                     /transl_table=11
                     /translation="MDFIEKANLVHNNKYDYSLVEYKGNKTKIKIICKLHGVFEQMPM
                     NHLKKQECCPYCNGKKKNIKDFIEKVNLIHNFKYDYSLSEYIDANTPLKIICPIHGEF
                     KQLYRKHLQGQGCPKCRKSLGEKNIRNFLKNSNILFEEQKKFTNLKDSKFLYFDFYIP
                     SKNLLIEFNGIQHYSNTFNKSLHEWHRQLHHDWLKRKYAKENGITLLVIPYWNLSKLN
                     LILTKLLMSK*"
                     /db_xref="UniRef100_A6GWW8"
                     /db_xref="fpc:FPSM_01858"
                     /db_xref="A0A076NXK5_FLAPS"
                     /db_xref="A6GWW8_FLAPJ"
     gene            80592..84545
                     /locus_tag="pig_ID_3687_F49_scaffold_3_curated_prodigal-si
                     ngle_85"
     CDS             80592..84545
                     /product="Uncharacterized protein n=1 Tax=Fusobacterium
                     nucleatum subsp. polymorphum F0401 RepID=S2LNR2_FUSNP"
                     /codon_start=1
                     /transl_table=11
                     /translation="MKNKYFGNILYENLGDKIRNTGNWTEFYKASDKFSARTLNRPIR
                     ANYEDLESIYETLQNICKTLYGQKENGILPDVYEEMNSETLTEGHFFKKEETFIRIPT
                     GAFFAKLDDEQAKYYKTSYEESNQYSRDFYIDNDRNAALIFNRPNIELFERQLAEHFN
                     IDLNDQDENIRLYCENYTDSVEITNPSTEEEQYIDIKNKYSRKQKIRYYLYFDTTKYN
                     YVTKTNNNGTIITSEINSGRIPIDSKKYCSNVFDIVEQVKNSYGNYLTQEDNEFGLEE
                     LVPVDCKDWSDGKYIIFFNPSTKTAEDNNFVKYSDSGRFGIISSKNINNIFGVNENYK
                     IIKLFEISLNFEYDINNIRRCVVDKNNIKSYLSKIDRTTIDVKNINLTNALNSLVIER
                     VKHNDIEGNINIGEAHIKQDENLGARNISIGLRSLGYPEVNEEDQNPTLDSQRYKTNI
                     GYDNISIGTNAMKRTSNSIEDGMAEKNIAIGTNTLLNIGTGKKNIEIGTGNGYIKNKE
                     GNINIGDNLTAYDQEVVLGNYNIILGDKNAYKSFKINNENIIIGNKNNNNDDSLTIND
                     ENIIVGKNKLGEVGSKNIIIGNNEATLNSGDNNAIIGLNNTAGKRNNDNYVIGSNNCN
                     GILGNNNVIIGHSNISEESKTEEIENNYIIGKENNTNGSNSFILGAGNTTSTENNYII
                     GKENAVSSDNNLTIGTENTVSSNSNKIYGSQNNILSNNNIAIGDGNTVSNEKNNIIGN
                     NNKSAGKSNFIISNNKKVSNNNNIAIGCSNEPNNGDFDDDNQVIIGPIIGTTFRENGL
                     KNDVDKISASAIKIDGKKGNIKQYFKTAEFIGNTATFDGNVVIEAGSLQANRYIAQSL
                     AGKDMYVNKDDEHTIGVPISGSLYPSIFPDTPKDSITEYKSFVGSLSKKDSTGSEKNE
                     AFDFVSIRENNGKGASYETAATEGSIIFMNRGTGRLYSSVQNNGKWDLDRQYIDSTGN
                     QSIDNTIEFKDGLTVPEKEKTDKINTIVANGLEVRGNVVIKQKNNRTNKEYNSFIIEN
                     PTTLNQKDLYIVGSKLRTMEILKANDPEEISTYNLINVDSEEENINIAANHISAFLDI
                     GMNILSAGNLTEKYEGKANIKAKDEFKLDCYNGNAIITAKNMVRLTNDLNFNTVFELS
                     DGNIVEKATNIEIGNKDTSILNLKGNLSRIDADTSVTINANSQVVTFGSVENNQKYSF
                     VASSRIKVVGDAEATTFTATSARKYKKNIIPTTHKAVDEINKIGIVDFNFKTDENNES
                     PRIGFIADDTDEIFSTKSKDKMDIYNCIGMLLKAVQELSSENKELKNRISKLENK*"
                     /db_xref="UniRef100_S2LNR2"
                     /db_xref="fne:FSDG_02522"
                     /db_xref="A0A017H470_9FUSO"
                     /db_xref="S2LNR2_FUSNP"
     gene            84568..85329
                     /locus_tag="pig_ID_3687_F49_scaffold_3_curated_prodigal-si
                     ngle_86"
     CDS             84568..85329
                     /product="hypothetical protein"
                     /codon_start=1
                     /transl_table=11
                     /translation="MTLDEAYKLAEAVQDIDNVNVKDLRNEKNKNGIPTRGIVILDID
                     DTLVKANPNVIKCYKSINGKEQALTTAQFATDPDKAKMGKNVIMYDKEPPKEGIAFSI
                     REFRNPEKVYNSIVLGTPIVRNLQKMDEYLDKGWDICFLTARGLEGTVTKALQAFLKH
                     KLPSGQFVPVGKQFKTALSAAVNDDDIKYLGADDGEKKANMLRKISSYYNHVVFIDDD
                     ARNLNSAEGIHLDNLTVVKAAKLEQTVKNISGENK*"
     gene            85326..86750
                     /locus_tag="pig_ID_3687_F49_scaffold_3_curated_prodigal-si
                     ngle_87"
     CDS             85326..86750
                     /product="hypothetical protein"
                     /codon_start=1
                     /transl_table=11
                     /translation="MKDLNFLVEKLCDVKKEIISEAISTINNKMFNMLTNMLKEKGDG
                     KIQQTEKGTTRKQIVLYDDCISFMRCIGTAGVGDEQFTLNGNSKPVGANGIRKAYEKV
                     MADFNAYKKNENRLSNKAYDRSFFAAVDHCYKLFKQIDLNNLAELDDEEWDAKANSFG
                     KDKDGYMPTNNIPKLDKEKDFDEHGKMSKNLPAPFKKTSFRKELILAISKLRGAITQN
                     IIDDVLPGASEEVKAKFNKLSYKENITPEEEKEVKNILDKYNGRLEKGIQISNENSYR
                     QADGKSDEEIAKIKTANLQANAVNRQKELRAEKQREAQEKLKAGEKMEIKVADTYKTN
                     AYTKIVKLLLNKWISENAPADDNHKIVFYGKVPTSYASAKTATSQATLTFIPTVEGIG
                     KSKGAADLEKALEEIKGLPKFENKYYCLRTSRDYFFTPGEMKYVDNRAAARGNTDKWK
                     IAVQKWLGLKSSTVTESKINYFNY*"
     gene            86909..87730
                     /locus_tag="pig_ID_3687_F49_scaffold_3_curated_prodigal-si
                     ngle_88"
     CDS             86909..87730
                     /product="Uncharacterized protein n=1 Tax=Plasmodium
                     yoelii 17X RepID=V7PCF6_9APIC"
                     /codon_start=1
                     /transl_table=11
                     /translation="MADAATLNLLDKQLDEASQKYIQESIEAWKESVTNQLVEQMEQE
                     KQAKLEELEEENNAYREKLKEEFTEKMLDGLNELKESVRAEVTAEVIKNNPELKIFEQ
                     VKEIVAPLVSENYRDNAYEDTITKLSEEVEALRREQELNEGAKTLASLLAPYSEKTQK
                     LVLSLIKEGNSEEVTEQFYNIFESLSSVFEEVGDDSSDDEDDSSDEDDSSDDEDDSSD
                     EDDSSDDEDDSSDDTKTEGAKDDSYITEGIKGLDNEAKKSNPYSMRNILKSYVNV*"
                     /db_xref="UniRef100_V7PCF6"
                     /db_xref="V7PCF6_9APIC"
                     /db_xref="msd:MYSTI_03004"
     gene            87749..89290
                     /locus_tag="pig_ID_3687_F49_scaffold_3_curated_prodigal-si
                     ngle_89"
     CDS             87749..89290
                     /product="Gp23 major capsid protein (Fragment) n=1 Tax
                     =uncultured Myoviridae RepID=A8WEA4_9CAUD"
                     /codon_start=1
                     /transl_table=11
                     /translation="MIENNLIEKREYEKQLDARWNWITEDISDPDAKLNTQIVLENSY
                     KKMVGQGSIPANWLQENVLKEEDTINEVQTSGAVGDYVIPKVMFPVIRRVMPELIANK
                     LVSVQPLQQPTGVIYYITYKYSNDKGEVKAGDEFSGNPYHTSPAFSTYYSSEKLGPLY
                     VKVADSTKQTAADAKLKEDVEKAFKFLGEDATNAAAYKRIEIIDKTTHKALLAKKVAV
                     SGDNIQFLSDDSEVILAKANVTNSTLTIEETAEKIIGYEAGHEVVAYIVYNQEGSSHI
                     PEMEFDIDHMDVSTTERKLKVRWTKEAEQDMNAYHKIDVEQELIKVASVQTNYEIDRQ
                     IMNSIDDIVISQLTGTYDWANDEDNGTAGNYLDRHRALAQRMYQYCTKVAMYNRLAPA
                     DWGVCSPQVAAALQMLPDWKAGEISNNKSTFYNAGSLGNGTVSIYCDPNRLNNDITLG
                     YKAKDSTYGAGIVYSPYANWMSATIVNPDNFNNIRGTFSRYGITATPRAEFNYARVTI
                     ENFAI*"
                     /db_xref="UniRef100_A8WEA4"
                     /db_xref="A0A0F9QC12_9ZZZZ"
                     /db_xref="A8WEA4_9CAUD"
     gene            complement(89353..90348)
                     /locus_tag="pig_ID_3687_F49_scaffold_3_curated_prodigal-si
                     ngle_90"
     CDS             complement(89353..90348)
                     /product="Uncharacterized protein n=1 Tax=Salmonella phage
                     STML-198 RepID=K4I2Z1_9CAUD"
                     /codon_start=1
                     /transl_table=11
                     /translation="MTMEEHIKDTHLYIYKITNNLNGKTYIGQHKSNLKDDNYFGSGT
                     VIKQAIKKYGKENFTKTIIQECLTQEELNKAEIQWIKKEKSIGKAEYNIAGGGQKCSN
                     PFQYKTEEEKRKIYNKSGKSRKGRPSGSSGKRFKKFDTGFHKAIQQPCKSRRSIQCLE
                     TGQTFKSIRECSDILKISHEAIKDYLDNGRTTPIGGYTFKEIKLKIPYVIILENEQTF
                     ETIMDCANFIGCDRTNVIKNIKKKTKQCSGYHIVYFSEYDKNNNPYLGLPRYNESKQK
                     YTTKKGHSVKCIELNKTFKSLAEAERETGANFTNISMCCTGIRKTAGGYHWKYSE*"
                     /db_xref="UniRef100_K4I2Z1"
                     /db_xref="A0A0D3MWQ3_9VIRU"
                     /db_xref="pln:Plano_2883"
                     /db_xref="K4I2Z1_9CAUD"
     gene            complement(90541..90909)
                     /locus_tag="pig_ID_3687_F49_scaffold_3_curated_prodigal-si
                     ngle_91"
     CDS             complement(90541..90909)
                     /product="hypothetical protein"
                     /codon_start=1
                     /transl_table=11
                     /translation="MKNFLEAVEKLAEECVVKVLEVSRNDDYKIVYIDKREQKSKSPF
                     LKDWVEEHINNHLIPVDYAEGFKHFINSEYAFKTFKYRKYIHYKMKRKMSPYEDWVES
                     VITLIPKNENTFYLIVYNIE*"
     gene            complement(90922..91824)
                     /locus_tag="pig_ID_3687_F49_scaffold_3_curated_prodigal-si
                     ngle_92"
     CDS             complement(90922..91824)
                     /product="DNA polymerase III catalytic subunit, DnaE type 
                     (EC:2.7.7.7)"
                     /codon_start=1
                     /transl_table=11
                     /translation="LDYEELKKLILDKTKSFPQYKERAIQELVRAKIAYSDGINLVEE
                     LNKLKSENNLSDGYIIPFFLGLYEEPKEIKPIELKQTKSGGGGGLDIDTDLSTAGKPL
                     VKQFLEKKYGKDRICSVGTYGTIGLASAIKDILRYRKVNFSISNKFCSELNNELSFEE
                     NMSSYQKNHPDLYHIYEQYKPDLDFVPKICNMIRSVGKHAGGLMILDSPIYECLPVVR
                     PQGELATAFCESGSLQELDELGYIKFDMLAISQLDTIDQALDMAEEEGFFKIEDDDGI
                     IKIVSKAYLLEKGITEEEINNVER*"
                     /db_xref="sgy:Sgly_1743"
                     /db_xref="UniRef100_R5LC70"
                     /db_xref="A0A0F8X4I9_9ZZZZ"
                     /db_xref="R5LC70_9SPIR"
                     /db_xref="2.7.7.7"
     gene            complement(91868..92164)
                     /locus_tag="pig_ID_3687_F49_scaffold_3_curated_prodigal-si
                     ngle_93"
     CDS             complement(91868..92164)
                     /product="hypothetical protein"
                     /codon_start=1
                     /transl_table=11
                     /translation="LEAQAPQIANCITFNGILTTNPVDVGGGYFAFNLIGKNKEEFPL
                     ILLKTSKEELHNNSLFANDYVAGVGFLKKMQEQWTIIVYQINRLPTEKEIEKMN*"
     gene            complement(92136..92609)
                     /locus_tag="pig_ID_3687_F49_scaffold_3_curated_prodigal-si
                     ngle_94"
     CDS             complement(92136..92609)
                     /product="Deoxyuridine 5'-triphosphate nucleotidohydrolase
                     n=1 Tax=Alkaliphilus metalliredigens (strain QYMF)
                     RepID=DUT_ALKMQ"
                     /codon_start=1
                     /transl_table=11
                     /translation="MLNLFFKAFGDNIKKPIQAHESDAGWDLFSTEEIIIYPSKQLKL
                     STGIAVQASFVEPEDAKKWKIMLKIEGTSGNASKLGLFPIGGVVDQEYTGEIGVVLCN
                     HGVDPIKIEAHKKIAQLIPMCIPKINSVKYLGSTYEFKSTSRGAAGFGSTGTANS*"
                     /db_xref="UniRef100_A6TLM6"
                     /db_xref="ctet:BN906_01297"
                     /db_xref="89429056"
                     /db_xref="DUT_ALKMQ"
     gene            92686..95142
                     /locus_tag="pig_ID_3687_F49_scaffold_3_curated_prodigal-si
                     ngle_95"
     CDS             92686..95142
                     /product="hypothetical protein"
                     /codon_start=1
                     /transl_table=11
                     /translation="MVSKIDLFLNRIIKEEDNNNSLKEAPSKSQAAAFIQILKILDDQ
                     NIADIILNMNKEDVSSIISVFKSVDKNDDKKLAKYEFVDEIGEFLNNTSIDLEEIAAI
                     SCICSLLTRYKDKNVFTKESSLILNPSNDLVNVINGLKNKALFYKFYNKPNKGFVGSE
                     AKYTLKPEYSKLNDALKAFGQYRFGNDLEKNFESLESAKETLLKIKDGKDIDSIAGNF
                     RAENEYDQLNKDLKRDIKNSEQQKKDLENEIAKTSDKDSEEEHIVSNETNPNNPFGLG
                     VPIPDDKEIVKRETAEKFINDLKQILQDRANKILDSFRKNKSDLKSREDDEINKKKEK
                     NNIRECFTKAGFVLKETKDTSETIGLNFETYLEKKVDGFDSYTKDFLEKTNRYILKYK
                     KAKNYEASLDIINYLFNTYVDLAYTVASILKDLKKHQKVHSDYLNVKSRQYDEKNYKD
                     PAKKDFDARAANAALERNYNKVKSFFTRAKNDASKIAKYILIKLISDKNITTVDGFNK
                     IIYEKNFDNFKDIVGVGDSGKVFATDQFSVKKIQSEIGNGFDLSNMKAVPYKTPVSLI
                     TQGGLDINSLSNDVLKKIAKEYENEPIFKNALEQAEIYIKAFKELRNILLNASNKSSI
                     ATEGIKDFFMGRKAKYDDETEFSNKKSKDNNVQNYIKNNSYVISLKHPNGYDFDGEGP
                     EDVALRQIFKGLVVLSTGNQNEWFIMNGEVYKNASKMNIQNHKNEEIQQKQEAQRQQQ
                     QQRDFDKSNNLTNQQQQIVQGMKDAPDNSVDTEANAAVVTSNAVDSTYPTTPQQRIKK
                     ICYGISPDGRYSIKSKEYFN*"
     gene            complement(95177..97330)
                     /locus_tag="pig_ID_3687_F49_scaffold_3_curated_prodigal-si
                     ngle_96"
     CDS             complement(95177..97330)
                     /product="Orf70 n=1 Tax=Lactobacillus phage LP65 RepID
                     =Q5ULP4_9CAUD"
                     /codon_start=1
                     /transl_table=11
                     /translation="LIINKITLKNFFRYGNNEQTLNMSGNGITGVTGLNGYGKSSCII
                     DSLLFAFYGKYRTDTIDGIVNRYIGKDCKVGVEFTIDNESYKVIRYRKHTTHNNNIYL
                     FKGDKDISGHTASETNNIIIDLIKMPYIAFINSCIFSTELYSAFLANKVSERLVVFEN
                     ILSLKEATTIYTETKAIIKEINNSLIEFNTKKASIEAEKSTLSNTIDTYSSNAKTKLL
                     SMKVEKDYLNQQINETNKKIEELSIINVNNERLKLGNTSLKEEYLNQIKKLKIELNNL
                     IVSIPIDEERIIEKYKNINFEENKNKELKYKEDSEILKIRENGYKLSLSNQENLKQKI
                     NELNKNINNLIKEKEENITKIVELQKQICPFCGQHLSSEKAEKEKEKASKKLEEIELD
                     LIDFKKEVEQSNISLNDERENYNFLISDYNRIKENLNTDFIPNTELAIEQYNSALNKL
                     NEIQQQNILNSSKKEEIEKEINSLKEKAEKLEITNYTIEELNSISSKIEENKKLIQDY
                     EKQISAINASVSTVYDKTYIEDLKSKLEVKNKDMLEINNEIEKVNNDLFHYSFLADCF
                     SNKSGGFKKYFIGEMIDLFNTKINQYLPFFFTEDVKIEFDKDLNDKITMDGYVVDFNS
                     FSQGQRQRAELAINFALFSVARVFFSNDNNLLIMDEMDKGLDKYGLKAMLNLLNGFDK
                     QLRIFIVSHNPLLEEEISSKIKIERDENGFSKIVA*"
                     /db_xref="UniRef100_Q5ULP4"
                     /db_xref="Q5ULP4_9CAUD"
                     /db_xref="sun:SUN_0726"
     gene            complement(97340..97492)
                     /locus_tag="pig_ID_3687_F49_scaffold_3_curated_prodigal-si
                     ngle_97"
     CDS             complement(97340..97492)
                     /product="hypothetical protein"
                     /codon_start=1
                     /transl_table=11
                     /translation="MPINNINQNFNLNFYYYRENYYYNISLPHIYYITFDDENKNSKT
                     TIMEIE*"
     gene            complement(97482..98453)
                     /locus_tag="pig_ID_3687_F49_scaffold_3_curated_prodigal-si
                     ngle_98"
     CDS             complement(97482..98453)
                     /product="hypothetical protein"
                     /codon_start=1
                     /transl_table=11
                     /translation="MILAFGDLHLKKDPLRTLTVLNFLDDIKNYCIEHNIKNIVNLGD
                     LFDTPECKSTAFVPVFKKFLELSKIANIYTIIGNHELKDKDGTDTLVETFSSFSHFIK
                     KSETINIDGYDYDFMSYTDNPENIPNKSRVLFGHLEVEGFYYNPNKKIDQSCFTTEMF
                     DQYNLVVSGHLHHEQHRGNFEFVGSPYPTRKDEGGKKNYFSIIDGDRYELIEYNNGPD
                     YITINAEHFNDNIDYSNKIVTIQISKKVENFVKLRDILIERGALEINPEFIKEEIVDE
                     NEHRIDINEGVIQSAAKYLQEIKASEIDNNKLLNCYKNILRRIKNAN*"
     gene            98670..99032
                     /locus_tag="pig_ID_3687_F49_scaffold_3_curated_prodigal-si
                     ngle_99"
     CDS             98670..99032
                     /product="hypothetical protein"
                     /codon_start=1
                     /transl_table=11
                     /translation="MVELIVKNWGTIVSILSIVITGIITLYKAFSKIDKNTEDIKSLR
                     LDLEKEKNQNKDNYNKLEKHISSSIQNSIAPILLKLEKIDKLEESMHEMKSDVNVIKN
                     DIGTIKDRLDKLEEKTNF*"
     gene            complement(99061..99672)
                     /locus_tag="pig_ID_3687_F49_scaffold_3_curated_prodigal-si
                     ngle_100"
     CDS             complement(99061..99672)
                     /product="Uncharacterized protein n=1 Tax=Lactococcus
                     garvieae DCC43 RepID=K2PT80_9LACT"
                     /codon_start=1
                     /transl_table=11
                     /translation="MKKEKISPFTNLGASNHSEKERQTDDFYSSPAVAINELNKKLIK
                     YNINLSSTIVEPGVGSGGIVKPLKQIYPYKNYICFDIVDRGYPNTIVQDFLGVTREQI
                     NNDNISIIANFPYKDVLSQTIHSLNLLKNGEYLIHLAKIQYLEGKMRFKLFEEQPPKY
                     VFVFVNRIKCLNNDKDDGASSAMCFCWFIFEKGFKGNPLIDWI*"
                     /db_xref="UniRef100_K2PT80"
                     /db_xref="A0A096B020_9BACT"
                     /db_xref="faa:HMPREF0389_00191"
                     /db_xref="K2PT80_9LACT"
     gene            99725..100342
                     /locus_tag="pig_ID_3687_F49_scaffold_3_curated_prodigal-si
                     ngle_101"
     CDS             99725..100342
                     /product="hypothetical protein"
                     /codon_start=1
                     /transl_table=11
                     /translation="MDIYTIINESKDSKLFELDEVENLYALTNDSILFNIIATDEKNK
                     NKDEEQSFIAKFAEIILKNKDDFWNAKNNDKLSDFINNLSKEIKKKIKHSKKIKKELF
                     EKMNKVAENYGSNIKSSENPNSVVFKLFLSDYNSKYAFTWKAFKETKKIYEKSHVLEG
                     EDIYILKSLLEKDPKIDKVVDSTIFSKQNRPLSKEIIDKIKEKIG*"
     gene            complement(100437..101072)
                     /locus_tag="pig_ID_3687_F49_scaffold_3_curated_prodigal-si
                     ngle_102"
     CDS             complement(100437..101072)
                     /product="hypothetical protein"
                     /codon_start=1
                     /transl_table=11
                     /translation="MKDSELFTYLKKKKDWKIISTKRHELNYFIEKKRNTLYLYFEDS
                     NGTKDWKDNLNFFPVFAKGYKKCKSHLIVHIGFKKEYHSGNDQIMKELIDKIKKDDIK
                     EVIISGWSNGAAMSTLAAEDLFFRTGIKPTVITFGCPKVCFDKKSAKYIKSCCKDFKE
                     YCNNNDIVTKVPPIGRHINKIKVGDKFNLKKLFHPFEYHTNYDNNLKDINL*"
     gene            101177..101503
                     /locus_tag="pig_ID_3687_F49_scaffold_3_curated_prodigal-si
                     ngle_103"
     CDS             101177..101503
                     /product="Uncharacterized protein n=1 Tax=Eubacterium
                     plexicaudatum ASF492 RepID=N1ZWH3_9FIRM"
                     /codon_start=1
                     /transl_table=11
                     /translation="MNENSKKIVTEYILNKFWEKANAKLNETINKNINTLKEEISKEI
                     TNKVTELIADAPEDFNTLKEISDWISTHEESAAAMNSKIEDLNKKLSGVLKGTIKGTT
                     ITLTAI*"
                     /db_xref="UniRef100_N1ZWH3"
                     /db_xref="N1ZWH3_9FIRM"
     gene            101605..102456
                     /locus_tag="pig_ID_3687_F49_scaffold_3_curated_prodigal-si
                     ngle_104"
     CDS             101605..102456
                     /product="hypothetical protein"
                     /codon_start=1
                     /transl_table=11
                     /translation="MSNEFTNDDFQSMISEMENEKNASTFKSPYWKPAAEGTYQLRII
                     TPLKQFGEKLFYEKHKMHYLGQRGYYCLNQTLKDKNGNVHEPEQCPICAKSRALYNAS
                     TKGTEEWDLAGKLRAKDRYVCRVIVRGKTTADGQDDETKPEFWEFGTKIHGYFFDQIK
                     LGEAGNFLSLKDEGRDYNLVKKGSGRNTDYSGSCLSMKQTPIFTDVEKLKKLLEYLPK
                     MEYSQLVEFVSADELKNALNDMLNGPAAAVEENNNISTTETVSVNPTTPAAEEKVEDI
                     DALLNMI*"
     gene            102493..103386
                     /locus_tag="pig_ID_3687_F49_scaffold_3_curated_prodigal-si
                     ngle_105"
     CDS             102493..103386
                     /product="Uncharacterized protein n=1 Tax=Flavobacteria
                     bacterium MS024-3C RepID=C0BKU8_9BACT"
                     /codon_start=1
                     /transl_table=11
                     /translation="MKQEEFVEKWQKRFPNFNFSKTIYKGSKLPVKVICEKGHLFTRV
                     ANQMFRGCSVCGRQRSIKKHTNTISELEERFKLVHEEEFYIPIFTEGNLQEKIIVICN
                     ICGDIYLQTKASFLSGRGCKNCDRKIKSNLKTFTIKEFIEKSKLIHGNKYDYSKSIYI
                     NKKTKLEIICPKCGNSFFTTPDNHWKGSGCNICKVYQGEEKIKSYLIDRNIIFESQKT
                     FDDLRDKRKLSYDFYIPSKNLLIEYNGKQHYIKSFGMDSKQFHLQLHHDWLKRKYARD
                     NNINLLIISYKDDIDKILEYL*"
                     /db_xref="UniRef100_C0BKU8"
                     /db_xref="C0BKU8_9BACT"
                     /db_xref="lpm:LP6_1057"
     gene            103383..103607
                     /locus_tag="pig_ID_3687_F49_scaffold_3_curated_prodigal-si
                     ngle_106"
     CDS             103383..103607
                     /product="hypothetical protein"
                     /codon_start=1
                     /transl_table=11
                     /translation="MIDFIKFMLDGSIFKGIVFIIIIVFFCDCLEELINFIPNVIKAY
                     KKEINNFYVSEKNIDEKFVKKIKEAANKSK*"
     gene            103623..104906
                     /locus_tag="pig_ID_3687_F49_scaffold_3_curated_prodigal-si
                     ngle_107"
     CDS             103623..104906
                     /product="Recombination and repair protein n=1 Tax
                     =Enterobacteria phage vB_KleM-RaK2 RepID=H6X3S1_9CAUD"
                     /codon_start=1
                     /transl_table=11
                     /translation="MAKNSESILDDIINQEFTEMKDLSKEDTSVSHWIDSGNYALNYV
                     CSKHFEGAYPAGQITALVGKSGAGKSMLPSFASKDIYFDRVIVLDSEGGGTGSALFKF
                     VNAPLEKIRYMTVKTLDNYKINKTNGKMEEVSDKDMPAKMSTDTFEYHMGLNLILKKL
                     LYALEYNHSEEKVLIIVDSLSNISSVRKLSGVADMGKTNQLLNQMFSSLDTTLANTKA
                     TLMFAGKVYTDLNNAYNTEGIVTGGESVMYNPSLMLNLTILQDNPELSDAELKSEKEQ
                     RKTGLGNSIKTIRVRVKKSRFGTEGRNAWVILDSTYGLTRNSGLFQLLVDFGVCIKNG
                     TRYSIPGIIVDEKGKDLYFYKKDFPEIFSKNEKEYIDKLQKAMDEKEEEIKSKRLALN
                     INDTDEVSDEENNEEISTRDMINAMEAEMEIDREE*"
                     /db_xref="UniRef100_H6X3S1"
                     /db_xref="X1AD71_9ZZZZ"
                     /db_xref="H6X3S1_9CAUD"
     gene            104940..105680
                     /locus_tag="pig_ID_3687_F49_scaffold_3_curated_prodigal-si
                     ngle_108"
     CDS             104940..105680
                     /product="transglycosylase SLT domain protein"
                     /codon_start=1
                     /transl_table=11
                     /translation="MKNSKLIILLSLVVIVCTSLLLTLMFITESNVAKNKKILYIDNI
                     VSKEEIVESIKLSKDDKVLEITNAVKKASKKYKIPKEVIYAVISTESSIWGINELNSD
                     NFMEVNHRAKSSCNCIGLMQVSKYALDDYNRINKTNHSMNDLYDISINIEIGTWYFSQ
                     FRTVATTWIEMYVIYNVGYGMYNKNNKYWFYDLNDAWRKEKNSFFFMNNLYPPTDSNH
                     GMYGENKLKDYYAKRRFEICYVLCQKYY*"
                     /db_xref="bgo:BM43_469"
     gene            105725..106063
                     /locus_tag="pig_ID_3687_F49_scaffold_3_curated_prodigal-si
                     ngle_109"
     CDS             105725..106063
                     /product="hypothetical protein"
                     /codon_start=1
                     /transl_table=11
                     /translation="MKIKEIKATGKYVVIKVKEVAMSIETKTKSGIILQTENTDGQKI
                     NNKTNTGKVRGKFIIDSIGPDVDLDKMGFKIGDEVIINDYDAQTIGDKDNTYVLCKAE
                     SVKAVVVAEE*"
     gene            106098..107027
                     /locus_tag="pig_ID_3687_F49_scaffold_3_curated_prodigal-si
                     ngle_110"
     CDS             106098..107027
                     /product="Uncharacterized protein n=1 Tax=Cronobacter
                     phage vB_CsaM_GAP32 RepID=K4FB49_9CAUD"
                     /codon_start=1
                     /transl_table=11
                     /translation="MRKTTEQFIEDSKKKFGDRFDYSLCNYINNKTKVILICKKHNNK
                     FEIAPKIHLFKKGGCKLCASENRKKSSKMFIKTTEQFIEDSKKKFGDRFDYSKCVYTG
                     AVNNVTLICKECGNEFVINAHGHLRTIDGGCKLCAIKKVSKLKRITQDEIIEKCKKRS
                     NKYDYLKVKYIDAYTKIEIVCKKHGSFWMLPYNFYGSNQDCPKCFLSKMEEEVSNFLK
                     SKNIKFETQKTFDNLIDIRKLSYDFYIPSKNLLIECQGEQHYKSIEIFGGEKQFRLQK
                     HHDWLKRKYAKDNKINLIAIPYWENIEKILAVL*"
                     /db_xref="UniRef100_K4FB49"
                     /db_xref="K4FB49_9CAUD"
                     /db_xref="lsj:LSJ_3117c"
     gene            107038..107616
                     /locus_tag="pig_ID_3687_F49_scaffold_3_curated_prodigal-si
                     ngle_111"
     CDS             107038..107616
                     /product="hypothetical protein"
                     /codon_start=1
                     /transl_table=11
                     /translation="MKDAAEMSLEYNKTFIKNKKIFIDFNIYTTKKENLKEQVLKRLQ
                     KDSSFFNIVKINDKQVVLSFNDALWFDKSIKQIKDTEDRFKKRIVLNRLPYIILNNIN
                     SYDISKYIIGAFRNYLNKNKNIRDRVSNCIVQNIPVANYKFEFDGNIIIILKPEFRHN
                     IIAVLKSRKNKELKKMDFDSSVYTILQCRRKK*"
     gene            107598..107993
                     /locus_tag="pig_ID_3687_F49_scaffold_3_curated_prodigal-si
                     ngle_112"
     CDS             107598..107993
                     /product="p100 n=1 Tax=Rhizobium phage 16-3 RepID
                     =B4UTY8_BP163"
                     /codon_start=1
                     /transl_table=11
                     /translation="MSKKKVSGSLDRNIRQCLAYVIKKNGPFRWNKILGFTKEDFLKH
                     IKENFEEGMTFENYGEWVISFRIPKRCYSFKSIRDEDFRKFWSLKNITPKWLIDAQHQ
                     KKEISKKILNKYGLWDILPTGNFANYLKD*"
                     /db_xref="UniRef100_B4UTY8"
                     /db_xref="A0A0F9TJ80_9ZZZZ"
                     /db_xref="B4UTY8_BP163"
     gene            108068..108580
                     /locus_tag="pig_ID_3687_F49_scaffold_3_curated_prodigal-si
                     ngle_113"
     CDS             108068..108580
                     /product="Putative uncharacterized protein n=1 Tax
                     =Megasphaera elsdenii DSM 20460 RepID=G0VSC2_MEGEL"
                     /codon_start=1
                     /transl_table=11
                     /translation="MKKTEYVLIGNAVIIKNYKDSIFLNSAETDLSGISDDKLKQEIL
                     ENGYASRTEEDTLEDIEEERLSKIDNFENKLKGTEEKMKEIEEKVSEISNNELHPDRY
                     GGDTPYETKKVAEKWHTSEQYEGWILITLEKYLSRFGKKDDKIKEAKKILNYAQFLLE
                     FEEKQAKEKR*"
                     /db_xref="UniRef100_G0VSC2"
                     /db_xref="med:MELS_1944"
                     /db_xref="G0VSC2_MEGEL"
     gene            108577..109506
                     /locus_tag="pig_ID_3687_F49_scaffold_3_curated_prodigal-si
                     ngle_114"
     CDS             108577..109506
                     /product="Uncharacterized protein n=1 Tax=Streptococcus
                     parauberis KRS-02083 RepID=M3I6K0_9STRE"
                     /codon_start=1
                     /transl_table=11
                     /translation="MKKLTTEIFIKRVENIFPEYDFSLVKYISTYDKVKIICPKCGEQ
                     EIKATYLLSGRGCKCLKNRYIAFNSKRPDVEKINQKFPNFDIDWTTYKSCMENVKIRC
                     KICNKYFEKSYNALKSKNTGCPWCSGNYKSLDMVLKELNEKYGNELFDYSLIIDYNNN
                     REKKKFICKKCNKVFYSNIHDMLSKEGRKCPYCYDESKGERKIRLFLEKEGINFIKEK
                     RFKDCMDINTLPFDFYLPDYSCLIEFQGEQHYKPSFRGKNNLELIQKHDKIKKDFAIS
                     NGFNFLEIPYWKFDDIEGILNENIRESFKKRAS*"
                     /db_xref="UniRef100_M3I6K0"
                     /db_xref="M3I6K0_9STRE"
                     /db_xref="lmu:LBLM1_10840"
     gene            109466..110977
                     /locus_tag="pig_ID_3687_F49_scaffold_3_curated_prodigal-si
                     ngle_115"
     CDS             109466..110977
                     /product="DNA polymerase III subunit alpha (EC:2.7.7.7)"
                     /codon_start=1
                     /transl_table=11
                     /translation="MKILEKVSKKELHDFLNYGMNLNDKSLYKELTESQQFIFQFSGG
                     TASDQIKKAEPDCFDDVVVINATSRPGASSMFPSFVEAKKYGTKKYPPQLDKILGDSR
                     GCITFQEQIMNAFALCAGYDPKKTNRIRGLLKKLGKAKKAQADLDEWNNVHVPAFKEG
                     CIKMGMKSSEVDMVIKDIVALSAYSFNKSHAYAYSYIAMITVYLSKYFRNYYYAASLT
                     YDASKKDVLKESIQKVEGRGYKIVPPDINTSDLHFYPVGQKINFGLNEIKGVGEQPAK
                     DAIANRPYSSIIDFICKNIGNSINKRITNALVCGGAFDSLIGDKRKYYQQVVEKFYEK
                     KKTTKIIPLLEEKWEDSLHEVQDCNTESADYISYEEQYLGGQFFHNKFTAIADKIEKL
                     YSKGYCLRDFDEIRKKNLPKQYCFVYVNSYRYHIDKNGNDMIFMELEDRNGEKQSVPV
                     FASYWKYCKEKFFAEDFYLMDLYSTEDKKIMFGSRNWVRDPNTIKNMIARVPR*"
                     /db_xref="scd:Spica_1964"
                     /db_xref="F8EXS9_TRECH"
                     /db_xref="UniRef100_F8EXS9"
                     /db_xref="2.7.7.7"
     gene            110989..111261
                     /locus_tag="pig_ID_3687_F49_scaffold_3_curated_prodigal-si
                     ngle_116"
     CDS             110989..111261
                     /product="hypothetical protein"
                     /codon_start=1
                     /transl_table=11
                     /translation="MSKIVTKEILKGFLNSIKSIFCTQNDLNSEISSLKENLNSEISS
                     LKENLNSEISSLKNSQTINTLQVNGSLKIPTNMPANPISGNIWLEL*"
     gene            111271..112206
                     /locus_tag="pig_ID_3687_F49_scaffold_3_curated_prodigal-si
                     ngle_117"
     CDS             111271..112206
                     /product="Uncharacterized protein n=1 Tax=Mycobacterium sp
                     . (strain JDM601) RepID=F5YXK0_MYCSD"
                     /codon_start=1
                     /transl_table=11
                     /translation="MPYIRIETDKERERINIYENRSNIIGNGNAVPIYCNGKIYYIQT
                     VLASDSSEINLYNNKRCGVTKLCIYYNGQKRYVCRAATAKNYTTLYTITSNTSITISK
                     DKFFNYGGIILLYGGKGSNAAGSGGNGQICRVHIPAGIKTDVSLNISFSTTATSGGKG
                     GNASINDYYCDETKHYDKYGNYSYSTYKCKNSPRSGFGGNGGAGGANCIVSYNFGGKS
                     GTITAYGGGGGGGQRAAVSGYTDCDLDRHIFTGVYLSCNLVGYSTNYGSYGSGGKSGN
                     GNAPNGANGANAVTNSLYDANTSVSARLIIGAYND*"
                     /db_xref="UniRef100_F5YXK0"
     gene            112199..114478
                     /locus_tag="pig_ID_3687_F49_scaffold_3_curated_prodigal-si
                     ngle_118"
     CDS             112199..114478
                     /product="Tax=BJP_08E140C01_Syntrophobacterales_43_19"
                     /codon_start=1
                     /transl_table=11
                     /translation="MIEYTLIDDDGNIIGTTSIEDKNTISVPLKPLRECDSAKWNGDK
                     WMYSFKKNEEEIIEEMKYDKDFYEKVFLLINRYIINIIRPLSSGKAWKKKESEKIAVL
                     IPCYGKADYIREAVKSCIFQTIIPDEIHILLMDDKSISLKENLEKISNTVHCHVSEKM
                     NAVRARKELVTFTDAEWIIFLDGDDELDLSFIEKTIKHECAICFPAISVNNELKFHDM
                     YSTYSLNNIMRLNLTSLMRKEVFLDYSLDEDLTLGGEDIDFILKILEDKKYLAVYEPE
                     TFYKWRQNVEGQLTSGSAFIETWIKAVSKHRNFFIEELDNVPCNPDAIIGKSIANNLY
                     AEKYDNIFSMNDKSCDCMKSGAELQKISDKIKKYIGKLANDSMERDTSYVYNKEEYIV
                     FGDVPENAEEIARGKTFDALIFRKKEIPLINVNKNSGFILRKDIYNEIIDSKLTGIDI
                     DIFLLKKYSCFVFENFYSEETIETGNEFVNNVQMKRLIPNKISGNVELEILTTKGPFQ
                     KVTFILDKTCNKTCEYCRFQNATKKFTDEEIFNNFDKCLSYVERLCNGRVFPHIMGGE
                     PSIWSDWLTKKVCERLSKYRFNILFTNGSNRNSFFFKQPNFNFFTHITDWEGTDVTKY
                     KPTNGEFMNICIEHNKVQEACKFFEPDVPKWKFYMQLCQHPNSEWQITTDDILKLNNE
                     VHGTSSGVVQQAADLIERGGIELFRKTCASNGIWNIDCLNMTISPCCGTKNFVSFENF
                     KPNMAKNCEGCLDVGNLGV*"
                     /db_xref="107239117"
     gene            complement(114519..115106)
                     /locus_tag="pig_ID_3687_F49_scaffold_3_curated_prodigal-si
                     ngle_119"
     CDS             complement(114519..115106)
                     /product="hypothetical protein"
                     /codon_start=1
                     /transl_table=11
                     /translation="MFKYNELSDLLNGELVVPIKKKGDKILCLKDGKEVTYSFDDFDF
                     DKTIEERNFIVVDDSSDEDEIISDDSNDNSEDTIETIKYSFIDNLLKIKLTNHSNRNI
                     TLINNTIIKPMEEKDLNVFETSPLYEQIKNLEKRLIITFEIISANKEKHITERKTFTL
                     KKDPHYSSDAVALAEELGYKPKNYSKVNAWTDYIN*"
     gene            115218..115421
                     /locus_tag="pig_ID_3687_F49_scaffold_3_curated_prodigal-si
                     ngle_120"
     CDS             115218..115421
                     /product="hypothetical protein"
                     /codon_start=1
                     /transl_table=11
                     /translation="MKKKTLRQIIDEQFIKESKQTAAIDAEIAKSFQILAQQYQKKSQ
                     IEAQEQPQQTPAQQPQAAPVQAS*"
     gene            115432..115770
                     /locus_tag="pig_ID_3687_F49_scaffold_3_curated_prodigal-si
                     ngle_121"
     CDS             115432..115770
                     /product="hypothetical protein"
                     /codon_start=1
                     /transl_table=11
                     /translation="MTFKEALELAEPDSKTTQQNVDFLEKEVQPKLNKEMQAKIKGVL
                     DSLKQQQLAKKSQEEQTKQQKEIEQTKKPIGDVENTAQVSNTVGTAQVSNTNKTAQFG
                     NTSILTKFKK*"
     gene            115785..116459
                     /locus_tag="pig_ID_3687_F49_scaffold_3_curated_prodigal-si
                     ngle_122"
     CDS             115785..116459
                     /product="hypothetical protein"
                     /codon_start=1
                     /transl_table=11
                     /translation="MNIEERIKSESRKLSDFYYPYYMEQRYPGAMKDFTQTNTNYWKA
                     KVFFAYRKYFEKAAKMFCIRENYDAERFIKSSLMDGFKYPQQLCNEYIWKTYLNYMPA
                     IHNSKDDEIEVVEEIVAAALEIKKNKSVKEWLNKKINQISVLSNRIKFSPLLLAFSSN
                     FMDFCINNNCNYYDFPKMRERVLNLNISEKILNKIREVLNEDYYRYNEDNEELSKLLE
                     DQGIVF*"
     gene            116480..117325
                     /locus_tag="pig_ID_3687_F49_scaffold_3_curated_prodigal-si
                     ngle_123"
     CDS             116480..117325
                     /product="flagellin n=1 Tax=Treponema bryantii RepID
                     =UPI0003B40937"
                     /codon_start=1
                     /transl_table=11
                     /translation="MVINSNMSSLFASRQTNVNSANLQKNMEKLASGKSINRAGDDAS
                     GLAVSEKMRSQIRGLNQASKNIGNGVSFIQTTEGYLTETTDILQRIRELAVQSSNGVF
                     SDEDRLQVQTEVSSLVAEIDRIASSAQFNGMNMLTGAFAKEGNRVMQFQVGANADQNM
                     RIYIGTMTAEALGLRNSQGEENIISVEDPESSNAVIATIDNALQNVSKQRADLGAYQN
                     RMETMQKGIDVASENLTAANSRIADTEMASEIVEYTKNAILTQASTAMLSQANSQSAN
                     VLKLL*"
                     /db_xref="UniRef100_UPI0003B40937"
                     /db_xref="I0X767_9SPIO"
                     /db_xref="tbe:Trebr_1545"
                     /db_xref="UPI0003B40937"
     gene            117356..117640
                     /locus_tag="pig_ID_3687_F49_scaffold_3_curated_prodigal-si
                     ngle_124"
     CDS             117356..117640
                     /product="hypothetical protein"
                     /codon_start=1
                     /transl_table=11
                     /translation="MDESLEIKNKTKEILLRKLNQIIALTGINGLELPVTWFYTSIPN
                     GTDNVNKLKFRIIDPVRINKSFFEDYLKEHHIGFKISKNGKSYYFYLTNK*"
     gene            117700..118113
                     /locus_tag="pig_ID_3687_F49_scaffold_3_curated_prodigal-si
                     ngle_125"
     CDS             117700..118113
                     /product="hypothetical protein"
                     /codon_start=1
                     /transl_table=11
                     /translation="MLFKMIEGFSFNLDKDCYEKENGLEMKITNPDKGLYVAKISYNG
                     EMIISIPISSASYDDCEKELEKLFSSKNSPIVSIEKKLATKTLPLMTKEEINDCINKS
                     NAAEVSFLEKRVESLEGRVKILEDSVEDLETWRRS*"
     gene            118113..119369
                     /locus_tag="pig_ID_3687_F49_scaffold_3_curated_prodigal-si
                     ngle_126"
     CDS             118113..119369
                     /product="Uncharacterized protein n=1 Tax=Flavobacterium
                     psychrophilum (strain JIP02/86 / ATCC 49511)
                     RepID=A6GWW8_FLAPJ"
                     /codon_start=1
                     /transl_table=11
                     /translation="VKFTQNDFLKRAKEKFGNRYDYTDTIYINSRSIIKYKCNTCKNV
                     IIQYASDHLKGKNGSCSCTKFIISFDSLKEKIKQLNGEYEILYNTREPAKIKLRCKKH
                     NFEFWYYFSKNNSCSFCKKQKLEIKNIEEKYNFGYNYEKADFSDTTKKTIVTCLKHGD
                     FKISEEYLMKGGKCPECLKEQNIKRNKDNFYLKFEKKYGDKFCIISDYKGSEKNIILK
                     CKRCGNIEEIKASNLFNKSKEEKRCGKCEFTKKITKELFLQRAEEIHSNKYNYCLDNL
                     KNSHSYITIYCKKHKKWFRQRAYSHLAGHGCPNCCESNGERIIRVFLEKQKIDFEAYY
                     RFYNLVDKSYLSYDFYIPNKSLLIEYNGLQHYKFCNDFHKTLHDFHRQKHHDWLKRKY
                     ARDNNINLLTISYKDDIVKILEEKLK*"
                     /db_xref="UniRef100_A6GWW8"
                     /db_xref="fpc:FPSM_01858"
                     /db_xref="107343652"
                     /db_xref="A6GWW8_FLAPJ"
     gene            119366..120265
                     /locus_tag="pig_ID_3687_F49_scaffold_3_curated_prodigal-si
                     ngle_127"
     CDS             119366..120265
                     /product="hypothetical protein"
                     /codon_start=1
                     /transl_table=11
                     /translation="MICCIDASNIFFITWSMFIKDQKEKNGNDYVVREEDTGLFLHMF
                     LRKVMEYLTTYKDCVFCFEGVHSTAWRKEVYPPYKENRKHDDPNYKWVGLLMEKTYDI
                     LKLFHTKLLKINNCEGDDCIYATCKYYSEKEERVKIISNDKDLSQIMNFYDTVTQYNP
                     VKKTNVEKNENILLEKALIGDTSDNIKAFKGLGPKTFQKMLEDKEFWNKKMTPENLEL
                     LDRVMKIIDLRKYPQEYQDAIKEELDKPWNEFNKDSIEKFLLDNGLKSCYNDWTNKWC
                     QDIQALDFEQNDCMDEIMDLLGA*"
     gene            120266..120643
                     /locus_tag="pig_ID_3687_F49_scaffold_3_curated_prodigal-si
                     ngle_128"
     CDS             120266..120643
                     /product="hypothetical protein"
                     /codon_start=1
                     /transl_table=11
                     /translation="MEDMDKVRAPFGTVADLSKWDINQGGFQHMKLSSTEKVIEPTDE
                     IQESTSQVSSEKLKEEKQIEKMELPNNQKYVNPVELKNIAIRLMPSVDKVNSEDYDII
                     CEKAIDLAFNFLKVWDLKVEITK*"
     gene            120653..120952
                     /locus_tag="pig_ID_3687_F49_scaffold_3_curated_prodigal-si
                     ngle_129"
     CDS             120653..120952
                     /product="hypothetical protein"
                     /codon_start=1
                     /transl_table=11
                     /translation="MGKASQRKKERKENKMSSSARKVYKELIRESKPELFVIDGKTIY
                     FNPLKKLLEGEPYKTPDGKAVTKEMVQKYEQFLKTRFAQEQLAKKSGVDIDKEDK*"
     gene            120952..121143
                     /locus_tag="pig_ID_3687_F49_scaffold_3_curated_prodigal-si
                     ngle_130"
     CDS             120952..121143
                     /product="hypothetical protein"
                     /codon_start=1
                     /transl_table=11
                     /translation="MEENVQPRVRMNLSLTAKGTGQWNLTSEFSTVSESAENLSAAID
                     AVRKIMKEKNIPEAGKESK*"
     gene            121145..121423
                     /locus_tag="pig_ID_3687_F49_scaffold_3_curated_prodigal-si
                     ngle_131"
     CDS             121145..121423
                     /product="hypothetical protein"
                     /codon_start=1
                     /transl_table=11
                     /translation="MAASNWNLNLTAEQISELKVFFDQWQELQERKKELAEENKQICQ
                     DAARIFDGKATDASKIFKNMKMIWEGEEAEANNISLMLDKLQGAENAE*"
     gene            121413..121580
                     /locus_tag="pig_ID_3687_F49_scaffold_3_curated_prodigal-si
                     ngle_132"
     CDS             121413..121580
                     /product="hypothetical protein"
                     /codon_start=1
                     /transl_table=11
                     /translation="MLNDEIREITAQIIDNQISLNKKMDELIKIMSNLTNTIVKYDEQ
                     YQNEIVDNLTK*"
     gene            121611..122042
                     /locus_tag="pig_ID_3687_F49_scaffold_3_curated_prodigal-si
                     ngle_133"
     CDS             121611..122042
                     /product="hypothetical protein"
                     /codon_start=1
                     /transl_table=11
                     /translation="MKQIKEARNIEIFVNIRYEEKENGLLQKFNFAVTNKKHLDYLFD
                     ARYLFKRKIDKLIKENLLEGYISRVDSKDEIDILYQQQKKPLNSIKKIQTYVPPYLGC
                     KFCEKAQDDNGFIYCPEKNKHYSKEGIQRCPVFRSKEEIIT*"
     gene            122039..123022
                     /locus_tag="pig_ID_3687_F49_scaffold_3_curated_prodigal-si
                     ngle_134"
     CDS             122039..123022
                     /product="hypothetical protein"
                     /codon_start=1
                     /transl_table=11
                     /translation="LKIPSSLIQNFITSEFTDAKLVDGKEYHFNSPFETRDKKRKCYI
                     SKYDGRWTDYKAHMSGGFLSFIKEYCGLNNYNEAINYLVNNYNFVVDINKTKEEKLQD
                     ETKRKILLKFIKEEKPKLFGNGEDLIDFGKQAYEYVLSRKLDESYYPTLGYINNPGSK
                     YDKRIFIPFFEDDKIVYCITRAVDKDNLIRYLNINTLDSKEYVFNIDKINEELIICEG
                     TFDAMSITAEQAATCLLSADVGTKQLEKIFDKEPKIIIYVPDQDETGIKKMNSNIKKI
                     LTYCPYSGLDIYIYNVPKGCKDLNDMKIKTGKNYILKKECTKYNGSCIRYE*"
     gene            123015..123128
                     /locus_tag="pig_ID_3687_F49_scaffold_3_curated_prodigal-si
                     ngle_135"
     CDS             123015..123128
                     /product="hypothetical protein"
                     /codon_start=1
                     /transl_table=11
                     /translation="MNDIEKEFLKEIVPDKTHPRKQKINQKKKVIVASLIA*"
     gene            123245..123580
                     /locus_tag="pig_ID_3687_F49_scaffold_3_curated_prodigal-si
                     ngle_136"
     CDS             123245..123580
                     /product="hypothetical protein"
                     /codon_start=1
                     /transl_table=11
                     /translation="MFVGDIRTPKDFAFSIEHKFYAKIDFYDLFNNSSNLFEWYEQSE
                     ADSKLLNKSPLLIVKTNQHKRIVFVKLDYLLKHKINIQPVFIHGDRVCFWLEDLLKAP
                     DSFFFVDKE*"
     gene            123716..125065
                     /locus_tag="pig_ID_3687_F49_scaffold_3_curated_prodigal-si
                     ngle_137"
                     /gene="dnaC2"
     CDS             123716..125065
                     /gene="dnaC2"
                     /product="dnaC2; replicative DNA helicase (EC:3.6.4.12)"
                     /codon_start=1
                     /transl_table=11
                     /translation="MEDIKFESSIMERFILAYLIKDKSFFLKVGIYLKTNNFNKKSYF
                     IDSKLQWILNTCLVYYEKYEKIPSLDTINILCDAKFKDDTLLLKAIKNSINEVYNKDL
                     SEMESDYIKDETVKFVKTMKAYEATSLNQLDIANGKFDNLADRMQKALNINLDKDFGV
                     SLSDVKGTLDMIQQAEQDTGLTFGSPSLDRVLGSPKPGEITVICGTPGVGKTIWLGNM
                     ATENMKLGKKGVFFSLEVDRKRLAKRLYSSLLLKSGVDLMNMKREDIETVFADFQGGD
                     IRIKNYPANVASCNDFTNYLNDLYTIEGFKPDYIVIDYILITAPNSKQMAQGDNSYAK
                     FKVVTEEMRNLAVQFECPVFTAAQINRNGMGDKGGTKGVVTAKDLSESRAILDTADYL
                     LIINQTDSEKKLGEKDHIAEQRIYIDKNRNGTSGDTLTFTIDYNTMSIIEGKKKRGL*"
                     /db_xref="hhd:HBHAL_5072"
                     /db_xref="UniRef100_S5MCP0"
                     /db_xref="S5MCP0_9CAUD"
                     /db_xref="3.6.4.12"
     gene            125055..125702
                     /locus_tag="pig_ID_3687_F49_scaffold_3_curated_prodigal-si
                     ngle_138"
     CDS             125055..125702
                     /product="Putative homing endonuclease n=1 Tax
                     =Enterobacteria phage RB2 RepID=Q30CC8_9CAUD"
                     /codon_start=1
                     /transl_table=11
                     /translation="VDYKKNYYDYINYIKTLNRKLDYSEKHHIVPRCLGGSDDKFNLV
                     VLTAREHFLAHYLLTKIYPDNYKLVDAFRMMGVINKEEQDRYINSRLYESKKKLFSEA
                     RSKKVLCIETGEIFSSAAYVEKNIVGGIRDVIYGKHLTAGGYHWKYLNEDNKVKKPYE
                     RKKVICADTGEIFDNTDEAAKFAGVNPSLIRSLCNGIRKNGTAKGYTFHYYKKEE*"
                     /db_xref="UniRef100_Q30CC8"
                     /db_xref="A0A097J8A6_BPT4"
                     /db_xref="Q30CC8_9CAUD"
     gene            125704..126435
                     /locus_tag="pig_ID_3687_F49_scaffold_3_curated_prodigal-si
                     ngle_139"
     CDS             125704..126435
                     /product="Uncharacterized protein n=1 Tax=Enterococcus
                     faecium EnGen0163 RepID=R4FVF1_ENTFC"
                     /codon_start=1
                     /transl_table=11
                     /translation="MVYLGSKARLVKYIAPILQKCIDDNHIDTYIEPFVGGANMIENI
                     KCKNRIGSDANPELIELLKYMQSDPELKLAPDVCGFEHYKDVRENRKNNTGKYPVYYT
                     ALIGFFASFAGRYFDGGFGRDKKGGREIYSERLRNAREQAPNLKDIIFECRDYKEFKD
                     IKNAVFYFDPPYKDTKNYSKFKIDYDEFYDFVRELSKNNFCFVSEFNMPDDFKIVWEK
                     DRKLLLRADRIDREDIVKTERLYSI*"
                     /db_xref="UniRef100_R4FVF1"
                     /db_xref="V5URG0_9CAUD"
                     /db_xref="cbn:CbC4_4089"
                     /db_xref="R4FVF1_ENTFC"
     gene            126472..127380
                     /locus_tag="pig_ID_3687_F49_scaffold_3_curated_prodigal-si
                     ngle_140"
     CDS             126472..127380
                     /product="hypothetical protein"
                     /codon_start=1
                     /transl_table=11
                     /translation="MNNLDFLKKLADENNIKWNLNKEGDLQIDTSFNEKIKQGLCFHL
                     ADLINGEKDAEQRWQKYYEKNIRCVFVYPPYLENPNKVNVYKNILLYHCGIRKTIFAR
                     NTVCKVYRALDKKQFFLENNIEGYRNAEKAYVLEDKKTGEPYMMYSIGHAYFGKGNYD
                     CEIARGACKLGYQVVGGASKLWKHILDDNPNIKSIVYYVDRREYNGLSIGHLMESEAT
                     TGKVYQLKGSPSFMNYWIKDVIGDNGKPWHKAGEYKNREASRNQEVQKAYKRGDVVCV
                     RNPGSYTNIYVREGYHLDGMKVAKDE*"
     gene            127373..128719
                     /locus_tag="pig_ID_3687_F49_scaffold_3_curated_prodigal-si
                     ngle_141"
     CDS             127373..128719
                     /product="Uncharacterized protein n=1 Tax=Flavobacterium
                     psychrophilum (strain JIP02/86 / ATCC 49511)
                     RepID=A6GWW8_FLAPJ"
                     /codon_start=1
                     /transl_table=11
                     /translation="MNKITTEQFIEKARKIHGNKYDYSKTVYDGCKNKIIIICPIHGE
                     FLQTPDKHINDKSGCPKCAAEINRKSKNLSNEEFIERCKRMHGDKYDYSLVNYRNGRE
                     KIKIFCKECEEYFYQFAQNHMLGSGHKKCAFKRKKLSKETFIEEAKKTHKDKYDYSLI
                     DYKRTNVKVKIICKIHGIFKQQPINHLRGAGCPFCSKNIKKTQEEFIEKANLVHNNKY
                     DYSLVNYINNKTKVKIICKKHGVFEQLPNSHTIQKCGCPKCANEETAIKQTFTSEKFI
                     EESKKIHGNKYDYSLVDYKNARTKVKIICKKHGMFEQIAYCHQQGAGCPVCNYSKGEE
                     RIQNYLIDNNIKFEPQKKYNDLIDNSYLSYDFYIPSKNLLIEFNGMQHYEWEQYFQPT
                     YRDFLVQKHHDWLKRKYAKDNNINLLTIPYWELYNIDKILKEEQIGTSNQSVQRDN*"
                     /db_xref="UniRef100_A6GWW8"
                     /db_xref="lpu:LPE509_02111"
                     /db_xref="107343652"
                     /db_xref="A6GWW8_FLAPJ"
     gene            128682..128897
                     /locus_tag="pig_ID_3687_F49_scaffold_3_curated_prodigal-si
                     ngle_142"
     CDS             128682..128897
                     /product="hypothetical protein"
                     /codon_start=1
                     /transl_table=11
                     /translation="LGRPTNQSKETTNYLKEQCQLMESALNQLESICKQPNITQKEDL
                     IGTIGLLVGKLSVRFMNIENELNLFDD*"
     gene            128909..130321
                     /locus_tag="pig_ID_3687_F49_scaffold_3_curated_prodigal-si
                     ngle_143"
     CDS             128909..130321
                     /product="hypothetical protein"
                     /codon_start=1
                     /transl_table=11
                     /translation="MKFKLPHFLSRKIDSTDVLIKGKLLTCIILSVISAFIDIVFFSG
                     LSKSGYPFFGKDIPAAIILSSMSIGFSMAKFFFAMQITLTKELQNQLYSQGYSWAKNL
                     NYAKLSYNLIHKFLIIVSIITSLSLSVITIGNGVRRMEQNINSMTADAQALIDLRDSV
                     RNGKSEKTTAAKDSIFSTKNAQDYTEAEVNKYYPLIEEWQRYNNSVDYESLNDEEKTV
                     HNLKRKNYVNKVPKVTIRNIDYISRIEFKNLLLKDAKAGEVIDSSKIYEESIAFDEQS
                     IKEQIIALADKEYMLPNGEKLIFIENDNPINISLAISRLQRAIMEWQSDTGDVGASSK
                     VFTLIATYMHADETAGGMATSEKIMMFLIFLFGVIQEFIIAKLTPRPVITRKLLSQFN
                     EYIDWSTFNVNEFLLKVYTVYRETNVLSSEEFEYKAEKCIKLMSDDLNSIKERYGKVE
                     YSEKVADKIKEIDDLIKEDK*"
     gene            130318..130629
                     /locus_tag="pig_ID_3687_F49_scaffold_3_curated_prodigal-si
                     ngle_144"
     CDS             130318..130629
                     /product="hypothetical protein"
                     /codon_start=1
                     /transl_table=11
                     /translation="MTEEFVLKKLEEYEKIIISLKKENKELKEELNTLKKTKKKKRTV
                     KPKIVEEPKKEAKWNINLPIDNGKTVTVTGVPEETVEPNNKIYVKSAERELSEMIGEE
                     S*"
     gene            130634..131740
                     /locus_tag="pig_ID_3687_F49_scaffold_3_curated_prodigal-si
                     ngle_145"
     CDS             130634..131740
                     /product="Uncharacterized protein n=1 Tax=Alistipes sp.
                     CAG:435 RepID=R6X9S0_9BACT"
                     /codon_start=1
                     /transl_table=11
                     /translation="MNSIDYVFPYVDCNDEVWHKNYINERKNLNLSTDINLVRFRKWD
                     NLRYIFRGIEKNMPWVRKIHMIVSNPEQVPDWINTDKVHIVYHKDIIPEEFLPTFNSC
                     TIEMFLKNIPDLSDRFIYSNDDIFPISPLKEEDFYENNIPKLFYKTDSGQQTMFKKVE
                     YGCQKLIADYLGIELPNPLEEFIKIPHTFTPMTKETTRVVSAMFKNEIYNSCTPFRKE
                     KNYNQYIYTYYQLLTKQYLDSDRNYKYFQFKKDAYSIDKAKQISDAILNHKVGSICIN
                     DTKEFNTDEEFNYIKKIINTAFNEIFPEKSIYELNEIELANKDYSIIRKFDKIVVSFA
                     PKDKYEENKFISKTIDLIKEIKDFGDNSNDSSDE*"
                     /db_xref="UniRef100_R6X9S0"
                     /db_xref="R6X9S0_9BACT"
                     /db_xref="shi:Shel_12340"
     gene            131943..132290
                     /locus_tag="pig_ID_3687_F49_scaffold_3_curated_prodigal-si
                     ngle_146"
     CDS             131943..132290
                     /product="hypothetical protein"
                     /codon_start=1
                     /transl_table=11
                     /translation="MKFNKRIENDKIVSYYYIRKNIFGYIKESIYLALIKNDSYLKKE
                     FSFLDKNFISNSVLYERGKNNISKLKKFKEEKYTITYIYKNELKKFQKIGFTNYIKNN
                     NSAYDYCLWRQNK*"
     gene            132290..132691
                     /locus_tag="pig_ID_3687_F49_scaffold_3_curated_prodigal-si
                     ngle_147"
     CDS             132290..132691
                     /product="hypothetical protein"
                     /codon_start=1
                     /transl_table=11
                     /translation="MTLKNIINSIFVEERNGGGFLDFEAFVGEFEGNNIPHFHLENKV
                     RKLKTAIRLDMPYYFLHGDKRYILNSKERKELVRWLSSKIETTINVFKEIPKNNYENL
                     LNMWNNYHPDAISNKVPIASYNMLNRDYKQK*"
     gene            132749..132883
                     /locus_tag="pig_ID_3687_F49_scaffold_3_curated_prodigal-si
                     ngle_148"
     CDS             132749..132883
                     /product="hypothetical protein"
                     /codon_start=1
                     /transl_table=11
                     /translation="MKLEKEYNTDEVNPPSSLIMRGKFTWVQIDILNGVFSSNNFETI
                     *"
     gene            133054..133272
                     /locus_tag="pig_ID_3687_F49_scaffold_3_curated_prodigal-si
                     ngle_149"
     CDS             133054..133272
                     /product="hypothetical protein"
                     /codon_start=1
                     /transl_table=11
                     /translation="MYYYQQHEGKRFLCLPMSVIHSNNKAMICLNEIVSIEPYDEDSS
                     MITLSTGKEIVVFEKVSKIFDFLLKERS*"
     gene            133269..133838
                     /locus_tag="pig_ID_3687_F49_scaffold_3_curated_prodigal-si
                     ngle_150"
     CDS             133269..133838
                     /product="hypothetical protein"
                     /codon_start=1
                     /transl_table=11
                     /translation="LKKVFNIDKVDRLIIKIQPYYFLSEVDIFNKNAIKVLKKHIKSN
                     YAINNINTILSKEEFNNLIKKFFPLKFASLNGIEFKTAMLFYSDEDKKVHWIIKSNNS
                     ERHFKIKTNEIYSRIEEYIIPWFNKIKKEMDKLYGYWIEETNAGWFITDMNKNKDGSY
                     KIIVTSENLKVVNNSFGNIEKMEDLYIKE*"
     gene            133840..135102
                     /locus_tag="pig_ID_3687_F49_scaffold_3_curated_prodigal-si
                     ngle_151"
     CDS             133840..135102
                     /product="DNA polymerase III subunit alpha (EC:2.7.7.7)"
                     /codon_start=1
                     /transl_table=11
                     /translation="MENFVHVHVHSIYSTYDGISTPEQMVEQAEKHGHKAMALTDHGV
                     MGGLYRFQQACLNKNIKPLLGMEGYVVNNTVDTDEKGKRIRLKNNHIILIAKNEEGWK
                     SLLKLNYLSNLDDEHFYYKPRFTFKELFENKNGLIVSSACLASGFSNLLKLGKEEQAR
                     ELFEKFCIEFGEDFYAELQLNEIAEQKEYNSWLISQATHYGVPLIIAADCHYATPDGA
                     ATQEMAFKIRNEDENEVGQIFACRSLYYSGIEDFKKFNQQWGYGYSDEQINAWCANTC
                     DLAGKVNFIIPERTKMRLPRQSFDEDGELIIKAKQGLADYFKVSNFEDCPKEYKDRLN
                     FELNLMVKKGIARYFLVLMDVLKWCDENGVSHGLGRGSCGGSLVAMCLGIVGKALDPI
                     KNGLLFERFISEERLPNCYIDYSKSGNK*"
                     /db_xref="sul:SYO3AOP1_0632"
                     /db_xref="B2V8J6_SULSY"
                     /db_xref="UniRef100_B2V8J6"
                     /db_xref="2.7.7.7"
     gene            135206..135487
                     /locus_tag="pig_ID_3687_F49_scaffold_3_curated_prodigal-si
                     ngle_152"
     CDS             135206..135487
                     /product="hypothetical protein"
                     /codon_start=1
                     /transl_table=11
                     /translation="MTKFKNYRAKEYKKGIYLLNKNEGMTLEEFAKFGNMNELWETKY
                     LLENEEYTTIEKAEKFQDKKPYKVISLKYGRDDYKIIKYLIKKGCAVLI*"
     gene            complement(135459..135620)
                     /locus_tag="pig_ID_3687_F49_scaffold_3_curated_prodigal-si
                     ngle_153"
     CDS             complement(135459..135620)
                     /product="hypothetical protein"
                     /codon_start=1
                     /transl_table=11
                     /translation="MQFNYNTCQDFIKDVFNYFKTNNIKINQDDKNMIKRASTDYYNK
                     FKLKQHSLS*"
     gene            135967..136428
                     /locus_tag="pig_ID_3687_F49_scaffold_3_curated_prodigal-si
                     ngle_154"
     CDS             135967..136428
                     /product="Uncharacterized protein n=1 Tax=Oxalobacter
                     formigenes HOxBLS RepID=C3X3L4_OXAFO"
                     /codon_start=1
                     /transl_table=11
                     /translation="LGELYKKSTGIELFNLIYPIGYVYIQFPQQKSPNDLWGKITKWQ
                     IIDYNGAFFRAQGGNASPYIDSDGELKMQEEGLPNITAYVGGLKDNFWGPGTGAVRVT
                     NDQDSRAHWEDDXINSFSDFNFNASWSNSIYGRSDHVTPTNYTIRIWKRIS*"
                     /db_xref="UniRef100_C3X3L4"
     gene            136550..136873
                     /locus_tag="pig_ID_3687_F49_scaffold_3_curated_prodigal-si
                     ngle_155"
     CDS             136550..136873
                     /product="hypothetical protein"
                     /codon_start=1
                     /transl_table=11
                     /translation="MKATDVLKSWKTLSEFVYGKVAGTNTEEVSDEIWEKLNKESLSL
                     IKDTGIDEIAIISKKLNNLNILDKNVSFKIFEKIPNIWKAMFNTCVDVVAVEAGQPVM
                     ARRIG*"
     gene            136878..137441
                     /locus_tag="pig_ID_3687_F49_scaffold_3_curated_prodigal-si
                     ngle_156"
     CDS             136878..137441
                     /product="hypothetical protein"
                     /codon_start=1
                     /transl_table=11
                     /translation="MRVAPENIFPGARIRLGEKIFYVIKVNSKSFYASKLTYLNYIEK
                     YNSRAKGVTFTAFCKANDIKSYKYTESFEIEENEFSRKLIAEQNTNSSYKLEKFEKNF
                     IIEAINYRKKKKKPIRLMPVFQAGNKRVFILEEKENSYLANIDNDYILFCLDTDEWIK
                     IATVYDYNSDHIPWERLSCFTNAVKTA*"
     gene            137479..137946
                     /locus_tag="pig_ID_3687_F49_scaffold_3_curated_prodigal-si
                     ngle_157"
     CDS             137479..137946
                     /product="Uncharacterized protein n=1 Tax=Bacteroides
                     nordii CL02T12C05 RepID=I8WZ13_9BACE"
                     /codon_start=1
                     /transl_table=11
                     /translation="MRRLTTEEFIKRAKEKFDYDYSITIYKNKRTKIKFICPKHGIQE
                     QLPENHIKYGCGLCGRENGYSSVRLAQDKIIKRFKKIHGNKYDYSLVEYKNIDIKVKI
                     ICPIHGIFEQSPYEHLKGGNCPYCYGLYKTTKQFIEEANKVHNNRYDYSLTEI*"
                     /db_xref="UniRef100_I8WZ13"
                     /db_xref="I8WZ13_9BACE"
                     /db_xref="abk:LX00_04105"
     gene            138086..138379
                     /locus_tag="pig_ID_3687_F49_scaffold_3_curated_prodigal-si
                     ngle_158"
     CDS             138086..138379
                     /product="Uncharacterized protein n=1 Tax=Coprococcus sp.
                     HPP0074 RepID=S2Z4J9_9FIRM"
                     /codon_start=1
                     /transl_table=11
                     /translation="LIENNIKYKRQYKFDNCKNKYKLRFDFYLPDYNIAIEYDGKQHF
                     EDVYFGGKESTLDYVKSNDKIKTEYCKNNNIKLIRIPYTELKNINTILEQEIN*"
                     /db_xref="UniRef100_S2Z4J9"
                     /db_xref="A0A072WS05_CLOBO"
                     /db_xref="lsj:LSJ_3117c"
                     /db_xref="S2Z4J9_9FIRM"
     gene            138531..141638
                     /locus_tag="pig_ID_3687_F49_scaffold_3_curated_prodigal-si
                     ngle_159"
     CDS             138531..141638
                     /product="Phage tail sheath protein FI n=1 Tax=Thiovulum
                     sp. ES RepID=J0UZD7_9HELI"
                     /codon_start=1
                     /transl_table=11
                     /translation="MAFKSPGIYFREIDNTEYTNPAAEINTTVAIVGFAKKGPIGVPT
                     EITSYNDFKSTFGSPIAGQYAGLAVRSVLSAGGSVLYTRIADDTLATSSSVILKTSVE
                     AADGMLVVNSKSNITVGTEGYFNKTLYTGVLEDSTDDTINKTMILRSPSSGKFQLNEI
                     LKQLNSSLAENYGFTEYVLKNTISGSRRSFSLNVNGTNSETNEAVKETIGPYFIDIYN
                     NEDGSSLASSLNQVISNGTTPYQKFEIWNSALENSADNDNTDLTFSTEALGLNRAKYI
                     NVSLEGQETKQVSIPLITTNTVTAEELAKKFSIALSNFGITAEYVWNVKNGKPYFLFS
                     STNNTGFTLLPFTDSDGVPKDTSLFVPYAPKNPTAADKLSEMVYLVSNGEGGYKAKGP
                     ESSIDYDEKTPKENILIFGWNDNVDRTNYSENDLPAVVEYNSDTNSLIFTVANNKATK
                     LKALNSSIEVVSTNLGRFDLFDNGATSSDSSDAAMIASAQDNRKSIGTKLFSMNGEEA
                     VDINIKRNSDGQIYFYQSGKTSTPSLVTFDDYNKNLNEEEQKTKKKEKYQAKDITNLF
                     GNMMTEEDFENNNLKSGEYRCMLQKIGNPEISASKHDMVIFTAKEKGSGTTDIGIEIY
                     TSYSPFAVDGKVEATHYIDLYVNGIKKESWEDVSYKRADDNYFEKLINKDPDNGGSAY
                     VTVSSKKNETDEELNVPDTAELVAGGIVYLGTAINEKSIKRTDDIAANAYDYYDYAVG
                     NDGIPVNTNDLFCEAMNTEDSGLSNKDLYSWHILITPDNITQEVQESAIALCEYMEDA
                     MYIADPPQGLSRKGVIDWHNGKSEYRDTPFNSNFVATYWPWCKVYDSSVSEYVWVMPS
                     VIMAAQYCKVDKDYAPWYAPAGETNGYLSTVIDIESLPNKTDRDALYLDQNRVNPLLK
                     LRNGNILAYGEKTTQRKNSTLTKIHTRRMLIALKKELSAAIKGYVFQPTATENISKIK
                     ANVQAIMEQYKAGGGVASYTVICDGTNNTTETLQQDILNIAIACVPVGCIEQVEISFT
                     LNKSE*"
                     /db_xref="UniRef100_J0UZD7"
                     /db_xref="X0TSA3_9ZZZZ"
                     /db_xref="sfu:Sfum_3815"
                     /db_xref="J0UZD7_9HELI"
     gene            complement(141668..141877)
                     /locus_tag="pig_ID_3687_F49_scaffold_3_curated_prodigal-si
                     ngle_160"
     CDS             complement(141668..141877)
                     /product="hypothetical protein"
                     /codon_start=1
                     /transl_table=11
                     /translation="MKGKHLSKKVKEKIKQFKGIKIKCLESNVVFNSLREAAIWLGLN
                     KTAGWQIKVCALKNKEFKNYHWQLI*"
     gene            complement(141916..142416)
                     /locus_tag="pig_ID_3687_F49_scaffold_3_curated_prodigal-si
                     ngle_161"
     CDS             complement(141916..142416)
                     /product="Probable mobile endonuclease B n=2 Tax
                     =Enterobacteria phage T4 RepID=MOBB_BPT4"
                     /codon_start=1
                     /transl_table=11
                     /translation="MSFHHIIPKSLGGSNDKSNLVLLTPEEHFAHYYLWKFTNTPQMA
                     NAFWFMCIHNGTNISKDEFSKLRKQASLISVKNHEKAVYCLELDKYFNSCKEACLEVT
                     GDTKHSSYIGTVCNKKIKACFKWKDGLRYHWCWANEAKEFKQHKNELILEEVNRKKLT
                     NAKIGK*"
                     /db_xref="UniRef100_P13329"
                     /db_xref="A0A097J7S2_BPT4"
                     /db_xref="MOBB_BPT4"
     gene            142523..143161
                     /locus_tag="pig_ID_3687_F49_scaffold_3_curated_prodigal-si
                     ngle_162"
     CDS             142523..143161
                     /product="hypothetical protein"
                     /codon_start=1
                     /transl_table=11
                     /translation="MADSTRPLNPVTKETRITGDKFTAIDTWNYSGKCIYGNVGDTPS
                     GNENLTNKLNHRVIYDPTAEENPYSYNFEGDGGDDDCEKFIMYTRSGFGSDTRRGLDI
                     GTSSDGKLYRLNGDVNRDSLNTDSGNEFRYNFGNTLEYSDADVLKAELDGGGIISGYM
                     KATEDGANKYYKVDGDNKTEIALADDYNTSNTMTKTMNDLQATVKPMAIRDA*"
     gene            complement(143205..144065)
                     /locus_tag="pig_ID_3687_F49_scaffold_3_curated_prodigal-si
                     ngle_163"
     CDS             complement(143205..144065)
                     /product="hypothetical protein"
                     /codon_start=1
                     /transl_table=11
                     /translation="MIITKAYTTVYIAKEKKLMFDKNDKKMLLDLFHLYAPSNKEKPV
                     LDFIKTILDEGEIPYKKDDNGNIYCLNYKNAPLLSAHTDCVGTEESGAYVELIDLYPY
                     GGDEILKGIGNIGGDDKCGVFLILKYLLSGKPINAVFSICEEIGGVNGIEHLLKTIKD
                     NKIFKTIPYCLVLDRRGKGDIICHNNQYGSLKFEEELSKIGKNFGYSPTTGSTSDMNK
                     IKDYMNGCNLSVAYYNPHSTTEFVSLRELYNTWNYLNTLIEKMPRNIPFEKPETTTKS
                     YYYNNEYFYN*"
     gene            complement(144025..145170)
                     /locus_tag="pig_ID_3687_F49_scaffold_3_curated_prodigal-si
                     ngle_164"
     CDS             complement(144025..145170)
                     /product="hypothetical protein"
                     /codon_start=1
                     /transl_table=11
                     /translation="MKITYTPPELSSINDNRIVDIFSIGTIPYEVRILTLIGNAVRIE
                     INKDGYVELKSVVDLDLSKYNEIFKELQEFFYGTAYLYGNFNDGKLEIYDVFTNDNFL
                     STRDLNFLKKHYNLPLAEPKYEGYIYSMSDALDKLKQIDGYDESSIFILPAVYINDKR
                     EEPKITSTIKEKVILGEKKVYPVWNGTYNTYNTYNAYNANAINTVSTKKEEKTKKFLP
                     EVFKLVDKKQRESIFNETYLNISEYIKTIKLTDNEKKWWDKYGKLYTHLYAIHTLPET
                     RKLVYEYTEQFVLPWNYYNYENSYKWAILFTEMFDDIYYDNFLEPKNIIITAMDVDNF
                     EKIFHQELNEFNKFYEAEIKTSIGDWRIGTNFDDNDYYEGIYDCLYS*"
     gene            complement(145276..145398)
                     /locus_tag="pig_ID_3687_F49_scaffold_3_curated_prodigal-si
                     ngle_165"
     CDS             complement(145276..145398)
                     /product="hypothetical protein"
                     /codon_start=1
                     /transl_table=11
                     /translation="MKLAFIQTDKIENIIDVFNEDFINKINKENYIICSIDEAY*"
     gene            complement(145452..146402)
                     /locus_tag="pig_ID_3687_F49_scaffold_3_curated_prodigal-si
                     ngle_166"
     CDS             complement(145452..146402)
                     /product="Uncharacterized protein n=1 Tax=Paramecium
                     bursaria Chlorella virus CVB-1 RepID=M1HGA0_9PHYC"
                     /codon_start=1
                     /transl_table=11
                     /translation="MTDLIKTQHFTKQYDKILQNINFFPEEAIDPFAGDCDLKNYSPN
                     TKWIFYDIEPKNKEVIKNDSLLNPVDYTNKTVITNPPYLAKGKTKEFKEVFDKYNVDD
                     LYKAAILSIIGCKNGIFIIPFNFFTDEATSETRKRFLSKYKVNYVNVFTEQVFENTTY
                     NVCSFYFEKGITNNVSFYNNGKILNTLLKEEYGYRLGGDFYALFKNQEKIFDRVKTGK
                     EKYITNIFFTALDNRRERINLSYNPNIYVGKSSDRIFGTLVSKIEITEKQQKELIVKF
                     NNFLNNERDKYNNLILTTYRDFGRKRISLENIYKICSMLI*"
                     /db_xref="UniRef100_M1HGA0"
                     /db_xref="A0A0G0FW22_9BACT"
                     /db_xref="M1HGA0_9PHYC"
     gene            complement(146465..147391)
                     /locus_tag="pig_ID_3687_F49_scaffold_3_curated_prodigal-si
                     ngle_167"
     CDS             complement(146465..147391)
                     /product="hypothetical protein"
                     /codon_start=1
                     /transl_table=11
                     /translation="MKGKLYETVKFYIYKIEFETGETYIGSHIERKENDGYICSSLYW
                     KRHPELKLKNREILFYLPTLEQMNIMETICIISDKCNSLKNVNGNYGNWLYNFHSKLD
                     SPWNKNLKMSEDFKNKISDSESEPILCIETMEILKNSQGNGHYSNATKGIRKTINGKH
                     YRKLTYQEAEEIKKGNIEKAIKLNKAFLIEIYADTIFYYNIENNIAWDNIELPAKMLS
                     ESPSDFTKRLGINYKGLTFIEVDSCFIFNNNIKVIKVLPLEKKISKVKCVETGIIYNS
                     VKEAEEKNNTKHISSVLNGSRKTAGRLHWIRI*"
     gene            147435..147857
                     /locus_tag="pig_ID_3687_F49_scaffold_3_curated_prodigal-si
                     ngle_168"
     CDS             147435..147857
                     /product="hypothetical protein"
                     /codon_start=1
                     /transl_table=11
                     /translation="MTFKEAINKLFESDKIIWEDDETIDEAKVVTPLDYKRHWHEFDK
                     DEVHYSKKTGKRLYGCWIYDHRENAGATYGDGKIVHHRNGNKKDNSKSNLSKITQSKH
                     CKIDPNSRKHFKCKICGKPHYAKGLCLNCYMKKYRKSN*"
     gene            complement(147849..148733)
                     /locus_tag="pig_ID_3687_F49_scaffold_3_curated_prodigal-si
                     ngle_169"
     CDS             complement(147849..148733)
                     /product="Uncharacterized protein n=1 Tax=Flavobacterium
                     psychrophilum (strain JIP02/86 / ATCC 49511)
                     RepID=A6GWW8_FLAPJ"
                     /codon_start=1
                     /transl_table=11
                     /translation="MRTKTTREFIEEAKLIHGNKYDYSLVNYINNSTKVKIKCNCCGK
                     YFMQVAGSHLKHDGCFCYKNDRKSLKQFIEEANKVHNNKYDYSLVNYINNSTKVKIIC
                     KLHGIFEQIPKDHINKKYNCPRCSNITNLTDFIEKANKIHNNKYDYKLSIYINARTKI
                     KIICPKHGIFEQMPYVHLNGSGCPYCKNSHGEEKIFSYLTKNKISFETQKTFDDLKNK
                     RKLSYDFYIPNKDLLIEYNGKQHYINGFGSTTHEWHKQLHRDWLKRKYAKENGITLLV
                     IPYTQFNNINKILEEKLV*"
                     /db_xref="UniRef100_A6GWW8"
                     /db_xref="fpy:FPG101_09215"
                     /db_xref="A6GWW8_FLAPJ"
     gene            complement(148770..149087)
                     /locus_tag="pig_ID_3687_F49_scaffold_3_curated_prodigal-si
                     ngle_170"
     CDS             complement(148770..149087)
                     /product="hypothetical protein"
                     /codon_start=1
                     /transl_table=11
                     /translation="MYFRYRVIAKLICIESKIICRYKYMKKENFFDAMNAYPWLVGSY
                     GFFANSRPMLEIKILTNAKRDFGYLKAINHEEPFARFVLNEKAYELFYKVDNYVPKVM
                     EIE*"
     gene            complement(149066..149347)
                     /locus_tag="pig_ID_3687_F49_scaffold_3_curated_prodigal-si
                     ngle_171"
     CDS             complement(149066..149347)
                     /product="hypothetical protein"
                     /codon_start=1
                     /transl_table=11
                     /translation="LIWSWSDYLDCYNLDSKKFIIASCTPTSVVYKNFFKTGYFSNDL
                     IDLAIAVRKRDKNKFSKIIGTELFKGIKTQKGYAKYFYLADDKCILDIE*"
     gene            complement(149525..149959)
                     /locus_tag="pig_ID_3687_F49_scaffold_3_curated_prodigal-si
                     ngle_172"
     CDS             complement(149525..149959)
                     /product="hypothetical protein"
                     /codon_start=1
                     /transl_table=11
                     /translation="MFRKPKLNELVKFTAKNGDITYGMYRKVVDAITSRVYKIIANNY
                     INIVLSWKDVKSWEYVDTKEKFTEYEEWRQKWIAENIGQLMNNETENFNKWIKDIKHV
                     DALECYVNGLFFADGEIDNPSHTIARIFETGYAQALRDLINN*"
     gene            complement(150024..150236)
                     /locus_tag="pig_ID_3687_F49_scaffold_3_curated_prodigal-si
                     ngle_173"
     CDS             complement(150024..150236)
                     /product="hypothetical protein"
                     /codon_start=1
                     /transl_table=11
                     /translation="MSDAEHLVENIYFCVKRDGWDKFSEPPTDEELEPYLHYMQNGSE
                     NISKETLRWLFAMASYVIYQDKIWGG*"
     gene            complement(150303..150935)
                     /locus_tag="pig_ID_3687_F49_scaffold_3_curated_prodigal-si
                     ngle_174"
     CDS             complement(150303..150935)
                     /product="hypothetical protein"
                     /codon_start=1
                     /transl_table=11
                     /translation="MIYPNGHIDISQLLMMIESPEYAVYFESKDEPITATWKKNDSIY
                     HSPNKKLLTDPMQLPQALADELSGKGCICYTVTDIYNARHPYAGEEIYNSDKDFFWEY
                     HSLNGRHYKIRNCSYIGEKPKNVPLEIVLFDGDFNSTCFQLGSWSRNDECYEFHSCGS
                     RIFDYVDDVDLPVIWNAIHKADIYLNERFKNEQLKVDFSDIANSLENKHI*"
     gene            complement(150978..151148)
                     /locus_tag="pig_ID_3687_F49_scaffold_3_curated_prodigal-si
                     ngle_175"
     CDS             complement(150978..151148)
                     /product="hypothetical protein"
                     /codon_start=1
                     /transl_table=11
                     /translation="LTIKPKYTKKEIEEAEKILEENKEEIDKIIKFFSKKEIKKRKKE
                     KYESGFRDKLNK*"
     gene            complement(151138..151536)
                     /locus_tag="pig_ID_3687_F49_scaffold_3_curated_prodigal-si
                     ngle_176"
     CDS             complement(151138..151536)
                     /product="hypothetical protein"
                     /codon_start=1
                     /transl_table=11
                     /translation="MNLFEEELDPKNLALRATKAEEIINTTIQKLEKDMFSQKEKAMN
                     DWFPDQLNSLIIDFWELKDAASKVPLGNEKYFIAKKIINLWNNKFYKSLNKLDAKILE
                     WNRRHKSNQLPRIEQICKVPIREEINYFDY*"
     gene            complement(151591..153438)
                     /locus_tag="pig_ID_3687_F49_scaffold_3_curated_prodigal-si
                     ngle_177"
     CDS             complement(151591..153438)
                     /product="Gp39 topoisomerase II n=1 Tax=Campylobacter
                     phage vB_CcoM-IBB_35 RepID=H6SUF7_9CAUD"
                     /codon_start=1
                     /transl_table=11
                     /translation="LENRDIKTLSTIEHIILRRQMYLGSSVLQEYEDWIIENDKFLFK
                     KISYVEGVKKILFEIIDNSVDEYIKTNGAYSTKINIKMDKTHFSCEDNGRGIPVKQNE
                     KGEWMPYTALCVPMSGSNFTDDNRKSIGTNGLGGKICSIFSSEFEAVTCDGINKIKIS
                     TKNNLQEKKIGKPSISTKNGTKISFILDFEKFGIDGYSDDLISLIKTRLTVLSWFFPK
                     CIFTFNDEKINIKAKDLAEMFPEHSTVLNKPNAWICVYPADEPFALSYINGIYLRRGG
                     SHIDYILNKVISDIREKVSKKYKNIKPADIKNRLGIVCFLKDFPNCAFDSQTKETLTN
                     SQSDIGNYLKDNEIDLNSFSAKILKEKETINNITELFKLKEEIAEKKELAKLNKAKKS
                     IYSEKYVPPVGKTKKKYLMIIEGQSAFSGISPLLGRREIGYYMLRGKILNALDLSPTN
                     FMQNREVSELVNILDIDLTNPDTDMSYEKVVILTDQDADGAAICGLVLAFFNKIAPKM
                     VRDGRVCRLETPLMFGSKNGKVVEYYFKIPPQDKIKKGLEWFYAKGLGSLTKDKFLPV
                     LEKEGGMEGLMRNFVKDENADKSITDWYGKKSDVRKEKLRGREFHIDMA*"
                     /db_xref="UniRef100_H6SUF7"
                     /db_xref="A0A0A0Q2B4_9VIRU"
                     /db_xref="psf:PSE_3009"
                     /db_xref="H6SUF7_9CAUD"
     gene            complement(153489..154778)
                     /locus_tag="pig_ID_3687_F49_scaffold_3_curated_prodigal-si
                     ngle_178"
     CDS             complement(153489..154778)
                     /product="hypothetical protein"
                     /codon_start=1
                     /transl_table=11
                     /translation="MITEDIISNLIYNVRNGYKGSSNNGTYSLEPLGKHYSTDEVKDR
                     TKTILYNLKKSGSLTSKNEKKILSIDKEAVIKGLNLDNLVNGILAGVRHENFKNNFGE
                     TGKEANNYKNYKGIELNPDDLETLYNAADKTAFFVVRNTAIKINGTEIEIKAKSFIDI
                     LKKGITIYKKDGKVNGNYAADEIEDMYFKKYHGKQNYGPTDAIFDGHVNGRKISLKTT
                     LAKTYFKKSSDDPKRNLANNNKTYDEAQYRYTIYKVDGAEVIIFNFLNVKSNIEAKTD
                     NQSKESKTNNSLTKYIMKDKFLNELKQFLISKRVKSNSVMNYLNSISQDIKQIYSSSS
                     ISKKEILNSKKKIINYFKKIPYIKDKTKEEIVNFVNNKFGYNIMVKEKETKNEPYEGV
                     SSFDSGTGSNSNSYISDKSKGQTDGDVYSVKTNYFNY*"
     gene            complement(154788..155033)
                     /locus_tag="pig_ID_3687_F49_scaffold_3_curated_prodigal-si
                     ngle_179"
     CDS             complement(154788..155033)
                     /product="hypothetical protein"
                     /codon_start=1
                     /transl_table=11
                     /translation="MYLVTYTVCIKTTDEKKLEKEIKNLKNVCVETFSGEITDNGKTF
                     MELKIAMPEDTKDYKVDPEEIISKYDENFEQDCLDNY*"
     gene            complement(155036..155209)
                     /locus_tag="pig_ID_3687_F49_scaffold_3_curated_prodigal-si
                     ngle_180"
     CDS             complement(155036..155209)
                     /product="hypothetical protein"
                     /codon_start=1
                     /transl_table=11
                     /translation="MFVIIIFLLFLICFSYTTHIYITKYIFSKFDKFLFLLNIILGLL
                     FVISLINKILIEG*"
     gene            complement(155200..156513)
                     /locus_tag="pig_ID_3687_F49_scaffold_3_curated_prodigal-si
                     ngle_181"
     CDS             complement(155200..156513)
                     /product="Putative uncharacterized protein n=1 Tax
                     =Campylobacter phage CP81 RepID=G0LWK9_9CAUD"
                     /codon_start=1
                     /transl_table=11
                     /translation="LNISDFLNNQYADSALYMNFRNTPSFIDGLKNSSRKIVHTIKKT
                     NQKTQLKVSALASKITDLDAYLHADTAAQGAVVTITQSYCGSNELPVLEGIGAFGTRH
                     TPQAAAPRYIYVKPAKYFDLLFRKEDDINLNEQIFEGEKIEPMFYVPTLPLLLVNGSI
                     GIGVGFASTIFSRSVNNIIKLIKNYLDGKEIDEKLLTPSWHGFKGTVKKLENNKWEVK
                     GIANINGKKVKIEEIPISWNLMSYLNFLKKQKEKGIIEKFIDYSENDNFTFDITLTES
                     ELKKDKDKILFDLGLVKTLTENLVTIDENNAIKEYNSTKEIFEDYCRIKEIYFQKRIK
                     SETKRLEIEEKLLNETFKFIKAVINDEINLKSLKKKEVEELLKNLGYINIDKLISMPL
                     YSITEDKALEIENKWKNKIAELASMKKETAISLWKKDLKELEKCL*"
                     /db_xref="UniRef100_G0LWK9"
                     /db_xref="G0LWK9_9CAUD"
                     /db_xref="pml:ATP_00196"
     gene            complement(156547..157914)
                     /locus_tag="pig_ID_3687_F49_scaffold_3_curated_prodigal-si
                     ngle_182"
     CDS             complement(156547..157914)
                     /product="Uncharacterized protein n=1 Tax=Clostridium sp.
                     CAG:253 RepID=R6M5Q1_9CLOT"
                     /codon_start=1
                     /transl_table=11
                     /translation="MKIAIIGAGPGGLYAAYELVKNGKKDITVFDEGNILSKRKCPIS
                     EKRIECAKCNPCSIMNGFGGAGAFSDGKFNITNDFGGSLYEKIGYDKSLELQSEVDNI
                     NHNFLETIGFPKIYFSDESKYKKICLQNNLHLLRAGVRHLGTDKNYIILEKMYDYLVS
                     NGIQFYFNTKVISLSDNALYYIQKTQTEEFKFDKAIIAVGRSGSKWLQKLCEEKHIPA
                     KSNKVDIGVRVEIPYEVFSSLTDKLYEAKILYKTKKYEDYVRTFCMNPKGIVVNENIN
                     GLITVNGHSFEDSSKHTNNTNFALLVSQRFTEPFKNSNEYGEAVVKLSNMLGNGVLIQ
                     RFGDLIRCKRTTNARLKNNSIVPTLKAEPGDLSLVFPKRIIDDIIEMIYALDKVTPGI
                     ANDDTLLYGVEVKYYNNEIEVDNKLKVRDNLYIIGDCSGVTHSLSQAAASGLFVAKDI
                     IIDKK*"
                     /db_xref="UniRef100_R6M5Q1"
                     /db_xref="R5RWW7_9CLOT"
                     /db_xref="rbr:RBR_20360"
                     /db_xref="R6M5Q1_9CLOT"
     gene            complement(157962..158219)
                     /locus_tag="pig_ID_3687_F49_scaffold_3_curated_prodigal-si
                     ngle_183"
     CDS             complement(157962..158219)
                     /product="hypothetical protein"
                     /codon_start=1
                     /transl_table=11
                     /translation="MRKIIIAFLLIINCFFGFSKNYIVHVKGDVYKINGEKKIKLEKE
                     VELDEEDKIEIGKSSSITILVEKNKIKISYGKGKLKDFILN*"
     gene            complement(158182..158685)
                     /locus_tag="pig_ID_3687_F49_scaffold_3_curated_prodigal-si
                     ngle_184"
     CDS             complement(158182..158685)
                     /product="hypothetical protein"
                     /codon_start=1
                     /transl_table=11
                     /translation="MFYMTLVLLNCLPRILAEFSNIDLSYVSENFTVPLDIFAWGLFG
                     ICAGYCGLDRVSLIKKSSIMQIGDFDVGNKPKLLKVIFLLIVVLFETMVLNFILGHDL
                     TVITSYGKQIYKGINLPQDGIATAIVGTIFAYIGGNKGIRYASNVDTIKVEKKNEKNN
                     NSISSNN*"
     gene            complement(158749..159396)
                     /locus_tag="pig_ID_3687_F49_scaffold_3_curated_prodigal-si
                     ngle_185"
     CDS             complement(158749..159396)
                     /product="ATP-dependent Clp protease proteolytic subunit 
                     {ECO:0000256|RuleBase:RU003567}; EC=3.4.21.92
                     {ECO:0000256|RuleBase:RU000549};;  TaxID=3075
                     species="Eukaryota; Viridiplantae; Chlorophyta;
                     Trebouxiophyceae; Chlorellales; Chlorellaceae;
                     Auxenochlorella.;" source="Auxenochlorella protothecoides
                     (Green microalga) (Chlorella; protothecoides).;""
                     /codon_start=1
                     /transl_table=11
                     /translation="MKEEINCDEDLTAIQNPLEQPSSPIISVKNHIYLYNDIDTTVTR
                     ALFVAMHEMAAGIIQTATDNNTNINPIILHINSVGGSCSDALAIVQCIKDIQNGAIHK
                     VGNIPIKIPVNTVIEGEANSAASLIACVGSHRSISKYALSLLHDVRQISAGTVEKVDD
                     IEISAKNLGMFRKKFYDIYLEHSKLTEEKLKEICSKEDYSTPQELLDWGIVDEII*"
                     /db_xref="A0A087SNV6_AUXPR"
                     /db_xref="UniRef100_F0YHM6"
                     /db_xref="win:WPG_0847"
                     /db_xref="F0YHM6_AURAN"
                     /db_xref="3.4.21.92"
     gene            159639..159797
                     /locus_tag="pig_ID_3687_F49_scaffold_3_curated_prodigal-si
                     ngle_186"
     CDS             159639..159797
                     /product="hypothetical protein"
                     /codon_start=1
                     /transl_table=11
                     /translation="MSKTEFLRKFSNIANKYKDNKQDAIDLCVELLSDFQDDGKLNKR
                     SKIVPNIP*"
     gene            complement(159717..160010)
                     /locus_tag="pig_ID_3687_F49_scaffold_3_curated_prodigal-si
                     ngle_187"
     CDS             complement(159717..160010)
                     /product="hypothetical protein"
                     /codon_start=1
                     /transl_table=11
                     /translation="MYCYFPEPSAITILSKEKESEDWKPVSYVIDLFSTNKECYILDE
                     NYPFRAIYYSFKIFHNRRKNGRNYKYFLWYVWNNFTSFVKLSIILKIRQKFHT*"
     gene            complement(160050..161696)
                     /locus_tag="pig_ID_3687_F49_scaffold_3_curated_prodigal-si
                     ngle_188"
     CDS             complement(160050..161696)
                     /product="60 kDa chaperonin n=1 Tax=Treponema
                     saccharophilum DSM 2985 RepID=H7EMR8_9SPIO"
                     /codon_start=1
                     /transl_table=11
                     /translation="MAKNLVYNEEARKKIFAGLEKVANAVKVTLGPAGRNVIIEKEYG
                     SPVITKDGVTVAKEICLEDKIENLGAQLLKEVTSKTNDIAGDNTTTSAVLAYAIVKEG
                     LKSVASGMRPIEIKRGIDYATDRIINSLKSISTFVTTKEEIMNVATISANNDPEIGKI
                     LANAIDKVGKDGVITVEESKNVTTSVKIVDGLQFDNGYINPYFSTNKERLETEFDDSY
                     ILITDKKISSMAQLMPVLEPVAQQGKALTIICDDMDGEALGTLVLNSVRGALKVCAVK
                     APGFGDNRKAMLEDMAILTGATYISDDFGNSLEKATIDMLGNAKVKVTKNTTTITNGG
                     GDKTKLDTRISELKAQISNTKEKYEQDKLKTRVAKLTGGVAVVSVGAATETEIKEKKF
                     RVEDTIAATRAALEEGVVPGGGVALIKARSLIEAEKEEKFDNQGIEAGFYILLKAVEE
                     PLKQIAENAGVNGEVVLDKVLEYNNNEQQDEYMGYDARNNTYCNMTANGIVDTTKAIS
                     SALRNAASIAGMLLTTECSITEIPKKEESMVQTPVGAMPY*"
                     /db_xref="UniRef100_H7EMR8"
                     /db_xref="H7EMR8_9SPIO"
                     /db_xref="tsu:Tresu_0160"
     gene            complement(161762..162205)
                     /locus_tag="pig_ID_3687_F49_scaffold_3_curated_prodigal-si
                     ngle_189"
     CDS             complement(161762..162205)
                     /product="hypothetical protein"
                     /codon_start=1
                     /transl_table=11
                     /translation="MKNFYKSVTDERLIIDVVAPGFGAESVVVKTAQVNGGDTFKVVV
                     EGKYKGHTNKNGDPIPRVAFEKYVEDFKYVFSDDADYGDEPLFRSKTFNSLDYDLDKL
                     VWSVNNGVIRISIPKTELARGQSVEAVENADADSTGITTSDAVAD*"
     gene            complement(162254..162673)
                     /locus_tag="pig_ID_3687_F49_scaffold_3_curated_prodigal-si
                     ngle_190"
     CDS             complement(162254..162673)
                     /product="hypothetical protein"
                     /codon_start=1
                     /transl_table=11
                     /translation="MVCINEEDERFVFDVIAPGFSKDSITVKTAQVNGGDTFKLVVEG
                     KYKGHTNKNGDPIPRVAFEKYVEDFKIVITENSDFFDNIDNNFIDFNVADYDLDKLVW
                     SVNNGVIRISIPKTSEAKGKVIEAVENADADSTGTEE*"
     gene            complement(162695..163057)
                     /locus_tag="pig_ID_3687_F49_scaffold_3_curated_prodigal-si
                     ngle_191"
     CDS             complement(162695..163057)
                     /product="hypothetical protein"
                     /codon_start=1
                     /transl_table=11
                     /translation="LSNRYCITFNIMDTNEKIKIDYGCVQVEEQCLKVNMNMFTFKSS
                     ISNEIFTLKKKQFGYVNFIKKEKQIVFQCVFKSFSDDLCLFETEYIPFCVKYICRKIP
                     FRFSYKKALKERAKKILG*"
     gene            complement(163050..164693)
                     /locus_tag="pig_ID_3687_F49_scaffold_3_curated_prodigal-si
                     ngle_192"
     CDS             complement(163050..164693)
                     /product="hypothetical protein"
                     /codon_start=1
                     /transl_table=11
                     /translation="MTEENKKNKDIFLNVCDLVWDFDEESLNYISKRISDDWEPVEEF
                     KLLLKIPNSKYEDQRIRVDIDLRDPKALTFFERSDESYAIFIEYFEVALWYLSNKYNC
                     KITYADFINNKVTFKKNQTKIKKVLEYIYAEENDAFVKDSQTTYDKETCAKWIVKKFE
                     RIGATKKSAKKLQFVISFNPIDWLMSSTSETWSSCFNINNENGGYQYCLGLPFLCGDK
                     NRMLLYITDGSKKECMGIKVDHFQTRTWCILGDNNEFNIVKWYPNDTVGVDPVRSITG
                     ISNFNDRENFRRSKYPIDVISTKKGAVIGVYSDMGALDVVNDKLYIVGNGKDGQQFFT
                     KNLLNCNKYNYSSFKLSNINTNGLGFNSPGWNIPKWKKLGLHVDMLFKTCKCSSCHED
                     KAGFVINNESFLCYDCTKDKTFVCDCCGNETIITDNNCHEVINSDDEKIKICSSCFGR
                     KENFCSCCGKFSNSTYQTKDKTTICQNCLDKNINGYASCSSCNTIEKNVYVYYNTYTK
                     DRMQLCDTCKSNENNVNVYSTFGKYYTILKRKVSGGAIE*"
     gene            complement(164749..165003)
                     /locus_tag="pig_ID_3687_F49_scaffold_3_curated_prodigal-si
                     ngle_193"
     CDS             complement(164749..165003)
                     /product="hypothetical protein"
                     /codon_start=1
                     /transl_table=11
                     /translation="MFKKNQILKIKKHICFLNDKNYYIHSNGDIENKKTNTLFNTIMQ
                     SYTTIKCPITTNWNYFNFDGWYWYDWMFENIKQNYLLDIE*"
     gene            complement(164996..165556)
                     /locus_tag="pig_ID_3687_F49_scaffold_3_curated_prodigal-si
                     ngle_194"
     CDS             complement(164996..165556)
                     /product="hypothetical protein"
                     /codon_start=1
                     /transl_table=11
                     /translation="MKYDTIKEQLKIDSDIEKINRNFRKYIEQVFSPIFLKKIDRVFK
                     KPLIIKNFKENSNVMALTVGSNISLNVKMFKELNIERGMVYIIHELFHVLQNLNQFPE
                     IKTVNRILYNKTISKIPIQKINEFLTGKQQDIHSNYKDEFLSYCSNAAFNWKLCPQLK
                     IEYYNILNNSGLFNMQSNFWKKRFNV*"
     gene            complement(165736..166806)
                     /locus_tag="pig_ID_3687_F49_scaffold_3_curated_prodigal-si
                     ngle_195"
     CDS             complement(165736..166806)
                     /product="hypothetical protein"
                     /codon_start=1
                     /transl_table=11
                     /translation="MIIKKNGTLSRVLKEVLKRSKTGNVSTLLNSFQFEKGKGITIFF
                     SEAIDTILIKDESVDFNANITNDFIVVALASELEKNDVSISIDSSSNVVFNEYTFKNV
                     GFNNYTEGKRSPFISFSQEQFQNLEKDFELTVGNYFKLPKATDVICLAFKEGKLYKLL
                     PGCNVYEISKFDGTIDAVELEKVSGHSTFICIMPHKIFDLMKNEYNVSISYSSDNNRF
                     YFESSEILICLRFSFSQLGTKVFINNLSIINDNESIATLKSFLVLKEKIKSISSNLLE
                     EVESPNIFVNVENNKINLNIEDVSLSFDTDLKENITFNVDLLAFNYILQNLPENTTIS
                     KDKYFLIFKTENKTIFIINKEI*"
     gene            complement(167302..168696)
                     /locus_tag="pig_ID_3687_F49_scaffold_3_curated_prodigal-si
                     ngle_196"
     CDS             complement(167302..168696)
                     /product="Putative exonuclease of the beta-lactamase fold
                     involved in RNA processing n=1 Tax=Treponema sp. JC4
                     RepID=I0XBC0_9SPIO"
                     /codon_start=1
                     /transl_table=11
                     /translation="MSKITTMSLGGCEEVTGSCHLLKDAYGKKYMIDCGAFQGASDAI
                     EKNKNQKFDTDLETVIVSHCHYDHVGLLPNLIKQGYNKKIYSTPATRDLASVVLMDSS
                     KIQSREKNGPLYEEKDCIETMKHFRCVSYGKEKKINDNFKFTFYNAGHVLGSSLIDIS
                     IPKHTNIFSKLLFKNNRLHILFTGDLGRKQNPICVEPETKVPAPDYMYLESTYGNKTH
                     ESIDSVYQELTYIINRTIERGGKVIIPSFAVERSQELIYFIKVLMSQEKIPRVPVYVD
                     SPMAANATGVFNVHPECFNQKIIDEFINKGRNPFSVRTLKFISDYQESLKLAKSKKPA
                     IIISCNGMCEAGRILNHLKYGVENPNNTVLIVGYMAENTLGRKILNKDEKITIDKKDY
                     SLKCEIQKINAFSAHSDYKETINWLHSLDLSKLKTIFLVHGEKEQMVPFKERLEREFK
                     VKVQIVKAGEKYKL*"
                     /db_xref="UniRef100_I0XBC0"
                     /db_xref="I0XBC0_9SPIO"
                     /db_xref="taz:TREAZ_2022"
     gene            complement(168782..169039)
                     /locus_tag="pig_ID_3687_F49_scaffold_3_curated_prodigal-si
                     ngle_197"
     CDS             complement(168782..169039)
                     /product="hypothetical protein"
                     /codon_start=1
                     /transl_table=11
                     /translation="MEEDFLTGNKVLLSKKYSFGNIYMIEMPNNMIVVVAFKKDKIPL
                     HSRTFLFTDKLKKDVLKDSKQYFKQLKEVLCQNKTEEDLDY*"
     gene            complement(169048..169836)
                     /locus_tag="pig_ID_3687_F49_scaffold_3_curated_prodigal-si
                     ngle_198"
     CDS             complement(169048..169836)
                     /product="hypothetical protein"
                     /codon_start=1
                     /transl_table=11
                     /translation="MNDFKETVKMLLEGYDKINGKWQKNESKYFHYTNSENFKSIASD
                     LLNGGGLKPSYYPANTYTMGKRKSLNQNFNKQELCLVRSDRAPDNSKTIMSGNIGDIK
                     FSFDEEKIVNKFGKIKPIAEFPVQDRRFAIESLELLKHRAPVLEISTITKIQKELEHK
                     ASITIEEYNKYSSMLNRMFRSIKPKELEHALKDLKTFTKTKSTEHMESRIKLDFNQRI
                     TKDYINKIYVPDYLNKNKEIVNLVNALNKNKINTVWYSCRYPKE*"
     gene            complement(169843..171690)
                     /locus_tag="pig_ID_3687_F49_scaffold_3_curated_prodigal-si
                     ngle_199"
                     /gene="ligA"
     CDS             complement(169843..171690)
                     /gene="ligA"
                     /product="ligA; NAD-dependent DNA ligase (EC:6.5.1.2)"
                     /codon_start=1
                     /transl_table=11
                     /translation="LTELEQKIQEASNAYYKDGSSPYTDDEFDALMAELKRTQPNSIL
                     LENGVQEELKGIKKKYKLWHTMGTLAKAMNETEFEKLWNNYCEGKEIICQKKIDGGGI
                     LLHYWQGKLIQALSRGDTEYGEDLTENIKKISDVVQELPVNFTGEIRGEFFMKRSVFN
                     KYFKDSAKNPRNMAAGIIKRLDGSDCDKLNFIAYDLWKTSCPVRADCDLTELNKLTFL
                     KEVGFVIPSWWAGISKNDILDLRNQLNTNDEIPCDGLVIKQNKTDKEDLERRTPMYNF
                     AFKPETTIKITKIKKIIWQLAGSQLAPVAIVEPVELCGATVERASLSNVNIMNQLGAY
                     ENALVEIKRSGEIIPSVVKVLEPKENAFEIPKNCPVCGDQVEVNESGIPICINKDCPR
                     KLSHRFSKMFDILGVKGCGKAFLNNLENECSSVEEFIKLILNEDSIIDKWAGGINGRK
                     IVKQFKSALNKEITIPQFLAMFDYKGFDEKKLKSINEINYNITEKELQSIDGFGEITS
                     KMFIDFLNEYKNEIENLKKYFRFKKIEEKTGALKGLTFCFTGAAIKPRMELQEIVEKN
                     GGINKTSVTKKLSYLVNDDVNSMTSKNIKAKELGVPIISSVDFLNMVES*"
                     /db_xref="tde:TDE1538"
                     /db_xref="M2SJ24_TREDN"
                     /db_xref="UniRef100_M2DAE0"
                     /db_xref="6.5.1.2"
     gene            complement(171696..172289)
                     /locus_tag="pig_ID_3687_F49_scaffold_3_curated_prodigal-si
                     ngle_200"
     CDS             complement(171696..172289)
                     /product="hypothetical protein"
                     /codon_start=1
                     /transl_table=11
                     /translation="MKPIKNKTVKDYLKLFHEKASEFEVNTEKENHNFETAKSINEAE
                     VFVNNYIKENGTKSFISERLRNGFIGELVHCEDGTSYIQSIRGKPFGTVVAIPTKDNV
                     VLGMSYLDPEDMEKSYPILGLYIALKRALDGAKEDKVGAEKIHIKSKARKQISHFEKR
                     AKAFFHPDVYSYSRGSNPVHYDNYDEIHQRRKLILGE*"
     gene            complement(172286..173074)
                     /locus_tag="pig_ID_3687_F49_scaffold_3_curated_prodigal-si
                     ngle_201"
                     /gene="udgA"
     CDS             complement(172286..173074)
                     /gene="udgA"
                     /product="udgA; UDP-glucose dehydrogenase (EC:1.1.1.22)"
                     /codon_start=1
                     /transl_table=11
                     /translation="MSTKILLCGYGAIGKRMYPEYCKMGDVTVYDIKQIDNPPHNYIT
                     NKEELKKLKFDFAILSLPTPTINEECDFTAVVSVLEFINKYKIAETIMLRSTVPVGFT
                     EDYSKSSNVNNIVFCPEFYGTTQHQINNDFLILGGDRKYANKIAQLYYKIKKGDFKIK
                     FYENPTVAEMIKYMENCYLATKVVFCNEIAKACKKANIEYDDVREGWLMDSRVNPSHT
                     IVYENQPYYDSHCFNKDMLAFANQFDIELLKTVIKINDKNKELK*"
                     /db_xref="mmo:MMOB6010"
                     /db_xref="UniRef100_H7BV55"
                     /db_xref="H7BV55_9VIRU"
                     /db_xref="1.1.1.22"
     gene            complement(173064..174278)
                     /locus_tag="pig_ID_3687_F49_scaffold_3_curated_prodigal-si
                     ngle_202"
     CDS             complement(173064..174278)
                     /product="Uncharacterized protein n=1 Tax=Lachnospiraceae
                     bacterium COE1 RepID=R9KD69_9FIRM"
                     /codon_start=1
                     /transl_table=11
                     /translation="MKILDYENKNKIYICHFPGDSELLQKEVYNHLKKQKFKINNNIS
                     IISIVNNDCLNSCLLYKQYNFIYNKNALNKEWHMPDKIKYILELLKDINTEYCIITDA
                     RDVLITANLDNNFINNFLDYNCDILYNATISKYPKLTLQSDYHIKGKSGKFKYLNAGL
                     CIGKTKSLLDWYQYLNDNFIYESESEQYILRKLYNNSFNIKIDGNRKLFRTCHGNDTI
                     WFKSFNKLYLDYSNPIILNNKLQYKYLLPNKKIIKGKLKNIYRIGEKSDINYILMTNN
                     YNFTFSKKSVLVLYLYNYIDFSFFEKYNCFSKIKFVFRGVCKDFEKLINWLLTDVKFN
                     CLTSVYIENLPDNINLPLDERIKIIEEKNNKQSVMVLDKKINRYFKLKCSYIEALRLR
                     ERFKVKEFNYVN*"
                     /db_xref="UniRef100_R9KD69"
                     /db_xref="R9KD69_9FIRM"
     gene            complement(174259..175098)
                     /locus_tag="pig_ID_3687_F49_scaffold_3_curated_prodigal-si
                     ngle_203"
     CDS             complement(174259..175098)
                     /product="Putative uncharacterized protein n=1 Tax
                     =Clostridium phytofermentans (strain ATCC 700394 / DSM
                     18823 / ISDg) RepID=A9KPK3_CLOPH"
                     /codon_start=1
                     /transl_table=11
                     /translation="MFLVRDENDLCFSKGKILLFDREIILHKSYKFNHMILIGINKKA
                     TIKFNNGNFLLKNNNYLFNLKIKNADSNGIKICGSNNIIKNITVSNCKNTGIQITKNS
                     SNNKIFNCFSYENNSGQNKADGFGCKFESGKNNIFKNCIAYNNEDDGFDLFEAKYGVK
                     LINCFSYKNGTKNSTASGFKLGGFSSLNKIFYPKHFLKNCIAYNNQNYGFTANNQTGT
                     IIMKKCSGYLNKKENFFFPKFSHPKALNKKELINGKFYLYKCYSHNQPVNITGVINEN
                     TGL*"
                     /db_xref="UniRef100_A9KPK3"
                     /db_xref="cpy:Cphy_2919"
                     /db_xref="A9KPK3_CLOPH"
     gene            complement(175178..175579)
                     /locus_tag="pig_ID_3687_F49_scaffold_3_curated_prodigal-si
                     ngle_204"
     CDS             complement(175178..175579)
                     /product="hypothetical protein"
                     /codon_start=1
                     /transl_table=11
                     /translation="MLSKEFYIKIKEIYNKYKDYYNRPSSCFASDLKFKDCIVDLLLK
                     DKNYISLNRTYLESVKKLLNFTITNLSTCCEKTIKIGQIYGFTPLETVKFLLYSDKLY
                     CGIVFCPCFAVENAISILDKLINKVVVMEIE*"
     gene            complement(175631..176053)
                     /locus_tag="pig_ID_3687_F49_scaffold_3_curated_prodigal-si
                     ngle_205"
     CDS             complement(175631..176053)
                     /product="hypothetical protein n=1 Tax=Butyricimonas
                     synergistica RepID=UPI00035EE06D"
                     /codon_start=1
                     /transl_table=11
                     /translation="MFYNDMFDALDSLFDEETLPTIKAEKYSVPQFPPCEMIKLKDGT
                     LKIVFALAKYKKEDISISTEENKIIIGTVDDYKKPEIEEGTKVLAGGIKTPAFKNSFA
                     VPETKFNFNEITASFKDGVLEIAIPSKEKKEYKPVIIA*"
                     /db_xref="UniRef100_UPI00035EE06D"
     gene            176169..176696
                     /locus_tag="pig_ID_3687_F49_scaffold_3_curated_prodigal-si
                     ngle_206"
     CDS             176169..176696
                     /product="Uncharacterized protein n=1 Tax=Microscilla
                     marina ATCC 23134 RepID=A1ZCL1_9BACT"
                     /codon_start=1
                     /transl_table=11
                     /translation="MNKTDDMINKHIAAVQLRMERLAIELSDRSQKHDESKLESPEHS
                     MWLCMDKDSLKPKYGTPEYFQKMKKFKYVFDQHYKDPRNRHHPEHWENGIYDMNLIDI
                     TEMLCDWISYKSNLSYSEASKVIEENCKRFGFDEQIRNILLNTLREYFSSFGGEDDNN
                     YIKVLKDRLKLKANC*"
                     /db_xref="UniRef100_A1ZCL1"
                     /db_xref="A1ZCL1_9BACT"
                     /db_xref="dpd:Deipe_2101"
     gene            complement(176674..176874)
                     /locus_tag="pig_ID_3687_F49_scaffold_3_curated_prodigal-si
                     ngle_207"
     CDS             complement(176674..176874)
                     /product="hypothetical protein"
                     /codon_start=1
                     /transl_table=11
                     /translation="MSNMKSKFETKCRYFNYCHFNVDETCENCDVYLYTHNFVELVIK
                     LQKHDPKEVQNYLNYFSSLLLA*"
     gene            complement(176849..177043)
                     /locus_tag="pig_ID_3687_F49_scaffold_3_curated_prodigal-si
                     ngle_208"
     CDS             complement(176849..177043)
                     /product="hypothetical protein"
                     /codon_start=1
                     /transl_table=11
                     /translation="MTEECYAIVSEDGKQYYNFMFDCFQEKFNYRCLAPKWRCESMFK
                     YNCMIHQRIVKVNVQYEIKI*"
     gene            complement(177103..177981)
                     /locus_tag="pig_ID_3687_F49_scaffold_3_curated_prodigal-si
                     ngle_209"
     CDS             complement(177103..177981)
                     /product="hypothetical protein"
                     /codon_start=1
                     /transl_table=11
                     /translation="MKLNLHIQFPKIFCNFNCSYCFQGKHYLPTETQKKTVEKKYKLY
                     LTYLNNLYNKSSYNSCVLTLLGGEITLYDLNYIFSALKSEKKIILKIMTNLAKDISYY
                     KNLFENNKNLDFLFNVSYHKEFLNFDVYKKKMLEISSFGFENLKKIKTSLVISNSTPL
                     ELINDLKDFSYKTGFSLRFITQENKAKMVKLKDEYKQFYEVKKIKRKKINEITKKMYE
                     ENQVYNLKDSICIPEFTIDESGEIRPECNTYWPNPKKYIFSINSLEELLNKKMVCTVN
                     RCPCLNFIYNSLNDND*"
     gene            complement(177986..178780)
                     /locus_tag="pig_ID_3687_F49_scaffold_3_curated_prodigal-si
                     ngle_210"
     CDS             complement(177986..178780)
                     /product="hypothetical protein"
                     /codon_start=1
                     /transl_table=11
                     /translation="MITKFHEEEILPITYYYNNIEIIDNLECDKNLYNGVSEYLKENR
                     DISFIENNISNYKKISINEKIEANNIVSDNISYFKYSVLSKEGEQIIKKWRDKYNYLF
                     NKYNCVFELSAGLDSRVLLSFLINNNKNFYIKNFHRNTVYQKVNDEYDIEFIDFICSK
                     YKNIKKEKPPFNFYFMVGGHFSEWFRDIRVFKNKKFIEYIYLCRKNGTFYPMIDKELL
                     QINPLIPDLINTFILNKYCPELLEYKFQSGAKIYEKNNLPLKILKG*"
     gene            complement(178777..179643)
                     /locus_tag="pig_ID_3687_F49_scaffold_3_curated_prodigal-si
                     ngle_211"
     CDS             complement(178777..179643)
                     /product="hypothetical protein"
                     /codon_start=1
                     /transl_table=11
                     /translation="MITRIQKNKSIPNYFNITYHVTEICNYHCPYCFNLKKPKKDTTP
                     FLIENISKKINSIIKEIKNKNIDFHLIGGEVTIFDIKNLILKNIDLNNLYRFSLVTNL
                     SRNVKYYEELLQDINIKTRIKASFHPTEISKDEFLQKIIKLQKYNIIVSLLITKQHYY
                     NVEKFYNKLKKLNIPVSVSIERVNSIPINTDSKIIDKDMCNFTVTYNNNEQKILTKYS
                     LLNELKTLKGYKCDANNSRLIIDPQGYIKNGCPKQNKKENIFQYHYSPKEDIICNSNK
                     LCTLYSINEVYL*"
     gene            complement(179618..180931)
                     /locus_tag="pig_ID_3687_F49_scaffold_3_curated_prodigal-si
                     ngle_212"
     CDS             complement(179618..180931)
                     /product="hypothetical protein"
                     /codon_start=1
                     /transl_table=11
                     /translation="MNNYFNGYMITKEYKIITEYNGEEETHNGCYILVKNNIVSQDFF
                     GCYGAYVDKDFNFFDNLYNISKLKNISLNKEYYNKLIISREVPFTLNNTLFNEFKRYN
                     GSYKINLFNKEIEKIDYRINSINYTSPLFYDILDKWYFKWINIFKNINGDIIQDLSGG
                     IDTRILLSISINADILDKILIRSKKNSSNKEAIEDYKISSKLINYYNLPRVEKIMINK
                     INNDDFNYIVGNSNFTASLKTRPVKKLYRICGNGGLLYHRPNTFKNLLNFRYKNVDKW
                     LADDYNKYCNLIEIPEYIKEQNLKELYIYRKLIVELRDGIKSADYFRANTIMICPMMD
                     PDLNILNPLNERGQSILPYIILKRYCPKLLDFKIEGMEEKNLLKYETKTLLDKIPSKN
                     RKKVSKIFFTRYEKEKPNNDGSHSLGTDFLLINRMLKNDNKNTKE*"
     gene            complement(180932..181789)
                     /locus_tag="pig_ID_3687_F49_scaffold_3_curated_prodigal-si
                     ngle_213"
     CDS             complement(180932..181789)
                     /product="hypothetical protein"
                     /codon_start=1
                     /transl_table=11
                     /translation="MKIINSLNNLNNKYLKWIVTNRCNYNCSYCFEKNFKSIELSNNN
                     LFLTANKINEFMKINNLNSLILLGGELFLLDTNIILKLLEILKGKKLYIITNFFQDNL
                     IYKQIADFAKNNFKTFEYKFSFHDEYISLKDFFKKIDDFRKICNCNIKVQFTLDERTE
                     KLLPEFELRCYKSKVIYHVEKAYTIYGKNRENVKFSNVKSKTSKTFLIDGKEIKGDIL
                     FKNGPLDNYDTNCYQPFFHLESNKLYSHCYGRTITNDFLNYKTEKIDFNFKCNRHSCL
                     VYKTSIIGE*"
     gene            complement(182012..182551)
                     /locus_tag="pig_ID_3687_F49_scaffold_3_curated_prodigal-si
                     ngle_214"
     CDS             complement(182012..182551)
                     /product="hypothetical protein"
                     /codon_start=1
                     /transl_table=11
                     /translation="MIKINFLKTENNLKEKINTIILKKFYFEDIEIGFYKLKEIINSS
                     QEEFQKIIQLFLKYKDYTFIENVDDDNLINILSHKKQNFYENYIRVLINKKLLAKFFE
                     VKDLEILDLLIKYNSEKINAQELLNLSININKDYLKNILKDDNILFVIINDILRNYLN
                     LNLKSEEELCKEIYEKKPN*"
     gene            complement(182556..183542)
                     /locus_tag="pig_ID_3687_F49_scaffold_3_curated_prodigal-si
                     ngle_215"
     CDS             complement(182556..183542)
                     /product="hypothetical protein"
                     /codon_start=1
                     /transl_table=11
                     /translation="MNSLKSNNILSLTRYGPMKEKFFSWQMFYKCNYKCSYCFERKLT
                     HYNYNYNELIKTAENIWKFYNIKYKFGWLSVIGGEVTLLEIDDFLNLFKNFQNEKNLT
                     FELITNFFRPLEYFEKIFIFFQNIKEVLIKVSYHEEYNSLEIFWEKFENLIKLSKKYK
                     NAHTKIEFVINNKNAEKAIDYCKHFILLKHKYPNQKISLHLAEMFKYKKNWKLYYLFD
                     SSKLIKKFPILHEYFTQERKYIVKQNNGIEVIDYPMNFLKSKNKILNCKGCLVTNVSF
                     FLEDNKLKNFCEHIVCNDFINCDIKSLILKEKDICQQSICAELCVEMKNLKS*"
     gene            complement(183523..184518)
                     /locus_tag="pig_ID_3687_F49_scaffold_3_curated_prodigal-si
                     ngle_216"
     CDS             complement(183523..184518)
                     /product="hypothetical protein"
                     /codon_start=1
                     /transl_table=11
                     /translation="MIKMEDIVRVDRCSNYFKISWKMTNWCNYRCSYCYMSNSVSETL
                     TNTSLEHLLKISSEIDNIIEKQAKNRPVSLHLIGGEVGFFNLVKVIDCIKSKNLKLVI
                     IATNLSSPIIYWIKLLRYLKLRNIELKIIASLHLEQCDKKEFIQKVMILGDSAEIKCV
                     INDNNVEEYRELFKNVNNIIIPTQERTKDNKNGKISLKTKEYIDDLNKKLDKKLKPYY
                     TITTKDNKKFVFYSNVEMINNIEGDGFDPNEFICTAGLDGIRIDIDGSLRRAGCQWCG
                     KQENWLGNLIIGEYKLPTKPIICHTTIKHKFLGERHKFCTAFGNTSMRKNEFFKK*"
     gene            complement(184511..184960)
                     /locus_tag="pig_ID_3687_F49_scaffold_3_curated_prodigal-si
                     ngle_217"
     CDS             complement(184511..184960)
                     /product="hypothetical protein"
                     /codon_start=1
                     /transl_table=11
                     /translation="LILIVIGCPGIGKTTISSKNKLFMDLDKKDLLADNITFKNTNKI
                     ILINYINLSFLRYKLLKNNINNYKILLLDASCLIKTLKQRVFIRVSKQANKIQILQKH
                     YKKIDNFLLYLKEVKNDKKITVKKINNNTELNNLENILLEEYNKLND*"
     gene            complement(184957..186297)
                     /locus_tag="pig_ID_3687_F49_scaffold_3_curated_prodigal-si
                     ngle_218"
     CDS             complement(184957..186297)
                     /product="hypothetical protein"
                     /codon_start=1
                     /transl_table=11
                     /translation="MIYLRNKLYIKWIIKENLKQETINNFLAYVKKINKFKFIIVDFY
                     IEKKYNETMAKLLNTIINEVDCVKYHGNLLNYSNKRFPKFNIQEFEKKLKDIEIKNEK
                     INGTFFCTCHVDSVCIDNNLFYYGVCSKKEFACNLFKEVPNVRYHPSFCDNKKCKEKF
                     TKCNIKEIEVKKDVVLDNPMFYIKWRLFNACNYHCSYCIRKDLDKANNTFDTLIEYAK
                     KLNSVKIPFRLELIGGEPTLIDLKKLISYIENKNLKSIYISTNFSRDENYFEDLASYL
                     KSRNIELCLSCSLHEAECDLNKFLEKSKKISKIVNKLYIECVSTDKNKSIIKRLKKET
                     LESNIELSIDYLRNRSDNIIAKKRYTFVNSKKDILCNCKKLHHSELSEFVSTGLKCKS
                     NGLYIDVDGSIYGRSCKQKNYIANINDYDFNIKEDIINCPNAICNFSSNVEVFF*"
     gene            complement(186278..187216)
                     /locus_tag="pig_ID_3687_F49_scaffold_3_curated_prodigal-si
                     ngle_219"
     CDS             complement(186278..187216)
                     /product="hypothetical protein"
                     /codon_start=1
                     /transl_table=11
                     /translation="MTNNIVSIINNERLFTIKWRLTEWCNYRCSYCLRKFKGQNTKLD
                     ELKILKTAPQVNRLIEEADKGVKLNLIGGEVTFLDLKKIISLVTSNNLKRIHITTNFS
                     NKLEYYIDLANYLKSRNIQLSMNVSYHNEYSNLDDFVDKANKFKNSVDLYSFKIEFVV
                     APENENLLEDVKNKCSQNKLDFLIEIDKSQNEDYFKTLNIESNLEKPRWTIKYKDGIF
                     TNKITRSQFINNFKDKLFPSKDFYCTSGVTYIYIREDKAAKNSACVHGNGYIPIEDYH
                     INKTIGKCNSPTGLCNLCGDFSISLSKEELDDLLKK*"
     gene            complement(187206..188096)
                     /locus_tag="pig_ID_3687_F49_scaffold_3_curated_prodigal-si
                     ngle_220"
     CDS             complement(187206..188096)
                     /product="Collagenase-like protease n=1 Tax=Clostridium
                     clariflavum (strain DSM 19732 / NBRC 101661 / EBR45)
                     RepID=G8LSC5_CLOCD"
                     /codon_start=1
                     /transl_table=11
                     /translation="MTEYYLAGLIDKNLEANLNIVSLHNSFPQFFNDDIKIAAFYGSF
                     GKCIWNGGRENDINMKYFINPEDIISKLNDLGISVRFTFTNPFIREEHLNDKFGNYLM
                     SITNNGMNGAIVASDILFKYLKSKYPNFKYIYSTTNCNLNIEDYNDEKYDIYVLDYRL
                     NKTDLSKLKHKDRIEILVDDCCPICEYRKQHFENIGRYNLGEKVNIDCVNPNNIFNHD
                     NPKIFHESLLRTLVTSLTCEEIEKYKQMGFNKFKLTGRTQGRRFLYESFLYYLVKPEY
                     RYIIREELNKIAGIKLYDDK*"
                     /db_xref="UniRef100_G8LSC5"
                     /db_xref="ccl:Clocl_0462"
                     /db_xref="G8LSC5_CLOCD"
     gene            complement(188207..188491)
                     /locus_tag="pig_ID_3687_F49_scaffold_3_curated_prodigal-si
                     ngle_221"
     CDS             complement(188207..188491)
                     /product="hypothetical protein"
                     /codon_start=1
                     /transl_table=11
                     /translation="MNSYLKWVAIDNSLRATFNNVDAIIEINYQDDFKKWLIYFENHS
                     KQQFTAKLYTHTLEEAFAKVNDYACRNLNYDDIANKISKFYIEQNDEISA*"
     gene            complement(188484..188717)
                     /locus_tag="pig_ID_3687_F49_scaffold_3_curated_prodigal-si
                     ngle_222"
     CDS             complement(188484..188717)
                     /product="hypothetical protein n=1 Tax=Gracilibacillus
                     lacisalsi RepID=UPI00037F5A91"
                     /codon_start=1
                     /transl_table=11
                     /translation="MSEFKYEIREKFATLSDKNGYTKEFNLISYNDREPTYDIRNWSV
                     DEEGERKMGKGITLNKKELKELLSVLEELDLDE*"
                     /db_xref="UniRef100_UPI00037F5A91"
                     /db_xref="mear:Mpt1_c06300"
                     /db_xref="A0A075JM96_9BACI"
                     /db_xref="UPI00037F5A91"
     gene            complement(188825..188962)
                     /locus_tag="pig_ID_3687_F49_scaffold_3_curated_prodigal-si
                     ngle_223"
     CDS             complement(188825..188962)
                     /product="hypothetical protein"
                     /codon_start=1
                     /transl_table=11
                     /translation="MITEEELESENLSKRVEIGDKILDSSIKSETDFTEAFDMPADGE
                     S*"
     gene            complement(188971..189414)
                     /locus_tag="pig_ID_3687_F49_scaffold_3_curated_prodigal-si
                     ngle_224"
     CDS             complement(188971..189414)
                     /product="hypothetical protein"
                     /codon_start=1
                     /transl_table=11
                     /translation="MANEIFDSLDDVNQGKVKEIVSSIKEHLMVDGLVDVELIMAVLE
                     QLNEVKKEAREAYKEIEKKESEERKEKQTELAKDYISTLKLGDMITFVYGPASYQKQA
                     TLPLEKVGAATVQVTYTPDMITGKSVTSKRNIRYDKIIVPEDFSN*"
     gene            complement(189505..189855)
                     /locus_tag="pig_ID_3687_F49_scaffold_3_curated_prodigal-si
                     ngle_225"
     CDS             complement(189505..189855)
                     /product="hypothetical protein"
                     /codon_start=1
                     /transl_table=11
                     /translation="MENKECFNKAIRRFQNYYSHKITKNKLLEKAFGEETAIFDFDGV
                     DELFFTIEDMACLMFPNLSKNEIDENLEWYLYEAVDMNKPFVEEGENKWFINSPEDLY
                     DMLDHFNQLSTEKK*"
     gene            complement(189907..190170)
                     /locus_tag="pig_ID_3687_F49_scaffold_3_curated_prodigal-si
                     ngle_226"
     CDS             complement(189907..190170)
                     /product="hypothetical protein"
                     /codon_start=1
                     /transl_table=11
                     /translation="MTRLFYYLANNYMNITTKIKNKKPFHLYLYSELLYNMTSILSKI
                     IRKSQFNKLNISNIKAYYNVYGKEATLNHFKLSEKVLKEILNK*"
     gene            complement(190480..191496)
                     /locus_tag="pig_ID_3687_F49_scaffold_3_curated_prodigal-si
                     ngle_227"
     CDS             complement(190480..191496)
                     /product="hypothetical protein n=1 Tax=Treponema bryantii
                     RepID=UPI0003B3F777"
                     /codon_start=1
                     /transl_table=11
                     /translation="MFILIKLVYKTMEKDLQKKINYIIFTFGMLLNTVGVIISLFFND
                     RIATIITAVSWILNILFFCLFIFFKKEFLYNSYIMFLLGFVILPIILSSTKKSYQVLQ
                     YNYILPVIYALSVNSISKVLLPISNVLLISVIAFYKINLGAAIVFFLVATFQVLLISF
                     FTIKLTEQNKKLSDASTRDVLTGMYNRYGLLQKINYNKEVIAIMFDIDHFKEVNDKYG
                     HYEGDRIIKILSIIIRNHSDDKFISCRWGGEEFLIITEYSFEQVIDIVKTIYNDIHDL
                     LLINNGTHVTISCGISSKGKMKTIDNNNLIKEADDNLYFSKNNGRARITYQGKVIYIQ
                     ARDI*"
                     /db_xref="UniRef100_UPI0003B3F777"
                     /db_xref="cae:SMB_G0834"
                     /db_xref="Q97KU8_CLOAB"
                     /db_xref="UPI0003B3F777"
     gene            complement(191509..191593)
                     /locus_tag="pig_ID_3687_F49_scaffold_3_curated_prodigal-si
                     ngle_trna_13"
     tRNA            complement(191509..191593)
                     /product="Pseudo"
     gene            complement(191600..191670)
                     /locus_tag="pig_ID_3687_F49_scaffold_3_curated_prodigal-si
                     ngle_trna_12"
     tRNA            complement(191600..191670)
                     /product="Gly"
     gene            complement(191767..191840)
                     /locus_tag="pig_ID_3687_F49_scaffold_3_curated_prodigal-si
                     ngle_trna_11"
     tRNA            complement(191767..191840)
                     /product="Ile"
     gene            complement(192156..192227)
                     /locus_tag="pig_ID_3687_F49_scaffold_3_curated_prodigal-si
                     ngle_trna_10"
     tRNA            complement(192156..192227)
                     /product="Pseudo"
     gene            complement(192305..193063)
                     /locus_tag="pig_ID_3687_F49_scaffold_3_curated_prodigal-si
                     ngle_228"
     CDS             complement(192305..193063)
                     /product="Putative DNA N6-adenine methyltransferase n=1
                     Tax=Cafeteria roenbergensis virus BV-PW1
                     RepID=E3T4J4_9VIRU"
                     /codon_start=1
                     /transl_table=11
                     /translation="MKREINLEKFYTKIDTVKYCISKIDLKNYDTIIEPSAGNGSFSN
                     LLNCVAFDIEPENNNIIKADFLKLSIEKKEKILVIGNPPFGRQSNLAIKFINHAATFA
                     DTIAFVLPLSFKKESMIKKLNNHLHLTNVYDLSKNAFYYANKDFDIPCAFFIFKYKKE
                     LREKFKKYQTEDFKFVNKEKADYSIRRVGYYAGKIENLNVSKESHYFIKDYNNALNIL
                     RKLKYQSALDTVGARSISKNEIVKEYLKQKDLTN*"
                     /db_xref="UniRef100_E3T4J4"
                     /db_xref="E3T4J4_CROVB"
                     /db_xref="sal:Sala_0144"
                     /db_xref="E3T4J4_9VIRU"
     gene            complement(193303..193500)
                     /locus_tag="pig_ID_3687_F49_scaffold_3_curated_prodigal-si
                     ngle_229"
     CDS             complement(193303..193500)
                     /product="hypothetical protein"
                     /codon_start=1
                     /transl_table=11
                     /translation="MKFIVNTNLDGMSWIDISIYNNEKLLKNEKIMTLKEVLDFSEEK
                     KLPIYICLDENHYLLNVINRV*"
     gene            complement(193569..193847)
                     /locus_tag="pig_ID_3687_F49_scaffold_3_curated_prodigal-si
                     ngle_230"
     CDS             complement(193569..193847)
                     /product="hypothetical protein"
                     /codon_start=1
                     /transl_table=11
                     /translation="MNNREIINFFKENYKKNGNLYDLAIKFQKKFFFRVSYDYNEAFR
                     NCFLHIVMLCNLDLGLKIGDEALTSAQLFQKIARRLYNYSFKYIMEIE*"
     gene            complement(194034..194219)
                     /locus_tag="pig_ID_3687_F49_scaffold_3_curated_prodigal-si
                     ngle_231"
     CDS             complement(194034..194219)
                     /product="hypothetical protein"
                     /codon_start=1
                     /transl_table=11
                     /translation="MTIGDLKKILSNMDDNKKVLFKDGFEYDYFTILNDGENVIFYFS
                     DEPCDMEKFPVEEELFA*"
     gene            complement(194250..194636)
                     /locus_tag="pig_ID_3687_F49_scaffold_3_curated_prodigal-si
                     ngle_232"
     CDS             complement(194250..194636)
                     /product="hypothetical protein"
                     /codon_start=1
                     /transl_table=11
                     /translation="MNFSIVKKGRVKSFNWVQSYKLKSGLLVRLYDSGLKAQCIIKEN
                     CIYSLVVNPKYRKLGYGKKCLKKAEQIISQKYNTAFLIPQDNDNNLRNYYSKLGYIGY
                     TGNEVGYEAEDKAWWWMHKELTKKKK*"
     gene            complement(194626..195027)
                     /locus_tag="pig_ID_3687_F49_scaffold_3_curated_prodigal-si
                     ngle_233"
     CDS             complement(194626..195027)
                     /product="hypothetical protein"
                     /codon_start=1
                     /transl_table=11
                     /translation="MIYCCKLKNRENDFVCAALIELDHQEEDDISVLHRIFNDKITEY
                     CWEEEQNDENALIILRDTLLEFSNNPNLNIGLEGNKDIVTQNIIKNKFTYRCQIENGI
                     ISFYEDCDRTYNADYVCYKSHEDYLDILNEF*"
     gene            complement(195028..195300)
                     /locus_tag="pig_ID_3687_F49_scaffold_3_curated_prodigal-si
                     ngle_234"
     CDS             complement(195028..195300)
                     /product="hypothetical protein"
                     /codon_start=1
                     /transl_table=11
                     /translation="MLSEIVKKCRTIEQLRKTVNLYFNENNINDKYANFLRINLKKQN
                     NFNKALIAVYNYILNQDFPMKQNDVGEVRYKGSAIGGLECHSYGYR*"
     gene            complement(195302..196315)
                     /locus_tag="pig_ID_3687_F49_scaffold_3_curated_prodigal-si
                     ngle_235"
     CDS             complement(195302..196315)
                     /product="hypothetical protein"
                     /codon_start=1
                     /transl_table=11
                     /translation="MIDYENYTPFVWTTRQITKQFSKDTISKYGKIISFLYQNGFDLN
                     CTDSEIEEQLRLFNYFQEESDLQELREITNIESDYIIGKKIFVEEIYDILKENTYLQE
                     NMDSPMLIKSKATARWNDLERGLERIRNLFYCKDSEIVGVLKNISNLNDIYKRIDFIA
                     EKMEKELKVLTWVNFSELIKILYSIYIQNGKIKTEQHKTTIALNLNDELYGGIGGYNS
                     VTNEIKCIIGSAVYDVKSCKSGNKTKIKNIASAIFKETKVKEDEKEIKFLENWIKNGG
                     DDEQAQKIVVNCLLNGILTLLILKHNINFLVDSKNSDRADSIKKEFLAIMNYCNIDKE
                     YLI*"
     gene            complement(196371..197606)
                     /locus_tag="pig_ID_3687_F49_scaffold_3_curated_prodigal-si
                     ngle_236"
     CDS             complement(196371..197606)
                     /product="S-adenosylmethionine synthase id=2629827 bin
                     =GWF1_Tenericute_35_14 species=Acholeplasma laidlawii
                     genus=Acholeplasma taxon_order=Acholeplasmatales
                     taxon_class=Mollicutes phylum=Tenericutes
                     tax=GWF1_Tenericute_35_14 organism_group=Tenericutes"
                     /codon_start=1
                     /transl_table=11
                     /translation="MQKISAEYVTIGHPDRMCDLLAANLIEKIQDKDKKKSHAAIEVF
                     ATKDTIIFGGEATTTLKINKKLLKSIVKEIFSILGYNNEKRKKEFGKDNIPVFSKTKI
                     INKISRQSPDIAAMTTDKHECSGYNDQGIFYGAYDSATYTGQGYAKYLAQDFGDYLLH
                     WSRISPYYKQLGSDIKIKIDLETKDDYYTSKSISGITVAWANTYTNLAEFSDYVKSLF
                     ERWYKERELKINKDDIRWVINGGSFFRKHGFIADTSMTGRKLAVNNISAGPLYSQNQI
                     GGGSMIKPWHASDLLLPLLGNQIAKLIVTAGYSKYANVVLSSSIGRHEIDNISFFGDK
                     IFEKNKNLKEAIESYININYKHLSPNDIVDKWNFFDFDFSEIVKNNFISISGEGYPWE
                     IVSKELNNFKSYIEEYISK*"
                     /db_xref="gwf1_scaffold_25_124"
                     /db_xref="89680312"
     gene            complement(197608..197922)
                     /locus_tag="pig_ID_3687_F49_scaffold_3_curated_prodigal-si
                     ngle_237"
     CDS             complement(197608..197922)
                     /product="hypothetical protein"
                     /codon_start=1
                     /transl_table=11
                     /translation="MEFDTTIRFYLMGEDKEPIIHLKSWFGDCSFRIDKPLWVNNVDG
                     EKKLDKEKLEFLVYHLSETLEEEEFPNEVQYDFARKIWNLNHPDKKVPKISMPDYLNM
                     KE*"
     gene            complement(197922..198293)
                     /locus_tag="pig_ID_3687_F49_scaffold_3_curated_prodigal-si
                     ngle_238"
     CDS             complement(197922..198293)
                     /product="hypothetical protein"
                     /codon_start=1
                     /transl_table=11
                     /translation="MTLKDVVDNELKEEINLNGNKEPKITVYSAEGTLPHLHYKFRNV
                     KGCVRLDVPRYFCHESYHEGLNNIQKKELIFFLNKNWLNCVSEWNKGRTMFRCQDKEM
                     PNYNLLPSLNLNGKLNKEDRK*"
     gene            complement(198300..198590)
                     /locus_tag="pig_ID_3687_F49_scaffold_3_curated_prodigal-si
                     ngle_239"
     CDS             complement(198300..198590)
                     /product="hypothetical protein"
                     /codon_start=1
                     /transl_table=11
                     /translation="MTKEKLKECNELNEKINCLKEKLNHFIEFKKAYSKDCNNKIELR
                     VNSISFGYYNDLDIEDKKIVKELNNKIDDIINDQLKKLNEDIKKLKESFKEK*"
     gene            complement(198636..199544)
                     /locus_tag="pig_ID_3687_F49_scaffold_3_curated_prodigal-si
                     ngle_240"
     CDS             complement(198636..199544)
                     /product="hypothetical protein n=1 Tax=Treponema bryantii
                     RepID=UPI0003B50FE9"
                     /codon_start=1
                     /transl_table=11
                     /translation="MNKKSIGLIVTIFIAAIICINSCTIIQQRERGVNYTFGKVKGDV
                     IQPGLIWHAPFVSRIKTYSIVPKTYKVNFKVGDSGGDFGAITKDMQTVGTEVIVRYTY
                     DESRLMEIAMKYGDAMIEAAMQTKIVSSVKEVVGKYSIYDLVEKQADVTAQVGSLIKD
                     RMTEFPIKVTTVDITNWTWSDRFEQQIQQTAERTQQIKTAEQESLIAAAQAQKLVKEA
                     EAKKQAAELDAQAEIAKAEGEAKAKKIRADADAYEAQKIASNQQAYQKQWDYEVALEK
                     AKRWNGKEVPDTAYVVPATGQVVPLK*"
                     /db_xref="UniRef100_UPI0003B50FE9"
                     /db_xref="H7ELN1_9SPIO"
                     /db_xref="cau:Caur_0311"
                     /db_xref="UPI0003B50FE9"
     gene            complement(199549..199779)
                     /locus_tag="pig_ID_3687_F49_scaffold_3_curated_prodigal-si
                     ngle_241"
     CDS             complement(199549..199779)
                     /product="hypothetical protein"
                     /codon_start=1
                     /transl_table=11
                     /translation="MNTAKDRVKEEKEELDKKIEKLNNLIGKVKSNDWEAHKKLLESL
                     SNEQKKLLRKQLKIMKEYSRILEKRIKIWVEE*"
     gene            complement(199780..200298)
                     /locus_tag="pig_ID_3687_F49_scaffold_3_curated_prodigal-si
                     ngle_242"
     CDS             complement(199780..200298)
                     /product="hypothetical protein"
                     /codon_start=1
                     /transl_table=11
                     /translation="MSINHLIDRLLTGHKKDQRIQYWSSFEDHKKKIRKEIYSNERLI
                     KELINDNIELAEEYNTVSLEEKEFNSNNYKPSYSFTENFYNENKDFCDNVLEHIKYHE
                     LAFHKKLIGNFYDHKTLKRNIKAPTYIFESAGFNPLEIKYIRCEQCYKDFLKGKNTHF
                     RMNIQKKCNGGL*"
     gene            complement(200522..201661)
                     /locus_tag="pig_ID_3687_F49_scaffold_3_curated_prodigal-si
                     ngle_243"
     CDS             complement(200522..201661)
                     /product="RNA ligase, DRB0094 family n=1 Tax=Planctomyces
                     limnophilus (strain ATCC 43296 / DSM 3776 / IFAM 1008 /
                     290) RepID=D5SQA4_PLAL2"
                     /codon_start=1
                     /transl_table=11
                     /translation="MRKMTYIVKVTETIPIEGKDRIQIIKNDQNNYSVIGSKDIKIGD
                     MMLYFEVDSILPVRPEFEFLRARCYKPSLNGFLIKNMKMSKIYSNGLLMKPEEIGITK
                     YSLKEDFTEKLHIKKYEPEEDASPVENKLPAWKKNLKSFLMHYKATRWIGKKLFIKTK
                     SFGEFPTWLIAKSDEDNIQNHKQWFDLYKHDLCYISEKMEGQSVTLLTNPKTNKFEAY
                     NRNSSANHNVQDFVREEGYDKILLSIKKKHYAVQGEFCSPTIQKGIYKNGKHFYVYFV
                     KDLDEDRKLSCQEMIDFCKKYGFETVTILKKDMTLDRFFESVNDLQEYTEHLWFNVGD
                     EHYVIDDRREKKPKEAHRCEGIVVRNINQSWSFKVKSNEYQLAGL*"
                     /db_xref="UniRef100_D5SQA4"
                     /db_xref="A0A0F9CR04_9ZZZZ"
                     /db_xref="plm:Plim_0508"
                     /db_xref="D5SQA4_PLAL2"
     gene            complement(201700..201990)
                     /locus_tag="pig_ID_3687_F49_scaffold_3_curated_prodigal-si
                     ngle_244"
     CDS             complement(201700..201990)
                     /product="hypothetical protein"
                     /codon_start=1
                     /transl_table=11
                     /translation="LKNDEIIKELIFKQKIKTYGLLNSYRENYKKIAKEIKKIKLLLS
                     VTQGKQFYDYRDEKTKELRKLKFELNFTQGLISYYKKAFRACCSWIDKSTKK*"
     gene            complement(202383..202505)
                     /locus_tag="pig_ID_3687_F49_scaffold_3_curated_prodigal-si
                     ngle_245"
     CDS             complement(202383..202505)
                     /product="hypothetical protein"
                     /codon_start=1
                     /transl_table=11
                     /translation="MNKKQKEELRKFLEEEFDNMIKYADWRRGDKLKMLLATIK*"
     gene            complement(202514..203305)
                     /locus_tag="pig_ID_3687_F49_scaffold_3_curated_prodigal-si
                     ngle_246"
     CDS             complement(202514..203305)
                     /product="hypothetical protein"
                     /codon_start=1
                     /transl_table=11
                     /translation="MKYSLINEKPEIFLEAVSKELKEKGQREMWKISSDILYRLNEYF
                     INKWNKPKKTKQDFLDKKQEQIRFNDIKEYFETYKPSEKTKKFYREKMDKNPKYPIDS
                     KLTELTSNAVPASTNPYQLSIIYNRDYDFSFLKDSKRFVNGFTFNKSNIKEIEPLIWK
                     FVILHEEGHLFDICKKFIEGDREEIVGTAQAYYGSDEEYQKGMDMESGANAQAIDNMY
                     RKDRREFLKQTTTSKKDIENISKNNKRGVKQMYLGKFLDKSKTYK*"
     gene            complement(203317..203571)
                     /locus_tag="pig_ID_3687_F49_scaffold_3_curated_prodigal-si
                     ngle_247"
     CDS             complement(203317..203571)
                     /product="hypothetical protein"
                     /codon_start=1
                     /transl_table=11
                     /translation="MHFAGSIPAESNMILHYLEHKSWNEKDNDYTGIPSTVFMNFINH
                     NKCIVNIIFSIHNDEYTINKNCLITDENNLFFVKKIIRIK*"
     gene            complement(203828..204496)
                     /locus_tag="pig_ID_3687_F49_scaffold_3_curated_prodigal-si
                     ngle_248"
     CDS             complement(203828..204496)
                     /product="hypothetical protein"
                     /codon_start=1
                     /transl_table=11
                     /translation="MKILVIPDIHETKYWENNNFDAFDKIVFLGDYFDFHGKEPEGDK
                     FENFLNICKLKIKNDKVDLLLGNHDLSYILNERTNTYQYYNSFKINELLKNNINLFQI
                     AVEYDSYVFSHAGISKKFMEKNNLFSLKDINDKKTDKIMKLSSMDWSGCGYSVYNSPV
                     WIRPNNLLQNAAFEKQVVGHTAFGDKCVMYSHNGNNVIFCDTIKHDKFFELDTKKEYK
                     YNEI*"
     gene            complement(204505..204741)
                     /locus_tag="pig_ID_3687_F49_scaffold_3_curated_prodigal-si
                     ngle_249"
     CDS             complement(204505..204741)
                     /product="hypothetical protein"
                     /codon_start=1
                     /transl_table=11
                     /translation="MNSLKREIFDFIVNENNNKNMAKKFTEKFIPGCHYYKDIIKFIN
                     KNCNLSFNVEGTILYEDFKNVINYFKRYKIMEIE*"
     gene            complement(204734..205480)
                     /locus_tag="pig_ID_3687_F49_scaffold_3_curated_prodigal-si
                     ngle_250"
     CDS             complement(204734..205480)
                     /product="hypothetical protein"
                     /codon_start=1
                     /transl_table=11
                     /translation="MDINKIYGDTKKTEKLLKSLEDSHKRIYGLFADSLAELSEQILE
                     PNSFKKELINIDTKTNYKNYFTDNTGHNYRYFYYLNTEYDDLDDDDPDIFEDCLCKYN
                     IFYIAIKDMLKYNRVYGRFGNSVAEAKEQEQSLRLEDCIEDKSDKMFIASNGEKYKFF
                     YPIKKEKKIYIFDKSKVHTLLDTDLLIDNKSQGFLANSILMLREYVETNNKEHFGNIR
                     ISKIKFDELPYFLDNAGFMYFYPIDEGENE*"
     gene            complement(205676..206362)
                     /locus_tag="pig_ID_3687_F49_scaffold_3_curated_prodigal-si
                     ngle_251"
     CDS             complement(205676..206362)
                     /product="hypothetical protein"
                     /codon_start=1
                     /transl_table=11
                     /translation="MIDLEKIYITSDLHFFHANIIKYCPNTRGRWLSKTNEKPDILSM
                     NEYILRQFDELPNNSIIINNGDLNSKVKFDDIKLLVDRMKSNNKHLWIIMGNHDRGIK
                     KYLKIDKSSTDIFFDLGFERVYEFPILLDKYILSHEPVYLNPNSNFKNIYGHTHGCNI
                     DKDYFNRDCENWAMMERVKKENITKQTNLDINTSIKYNDRNIDINMYYNVCWDAHGKI
                     LKLEDVLKEF*"
     gene            complement(206432..206650)
                     /locus_tag="pig_ID_3687_F49_scaffold_3_curated_prodigal-si
                     ngle_252"
     CDS             complement(206432..206650)
                     /product="hypothetical protein"
                     /codon_start=1
                     /transl_table=11
                     /translation="MFLVRDNILGNTISAIKIVGYKDDLALLEVKQGWKWKENCPNFG
                     FNLELNKCYWFVPTKNLKFRNKTIMDIE*"
     gene            complement(206752..207138)
                     /locus_tag="pig_ID_3687_F49_scaffold_3_curated_prodigal-si
                     ngle_253"
     CDS             complement(206752..207138)
                     /product="hypothetical protein"
                     /codon_start=1
                     /transl_table=11
                     /translation="MNDLNNFYNAVLETYTQNIRYCDKKYCFFNILSKYICNFTEKEI
                     MDFYYSNDFECAKKELDINCDAIGFCTIRVFYIAKRLHIPFKKILHFIDFTEDNSYCN
                     LCFRYKEGNLREFIRLLQSTPLLEIE*"
     gene            207202..207660
                     /locus_tag="pig_ID_3687_F49_scaffold_3_curated_prodigal-si
                     ngle_254"
     CDS             207202..207660
                     /product="hypothetical protein"
                     /codon_start=1
                     /transl_table=11
                     /translation="VSIKTIFMLIKKGKELFKKVSKKNIIYIICGCIVCLSCFIGGYT
                     IAIKKSDSNASEKCRQLTKQLNNIEKQYNDRIEECNKLQQSIEQAGVGVDGCLDIIGQ
                     LRSNNIEFRAESSNARLIVSELRKRITEYENRTVELEAACENIKRSLNKQ*"
     gene            207626..207967
                     /locus_tag="pig_ID_3687_F49_scaffold_3_curated_prodigal-si
                     ngle_255"
     CDS             207626..207967
                     /product="hypothetical protein"
                     /codon_start=1
                     /transl_table=11
                     /translation="VKTLKEALISNKDDISVVIKVAGELQSEIDLLMQKLKLFENRLK
                     RSHIYSNISNPILLGTGIVGGIGSYMLFKGVSNNNSEMIKTGSIMLGISGASLITFEI
                     TFNGGIKLKLW*"
     gene            complement(207968..208363)
                     /locus_tag="pig_ID_3687_F49_scaffold_3_curated_prodigal-si
                     ngle_256"
     CDS             complement(207968..208363)
                     /product="hypothetical protein"
                     /codon_start=1
                     /transl_table=11
                     /translation="MKFADALKLVLKEEQNVGTYTSTSGIWEVEVYELEGNLPHVHVT
                     TADGKISAPRLDIANYFIHGNKRYIMSSKERKDFDNFMNEKNKAFPEYTNWEFCAYEW
                     NKNSNHKIKVGKEKPNYRLLPSPPTNIKR*"
     gene            complement(208368..208727)
                     /locus_tag="pig_ID_3687_F49_scaffold_3_curated_prodigal-si
                     ngle_257"
     CDS             complement(208368..208727)
                     /product="hypothetical protein"
                     /codon_start=1
                     /transl_table=11
                     /translation="MFDFWWKFLDYLQRRKTLAGQFIYRNKICNIYILRYHEQKNIFR
                     VSCGFKVFKFSFFNNKCNKKLPDCFGIFLKNYLEQELKNTIWKSNWQYLVSCYNCTGH
                     LNEMIDRDLQIPNYEES*"
     gene            209009..209242
                     /locus_tag="pig_ID_3687_F49_scaffold_3_curated_prodigal-si
                     ngle_258"
     CDS             209009..209242
                     /product="hypothetical protein"
                     /codon_start=1
                     /transl_table=11
                     /translation="MKLEKALELSEGLFNNSGFQVAVFYNGNWKSVDSKGGNGSPAIY
                     NSRKEAETALARIQKLRPYSKFKIVTDNSQFKD*"
     gene            complement(209232..209753)
                     /locus_tag="pig_ID_3687_F49_scaffold_3_curated_prodigal-si
                     ngle_259"
     CDS             complement(209232..209753)
                     /product="hypothetical protein"
                     /codon_start=1
                     /transl_table=11
                     /translation="MISNCLFYALSQKIKNKELKILILSRKFTKSFFPHFFVYNSKNN
                     TISHFAHINKTCSLLYKGKIKIVSKDIFDEVLYRRINSYYNIKKEKVNKELFINFNIK
                     WQKMDNFIADNKLKEFAIKNKNGYEIIVNKKPPKNCSFWRYKTIYNNSEFYNDKEEYN
                     EEYSLKESELTNL*"
     gene            complement(209756..210376)
                     /locus_tag="pig_ID_3687_F49_scaffold_3_curated_prodigal-si
                     ngle_260"
     CDS             complement(209756..210376)
                     /product="hypothetical protein"
                     /codon_start=1
                     /transl_table=11
                     /translation="MDSEKHNALKSLISSLPAYIDGKKLLIEMKQNNLPNWKQKEFIS
                     FEIERLCLKYLESFGFEPKKAIYDGIDHGKVKIDTFKDYPIDIKTSFDSKGCILNDKN
                     TMDKIIKQYGCFGIIKIVCKANKDDNYEVTNFQNELKGSTVKNEGRKVKKEAYILKLE
                     YYLLTSKNIEKDCTIFSQGKNSNGNYRREKYMLKNKAKPLFTIIKE*"
     gene            complement(210349..211719)
                     /locus_tag="pig_ID_3687_F49_scaffold_3_curated_prodigal-si
                     ngle_261"
     CDS             complement(210349..211719)
                     /product="Putative methyltransferase, HsdM related id
                     =4241932 bin=GWC2_OD1_43_27 species=Mobiluncus mulieris
                     genus=Mobiluncus taxon_order=Actinomycetales
                     taxon_class=Actinobacteria phylum=Actinobacteria
                     tax=GWC2_OD1_43_27 organism_group=OD1 (Parcubacteria)
                     organism_desc=Same as C1_43_61 and D1_43_18 Curated this
                     version (complete)"
                     /codon_start=1
                     /transl_table=11
                     /translation="MIFNFIKKYGLRETWEALIYNNSKIKDFASNERIKEDLLKGLDY
                     YQITDLFEDTLAYANKLSKKENGQYYTPDDVCDFLAKQTINFDEGVWCDPCCGTGNIS
                     YKLVERNPKFLDNMIFCDLDPLSLKLCRFLFSKFFNRDYYSLTNFYNVDFLKSNLKYD
                     YIIMNPPYIKLRGKEDLYISFMKKACDCKGFISITPQTFNSSNESKELREKVLKFSNI
                     KIYNFDNIPGTIFNGKKKGIFNTNTSNSVRAAITVCNNNKMSQKITPLIRWTTDQREE
                     LFSKADNFLVDTELNGNIFLKIYPNTKELLNYGDISLKEIKSNKETNWKLTIPSTPRY
                     YISASIRDLNRSSKHILYFNNEQDMLLTYVFLNSSYSYWWWRINDGCITLSKTVLDSL
                     KIKKIDLPMDLISSLKEEEKNNLVVKLNAGKSNENIKHSKELIKSINSYLGFRGLEWI
                     QKNTML*"
                     /db_xref="gwc2_scaffold_298_25"
                     /db_xref="mat:MARTH_orf681"
                     /db_xref="89384891"
     gene            complement(211811..211924)
                     /locus_tag="pig_ID_3687_F49_scaffold_3_curated_prodigal-si
                     ngle_262"
     CDS             complement(211811..211924)
                     /product="hypothetical protein"
                     /codon_start=1
                     /transl_table=11
                     /translation="MFFKIIDISDLETYISSDSIKALNCFYDKGDYDTKSY*"
     gene            complement(211957..212952)
                     /locus_tag="pig_ID_3687_F49_scaffold_3_curated_prodigal-si
                     ngle_263"
     CDS             complement(211957..212952)
                     /product="hypothetical protein"
                     /codon_start=1
                     /transl_table=11
                     /translation="MKFEKIISIKEIEPRESYELEVEDNHNFFANDFLKHNCKLSKYD
                     DKFYVFTNGMFLSKNNSGAPVETTVHPEYGFKTIGDIILYCLNSKGFNNDGSIIISEN
                     WVDNINNGDTIMFELESPWNVVHTHLTEKPLLWLIGYRKADGQEINIYKEKVNIPFSI
                     PKVYDYHSSDELISEMKKWKIDEEGEGIVVLSVDNDNNFHRVKIKCADYLRVKYLERD
                     TISDNKLFSLMLSGEADDLIASDENLIVREKHIQEYYDKFVNMCKATADYIKQLRHMH
                     NDDRKEIVNLLKDRNDFSIFMACYNGSEKFIKQKTEQWKIKKDSFNELIKILEEK*"
     gene            complement(212974..213972)
                     /locus_tag="pig_ID_3687_F49_scaffold_3_curated_prodigal-si
                     ngle_264"
     CDS             complement(212974..213972)
                     /product="hypothetical protein"
                     /codon_start=1
                     /transl_table=11
                     /translation="MNGQNLINQFSECEKCKKCLNTKLKKEEKEKCKKCKEEHKHKIF
                     VNENEKFHFLEMSKTSSILDISKKLKEKTFLKYTDIKEAIIYLGGRVLTLKEINKLPS
                     VREKYKQTCLKRFGTENSLSKGSEIYKKRNKTVLEKYGVENVFQLDSVKQKIAEKKDK
                     TVLEKYGVENVFQLDSVKQKIKNYYNNLTDEEKENKIIKQRETTLKTIKNNGSSLENG
                     VRQILNELGKKYIYQPSGYHFNYKIENKTHWVLPDFLIEDKKIVIECQGDFWHANPKI
                     YLADDYMFEGHTAKDIWKKDALKKQAMENRNYTVLYIWEDDFKNNIDKIYDILQKI*"
     gene            complement(214006..214623)
                     /locus_tag="pig_ID_3687_F49_scaffold_3_curated_prodigal-si
                     ngle_265"
     CDS             complement(214006..214623)
                     /product="hypothetical protein"
                     /codon_start=1
                     /transl_table=11
                     /translation="MKNFEELSNFIKNNNDWLSKLKPWLKSYHECDYNNDWAILMYNL
                     FEIPADPLLYKIICECRGTVVNKKTGEIISAPFVKFWNYGEEKADKNIDWKNAIYSMK
                     RDGWLCVDAETIVETENGKKTIKEVIEGNDKFVLSHNDITNENEMKQIIAKKNLGITG
                     QKWYEIETESGKKIKITGNDLLRMKNGAYRKVEQLKINDEIAVKN*"
     gene            complement(214985..215067)
                     /locus_tag="pig_ID_3687_F49_scaffold_3_curated_prodigal-si
                     ngle_trna_9"
     tRNA            complement(214985..215067)
                     /product="Leu"
     gene            complement(215075..215147)
                     /locus_tag="pig_ID_3687_F49_scaffold_3_curated_prodigal-si
                     ngle_trna_8"
     tRNA            complement(215075..215147)
                     /product="Pseudo"
     gene            complement(215257..215733)
                     /locus_tag="pig_ID_3687_F49_scaffold_3_curated_prodigal-si
                     ngle_266"
     CDS             complement(215257..215733)
                     /product="hypothetical protein"
                     /codon_start=1
                     /transl_table=11
                     /translation="MVYLTVGTSGSGKSTFCKNHSGIIICPDEIREKVFGDINDQTHN
                     RTVFDIAYYTLEKFLKSNNEEDIYFDATSLYKKTIKTFCDFCLDKANIKPTILIFTDS
                     NDLKLCYTRIKNDLTNGINRSNVSYAVLKKQYDNFKKLNFDEIENEITSIESIIKI*"
     gene            complement(215935..216198)
                     /locus_tag="pig_ID_3687_F49_scaffold_3_curated_prodigal-si
                     ngle_267"
     CDS             complement(215935..216198)
                     /product="hypothetical protein"
                     /codon_start=1
                     /transl_table=11
                     /translation="MKRYDIDRPKEILHKIGECNCCHTKDIYLESYEYHYSEDGLDKI
                     YIDWLCPLCGARMKEARGLLDDKYFDYRACGCGTYHGIVFMGI*"
     gene            complement(216241..216435)
                     /locus_tag="pig_ID_3687_F49_scaffold_3_curated_prodigal-si
                     ngle_268"
     CDS             complement(216241..216435)
                     /product="hypothetical protein"
                     /codon_start=1
                     /transl_table=11
                     /translation="MEIETLAKEVLNSNLSDDAKIWVMKAIFTEKMEWIPPYNTERMP
                     VYISNPNIWKDNPWKITCSE*"
     gene            complement(217171..217247)
                     /locus_tag="pig_ID_3687_F49_scaffold_3_curated_prodigal-si
                     ngle_trna_7"
     tRNA            complement(217171..217247)
                     /product="SeC"
     gene            complement(217871..217955)
                     /locus_tag="pig_ID_3687_F49_scaffold_3_curated_prodigal-si
                     ngle_trna_6"
     tRNA            complement(217871..217955)
                     /product="Leu"
     gene            complement(218235..218702)
                     /locus_tag="pig_ID_3687_F49_scaffold_3_curated_prodigal-si
                     ngle_269"
     CDS             complement(218235..218702)
                     /product="hypothetical protein"
                     /codon_start=1
                     /transl_table=11
                     /translation="LTQERIDEIADTTFSNVENHPELLHKIKLDGEDVSIYDLMKSSY
                     IAGLKRNLDEEIKEQVNFSRNPKLEGDGSYYVVLHLYSDVPELYIDEDKLLLSVATGN
                     FIKPKDMVGAIKLNIPKDALDDLESMREVRRHDVIRYELANAIEQSMMNEGLL*"
     gene            complement(218699..218860)
                     /locus_tag="pig_ID_3687_F49_scaffold_3_curated_prodigal-si
                     ngle_270"
     CDS             complement(218699..218860)
                     /product="hypothetical protein"
                     /codon_start=1
                     /transl_table=11
                     /translation="MALKKQDELLTNAKELLKWFVWYFKEGSSNLVPYKHKVKEVEQF
                     LSELERNAF*"
     gene            complement(219402..219497)
                     /locus_tag="pig_ID_3687_F49_scaffold_3_curated_prodigal-si
                     ngle_271"
     CDS             complement(219402..219497)
                     /product="hypothetical protein"
                     /codon_start=1
                     /transl_table=11
                     /translation="MIDNIKNGMTIYFYRDLDSYIIRGTVKDSSL*"
     gene            complement(219490..219774)
                     /locus_tag="pig_ID_3687_F49_scaffold_3_curated_prodigal-si
                     ngle_272"
     CDS             complement(219490..219774)
                     /product="hypothetical protein"
                     /codon_start=1
                     /transl_table=11
                     /translation="MSQSANFQNEVCDQWCECEEKEIDNYRKQFGENPTSFKTFAWGY
                     ARAYQNAIKKIKDLLSENRLLYLENSVGEFADEMEYELNKQLKETGVIND*"
     gene            complement(221211..221284)
                     /locus_tag="pig_ID_3687_F49_scaffold_3_curated_prodigal-si
                     ngle_trna_5"
     tRNA            complement(221211..221284)
                     /product="Asp"
     gene            complement(222225..222422)
                     /locus_tag="pig_ID_3687_F49_scaffold_3_curated_prodigal-si
                     ngle_273"
     CDS             complement(222225..222422)
                     /product="hypothetical protein"
                     /codon_start=1
                     /transl_table=11
                     /translation="MPMKIKPGTKGYYANDLVLLSVRVERGDEKGYDTVTEIRSEWWS
                     DRFRLDKNEDAILFYPVEDID*"
     gene            complement(222591..222845)
                     /locus_tag="pig_ID_3687_F49_scaffold_3_curated_prodigal-si
                     ngle_274"
     CDS             complement(222591..222845)
                     /product="hypothetical protein"
                     /codon_start=1
                     /transl_table=11
                     /translation="MKNIFMKRFIKTAGLLMLAVIVVIFAAWFTAYLFNNVPVFMQIG
                     EVFGISGLSPEDWSSGFLACALLVCICKIYTSIIKAIVSL*"
     gene            complement(222936..223157)
                     /locus_tag="pig_ID_3687_F49_scaffold_3_curated_prodigal-si
                     ngle_275"
     CDS             complement(222936..223157)
                     /product="hypothetical protein"
                     /codon_start=1
                     /transl_table=11
                     /translation="VVYIGIVNTITGDYYIDSSNEENAEPRKYSIPKDLLGLWENTIC
                     EIRGEIKAQDTPTLIYAKELCDKLERGTM*"
     gene            complement(223292..223492)
                     /locus_tag="pig_ID_3687_F49_scaffold_3_curated_prodigal-si
                     ngle_276"
     CDS             complement(223292..223492)
                     /product="hypothetical protein"
                     /codon_start=1
                     /transl_table=11
                     /translation="MRRANIPVSKVSLLSKEKLFEEKALPFFKDGRNRITFRNDYTYI
                     VQYWLKDIISITNFCSVNVKNR*"
     gene            complement(223533..223856)
                     /locus_tag="pig_ID_3687_F49_scaffold_3_curated_prodigal-si
                     ngle_277"
     CDS             complement(223533..223856)
                     /product="Uncharacterized protein n=1 Tax=Treponema sp.
                     JC4 RepID=I0X6S4_9SPIO"
                     /codon_start=1
                     /transl_table=11
                     /translation="MKKLLWLDDFRNPKDYLTGEYEVIWVKTYEEFCSHLENNGLSDI
                     VCFDHDLGTEKSGYDCAKYLVNYCQKHNLDSPQYDIQSSNVVGKDNIRSLMDNWHRFF
                     EANQK*"
                     /db_xref="UniRef100_I0X6S4"
                     /db_xref="I0X6S4_9SPIO"
                     /db_xref="chz:CHSO_0935"
     gene            complement(223928..224437)
                     /locus_tag="pig_ID_3687_F49_scaffold_3_curated_prodigal-si
                     ngle_278"
     CDS             complement(223928..224437)
                     /product="Isochorismatase family protein {ECO:0000313|EMBL
                     :EDP26963.1}; EC=3.-.-.- {ECO:0000313|EMBL:EDP26963.1};; 
                     TaxID=411474 species="Bacteria; Firmicutes; Clostridia;
                     Clostridiales; Lachnospiraceae; Coprococcus.;"
                     source="Coprococcus eutactus ATCC 27759.;""
                     /codon_start=1
                     /transl_table=11
                     /translation="MKHFIVIDMQNDFCTGSLANPAAVAIIGNIAQCLKKARTEGENI
                     IFTRDTHNENYLETTEGKHLPVIHCVKGTSGWEIVPELMKETDKNTIFIDKTHFGFDG
                     WRDYIKEGDEVTICGTCTSICVSANVSALKMIEGVEVKVLCDCCADINEEAHKVGLKV
                     MEMQQAILI*"
                     /db_xref="A8SQG9_9FIRM"
                     /db_xref="UniRef100_A8SQG9"
                     /db_xref="rch:RUM_16300"
                     /db_xref="3.-.-.-"
     gene            complement(224506..224703)
                     /locus_tag="pig_ID_3687_F49_scaffold_3_curated_prodigal-si
                     ngle_279"
     CDS             complement(224506..224703)
                     /product="hypothetical protein"
                     /codon_start=1
                     /transl_table=11
                     /translation="MTIIKDDCGFFVAVKKALWYSSNSVICEVGDYPGCARGWNLDGK
                     KCWQFSIDCYISQIKKTMEIE*"
     gene            complement(224717..225028)
                     /locus_tag="pig_ID_3687_F49_scaffold_3_curated_prodigal-si
                     ngle_280"
     CDS             complement(224717..225028)
                     /product="hypothetical protein"
                     /codon_start=1
                     /transl_table=11
                     /translation="MRRIKVTKTVDIVFEIDDEYLQYDFRLIDFIRNTNCKEVTKAEG
                     FPYNEYILDNGDIKNIKIYKKDTDIINERDVERTITKKEYEKAKKELTKFCFIQKPSV
                     E*"
     gene            complement(225039..225329)
                     /locus_tag="pig_ID_3687_F49_scaffold_3_curated_prodigal-si
                     ngle_281"
     CDS             complement(225039..225329)
                     /product="hypothetical protein"
                     /codon_start=1
                     /transl_table=11
                     /translation="MKEEIPIEIFNKIVDVLCNFDFEKASEILKTFTNEGDKYEANEL
                     RFFVKEQLLYIYRKAIEQNSTYYYCSTGFFRFEYNDGDFRIALELVDWDTSY*"
     gene            complement(225447..225671)
                     /locus_tag="pig_ID_3687_F49_scaffold_3_curated_prodigal-si
                     ngle_282"
     CDS             complement(225447..225671)
                     /product="hypothetical protein"
                     /codon_start=1
                     /transl_table=11
                     /translation="MLEEFYEDKNIVYKDNARAFVKNDDENCWFEVIPAGADYFVVQV
                     YEACERTHTSLVKNTDKMWKEIEIYIKEII*"
     gene            complement(225686..225889)
                     /locus_tag="pig_ID_3687_F49_scaffold_3_curated_prodigal-si
                     ngle_283"
     CDS             complement(225686..225889)
                     /product="hypothetical protein"
                     /codon_start=1
                     /transl_table=11
                     /translation="MDLIKIERNIEQFVCCAKPDELVALRKFLEGKNLLSISNLSKTK
                     SVVKKQHDYYDDYGYYDYDGDDD*"
     gene            complement(225890..226087)
                     /locus_tag="pig_ID_3687_F49_scaffold_3_curated_prodigal-si
                     ngle_284"
     CDS             complement(225890..226087)
                     /product="hypothetical protein"
                     /codon_start=1
                     /transl_table=11
                     /translation="MTKYEYHQDQIDDITNTMIDIYQKFGKCDCFILLENAKQNIREK
                     QLNLTIESGKKKANFFYRIFN*"
     gene            complement(226080..226307)
                     /locus_tag="pig_ID_3687_F49_scaffold_3_curated_prodigal-si
                     ngle_285"
     CDS             complement(226080..226307)
                     /product="hypothetical protein"
                     /codon_start=1
                     /transl_table=11
                     /translation="MKKILFLLFCSTAFANEMTWGEYEANFSMDGKNTSYEDYKNYLE
                     EINENDILYDGTDWMFYSEEEIVKLMEKAND*"
     gene            complement(226496..226918)
                     /locus_tag="pig_ID_3687_F49_scaffold_3_curated_prodigal-si
                     ngle_286"
     CDS             complement(226496..226918)
                     /product="hypothetical protein"
                     /codon_start=1
                     /transl_table=11
                     /translation="MTVVMDTKKVFYAEYKDPSLEQKSYILYYNYKPYTNRDMRLMCY
                     YVDGEFYCDIDSFGYIDGYNMTLTLLNEQVRLVNSTDSIYLTQHGIKYFTTMLKHYRA
                     NLLVAFDKDLGIFIPDNKRKEYLLDDIDKLKQEFESSM*"
     gene            complement(227107..227340)
                     /locus_tag="pig_ID_3687_F49_scaffold_3_curated_prodigal-si
                     ngle_287"
     CDS             complement(227107..227340)
                     /product="hypothetical protein"
                     /codon_start=1
                     /transl_table=11
                     /translation="MYELRINNKFYSFDTVKEAYLYYLDNFATEEDFDYYKKIDGKDL
                     RECSDNEALIGCIFDNVFSPSHHLYKVVKRKDG*"
     gene            complement(227977..228363)
                     /locus_tag="pig_ID_3687_F49_scaffold_3_curated_prodigal-si
                     ngle_288"
     CDS             complement(227977..228363)
                     /product="hypothetical protein"
                     /codon_start=1
                     /transl_table=11
                     /translation="MAVTRYKTQGDSMLSFMERVKDDLTKTQEDFHMKFYKPEIKFYN
                     LFYVFFDKRRKVLAMRHGAGNNCVLTKDDEIVKQFCSGDYGYTDPRNGYDADENLYDL
                     MQVWDDVKSEILGIIDRYKKTKNFVA*"
     gene            complement(228910..229275)
                     /locus_tag="pig_ID_3687_F49_scaffold_3_curated_prodigal-si
                     ngle_289"
     CDS             complement(228910..229275)
                     /product="hypothetical protein"
                     /codon_start=1
                     /transl_table=11
                     /translation="LKKRVLLLAVMLVLYINIFASHYHTIPIELNGTNILKVFLTDEE
                     NFKNSFYETTGEIYNQTNFEILDCSKNCKYCLFYKMKKLLLFIKQYCWMFYKDKNGKL
                     NVVVLKYICGIVYYSIQLL*"
     gene            complement(229286..229735)
                     /locus_tag="pig_ID_3687_F49_scaffold_3_curated_prodigal-si
                     ngle_290"
     CDS             complement(229286..229735)
                     /product="hypothetical protein"
                     /codon_start=1
                     /transl_table=11
                     /translation="MNYLEIYNALENRELELTPNNVAELATLAATNNEHIDCDFLRDV
                     IMAVQAVKKTAKLDFEEAKKEIQKANKEILAEKGKAYWKTLKIGDTISWQSTGKILTG
                     TVGENKNSSKTAHCLLNEIPVDSKAKNPKLDRYVKYEKIIVPEDFNL*"
     gene            complement(230009..230137)
                     /locus_tag="pig_ID_3687_F49_scaffold_3_curated_prodigal-si
                     ngle_291"
     CDS             complement(230009..230137)
                     /product="hypothetical protein"
                     /codon_start=1
                     /transl_table=11
                     /translation="METRIKVCGEHLVEYYPLKAETKEELFMKLYKYFKSERYCTL*"
     gene            complement(230578..230648)
                     /locus_tag="pig_ID_3687_F49_scaffold_3_curated_prodigal-si
                     ngle_trna_4"
     tRNA            complement(230578..230648)
                     /product="Gln"
     gene            complement(230782..231021)
                     /locus_tag="pig_ID_3687_F49_scaffold_3_curated_prodigal-si
                     ngle_292"
     CDS             complement(230782..231021)
                     /product="hypothetical protein"
                     /codon_start=1
                     /transl_table=11
                     /translation="MFSIKEIRSHEVIREGIKVELMVLFMDIKCHFFEAVDSLKNRIG
                     MLILKICCKACKDTSLLTPEAQKIIEEAKEMGYLK*"
     gene            complement(231133..231429)
                     /locus_tag="pig_ID_3687_F49_scaffold_3_curated_prodigal-si
                     ngle_293"
     CDS             complement(231133..231429)
                     /product="hypothetical protein"
                     /codon_start=1
                     /transl_table=11
                     /translation="MIWFLSATVSTRDFHSLNTSSTLVGTIFLPFVLHDIKITTNNRV
                     NFTIGRNFKTCDKNYEIEVPFDYIEQELEDFVPYSIVYVKVIDLKTKKIINFWD*"
     gene            complement(231351..231422)
                     /locus_tag="pig_ID_3687_F49_scaffold_3_curated_prodigal-si
                     ngle_trna_3"
     tRNA            complement(231351..231422)
                     /product="Glu"
     gene            complement(231491..231562)
                     /locus_tag="pig_ID_3687_F49_scaffold_3_curated_prodigal-si
                     ngle_trna_2"
     tRNA            complement(231491..231562)
                     /product="Arg"
     gene            complement(231572..231919)
                     /locus_tag="pig_ID_3687_F49_scaffold_3_curated_prodigal-si
                     ngle_294"
     CDS             complement(231572..231919)
                     /product="hypothetical protein"
                     /codon_start=1
                     /transl_table=11
                     /translation="MRDYLDKFKLTVQQIYERFCQADILIDLPCTDEDVEKLIKFCQL
                     ALDCSLNISEIEAIIKVCDQYSVRMMPFIIGAQLKAENSNDQSAIEHEIIINQELFVN
                     TLQHLKDIAKQII*"
     gene            complement(232310..232510)
                     /locus_tag="pig_ID_3687_F49_scaffold_3_curated_prodigal-si
                     ngle_295"
     CDS             complement(232310..232510)
                     /product="hypothetical protein"
                     /codon_start=1
                     /transl_table=11
                     /translation="MKLILEDNFGNKIKLKEDDIENWIDYSKVFLRALKALEFHIPED
                     YDEFLDEAYKKLEARIRNLIKS*"
     gene            complement(232521..232787)
                     /locus_tag="pig_ID_3687_F49_scaffold_3_curated_prodigal-si
                     ngle_296"
     CDS             complement(232521..232787)
                     /product="hypothetical protein"
                     /codon_start=1
                     /transl_table=11
                     /translation="MKEIIYIILSFIFCFILSCFIAPYFNYSLLFVLGGLLIIIGIGG
                     LWVLSENYIASIILIIIGVIIFVYDNYGWGFFKEFLFWAFRIGY*"
     gene            complement(232784..233428)
                     /locus_tag="pig_ID_3687_F49_scaffold_3_curated_prodigal-si
                     ngle_297"
     CDS             complement(232784..233428)
                     /product="hypothetical protein"
                     /codon_start=1
                     /transl_table=11
                     /translation="MSRDAFCYFYIKNENDYKLAKKVIINKLKEIENDLEDYGHYANV
                     DTNDYEYYYWGKISPETVVEEKDIKERKNDDIYFNEGAEKKYTDITKGASLDDLKTIK
                     GIDCYSISKCMHRGRFYNTRDFSSLIEKFSSKLGNERKRSYKLSWIKNSIDFYKLNGD
                     EKQSLIDDLNYSNELVEEYEIKVYICQYMIDTMYLFKDMFGDWKDDIEVYIFVE*"
     gene            complement(233486..233761)
                     /locus_tag="pig_ID_3687_F49_scaffold_3_curated_prodigal-si
                     ngle_298"
     CDS             complement(233486..233761)
                     /product="hypothetical protein"
                     /codon_start=1
                     /transl_table=11
                     /translation="MLFKEIASYKNTKSKELKIGDIYYWYVIKSFKTIYNYNLISAYC
                     YDIIGEAVILLLFVKIKEIWFMKPIPDENLLIDEIKKLPFQILMDIE*"
     gene            complement(233761..233982)
                     /locus_tag="pig_ID_3687_F49_scaffold_3_curated_prodigal-si
                     ngle_299"
     CDS             complement(233761..233982)
                     /product="hypothetical protein"
                     /codon_start=1
                     /transl_table=11
                     /translation="LALLAEKAAEHFCFSNDFSLDFDDEYEYLTDEMKENIADKYFYD
                     LYEYELDAIYSIMSGFEIPKSKISTMEIE*"
     gene            complement(234090..234302)
                     /locus_tag="pig_ID_3687_F49_scaffold_3_curated_prodigal-si
                     ngle_300"
     CDS             complement(234090..234302)
                     /product="hypothetical protein"
                     /codon_start=1
                     /transl_table=11
                     /translation="MYRLNFCGIDINIKKIMKLEFCFLAVLDKVYHTPYGNIGSKTKD
                     GSIIFYFENKHLQSLYYINNYVLEIE*"
     gene            complement(234302..234934)
                     /locus_tag="pig_ID_3687_F49_scaffold_3_curated_prodigal-si
                     ngle_301"
     CDS             complement(234302..234934)
                     /product="Uncharacterized protein n=1 Tax=Clostridium sp.
                     CAG:678 RepID=R5KQJ2_9CLOT"
                     /codon_start=1
                     /transl_table=11
                     /translation="MKIIDRNKDFYDYMQGIYFDTSNTFDRRGSHIISKEMLLRPFGM
                     LETEIYYLHIQINYLNYIIKAIGSSFSYGCKNQIYSANDSNFQLVTFWKDYETKNLVK
                     VDFFKIPEYNEKYFEKSPISILKETKMYQLHSKRFNWDGFDINEKNFPIFKDSGLVKF
                     FDAREVYFAIDDYLSSQKTKNERIESINITDKEKIINHGFNISYSFRNKK*"
                     /db_xref="UniRef100_R5KQJ2"
                     /db_xref="R5KQJ2_9CLOT"
     gene            235086..235394
                     /locus_tag="pig_ID_3687_F49_scaffold_3_curated_prodigal-si
                     ngle_302"
     CDS             235086..235394
                     /product="hypothetical protein"
                     /codon_start=1
                     /transl_table=11
                     /translation="MTLKELIDLQLNEGIAENSMNYGFDLNKMKNYLNQEKIKLLKYK
                     AEKENFLFQYETAEKFLNRAYDMYNHKLKTGFEINNSKQNFENTMKPILLNFYNSIVS
                     *"
     gene            complement(235357..235935)
                     /locus_tag="pig_ID_3687_F49_scaffold_3_curated_prodigal-si
                     ngle_303"
     CDS             complement(235357..235935)
                     /product="hypothetical protein"
                     /codon_start=1
                     /transl_table=11
                     /translation="MALTLINGEHHRNPSGFNNKIRWILTQTNYDFNNFEKVYNSVKR
                     NEHWERAFNNARIRLIGIDDNIDNWNVRIIQNGDFVEDQLYNIYDCFSFMIFDEGEGF
                     FKKEDYEKAAKQEAEHRSSIYPFRSYHIKDHDYYSVSVSLSVYLKMIKGEMLFPFSCN
                     LNERRKYNLFLTYGGLIPESIKKLLNYRNLAK*"
     gene            236009..236350
                     /locus_tag="pig_ID_3687_F49_scaffold_3_curated_prodigal-si
                     ngle_304"
     CDS             236009..236350
                     /product="hypothetical protein"
                     /codon_start=1
                     /transl_table=11
                     /translation="MTLRECIDLLFEDTDSSFAYSLAKELQTNLSNSKGKINNSYNGF
                     VQDFVRNRLTKLSNTKDINNNLVKDLFNYDNYFVFENEVLNYFRLKFPKLLKQYLNVI
                     KRASKLYYDQK*"
     gene            complement(236335..236523)
                     /locus_tag="pig_ID_3687_F49_scaffold_3_curated_prodigal-si
                     ngle_305"
     CDS             complement(236335..236523)
                     /product="hypothetical protein"
                     /codon_start=1
                     /transl_table=11
                     /translation="MEKYKNWKALVFENEPLPIIEFGKDNFENSISLEECKKKYDKHN
                     AFIFDEMLPKEIRDYFWS*"
     gene            complement(236562..236930)
                     /locus_tag="pig_ID_3687_F49_scaffold_3_curated_prodigal-si
                     ngle_306"
     CDS             complement(236562..236930)
                     /product="hypothetical protein"
                     /codon_start=1
                     /transl_table=11
                     /translation="MSVVVEEMKKKIQLVKQYNQKYGTKLTINDATYQALTENKNVPI
                     FEYNNEKIGISSFIKFLYNVSDMNLINKGNNNYQITGKKRIGWDNSDRWDPKPILENF
                     SIDFKGYNIEEILKNRFNIN*"
     gene            complement(236986..237567)
                     /locus_tag="pig_ID_3687_F49_scaffold_3_curated_prodigal-si
                     ngle_307"
     CDS             complement(236986..237567)
                     /product="hypothetical protein"
                     /codon_start=1
                     /transl_table=11
                     /translation="MKEIIFEGNNLTRFIGTHIKKGFAIVSACRGEKTEQENNIRTNE
                     LKALIKNAGFSFKEVAGGFIENKGTSNEKEVHEKSFVIYNFKQGGKEANKGELLRFAM
                     QMCKRYNQDSILYSEKGDKPRYYTKNGKVDSTFKNKFIFNDKQQEYFTDLKKGKNNER
                     FTLDWQNTIKDKQTRNMQKKANKAAFSKNYFPY*"
     gene            complement(237610..237682)
                     /locus_tag="pig_ID_3687_F49_scaffold_3_curated_prodigal-si
                     ngle_trna_1"
     tRNA            complement(237610..237682)
                     /product="Pseudo"
     gene            237921..238025
                     /locus_tag="pig_ID_3687_F49_scaffold_3_curated_prodigal-si
                     ngle_308"
     CDS             237921..238025
                     /product="hypothetical protein"
                     /codon_start=1
                     /transl_table=11
                     /translation="MYNRKMSQGFKRDNTNFNFDKYIKPYLISFYNDL*"
     gene            complement(237988..238467)
                     /locus_tag="pig_ID_3687_F49_scaffold_3_curated_prodigal-si
                     ngle_309"
     CDS             complement(237988..238467)
                     /product="hypothetical protein"
                     /codon_start=1
                     /transl_table=11
                     /translation="LIGSMKQTAYSGFHSEKKNFHLMIKTMKNIDRYNVRIVQNGELI
                     QDQLYDIYDPLTMAFEENEGFYYHKDYNEVIKKEHEYRSPLFPTRNHSIVESDYYSVS
                     VSLKIYLKMLSGKMPFPFKCNLKERIDYDLWSYCLISKPPKKLKDFINHYKKKLSKV*"
     gene            complement(238475..238588)
                     /locus_tag="pig_ID_3687_F49_scaffold_3_curated_prodigal-si
                     ngle_310"
     CDS             complement(238475..238588)
                     /product="hypothetical protein"
                     /codon_start=1
                     /transl_table=11
                     /translation="MVISAKKESLEFYADFLRRGGCIEVGTLNNKWIKIKD*"
     gene            complement(238608..239723)
                     /locus_tag="pig_ID_3687_F49_scaffold_3_curated_prodigal-si
                     ngle_311"
     CDS             complement(238608..239723)
                     /product="Uncharacterized protein n=2 Tax=Eubacterium sp.
                     14-2 RepID=S0IYV4_9FIRM"
                     /codon_start=1
                     /transl_table=11
                     /translation="MAYLVGKTSIDIISDDAVDIRENLPVGFYFKLESAPMRGFYLEK
                     TDYNTAHGKIYGKSDMIASHVADAYEKSNRSLGVLFSGGKGLGKSLTTRLVIEKLINN
                     HAVIIINKYIDGMFEFLEPIKNAIYLFDEFEKTMRGNVNEHNDNNSTTKQDQILTFLD
                     GTASGTHNLFLFTVNDKRELNDNLLSRPGRIRYHYQFESCDADTIRSYCRDNLKKPEL
                     ESEVVNTLTVTRYVSLDIVRAIVDELNDYDVTVNEAMNYLNIDFQRINLQAYVTWAIG
                     DKQKTYTVDMGSWLPGSHEIKVYMSDEDDGNNAYWYLCLHINMDGKTIPLVGSLNVTK
                     STFIDYLDGAKPKIVNVELFDADNVKFERFKPAGVDL*"
                     /db_xref="UniRef100_S0IYV4"
                     /db_xref="S0IYV4_9FIRM"
                     /db_xref="btn:BTF1_31282"
     gene            complement(239967..240392)
                     /locus_tag="pig_ID_3687_F49_scaffold_3_curated_prodigal-si
                     ngle_312"
     CDS             complement(239967..240392)
                     /product="Uncharacterized protein n=1 Tax=Clostridium
                     clostridioforme 90A6 RepID=R0CWM9_9CLOT"
                     /codon_start=1
                     /transl_table=11
                     /translation="MVRIATVNDAEQLNILNNEFNGEGASIDNIGNSLVSNKQEVVIV
                     ADEDDILVGFVCVQLKKSFCYDEYMPEITEVYVKPTYRNRGIASEMIIFAENYCSKNY
                     PLHKYELLTGQENLVAQSVYNKLGYVDDNELHLSKRVKR*"
                     /db_xref="UniRef100_R0CWM9"
                     /db_xref="R0CWM9_9FIRM"
                     /db_xref="lmu:LBLM1_02535"
                     /db_xref="R0CWM9_9CLOT"
ORIGIN      
        1 AGGCTATGTC ACAACAAACA GTTGATAAAT AGCCATTTTT ATAGGGGAGT ATCAGAACTC
       61 CCCTACAAAC TGTTATTTGC AGTTATCTAT ACTCATTTGG AATTTCGATA TGAAGTGTCT
      121 CACACAATAA CTTCACATCA TGTGCATCAT TTTCATCAAA CTCGTATCCC AGATGGAACA
      181 TTACTTGACT ATATGGTTCA ATACAGGAAA CCTCTATTTC CTCAATTCTT CCTTTACCCG
      241 AAAAAGTTTC TACCGGAAAA CAATCCCCAT CATAAAGAAT TTCACCTTCG TCCGTATATT
      301 CAAAACAATG CAAATCAATA ATTCTGTTTT TCAAATCTTC CCATACAGTA TGGTTCAATR
      361 WTGAACCTGC ATACTGGGAT TCTGCAGAAT TAGAACAAGC TTTCTTGAAA AAGTATAAAT
      421 ATCGATTAAT TCATGTTTTT GCGGATTCTT CCTTTGATGG ATATAGTAAA ACAGATGAAG
      481 TATTTAAATT TCATACAGCG TGGGAATTAT ATGACTTTGA CTTCCAAAAT ATGATAAATC
      541 TTCTTAGAGA AGGAATCTTG AAAGTGGATA TTCGTATTGG TCAATATCCT GATGAAAGCC
      601 CACATGATCA TGGTACGGGA TTTAGAATCC AAGAGCAGTA TCTTGATAGA ATGTTCAGAA
      661 GCAAAAATAT ACTTGTTGAA AAAGATTAAA GTTTTTTCAA AATAATTATA TTTTCTGTCA
      721 TCATTGTATT TACCGTCTTG CCAATTTCAT TGGTAGGGCT GTTTTTACAA GCCATTCTTT
      781 TATTTAAAAT ATTTCGTGAA TAAATTTTTT CAGTAGAATA TCCCAATGTT TCTGCTAATT
      841 CGGTAATAAT AATATCTGTT CTTAGATAGA CTTTTTTTAC AGTTCGATTT CCTGTAACAA
      901 GAATAAAATA CCCACCTTTT TTCATATAAT GAGTTGCGGA TGTTAATGTA GTATACAAAT
      961 CATTATAAAA TGCAATTACA TCATTAACAC GTTTACTATC ATCTACTTTT TCAATCTCTT
     1021 TTGCTTGCTC TTTTAGTTTT TTTGATAGAT TTAGAACAGA TTTGTCGAGA TTTTTTGTAC
     1081 TTCCTCCAAG TAAATTGTTA TCAAGTTGTA TAATGTCATC TTTTTGCGAA AGCCATTGCC
     1141 ATGGTAACCG AGAATATTGT CCATAAGCTA CTGTTGTTTT AGAATCTCCA TAAGGTGGTG
     1201 AAGTAAGAAT TAAATCAATT GAGTTTTCAG GAATTTCCGG ATGAATAAAT CTTGAATCAC
     1261 CATATACAAG AGTCTGTTTT GTTGTATTAT TCTTTGTAAG TTCATTATTT GATTTTAATA
     1321 AATCAAAATT TCGTTGTGCA GTTTTAAAAA ATTCATTCCA AACGTCAGGT TCAAAATGAT
     1381 TTTTTATTTT TGTTCTTGAA CGGTACATCT TAAATCCACC GTGATCTAAA AAAGATGTTT
     1441 TTCTTGAAAT CTCACAAAAA ACTAGTAAAT AAAAATTCTT AAGTTTCTCA TCATGTATTT
     1501 TAGAAATAAT ATCAAAAAGT TTTGATAAAG AGGCAATTGC TTTTTCTGAA TACCAAAATT
     1561 CAATATTCTT AAATGTAATC AAATCAAAAG TATATAGGCT ATCAAAGAAT TTTGATTCAA
     1621 TTTTATTTAA TTCAACTTCA ACATTGTCAA AATTTAAATC TTGTAACTTA GTTTTTGTCA
     1681 TAAAAACAGC AAATGGATTC AGTTCAATTC CGTAAGCATT TTTTATTCCC ATGTATTTGC
     1741 ATTCTAACAA TGTCGTGCCA GAGCCTGAAA AAATATCAAG AACTAATGAA TCTTCTGTGG
     1801 TAAATGTTTT TATAATTTTT CTAACAAGCT GTGGAATAAA ACGAGCCGGA TATTGATGCA
     1861 ACCCATGATT ATAAATATTT GCATCAAATT CTCCAAAATC CCATATATTT TCCCATTCAG
     1921 CTAAAGAATT TGGCTTAAAA TATAAAGGAT TTTCATCAGA AAATTTGGAA AGAGATTTTT
     1981 GTATTAAATT TTCAAGTTCA GTCATTATTA GTACCACCTG TTTTAATAAT ATCGCTATTA
     2041 GCGATATTTG TCAACAAGTT TTATATCAAC ATTTAAAAAA TTGCAAAGTT TTTCCAACAA
     2101 TTCTAAAGAA AATTCTTTTT TACCATTCAA TAATTCACTT GTATAACTTT GAGATAAATT
     2161 TAATGCTTTA CAGATATCTT TTTGCTTGAT ATTGCGTTCT GATATAATTT TCTTTATTTC
     2221 TTCTAAAAGC ATACCATTAA TCTATCAAAA AAAATAAAAT TGTGGAATAA TGTAGTAGAA
     2281 TAACACATAA CAAAGCTTCA AAGCGGATGT CACGGTCAAG CCGTGCCACC GTTTAAGCAA
     2341 TTGTTATGTG GACGCCCGCW CTGCGACAGT CAACTTACCG ATAATATCTA ATGCGTCTTT
     2401 GATAGTAGGC ATATCCAATT ACCTCCTTCG GTGGTACTGT TTCTTACTAT TATTATACGC
     2461 TATTTCTCGT CAAAAATCAA CCATTTGTTG TGACAGAGCC TTTGATATTT TTCCAGCAAT
     2521 TTCATCCGCA ATCTTATCTG AATCAGCTTT TATATTTACC TTAGCCTTAA GTTTGCTGAC
     2581 TATTGCTTTG AAAGTCTGTA ACAATATTTG ATAACAAACT TGTACACATC CAATAGTTCC
     2641 AATTGCGTAA ATAACATAAT TCTGCCATTT AGTAGAATCT ACTGTTGAGA ATCCTAATTT
     2701 CTGTCCGAAA GCAACATAAG CTACTCCAAT TAAAATAGAA ATAGCTCCTG AAATGCTTGC
     2761 CATTATAGTG TTGTTTTTTA CTGCTTTAGC AGGCAAAAGA TTTTTAAGCC ATTCTACGGC
     2821 TCCAACTACT GCCAATGAAA TAATAAAAAT AGTATTAAAC AATTTTTCCT CCTGTTTGTT
     2881 TTTTAACTTT TAATGGTGTC TATATAAGAA ACTAACTTTA CTCCATCCAT TTCTATTGAT
     2941 ATATTGAATT GAACTTCTGA AAAAAATTTC TGATATAGAA CCGCTTGTTC TATGGTCATA
     3001 ATATTAGCAC CTTCCTTATC ATACCATTCC TTATTTTCCA AATCTTTTCT TTTATACAAA
     3061 TCTATTATAG AACCTGATAA TGGATTTGGT ACAAGTGCTA CTATTCTTTT AAACTTATTT
     3121 GTTTTTGGAG ATATAATATA CGCGGCTTTT TGTTTTATAT ATTTTTGAGC TTTCTTATCT
     3181 ACTCCAAAAA GAATAAAAGG AATATTTTTA TCATTAGAAA TTTTAATGGC TTCTTCTAAG
     3241 CTTATTGTTT TCTCTTCTAA TGATTTTTTA TCATCAAAAT TAATTGAAAT TGGAAGTATT
     3301 GCTTTTTCTC CAATATAGGC TTTGTATTCT TTCATATTTA CCTCCATTTG ATAATTAATT
     3361 ATAACTTGTT TTAAAAATTT CTTCAGTACT TTTTAAGTTA ATAGTATATG ATTATTAATG
     3421 AAGAAAACTC TAAGCTTTAC TCAGATTTTA TATATAAAAT CTTTCAAAAA AGCATAACAG
     3481 ACAATAACTA TACTTTTGAA GCATTTGGTG TTATGGAAAA TAAAAAAAGA TTAGGAGTTA
     3541 AAGATAAAAT TTTTAATTAT ACTAACCCTA ATATATTTGC TGAAGAAGTA TTAAATATAA
     3601 TAAAAGCAAA ACATCCTGCA ATATATAAAA AATATAAAAA TATTATAAAA GATTTGTCTA
     3661 TAAGCTATGC TATGGAAAGA ATAAAACAAT TAAAGCAAAC ATCTGTGTTT ACTTACTTTC
     3721 CATATTAATC GCTATTATAA TCAGTTACTA TTTCATAAAT AGAAGAAATG TAAATTGTAT
     3781 TATTGTATTT ACAAATTAAT ATTCCGCCTT CTGTAATGGT ATATGTATTG TTTTGTAAAA
     3841 ATTTTTTTAT AAGATGTATG GGTCTTAACA TAACAGCATA AGTAACATTT CTAATAGTTC
     3901 CTATTCGCAT ATGAATAGTA TCAGCAAAAG CACTAAAAGA AAAACAAAAT AGCAATATTA
     3961 AAAATAATTT TTTCATAAAA ACCTCCTTAT TTTTTCTATA ACATTTTCAT AGTAAAAAAT
     4021 CTCTAAAAAA TTATATTTTT TCAAGGCATA ATCTCTCTTA ATTTTATCAA GGCGTTTTCT
     4081 TTCTTCGAAA TTTTTGAAAA AGCTTTTCTC TATTAAATGC TGCTCTCCTT GTATTTCTAT
     4141 AAGAAGATTT CTTGATGGTA TGTAAAAATC AAAAGGAAGG CATTTCTTTT TACCTATACA
     4201 ATCGGTAAAA GTTTTTTCTC TTTCAAAGAA TATATGATTA TCTATTAAGA ATTGAGCCAA
     4261 TTGTTCTTCT TGTTTAGACT TATAGCAATT ATGTCCATGG CCGCTTAAAT GATCACACGG
     4321 CTGCTGTAAA AAATATTTAT TGCATTTTTT ACAATAGATT TGTACTTTTT CTTTACTATT
     4381 AACATAATTT ACTTTATCAT ATAAATATTT ATTTCCATGT ATTTTAACAG CTTTTTGTAT
     4441 AAATATATCC GTGCTGTTTT TTCTATTAGA GCATATAGGA CATTTTAATT GTATATTTCT
     4501 TGCCAGTCTT TTAAAGAGAT TTCCGCAATC ATTACAATAA AAATATAACG GTTTGTTTTC
     4561 TCCTAAATAT TCACTGCATA TGATTAGATT ATGAATATTC CTTAATTCTA TATTATCTAT
     4621 TAATTTTGTT TTTGAAATTT TGCTTGCTAT TTCTTTGTTT TTTGCTGGTA CTGTTACTCC
     4681 ATAATTTTTA TATAAAGTAT TTATTTGCTT TTGCTTTATT TCTTTTACTT GCGAAGTACT
     4741 TTTTACTCCG TATCTTTTTA AATTAGTTAA TTCTTGTTTT TTATTGGCAG GTAATTTTTC
     4801 GTATTCTAAA ATTTCTTTTA TAACATAAGA AGGATATAGT ATTCCATTTA ATTTTACTCC
     4861 ATCTCTTAGT ATTTCTTTAG GTATATCCTT AGGTCTTAAT TCTCTACCTA ATTCTTTTCC
     4921 TATTTCTTTT AAGGTTTTAT ATCCTTTTGC TTTTAATTCG CTTGTTTTGC TCATTTTTAA
     4981 AAAATTATAA CATTTTCGTT ATTTTTTGTC AAAGATTAAT TATAAGGAGT TATTTAATGA
     5041 CAGAACAAGA GCAGGCTTTT TTAAAAAGCC TACAGAATAA AATCGATAAA TATAATATAA
     5101 AGAAAGATGG CAAAAAATTA ACCATAAGAG ATTGTTTGCC TTATGCAAGA AACAAATTTG
     5161 TAAAAGCACA TTATAACGAT GGCTCTCCAG ATGAAATAGT TGATATAGGG ATCGAAACTT
     5221 TTTTATATAG GCAATCTCCA TTATTATTCT TGGAAAAATA TGCTATATTT GAATTACCGG
     5281 GTGTAGGAAC ATTATCATGT AAAAATCTTT ATTATTTTCA AAAAGAAATT CTTAAAGATT
     5341 TTAATAACTG GAAAAAAGTT GTAGCCACTA AAACAAGACA GTGTTTAACA GAAGATTGCT
     5401 TTGTTAATAC TGATAAGGGA TATATTTCTA TAAAAAATGT TCAAATAGGA GATAAAATTG
     5461 AAACCATAAA AGATGGAAAA CTCTTCTGGA CAAATGTACT TGATTTTATT CCGCAAGGAA
     5521 AAAAACAAAT TTGTAAAATT ATGACTGCAA GTGGAGATAT AATTTGTTCT ACCTTAGATC
     5581 ATAAATATTT AACAAAAGAT GGATGGAAAG AAGCAAAAGA CTTAACATTA AAAGATGAAT
     5641 TAATCTCTAA TACAAACTTA GGTTCTTTTG GTGATTTTAA ATTAAATGAT GATAAAAAAG
     5701 CAGCTTTGAT AGGATATTAT TTAGCAGATG GAAAAGCAAA TACTCCTGTT TTTGTAAATA
     5761 CAGATATAGA CTATTTAGAA GAATGCAAAG AAGCAGGCAA GCTTTTTGAA AATTGCTATC
     5821 CAGAATTAAG AGAAAGAAGT ATGGAGGGAA AGGTAAAGCT TCAAGCTTAT GATTTAGTGT
     5881 TTACTTCTAA AAATAAATCT TCTAAATTAT ATAGACCTTT TGTAGAATTT AAAAAAAGAT
     5941 TCGGCTTAAA CAAAGTAGGT GCCGAACGAG TTTTAACAGA AGAGCTTATG AATCTAAATA
     6001 AGCACCAAAT GTCCATAATG TTAAATAGAC TGTTTGCTGG CGATGGTTGG GCATCTTATA
     6061 AAAAAGACAA GAGAAGAAAA AATACTTTTA CTTATGAAAT TGGTATTGGA GCACCTAATT
     6121 ATCAATTTTT AAAACAAATA GAATATATTT TAAAAACAAA ATATGGAATT TGCTGCAAGG
     6181 TTCAAAAGCA AAATGAATAT GAAAGCTTTT GGAAACTTAG AATACAGCAA AAACAAAGTG
     6241 TAAAAAAGTT TGTAAATGAG ATTGGGATTT ATAAAAAAAC AGATAAACTT ATAGAAATTT
     6301 TTAAAAATGA TAAAAATTTT TATAATCATC ATTACTCTCA ACAAAGAATA AAAAAAATAG
     6361 AAATACTAGA AGAAGAAAAA GAAGTTTATG ATATAACAAC TGAAACTCAT GATTTTTTAG
     6421 CAAATGGAGT TGTCGTTCAT AATTGTGGTA TGTCTACTTT GACAAGTCTT ATTTTCTTCT
     6481 GGAAAGCTGT ACTATTTCCT AATGAGTGGC TTGTTGTAAT TTCAAAAGAT GGAAAATCTT
     6541 CTCAGGATTT CTTGGAAAAA ATAAAGGCAA ATCTTGATAA CATTCCCGAA TGGTTTGGAC
     6601 TACAAATTAC AAAAAATAAC GTTAAAGGTG TTGCTTTTTC AAATAAAACA AAAATAGATA
     6661 CTTTTGCTCG TTCTAAATCA GCAGGACGTG GAACTTCACC GACTATGGTA ATTCTTGATG
     6721 AAGCTGCCTT CTATCTTACT AATTCAATTA TAGAAGGAAT CGTATCATCT GTCATGCCTT
     6781 CACTTTCAAG AACTGGTGGA CAATTATTTG TAGTATCTAC GCCTAACGGT TCGGCAGAAG
     6841 GTTCTGAAGG ATATTGGTAT TATAATCAGG TAAGACAATT GCAAGAAGCA GGTGGAGTAG
     6901 ATGGATTATC TAAGCTTTAT GATGTTGGTT GGTGGGAGGT TTTAGACTAT CCAGGAATTA
     6961 CACCTTATAA AGGATACAAT GAAAAAGTTC AAACTTATAT AGATAGAGAT TATTTTAATC
     7021 ATCCAGAAGT AAAAAAAGAA GCCAATTCAT TCTTTGCTCT AATAGCAAGA GATCACTGGA
     7081 AGGAAAATGA CTGGCTTAAT TATCAAATGT CAACTGCTGG AAAAGTAAAA TACATGCAGG
     7141 AAATTCTTCA GAACTTCGTA GTTACTGGAA ATACTGTATT TTCTGATGAA ATAATAAACA
     7201 GAGTAGAAGC AGAAACAAAA ACACCTATCG AAAAAGACAC ACTTAATGAA CGTCCTTTAA
     7261 AAGGATTATG GATTTGGAAA AAACCTTTGC CGGATCATAA ATATATTTTA AGCGTAGATG
     7321 TTTGCAAAGG AAGCGGAGAT GATAGCAGTT GTATTCAAGT ATTAGATATG TCTACATATG
     7381 AGCAAGTAGC AGAGTATTCT GGAAAATGTA CAACAATAGA TGCCGCTTAC TATACATATA
     7441 AAATAGGTGA ATATTATAAC TGGGCCTATT CTATAATAGA ATGCAACTCT ATTGGTGAGG
     7501 CAGTATTTAC CGAATTATAT TATAACTTAA ATTATCCATC TTTATTTAAG CAAAAAAAAG
     7561 GAAAAAACGG TGCCGAGGTA ATGACTGGCT GGATTACATC CGTAAAAACG CGTGAGCTTA
     7621 TAACAAATAA ATTTATAGAT TTTTATTATG ATGATGGAAT GTGGGAGCAT TATCATCCTT
     7681 ACTCTGAAAG ATTACTAGAT CAGATGAAAT ATTGGGTTTG GAAAGGTGGT AGACCTGACC
     7741 ATTCTGGAAA TGCTCATGAT GATAACATTA TGGCTATGGC TATAGCCTTA TTTAATGTAG
     7801 CAGATGGTAT TAAAAAAATA CGTAATGAAA ATGATGCTTT CTTTTTTGAT GAAAATGGAA
     7861 ATGCTATAAC TATGAAAGAG CAAAGCAGCT CTAAAATGGT TGATAATTAT TTTAATTCAA
     7921 GAGAAGATAA AGGTAAAACA CTTGATGAAA GTGTTTATAA AGCTGCTGAA AGAAAAATGT
     7981 ATGCAGATGC TGGAATTAAT CCAAATGATG AAAATGCTTC TGAAACATAT AGATGGCTAT
     8041 TAAGTTGAAA TTAAAAAGGA GTGCTAAAAG CACTCCTTTT TAATTTATAT ATATTCTAAC
     8101 AATTTTTCAA ACCTTTTGTT CCAATCGCAA TCTTGAAGAA CTTTATCGTA TTCTTCGTCA
     8161 GGGATTTTTT CTTCTATATA TTTATCAAGA TTTAATTCAG AAAAATCAAA TATTTTTACT
     8221 AATTTTTCAT AATCTCTATA ATTGTCTTTA AATTCCTCAT AAATCAAAGT TGGAATATGA
     8281 GCATTGCAGT AATTAAAGAA TTTATCTGAC AATTGTCCTT TTGTATAGTC ATTGTATTCT
     8341 ATAAGGTTTA AACCTATATG ACATTTAGAT ATTTCTTCTA TTAGTTTAGA AGAATCTAAA
     8401 AAATCACAAA ATTCCAAATC AGGATATTTT TCTTTTAGCT CTAATTCTTT TATTAATTTC
     8461 TCGTCACCAT ATATTTTAAA AATCCAATTA GGATTTACAG CTTTCAATAA TGCAAGAATA
     8521 TTAAAATCTA CTTTTCTTAA GTTATATCCT GTATATACAG CTGTTTTTTG ATTATATTTG
     8581 TCTAATACTT TATATTTTTG AACATCACAA CCATTTGGAA TATATATCTT TTTCTTCGCA
     8641 AAAACCAATT CGTTTTCTAA TAATTCATAA GAACTGGCAA TACACAAGTT AGCTTTTTCT
     8701 TGAATATCTT TATCATTTTC ACAGCTATCA TATTTATCAT ATATTACTCT GCTAATATTA
     8761 TTTAAATCTT CTATAGAAAG ATAAGCCATA TAAGTCTCAA AACCACTTAA TAATACTATT
     8821 GGATTATTAT CCAAAGTATT TTTCAATATT TCTTTATTAG ATGGATCTTC TAAATCTGAA
     8881 TAATCAACAT CAAGAATATT AAATTTATTT CTTAAAAAAT TTAATAATTT TGTTCTTCTA
     8941 TAAACTTTTC CTTTGTCATA ATCATGAAGG TAAACTACAT CATATTTTCC TTCTTTTAAT
     9001 GTTTTTGGAT AAGAACATTC ATTAAAAATG AATACAGGAA AACATTTGCT ATTGTATTTA
     9061 TTTATTAATT CTTCAGAAAA ATCTTTTTGA CAAAAATAAA AATCACCTTC TTGCCCTTTT
     9121 GTAAAAATGT TTTCAACATT TTCATTATTT ATAAAATATA CCATCTTTTC TCCAATTATT
     9181 ATTAGCGTAA AAAAGTTAAA GAAGCAAAAG CCTCATACTT AGAACTATAA ATAGCAGAAC
     9241 CAAATTGTGT CGTAGTTGCT CTATTAAAAT CTGCAAGCTT CATAGATAAT ATAGCACCTT
     9301 TATTAAGATT TATCTCGGTA TCGCTTGAAC AGCGAAATGG CCCTAGTCCA GCAAAATAAA
     9361 CATTAAAATC AGCACCATTT CGCTTATATA TTTTTAATTT ATATCTTCCA GATACAGGGC
     9421 AAGTGGCACC AGAGTCAGAA AAACCCTGCT GCCATGGATA ATCCATGCCA CCGCTCCATG
     9481 CATAAGCAGC AAAATACATA GTGGTCATTC TGTTTATATT TTGCTTTAAT TGATCAAAGT
     9541 TCTTAAGCAA TGTGTTTACA CTTTCGTTTA TTCCACTTAC ATAAACATTA TTTAAATAAG
     9601 TTTGTCCACT ACCATTTAAA AGAGTTATTG ATTGCTCTCC TGCGTTTACT TTAACAGGTA
     9661 TAGTATCTTG ATTTGTTCCT ATTACTAGGC CTTCGTTTTT TAAATTTACA AAAGAACTTC
     9721 CGCTATTTTG GTTTGTCTGA ATCTTGTCAC TTTCTATTTT TGTATTTGCC ATTTTTATTT
     9781 CCTTTTCTTT AATTTAAAGT TATTCCAAGA ATATCATAAT AATATTTTAT ACTTTTAAGA
     9841 ATGCTTGAAG CATTCATATA TTTTCCATTA TTTGGATCTG TAATAAATAA TTCTTTAAAT
     9901 GAAGTTTTAT TTCCATTCAT TAATTCTATA GAAGTACTTT TATTGTTTAC AAGAAGTTTT
     9961 ACATTTGATA TATTTATGTC AAATTCTTTA CCGCTTGTTT CAAAAGAACT ATTCCTATAG
    10021 CTTTCGCCAA TAGAATATCT ATTATTTTCT ATTTTCGTTT CCATTATTAT ATCCTAAATT
    10081 TAACTTTTTG TCAATAAAAA AGGACTGGCT TTTACACCAG TCCAATATTT TTATTCATCT
    10141 GCTTTACAAA AGAAATATTT AACAAGTTTG TCAGGTTCAT TTTTTAAGGC ATAATCTGCC
    10201 ATTCTACCCC AGTCTACACC ATCAAGAGTT ATAGAAGATT TTTTCAGTGG AATGTTATGT
    10261 TCATAATATT CCATAGTCAT TACAGTTCTA AATTCTTCGG CTGTATAAGG TTTATCTTTG
    10321 AACTCTATTT CGAGCTTTTT AGCAACATTA TTAGTTTCTT CTAATGTCCA TACTGCTCCA
    10381 CTAGAATCAG CATTTTTAAA TGTAGCTATA AGTTCTTCAC ATAAAGAAGG TATTAATATA
    10441 TCTCCATATA TTTCTTTATA TAAGCACTTG AATATTTCTT TTTCGCACTT CTTGCATTCT
    10501 ATTCCTTTTG ATAAAATTTC GATAATTTTC TTCTTATCTA CTTTTTCATC ATTATACATT
    10561 ATTTCGGCTA ATTTTTCAAG CTTCATTGAT TTCCTCCACC ATAATAATAC CGTCTTGGAA
    10621 GCCGTATTAA TTGATAATGT GCATTGGCAC CAATACCATT ATTTCCATAA TAGCCCTTCA
    10681 AGACTTGACC TTTATATATT TGTGTTCCAT ATACCAAATT TCCAAATTTA TCGCATACAG
    10741 GAACAGCAGT ACCACCTAAT TCTATAAATA CAGGAAGAGC CATTCCTGCA GCTGCTGTAG
    10801 AATTTTTTAT TAATATTTTC ACTCCTTGTT CATTATTAGG AGTTAAAGTA TTTGATGGTG
    10861 TTATCAGCAG CTGTGAGCTG CTGACTGCTG TTGTTGCGGT AGAAGATAAT ATAGAACTGT
    10921 TATTGCCACA ATTACACATC TTCTACCTCC TTATTAGAAG TTATTGTTGC AAGCACAGTT
    10981 TGTGCCACAT CCAGTATATG CTACATAGCG TCCTAAACTA CCAAGTATAT TCTGGGTCTG
    11041 GTTATTGTTT GCCAACGTTA TTTGTGCAGA CTGCAATTCT CTTTCAACAG CTGCTTTTGC
    11101 ATCTCTTAAG TTCTGCATTT CCTGCTGAAC CATTAAACCT CTTGTCTGCT CTCCTTCCTG
    11161 ATGAACAGCA TTTGTTATAG CACAAGTATT TTGTGCCATT TCATACTTGT TATCCTGAAT
    11221 AGCATGAGAC AAGCTACAGT TAGCCAACTG TTGAGCTGAT GAAGCCTGAT TAATAGCACT
    11281 AATTATATTA TTGCTATTCT GCAAAACAGA CATTCCAAGA TTATTAACTC CATTTGCTAT
    11341 ACTAGCATTA ACGCCAGAGA AGCCATTGCA TCTTTGCTGA GCAGCTGTAG CTGCTGTATT
    11401 CTGAACAACG TCGCCTATGC TAGTAAAGCC ATTGTTCATG CCTGTTTCAA TGTTTCTTAA
    11461 ATCATTAAGA ACTGTCTGAT TGTTAAGTCC ATCAGCTAAT TCTGCTCTGG TAACTGTTCC
    11521 AGAAGCAACA TGATTACCAA AACCACCAAA TCCACTATTA CCAAAAATTG CAAGCCATAT
    11581 AAGGTACATA ACCTTTGTGT TGCGATTAAG CCGTTTCCGC TTAATCTCTT ATAGTTTCCT
    11641 ATAAGAGCAG ACTATATCAT ACAAGATTTT TCTTGCCCTT GTGCTTCGAA TCTACTTAGA
    11701 TTCTACTCTA CTCGCTTCTT CACATATTTT ATAATATGTT ATGCTTTCGA TAGTCGTTGC
    11761 TCCTTCCTTA TTATATAAGG CTTGGATCAG GATTGCCTTC GTCTTTTATC GTTAAGGGTT
    11821 TCCCTGAGTT CGCAAGGTTT TGAATCCACT CATTTTCAAA TATCCATTTA AATCCTTTAT
    11881 ATGTTAAAAG TCTTCTGCCA TTATATTTTT TCTTTGACAA ACAAATAGAA ATTTTACTAG
    11941 AACCATTTGT ATTTACGCCA TTATTTAAAA ATCTAGCAGA TTCTAATGTA CTTTCAAATT
    12001 TATTAATTAC AACACCATCT TTTATTTGTA AAATAAAATC CTTAAATTTA GGACTAAATT
    12061 TTCCTATCCT GCCAAACATT GGGTTATTTT TTCCTTTGTT GTCTTTTTTT AAAGTTTCTA
    12121 TTTTGTGTCT TTGATTTTCT AAAGGAGTAC ACCATTCAAG ATTGTTTATA TTATTATTAA
    12181 ACTTATTTCC ATCTATATGA TTTACTTCTT CTTTGTTGTA TGGATTTTCT AAAAAAGCCA
    12241 TAGCAACTAA TCTATGAATA TAAAATTTTT TAGATTTATT TTTTTCTAAA AAAAGATTTA
    12301 CACTTAAAAA TATTTAGAAC TTTCAAAAGG CTTTAAACAT TTCCCAAAAT TGTTTTTTAC
    12361 ATTACAGAAA TTACTAATAA AATAGTTTGA ATTATTAATT TGTTTCCATA TTTCTTTCAT
    12421 ATAAAAGATT ATAACAAATA TAAAAGAAAA AGTCAATTTA ATGGATTGTT CCACATTCCA
    12481 TTTCCGCCAA ATCCGCCATT ACTATTCATC ATAGCAACTA CATCCGAAGG CGACATTCCG
    12541 CCATTTTCCT CTGCCATAAA ACACCTCCAT TGGCAGAAGA CTGTATAATT TTTATACTTG
    12601 AAATTTTATC AAACTATCTT TTTCAAATCT TTCTAAATGA TTTATAAGCT GCTTTATGTT
    12661 ACTGCTTTTT CTATTGGTAT ACAAATTTAT ATATTCCTTT ATATTATTAT TTTCAAAATA
    12721 CTCTTTTAAC TCCTTTCGAG TAAAAGAAAA TAATTTATTA TTAAGGAAAA TATTATATTT
    12781 TTTATACCTT CCAGATAAAA CTTTTTTATT ATAAAACTCC TCTTTAAAAG TAATGTTTGC
    12841 TTTTGCTATA TTGGCATTTT TCTTATTTTT CTCTGTCTGT AATTTGTACC CTTCTATTTT
    12901 TAATTTTTCA AAAAGAGCAA ATTTAGTAAA GTCAACTTTT AAATCATTAA CAGTCTTTAT
    12961 TTGTTTTCTT TTGGAATTAA TCATTAAAAT AAAAGGTAAA ATTAAGTTTT GATTTGGAAA
    13021 GTTTATAATT GCCAATAAAT AGTGAGCAAA TATATGTTCT GAATATGTTA GACATACAAG
    13081 ATTATCATCA TAATCATTCC CTCCAAGACA CTTGGGGATT ATATGGTGTT TTTCTGTATA
    13141 GCCTAAAATC ATATCTTTTT TTGCTTCTAA AATAAGAGAA TTATAAATAA TTTTTGCTTT
    13201 TTCTGGGTGA AAATCTTCAT TTAAAAAAGA TAGATAATTA AATTCATTTC TCATAAATTA
    13261 AATTATACAA TCCTCTTTAA AGTTTTTCAA TTATTTTTAA TTTGATTAAT TATTTGTAGT
    13321 CCTTGATTAA TATAGGACTC TGAGATACCT AAAGATTTAG CTTTTTGAAC TATCATGTCT
    13381 AATTGATTTT CAGGCATCTG CTTAATCATA GACATTAACT GTTCATAGCT AACATTAGGT
    13441 TTAGAAAAAT TATTATTATA CATATGATTT TTTTATTAAG GAGAAAAAGA ATTTTCTCCA
    13501 AGATAGGACA CTATTATCTT TAAGTAGTAT ATCAAAATTA CAAATAATAA TTTTTTAAGT
    13561 GTAGTTTTTA ATTAAATGAT AATTGCAAAT AAAGTTAAGT TTTAAGGAAT TAATTATGAT
    13621 TATTCGTGGT AAAGAAGTAG AAATCGATTT TAGAAATTCA GAAAAAATAC AAGACAAGGT
    13681 TAATAAAGCG GATCAACTTC CTGATTCAGC AAAGGCAGAA TTAGGAAAAA AAGAACTAAA
    13741 CGTATTAAAA AACTATACTA ATGACACTTT TAATAGTTTT GATGGCTTTG GAATGTCAAA
    13801 TAACACTTTA TTAACTGGAA AAAACTCTAA AGAAAACAGA AAAGACTATT ATAACACATT
    13861 CCAAGAAATG AGCGAGTGCA ATTTTATTCA TAGAGGATTA CAAATTATAG CAGATGATTG
    13921 TGCTCAAAAA AACATAGAAG GGCATACTTT AAAAATATAT AGCGATGATG ATGATATAAA
    13981 AAAAACACTT GATGAGCTTT TTTATGAAAG ACTTAATATA GATAAAGAAC TTTGGTCTAT
    14041 AATATATGAA ACTTGCAAAT TTGGTGATAA CTTTTATGAA ATAATTCCAG ACTCTTATAA
    14101 AAATCCAACC ATGGTTGCAA GAATAAGATA TTTGGAGCCA GAAAGGGTTA ATAGAATAGA
    14161 AAAAAATGGA AAGCTCGCTT TTTATACTTA TACATCTAAT ATTATTGATC CAGAAGAATT
    14221 GCTTTTTAAT CAGCCTCCTC AGTACGGTGA AAAAAAAGAT GAAGATAAAG TAATTTATAA
    14281 GCTAGAACCT TGGCAAATTA TACATTTTAG AATTGCCGAT AAAGATTTTT ATCCTTATGG
    14341 TGGTTCTCTA TTAAAATCAG GAGTAAAAAC CTTCAGAAGG CTTCAACTTC TTGAAGATGG
    14401 CATGGTAATC TATAGACTTG CAAGAGTTCC TGAAAGAAGA GTATTTAAAA TAGATTGTGG
    14461 TAATCTTCCG CAATCAGAAG CTAATAGACA AGTTCAAAGA ATTAAGGATA ATTATAGAAC
    14521 TACTCAAATA ATGGATGACA GAGGTAATAT AAACAGAACA GCTTCTGCTC TTTCATTAAC
    14581 TCAAGATATT TTCGTTCCAG TAAGAGAAGG CGGAGCAGGG ACAGAAATAT CAACGCTTGG
    14641 AGCTGGTACA GCTTTAAACA ATATTGATGA TATAAGATAT TTTAGGGATC AAATTCTTTG
    14701 GACTATGAAT ATTCCACCTG AATATTTAGG ATTTACTTCT GATCAAAGTG GTGGAGGAGC
    14761 TGGACGTGGT TCTCTTGCTA TGCAAGACAT TAAATTTAGT AGATTTGCCG AAAGAATACA
    14821 ATTTCATATA GAAGAGTCTC TTACAAAAAT AGCAGCCGTA GAATTGTTTT TTAAAAGAAA
    14881 AAAGAAAGCA GAACTAAAAA ATTTTAAAAT AGAACTTACA CCGCCTTCAA ATATTAAAGA
    14941 ATTAATGGAT TTGGAATATT TAACAACTAA AATGAATCTT ATTCAAGGAA TGATGGCAAC
    15001 TCAATTGTTT CCTAAAAAAT TCATACTTCA ATATGTTATG AAAATGACGA AGAAAGAAAT
    15061 AGACAATCTT ATTTTCTTTA AAGATTTGGA AACACAGGCT TCTCAAATTC AAGACAGTGC
    15121 TATGATTGGA GGTATGCCTA TGGGTGCTCC TGCTCCTGGA ATGCCACAAG GAGGAGATAT
    15181 AAATAATGTG CAGCCTGACC AACAACTATC TCCTACTTCT TCTATAAACA CAGAAGATTT
    15241 AGAAAAGAAA ATGGTTAAGA TTTTCGGAAA AGATTTGCTT ATCGAAAACA AAGAAGATTT
    15301 TGCTAAGCTT ATAAAAGCCG CTAATGATTA TAATGAATCA TTAAATAAAA AATCTGAAGT
    15361 TATAACAGAA AATGATACAG AATCAATTTT ATTAAAACAG ATAGCAGAAA CAGTTACTGG
    15421 TATAAAAAGC TTTAAAACAA CAAATGATGA AACATCTAAT TTAATTTATG AAAATGAACT
    15481 TGGTGGACTT GATTTTGGAA TTAGCTTTAC TACATTTACT ACTCCTAAAA AAAGGACAGG
    15541 CCCTAAAACA GGAGGCAATC CTTATCTATA TGAAGAGACA GTAACAAAGT TTAAAAACTA
    15601 AGATAAATAG TGTAGAAGAA AATTCTACAC TATTTTTGTT TATAAAAATC ATGGAATATC
    15661 AAAATACAAT TAGAAAAATA TTACAAAGAA TCTCAAAAGA AATTCCTTTG GCGGAAGAAG
    15721 GAGATATATT AGAAACTCAA AAAACACTTT ACCCCGATGC TTCAATTCCA AGAGAGTACA
    15781 AAAATATAAT AATAAACAGT GAGGAAATTA CACCACCTTT AGCTTGTTCT AAAGAATGGA
    15841 AGAAAATGAT TTTGAAAGAG AGAGCTTCTT TGTGTCAGAT ATATAGAGAA TTTGACAGAG
    15901 GAGATATATT AAAAGTAAAG CGTGTAGAAC CTTCAAGGGT AATAGTCGAA AATTTAAGTA
    15961 TAGAAAAAGA ATTTAGAAAA GAGTTTCCAA TAGACAAAAT AGAAATAGCT AAAAAAAATT
    16021 TTAATCTTGT AAGAAGAAAA AGCATAGAAC TTACTAGAAC ATTAGAAAAA ATTGGAGAAA
    16081 TTATATAAAG TTAATTATAC AATATGGAGT GAATTATGAA TATTAATAAA TTAAATAATA
    16141 CTTTATTATA TAGCAATAAA AATGTAGAAA AAGCAGCCAG AAAGCTTATA AATGAATCTT
    16201 CAAATGCTGT TCTTATGGAA ATGTTTGAAG ATAAATGCAT TTTAGCAGAT CACACAACTG
    16261 GGCAGATTTT TGAAGCAAAA TATAGTTTTG ATGGAAATAT TTTTGAGTTT AATAATTTTG
    16321 AAGAAATCAC TTTAGAACAA TCTACAGCTT CTTTAAAAGA AGCAATTTCT GATTATTTTG
    16381 ATGATGCAAA TATCAGTCTT ACAGAATCAT ACGAAAAAGC AATTGCGAGT AAATCTGATG
    16441 TTTTTGAAGA TTCTCTTACG GAAGCACTTG CTTCTAAGAA TATGGAGACA ATTATAGATT
    16501 ACACAGATTT ATCTGGGATA AAGGAAGAAA TTGGAGATTT GAAAGATAAT GAAACTTTCA
    16561 AGCTTTATGA AGAAAGACTG AATGAAAAGC CTACAACTTC CATTAAAATG TTTGATTGGA
    16621 AAAATCCTGT AAAAGTAGCA TTACTTGATG AAGATGTAGA CAAAACAATA AATAAATCAA
    16681 CAATCAACAA AGCTAAAAAA CTCAGAGGAG ATGCAAATTT TAGAAAAAGC ATTATGGAAG
    16741 CTGCTTCCGC TTCATTGAAT GGAGATAACG AGCCACTTTC AAAATTAATT TCTGAAAATA
    16801 ATTGCCTTCT TGCATTAAGC GATGCTGATT TTAAAGAATT TATCGGAATG TCTTTAGTAA
    16861 CTGATAAGGA GCTTATGGAA AATAGAAATA ATATTTTTAA TACTATTGAA AATATTATTT
    16921 CAGAAGATGC CATTCTTTCA GAAAGAAAAA AATTCTTTGC CGAAGAAGAA AGCAAAGAAG
    16981 ACACAGAAAA CGCTTCTGCA AAAACAGATG CTCCTGAAGT AAGTGAAGAA GATACAACAG
    17041 CAATAGTAAA AGCTCTTGAA AAAGCAAAAG ATCTTGCTAA AGATGAAAAG CTTGTAAATA
    17101 AAATTGATAC TTTGATTTGT TCTTTGAAGA TTTGTTCTAA AGAAGGAGAA ACAGATGTAG
    17161 CAGCCGTTAA AGAGTCAGTA GAATTACTTT CTCTATAATA ATATATAAAT TAACAAATTT
    17221 AATTCCTTAT TTTTTAACCG CTCGTAACTT GGGCGGTTTT TTTATAAGTT AATTTTATAC
    17281 AAAAGGAGAA CATAATTATG AATGTTATAG ATTTACTTAG TGGTTATAAA CCTTCCGAGG
    17341 ATGAGCTTTC AAAAAAATTA GCAATAAAAT CAGAGCTTCA AAAAATAGAA ACAAGAGCAG
    17401 GAGATCTGGT AAAAAATATT TTTGATTTTG TTTTGGATGA AACAAAATTC ATAAAGAATG
    17461 GATTATCTTA TGCTCCTAAT TCCTCTAGTG CTTTTCAACT AACAGATGAC GAAAAAGATA
    17521 TTATTGTTCA AAAACTTTAT AATGTAATAA AAACATTGTC ATCTAGGATA GATAAAGAAA
    17581 TGGCAGATAT TGGACTTGAT TTGAAGGGAA AATCCGAAAA AAAAGAAGAA GAAAAGCCAG
    17641 AAGAAATAAA AAATTTAGAA GTTGTAGCGG TCGATCATTG TCCTGCTCCT GCCCCTGATT
    17701 ATTTTGGATA CTAATATGAA TTTGAGAGAA ATACTAGAAG AAGAATTTTT TTTAGAAACA
    17761 AAAAAAGTAG CAGAAGGAAA CAGATATAAA GAAGGAAGAA AAAGACTTAT CTCTGCTGTT
    17821 TATAATAAAG TAAAAAAAAT GGGTGGCAAA GCAAACAAAG AAGCCATAAA AGCTTATATT
    17881 GTTCATATGT ATAAACTTTG GGAAAATAGA AGTCCCAAGG TTCAATGGCT TCTTGATTTA
    17941 GAAGATAAAG CTGGAACATT AGGTTTTAGA CCAAGAGATT ACAAAGATCA AAAACCAGGA
    18001 GATTCAGCTG GTAAAGGAAA AAAAGGAGGC CCAGAGTATG AAGGAAGAGC TTATTTCTTT
    18061 GTAGCCGTGA TGGAAAATTT TGCCAAACAT TTTATGAATA AATATAATAA GAAGAAAAAT
    18121 AAAGATAAAA TTAAAGAGGA AATCAATATG AGCTTTAAAG ATGATGTATT GTTTTATCTT
    18181 GGTGAAGAGG ATAAATTCAA AACTGTAAAC GATGAAACAA ATAAAAAGGA AGTTTTAGCA
    18241 ACTGCTTCAT GTACAGCAGA AAAAGATAAA AAAGCTTCTA AGAGCACCGA AACAAAAGGT
    18301 GGAGATGATG GTGACGACAA TTGCCATTCA TCAGTAGAAA CAAAAAACAA GGAAGAAAAG
    18361 AAAAATAAAA AAGAAAAAGA GGAAGAGAAA GAAAATAGTG AGGACGATGA AGGAAGTGAG
    18421 GAAAAAGAAG TAGAGGATAA GGATAAAGAA TCTACTAAGA AAGAAAAACC TTGTTATTTT
    18481 AACTACTAAT AAAAAAGCAG GCTTTAAGCC TGCTTTTTTA TTTTATTTCA CACAAATCAC
    18541 CATTTAATAA TTTAATATCA TTATACCCTG CTTTTTTATA TAAAGATACT CTCATTTTAG
    18601 AATGCTTACT TAAAAATCTT GCAGTATCTA TAAAATCATA GAAGTCAACT TCAGTTTTTT
    18661 CACCTGCTTT GAATCTTAAT GAACGCCCTA TTTTTTGTAG AACAGCAACA TTTGATTTTC
    18721 CACCACAAGC AAGTATCATA GCTTTCATAT GAGTAATAGA AATTCCTTCT TGAAGAATTG
    18781 TAGAACCAAT TAATACTGGC AATTCTCCAT TATCAAATGC TTTAATTGTT TCTTGTCTTT
    18841 CATCTATTGG TGTTTCACCA GATATAAATT TAGCTCCTGG AATTAACTCT TCTAATAGTC
    18901 TTCCATGCTC AACTATATTT ACAACTATAA GTACACCAGT ACCATATTTT TCACTTATTG
    18961 TTTTTACAAT TTCATTTCTT TTTTCACTAT TTATTATTTC TTCTGCATAA GCAGTTTGAT
    19021 AATCTACATA TTCATCTTGT TTGCATTCAT TTTTTACCAA ATAAATATGT GGTTTTGCCA
    19081 TTACTTCATT TTCAAGTAGC TCTTTTGATT CTATTTGAAT TATAGGAGAA CCTATGAATT
    19141 GTCTTATTTT AGCATAACCT AAATAATCCC CGGTTCTAGC AGGAGAAGCA GAAAAACCAT
    19201 ATTTTAAAGC ACAGCCAAAT TGTTTTAAAA AATCTTGAAA TTGAGAGCTT GAAGCATTAT
    19261 GGCATTCATC TATGAGGATG CATTTAAATT TATCAAGATT GGGAATTTTT TTAACCGACT
    19321 GAATAGTAGA TACCATACAA TACCCATCTT CTACACCTTT GCCAGAACAT AGTCCGCAAT
    19381 CTATTCCTAC TTTTACAAAA TCATCTCTAA GCTGAGAGCC AAGCATTACT TTATTTACAA
    19441 GTATAAGAGT AGGTAATTTG CTTAATCTTA TAAAAGCAGA CATAATCAAA CTCTTACCTG
    19501 CTGATGTGGG TGCTTTGATG ATACCAGTAT TTGTATTAAT CATTGCTTGT AATGTTCTTA
    19561 TTTGATGTTC TACGTATTTA AAGTTGGGAT TAAAATATTT TCTTAATTCA TCATGAGTCC
    19621 ATTTTTTTTG TTGAAATTTA AAATGAGTTC TTTTATCTTC AAAGCTTGAA ATCGGTATAT
    19681 TATTTTGTTT AGCATATATT ATTATTTCCC TTGCAAATCC TGCAAAACAA ACAAAATAGC
    19741 CTTTTATTTC TTTTCCTAAA CAAACATCTT TTACTCTTTC TGCATGAAAT CTTCCACCAA
    19801 AAAAAGCAGA GCTATTATCT TTAAAAGTTA TAAATTGTTT TATTAGTCTT TTTTCTATAT
    19861 CATTATTAAA TTTTATTATA AGTGTTAAAT CATTAAGTGA TAATTGCATA TCACTTAATT
    19921 TATATTATAT AATTTAGTTT GTCAATAATT TTTAAACAGT TATTTTTTCT ATTCTTGTTA
    19981 TTATTTGACC TTTTGTATTC TCAAAATCAT AGAGCTGAAT TTTATCTATT CTTCCACGAT
    20041 TTTTAAGCAT AAAATCACCT ATAAAATTAT CAAGCCAAAA ATCTATATAA TCAGTATATA
    20101 CATCCCATTT TATTATTTTA GTTATTTCTT CATTATTGCT ATCATAAATT CCTATTTTTT
    20161 TATTATATTT CTGCTCATTT TTTAAAGCAT CTAAAATGGT CTTTTTTTGT TCATCATTTT
    20221 TACAAGTAAA AAATAGCCTT TCTCTCATCC TAATAAAACC TCTTCATTGT TTTCACTTGT
    20281 AAGTTCTTTC AAAGTTTTTA TTAAAGAAAT CTTTTCTTTA TCTGTTAATT TGTCATCGTT
    20341 TAGTATTTTG TCTTCCGCTA TTTTAGCATC TATAAGTGAT TTATTCTTAT CAATATTTAT
    20401 TGTTTTTTCA TTAATTTCCA TAAGCACCTC TTTTTAAAGA TAATCTTGTC GCATATTTTT
    20461 GTCAAGTTAA ATATATGCGA GTGAATTATA TTTATAAAAA AGAAAATGAT GCAAAATATT
    20521 TTACGTCAAA CTCTTCAAAT ATAGAATTAA AAGAATATAT AGATGATTTA GTATTTTATT
    20581 CTCCTATGAA TGATACTAAT AGAGCAGAAT ATGCTCTTTA TAATAAAGCA GCATCTTATA
    20641 AAAACAACCC TGCCATATTT ACAGGAGGCC CATTTGGATC ATACTTAAAA TTATCAGATA
    20701 AATATTCTTT TGATTATGAT AATTTTAACA GTATAGAAGA TGAATGTAGG CTATCTTTTT
    20761 GGTTATGTAG TAATAATATT GTAAATAATT CCAGCCTTGG CTTAAAGGCA AAAGAAAATT
    20821 TTCCAGAAGA AGGCTTACCA GCAGGAAGCT ATTCTTTAAC GGTTACAGTA GAAGGAAAAC
    20881 CAACTTCAAC AATGATTTTA AATCTTTCAA AAAACACTTC AGTAAAGCAA TTAAAAAATA
    20941 AAATATTATT TAGTCTTGAC CCTGTTGTTT ATCCATTCGA AATTAATTCC TCTAATAACG
    21001 AAAAAGATTT AATAATTTTA CAATCTTCTA CTGAAGGAAA AACTATTAAA ATAACCGATG
    21061 GTCTAGATGG AATTAATTTA TTAGATTATT TTGATGTTGT AGAAGCAGAT TATGGTACTG
    21121 CTCCTAATCA AACAAACAAA ATACTTGATT TCTTTAATTT ATCAATAGAG CATTTTAGAA
    21181 ATCTTGAAAA GGGCAATTCT AAATCATATT TAAGATTTAT ATTAGATGGA AAAGAAAAAC
    21241 AAATAATAGA ATCCCCTTGG AATAATAATG CAATTAATTT TGACAACATA GAAGTAGACA
    21301 TAGATAATAA TCTTATTTAT ATATTTATAA ATGGAAAATT AGTAAATATT CAAGTATTAA
    21361 AAAATAAATT AACTAAAAAT AATACTACAC TTACATTATA TGGTTATAAA GACTATCAAT
    21421 ATTCATTTGA TGAAATTATA ATAAATAAAA AATGCTTGCA TACAAAAGAT TTTGAAATTG
    21481 CTAATAAACA GCTTACAAAA TATACAACCT CTAAACCTTT TATAGATTAC AATTTTTCCG
    21541 GTTCTGAAAT AAAAAATGGA ATGGAATTAA AAACAAACTC ACAAAACAAC ATTCATTGCT
    21601 GCTTATGTGA AGATGGGAAC TATTATTATT ATAATACTGG AGCTTGGAGG AAAGCTAGTG
    21661 GTGGTTATAA TGATACAAAT GACTGGTATA CATTTTCAGA AAAATTAAAA ACATACAATT
    21721 TTAATAATAA AGATTTCTTT ATAAGATGTT TCTTTGTTTC AGATGGAACA GAAGAATCAT
    21781 ATTTAGACAC TCCATATTTA TTTATGGAAG ATGAAAGTTA TATAGATAAA GATGGAAACG
    21841 TATCTGCTAT TTTAATGGGA ATAAAAGAAT GGAAAGAAAA TGAAAGACAA TATTTAAATA
    21901 ATAAAAAACT TATCATAACA ACAGATAAAG GAACAACAAG CATTGATTTT GAAAATGAAT
    21961 ATTATACTAT TCAAAACGTA ATAGATGAAA TTAATTCTTA TTATCCAGAT GGAATTTCTA
    22021 TTTGTTCAAA AGATAGCAAA GAACGTGTTT TATTAACTTC TGAAACTAAA GGAGTAGAAG
    22081 CTTTCATATC AGTAAATGGA AACGCCGCTC CACTTATATT TGGAATTGTA GAAACCGCTA
    22141 AAGGTTCAAA TGCTAATGCC GGAACAATAG ATTATAGTAA ATTTTTTAAA GCAGTAAGAA
    22201 CATATACAGG TGATCCATTA ATTCCTATGG AAGTTACAGA TGAACAAATG AAGCTCTTTT
    22261 TAAAGGAAGC ATTAGCTTAT TATAAAAGAT ATAAAGGAGA CGAAATAAAC CAATATACTT
    22321 GTCAGCTGAA AGGTGATTGG CAAAACGGCT ATGAAATTCC AACAGTTATA GAATCACAAA
    22381 GAGATATAGT AGATATTATA TTTAAGCCTA TTTTTCCTAT CACATTTTAT AGTGCTGATT
    22441 TCCTTGCCAA TGGTAGCGAA AACATATTCT CTTTGACTCT TGCTCAATCA TTGTTTGGCG
    22501 GTCGTGGTGG GGTCAGACAA GCAGATGGAA TAACCCAAGA TTTCTATATA AGTCTTATGG
    22561 GTATGCAGGA TTTTAGACAA GCATTAGGTC TCAACCCTAC TTGGGAAATA ATGAATAATA
    22621 GAATTTATAT ATTTCCTTCG CAAGTAGCAA GATTTACAAA TGTAGCCATA AGATATAAGG
    22681 CTCCTTTATC AGAAGAGGCT TGTTTGTCAG ATCCAGATAT TCTTAAATAT ACACACGGAA
    22741 AATGTTTGAT GGCTATGGGA AGTATCAGAG GACAGTTTGG TTCTAATTTA ACAGCTGGTG
    22801 AAGCTTCTTT AACATTTAAT GCCAGCGAAA TGTATGAACG TGGAAAAGCT TTCGTAGACG
    22861 AAGTAATGGA ATATTGGAAA AAAGCACAGC CGCCTATGGG TTTCTTTTTT GGGTAATTTT
    22921 TTTAATGCCG CTTATAAGCG GCATTTTTTA TTAAGTTAAT TTTATGGAAA CTAATTTCAA
    22981 TTATATAGAT GCCTTAAATG GCTCTACCAA TATTCAATTT ATGGCAGACC AGCACGATCA
    23041 TGCTGTTGAA ATGACAGGTA GAAAAGCATT TATATTTTTA TTAGATAAAA AAGAGACAGA
    23101 GCTTTCAGAA GTATATAAAG AAGAAAAACA TGGAAGAGTT TATCTTCCGC ACTTTACCCA
    23161 AAGAGCAATA TATAAAACAA ATACTTTTAT TTCTCAATTA AATACTATGG CTTATACAGA
    23221 AAAAGAAGAA AGCCTTGAAA TGGAATTTGA TTTTGGAAGG ATGGTTTATA ATATACATAA
    23281 ATTAAAAGCC GATAGTGCCG GAAAATTAAC GATTACGAAC AGCAGCAAAA TTCCATTGTT
    23341 TTTTGATATA GATAATAAAT TTCTTATTAT AAGAAATCAT GCTGAAGTTT TATATAAAAA
    23401 ATCTATGGAG GGAACTATTT ATAGCTTTAT AAATGCTGTC AAAAACGAAT CAAAGCTTAT
    23461 AGATTTAAAT TATAAAGGAG ATAGCGAAAT ATTAGAATTT TTAAAGCCTA CCAGCTTTAA
    23521 ATTATTACCA AGAAGAAATA TGGAATTGGA GCTTAATAAT TCGATTTATA AAAACACTTC
    23581 TGATATAATA GATCATGGTT CAGTAGTTGT AAATGATAGA ATGAAACTAT ACCAAGTAGT
    23641 TGGCTGTTAT CCAAAAAATG ATGCTTATGG AAAATATATT TCTTGGAATG TTCAATTGGA
    23701 ACTAATGAAT TTGGCTAAAG CTGATGGACT TCCAAATGAC TATGTAGAGC TAATTAAGAA
    23761 AAATCAATAC GATTTAACTG GAAAAATAAA TATGGGGTAG AGAATGACCG ATGAATTTAA
    23821 TACTTTTGAA GAATATGCTA AATGTGTATT AGAATGCCTT AAAACAATTA CTCATGATTA
    23881 TAATATGGCA ACAGACAGCG AAGTAAAAAT TATTTATGCT ACTGCTCCAA TAGCTTATGC
    23941 AAAAAACGAA GAATATTTTG CTAATGGTAT GAATATAGGC CCGCTTATAA CATTTTATCA
    24001 ATCAGGAATA GAAGTAAATC ATGATGAGCA AATGGGTGCT TGGAAATATC TTACAGTAAA
    24061 ACGAAAGGAG GGAAATTATA AATTTAGAGC ACCTATAATA TGTAAAATAA AATATACTGT
    24121 TACAATAAAT GCTCTTACAG AACTTCAAGC AGATTTATTA TGCTCGCAAA TAATGCAGGC
    24181 CACTCCATTT CATAGACCTT ACTATACAAA ACTAAATGGT CAATTTGTAT TAATAGAGAG
    24241 CGATGAACCT ACAAATATAA GCTCGGTAGA AGTAGGAGAG AATGCTGACA AGACTTCTAG
    24301 AAGAGAACTT ACGCTCACAA TAGATAGAGC TTATATAAAT TATGATATAA AAGAACTTAA
    24361 CTCTGGAACC ATATATCCTA CTGATATAAA TAAAGACATA GAAGAAACAG ATGATTATTA
    24421 TGTAATAAAT AAGTTAAAGA ATGGAGCATC AATAATGAAT AATGGAGACA TTATAAATGG
    24481 AGAAGTTATC AAGAACACTA GTAACGGTGC TGATGGATTT TATAATTATA ATGTAGCCGA
    24541 TAAAAATGGT AAAATAATAG ATACAGTTCA AAAAGGAAAA GTTAAATTAA TAATGCACAC
    24601 TTTGGAGGGT GTTAAAAGAT GATTACTATA ACAAATTTTT CTAATAAACA AGTAACTTTA
    24661 GTTAATGGCA AGATTATTAT GCCTGGAAAT AAACTTTTAA TAGAAGCAAA AGGAGAACTT
    24721 TTAGAACAAA TTAGATCATT GGCAAATAAA GGTATTCTTG TTATTTCCTA ATTGCAATTA
    24781 GGACATCCAC ATCCTTTTAA ATGATTATTT GGCGTTTGTA GAAAAATATT TCCACATTTT
    24841 TTGCAGATAA TTTTTACATT TGATTTATTG TTTTTATAAT CCACTAATGA ATAATCATAG
    24901 TTTTCATGGT GGATTTTTTT TGCCTTTTTT ATAAATTCCT GTTTAGTAAG AGATTTAGAT
    24961 TTCGCCATTT CCTCTATTCC ACAATATTTA CAACCTTCGT GCTTATATAG CATATTGGAA
    25021 GGAAGTATTT TGAATAATCC ATGTTTATTA CATACTATTT CTATTTGTGT CTTCATATCT
    25081 ATAAAATTAG TATTTGAGAA ATCATAATTT AATTGTCTTA CTTTGTTTAT AAATTCTTGC
    25141 TTAGTTATTT TCTTTCTACT CATAATTAAA AAGCCGCCTA ATTTTAGGCG GCTTGTTTTT
    25201 ATTTCTTTTT TAAGAAACTT TTCTTTTTTG CAACTGAAAA ATCCTTAAAC CAAAATGTTT
    25261 CTGTCCAGTC TTTTTCTGGA TCATATTCAA TAGTAGGTGC TTTTTTTTGA GTTACTCCGA
    25321 AGGATGAACT ACTATCGGTG TAATCTGTTA AGTCACCAAC ATTTTTTCCA ACTAAAAATT
    25381 TTTTTGAATT TTCAGTTACA AGTGTTTGCT GCTTAACAAG CTTTCCATTG TTTAATATTG
    25441 TAACTACCAC TTAAACACCT CTTAAATTAT AATTAATCAC CCTTGCCGCT TACAGTTTCT
    25501 TCCTTAAATT TTGCTTCAGG AAATACAAAG TGATTTTCTT CTCTATTGAA CTTCTTAGTT
    25561 GTTACAGGAA TTTTTTTTCC TTTTCCATCA GTAGCATCGA AAGTAATTTC ATTATTACCT
    25621 CCTTCTACTT TTCCATAAAC TGCTTCAAGT GTATGTTTGG CTTTTTCTTC TGGACTAAGC
    25681 TCTGCCATAA TTTTCCTCCA TTATATTATT ATCTTTATAT TATTTAACTT TGGCTTTTTT
    25741 GAAAATCAAA GTCAAAATCA TTTCCTAATA TTATTTCTGT ATCAGCAAAT TCATATACAT
    25801 TTTCTCCAAC TTTAATAGTT CCTCTTTCTA ATATTAAAGG TAAACCAACA GTAACATTTT
    25861 GTGTATTTAT ATTAAAATAA TTACCTAATT TTATACTATT AATACTATTA TATACAGAAA
    25921 CTTCTTTTGA ATTGATATTC AATATATTGA TATTATCTTT ATCAAGTATT TCAAAATTTT
    25981 TAGTAACTGA AACTTTATTA TTATCTATCG TTAAAATATT GTTTATAGAA GTATTTCCAG
    26041 ATATTGTAGT ACCATTTGCA TTTACTTCTA TATTAATTTT ATCATTATTT TTTATTGTAG
    26101 TAGCACCTGT TAAATTTATA TTGGAAGAAT TTATATCGGT TTTGCTGCCA TTTAATTCTA
    26161 TTGCACTATT GCCATTTTTT ATTGTAGTAG CACCTGTTAA ATTTATATTG GAAGAATTTA
    26221 TACCTAAACT TGTTTGATTT AATTTGAATT TATAATCCGC TTTACCATTT TCATCATCTA
    26281 TTTTTATTGC ATTTATGCTA TTAATAACTT CTAAATCATT AGTTTTACCA GTTCCAAATT
    26341 CACCATTCTC ACCTATAACA AAAGAAGTAG AAATAACTTT TCCTGCAACT AAATCTCCTG
    26401 CAACATCAGC ATTTCCTATT ACATTTAATC CTTCTGTTTT AACATTGATG GCTGTTAAGT
    26461 TATCAGTTTG CGTACTTTCT GTAGCAAAAC CAGCTATCTC TGCTTTTTTT GCTCTAATAG
    26521 TACCTGTGGC TTTAATATTT CCAGCTGCAG TTATAGACCC AGCATTCCAT GTTCCTGAAG
    26581 TAATTTCACC AACAGTATTT ATATTTTCAG TTCCTTGAAA ATTATTTAAT GCCTTGGCAG
    26641 AAATTAATTT TTTATCATAT TCATTTAGTT TTTCAGTAGA AAGTAATTCT TTATCATCAG
    26701 GATAAACTGG GCTAATCCAC TTTAAAGTAT TATTTTTCTC ATCGTTATTA GCAATAAGAT
    26761 AGTCATAATT TTTTCTTTCT GAATCATTTG AAATATTTAT ATTTAATTTT GCTTTAGATA
    26821 AATCTTTTTC ATCTTTTGAT TCTAAACTTA TATGCGGTGA TTTATTATCT ATTATATTTT
    26881 GTTTTTTGTG AGTATAATTT TTGTCATATA AATATATTGA ATCCTCTAAA AATTCTTTAT
    26941 CTAAAATCTT TCTATTTTTA GTTGTTGCTG GCATTTACTG GTTCTCCATC AGGGTTTTGA
    27001 ACTATATTGG CTAAATTAGT AGCCTCTAAT CTATCTACAT TTACATTGAA TTGTTTATCT
    27061 GCTTCTACTT CTAACTGTAT ATTGTTTTTT ATAGTTTCAA AATAATAAAG CATTTTTGTT
    27121 GCTTCTGTAT ATACACAACA ACAATCTTTA AAATCATTTG TTAATAAATC ATAATAGAAA
    27181 CTGTCTCTAC CTTTGTATCT ATATATTTGA TTTTTCTTTT TTAAGAAATC TATAAGATTT
    27241 TGATAAGAAA CAAAACTTGT TTTTCTAGTA AATTTCTTTT CTGCTCTATC AAAAGCTGTT
    27301 TGAAAATTTA TCTGCTCTGT TTCATAAACA TATGATGGAG CAGAAATACA AGCCCATTTT
    27361 CTTGTTCCTG TTTCATCCTC TTTTAATGTA TATATATAAT AAACACTTTT TTCATCTATA
    27421 GCATCTTTAT CTCTATATAG ATATAAACAA TTTATATCTG CTTCCTTTCC ATTAGCATCT
    27481 GGTAGTTCTT TTCCATCTAA TATAAATGTT CTGGAAATTT TTTTTAATTT TTCTATCATA
    27541 TCTCTAATAG ATATATTTTC ATCGTTACCG ATTATTTTTG AAACCTTTTC TTCTAATATT
    27601 TCTCCTTTAT CTTTTTTAAA ATATTTTTTG CTTAATATTT TTTTATTAAA ATTTTTAAAT
    27661 TCTTCAAAAA GATGATTAAG TGTTATAAAT TTTTTAAATT TCTGTTCCAT CATCTTCCTC
    27721 CATAAAATCT TCTAAATTAA AATTTATGTA CTCTTTTTCT TCTTTTACAT TATTGAATAT
    27781 ATCTCCGCTT TCACCAAATT TAAAAGCAAG CTGTCCAAAA TTATCAAGAT ATATATTTTC
    27841 ACCAGTTTTT ACAAGACCAT AATTTGCCGT AGTTGCTTTT GGCATTTTTA GCATTGTGTT
    27901 ATCTTCTTCT GATTTGGTTT TTATTTCAAT TCCATCCGCA TCGCATATTT TTCTAATTGG
    27961 CAAAATGGCA TATATATATC CATCTTGATC AAGATGGATA TTTGTTAAAT TTTCATCTGC
    28021 CCCTATTAAA ACTCCACCAA GATTTTTGTT TGAAGCTCTT GTTATAGCAG GTATTTTTAT
    28081 AGAAAGTTTT CCATCATTAT CAGGAAACAA TTCTTCTCTT TTATTGCCAC TATATATACA
    28141 TTCTATGCTT TTTATTGCTT TAGAGTCTTT AACAAGATAT TCATCTTCTG TTCCTTTTAT
    28201 TTGAAACCTT GTAATACTAT CCATATAAAA ATAAATCCTC ATTAATTAAC TTAAAGTTAA
    28261 TTAATGAGGA TTATATGGCC AATTATAAAA TCGCTACCCA AGAAGGAGTA AAAAAATTTG
    28321 TAAAAACTGT TTTGGAACAA AAAATAATTC CACACATGAT GGAAACAACA ATTACTGAAT
    28381 TAGCAAATTA TTATTTACAA CAAAGAAGTA TTTTTGATAG TATATCTATA AATGTTAAAC
    28441 TAAAGCAACT GAATAATTAA AAAAATGAGC ATATTTATAT ACACTTCCAA TTGCTTTTAA
    28501 ACATAACTGC AATTCATTAG CATCAAATTC ACTATCATTC CCACTTATTT TAGTATTATA
    28561 AGTTTTTGTA GCCATATCAA ATTTTCCAAA AGTATCATCA GCAAAAAATT TAACAGGTTT
    28621 CCAAGAATTT TCACTTACTC TTTCTATAGT TACTCCTGTA AGAGTTAATA CATGATTTAA
    28681 TTTTCCAAAT TTAACAGAAA CAACTACGGG TTTGCTTTCA GTAAGTTCTT TTGTAATTTC
    28741 TTCTATTGTT GAATTTGCCT TGAAATAAGT TGCTTCACAA CCAACAAATT TATTGGTGGC
    28801 AAAACTTAAA ACATCATGAA CCTCATTTGG TGGATAACTA TCTATAAATT TATAGTCTTT
    28861 CAAAGGTAAA TTAGGATTAT CTTTTTTAAT TTTGTCGCAT TCATCTAACC ATTGTCTATA
    28921 CATAGTTGGA GCAATAGACT TATATTTTGC TTTTACGTCC TCATCTGTAT AACAAAGCAT
    28981 AGTAAGCTTG TCTTCAGGCT GAGTAAACTC AGGAAAAATA TCATCTGGCA GCTTATATCC
    29041 CATATAATCC AAAGCCATAA CCATACTTGT TGTGTTACAA GTACTAAATG GTGCTACTTT
    29101 ATTATTTAAT TGTGAATAAT TTTCTTTTCC TAAATCGCAT CTAAAAGTTT TTTGTTCTGA
    29161 CATTAATAAC CTCTTTTAAT TTATTTTAAA AAATTATAAT TTAATTGTCA ATTAAATTTA
    29221 CCATATTTTA AAAGTATTTA GAGCATTTGT TATATTTTCT CTTAAAGCAC TCAAATCTAC
    29281 AATTTTTGGT TTTGATGTTA CTGGGGTCAA TTGATTTAAA AAATAATCTC TACTATCTTC
    29341 TGATTTATAA AAATTATTTA TATTTGTTAA TCCAGGACTA ACAATTTTGA AATTGCAGTA
    29401 TTCTATTTTG TATGTTCTAT AACAATTTTT AATTATTAAC GGTGCATTCA TTTTTAAATA
    29461 ATTAAAAAAT TGCAACGGAG TTGATACTGC ACCAGAGTTT TTAAATGTTA AAATGGTATT
    29521 TAAAAACCAT TGTAAATTTA CATTTAAATT ATGAAGCTGT ATTCCATGAA CATATATACT
    29581 ACCATTTTTA GAATAAGTTC CTAAACAAAA AAAAGTCGGA TGACTATCTG TTTTCCAGTT
    29641 AGCATATGTT CCAGATAAAA TAACACCATA TATATATGCT CTACTTTGGA TTCTTGTTTT
    29701 ATGCTGCTGA TTAATTCCTC TTATTTTATC TATAAGACTG CTAAAAAAAC TCATATATAA
    29761 TTATCTTAAA GTTAAAACTA AGGACAAGAT AAATGGCAAA TGTTACAAAA TTTATAGCAA
    29821 ATAATAAAAC ATTCTTTAAT AAAGACAAAG AGGCAAGAGA CTCTATAGAA GAAATATTAA
    29881 AAAGCAAACA AGCTAACTTA ATAGCAGACC TTCCGTTGGA TTTAACAGAC AATAAATTAA
    29941 GTATAGATCT TTCAAAGTAT TATACTAAAA TTGAAAATGA TGAAATATTA AAAAATAAAT
    30001 CAGATGAATT AAATTTTAAA ATAACAAATA ATAAAAAATT CATAGATATT ATTAAATCAT
    30061 ATTTAACAAG ACTATTAAAT TTAAATTCTA ATTTTGAAAA TGACACTGAC ATCCCAGATG
    30121 TTTCACAATA TACTGAAAAA ACTGCTCAAA TAGATAACAC TTTAAAAAAT TTGAAAACAA
    30181 ATATAGATGA AAATTACGAA ACTTTAAATT CCAAAATTAG CAAACATATA GAACAAAGTT
    30241 ATACTTTTTC AAAAGAACTC AAAGAAGCAG TTGATTCTAA ACAAAAAAAC CTTAATCAAA
    30301 GAATGCTCTT TATAGAGAGA GAATTTTTTG GAAATTCTTA TGAAGAAGGA AAAACAACGT
    30361 TTGAAAACAG TCTTTCAAGG CTTGATGTAT TAGAAAACAA AATAAATCAA ATATATGACA
    30421 AGCTCTTAAC AGCAGGTTTA GTAAAAACAG AAAATATAGA ATCTATTAAT AAATAAAATA
    30481 AAAGCCACCT TAAAGGTGGC TTTTATTTTA CTCTGTACTA TCCATTAACT GTTTCTCTCT
    30541 TTCCATTATT GAAATTTTTT GTTTTATTTC ATTTTTTGTC TTTTCTTTAA TTGATTTTGT
    30601 AACATCTAGG CCATATTTTG TTTCGAACTC TTCGCTAAGA AGAAGAGTTT CATCATTTTC
    30661 TGCCTTGTCA TAAGTTACAG CTATTGTCTT TATATTTACC GTTGAATAAT CTCCATATCC
    30721 ATAATAACCA TATGGAGCAT TTGTCTGTAT TTCTATTCCT CTAAAATAGA TTGCTTGTTT
    30781 ATATGAACCT ATAAGTGGAT AGGATTTAAT ATCTCTATTT TTTACATTTT CTTCATAAAG
    30841 CATGTTATCA AAAACATATT CTTGTTCAAC CATAGATTGT GAAGTGTCAT AATGCGGCAT
    30901 TTTTATTCTT TTTATTTCTC CATTTAAAGA GGTAGAATAA AGCAAATAAA TATCATCATA
    30961 AGGTCTATTT AAAGTAGCAA TTATCTTAAT AGTTTTTATA GCAGCAGCAT TCTTAATATA
    31021 TCCAGAACCT GTATTGGCCT CATTTAATTC GCTTGGATAT GCGGGAACTA ATCTGTAATT
    31081 AGATGAAATA TTTTTTGGAA CATTCCAAGC AATTGCTTCT ATACCTTCTG CTGTTGAGTT
    31141 AATTGCAAGA TTTTTTCCTT TAACAAAATA ACCAGAATTG CTGTCAATTT CAAAATTTGT
    31201 TATATAACTA TAACTATCCA GACTTGCGTT TGAATTGCTA TTCAATAGCT CTGTTGTTTC
    31261 AGCAAATAAT AGACTTGCTG TAAATAAAAT AAACAATTTA ATTATATTTT TCATTATTTT
    31321 CTCCCAATTT ATCTCTTATC ATAAATGCTA TATCTCTTAT TTCTTTTTGA GCGTGTTCAT
    31381 CACATCTTAA TTTAAAGAAA CTATTCCAGT CTTGCTTTGT TCCAGTCATT ACAATAATAG
    31441 TAGCAGCGGC GTTTGGAAGT ACTGCTCTTG CATCTTCTGG TCTTGCTCCC ATTTCTATAA
    31501 GAGAGAAATA ACTGTTTTCA GCTTCCTGAA AGCTATCTTC AAATTTTTTA AAAATCATCT
    31561 CTTTAGAAGT TTTTTCAAAC TCTTTTTTAT CATTTATAAT TGGCATTATA AAATCTATAG
    31621 AGTGTCCAAA TTTTTCTCCA GAGAAGTTAC AATATCTCTG CGACTGCTGG CTAAAACTAA
    31681 AAACTCTGTG TCTTACTATC TGATGTGAAC AGGCTCTTGA ACAAAGAATT TTAAAAGTTC
    31741 TTTCCTTATG AAATTCCTCT ATTTCTGACT TTTCGCCTTC TGTAAGTGTT TCAAAAATTT
    31801 CATCGTTAAC TAACTTGATG TTAGGGAACT TAAATACTTC TGACTTTTCA GTAAAGAATA
    31861 ATGGATAAAC TTCTTGCAAA AATGGATAAA AAGGATTTTC CACATTATTG CAATTTTCTA
    31921 CCCAAGCCCT TATGTTAGCT GAAACAATAA TATCTTTATT ATAAGAAGTT ATTTTAAAAT
    31981 ATTTTAAATT AGGTATTATT CTATATAATT CATAAGTTGA TTCTATTTTA AAAATAAGTC
    32041 TTTCATGCTC AAGAACAGAT AAATGACCAG ATTTATAAAT ATTTTGTAAA AATCTAATAT
    32101 AAGATGTATC AGATATATTA GAATCTGATT TATAACAAAC CCTTCCACAA TATTCCATTT
    32161 TTTTTCCAGG GATACTGTTT TTAATTTCTT CTATTTCATT ATTAACAATT TTCATAATTT
    32221 TATTATATTA TGAAAATTGT TTTTTGTCAA TTATTTTGTT CCTTCCCATA AATTATGTAA
    32281 GGAAATTCCT ACATCTGCAC CATTTTGTGC CTGGACATAA ATTCCTGGTT GTCCAGCCGA
    32341 TGCTTTTGAT TTTGCTTGCT CTAATTTTGC CTGTGCAGAA ATAATATTCG CTATTTGTGC
    32401 CATCATTTCT ACTTTTATTC TTTGACTGTC TAATAAAGCT ACTTTTGAAG CATCGCTTCT
    32461 ATCTTGTCTT GTCGCTAATG GCCCATAAAA TAAATCATAG ATTTCATCTG TGTTTTTATT
    32521 TACTTTGCCA AACTGTTTAA GCATTAAGTC TGTGAGCTCA TTTATATTAT GCTGCTGTTT
    32581 TTCTGCTTGT TCAGGTGTAA TTATTTCCTT TGTTTGCTTT TTTACAGTTT CCAGCTGATT
    32641 ATCTATATAA TCAATAGTGT TTTCAAGCTC TTCTTTATCT ACTTCGCTTA CAGGCTCAGA
    32701 GTTCATAAAT TCTGCTATCT TATCTAAGTC AACTTCTTGG CTCATTCATT TTTCTCCCTT
    32761 TATCAATGAG TTTTTCCCAC TCTGTTTTTT TATTCTGTTC AAAGCCATGT TTTTTTAATC
    32821 CTTTCATCAT TCTTTCAATA TTTGAAATCA TTTCATCATA CATAGAACCT TGATTTGGTA
    32881 GTTTACGATT GGCAAATTTA CCTAAATGTT GCCAAAAAGC ATTTTCCATT TTGCCAGTAG
    32941 TTTTTAATTC ACCAACTAAC TGCCTATCTA TTTCTTGATA AAATTCATCT GGGTTAAACA
    33001 TATAAATTAT CTTTTACTTT ACTATTTCAT AAAGTTCTTC TTTGTAAGAA GATATATCAT
    33061 CTATAAATTT TTTATATTCA GTTGATTTAT AAGAATATTC TTTAAAAGCT GCAAGTAAAT
    33121 CATTTTTTCC AACCACCTTG TTGTTTTTTA CAAGATACTC CATTAATATT GCTGTAAGTT
    33181 CTATATACTT TTTTCTTTTT TTCCCAACAA AATGCTTGTT TATAATATCT AAAAAACATT
    33241 TTTCTAAATT ATCAAAAAGA AGATTATAAT TTATTTCATT TGGATTGGCA ACATCGAAAC
    33301 AAGTGTCTAT ATCTCCTGTT ATTCTATGCT TATATCCTTT AAGGGTAAAA TTAAGAAGAT
    33361 GTCTTTTGCA AATAATAGAA AATAAGTCAA AAGCTGAACC TTTTCCTGGA ACATAATTTG
    33421 GAAGATAATA CCACATAGCT TTTAAGGCCT CTGCTTGTAG ATCATCTGCT GACTCAAATC
    33481 TCCAATAACG ATATTTATTA ATTATTGCAT TTGCGATGAG AAGCAAATTA GCCATTATTT
    33541 CTTTTTCTAC TTCTTTAGAA GCTTTTTCTC TACTTGTACA AACTCTTTTT CCTTTCTCAT
    33601 TAATCCCATA CTCAAGAAAA GGTTGATATT TGTTTATGAT TAAATCTTTT ACAAGTTCCT
    33661 CATCAAAGTA CATTTTTTTA TTTTTAACAG TTAAACTGCT TAAAATAGAT TTTGATTTTT
    33721 CATCATCATC TTCTGGTTCT TGTAATCCTT CATCGTTTTC AATGTCATTA TAATCGTCTA
    33781 TTTCGTTTGT GTCTTCATCA TTATCATATT CATATTCATC ATAATTATCC ATTTATTTCA
    33841 ATCTCCATTA TTTTTTCTAT ATTATTAAAA TCCCAATAAG GTATTATTAG TAATTTCAAT
    33901 TTATTTTCTT TTGCATATTT TCTTTTTAAC CAATCGTGAT GAAGCTGTCT ATGCCATTCA
    33961 TGTATTGGCT TTTTAAAAGA ATTAAAATAA TGTTGTTCTC CATTATGTTC TATCAATAAA
    34021 TTTTTGTTTG GAATAAAAAA ATCATAAGAA AGATTTGTTT TATCTATTAA ATTTGAAAAT
    34081 CTTTTATTTC TTTCAAAGAA AATATTATTT TTATTTAAAT AAGTTTCTAT TTTTTCTTCT
    34141 CCTTTAAAAG TAAAGCAAGC AGGACATTTT TGCTCTTGAT TAATATGATT GTTCCAAGTC
    34201 ATCCAAAAAC TTCCATGTTT TAAGCAAACA ATTTCTATGT TTGAAAGTAT GCCATTTTTT
    34261 GGATTTATGT ATGTATATTT ATTGTTATGT ATTTTATTTG CTTTTTCTAT TAATTCTTGT
    34321 ACTGTATAAG ATTTTGCTTT TTTTCTATCT TCTTTAGCAC AAATTGGACA TTTGTGTTTT
    34381 GAAAGTAATC TGCGTGGAGT TGTTTTAAAC TCTCCATGCT TTTGACATAT AACAGTTACA
    34441 TAAGTTTCAT CATTATAATA TATAGTTTTT GAAAAATCAT AAAATGGAAA AATTTCTTTA
    34501 GCTTGATTTA TAAATTTTTC TTGTGATTTG GAAAATAAAT TATGAAGCTT TTCTTTTGTG
    34561 CATTCATTAC ATTGGTGCTG TAAAAAATTA CTTGGCTTTT TTTCAAAAAG CCCATGTTTA
    34621 GAGCATCTAA ACAAAGATTT TTTAGAGTAT CCATTGTATT TTATAATTTC ATAATTTAAA
    34681 CCATTCATTC TCTTTTTAAA TTCTTCTAAA CTTACCATAC AACTATATTA TCATATAATT
    34741 ATTTATTTGT CAATAAATAA GAAAAACCTT TAGGTGATGG AAACTACCTA AAGGTTTAGG
    34801 ATAAGAATAA AGGATTTATT TTAAAAGCGT TTCCGCTTAT AAATCTATTT TACTGCTTTA
    34861 ATAATTTTTT GTCAAGTTTT TTTTACCTCA TAATTTCTAT ATTCAATTAT TTTTTGATTT
    34921 ATTTTTTCTA TATCAAATTT AGCTGATATA ATTTCATTAT CAAGAAGCAT TGTGGCAGTC
    34981 ATGGTATCAG AATTAGGTCT TTTATTTATT CTAATTCCAA TGCTATCATC TTTTGATTTT
    35041 CCATAATATA TTTCAAAATA AATTTTTGAT TTTTTATCAA GTTTATTTTT AATTTCATTA
    35101 AAATTTTGAT TTATACATAA TGTAATTATT TCACTTGTGA AATCATCGAA AATCTTTACT
    35161 CCTGATTTCT TACTCCTCAT AAGAACAGCC AAAATATCAT CAATAGATTG TATTTCATTT
    35221 GCTTGTTCTG TGTTTATTGA AATTTTTCTT TCTGATTTTC TTATTATTTT GTTATTATCA
    35281 TTTATAATAA CTTCTTCTGT AACAACAGAA GAAAGAGCAT AATTCAAGTC AGGTTTTGAA
    35341 GATGGAATTT CTTCTGGTTC AGCTATATTA TTTACTGATT GTTGATTTAC ATTCTGCTCA
    35401 GGTGGAACTT GTGGTTCTTC TGGGGGAAGC TGCTGAACAG GTTGTTGTAT AGGAGCCTCT
    35461 GGTACTTCTG GTATCTCATG TGCTTGAACA GGTTGTTGCA TTTCATTTTC GGGTTTAATT
    35521 AAATCTAAGT CTATTTTATA AAAAATATTT AAACCTTTTT TTATTTTTCC TTCGTTTAAA
    35581 AGATTCTTTT CTATTTCTTC TCTAATAGAA GGATCTATTG GAAATGCTCT ATCAAAAATA
    35641 TCCTTAAAAT TCATTTTTTA CCTTCCATCA TTTCTTCTGC TATATCTGTA AGTTTATTTA
    35701 CAAAAGAATT AAATTCCTCT AAAGAAGGAA AAAAAATATC TCCAACTTTA ATTGTATGAT
    35761 ATTTTTTATT CATTTTTATT ATTATTTTTC TATTGTTAGA ACGTAAATTT ATAATTTCAT
    35821 CTGAATCTAG CATTTTTATC TCCTTTTTCT AAGATTATAA GTATTTTCAT AAGAATTGTC
    35881 AATAAGTTTT TTTGCTCCTT CTGGGAAGGA ATTGTTTTGC CAATATCTAT TTACAATTCT
    35941 TTCCACCGCT TTTAAGAAAG CATAATTATC TTTTTTATCT TCATAAAATC TATAATATTC
    36001 CTCATCTATT TTATTTTGTA TTTTAATTGC CTCTTCATTT ATTATATTAT CTAATAAACC
    36061 ATTTTCTTCA CAATACTTTT TAAGTTCTTC AAATCTAAAT TTTGCTTTTA TAAATAAAGC
    36121 TAATCTTGGT TTTATTTTTC CCAAAAGTTT TGAATCTACT AACCAGTCAA AAACATATTT
    36181 GAACATTTCC TTTTCTTTAT TATTCAAAGA ATTATACCAG TCTATTTCTA ATTTTGATGG
    36241 ATTATATATT TCATTATAAT AATTTTGATA ATTTTCTATT AAATTATTTA ATGGTTCTAT
    36301 TTCAGAGGAA GAAACTATAA ATTTATTTTC TTTTATAATT TTTTCAGCTT CTTTTTGTCG
    36361 TTTCTTTTCA AGTTTATTTG AAATATTTTG TAATTTATTT TCTAATGGGG ATAAATCATA
    36421 GCTTATCCCT TGAGTGCAAA ATATTCCCGT TTCTGGGTCT TGTTGTTTTA CTACTGTAAA
    36481 ATTTAATATT CCTTTTTTCT TAAGACTATT TCTTCTTCTC GAAAGTGTTT TTGAGCATAC
    36541 TGTTGAATCC AATTCTTTAT CATGTATAAA GATAGCATTG TTTTTCATTA TTTTTATAAT
    36601 AAAACTTAAT TCTTTATCAT CAATTTTTAA ATCCTGCTGG TATTCAATTA ATAAATTTGA
    36661 AACCATAACA AATCCATTTC TTTGAATATA GTTTTTTACA GGTGAGGTAA AAATTTTTTC
    36721 CATCTTAACT CCTTTTATTC TTTAATTATT TTATTAAGTA TTTTCTTTTT TGTCAAGAGA
    36781 AATCATAAAA AATGTTGGCA ATATTTTATT TACATCTTGA AGTTCTATCT TTTTATTTTC
    36841 TAAAAAAAGA ATATTATTTT GATAATATAA ACAAACTTTA TTAGTAAATG CTTTGTGTTT
    36901 AATTATAAGT TTAATAGGAT TTTTTTTAAT TGTTACTTTA TAATCTGTAA AATTAATTTG
    36961 ATTAAATAAA TTTAAATAAA GCTTATAAAG ATTATCATTA TCTGCTTTAT TCCCCACAGA
    37021 ATAAATTATA TTTTCCAATT GTAAAATTAA TTTTTCTTTA TTCATTAGGA AACTCCTTTT
    37081 TTATAATTTT AACTTTTAAT TAATAAATTG TAAATAAAAT TTATTAATTA ATATTTTACT
    37141 AGTACTAATG TTACTAAAGA ACAGTCAATT TTGTCCGTTC GGTAAGAATA ATTTTGTCCA
    37201 CTCGGTTAAT AAGTTAAAAG TATGGCAGAA AATAAAAATG TTACATATGA AAGTTTAATC
    37261 GAATTACTTA AATCTCTTAA AACAGAAACA TTTACAGATA AGCTTTCTAC TAAACAAATT
    37321 AATATAAATA AAGATATAGC TATTAATTCT AGTGGAATAT ATTTCAATAA TATTTCAACA
    37381 ACTAAAGATA TTGAACAATT TAATGCTTCT GATTTATTAA GTAGATTTGT TGAAGATAAA
    37441 CAATGTTTTC ATATACCTAG TAAAAAAAAT AAATTAATGA AAATAACAAA AAATTCAGTT
    37501 ACCTCTTCAT ATTATTTGAT TGATAGTGAA GGATACGTTT CGATTGATGA AAATTGGCTT
    37561 CCTGAAAATG AAAATACTAA TACTGGTGAA ACAAATAAAA ATTATATAGT GAATTTTTTT
    37621 ACTTTAACAG AAGATCCTAC GTTAAAACTT GAAAAAGATA AATTAACAAT AAATGAAAAA
    37681 ATACTAACAG CAGATAAAAT AGCAAAAATT GATGATATAG AATATATGCA AGAAGCAGAC
    37741 CTTAAAGAAA TATTTGGCAA TTAGACTTGA CAGAACCCCA TATTTAGTGT AAAATGTGAA
    37801 CGATAAGTTA AATTTTACAC TAGATAGGAG AAGTATGAAG AAAGTAATTA AAAGAGATGG
    37861 AAACAAACAA GATTTTAATG TAGAAAAAAT TAAAAAAGCT ATAAAAAAAG CTTCTAATTC
    37921 CCTTGAAAAA GAATATCAAA TTCCAGATGA AGAAATTCAA GAGATGGCTG AATCTATTTC
    37981 GTTTGAAATA GCAGACAGTA ATGAAATTGA TATAGAAAAA ATTCAAGATT TAGTAGAAAA
    38041 AGAATTAATG GAAAATGGCC ATTATGAAGT TGCTAAATCT TATATTCTTT ACAGAGATCA
    38101 AAGAGCCAAG GAAAGATTTA AAAGAACTAA AATAATTAAA GAAATTAAAC AAAAATTAGA
    38161 TGGCAAAGTA AACGAAAAGC AAAATGCTAA TGTAGATGAA GAATCATTTG GTGGTAGAAA
    38221 AGGTGAGAGT GCTGATCTCT TAGTTAAGGA AATGGCATTA GATTATTATG TATCTCCAAA
    38281 AGTAGCCAAA AACCATAGAG AAAATAGAAT TTATATTCAT GATTTAAATT CCTATGCAGT
    38341 AGGATTACAT AACTGTCTCC AGTTGCCATT AGATGATTTA CTTAAAAATG GAGTTGCTGT
    38401 AAAAGATTCT GATATACGTC CTGCTGGTTC TTTAAATACT GCCGAGCAAA TATCTGCTGT
    38461 ATTTATGCAA ATTCAATCTT TGGAACAATT TGGTGGAGTA AGCTATGGTT CTTTTGATTC
    38521 TGCTATGGTT CCATATGTAA GAAAGTCTTT TCAAAAGCAT TATAAAATTG GTTTAAAATA
    38581 TATAAAGCAT TTTTCAAATG AAAAAATAAA TAAATTTTTA AAAGAACCTA TAAAATCAAT
    38641 AGAAGAAAAG CATTTAAAGA AAAACAAAGA AGTTTATAAT TATGCAATGG AACAAACAAT
    38701 AAATGAATCT GATCAAGCAG CAGAAGCCTT GTTTCATAAT TTAAACACTT TGCTTTCAAG
    38761 AAGTGGCTCA CAGCTTCCAT TCTCATCTAT TTGTTTTGGA ACAGAAACAA GTTTAGAAGG
    38821 AAAAATAGTA TGTAATTCTA TTTATAAGAC TTCTATAAAA GGAATTGGAA AATATGGAAG
    38881 AACATCCATA TTCCCTTGCC AGATTTTTAA ATATAATAAA GTTGTAAATG GAAAAAAAGG
    38941 AACACCTAAT TATTCATTAT TCAAAAACTC GATAGATTCA ACTACAAGAA GATTGTATCC
    39001 TAATTATGCT AATACTCATT GGAGTGTTCA AATGAAAGGC ATAAATTATG ATAGAAATAT
    39061 TAAAAAGTCA GCTCTGCTTA AATTAAAGCA AGAAGATATT ACAACATACC ATAATTTATA
    39121 TAACTGGATA ATGAATAATC CAGACGAAGC AAGAAGAATG AATTTGGCAA TAGATGATTG
    39181 CGATGTAACT GTCTTAGAAG AAATTATGCC AAGTGAAGAA TTTGCTACTA TGGGATGCTT
    39241 ATCTGGAACA GAGCATCTTT ATATAAAATT AAGTAATCAA ATTTATGATA TTTCTATTAA
    39301 AGATTTTTAT GAATTTGCTA AAACAGGCAT ATTAAAGAAT GCTAGAAAAG CAGATATTTT
    39361 CTTTAATCAA GAAAGAACGG AAAACATTGG TAATAGACAA ATTCAAGAAA AAACTAATGT
    39421 CGAACAAGGA GCGGGAGTAT ATTCAATAAC ATATAAGCCA TTGGATGTTA GTTATATAGG
    39481 TTCGTCAAGT GATATTAGAA GAAGGTGGAG AGAACATAAG AGTAATATAA AAATTACAGG
    39541 CGGTCTTGAC GCAGGCCCAT GCTTTGGAGA TAATAATGTA GATAATTTTG AATTTAAAGT
    39601 ACTTGAATAT ACAAAAAATT ACAAAAAAGC AGAAGAAAAA TATATTAATG AAAATATTAC
    39661 AATAAATTTT AAAGGAAATA ATAAAAGATA TTATAAAGAT GTTAGAGCTG TAAAAGTCTT
    39721 AAAAGAAAGA CCAAATTGGA AATTAATATC AGGGAAACAA GATTTAATTA ATCTTGAAAA
    39781 TCAAGATATT CAGGTATATG ATATAAACAA TAATTGGATT AAAGTAAAGC ATGTGTTTAA
    39841 AAATGATAAA TCTTCATCTC CATATATGAT GCATATTTAT TATAATGAAT ATGGTAAAAA
    39901 ACACTGTATA TCAGCTACAG AAGATCATCC ATTTTTTAAT GGAAAAACTT TCACAAAAGC
    39961 AATGGATTTA AAAATTGGAG ATAAACTTTA TAGAGCAGAT GGAGTAGAGC TCATAATTAC
    40021 AGATATTGGT TATCATTGGA AAAAGGTTGA ATCTTATGAT ATTGGAACAG AAAGTGGAAC
    40081 TTTTGTTGGT TCTGACATAA AAATGCATAA CTGTCGTACG AATAATAGCT TTGATATTAA
    40141 TTTTACAGAA GATTATTTTA TAGATTTAAT CAAAGAAACA GTTAAAAACA ATAAGATACC
    40201 TGATAATTAT TTACTTTCGG CTGCTCAAAG GGATGGAAGA GGAAATATAG CACCATCGAC
    40261 TATTATTCTT CCTACATTGG CAATGGAAGC GAAGAAAAAA ACTAAAAACA ATTCAGAAGA
    40321 AATAGTAGAT TGTTTTATGG GTATTCTTGA TACTGCAATA AATGATTGCA AAGATGGCTT
    40381 GATAGAAAGA TTTAACTGGA TAGCAGCACA ATCACCTAAT TCTGGAAAAT TCATGTATAA
    40441 GAATAATACA ATGAAAGGAT ATATTCCAGA AGAAGGAATT AGGTCAGCAT TAAAACATGG
    40501 GACATTGGCA ATCGGCCAAA TAGGTTTGGC CGAAACTCTT CAAATACTTA TAGGTTGTGA
    40561 TCAAACAACT AAAAAAGGTA TGGAATTGGC AAAAAAGATA GAGCAAATGT TTATGGATAA
    40621 ATGTGATGAG TTTAAACATA AGTATATGCT TAATTTTGGA AATTATATGA CGCCAGCTGA
    40681 GAATTTGTCA TATACATCTT TTGAAAAATT TACTGCTAAA TATGGCTTAA TTGAAAATGT
    40741 AAATGCTTAT AGAAATGATA AAGGCGAATT AGTTTCAAGA GGATATTTTA CTAATTCTAT
    40801 TCATGTTCCA GTTTGGAAGA AAATTTCTCC TTTTGAAAAA ATAGACATCG AAAGCCAGCT
    40861 TACAGGATAT TCTTCTGCTG GATGTATTAC TTATGTAGAA CTCGAAGATG ATGCTAGAAA
    40921 TAATCAGAAG GCAGTGGAAC AAATTATTAA TTATGCTATG GATAAGGATA TACCTTATTT
    40981 CGCGATTAAT GTTCCTGTTG ATTATTGTAG CAAATGTCAT TATCAAGGTG TAATAGAAGG
    41041 TGATTGTTGC CCTAATTGTG GAGCTAAAGA ATATAATCCG GATGGAACTC TTACAAGAGT
    41101 TATAGAGCGT CTTAGAAGAG TAACCGGATA TATAACAGGA AGCTTCAAAG TAGCTTTTAA
    41161 TCTTGGTAAG CAGAAAGAAA CAATAGATAG AGTTAAGCAT TCAAAATATT GGGAAGGCTG
    41221 GAATAAATAA TTAAATTAAA GCGGCAATTT GCCGCTTTAA TTATTAGGAG AAATATGATT
    41281 TTAACTAGAA AATACTGGAT GCCAAGCATT GTAACAAAAG AAAATTGCTT AAAGATAAAT
    41341 ACCCAAAGAT TTTTAAACAA AACAGATATG CTTATATTAG CAGAAAAAAA GAAAGCAGGA
    41401 CAAAATGAAA CTGCTGAAAA ATTATTTAAA GGTTTAAAGG ATTTTCGTTT TTTTGCTTTA
    41461 AAAGCTCTTT ACGAAAAGAA CCAAAAAGAA ATTGACCAAA GGCATAATGA AATTTTAAAT
    41521 GCTTTAAATG GCATACAAGA TTATAATATA AAAGACTATA CAATAAAAGT AACTGGTAGG
    41581 TTTCCAACAG ATGACTGGAA GGATATAGAA AACTGTCTGC TGAAATTGGC AAATGGCATT
    41641 CAAATATTTG AGCCATTAGA AAGTAATAAA ATTAGCTTTA ATATAAAAAC ATTTAGAGAA
    41701 AATGTTAAAA ATATTATTGC TGAGCAAAAA ATAGACAGTT TATTTGATAG TTTAAAACAA
    41761 TATATTGTTA CTAGAAAATG TGATTTAATT AAGGAATAAA TGTGAGCATA GATTTAGCAG
    41821 GAGATATTTG GATACCGGCA ATAAGAACAA AAGAAAATTT TTTAAAAGAA AATTCAGAGA
    41881 TGTTTTTAAA TGAATATGAT ATTATTTGTT TGGTCGAAGG AAGAACAAAA GAACAACAAG
    41941 AGAAAGGTCA AAGAGAAATG GCAAAGCAAG CTCTTGAGCT ACTTTATATA ATTAAAGAGT
    42001 TTTTCTTAAA AAGATGGTAT AGTGGAAGAA ATGTTAAAAG AAATGCTCTT GAAAAAACAA
    42061 GATACAATGA AATTTTAAAA AGTCTTAAAA GTATTCAGAT ACATAAAGAT ATACGAGAAT
    42121 ATGTAAAAAA TGTAACAGGA AAAGATCCAG AAAGCTGCAG TATGGGAAAA TATTTTCAAA
    42181 ACTGTTTAGT TGAATTAGCC AGAGGGATTC CAGTCATTGG ATTAGACAGG GAAGAACATG
    42241 AATATGCTAA TGGAATTAAA TTTAATTTAA ATTCTAAACA AATGAGAAAA AATGTAAGAC
    42301 AGTTTATTAT TTTACATGAG TATGGTCATT TGTTTGATTA TTTTAAACAT TATATTATTA
    42361 CAGGGGAATA TAAAATAACT GGCACTTTTG GTGGTAAAAA AGAAGAAATT ACAGATAGTG
    42421 AAAGTAGTGC AAATAATTAT GCTTTAAAGA ATATGTATAG AAAGGATAGA AGAGAGTTGT
    42481 TAAAAAACAG CGATTTGTCT AAAGAAAAAA TAGAAGATGC CAAAAGGGAT TTAAATGACC
    42541 CAAAGGGTTA TCATTTGGGT TCTACTTATT TAGCAAAAGT AAATTATTTT AATTATTGAT
    42601 TATGAGAATA GCAGGATTAG TAAAAAACGA TATAGTAGAT RGYGATGATG GAATAGCAGT
    42661 WGCTTTATAT TTTCAAGGTT GYCCACATCA TTGTAAAGGW TGCCATAATC CAGAAACTTG
    42721 GGATTTTAAT GGYGGTATRG AAATAGATAG AGAARAATTA ATAAAAACTG TAATGGATTC
    42781 ACTAACGGAA AATGGAGTAA AAAGAAATCT TTCAATATTA GGTGGAGAAC CATTAGCACC
    42841 TCAAAATATA GATAATACAA TTTATATACT TTCAAAAATA AGAAAACAGT TTAAAGATAT
    42901 AAAAATACTT CTTTGGACTG GTTATAGTTT TAAAGATATA AAAAAAGAYA AGCAACAAAA
    42961 GAAAATATTA AAACTTGTAA ATAAAATAAT AGATGGAAAA TACATAGAAG AATTAAGAGA
    43021 TACAACCTTA GAGCTTAGAG GCTCTTCAAA TCARAATATA ATAAATCTTG ACAAATANTA
    43081 NATTTAAKAG TTATCATTWM TWTCTATCAT AGAWAKTAAT GATAGATTAA AAGCAATAAA
    43141 AGAATTTAGG TTTAAAGCAG AAGATGGAAA CACTTATTCT ATTTTTGATT TAATTTATCC
    43201 AGTAGGATGC TTATACTGGA GTAATAGTGA TACAAATCCA TCACAGTTAT TTGGTGGTAC
    43261 TTGGAAACAA ATCACAGATA CTTTTATATT GGCAAAAGGC TCTAAATTTA AAATTAATGG
    43321 TGGAAACGAA AAAATAAGCA TTAGTGGAAA TAATATAGAA AAACAATCAA TAAAAACAAA
    43381 AATAAGTGGT GATATATCTA TGATTGTTTG TTGTGATAGT AACGCAATTC AAAACTTAGA
    43441 AGCAAGTATG AGAAATATTG GAAACAGTTA TTCTTTGTTA ATGGAAGGTA GAATATCGGC
    43501 AAAAGGTAGT GGGCATGGAC AAATGTATAA ACAGACAGCA CCTTTTAGCT CAGGCACAGA
    43561 AATAACAATC GGTAAAGATA ATCCTGATAA ATTTTCAATT ATGCCACCTT ATCAAGTAAA
    43621 ATATTGCTTT GAAAGAATTG CTTGACAAAT TAATATATAA GCTGTATTAT ACTTAGCTAT
    43681 CATAGCTAAG TATAATACAC AAATAAATAT TGATGGAAAA AATTATCCTA TAATAGACGC
    43741 GGAAGCACAA AAAAACCTTG TATATTCACA AAATGAAATA GATACTGGCA AGATTTGGAT
    43801 TGATGGAAAA AAGATTTACA GAAAAGTTAT CAACTGTGGA GCGTTGCCGG ATGGAGAAGA
    43861 AAAAAAAATT CCACATAATA TAAAAGATTA TGATATTTTT TTAACTATAA GAGGTATAGC
    43921 AATTTATAGG GAAGCAAAAA GTATTATATC TTTACCCTTT GCAGCTAGCG GAGATGAATC
    43981 TATAAAAATT ACAGTTTTAG GGGAAAATAT AGTAATTGGC ACATACATAG TAAGAAATTA
    44041 CTTTAAAGAA TCTTATGCTA TTTTAGAATA CACAAAAACA ACAAATTAAA TCAGAAATTA
    44101 GCGCACTTAT GTGCGTTAAA AATAAATTAG GGAGGAATGT ATTATGCAGG AGACATTCAA
    44161 AACTGCAGGA AAAGCTTTTC TTAAAGGGCT TATCCCGCTT TTCTTAACTT TAGTTGAAAA
    44221 TTGTTTTGGA GATAAATGGC ATCCAGCATG AAAAATGGGT TCCACAATTT CAAGCTACTG
    44281 AGCATGATTT TCATAGACAA AAACACCATG ATTAGCTAAA GCGAAAATTT GCAAGAGATA
    44341 ATGGATATAG ATATGAAGAA ATTTGGTACA ACGAGAATTT GGAAGAGAAG CTGAAAACTA
    44401 TACTGAAATG AAACAATTTC CTCCTTTAAA AAGTTAATTA GGAATAAAGG AGGAAAAAAT
    44461 GTCTATAAAA ATATCGGACA GTCGCTCATT TAAACTCCAA CCGCTAAAAA AGAACAATTG
    44521 GATCTTTCAA TTTTCTGCTA TTCCTGGTAA TAATAATCAG TCAGAAGCGT TGGCATTTGT
    44581 AGCAAAAACT TGCAATGCTC CTGCTATTAC ATTTGCTGAT ACAGTTATTA ATCGTATGAA
    44641 TGAACAATAT AAATTTGCCG GTAATCCTAC TTGGAATGAT ATAACCTGTA CATTCTACGA
    44701 TTTTATCAGA AACAGCAATG TTGGAAACGA TTTGTCGGCA GGCGACATAT TATATAACTG
    44761 GGCTTCAATG ATTTATAACC CACTTACAGG TCAGATGGGT TATAAGACAC AGTATGCTAC
    44821 TTCAGCTACT TTGGCACAGA CAGACCCAGC AGGAAACATT ATTAGAGCTT GGAATATGTT
    44881 TGGCATTTAT CCATCGAATG TAGACTGGGG TCAAGGATTG GATTATTCGT CTGGTGATGC
    44941 TTGTGAAATT TCGGCAACTT TTAAGTATGA TTTAGCTATA AAAGTTTCTG ACTCTCACAC
    45001 AGCTTCTGAA TCAGCGTAAT AATATATACA TTCTTTTATT AAAGTCATAA ATCCGCATAG
    45061 AAATATGCGG ATTTTTTATT GACCAAAATA ATAAATTAAT TTATTATTTG ATAATGGATT
    45121 TTATAGAGAA AGCAAATTTA GTACATAACA ATAAATATGA TTATAGCTTA GTAAATTATA
    45181 TAAATAACAA AACAAAAGTA AAAATTATTT GTAAAAAACA TGGTGTATTT GAGCAAACTC
    45241 CTGATTCGCA TTTGCGTGGA AGAGGCTGTC CCTAAATGTG GAGAATTAAA AAGGGTAAAC
    45301 AACAAAATAA AAAAACAATG GAAAGAAACT TTAGAAAAAC TTAAAAAAAT TTATGATTAT
    45361 GATTTCAGAA ATTCTATTTA TGTAAATGCC AAAAAGAAGA TAAAGTTCAT CTGTGGTTTA
    45421 CATGGAGAAG TGGAACAAAG ACCGAATGAT TTGTTGAATG GTCATGGTTG TCCTGTTTGT
    45481 GGAATTGAGA AAAGAAATAT AGATAAAAAA TTAACCATAG ATGAAATAAA ACAAAGAAGT
    45541 ATCGAAAATC ATGGAGATGT ATGGGATTTT ATAGAAAAGG AATATAAAAA TATTTACTCC
    45601 AATATAAAAG TAAAATGTAA ATTTTGCGGA AAAATTAACT ATAAGCCTGC GTATAGGATT
    45661 ATATATGGAA AATGCTTCTA CTGTAATGAA AGTCAAGGAG AAAGAGCAGT AAGATTATAC
    45721 TTAGAGAAAA ATAAAATAAG ATATATTCAA GAATATACTT TCAAGGATTG CAAATATAAA
    45781 AAAGTTTTAC CATTTGATTT TTACTTGCCA GATTATAATA CTGTGATAGA ATATCAGGGC
    45841 GAACAACATT TTAGGGAAAT TTTGTTTTTT GAAAAATTAG AAGATAGGCA GTTAAAAGAT
    45901 AAAATAAAGA GAGAGTACTG CATTAAAAAC GGAATTAGGG AAATCGAAAT AAAATATAAC
    45961 GAAAAAATAG AGGAAAAGAT ATGGCACTAG AAGAACAGGT CAAAATTATA GAAGGAAAAA
    46021 TTCTTTTTTC AAAAGAAGAA ATAAAATATC TTTGGGAATT AGGAAAAGAA GATATAGAAA
    46081 ATACTTTAGA AAGTGAAGTT ATATCTAAAT ATAAATCATC AGGCTGGGGA GGAATTAATA
    46141 AAAAAAAAGA TATAATAAAT ATTATAGATA AACAGTTACC TTTGTTGTTC GGTGAAAACA
    46201 TAGCTAAAAT AGAAGATACA TACCATATAT GGCTTAGCAA AGAGAATTAT AAGAAATTTG
    46261 AAAAAGTAAA AAACAATCCC GATGCTCTTG TAGAAGAAAA AGAAAATAGA AAGTTGGCTC
    46321 AAGCAGAAGA ACTTATAGCA AAATGGTCTT GCGAAAATGC TGAAACAGAA ACTACAGACC
    46381 AGTTTTTATT AAATATTGAC AGATATTATG ATTTTTATAC TGGAATGACG CCATATGTTG
    46441 AAGTTTATTT TAGAACTGGA ATAGATAAGG ATAAAAAAGC TGTTTGGACT AGTATAAATA
    46501 GTGTTGAGCA TCCATTTATA TCTAATGTTA ATATAAAAGA TAATGGAGTC AAGACAGTTA
    46561 CAGTAGAATT ATATGATAAA GATTTCGCAT CCTATTCAAA ATTTGCTGTA AGAAAAAACA
    46621 GTTCTTTTTT AAATGGAAGT AGTAAAAATA TAGATTATTA TAGTTTAGAT CAGCTTATAA
    46681 AAGCGACATT AAGAAATGAT TTTTCATCTA ATACTTATAA TAAAAGCTAT AAAGATGAAA
    46741 GAGGAACTAA AGAATTAGAT ATATCGTTTA CTGCGAAATA TATTAATGTA AATACTAATA
    46801 AGCAAGAAGA GGTAAATATA AGTTATAAAA TAGAAGACGC TAATATGGTA ATAAATAGTG
    46861 GTCTTTATGC TAGCAAAATT TCAAAGACTG ATAAACAAAA AATAACTAAA GATTTTAAAG
    46921 ATTGGAAAAA TCGACAAGTA TCTAAAAAAG AAAATTTTTA TTATAATGAT AAAATTTCGG
    46981 AAAATCAAAA TAATAATTTA GATGAAGAAA CAAAATTAGA TGAAAATTAT TTAAAAATGA
    47041 TAGATGAAAG TAACAATAAT CTATTGTCAA TGACTAATCT TAAAATTAGA TTTGGATATG
    47101 CGGATTATAA TAGTACTATA AACGAAAATG AAAAACTTCG GAATTATTTT AAAATAAAAA
    47161 AAAATATAGA TGTAGATGCT AGATCTAATA GATGGTGGGA TGTATCTAAT GATTATGGTG
    47221 AAGACTGGAA TGTAAAACTT CATGCTTGGA TGGATGAAAA TGGAAATATT AAAACAGGAG
    47281 AAAAAGAATC AGCTTCAGAA GGACATAATA ACTATAATTC AAAAGGAAGT TCTTTAAGTA
    47341 TAAAACACAA TATGGATTCA CCAGATCAAA CTACTCAAAC ATCAAGATAT ATAGATCTTA
    47401 TGATAACTGG ATATAAATCT ACATTAACAG CAACAGGTAT AAAATATACT TTAACTTGTA
    47461 TAGAAGCAAA AGAAGCAAAG CTTATGAGAA AAAGATTTCT TCAAAGATTT TCAGAAATAG
    47521 TTGATTATCC TGAGGGTGTT TTATATAGCT TAATGCGTAT GTTTAATGAG TATAATAAAA
    47581 AATCTCTTAG CAACAAAGAT GTAAAAATTG TTTTTATGAA GGATGAATAT GATGATAACT
    47641 CTTTAACTCA AAATTTGTTG GTTCAAAAAT ATGATTTAAA AAATTTAACA GAGGAGGAAA
    47701 GAAAAAATGT AACTTACACT GACACTTTTA ATGCTGTTAG AAATGGAGAG AATATAAGAG
    47761 CTGACTTATT GGCAAAAATA TCTTTGGGTC TTGGAGTAGA AGCATCTTTG TCAAATTATA
    47821 AAGAAATTTC TGAAAATCCT CCTTTGACAA AAAGCATGGC AGCTCTAATG AATGAGTTTT
    47881 GTGCAGCGTG TCCACCAAAA AAATTAGAGC AGACTGCAAA AAAAATTTAT AATGAAAATG
    47941 GAGAAGAAAT AAAAGTAGAC CCAAATGAGC AAACAGCAAG GCCATTAAAA TGGTTTAGCG
    48001 TTGTGGATTA TGTAGGAGAA GATAAAAGAC CAATAACATA TATAGTTCTT TATTATAGAA
    48061 AACAATTAAA GCCAAGAATG ATAAGACAAT ATTATTGGGG GCCAAATCTT CCATATAATA
    48121 GTTGTGTAAA GCAAATAAAT ATAGAAAATA AAAATGAATT TGCTTTATTA TCAAGTGTAA
    48181 AAACATTTAA TAGTGCTAGC GGAACTGTAC AAAATAGAAT TAATACTAAA AATATTGTAA
    48241 AAGGTGATGA TAACAAAAGT GATGAAAAAA ATACGTGTGA AACATTAGAA GATGTAGAAA
    48301 AATTTCTTAA TGATCCAAAA AATGACAAAG GATATGATAT TATAGCTAAT AGTGATGTTA
    48361 CTGGTATGGC TTATGACATA GCATTATCTA GTGGTGTTTA TGAAGGAACC ATAGATATTC
    48421 TTGGAGATCC ATTTTTTTTA TTTAATGGAA TAATGCAGCC TTGTACTTAT CCTATTAGAC
    48481 TAAACATCGT AGTTCCAAAA AATGAAACAG AAATGAGGGC AACTGACAAA GATAAAGAAG
    48541 ATTTAGAAAA AAAGCATCAA AATCTTGGAA CAAATAACGA AATTGAAGGA AGTAATCAAA
    48601 GACTTCATGA ATTATCTGGA TATTATCTTA TAAAAGAAAT AGAACATAAC ATAACACCAA
    48661 ATAGCTTTAC AACAAAATTA AACATACTTA GTTATCCAAA TATAGAAAAA CAAATTCTTC
    48721 TGAAAGGTGA AAAACCAACA AAATTAGGTG TAAATTATTA AACCATAAGA ACCCTTTATC
    48781 AAGTTAAATA AGATAAAGGG TTTTATTATT TATGTCAGAT AAGAACAACG AACAGCAAAT
    48841 AAAAAATTTA GAGAATATAA ATGACTTAAA CGATAGGCGA ATAACAGCTG AAAAGCAGCT
    48901 TCTTAATATT CTAAGAAAAA ACAGCAAAGA ATTAGAAACA TCAGATAAAA AGCATACTAA
    48961 AGCTATGGAA GCCATTGTTA AGTCACAAAG AAGCTTTAAT CAAACTTTGA AGGAAACAAA
    49021 AGACTTACTT AGAGATACAA TAGGTATATT TGTAAGTTGG AATTTTGCTG GAGAACTTTT
    49081 GAATGCTGCT AAGGGCGTAG TAGCAATGGA AAAATCCCTT TATCGGGCAT CTATTAATGC
    49141 TGGAAAAACA GCTGATGAAG GAAAAAAAGT AGTAGGTATA GCTGCACAAA TGCGTATGAA
    49201 TTTTGGTGCC ACTGCCGAAG ATGCTGAAAA AGTTTTAAAA ACATTCGTAA AGGGTCAATA
    49261 TAAAGGAAAT ATAGAAAAAG CTGCTTCGGC TTCTTATCAG TTTGCAAGAG CAATGGGTAT
    49321 TTCTCAAGAA ACAGTGTCAA AAAATACATT AGAGCTTCAA AAATGGGGAA AAATAGGCCC
    49381 AGAAGCTGCA ACTGCTATGT ACACTGACAT AATGAAAGTA GCACAAGGTT ATGGTATGAC
    49441 ATCAGAGGGA GCAGAAGAAG TAATAAAGAC TACTACAAAG CTTTCTGGAT ATATGCGAGC
    49501 ATTTGGAAAA AGTGAAACTC AGATACAGAA AATGAATTTA GGTTTTGCTA AAATGGTTTC
    49561 ATCTATGGAA AAAGTAGGTG TATCTGCTCA AGATGCTCTT TCAATGGTAG AAAAATTATT
    49621 AGATCCTGAA AAAATAGAAG AAAATATTCC AGCATATGCA GCATTGGGAG TTTCAATAAC
    49681 AGATGCTATT AATGGAAATA TAAACCCTGA TCAAATAACA GCCGGAATGA AGGAAGTAGG
    49741 AAATAAGCTC AAAGAAATGG GGCCTATAGC TGGTGCTGCC TATGCAAAAG CAATGGGTAT
    49801 AAGCTATAAA AACGCTATAA AATCAGCCGA CTTAGAGGAA ATAACAGAAG AGGCAATGAC
    49861 TCCGCAAGAT ACTGCTGCTG AACAAATGAA ACAGCTGACA GAAAATACTA AAAACATGAC
    49921 AGAAAAAATA AATGATCTTA TGAATAAATT TCAAGGATTA ATACAAGGAC TTGGCCCTGT
    49981 TGCTATGGTA GTTTTTGGTG GATTATTACC TAAAATAGTT AAAAAAATAG TAAGCAACTT
    50041 ATTTAAATCT GTAAAAGACT CTTTAAAAAA TGGTATGACA GAAGGAGCAA CAGAGGGTGG
    50101 AACACGAGTT CAAAAAATTT TATCAGAAAT TCAAAATAAA AAAATAAAAA TAAATGCTGA
    50161 AGTGGATTTA GATCAAACGA AGAAAGAAAT AAGGCAAAAA GGAAAAGATG ATAAAAAATT
    50221 AAAAAAATTA GTTCTTACTA AAACTGGAAG AAATGCGGCA GAAGCTTTAA GAGATGAAAA
    50281 AAGAATAGAA GCAAAAAAAT TATTAGATGA AAAAATAATA GCAGAAAGAC AATTTAACGC
    50341 TTTGCTAAAA GCTAGAGCAT ATATTCAGGA TACAATTAAT AGTCTTGGCA CTAAAGGAAA
    50401 ACAAATAACA GAAGAAGAAG CTAAACGTCT TACTAAAGCA TATAATGAGC TTTCTAAAAC
    50461 AGATAAAGTA TATAAAGAAC AAAAAGCAAA TTTGGATGTA ATTACTGAAA AATACAAGGA
    50521 GCAACATACA GAACTTAAAG ATATTAATAA AATTCTTGAA GATACAGCAG GAATAGATTT
    50581 AAAACCTTCT TTCAGAGAAG CATTTGAAAA AGCAAGAAAA GATACTTTAG AAAATTTTGA
    50641 AGACAAAAAA CTTTCAAAAC AAGAGGCAAA AGCAAATAAA GATCCTAATG GATTAACCAA
    50701 AGCGTTAGTT AATTGGAAAA ATGAAGGAAA AGGAGTTGGT AAATTTATAG GCAAACATTT
    50761 TGTAAATGAA GCCAATAAAG TGGATATTGC TAAGCCGCTA AAAGATGCTG GAAAAAAACT
    50821 TGGTGAATTT GGAAAAGAAT TTGGAAGAGG TGCAGCAGAG GTGATAAGTA AAGTAAAAAT
    50881 AGGAATTGCT AAAGGTGCTG GAATTGTAGC AGGTTCTAAA ATTGGAAGAG CTACTGGAGC
    50941 AGTTGCTAAA GGTGCTGGAA AAGCAGTATC TGGTGTTGGT GGTCTTATAA AAGCACTTGG
    51001 AAAGTTTGGC CCACTTGTTG GCGGAGTTAT GTTACTTGTA GCTTTGTTAA TGAAACTCGA
    51061 ACCAGTTCAA AAAGCTATAG AAATAGTTAT GAATAAAGTA GGTGGCATTC TTAATAAGGT
    51121 TGGAAAAATA CTTCAGCCTA TTCTTGAGGA AATAACTGGC GTAATACTGG ATGTTCTTGA
    51181 TGGTTTGATG CCGCTTATAG AAATATTGGC ACATTTGATA GTTCCTATCT TAAAAGTAAT
    51241 GCTTGTGCCT TTAAAAATAC TTTCTTTTTT AATACAGAAG TTAACACATA CTCAAGCAAA
    51301 AAATAATGTT TCATTGGATG CTAATACGGA GCAAATGAAA AAAGAAGAAT CAAAACCTGC
    51361 CCAAATAAAA AGAAATGAGG ATGGTACACT TTCTTCTACA ATGGCAACTG CAAAAAGTGA
    51421 GGAAATTGAT AGTGGTGCTT CTAAACAAAA TACAGCAACA GAAACAAGAA TAGCAACAGT
    51481 AGCCGATAGT GAGCTAAAGC AAAAGCTTGA TGTTATTTCG AGTCATCTTT TTAATCTTAG
    51541 TGCTACTATG GAAAGATATT TGAATTTTAA TATATCAATG GAACAAAAAA GAGGTTCAAA
    51601 CGAAGATAAT AATTTGAAAA AGCAATCACA AGTTATGAAA GAAAGTATAA AAGATGGAAT
    51661 AGCAAGTATT GGAGTTTTAC CAGTAGATGT AATGAACTTT CCACGAGCAA AAGGAGGAAT
    51721 CTTTATAAAA TAGGTAAACT AGTATGGCAG ATTTAAGAAC AGTATGGTCA AATGAAAATT
    51781 TCGATGGAGC AATAAAATCA AATGTAGATT TTCAAGATGA TATGCAACTT GATGATATGG
    51841 CTGATGTTGG AATCAGCAAT ATTGGAAAGG CTACAGTTGG CTCTTTAAAA AATATAGTAT
    51901 ATAGTAATGG AATTACGAAA GGAGTAGCTC AAGCTTTAAC AAAAGAAAAA TCTCCTGAAG
    51961 TTCCTAGAGG AACATTAAGA GATAATAAAT TTGATGAATG GCTTGTAAAG GCAAAGTCTA
    52021 AAAACTATAA AAATGTAAAA TTATCCTCTA AAATAGGTAC TTTTGCTGGC ATTAGCGATT
    52081 TGATAAATGC TTCTTGTGGT TTAATGGTTG GTGCTATGGG TAAGTCTGCT ACAGCAAGCT
    52141 TTATAGATGA TATGACTGTA AAATTCGCAG GAGGAATAGA TAATAAAGCT GTACAATTTA
    52201 CTGCTGGGTT GGGAGTTGCT GGAATACTTG AAAAACTTGG TAATGGAATG GCTGAAAAAC
    52261 TTCCTACTGC GGAAGAACTT ACTGCTCTTA CTTTGGCTAA TTATTATAAT ATTTACGAGA
    52321 ACAAGCCCGG AAGATATATA AGAGATAGAT ACGGCAAATA TAATTATGTA ACAGGTAATT
    52381 ACGATGATGA TATAAATGGA GAAAAAACAA GCTCAGATCC AGACGGGAAA ATAGCAAGTG
    52441 CTGTAAAAAA ATTTACAAAT GCAGGTGAAA AAGTAAGTAC TGCAATGAAA AAAATAAATC
    52501 AGTATGGCTT AAGCATGAAA GGCGTTACTG ATTTTGTGGC TGATAAAACA AAGGCAAAAT
    52561 TAAAAAATTC TAAAGATTAT GATTCTATGT TAAACAGCTC TTTAATAATT TCTTCGCAAA
    52621 GAAGTGACAA ATATGAGGTT AGTTTAAATG ATGCAGAGCA ATGGGTAAAA GATAGACAAG
    52681 AAGAAACGAA CAAAAAAGAA AATTCTAAAA ACTTTAGTGA TAGAATTAAT AATAATTTGT
    52741 TGTATAAAAG AACAAACGAT TCTTTTAAAA ATATAGGTTG TTTATATATA GAACCTTATT
    52801 ATACAGGCAA TAAAATACAG TGTTTTGAGA TTCCGTTCGA GTTTAATCCA AAAATAAGTG
    52861 GCGATAGCTA TGAGGCTAAA TATAATACAG AAGAATTGAT GGGCAGACTT TTGTCTATTA
    52921 GAAGTTATGT TGGTTCTGAT GCAGGAACTT TGTCGATAGA AACAGAGTAT TTGGCATTAG
    52981 CAAAGAATAC AAAAGATGAA ACCAATAATC AATGGATTGG CGGTTGGATG AAATATTGGG
    53041 ATGTTAAAAC TCTTGAAGAA ATAGAAATGA AGTATAGATC TTTGGTTTTT CCATATATAG
    53101 ATTCTGCTGA TAGTGTTTTT GCAAGACCTC CAATAATAAG AATAAAATTA GGAGCAAAAA
    53161 ACACTAATGA TATTATAAAA GATGATAATA ATAATAAGAC TATTGATTTT GTTGGAGATT
    53221 TGTTTAAATA TCCTATAGTA GAAGATGATA AAGATTGTAT TCAAGTGACA AAAAGCTTGG
    53281 AAGATTTTAC TAGGGAAAAA AGATATATAG TAACAAATGT AGAAATTTCT CCATTAAATG
    53341 AAAATTGGGG CAACAATTTT TATGTGGCAA TAAGTAAAGA AAATAAACAA CAAGGTTATA
    53401 GAAGAAACGG CTTTAAAGTA AATTTATCAT TAGTAGAAAC AACAAAAAAT TTCTTAGATA
    53461 TAGTTCCGAA TTTTAAGCAA TATTATAATT ATGCAACTGA TAAAGAAATT AATAAAAAAA
    53521 CAGATATACA AGACAGCTAT TATGGAAAAA CTACAGAAAC GGAAACAGGT TTTAATTTAA
    53581 GAGAATTTGA AAAAATAAAA AATTATAAAA TTTCTAATAA AATAAAGAAA GAAGAAAACG
    53641 GCAATTTTTT TATTTCTCAA GAAGAAACTA ATTTTTTTGC TAATATGTAT AGGTTTTCAA
    53701 AAGAAAAAAT CTATGAGGGT TAAAAAATGA TAAATTTAAT GAATAATATA AACAGCTTTA
    53761 AAAAAGAAAT CTTAGAAGAT GAATGTAAAA ATGCTTCTGA AAGAAGAACA AATTTAATAA
    53821 CTTTTTCAAA AAACTATTGC AATTTTTTTG AAAAAAAAAT GAAAGAGCTT GATAATTATG
    53881 AACAAAATTT AACAGAAAAT TGCGAAAAAA AAATGAATAG TGTTATTGGT AAAATTATTA
    53941 ATAAGACAAA TAATTTAAAT ACTAAAATCA GCTCTAATAT ATATAATAAT ACTAAATCTA
    54001 ATGATATTAT TTCTGGATTA GAAAAATTGT TAGAAGAATA TCAAAATTTT TTTACAAATT
    54061 GTACAGAACT TCTCGAAGGA ATTAAAACAT ATAAAAGTTT TTTAGCTAGT AAAAAATTTA
    54121 TAAATAACGA AGATGATGAA AATATTGAGT ATAAACAAGA TAAACAAGCA GCATTATTTG
    54181 CTTATGAGTT AAATCATAAC GTAGATGAAT ATACTTTGAA TTATTTAAAT GATAATAAAA
    54241 ATAATGAAAT AAAAAGTATT ATATATAATG GAACTAAAAT TGATAATAAT ATCTCAAGTG
    54301 ATATATTGTT GACATTAGTG AAAGGATTTA AAAAAATTAT AAATAGCTAT GATGAAGCAG
    54361 TTGATAGAGA AAATGAAATT ATAAATAATG CTAAAATAAT TTTAAAAGAA TATGCTGACA
    54421 AAATAAATGG TTTGTCTAGC GAATATGAAA AATTTATAGA AAACGTTAAA AAAGATTATA
    54481 CTAGCTTAGT AGAAAAAGAT ATAACAGAGA ACGAATATAT TGAAGAGCGT GCTTTAGAAA
    54541 ATATAAAAAA ATATTTAGGT ATTTTAAGTG ATTCTACGGA TGATTATCTT AAAATAAGAC
    54601 TATTTTTACC TACTTTAACA AATGAACAAA TAGAACAATA TAAAAAAGAT GAAAAAAATA
    54661 AAGAAATTAA TGATCTTATA AATTGTCTTA AAGATTTTTT AGATAATATA AAAGGCACAG
    54721 GATATAAGAA TGAGATTACA GTAGAAGAAA TAAATAAAAC AGAAAAAGAG TTAGAACCGG
    54781 AAAAATTAAC ATATATAAGC TTTAACAAAA AAGAAGATGG GGTTACAGAA GAATCTATAA
    54841 ATTTTTTTAC TAATAAAAAG TCTGTATATT ATAATGGCAC AGAATATATA AATGATGAAA
    54901 ATGATGCAGA TATAGATAAA AAATTATGTT CTAATATAAA AAGAAATCAA TATAGTTTTA
    54961 TATCTTATTT AAAAAATATT AACTATGATG ATTTGGAAGC ACAAGTGCAA GAAATACGAG
    55021 AAAACGGTAG AAGCTTAGCA AGTTTTTTTA GGAAAGAAGG ATATGAAAAA AATAAAGAAC
    55081 TATTTAAAAA AATAAATGAT TATTATAAAA ATTATGCTGA AACAGCAAAT AAGATATTAA
    55141 ATGAAACAGT TGATACAAAA AAAGCTGAAT ATGAAGCAGC AGATGACGTA GAAAAAAATA
    55201 AAATAGTAGA AGCTATAAAA AGTAAAATGA ATAGATATTT ATTAACAAAT ATGGAAAGAT
    55261 TAAATGAATA TCTAGAATCT ATAAATTTAG CATGGTGTCA AGAAGATAAA ATTATAGAAG
    55321 AAATAAAAAA GAGAATAAAA ATAAATGGAT AGAACAGATT TACAACAAAC AATGTATAAT
    55381 AAAATTCTCG GAGAAAATAC AAAAGGATTT GTTTCAAAAT TTTCTATAGA TAATTTAGAA
    55441 GGAAACAATA TAGGTCAAGT TCTTACTGGA ATGGAATACA GAGCTGATTT GCTTGCTAAA
    55501 TATTATTTAG GTGATAGTAA ATATGGATGG GCTATAATTT TAGCAAATCA TCTTGAAAAT
    55561 GGTGTACAAG ATTTATGGCT TGGAAGAAAA TTTCTAATAC CTAATATAAA TTAAGATAAC
    55621 TTAGAGGAAA AGATGAAATA TTATTTAGGT TTGGTGTATT ATAATAAAGA TTTTGGTTCT
    55681 ACTGGATGCA TAAGGGTTAT GCTTACACAA GAAGCTGATG AAAACGGTCT ATCTGCCTTA
    55741 AATGCTCCTG TATATGAATA TTTTAACAAA TACTTAAAAT ATATTATGCC ATCAGAAGTA
    55801 TATGAAGATG CTATAAGATC TGAAGATATG CTTAAAGACT GCATAGTTCT TGGAAATCTT
    55861 GGAAATGCCT ATAATGCAGG TTCTATTTCT ATACCGCAAA TAGGCTCTAT GGGGCTTATT
    55921 TGCGAATTGA CTGATAAATC CGCTTCTTTT GGAAATGTTA GATATGCTTG GCTTGGAGGA
    55981 ATATACGGAA GTAAAAAATA TGGCAGAAAA GTAATGCTTC CAAGTGATGA TACAGGAACA
    56041 GAATTGGGAG AAGAAGACAA AGCATTGGTT ACAGAGGGAA TAGATGACCC TATTTCTAAT
    56101 TCTGATTATA TAAATAAAGG GATGTATATA GTTAAAACAA AAACTTGTAA AATAGATGAT
    56161 TATAATAAAG TAGATACAAA GACGATAGAT TATAAAAACA TTCCTGGTGA AAATACTTTT
    56221 GTTTTAAAAA AAGACAAAGC AGCTTTAAGA CATAACAAAT ATGAAGAAAA AGAAAATAAT
    56281 ACTATTCAAA CTGCTTTTGG AGAGCTTCTT GTACTTGATG ATAAAATTAC TTTACATAGA
    56341 GTAAATGAAA AAGATAATGT AAAAACAATT CAAGAAGTAA CATTTGGTGA CAATGATGAA
    56401 GGAAACAATC AAATAACTAT AACTAATTTT AATAATGACA GGGATAAAAA AGAAACTTCA
    56461 CTAGTTCTTG ACAATGATGG AAATATATCT GTTTATTGTT CCGGAAAAAT GCACTTAACA
    56521 GCAGTTCAAG GAATGGATAT AGAAACAGAT GATGTTCTTA ATATTAATGC AGGAAAGGGA
    56581 ATAAAAATAA ACTCCACTGA AAGAACAATA TCTATTTCAT CAAATGGAGT AAATTTTATA
    56641 GAAATTATAA AGAATATGCT TGAATTTTTA GCTCAGAGAT TTACTACTAT TGGTAATCAA
    56701 GCAATACAAA TTACAGCACC TGCTAATATA CAAGAAACAA ATAAAATACT TAAAGAAATG
    56761 CTTCAAGGCT TTAATACTAC AAACACTTCA AAAACTGTTA CTTCTGAAAA TAAAGCTAAG
    56821 CGTTAATAAG ATAAAAGTAT AATGACTACT TTATATCCAG TAAATATAAA AATAGAAGCA
    56881 AAAATAAAGA ATTTTAGAAC TGTCATAAGA AATGAAGAGG CTATTGATTC TTCTATTGAT
    56941 AGCCTCTTTT CTTTTTTAGA TGGTTCAGGT GAAATAAAGA AAATTATTGA AAAAGCAAAA
    57001 AAGCAAATAA AAGATAGCTA TATTTCTTCT AATACTTTAG TATTGTATTC TAAACAAGCA
    57061 GAAAAAAATA ATGAGTTAAC TAACGCAATA GATAAATCTA AGCAGCTATT AAATAAATTA
    57121 ATAGAAGATT ATAATAATGG TAAAAAATAT GAAAATTATG ATGATCTTCC AGATGAGTTA
    57181 AAACAAATTT CAGATGTAAG TAAATTAAAT GACTTTTTAA ATAATCTTGG AATAAATGAT
    57241 GATACAACAG ACGAAGAAAT ACAGGAAATA GCTGAAGATG CTGCTCATGA GCTTGTAAAT
    57301 GCTTTAAATG GAAATGACAC AGACAATGAA CTTGCTAATA CTATTATGGA TAGTGTAAAA
    57361 GATGAATTAG CAAATGCGGG TGAAAAAGAT GATGATTATG ATGATGGCAA AAGAAAAAAT
    57421 AATAAGAAAA ATAGAATAGG ATTATGGTAC GAAATATTTA AGGTTTTAGA GTTTTCAGCA
    57481 AATGGAATAA TGGGAATACA AGATTTTCAA TCTATAATTT ATAGTATGGG TCTTGCTACT
    57541 GTTATAGGAG CTTATTTTTC TGAATGCCTT CATATAGCAA TTCATTTAGG GGGAGCGTGT
    57601 ATAGCGGCTG TTGGAACTTC TATTTTGTGT ATGTCTTTAC AGAATATTCC AAAGGGTTTT
    57661 AAAACCATTC AAAATGGAAC TAAAACGATA GATTTAATGA CTCAGTGCCA GTCAATAGCA
    57721 GATGGTTTTT CTGATATGAT AGCAAATGGA ACAATTACAT CTATTGTCAT TGGAATGATG
    57781 GTGGCTTCTC CTTCACCTAT ACCTTTTGTA GGAACAGGAA CGGCAAATAC TAATATGCAT
    57841 GCAAGTGTAA AAATACTTAT TCTTGTGGCT GCTTTGGCTT CTGCTATTCT TCTTAATACA
    57901 GCGGCGGTTG TAGCAGTGGC AGTAGGCCCT ACAGTAACAA ATGCTTCTGC CAAAGCCTTA
    57961 GGACAAATAA TAGATAAAGC AGATAGTTTA TTGAAAGAAA AAATAAATAA AGTAAAAGAA
    58021 GTATTAAGAG AAAAAACTAT AAATAAATTT GACAATATTT TGAATGACTC AACTCTGTCT
    58081 GCCAAAGAAA AAGCTGAAAA AATAATAGTT GAAACTGAAA ATAAAGTAAT GAAAAATTTT
    58141 GATGAATTAA AAGACTGGCT TAACAATGAA GTAAAAAATT TGTCTAATTC CATAGCTCAA
    58201 AATATATCAA AATTAAAACA GAATAGCTTA GTTCTTAGAT TTGGAAAAAA TCATATTAGT
    58261 AAAATAGATG ATATTGCTAA TAAAATAAAA GAAGAGCTTC CAAAAAAAGT AAATGAAATT
    58321 ATTGATAATG GTTTGAAGAG TGCTAAAGAG ATAGTAATTA AAAAAGGAAA AGAACTTACA
    58381 AAACAAGAGA TAGAAGAAAT ATTAAAAAAA GCAAAAATTA TAGATGAAAG CTATGATAAA
    58441 ATAGAAAGCT TATCTAATAA ATTAGCTATT AAAAAAGTAA ACACATTGAT AAGTATTTTA
    58501 AAAACAATAT CTTCTATGGT TAGTAAAGTA ATAGGATTAA GTGCAGAAGA CGTATATGAA
    58561 AAAATATTAA AAATAGGCAC TACATTTGAA AACGCAAATG ATTTTACAGC CATGCTTCTA
    58621 TCTGCTGCTA CTAAGGCTTC TATTTTGCTC ACACTTGCAC AACCTGTTGA AACTACAGCA
    58681 GGTTCTACTG GAACTGGTTT ACTTCTTCCT GTTGGCCCAT AAGTTAATTA TAACTAGCAG
    58741 AGGAGGTTAG TTATGATAGA TATAGAAGAA TTTAATTCAG AAAAAGTTGA AATTGTTGAA
    58801 AAGAAAGATT TTGAAATTGT AAATTGTGTT GCAAAAAAGA ACAATAATGA CGAAATTTCT
    58861 TTTTTGGTTA GAAATAAATT AGCAGAAAAA TTTAAAGAGC CAAAATATAA AATACTTGTT
    58921 TATGAAAATA TAAAAACAGA TAAAAAAAAG ACCATAATAC TTTTGGAAAA TAAAGAGCAA
    58981 ATGGATTATT TGGCTCTTAA TTTAAAAGAA TTTGCAGTAT TAGGACTTTT TAGAGATAAA
    59041 CCAAAAGCTA ATCAAATTTC AAAATTTGAA TTGAATATAC AAAAATGGTG TAATGAACTT
    59101 CAAAGATATT TAGAAAACAT TTTACAGTTT AAAGGAATAG TCAAAATACA AGCAGCAGCA
    59161 ATAAATGGAG AATTGCTTAC ATTTAATATA ATTGTTTCAG GAAAAGGAAC AAATAATAAA
    59221 ATAGTAGAAA TAGCAAAACA AATTTCAAAA AATATGACTT ATAAAATGCT TAATTATAAT
    59281 AATGATGAAA TATTTAATAT ATTAAATGAT TATTATAAAA GTTAAGGATA TATGGAGAAT
    59341 AAAATGGAAA ATGTAATAGA TGAAGAGCTT ATAGACAACG TAGTAGCAAC TATTGAGGAA
    59401 GAAACGATAG GCGAAGGAGA AAATGCTAAA AAGCGTATAT GTTTTAGAGG TATTCTTTCA
    59461 GAAGCAGATA GTATAAATGG AAACCATAGA GTTTATCCAA AATCTGTTTT AAGAGAGGTT
    59521 TTTGAAGAAG CGAAAAGTAA AGCAGCGAAA AGCGGACAGC CAATTATAGG CGAGTTAGAG
    59581 CATCCAAAAG ATGGCCATAT TAATCTTGAA AGAATAGCAG TTACATTTCC TGAATTTACT
    59641 TGGGATGAAG AAAAAGGACA GATAGCTGGA AAGGCTGTTC CTACTCTTAC AGAGGCGGGA
    59701 AAAGTAGTAG AAGGACTTGC AAAGTCTGGG CTTAAAATTT GTTTTAGCAC AAGAATGTCA
    59761 GGAAGAACAA AACCTATGAC CGAAGATAGG AAGAGGCAAC TTAATATTAC CGAAGACTGC
    59821 GTTGAAGTAA TGCCAGGAGC TAAATTAATT TCGATTGATG TTGTGGCTAA TCCATCTTGC
    59881 CAGAAGGCTA TAACAGACAC TGTTTATGAG GAAAAACAGA AAGAGCCTGA AAATAATCTT
    59941 CCAACTTTTA AAGAAGTTTT TGATGCTTGC TTTTAAAGCT TGACTAAAAT TAAAAAATAT
    60001 ATTAAAATGC TCCTTGAGTG GAGCATTTTT TATGCCTAAA AAAACTACAG AAGAGTTTAT
    60061 AAAAGAAGCA AAAGAAAAAC ATGGAAATAA ATACGACTAT TCAAAAACAG TTTACACAGG
    60121 ACATAGAAAC AAGACAAAAA TTATTTGCCC TATTCATGGA GAATTTGAAT GCTATCCTAT
    60181 AGACCATATT AGAAGCAAAT CAGCAGGTTG TTCTAAATGC AACATAAAAA AAGCATATAC
    60241 TACTAAAGAA TTTATAGAAG AAGCCAAAAA GATACATGGG GATAAATATG ATTACTTTTT
    60301 GGTAGATTAT AAAAATTCTT ATACAAAAAT AAAGATTATT TGTCCAATAC ATGGGATATT
    60361 TGAACAACTT CCGAATAATC ATTTACAAGG AAGTAAATGT AATATTTGCT ATCCAAATGG
    60421 AACAAGTGAT TTTAATTTAA AGAAAAAAAT AACAAAAGAA GAATTTATAG AAAAAGCAAA
    60481 TAAAATACAT AGCAATAAAT ATGATTATAG TTTAGTGAAT TATATTAATA ACAAAATCAA
    60541 AGTAAAAATA ATTTGTAAAA TTCATGGAGT ATTTGAGCAA AGACCAGATA TGCACTTACA
    60601 AGGTCAAGGT TGTCCAGAAT GTGGGATAAC AAAAAGAGCA AGTAATCAAA CAAAAACTAT
    60661 AGAAGATTTC ATAGAAGAAA CAAATAAAAT TCATAGCAAT AAATATGACT ACTCAAAAAC
    60721 AATCTATAAA AATAACAGAA ATAAAGTAAT TATAATTTGT TCTGAGCATG GCGAATTTTT
    60781 GCAAACCCCA AATAAGCATT TGCTTGGAAG GGGATGTCCT AAATGCTCTG GGAAAAATAG
    60841 AACTACTGAG GAAGCAGTAA AAATACTAAA ATCTATTTAT AAAGAAACCT ATGATTTTTC
    60901 GCAGTTTAAA TATATAAATG CCACAACGCC TTCAAAGATA CGTTGTGTTA AACATGATTA
    60961 TTGGTTCGAA GATAATTTTC ATAAAATTAC AACAAACGTA GAAAGAAAAT GTTGTCCAAA
    61021 AGAATGGCAG AGTAAAGCCA ATCTCTTAAT AAAAGAAATT TTAGATAAAC ATAATATTAA
    61081 AAATATACCA GAATATACTT TCAAAGATTG TAAATATAAG AAAGAATTAC CATTTGATTT
    61141 TTATTTGCCA GATTATAAAA TTGTAATAGA ATATCAAGGC GAATGGCATT TTAATGATTT
    61201 TAAAGGTAAT TTAAAAATAC AACAAAAAAG AAATCAAATA AAAAGAGAAT ATTGTATTAA
    61261 AAATAATATT AAAGAGGTAG AAATAAACTA TTGGGATTTT GAGAGTCTAG AAAAGATATT
    61321 GATGGAAAAA ATAAGTTAAT TAAAAATGGA GAAGTTACAA ATGACTTTAA ATGAAATTTT
    61381 TACAGAAGTT CAATATGGAA AAGAATATGC AAAGCAGAAG GCTTTGAAAG AAAATATTTC
    61441 TAAATACTAT GATGAGGATT TGAGTCTTTT TTATGCTTCT AAAAGAATTA AAGATATGGC
    61501 TAAAGAAGTA GTAGTATCTG AAAATGAGGA AAAGAAGATA AACAGAATTG CTTCAAAGCT
    61561 TACTGTTCTT GAAGATAGAC TTGAAACTGG AAAACTTATG TCTGATGCTT ATAGAAAGAT
    61621 GCAGACAGCA GCGGTTATAG ATGACTGTAA AGCATTGATG GAAGAAATCA CAGCATCAAG
    61681 AAAAGTAGAT ACAAGAAAAC TTGAAGTCTT TGCAAAAATA ATTGGCGATG CAAAATATTT
    61741 TGTAGAGAAT AACCTTGACG ATAAGGTGGT TTTAAAAGAT AGTTCTAACC TTTTGCTTAA
    61801 TAAGTTAATA AAAGAAGAAC AGAGCAATTT AGCTAATATT CTTTAATAAA AATTGTTGCA
    61861 ATGTTATAAA AAGCCAGAGA AAACTCTGGC TTTTCTTTTT AAGTTAATTA ATAATGGAGA
    61921 AAATATGCTT TTAAAAGAAA ATATTATTGA TAAATTTAGG TTTCATAAAG TTAGTAATTT
    61981 AATTTTAGAA GGCCTTTCAG AAAACGAAAT GAAAGAGCAA AAAAAGCAGC TGGATGAAAC
    62041 ATTTAATGGA AAATCAAGTA TTAAAATTTT AACTCATGTT GATATGGATG GTTATTGCAG
    62101 TGCTATAACA TTATATAGAT ATGCTTTGTC TAAAGGAATA AAACCGAATA ATATAGTTAT
    62161 TGAGTTTGGA CAATATGGTG ATAGAAATAA TAAATTAAAA ATTAGTTCTA CACCAAGTGG
    62221 AAAAAGTCAA GGAGTAATAG TATCTGATTT TGCTAAACTT CCTACTGAAA GAATATGGAA
    62281 TTTATTCCAG CAATCTACTG GTTTTAAGGC TTCTGAAAGA AAACAGCAAA TAGTTGCCTT
    62341 TTGCAATAGT AGAGATTTTT CTAAAATGTC AGAAGAAGAA TTTAAAAATC TTTATAAGAA
    62401 ATTTCCAATA GTAAGCAAAG AACAAAGAAA CGAAAATACA TTTTCTTCAT TATATACAGC
    62461 TTTAAAGAAA TACTCAGAAT TAAAAAATAG AAAACAAAAT CCAATACAGA AAATTACAGT
    62521 AGATAATATA GAAAATTATA GACAACAAAC TTCTAATCCT GATTACGAAG TAGATCATCA
    62581 TGACAACAGT AATGATAATC TTAGAGCAGG AGATAGAGGA GTAATAGGTG TAGAGTGTCC
    62641 ATCTAATGCT GGAATGTTAG CTGAAATATT TGGCGGTTGG TCACAAGATG ATATAGACGC
    62701 AATTAATATG ATTGATTCTG CTGGTTATAA AGAGGATGAG CTTATAGATA CTGTTTTCTT
    62761 AAATGGAAAA GCAAACACGA CAGAATCAAA AAAACTTGCT ATAATTATTA ATTCTTGTAT
    62821 AGAACAGGCT TCTAAAAAAG ATAAGGGTGC AGCAATAAGA ATTGTAAAAA ATTCTGCTTG
    62881 TTCTTTAAAA TCATTATATC AAAACCTTAA AGAAGCACAA ATGATTAACT CTAAAAAAAT
    62941 GGAAATGCTT ACGGCTTTAA AGAAGAAAAG TGGCACAGAA GCAGCAAAAG AAATATCAAA
    63001 ACTTTCATCG GAACTCCCAG ATGATGTTAA AAATGGTGGA AAATCGAAAA AGAAAAAATT
    63061 TAATGGACTA GATAGAAAGT TGTTTGATCC TGATTCACAT TATTATAGAA ATAGAGAAGG
    63121 GAAACCTATT AGTAAAATGG CTGATGAAAA TGACATTCGT GAAAAAAATA AGAAAAATAC
    63181 TGATATAACA AAAACAGGAT ATTTAACAAG AGATGACAAA AAAGAGCTTG AAAACATTAC
    63241 CAGTAAAGGT GATTTGGCTA CGCCAGAAGA AAAAATAAGA AAAACAACTC TTGAAAATAG
    63301 AAAAGGTCAT ATTACATCTT GTGGCCCATT TGCTATGCTG TCTGCCAAAG ATTTTTCAGA
    63361 ATTAAAAACT TATCCAAGTA GATATGTAGC TTCTTTATAT ACAGTAAAAG GACAGAGATT
    63421 TCCATATTCT ATAAAACGTT ATAGTGATTT TATTCAGGCA GCTAAAAATC CATTGTTTAA
    63481 AGAAGAACCA GGAAAACCAA AACTTGATTT TTCAAAAGTA GCACCTCATG TATATAATGA
    63541 TGTAAAAAAT GAATTAAAAA AAAGGGTTAA TAATAAAGAA ATAAGTAAAT GGACTTATGA
    63601 TCAAGTCGTG GGAGATATGG AATTTAATTC TGGAGGACAT GGAGCAATAT TTTCTATTCA
    63661 AGGATTTGAT AATTTAAAAC TTACAGGTCA AAATAGAGAA AAATTTTATA AAGCAAGTGA
    63721 TTTTATAAAA AGAGCAGAAG CTGTAACAAA AGCAAATAGA ACTGATAAAA AAGACGTAAA
    63781 AGTAGCAAAA AAAGAAAGAT ATAATCAACT TACTGCTAAT AAGCAGAAAG TACTAGATGA
    63841 CTTTAACAGT CCAGAAGGAG CATTGACAAA AATTAATAAC TTAAAGCAGG ATATAATGGA
    63901 TCTTGCTATT AAATCTATTA TTAAATGGAC TTGTTATCTT TATCCTATTT CTAAAGAAGA
    63961 TATGGATAGG TTAAAAACAG ATAATAAAGA CTTTGAAGAT GAAAGTAAAT AAAGATAATT
    64021 AATGAGGAAT TTTTTCCTCA TTAATTATTA AAGGAGTTAA TATAATGACA GAAGAAAAAA
    64081 CACCAGAAGG ATATGTACCA GCACCAACTC TAGATTTGTC TAAAATAAAA AATATCACAG
    64141 CTGCTAAAGA TACAGTGGGT GAAGAATTTG CAGAAAAAGT AGAAACAAAT GCTAAGAAAG
    64201 CTAGAAAAGC AAAATTCTGC TTTACAGAGG AACATGATAT AGAAATTCCA ACAGGAGGAC
    64261 TTTTATACCA GGATGCAGAA GATAAGGATA TTAGAAGCGG AATTGTAAGA TTACAGCCTA
    64321 TGTCATTAGC AGATGAGGAA ATTATTTCTA ACCAGTCTTA TGCTAAAAAC GGAAGCACTT
    64381 TTAGACATCT TTTAAATAAT TGTGTTCTTA ACAATTTTGA TGTAAAAAAA TTTGCTGCTT
    64441 ATGATGTTTA TTATTTACTG CACGCTTTAA GAAGAATTAC TTATGGAAAT GACTATAAGT
    64501 TTGAAATTAC TTGTCCTGAT TGTGGAAAGA AATATGAATA TTCTATGGAT ATTTCGCAAG
    64561 CCGAATTTGA GCAACTTAAA CCAGAAGATA ATGTTCATTC AGTTGAACAA ATTACTTTGC
    64621 CTGTAAGTAA ATATACAATT GTTATCAAAA TGGCTTCGTT AGGAGATGAA GAAGAAGTAA
    64681 ATAGACTTTC AAAAAGATAT GAAGCAAGTG ACGTTGTACT TGGATATGTG GCTAGAACTA
    64741 TTTCTATATT AGATGATAAA AATGAACCTG TAAATCCAAA TGATTTTGTG GATTTCTTTG
    64801 AGGCATTACA TGGTAGAGAT AGAGCAGAAA TTACAAAGAG ATTTGAAAAG CTCGATGATT
    64861 TAAAAATACC AAGTTTAAAT GTAGTTTGTC CAAAATGTGG AGCAGAAGAG GAAACAACAA
    64921 TACCGTTTAA TAAAGAGTTT TTTCGTTATT AGTGAGGAGG CAGCTTTTGA GCACGCATTA
    64981 ACAACGAGAA AGAATGTTCT TTCCCTTGTA AAGCATGGAT TTACAAGGGA AGAAATTTAT
    65041 TATATGCCTA TTGGTGAATA TTTAGATTAT ATAAATATTT TAAACGAAGA AGCAGAAGTA
    65101 GCACAATCAG AAATAAATTC TACAGAAAGC AATATAGAAA ACAAAATGCA GGATATAAAA
    65161 ATGGCAGGAA ACACAATGCC TAAAAATTTC TTTTAGCAAA AAAGGCTTAG AGTTAAATAC
    65221 TCTAAGCCTT TTTTCTTATA AGTTAATAAA TATGAAGGGT GATAATTTTT CAGGAGTTGT
    65281 TTTTTATGAT AACAATGGAG TTGTCTTTTC AAAAAATGAA AGACAGCTTA TAGCAGAAAA
    65341 TATAAAACGC ATATTAACAA CTAGAAAAGG TGAACGTTTA AACGAACCAG AATTTGGTTC
    65401 TAATGTTCAA AGATATTTAT TTATGCCTCA AATGGCTATA AATGATTTAA TTGCGGAAAT
    65461 AATAACATCC ATACAAAATA ATGAACCAAG AGTTACCGTT TCTAGCTGTA CTCTTACATC
    65521 AGCAAATCAA GATGGAATAA TACATATAAA GCTTGATTTG ATTTTAAATA AAATAGATAG
    65581 TGAAACAATG AGCATAGGAG TAAATATTTA ATGGCATCTA CACAAAATTT AACAGAATTA
    65641 CCTACAATAC AATATACTGG AATGGATTAT TCAACTGTTA TTTCACAAAT AAAAGAAATA
    65701 ATAGAAAATA ATAGCAACTG GTCAAAAAAC TGGACACAAT TTTATAATTC AGAAGCAGGA
    65761 ACTATGCTCA TACAGCTTAT GGCTTGGATA TGTGATAACC TTGCTGTTAG ACAAGATGTT
    65821 TTATATAATG AGCAATATTT AGCAACGGCA AGTACTACTT CGGCAAAATT AAGATTATTA
    65881 AATCAAATTA ATTATATTCA AAAAACACCA TCTGCTGCAA TTGTTCCTTT AAGCATAGAA
    65941 TTTAATAATA TAACAAATAA AACTATAAAT TTAAGCTGCT GCAGAAACAA TGAGTCATCT
    66001 ATATCAGAAA TTCAAAATAG TATTTTTAGA TTTTATGGTT CAGATATTAA TGGAAGAAAT
    66061 GTTCCATACG AAATACTTTC TGTTAATTCT GATGGAACTA TAAATTATAC TACTCCTATA
    66121 AAACTAAATC CTGGAGCAGT AGAATATACA GAAGATTCTG TAGGAAAACA AATAACAGCA
    66181 GTTCAAGGAA AAACAGTTTA CAAAGAATTT AAATCTGATA CAAATGATGG CCCAGTTTTT
    66241 GTCTTAGATG ATAGTAATAT AGATCTAAAA ACATTGGTGG TATATGATAT AACAGATAAT
    66301 CAAAATACTC TTCATGTAAA AGTAGACAAT TTTATRGATA CGAAAGTTTT AAATGAAGAA
    66361 CTTGTAAATT ATATAGTTGA AAAAAATGAT GAAGGATATT TTCAAATCAG GTATCCAGGT
    66421 TCTGAGCTTG TAAGATATAG AAATTCTTTT TTAAGTTCAA GCTTGTTTGA AGCAGGCCAT
    66481 ACTATAGGTG TTCTATATAG AGTCTCAAAT GGCTCGGATG GAAATATACC TGCGAACTAT
    66541 TTGCTTTCAA ATGAAACATT TTATTATAGC GATGGAGAAA GTGTTTCTGC TACTATTAGT
    66601 AATATTTTAT CTGGATATAA TGGAAAGGAT GGTGAAAGTC TCAGCGAAGC AGTTAAAAAT
    66661 GCTCCATTGT CTATAATGAC TATGAATAGA GCAGTAACTA TTGATGACTA TGATAGATTG
    66721 CTTAAACAAA ATGATTTAGT TTTAAATTGC AAAAGCTATT CTCCAGAGAA TATGCCAGAA
    66781 GCTTTTGCGA AATATTTTGG TAGAAAAATC AATCCGCAAG AAGTATTTAG TTTTATGATT
    66841 CTTAATAAGA ATTTTAATAG CTGTCCAACA AATAAATTAA ATTATTTTCC TTGGATAGAA
    66901 TTAAACAAAG AGCCAATATT AAACGAAAAA TATGTATTTG GTAATGCTAA TATGAACGTA
    66961 ACATTGGCTT CTTCTGATAT ATACAGAAAT GTATATATAA AAGATAGTTA TGCTAATTAC
    67021 AAAAAAACTG CTTATGCTAG TTCTGAATAT GATAAAGGAA CAGATAAAGG ACAATGGTTC
    67081 TACGAGCATT ATGATTATGA CTATTACAAA AATGATAAAT TTATAGATAA CTATAAAGCA
    67141 AGAATGCTTA AAAATTTTAC TTTATTTAAA ACAGGCGAAT ATTTCAGAGA TACTATTGTA
    67201 GATGAAAAAA CAATAGAACA ATATCAAATG AAAATAAAGC TACATGAAAA TAAAAGTGAT
    67261 AGTCTTTATA TAAATAATAT TAATAATACT ATAAATAAAA CATCTTCATT AAGTACAGAC
    67321 AAAAATGTAA GCGAGGAAGA AGTAAGTGCT CAGTATACTG CCACCAAAGC GGCTGATTAT
    67381 ATAGATTGTA TTAATTATAA ATTTATTAAG TTTGTTTTAG ATGACAATCT TGTAATTACA
    67441 GTAGATGTTC AGAAAGAAAT GGAGAATTTA TCCGAATATG ATATTGGAAC TCCAGGTAAT
    67501 GCTGGATATG TAAAGGCAGA ATACAAATCT TATTATTTAA AAATTACAAA TGATAAAAAA
    67561 TCTGGCGAAA AAGAATATTG GGAAAATTTA AAAAATAATT ATACTATTGC ACAAGCTAAA
    67621 AAACTGATGC TTTCTTATAT TAATTCCAAG GAATATGCTG AACATAGAAA AGGAATCCTC
    67681 GAACTTATAA GAGAAGCTAT AGAAGAGTAT TCTAATTTTA CTTATGAGGA TAAAGATGCC
    67741 CCAGAAGTAG CAGAAATTAT GTCAAAAGGA GAAATAAAAG AACGAATAAA CTCAAAGACA
    67801 GCAATATATT CTTATGAGGA TAATTTATAT GTTCTTGGTG AACCTAATGA TAAAAATTTT
    67861 TATACTAAAG TTTATGAAAC ATTGGATAAT TCATCTATAG CAAAAAACGA AACAGAACTA
    67921 GATGAACCAG TTTCAAAACA AGAATATTGT TATAAAAGTG TTTTAGCTAA TGGAAGTACA
    67981 GCATTTATTG ATTTAGGAAT GCAGGATAAA AATCTTGATT TTGGAAATAA CACACTTGAT
    68041 GTTGTTAATG GATATTTATA TAATAATTAT AAATATACTG TTGATACAAA AGAAGGAAGC
    68101 TACACTGCTG CTGAAAAAAA ATGTTTATAT ACTTTAAAAA TAAATGATAA AATATATGCT
    68161 TTTAGATTAG ATGCTTATAC TGCTATAAAA GCTTTCGATA TGTTCAATCA GTTAAAACAG
    68221 AGCGGAGCTT CTACTGGTTC TGTAAATTTT TATGATTATT TTACATATTT AGGAAAGGGA
    68281 GATTTGTTTT CTAATATAAG TATAGAAAAA ATATTAGCAA GTAATGAATT AAATCAAACA
    68341 TTTTCAACTA TTCTTTCTAA ATATCCTAAA TATTTAAGTA GAGAAATGGT AAGTTCTAGT
    68401 TGTATATTAA AAGATAGAAT AATAAAAGTA AAAGGAGATA TTGGATATGA TGATAATTCT
    68461 AATATTGATT TTGTAAAATT TTCTATCGGA AGTGTTGCAA CTACTCTTGA ATATCTTGTG
    68521 TCACCATTCA ATACAGAAGA AGAAACAATT TATATGTTTG TACCAAATGC AGATGGAAAA
    68581 GGTGGTTCTT GGATAGATAT AAAAGCAGAT AATACTGAAT ATATAAAGAA GAACTTGCGT
    68641 TTAGCGACTG GCAAGCAAAA AGATATGCTT ACAGATAATG ATAGAAGTTT TTGGATAAAT
    68701 ATTGAAAACT CCATAGATAT TTCAAATGAA TTTAAGAACA GTGGCTTATG GAATGGGATA
    68761 GAAGGATTTA ATAGTAACAG TATTGATAGA ATAATTAGTG ATATAACTTC TAAAGAAGAA
    68821 CTAACAGAAG ATGATATTTT TAATTTTAGA AATATTTTAG GGGGAAAATT AAGAGTTAGA
    68881 TATATATCTA AAGCCAATTA TGATACCAAT GCTTCTATTA GATTAGGACA AGAAACTTTA
    68941 ACTAATACTT ATCCTAGCGG AAAAGAATAT GATATACGCT TTGAATATAT AAATGGAGAA
    69001 ACTGATTTAA GAATTTCATC TGTCGCTGAA ATAGAATATT CTGATAAAAG TATAAGTGAA
    69061 AATAATAAAA TTCTTATAGG TGGAAATGAA AACGGAACAA TTCCGAAAGA TTTAATTCAG
    69121 GAATTGCTTG GAAGTAGAAA ACAATACGAA GTTTCTCCAG TCAATTATGT AGGACTCTCA
    69181 TCGAAAGTGG CTAAAATTGT AAATGAAAAA CTTTTTATTT CATCTTTGAA TAAGGGAGAA
    69241 AATAGTAGTT TATATTTTAT ACAAGTAGCA CAAAGAGAAA ATTTGGAGCT TATATTCTTC
    69301 CTTGGATTAA TAGATGGATA TTGTTATTTA TTAAATAATA ATTCTTCGAA CACTTATTTT
    69361 GAAAGAGCTA GAAGCATAAA ATCTTATGGT TATAGAAGAG TAGAATTATA TATAGGCGAC
    69421 GAAGACAATA ACAATACAAA TATATATAAT GGAATACCAT ATGATGATAT AAAAGCAATA
    69481 GATGATGAAG CCGCTAAAAA ATTAGAACAA AATATAATAA ACACAACTTT AAGTGTAGGA
    69541 GATATACTTG TAACAAGTAA TGATATAAAT TATTCTAATT CTACTGATTT TTATTTATCA
    69601 TATGTGCTAA AAAATAGCAA TGAAATTCAA ATAAATAAAA GAGAAAATTT TTATTATTCA
    69661 AGCGATGAGA AAACTAACGA TTTTGCAAAA CCTGATATAG TTGGAATAGA AGGAGAGGCC
    69721 GTAGAAAAGA ATGCAAATGG AGACTATGTA ATTAGCTCTC AAAAAAGTAG ATTTGGAATT
    69781 AAAATTACTA AAAATCCAGT AAATACAAAT AGTTATTATG CGATTGAGCA AAATACTTAT
    69841 AAAGAATTAT TGTCTATTGA AAACAAACCT GTAAATATTG AAACAATGGC ATTTGAAGGA
    69901 CTTCTTGCTG GAACAAGCGA AGATGATCCA GTATATACAC AGTTTGGTGG AGCTGGTAGA
    69961 GGAATAGATA CAGAAAAGTA TAAGTGGGAT ATTGTAAAAT CAGTTCTTGA ATATGAGGTG
    70021 CCTGTTATAG TTTCTATAGA TGATTGTACT TCAGCACTTC CTAAAAATGG AACAGATTTT
    70081 ACATATAGCT CTGATTACGA TGATTATCTA TTAATAGCAA ATCCTGGCCC TGTAAAACAA
    70141 GCAACAGGAA GCTCATTATA CAATGCTTTG CTTATAGCAG CAAAAGAGAG CTCCAATGAT
    70201 TTATTAAGCA ATAATTATTA TACTATTGTA AAAAGATATT ATAATTCTAC GAACAAAATT
    70261 GTTTTATCGG GTTTAACTCA AACAGATAGT GGAAATATAA CATTTTATTA TCCAGACAAG
    70321 GCTACTGGAA ATAAGTGTTT TGAAGTGACT GATGAAAAAG TATTAGAACT TTTCCCAGAC
    70381 AAATATGATT TAGCCGTTAA GCTTTTTTAT AGAAATATGT TTGGAACGAA CAAAACAAAC
    70441 ACAGAATTTT ATAATTTATA TCCAAAAGAA AAAATGGTTG GTGTAAGTTA TAATGAAAAT
    70501 AATGAACTTG ATTATTTAAA TGACAATGAA GTAGTTTGCT ATTTAAATAC AGATCATACT
    70561 GAATATTTCT ACTGCCCTAC GAAAAAGCAT CATTTGAAAT TTGTTTATAG AGGATTTGTA
    70621 GATTATCAAA ATAAAGAAAG TCATTTTGGT GATTATTATG TTAGCTATCG AGGAAAGTCA
    70681 GATGGAACAT TTACAGGAGG ATATAATTTC TTTTTAAATA AAACAAAATA TTCTACTTTC
    70741 CCAGATTGCC CATTCTATTT ACATTTTGTA AATGATAGAA CTTATGAATA TAAAAGAACC
    70801 AGTGGAATAT ATAAAACTGA GCAAGATATG ATAACTGAGT ATATGGAAAA TTATAAAATA
    70861 ACTGGAACAG AGATTAATTT CTTGAAACCT TATTTTAAAA CATTTGATAT AGTTGCTACT
    70921 ATAAATTATA ATGCTAATTA TGATTTAGTT ACTGTAAGAA CAAATGTAGA AAAAGCTTTA
    70981 AATAGTAAAT ATAAAATACA GAATATTTCT AATATTAATA TCGGAAATAA AATTTATAGG
    71041 TCTGATATAT TTAAAACTAT TCTTAGTGTA ACTGGTGTAG AAAGTGCAGA AATAGTATAT
    71101 TTTGGTTATG ATTATGAAAA CCAAGTAAAA TGTCCAGATC AAAAATATTA TTTAATGGTA
    71161 GAAAATAATA TTGAAAGCAC TGATAATTCA GAATTTTATG TGGTTTCCGT ATTAGCTACA
    71221 AATGATACAA ATCATGGTCT TGTATTGAGT TATAAAAAGA GTGAAACAAC ACAAGTTGGA
    71281 CTTTAAAAAG TTAAACCTAG AGGGTTAATC CTCTAGGTTT AAACAATGAA TTTTATTCAG
    71341 CCAAAATATG AAGAATTATA TAATAAATTA TCAAACAATA ATAAACTTAG AAACTTTTTA
    71401 ATAAAAAATA GAGCATTAGT TACCGTAGAA GATTTTTATA GTAATTATGG TATTGATGAT
    71461 AAAAGTAAGA TGGAAGTTTA TGTTAAACAA AATAATGAAC AAGTATATAA AAATTTAACA
    71521 GAGCTTCTTC TTCCTGAACA AGATTATATA AAAGAAAAAA CAATAGATTT TTTAGTAGCA
    71581 AGCGGATATA ATAAAGAAGA AATAAAATAT GCTTGCGGAT TTTCTACAGA TACTATTTTA
    71641 AACTATGATT TTTATTGGGA AATATTTTTT ACTTGTAAGT ATTGTTATAC AGAATCATTT
    71701 TTTCAAAATA ACTGGGAAAA ATTTATACCT GAATGTGATT TTGAGGAGAT GGAAAAAAAC
    71761 GAATCCGCTT ATGCCTTCAT GGATGCAATA ATGAAGGAGT TTGATCATCT TGACTATATA
    71821 TTAAAAAATA CTAAAAAATT TAAAGATTAT AAAGAAATTC CATTTGAATA TATAAACTAT
    71881 CTTTCTCAAT TATTAGGTGT TGAACAAAAA ACTTTTATGA TGGACAGCGA TATGGCTGCA
    71941 CAATATAGAG TTCTTGCCGA AAATATTTTG GATGTTTATA AACAAAGAGG AACAGATGCT
    72001 TCTTGGGAAC TGCTTTTCAA TTTCTTAGGA TTTAATGTAA CGGTAGAAGA ATATTATTTC
    72061 GATAGAAGAA GATTATTTAC TTCTAATGGA ATGAATTTGG AAATGAATTC TACTAATATA
    72121 AATGATTATA GATATTATTT AACAACAATT GACCCTAGAG AAAATTACTT AGAGCAATTA
    72181 GCGACAAATG AAATAGTTAC AGATATTGAT TTTTCTGAAA TTAAAAATTT AAGAAATTTT
    72241 AATCATCTGG TTGAAAAATA TGGTTTAATG TGTGTTCTTG GATATGATGA TTCATATATA
    72301 TATACAAAAA CAAAACGGAA CTACGAAACA GATTATGAGG AAAAAGGTGC AGAGGCATTA
    72361 GGTATTTATA CAGGAGATGT ATATAAATAT TTTAAGACTA ATTATTTAAG AATAAAGCCT
    72421 AGCTTAAAAT TTGAATCTGG AAACTTTACT ATGGATCAGC TTTATCAACT TGGATGTTTA
    72481 TTAAATTTTT TAACTCCTGA ATTTATTCAG AGAGAAATGT ATACTATAAT AGATACCGGT
    72541 AAAGATTCTG AAAAAATAAT AATAAACTAT TCAAGAGATG AAGAAAATGA TAATTTTTAT
    72601 ATTCTTGATA GCGAGGATTG GGATCAATCA TATTCTCAAA AATATCTTAT AAATTATGAC
    72661 AGTTATAAAA ATAACTCTTC TGCTTCTTAT TCATCTGTTC CAAAAGTAAT AGATGATTTA
    72721 GGAAATGAAA GAATTTATAT AAATTCTCTT GGAGAAAATC AACATTTCGC CAATAATAGA
    72781 TTTTATAATG TGTTTTTTAA TCCATTGTCT GAAAAAATAA AACTCATTAA TTCTACAAAA
    72841 TATTGGGGTG ACAAAATAAA AATAAAAGAT GCTACAGGAA AAATTTATCC AGTATGGCGT
    72901 ACTGATATGA ATTATAAATT TGGTGGCATT ACTCATAAAA TAGATTCCGA TTTAAAAGAA
    72961 AAAGGAGAAC AGCTTCAAAC ATTATATTTA CCGCAACACG CTAGTTTATT ACCACCTAAC
    73021 TGGGTTAAAA AAAATTGGGA TAATATAGAA TCTATAGATT TAAATGGTTT TGAAAATAAA
    73081 TCTATAAGAA GATTTATAAA GGATATGAAC AACTCTGTTA CAATAAGATG GAAAACAGAT
    73141 TTGCCCATAG AAAAATTCTT AAAAGAAGAT ATTTCAGAAG AGGAGTTAAA AACTTTTTCT
    73201 AAAGAAGAGC TCGAAACAAG GAGCAAATTT TTTGAAAAAA AATGGAAGAA TGTTTCTAAT
    73261 TATACTTGGA AAATTTATGG TTCTCCATTA ACAAAAGAAA AATTGAAAAT TTTTATAGAT
    73321 ACTCATGACA ATATAATTAA CTATGACTAT TTAAAAAAAG AGTTATTTGC TAATAATGAT
    73381 TTTACAAATT TAGGTTTTAA AGAAAATAGT AAATATGAAA TAAAAAATTA TAATAGCTCT
    73441 ATTGGAACTG AAAGAATACA GAATAATAGA TTATCGGAAA ATATCTTAAA TGCTCTAGAT
    73501 GGGAATGATT GTTTTTTTAT CTCCGGTAAT AAAAATTTTT CAACTTTTTA TGTTTATAAG
    73561 GCAGTTTATA AAAATAAATA TCAAAAATAT GATATATACA AATTTAGACC AGAGCCTGAT
    73621 AATAGAATAG AATCAACTAA ATTCGTATAT CCAACATATA ACTCTCTTCT TAAAAGTATA
    73681 AGCGATGATG GAAAAACTTT TACATATGAT AAGACAAAAG AAATCGTAAA AATCAATTCA
    73741 AGCTCTTCTG TAAATTTTTA TGTAACAGCA GATAAAGAAT ATTATAAGCC TATACTTGAC
    73801 ACAACAGGAA ATAAAATAAT TATACATTCT AAAAATATTG GTGTAAATCC TGTGTCTATA
    73861 TTTCTTCCTT TACAAGATTC TAAAAAAATA AAGGAAGAAA ACATTCTTGG AAGTTTTTAT
    73921 TATTATAATG CTTTTAAAAA CGATGAAGAA GAAAGAAAAA TAGATGAAAC TTATTTAGAA
    73981 TTAAAAGAAA GAAGACATCC ACAATTAATG CAATATAAAT ATGCTAATAT TTATAAAAAT
    74041 GATTTAATTT ATTCTACTTA TGATCAAAAA CTATATATAA TATTGTTTAA TGGCGTAATT
    74101 TCTTTTAATA CAAATTCTAC AAATGTTACT TTTGAATATG GTTCAAAAAA TTCAATTAAA
    74161 AGTTATAATA ATTGCTTTGG TGTTAAAGAA GTTAATTTTT ATGGAAAATT AAAATTAGAT
    74221 AATGATGGTA TTTATAGAAT TTATGAATAC GACACTAATT ATAAAGGTTT TAATGAGCAA
    74281 GATGATGATG ATAATTATAT TCTTAACAAT TACGAAAGAA TAGTTGAGTG GGAAAATGCC
    74341 GGAGTTTCAT CTTCAAAAAT AAACAGACCT ATTAAAGAAA AAACAGATAG ATTATTTGAT
    74401 AATCTTAATG ATGAAAATAA AGTTGCTAAT AATATTTTAA GTGAAATTTT GCTTACCATG
    74461 GAAGATAAAT TTAAAAACAG AGATTTAATT TCTTGGGAAG TCGAAGAAGG AGAGGTATGA
    74521 AAACTAGTAA AAGTATAATA AGAGTTATAG ATAAATATTT TGATAAATAT AAAGGAATTT
    74581 ATACTCCATA TGAAATAGAA ACAAATGCTA CATTGCTATC TTTCTTTAAA AAGACATATG
    74641 CTTTATTAAA AAACAATAAC GCTTTTGATG ACGAAGAATT AGTTAAAACA TATATAGATT
    74701 GTACTAAAGC AGCTGTAAAG ACAATTCGGT TTATAGAAAA CTCTAAAATA TATAAATTTA
    74761 AATTTACACT TGACTCTACT AAAGGAAATC CAAAAGCTTA TGCTTTTTTA GATTGTGTAG
    74821 AAAATTTGAG TAACAGATAT ACTAATAGAA ATTATGATAA GAAACTATTG GAGGAAGAAC
    74881 AAAAAATAGG ATATAATCAT TATTATGATG AAAATATATA CCTATCTAAA GGATTAGTTC
    74941 CAAGCTATAA TGAAAACGAG GAAGGAAGCG TAGAATTTAA AATAGATGAC AACCCTAATT
    75001 TGATAAAAAT TTGTTTGGAT GGAAGCTATA TAATTTGGAA AAATAAGGTT GCTAAAAAAT
    75061 ATTCAAATTA TCAAAATTTT AAAGATCAAA TTATATTAAT GGATAAAGAT GATTCTTTGC
    75121 TCGATTTTTA TCAAACAGTA AGACAAGTAA AAGATGCTGA ACAAAATACA GAATATTTTG
    75181 TTACATTTGC TTTTGAAGAT GGTTTTACTG TAAATGCCAA TAATGAATAT GAACAAAACA
    75241 ATGGACTATT ATTGGAATTA TTTCAATATG TTCAAAAATC ATTCGAAAAC AAAACAAATA
    75301 TTTTGGAAAA ATATTTAAAA CAATATTTTT ATAATACTCT TGTAGAAAAA TATAGAACAA
    75361 AAGAAATTGT GGATAAAGAA ACTCATTTAA GAACAAATGA TATTTCTTCT ACAAATAATT
    75421 TTATGGCATT TCCAAAAATT TATGAAACTC TTATGGGAAA AGCAGGAAAA ATTGGAAGCT
    75481 CTAATACTAT TGATTATGAT ATAAATAATT CTGCTTATAT TAAATTTCCA TTTAAATCTT
    75541 CTATATTAAA AACCGATGGA AGAATTTATT TTTATATTAA TAAGAAATTT TTAAATGACA
    75601 ATTTAAATTT AATAAAAAAT TACGATAAAA TTGATTATGA TGTAAACGGC AAAAGCTTTT
    75661 TATATAGTTT TTACAATAAA AATGTGACAG CTATACAGTC TTGCACTAGT GAATATACAA
    75721 ACTATTTTGA TAATATTAAT GATTATGGAG AAATTGGAAA TTCAGAAACT GGAAAAGATT
    75781 CTAATAAGCA AGCGGCTCGA TATATAAAAA TATACGGAGA TAAACTAAAA GAGCAAATTT
    75841 TAAAGCAAAA TTTTTTTGCT ATTACTCCTA AATTTACTCC TGATGTAAAT GATTTTCTCA
    75901 CAAGTTATTA TTTTCAAAAT GCGAAAAAAA TAGAAAAAGA GTTTTATTAT AATGAAAATT
    75961 ATAGTTCTAG TATTTTAGAT ATAACATTTG ATAGGCTTTA TATGATTTTG TCATTACAGA
    76021 CAGAGTTACG TCCTGATAAA AATGTTGATT TTGGAAGTGG CGTTCTTAAT ACAAGAAAAA
    76081 CACAACAAAA ATTTTATGAT AATATTGTTT CTTGTGTATC GCAATCATAT ACAACTTCTA
    76141 AAGATTCCAA TTTTAAATCT AAAGAATTTT CGTCTTTATT TGATGATAGA GAAACTATAG
    76201 TAGTGGCTAC ATCCGATACA ATAGTAACAA CTAATCAATA TGGATATGCC AATGTTAGAT
    76261 ATGATGAAAC TGGAACATAC TTTGTAGAGG CAGAGTTTCC AAAATTTAAG GATTCTATGC
    76321 TTTATAGAAA AGGAAATGAG CTATGGCTTG AGTGTTCTGA TTTTTCTGAA CACAATGATA
    76381 TAAATTCTAT AAATCAAGTT AGAATTATTT TAAAAAGAGA TAATACTAAA AGATTATTAT
    76441 TTAATGTAGA CAGAGTAGAA AATGAGTATA TACCTACAAA AGTAAATATG CTTGAAATAG
    76501 ATATTAAAAC TCCAGAAGAA TTTAATATAT CTTATATTTC AAACAATGGT TTAATTATTT
    76561 CTGATAATAC AAATGGTTTA AATACAAGTG TCGAAAAAGA AATCGTAAGT ATTGTTGGAA
    76621 ATGCTTATGA AAATGTCTAT ATTCAAAAAG AGGATAATGA TTATTATTTT GAATTTACAC
    76681 CTGTTAATGA AATAACAGAA AGTTATTTAT TTGATGATGA AATAATTTTT AATAGAAAAG
    76741 AAATTTCACT AAAAGAGGAT ACAAATGGTC AAGCAGGTGA TTATATTCTT ATAATAAATG
    76801 GAGAAAAGAA AGAAAAAACA GAATATGAAA TTAATAAATA TTTAGTTTTA AAAGAAAATT
    76861 CTTATACAAT AAAATCTCAA ATAGGAAATC AAGAAGAATG CCAAATACTA GATTATGTTT
    76921 CTGTTATGGG AAATCCAAAA AGAAAGGAGC TTGGACAATA TGTTTATAAT TCATTATATG
    76981 ACAATGTTCC ATCTGCTTAT GAAAAAGAAC ATGAAAAAAT TTTCTTAAAG ATTTATCCAA
    77041 TTAAAAAAAA TATTTCAATA TACAACAAAG GCTGTTCTTT TGGATTGGAA AAACAAAATG
    77101 TTTTAACAGT TCATAGAAAC TTAAATAATA AAGTTATTAA AGTTTCTAAT AATTTAAGCT
    77161 GGTATTCTTT GCCTACTATA TTATATTTAT ATCCTAAAAT ATATAATATT AAACCTAAAA
    77221 AAACAAGTCA ACCATATTTC GGTTTGTCTG CTCATAAAAG GGCTGATTTT GGCAATATTG
    77281 TAAAGATGCT GAAACTAAAT AATAAAGGTT TGTTTATAAA TGGAAAATTT ACAAAAAAGC
    77341 CAAATGCTAT ATTGGCCGAA AAATATTTTA ATAATTATGA AATTAATAAA ATAATAGCTA
    77401 AATATGATAT AAAAGAAAAC AGCATTGGAT ATGATTTTAG AAAAGATAAA TTTTTCATAA
    77461 TGCATACTAA TATAGGCCAT CCTTTCAAAA AAAGCATTAT ATTTAGTGAA AATGCATATA
    77521 GCTATGATCA AATAAAGCAA ATTTCATTAA AAGAAGATAA AAACATATAT GATTATTCTA
    77581 GATCTGGTAT ATTTAAATTA ATTTCTGAAA ATTTTAATAT TGTTCCAGAT GTAAAAAATA
    77641 GCAAGGTAGA TAATAATGGA TTTAATTTTA TAACGGAAAT GAATAGCAAT AATTTGAGCA
    77701 TATATGATTT TAAAGAAGCT GAACATAAGA TAGAAAACTT TAAAGCAAAT ATATATTCTC
    77761 TTATTAATCC AAAAATAAAT ATTAATTATG AATTGATTTT GAATGAACAT AAAAGTTAAG
    77821 TTAAAAGAGG AGTATATAAA TGGGTAATTA CTTAAATCCT AGTATTTTAA CAGATGGTAT
    77881 TGATAATTTA GCAGGTAGAC ATATTGGCTG GTTATTGGTT GGTAAACCTA TATCATCAGA
    77941 CAGCGTGATA ACAAATGGAA GTATGCCTGC AAGCGATGCT GTTATAGCAG GCATAATGGA
    78001 TCCCGTACAA GTAAAACTTT CATCTATAGA TGAAAATAAT AAATTAATCT TAGGAAATAT
    78061 TGGATATTTT GTGTCTAACA CAGATGAGCC AACAGCACCA TCAATAGCTT CCAAGCCATC
    78121 ATTAACAAGT TCTGATGGCA TAGAAATTAC AAATGAAATT TTAGCAACTG AAGATATTAC
    78181 AAAAATAGCA ATTGATGGTA ATAGTATTGG ACAAATTTCT TTGTTCGTAA GAAACACTAG
    78241 TTCTCAATCT ACTATTCTTC CATCAGGAGT TATAGCAGCA AACAAAGAGC AAAGATATAT
    78301 AGATATTGGC TCTGGAAATG GTAAAATTTT ATTAGCTTTG TGGAAAGAAA ATATTGATTA
    78361 CACTAAAGAA AGTTTTGCTA CTGAATTGAA AAATAAATAT GTTGATGACG ATACTAGCTA
    78421 TATTCCTCCT TCATCAAATA ATGAAACATG TAACAAATAT ATTGAAAGTA TTTTATTCTC
    78481 TTACGATGTA ATGGCTAGTG TATCTAGGTG CAATGACTGG AATTATACAG GTTTTTCTGT
    78541 TGGTGAGATA GAGGTTTCTT TGAGCGGTCT TAGTAGTTAA AAGGTGGTGT AAATGCTAAA
    78601 GGATATTTTT ATAAAAAAAA ATAAAGACAG CACTAATGAA AAAATTTTAA AATCTATAGC
    78661 CGATGGCTAT GTAGACATAA AAGCTTATAA GCATTTTGAA GATGGAAGCA AAAAGCTTGT
    78721 TTATCATGAT ACAGGAGATA ATACTGTAAC TAATTGGATG CGTCATGCTA TAATGCTTAT
    78781 GTTAAGTGGT TATTCATTAT CTAATGATGG AAAAAAGAGT TTCAACTCTT CGACATCACA
    78841 AGTAGATAAT GAGCAAATAA CAAAACCATC TTCAGAATAT CATACAGATG ATACGAATGC
    78901 TGATGGTTAT TGTTTAAATG GTTCACAGTA TCTTTGGTCT AGTACAGAGT TAAAAGGTTA
    78961 TCCAGTGTCT TCAAATAATG ATTTATACAA TGACCCTGAA ACATATGCTA TTTTTCCTAC
    79021 TAAAATTCTT TTAGGTACAG GATGTGAATA TACAGATTGG GCTTCATTAA AAGAAGAAAA
    79081 TGAAGAAGAT AATGCCACTT GGTATGCTAA TATGGTTAAA CAGTATGGTG ATGGAGATGA
    79141 AGATTTAGCA GCTAAAAATT TCAATATGCT TACAGGCATA ACTGAAAGCA CAGATACAAC
    79201 AGAATCACAA AATTATACCT GCAATGTTTA TTCTGGAACT ATTGGCATTC AAGGCGTTTA
    79261 TTCTGGAAAC GGAACTATTC AAAAATCAGT TACTGTAAAT GATCCTGATA CAACGACAAA
    79321 TATTTCTACT TCTGCTGACA TGGCTAATAG ATATGGAGTG GTTGGTGCTA TTAAAACATT
    79381 ATATCTTCCA AAAGAGGGAG ATGAATTTTC AAAGAAAATA ATTGAAAGTA CGGTTTCTGA
    79441 TTCCGGAAGA CTTTTACAGG GAAAATACAG AGGAGCAGGA AGACCTTGCT TTGTTTATTT
    79501 TAATAGAACA AAAATAGACT CTTCAAATGG TGAACTTGAC TGGGATAAAC AAGTATCAGA
    79561 TATATATGTA TCAAAAGATA CTTCTACTGA TTTCTTAAAC AGAATTACAT TTAGAGTTGT
    79621 TATACCTGCT CAATCTTCAG GAACTGGTCA AGTAGGAACT TATAACCCTT TTAATGGTTA
    79681 TACTTTTAAG CAAGTTGGAT TATTTAACGA TGTCTTATTT TCTACAAGAA GTGCTAAAAA
    79741 TGCTGATTCT ATAGCAAGAA GAAATATGCC TTGTGGAATG ATGCTAGCAG TAAAAAATAT
    79801 ACAGAATTTT TCAAAGACAG CCGATACTTC TATCGAATTT ACTTGGACAT TAACAATTTA
    79861 GTTAAAATTA AATTTAATTT AGATAAATTC CAATACGGTA TTACTAATAA AGTAATACCG
    79921 TTTTCTTTTG CATATTTTCT TTTTAGCCAA TCATGATGCA ACTGTCTATG CCATTCATGC
    79981 AACGATTTAT TAAAAGTATT AGAGTAATGT TGTATGCCGT TAAACTCTAT TAAAAGATTT
    80041 TTGCTTGGAA TATAAAAATC AAAATATAGA AATTTACTAT CTTTTAAATT AGTAAACTTC
    80101 TTTTGTTCTT CAAAAAGAAT ATTACTATTT TTTAAAAAGT TTCTTATATT TTTTTCGCCA
    80161 AGGCTTTTTC TACATTTAGG ACATCCTTGA CCTTGAAGAT GCTTTCTATA TAACTGTTTA
    80221 AATTCTCCAT GTATAGGGCA AATAATTTTT AAAGGAGTAT TAGCATCAAT ATATTCTGAC
    80281 AAACTATAAT CATATTTAAA ATTATGTATT AAATTTACTT TTTCTATAAA ATCTTTTATA
    80341 TTTTTCTTTT TACCATTACA GTATGGACAG CATTCTTGTT TTTTTAAATG ATTCATTGGC
    80401 ATTTGCTCAA ATACACCATG TAATTTACAA ATAATTTTTA TTTTTGTTTT ATTTCCTTTA
    80461 TATTCTACTA AGCTATAATC ATATTTATTG TTATGTACTA AATTTGCTTT CTCTATAAAA
    80521 TCCATGTAAA TAAAAAATAC CATAAAACAG TAGAATTGTC AAGTTAATAA AAAAGGAGAA
    80581 ATCAATCTTT TATGAAAAAT AAATACTTTG GAAATATATT GTATGAGAAC CTTGGAGATA
    80641 AAATAAGAAA CACTGGCAAT TGGACGGAGT TTTATAAAGC AAGTGATAAA TTTTCAGCAA
    80701 GAACATTAAA TAGACCAATT AGAGCAAATT ATGAAGATTT AGAAAGTATA TATGAAACTT
    80761 TACAGAATAT ATGTAAAACA TTATATGGTC AAAAAGAAAA TGGAATTTTG CCAGATGTAT
    80821 ATGAGGAAAT GAATTCTGAA ACTCTAACAG AAGGTCACTT CTTTAAAAAA GAAGAGACAT
    80881 TTATTAGAAT ACCAACAGGT GCTTTTTTTG CTAAGCTTGA TGATGAGCAA GCGAAATATT
    80941 ATAAAACTTC TTACGAGGAA AGCAATCAAT ATTCCAGAGA TTTTTATATA GACAATGACA
    81001 GAAATGCTGC CCTTATTTTT AATCGTCCTA ATATAGAGCT TTTTGAAAGA CAATTAGCAG
    81061 AGCATTTTAA TATTGATTTA AATGACCAAG ATGAAAACAT AAGATTATAT TGTGAGAATT
    81121 ATACTGATTC AGTAGAAATA ACAAATCCTT CTACAGAAGA AGAACAATAT ATTGACATAA
    81181 AAAATAAATA CTCTAGAAAA CAAAAAATAA GATATTATTT ATATTTTGAT ACAACTAAGT
    81241 ATAATTATGT TACTAAAACT AATAATAATG GGACAATTAT TACAAGCGAA ATTAATTCAG
    81301 GAAGAATCCC AATTGATTCA AAAAAATATT GTTCTAATGT TTTTGATATA GTAGAGCAAG
    81361 TAAAGAACAG TTATGGAAAT TATCTTACAC AAGAGGATAA TGAATTTGGT CTTGAAGAGC
    81421 TAGTTCCAGT AGATTGCAAG GATTGGAGTG ATGGAAAATA TATTATATTC TTTAATCCAA
    81481 GTACAAAAAC TGCCGAAGAT AATAATTTTG TTAAATATAG TGACAGTGGA AGATTCGGAA
    81541 TAATATCTTC TAAAAATATA AATAATATTT TTGGAGTTAA TGAAAATTAT AAAATAATAA
    81601 AACTTTTCGA AATTTCTCTT AATTTTGAAT ATGATATTAA TAATATAAGA AGATGTGTAG
    81661 TAGATAAAAA TAATATAAAA AGCTATTTGT CTAAAATAGA TAGAACAACT ATTGATGTCA
    81721 AAAATATTAA TTTAACTAAC GCATTAAACA GTCTTGTTAT AGAAAGAGTA AAGCATAACG
    81781 ATATAGAAGG AAATATAAAT ATTGGAGAAG CTCATATAAA ACAAGATGAA AACCTTGGTG
    81841 CTAGAAATAT TTCTATAGGT CTTAGAAGTT TAGGTTATCC CGAAGTAAAT GAAGAAGACC
    81901 AAAATCCTAC TTTAGATTCT CAAAGATATA AAACAAACAT AGGCTATGAT AACATTTCTA
    81961 TTGGAACTAA TGCTATGAAA AGAACTTCTA ATTCAATAGA AGATGGAATG GCTGAAAAAA
    82021 ATATAGCAAT AGGAACTAAT ACACTTTTAA ATATAGGAAC TGGAAAAAAG AATATAGAAA
    82081 TAGGAACTGG AAATGGTTAT ATAAAAAACA AAGAAGGAAA TATAAATATT GGAGACAATT
    82141 TAACGGCTTA TGATCAAGAA GTTGTTCTTG GAAACTATAA TATTATTCTT GGAGACAAAA
    82201 ATGCTTATAA ATCATTTAAA ATAAATAATG AAAATATAAT TATTGGTAAT AAAAATAATA
    82261 ACAATGATGA TTCATTAACA ATAAATGATG AAAATATAAT TGTTGGAAAA AATAAATTAG
    82321 GAGAGGTTGG CTCTAAGAAT ATAATTATTG GTAATAATGA AGCTACTCTT AATTCAGGAG
    82381 ATAATAATGC TATTATTGGC TTGAATAATA CCGCTGGAAA AAGAAACAAC GATAATTATG
    82441 TTATTGGTTC TAATAATTGC AATGGTATTC TTGGTAATAA CAATGTTATA ATAGGACATT
    82501 CAAACATAAG TGAAGAAAGC AAGACAGAAG AGATAGAGAA TAATTATATT ATTGGTAAAG
    82561 AAAATAATAC TAATGGCTCT AACAGCTTTA TATTAGGTGC AGGAAATACT ACTAGCACTG
    82621 AAAATAATTA TATTATTGGT AAAGAAAACG CCGTAAGCAG CGATAACAAT TTAACAATAG
    82681 GTACGGAAAA TACTGTAAGT AGTAACAGTA ATAAAATATA CGGTTCTCAA AATAATATTT
    82741 TAAGTAACAA TAATATAGCA ATAGGTGATG GCAATACCGT TTCAAATGAA AAGAACAATA
    82801 TAATAGGCAA CAATAATAAA TCTGCTGGTA AATCTAATTT TATTATTTCA AACAACAAAA
    82861 AAGTAAGCAA CAACAATAAT ATAGCAATAG GTTGTTCAAA TGAACCTAAT AATGGTGATT
    82921 TTGATGATGA TAACCAAGTT ATAATTGGCC CTATTATTGG TACGACTTTT AGAGAAAATG
    82981 GTTTAAAAAA TGATGTAGAT AAGATTTCGG CAAGTGCTAT AAAGATTGAT GGTAAAAAAG
    83041 GAAATATAAA GCAATATTTT AAAACAGCCG AGTTTATTGG AAATACTGCT ACATTCGACG
    83101 GAAATGTTGT TATAGAAGCT GGCTCATTAC AGGCAAATAG ATATATAGCA CAATCTTTAG
    83161 CAGGAAAAGA TATGTATGTC AACAAAGATG ATGAACATAC CATTGGAGTT CCAATTTCTG
    83221 GAAGCTTATA TCCTTCCATA TTCCCAGATA CTCCAAAAGA TAGTATTACT GAATACAAGT
    83281 CATTTGTTGG TAGCTTATCA AAAAAAGATT CTACTGGCAG TGAAAAAAAT GAAGCATTTG
    83341 ATTTTGTTTC CATAAGAGAA AATAATGGCA AAGGTGCTTC CTATGAAACT GCTGCTACCG
    83401 AAGGCTCTAT AATCTTTATG AACAGAGGAA CAGGAAGATT ATATTCAAGT GTTCAAAATA
    83461 ATGGAAAATG GGATTTAGAC AGACAATATA TAGATTCGAC AGGAAATCAA TCAATAGACA
    83521 ATACTATTGA ATTTAAAGAT GGTCTTACAG TTCCTGAAAA AGAAAAAACA GATAAAATAA
    83581 ATACTATAGT AGCAAATGGA TTAGAAGTTC GTGGAAACGT TGTTATAAAG CAAAAAAATA
    83641 ATAGAACAAA TAAAGAATAT AATTCATTTA TTATAGAAAA TCCTACAACA TTAAATCAAA
    83701 AGGATTTATA TATAGTAGGT TCAAAATTAA GAACTATGGA AATTCTAAAG GCAAATGACC
    83761 CTGAAGAAAT AAGTACATAT AATTTAATAA ATGTTGATTC AGAAGAAGAA AATATAAATA
    83821 TTGCTGCTAA TCATATTTCA GCCTTCTTAG ATATAGGAAT GAATATACTT TCTGCTGGAA
    83881 ACTTAACCGA AAAATATGAA GGCAAAGCAA ATATAAAAGC AAAAGATGAA TTTAAATTAG
    83941 ATTGTTATAA TGGAAATGCT ATCATAACAG CCAAAAACAT GGTTAGACTT ACTAATGATT
    84001 TAAATTTTAA TACTGTTTTT GAATTATCTG ATGGAAATAT AGTTGAAAAA GCAACTAATA
    84061 TTGAAATTGG AAATAAAGAC ACATCCATTT TAAATTTAAA AGGCAATCTC TCAAGAATAG
    84121 ATGCTGATAC TTCAGTTACT ATAAATGCCA ATTCACAAGT AGTAACATTT GGAAGTGTTG
    84181 AAAACAATCA AAAGTATTCT TTTGTAGCTT CTTCAAGAAT TAAAGTCGTT GGAGATGCTG
    84241 AAGCAACTAC ATTTACAGCA ACATCTGCTA GGAAATATAA AAAGAATATA ATACCAACAA
    84301 CACATAAAGC AGTTGATGAA ATAAATAAAA TTGGAATAGT GGATTTTAAT TTTAAGACGG
    84361 ATGAAAACAA TGAATCTCCT AGAATTGGAT TTATTGCTGA TGATACCGAT GAAATTTTCT
    84421 CTACTAAATC AAAAGATAAA ATGGATATTT ACAACTGTAT AGGTATGCTC TTAAAAGCGG
    84481 TTCAAGAACT TAGTTCTGAA AATAAAGAAT TAAAGAATAG AATTTCTAAA TTGGAAAATA
    84541 AATAAAAGTT AATATAAGGA GTAAAAAATG ACATTAGATG AAGCATATAA ATTAGCAGAG
    84601 GCGGTTCAAG ATATAGACAA CGTTAATGTA AAAGATTTAA GAAACGAAAA AAACAAGAAT
    84661 GGTATTCCTA CTCGTGGAAT AGTTATACTT GATATAGATG ATACATTAGT AAAAGCAAAT
    84721 CCAAATGTAA TTAAATGTTA TAAATCTATT AATGGTAAAG AACAGGCACT TACAACAGCA
    84781 CAATTTGCAA CAGATCCAGA CAAAGCAAAA ATGGGTAAAA ATGTAATTAT GTATGACAAA
    84841 GAGCCACCGA AAGAAGGCAT AGCTTTTTCT ATAAGAGAAT TTAGAAATCC AGAAAAAGTA
    84901 TATAATTCTA TCGTATTAGG AACACCTATC GTAAGAAACC TTCAAAAAAT GGATGAATAT
    84961 CTTGACAAAG GTTGGGATAT TTGTTTCTTG ACAGCAAGAG GTCTTGAAGG AACTGTTACA
    85021 AAAGCATTAC AGGCTTTCTT AAAGCACAAG CTTCCATCTG GGCAATTTGT CCCTGTTGGG
    85081 AAACAATTCA AAACTGCTTT ATCAGCAGCA GTAAATGATG ATGATATAAA ATATCTTGGT
    85141 GCAGATGATG GTGAGAAAAA AGCAAATATG CTTAGAAAGA TCTCCTCATA TTATAATCAT
    85201 GTAGTATTTA TAGATGATGA TGCAAGAAAT TTAAATTCAG CAGAAGGTAT TCATCTTGAT
    85261 AATCTTACTG TTGTAAAAGC TGCTAAATTA GAACAGACTG TAAAAAACAT TAGTGGAGAA
    85321 AATAAATGAA AGATTTAAAT TTTTTAGTAG AAAAACTTTG TGATGTAAAA AAAGAAATAA
    85381 TTTCAGAAGC TATTTCAACA ATTAATAATA AAATGTTCAA TATGCTTACA AATATGCTTA
    85441 AAGAAAAAGG AGATGGAAAA ATACAACAAA CAGAAAAAGG AACAACTAGA AAGCAAATTG
    85501 TTCTTTATGA TGATTGTATA TCATTTATGC GTTGTATTGG CACAGCAGGT GTTGGGGATG
    85561 AACAGTTTAC TTTAAATGGC AATTCAAAGC CAGTTGGAGC TAATGGCATT AGAAAAGCTT
    85621 ATGAAAAAGT AATGGCTGAT TTTAATGCTT ATAAGAAAAA TGAGAATAGA CTTTCAAATA
    85681 AAGCATATGA TAGAAGCTTC TTTGCAGCAG TAGATCATTG TTATAAACTT TTTAAGCAGA
    85741 TAGATTTAAA TAATTTAGCA GAACTTGATG ATGAAGAATG GGATGCTAAG GCAAATAGTT
    85801 TTGGAAAAGA CAAAGATGGT TATATGCCTA CAAATAATAT TCCAAAACTT GATAAAGAAA
    85861 AAGACTTTGA TGAGCATGGA AAAATGTCTA AAAATCTTCC AGCCCCATTC AAAAAAACAA
    85921 GCTTTAGAAA AGAGCTTATC CTTGCTATTT CTAAATTAAG GGGAGCAATT ACACAGAACA
    85981 TTATAGATGA TGTTCTTCCA GGTGCTTCCG AGGAAGTAAA AGCAAAATTT AATAAGCTTT
    86041 CTTATAAAGA AAATATAACA CCTGAGGAAG AAAAAGAAGT AAAAAATATT CTTGATAAAT
    86101 ATAATGGAAG ATTAGAAAAA GGAATACAAA TTTCAAATGA AAATAGCTAT AGGCAAGCTG
    86161 ATGGAAAAAG TGATGAAGAA ATAGCCAAAA TTAAAACTGC TAATTTGCAG GCTAATGCTG
    86221 TAAATAGACA AAAAGAATTA AGAGCAGAAA AACAAAGAGA AGCACAGGAA AAATTAAAAG
    86281 CTGGAGAAAA AATGGAAATA AAAGTAGCGG ACACTTATAA GACAAATGCT TATACAAAGA
    86341 TTGTAAAGCT TCTTCTTAAT AAATGGATAA GTGAAAACGC TCCAGCAGAT GATAATCATA
    86401 AAATAGTATT TTATGGAAAA GTTCCTACTA GCTATGCTTC GGCAAAAACA GCAACTTCAC
    86461 AGGCTACACT TACATTTATT CCAACAGTAG AAGGAATAGG AAAATCAAAA GGAGCTGCAG
    86521 ATTTAGAAAA GGCACTGGAA GAAATAAAAG GATTGCCAAA GTTTGAAAAC AAATATTATT
    86581 GCTTAAGAAC CTCGAGAGAT TATTTCTTCA CTCCTGGAGA AATGAAATAT GTAGACAATA
    86641 GGGCGGCTGC TAGAGGAAAT ACAGACAAAT GGAAAATAGC TGTTCAGAAG TGGCTTGGAC
    86701 TAAAATCTTC TACTGTAACA GAAAGTAAAA TAAATTATTT TAATTATTAA TTTGTTTAAT
    86761 TAGTGCTATA GAATGTAGCA CTAATTTTTT TATTTTTAAA AAATTTTTCT AATCGTAAGT
    86821 TAAATACATA AGAAAGAAAA ACTACACTAA AAATTAAATC AATTTTTTTA GCATAGTTTT
    86881 AAGATAATTA ATATATGGAG GTTTATTAAT GGCCGATGCA GCAACATTAA ATTTGCTCGA
    86941 TAAACAGCTT GATGAAGCTT CACAGAAATA CATTCAAGAA TCAATTGAAG CTTGGAAAGA
    87001 GTCTGTAACT AATCAGCTTG TTGAGCAGAT GGAGCAGGAA AAGCAGGCAA AACTTGAAGA
    87061 ACTCGAGGAG GAAAATAATG CTTATCGTGA GAAGCTTAAG GAAGAGTTCA CAGAAAAAAT
    87121 GCTTGATGGT CTTAACGAAC TGAAAGAGAG TGTCCGTGCT GAAGTTACGG CTGAGGTTAT
    87181 TAAGAACAAC CCAGAGTTAA AAATTTTTGA ACAAGTTAAG GAAATCGTAG CTCCTTTAGT
    87241 GTCAGAAAAT TATCGTGACA ATGCTTATGA AGATACAATT ACAAAGCTTT CAGAAGAAGT
    87301 TGAAGCGTTA AGAAGAGAAC AGGAATTAAA TGAAGGAGCG AAAACACTTG CTTCACTTTT
    87361 AGCACCTTAT TCAGAAAAAA CACAGAAACT TGTTCTTTCT TTGATTAAAG AAGGAAATTC
    87421 AGAAGAAGTA ACAGAACAAT TCTACAATAT TTTTGAATCA CTTTCAAGTG TATTTGAAGA
    87481 AGTAGGAGAT GATAGTTCAG ATGATGAAGA TGATTCATCA GACGAAGATG ATAGTTCAGA
    87541 TGATGAAGAT GATTCATCAG ACGAAGATGA TAGTTCAGAT GATGAAGATG ATTCATCAGA
    87601 CGACACAAAG ACAGAAGGGG CAAAAGACGA TTCTTATATT ACAGAAGGAA TTAAAGGCCT
    87661 CGACAATGAA GCAAAAAAAA GCAACCCATA CAGCATGAGA AATATACTTA AATCATATGT
    87721 AAACGTTTAA TCGGAGGTAT TTAAACAAAT GATTGAAAAT AATCTTATTG AAAAGAGAGA
    87781 GTACGAAAAG CAGCTTGACG CAAGATGGAA TTGGATTACA GAAGATATTT CCGATCCTGA
    87841 CGCTAAACTT AATACTCAGA TAGTTCTTGA AAACTCATAT AAAAAGATGG TTGGACAGGG
    87901 TTCTATTCCT GCTAACTGGC TTCAAGAAAA TGTTCTCAAA GAAGAAGACA CAATTAACGA
    87961 AGTACAGACT TCTGGAGCAG TAGGCGACTA CGTAATTCCA AAAGTAATGT TCCCAGTTAT
    88021 TAGACGTGTT ATGCCAGAAT TGATTGCTAA CAAACTTGTA TCAGTTCAGC CATTACAGCA
    88081 GCCAACAGGT GTAATTTACT ACATTACATA TAAATATTCA AATGATAAGG GAGAAGTAAA
    88141 AGCAGGAGAT GAGTTCTCAG GCAACCCATA TCATACATCA CCAGCATTCT CTACATATTA
    88201 TTCTTCTGAA AAGCTCGGCC CACTTTATGT AAAAGTTGCT GATTCAACTA AACAGACAGC
    88261 AGCAGATGCA AAACTTAAAG AAGATGTAGA AAAAGCATTT AAGTTCCTTG GAGAAGATGC
    88321 TACAAACGCA GCTGCTTATA AGAGAATCGA AATTATCGAC AAAACAACTC ACAAAGCACT
    88381 TCTTGCTAAG AAAGTAGCAG TTTCTGGAGA CAACATTCAG TTCTTGTCAG ATGATTCGGA
    88441 AGTTATTCTT GCTAAAGCAA ATGTAACAAA TAGCACACTC ACTATAGAAG AAACAGCAGA
    88501 AAAAATAATT GGATACGAAG CTGGACACGA AGTTGTAGCT TATATCGTAT ATAACCAGGA
    88561 AGGAAGTTCT CATATTCCAG AAATGGAATT TGATATTGAT CATATGGATG TTTCAACAAC
    88621 TGAAAGAAAG CTTAAGGTTC GTTGGACAAA AGAAGCAGAA CAGGATATGA ATGCTTACCA
    88681 TAAGATTGAT GTAGAACAGG AACTTATTAA AGTTGCTTCC GTTCAGACAA ACTATGAAAT
    88741 CGATCGTCAG ATTATGAACT CAATCGATGA CATCGTTATT TCACAGCTCA CAGGAACTTA
    88801 TGATTGGGCT AATGATGAGG ATAATGGTAC AGCAGGAAAC TACCTTGATA GACATCGTGC
    88861 TTTGGCACAG AGAATGTATC AGTACTGCAC AAAAGTAGCA ATGTATAACA GACTTGCTCC
    88921 AGCAGACTGG GGTGTATGTT CTCCACAGGT AGCAGCTGCT CTTCAGATGC TCCCAGATTG
    88981 GAAGGCAGGT GAAATTTCAA ACAACAAATC AACATTTTAT AATGCTGGTT CTTTGGGTAA
    89041 CGGAACGGTA TCTATTTACT GCGATCCTAA CAGACTTAAC AATGATATTA CATTGGGTTA
    89101 TAAGGCTAAG GATTCAACAT ATGGTGCAGG AATTGTTTAT TCTCCATATG CTAACTGGAT
    89161 GTCTGCGACA ATTGTAAATC CAGACAATTT CAATAACATC CGCGGTACAT TCTCAAGATA
    89221 TGGCATTACA GCCACACCAA GAGCAGAATT TAATTATGCT CGTGTTACAA TCGAGAATTT
    89281 CGCAATCTAA GGTTTAGTTA AAAAGACTAA AGGATAAAAA CAAAAACCCC ATACATATTG
    89341 TATGGGGTTT TTTCATTCTG AATATTTCCA ATGATAACCG CCAGCAGTTT TTCTAATTCC
    89401 GGTACAACAC ATAGAAATAT TTGTAAAATT AGCACCAGTT TCTCTTTCGG CTTCTGCTAA
    89461 TGATTTAAAT GTTTTATTTA GTTCTATACA TTTTACAGAG TGTCCTTTTT TAGTAGTATA
    89521 TTTTTGTTTA CTTTCGTTAT ACCTTGGTAA CCCTAAATAA GGATTATTAT TTTTATCATA
    89581 TTCACTAAAA TATACTATGT GATAACCAGA GCATTGTTTA GTTTTTTTCT TTATATTTTT
    89641 TATAACATTT GTTCTATCAC AACCAATAAA ATTAGCACAA TCCATAATAG TTTCAAAAGT
    89701 TTGCTCATTT TCAAGAATTA TAACATAAGG AATTTTTAAT TTTATTTCTT TAAAAGTATA
    89761 TCCACCTATG GGAGTAGTTC TTCCATTATC AAGATAGTCT TTTATTGCTT CATGGGATAT
    89821 TTTTAAAATA TCAGAACATT CTCTAATGCT TTTAAATGTC TGACCAGTTT CTAGACATTG
    89881 TATGCTTCTT CTTGATTTGC AAGGTTGTTG TATTGCTTTA TGGAAACCAG TATCAAATTT
    89941 TTTAAAACGT TTTCCAGAAG ATCCTGATGG CCTTCCTTTT CTACTTTTGC CTGACTTGTT
    90001 ATAAATTTTT CTTTTTTCTT CTTCTGTCTT ATACTGAAAT GGATTAGAAC ATTTTTGTCC
    90061 TCCACCTGCT ATATTATATT CTGCCTTGCC AATGGATTTT TCTTTCTTTA TCCATTGAAT
    90121 TTCTGCTTTA TTAAGCTCTT CTTGTGTAAG GCATTCTTGT ATGATTGTTT TTGTAAAGTT
    90181 TTCTTTTCCA TACTTTTTAA TTGCCTGTTT TATAACGGTA CCGCTACCGA AATAATTATC
    90241 ATCTTTTAAG TTAGATTTAT GCTGCCCTAT GTAAGTTTTT CCATTTAAAT TATTAGTTAT
    90301 CTTGTAAATA TACAAATGTG TGTCCTTTAT ATGTTCTTCC ATTGTCATCT CTTATTACTC
    90361 TTGAAATAGA ATTAGTATTT GGTGTATTAA AATAGTTGGC ACAATCAGTT AGTTAATTTA
    90421 ATTAAATATT ATATTTAAAT TCACACATTT TACTTTTTCA ACGATCTATG TTTTTAGACA
    90481 TTGTTTTCCT ATTTATGATT AAATTAAATC ATTTCTCAAG TATGGATTTA TTATTTCTCA
    90541 TTATTCTATA TTATAGACAA TTAAATAAAA AGTATTTTCA TTTTTTGGAA TTAAGGTTAT
    90601 AACGCTTTCT ACCCAGTCTT CATAAGGAGA CATTTTCCGT TTCATTTTAT AATGGATATA
    90661 TTTTCTGTAT TTAAAAGTTT TAAAAGCATA TTCAGAGTTG ATAAAATGTT TAAATCCTTC
    90721 GGCATAGTCA ACAGGAATTA AATGATTGTT TATATGTTCT TCTACCCAAT CTTTTAGAAA
    90781 TGGTGATTTA CTTTTTTGCT CTCGCTTGTC TATATAAACA ATTTTGTAAT CATCATTTCT
    90841 ACTGACTTCT AGAACTTTTA CTACACACTC TTCTGCAAGT TTTTCAACTG CTTCTAAAAA
    90901 GTTTTTCATT ATTTATTCTT TTTACCTCTC TACATTATTT ATTTCTTCTT CTGTTATGCC
    90961 TTTTTCAAGA AGATAAGCTT TGCTTACTAT TTTTATAATT CCATCATCAT CTTCGATTTT
    91021 AAAGAAACCT TCTTCTTCTG CCATATCAAG TGCCTGATCT ATTGTATCTA ATTGAGATAT
    91081 AGCAAGCATA TCAAATTTAA TATATCCTAA TTCATCCAAC TCCTGCAAGC TTCCACTTTC
    91141 ACAAAAAGCA GTTGCTAATT CTCCTTGTGG TCTTACTACT GGTAAGCATT CATAAATAGG
    91201 ACTGTCCAAA ATCATAAGAC CACCAGCGTG TTTTCCAACA CTTCTGATCA TATTGCAGAT
    91261 TTTTGGAACA AAATCGAGAT CTGGCTTATA TTGTTCATAT ATATGATATA AATCTGGATG
    91321 ATTTTTTTGA TAAGAACTCA TGTTCTCTTC AAAAGAGAGT TCGTTATTTA GCTCTGAACA
    91381 AAATTTATTG GAAATAGAAA AATTGACTTT TCTATATCTT AGAATATCTT TAATAGCAGA
    91441 GGCTAAACCT ATTGTTCCAT ATGTTCCTAC AGAACATATT CTATCTTTAC CATATTTTTT
    91501 TTCAAGAAAT TGCTTTACTA AAGGTTTTCC AGCTGTTGAA AGGTCTGTAT CTATATCAAG
    91561 ACCTCCACCT CCACCTGATT TTGTCTGCTT TAATTCTATT GGCTTTATTT CTTTTGGTTC
    91621 TTCATATAAG CCAAGAAAGA AAGGAATTAT GTATCCATCA CTAAGATTAT TTTCTGATTT
    91681 TAGTTTATTA AGTTCTTCAA CAAGATTTAT ACCATCACTA TAAGCTATTT TTGCTCTTAC
    91741 TAATTCTTGT ATTGCTCTTT CTTTATATTG CGGAAAGCTT TTTGTTTTAT CTAATATTAA
    91801 CTTTTTAAGT TCTTCGTAAT CCAATTTTAG CTCCTTATGA GAATTATATC ATAAGGAGCT
    91861 GTTTTTGTCA ATTCATTTTT TCGATTTCTT TTTCGGTAGG TAATCTGTTA ATTTGATAAA
    91921 CAATTATTGT CCATTGCTCC TGCATTTTTT TTAAAAAACC TACACCTGCT ACATAATCAT
    91981 TTGCAAACAA TGAATTATTA TGTAGTTCTT CTTTTGAGGT TTTAAGAAGA ATTAATGGAA
    92041 ATTCTTCTTT GTTTTTACCT ATAAGATTAA AAGCAAAATA ACCACCACCT ACATCAACAG
    92101 GATTAGTTGT TAAAATTCCA TTAAATGTAA TGCAATTAGC TATTTGCGGT GCCTGTGCTT
    92161 CCAAAACCTG CTGCTCCTCT GCTTGTTGAT TTAAATTCAT ATGTTGATCC TAAATATTTT
    92221 ACACTATTTA TCTTAGGTAT GCACATAGGT ATAAGTTGTG CTATCTTTTT ATGTGCTTCT
    92281 ATTTTAATAG GATCTACCCC ATGATTACAC AACACCACTC CAATTTCACC AGTATATTCT
    92341 TGATCTACAA CACCACCTAT AGGGAAAAGA CCAAGCTTTG AAGCATTGCC AGAAGTGCCT
    92401 TCTATTTTTA GCATTATTTT CCACTTTTTA GCGTCTTCTG GTTCAACAAA AGAAGCTTGT
    92461 ACAGCAATAC CTGTAGATAG CTTTAATTGC TTGGAAGGAT AAATAATAAT TTCTTCTGTA
    92521 GAAAATAAAT CCCAACCAGC ATCACTTTCA TGTGCCTGAA TGGGCTTTTT AATATTATCT
    92581 CCAAATGCTT TAAAAAATAA ATTTAACATA TTTAAACCTC TTATATAAGA GAATATCATA
    92641 AAATAAGTTT TTTGTCAATA AAAAGTTAAT TTTATGGAGA AAAATATGGT TTCCAAAATA
    92701 GATTTATTTT TAAATAGAAT AATAAAAGAA GAGGACAATA ATAACTCTTT AAAAGAAGCA
    92761 CCATCAAAAT CACAAGCAGC TGCTTTTATT CAAATATTAA AAATTCTAGA TGATCAAAAC
    92821 ATAGCAGATA TTATTCTTAA TATGAACAAA GAAGATGTAA GCTCTATAAT TAGTGTTTTT
    92881 AAATCAGTAG ATAAGAATGA TGATAAAAAG CTTGCTAAAT ATGAATTTGT AGATGAAATT
    92941 GGAGAGTTTT TAAATAATAC TTCTATAGAC CTAGAAGAAA TTGCGGCTAT ATCTTGTATC
    93001 TGCTCTTTAT TAACAAGATA CAAAGACAAA AATGTTTTTA CAAAAGAAAG TAGTCTTATA
    93061 TTAAATCCTA GTAATGACTT AGTAAATGTT ATAAATGGAT TAAAAAATAA AGCTTTATTT
    93121 TATAAATTTT ATAATAAACC TAATAAAGGT TTTGTTGGTA GTGAAGCTAA ATATACTTTA
    93181 AAACCTGAAT ATTCTAAATT AAATGATGCT CTTAAGGCTT TTGGGCAGTA TAGATTTGGA
    93241 AATGATTTAG AAAAAAATTT TGAATCTCTT GAAAGTGCTA AGGAAACACT TTTGAAGATA
    93301 AAAGACGGAA AAGATATAGA CAGTATAGCT GGAAACTTTA GAGCAGAAAA TGAATATGAT
    93361 CAGCTTAATA AAGACTTAAA ACGAGATATA AAAAATAGTG AACAGCAAAA AAAAGACTTG
    93421 GAAAATGAAA TTGCGAAAAC AAGTGATAAA GATTCAGAAG AAGAACATAT AGTAAGTAAT
    93481 GAAACTAATC CAAACAATCC TTTTGGTCTT GGAGTACCTA TTCCAGATGA TAAAGAAATA
    93541 GTTAAAAGAG AAACTGCTGA AAAATTTATT AATGATTTAA AACAAATTCT TCAAGATAGA
    93601 GCTAATAAAA TTTTAGATAG TTTTAGAAAA AATAAAAGCG ATTTAAAATC AAGAGAAGAT
    93661 GATGAAATCA ACAAAAAGAA AGAAAAAAAT AATATAAGAG AGTGCTTTAC AAAAGCAGGA
    93721 TTTGTTTTAA AAGAGACCAA AGATACAAGC GAAACAATAG GTTTAAATTT TGAAACTTAT
    93781 TTAGAAAAAA AAGTTGATGG TTTTGATTCT TATACGAAAG ATTTTTTAGA AAAAACAAAC
    93841 AGATATATAC TTAAATATAA AAAGGCTAAG AATTATGAAG CAAGTCTTGA TATTATTAAT
    93901 TATTTATTTA ATACTTATGT TGATTTGGCT TATACTGTTG CTTCTATTCT TAAAGACTTA
    93961 AAAAAACATC AAAAAGTTCA TTCTGATTAT CTTAATGTAA AATCAAGACA ATATGATGAA
    94021 AAAAACTATA AAGACCCAGC AAAGAAAGAT TTTGATGCAA GAGCGGCTAA TGCTGCTTTA
    94081 GAAAGAAATT ATAATAAAGT AAAATCTTTC TTTACAAGAG CAAAAAATGA TGCCTCAAAA
    94141 ATTGCTAAAT ATATTTTAAT TAAATTAATT TCTGATAAAA ATATAACAAC GGTAGATGGA
    94201 TTTAATAAAA TTATCTATGA AAAGAATTTT GATAATTTCA AAGATATAGT TGGAGTTGGT
    94261 GATAGCGGAA AAGTTTTCGC AACAGACCAA TTTTCTGTAA AAAAAATACA ATCAGAAATT
    94321 GGCAATGGTT TTGATCTTTC TAATATGAAG GCAGTACCTT ATAAAACCCC AGTTTCTTTA
    94381 ATTACACAAG GCGGATTAGA TATAAATTCT TTATCAAATG ATGTCTTAAA AAAGATAGCC
    94441 AAAGAATATG AAAATGAACC TATTTTTAAA AATGCCTTAG AGCAAGCAGA AATATATATA
    94501 AAAGCCTTTA AAGAGCTTAG AAATATATTA TTAAATGCTT CAAATAAATC TTCTATTGCA
    94561 ACAGAAGGAA TTAAAGATTT CTTTATGGGA AGAAAAGCAA AATATGATGA TGAAACAGAA
    94621 TTTAGTAATA AAAAATCAAA AGACAATAAT GTACAAAATT ATATAAAAAA CAATAGCTAT
    94681 GTAATTTCAT TAAAACATCC TAATGGATAT GATTTTGACG GTGAAGGCCC AGAAGATGTT
    94741 GCTTTAAGAC AAATATTTAA AGGATTGGTA GTGCTTTCAA CTGGTAATCA AAATGAGTGG
    94801 TTTATTATGA ATGGAGAAGT ATATAAAAAT GCTTCAAAAA TGAATATACA AAACCATAAA
    94861 AATGAAGAAA TTCAACAAAA GCAGGAAGCT CAAAGGCAAC AGCAACAACA AAGAGATTTT
    94921 GATAAAAGTA ATAATTTAAC TAATCAACAG CAGCAAATTG TTCAAGGAAT GAAAGATGCT
    94981 CCAGATAATT CTGTAGATAC AGAAGCAAAC GCTGCAGTAG TAACATCAAA TGCTGTAGAT
    95041 AGTACATATC CTACAACTCC ACAACAAAGA ATTAAAAAGA TTTGCTATGG AATATCACCT
    95101 GATGGAAGAT ACTCGATTAA ATCAAAAGAA TATTTTAATT AAATAATAAA GGCTGGAAAA
    95161 TATCCAGCCT TTATTATTAT GCTACTATTT TACTAAATCC GTTTTCATCT CTTTCTATTT
    95221 TTATTTTAGA AGAAATTTCT TCTTCCAATA ATGGATTATG ACTTACAATA AAAATTCTTA
    95281 ATTGTTTATC AAAGCCATTA AGTAAATTTA ACATTGCTTT CAAGCCATAT TTATCAAGGC
    95341 CTTTATCCAT TTCATCCATT ATAAGAAGAT TATTATCATT GCTAAAGAAT ACTCTTGCCA
    95401 CACTAAACAA TGCAAAGTTT ATTGCAAGTT CTGCTCTTTG TCTTTGCCCT TGGCTAAAGC
    95461 TATTAAAATC TACTACATAG CCATCCATGG TAATTTTATC ATTTAAATCT TTATCAAATT
    95521 CTATTTTGAC ATCTTCTGTA AAGAAGAATG GAAGATACTG ATTTATTTTA GTATTAAATA
    95581 AATCTATCAT CTCACCAATA AAATATTTTT TAAATCCACC AGATTTATTA GAAAAACAAT
    95641 CAGCCAAAAA ACTATAATGA AATAAATCAT TATTTACTTT TTCTATTTCA TTATTAATTT
    95701 CTAGCATATC TTTGTTTTTT ACTTCTAATT TACTTTTTAA ATCTTCTATA TATGTTTTGT
    95761 CATATACTGT TGAAACGGAA GCGTTTATAG CAGAGATCTG TTTTTCATAA TCTTGAATCA
    95821 ATTTTTTGTT TTCTTCTATT TTTGAAGAAA TAGAATTGAG CTCTTCTATT GTATAATTAG
    95881 TGATTTCAAG TTTTTCTGCT TTTTCTTTCA AAGAATTAAT TTCTTTTTCA ATTTCTTCTT
    95941 TTTTAGAAGA ATTTAAAATA TTTTGCTGTT GTATTTCATT TAATTTATTC AAGGCAGAAT
    96001 TGTATTGCTC TATGGCCAAT TCAGTATTTG GAATAAAATC TGTATTAAGA TTTTCTTTTA
    96061 TTCTATTATA ATCAGAAATT AAAAAATTAT AATTTTCTCT TTCATCGTTT AAAGAAATAT
    96121 TACTTTGTTC AACTTCTTTC TTAAAATCTA TTAAATCAAG TTCTATTTCT TCAAGCTTTT
    96181 TAGAGGCTTT TTCTTTTTCT TTTTCTGCTT TTTCAGATGA AAGATGTTGG CCACAAAATG
    96241 GACATATTTG CTTTTGAAGT TCTACTATTT TAGTAATATT TTCTTCTTTT TCTTTAATTA
    96301 AATTATTTAT GTTTTTATTT AATTCATTTA TTTTTTGTTT TAAATTTTCT TGATTAGATA
    96361 ATGATAATTT ATATCCATTT TCTCTTATTT TTAAAATTTC AGAATCTTCT TTATATTTTA
    96421 ATTCTTTATT TTTATTTTCT TCAAAATTTA TGTTTTTATA TTTTTCAATT ATCCTTTCTT
    96481 CATCAATAGG AATAGAAACA ATTAAATTGT TAAGTTCTAT TTTTAATTTT TTTATTTGAT
    96541 TTAAATATTC TTCCTTAAGA GAAGTATTAC CAAGCTTAAG CCTTTCATTA TTAACATTAA
    96601 TAATAGATAA TTCTTCTATT TTTTTATTTG TCTCATTTAT CTGTTGATTT AAATAATCTT
    96661 TTTCTACCTT CATAGAAAGT AATTTAGTTT TGGCATTTGA AGAATAAGTA TCTATTGTGT
    96721 TAGATAGTGT GCTTTTTTCG GCTTCTATAG AGGCTTTTTT AGTATTAAAT TCTATAAGGC
    96781 TGTTATTTAT TTCTTTTATA ATTGCTTTTG TTTCTGTATA AATAGTGGTT GCTTCCTTTA
    96841 AGGAAAGAAT ATTTTCAAAT ACGACAAGTC TTTCAGAAAC TTTATTAGCA AGAAAAGCAG
    96901 AATATAATTC TGTACTAAAA ATACAAGAAT TAATAAATGC GATATATGGC ATTTTTATTA
    96961 AATCTATTAT TATATTATTT GTTTCAGAAG CGGTATGACC TGAAATATCT TTATCACCTT
    97021 TGAATAAATA AATGTTATTA TTATGTGTGG TATGCTTTCT ATATCGTATT ACTTTATAAG
    97081 ATTCATTATC TATAGTAAAT TCTACACCTA CTTTACAATC TTTTCCAATA TATCTATTAA
    97141 CAATTCCATC TATTGTATCA GTTCTATATT TTCCATAGAA AGCAAACAGT AATGAATCTA
    97201 TAATACAAGA AGATTTTCCA TAACCATTTA GACCAGTAAC GCCAGTTATA CCGTTTCCAG
    97261 ACATGTTTAA GGTCTGTTCA TTATTTCCAT ACCTAAAAAA ATTTTTTAAA GTAATTTTAT
    97321 TTATTATCAA AATTATCTCC TATTCAATCT CCATTATTGT TGTTTTTGAA TTTTTGTTCT
    97381 CATCATCAAA AGTTATATAA TAAATATGAG GTAGACTAAT ATTATAATAA TAATTTTCTC
    97441 TATAATAATA AAAATTTAAA TTAAAATTTT GGTTAATATT GTTAATTGGC ATTTTTTATT
    97501 CTCCTTAAAA TATTTTTATA ACAATTAAGA AGTTTGTTAT TATCTATTTC TGATGCTTTT
    97561 ATCTCTTGTA GATATTTAGC GGCAGATTGT ATAACTCCTT CATTTATATC TATTCTATGT
    97621 TCATTTTCAT CGACTATTTC TTCTTTTATA AATTCTGGAT TTATTTCTAA AGCTCCACGT
    97681 TCTATAAGAA TATCTCTAAG TTTTACAAAA TTTTCTACTT TTTTGCTTAT TTGAATTGTT
    97741 ACAATTTTAT TACTATAATC TATATTATCA TTAAAATGTT CAGCATTTAT AGTTATATAA
    97801 TCAGGGCCAT TGTTATATTC TATTAATTCA TATCTATCAC CATCTATTAT TGAAAAATAA
    97861 TTTTTCTTTC CACCCTCATC TTTTCTAGTA GGGTATGGAG AACCTACAAA TTCAAAATTC
    97921 CCTCTATGTT GCTCATGATG AAGATGACCT GAAACAACAA GATTATATTG ATCAAACATT
    97981 TCTGTTGTAA AACAACTTTG ATCTATTTTT TTATTAGGAT TGTAGTAAAA ACCTTCTACT
    98041 TCCAAATGAC CGAAAAGAAC TCTTGACTTA TTTGGAATAT TTTCAGGATT ATCTGTATAA
    98101 GACATAAAAT CATAATCATA TCCATCTATG TTAATTGTTT CACTTTTTTT GATAAAATGT
    98161 GAAAAAGATG AAAAAGTTTC TACAAGTGTA TCAGTGCCAT CTTTATCTTT TAATTCATGA
    98221 TTTCCAATTA TTGTATATAT ATTTGCTATT TTTGACAGCT CTAAAAATTT CTTAAATACT
    98281 GGAACAAAAG CTGTCGATTT ACATTCTGGC GTATCAAATA AATCTCCAAG ATTAACTATA
    98341 TTTTTTATAT TATGTTCTAT ACAATAATTT TTTATATCAT CTAAAAAATT AAGAACCGTC
    98401 AATGTTCTTA AAGGATCTTT TTTAAGATGC AAATCTCCAA ATGCTAAAAT CATTTTAACT
    98461 CCTTAGTTAA ATTATAATTT AAATTATTTT TTTAGTCAAC TAAAACTATA CTTAAAAATA
    98521 ATTTTATTTA TAATTTTTAA TAAGATTAAT AGTTAATTAT AGTGATGAAA ATCACCTTAA
    98581 CTCCTTTTGG GATAAAAATC CCACATCTTT TCTTCGGCGG CAGAAATGCC GCTCTTTTAA
    98641 GATAAAGTTA AGTTTACAGG ATAACAATAA TGGTAGAATT AATAGTAAAA AATTGGGGAA
    98701 CAATAGTATC TATTCTCTCT ATTGTAATTA CAGGCATTAT AACTTTATAC AAAGCTTTTA
    98761 GTAAGATAGA TAAAAATACA GAAGATATAA AATCTTTGAG ATTAGATTTG GAAAAAGAAA
    98821 AGAACCAAAA CAAAGATAAC TATAATAAGC TTGAAAAACA TATAAGTTCA AGCATTCAAA
    98881 ATTCAATAGC ACCTATTTTA TTAAAGCTTG AAAAAATAGA TAAGCTCGAA GAAAGTATGC
    98941 ATGAAATGAA ATCAGATGTC AATGTCATTA AAAATGACAT AGGAACAATA AAAGATAGAC
    99001 TTGACAAGCT TGAAGAAAAA ACTAATTTTT AGAATACAGG CGGTTTTAAA CCGCCATTTT
    99061 TTATATCCAG TCTATTAACG GATTTCCTTT AAATCCTTTT TCAAATATAA ACCAACAAAA
    99121 GCACATAGCA CTACTGGCAC CATCATCTTT ATCATTATTC AAACATTTAA TTCTATTAAC
    99181 AAATACAAAT ACATATTTAG GTGGCTGCTC TTCAAACAAC TTAAATCTCA TTTTTCCTTC
    99241 AAGATATTGA ATTTTTGCAA GATGAATTAA ATATTCTCCA TTTTTTAATA AATTTAAAGA
    99301 ATGTATAGTT TGACTTAAAA CATCTTTATA AGGAAAATTA GCAATTATAG AAATATTGTC
    99361 GTTATTTATT TGTTCTCTTG TTACTCCCAA AAAATCTTGA ACGATTGTAT TTGGATACCC
    99421 TCTGTCTACA ATATCAAAAC AGATGTAATT TTTATATGGA TATATCTGTT TTAATGGCTT
    99481 TACAATTCCA CCAGAACCAA CTCCAGGTTC TACAATAGTA GAGCTTAAAT TAATATTATA
    99541 TTTAATAAGT TTTTTATTTA ATTCATTAAT AGCAACAGCT GGCGAGGAAT AAAAATCATC
    99601 CGTCTGCCTT TCTTTTTCAG AATGATTAGA AGCTCCTAAA TTTGTAAATG GACTAATTTT
    99661 TTCTTTTTTC ATAATTAATT ATTATAGTTC GATGAATTAA AAAAGTCAAG TTAATTTTAT
    99721 GAAGATGGAT ATATATACTA TTATAAATGA ATCCAAAGAT TCTAAATTAT TTGAATTAGA
    99781 CGAGGTTGAA AATTTATATG CCTTAACTAA TGACAGTATT CTTTTTAATA TAATTGCGAC
    99841 AGATGAAAAA AATAAAAATA AAGATGAAGA ACAGTCATTT ATAGCAAAAT TTGCTGAAAT
    99901 AATATTAAAA AATAAAGATG ATTTTTGGAA TGCTAAAAAT AATGATAAAT TGTCAGATTT
    99961 TATTAATAAC CTGTCAAAAG AAATAAAGAA AAAAATAAAA CATAGTAAAA AAATAAAAAA
   100021 AGAATTATTT GAGAAAATGA ATAAAGTTGC TGAAAACTAT GGAAGCAATA TAAAAAGTTC
   100081 TGAAAATCCT AATTCTGTAG TATTTAAATT ATTTTTAAGT GATTATAATT CAAAATATGC
   100141 TTTTACTTGG AAGGCATTTA AGGAAACTAA AAAAATATAT GAAAAAAGTC ATGTTCTTGA
   100201 AGGAGAAGAT ATATATATTT TAAAATCCTT GCTTGAAAAA GACCCAAAAA TTGATAAAGT
   100261 AGTTGATTCT ACTATTTTTA GTAAACAAAA CAGACCATTA TCAAAAGAAA TAATAGACAA
   100321 AATTAAAGAA AAAATTGGTT AAACCGAACG GACAAAATTG ACTGTTCTTT AGTAACATTA
   100381 GTACTAGTAA AATATTAATT AATAAAAAAG GTAGTCCAGC TAGACTACCT TTTAAGTTAT
   100441 AAATTAATAT CTTTTAAATT ATTATCATAA TTAGTATGAT ACTCAAACGG ATGAAATAAT
   100501 TTTTTTAAAT TAAATTTATC TCCAACTTTA ATTTTATTTA TATGTCTTCC GATAGGAGGT
   100561 ACTTTTGTTA CTATATCATT ATTATTACAA TATTCTTTAA AATCCTTACA ACAGCTTTTG
   100621 ATATATTTTG CTGATTTTTT ATCAAAACAA ACCTTTGGAC AGCCAAAAGT AATTACTGTA
   100681 GGTTTTATAC CAGTTCTAAA AAATAAATCC TCAGCAGCCA AAGTAGACAT AGCAGCTCCA
   100741 TTTGACCATC CAGAAATAAT TACTTCTTTT ATATCATCTT TTTTTATTTT ATCAATTAAT
   100801 TCTTTCATAA TTTGATCATT ACCAGAATGA TATTCTTTTT TAAAGCCAAT ATGGACAATT
   100861 AAATGGCTTT TACATTTTTT ATAGCCTTTT GCAAATACAG GAAAGAAATT TAAATTATCT
   100921 TTCCAATCTT TAGTGCCATT ACTGTCTTCA AAATATAAAT AAAGAGTATT TCTTTTTTTC
   100981 TCAATAAAAT AATTTAATTC ATGTCGTTTT GTAGAAATAA TCTTCCAATC CTTTTTCTTT
   101041 TTTAAATAAG TAAATAATTC GCTATCTTTC ATTTTTTAAC CTTTATAATT TATCTTTTTC
   101101 CGTTAGTGAA AATCTTACAG TATTATTTTT TTACTTGACT TTTTTTAAAA CATACGTTAT
   101161 TATTAAAGAT AATAATATGA ACGAAAATTC AAAAAAAATA GTAACAGAAT ATATTTTAAA
   101221 TAAATTTTGG GAAAAAGCAA ATGCTAAATT AAATGAAACT ATAAATAAAA ACATAAATAC
   101281 TTTAAAGGAA GAAATTTCTA AAGAAATTAC AAATAAAGTT ACTGAGTTAA TAGCAGATGC
   101341 TCCTGAAGAT TTTAATACTC TTAAAGAAAT TAGTGATTGG ATAAGTACAC ATGAAGAAAG
   101401 TGCAGCTGCA ATGAACTCAA AAATAGAAGA TTTAAATAAA AAATTAAGTG GCGTATTAAA
   101461 AGGAACTATA AAAGGAACAA CTATTACGTT AACAGCTATA TAATTATTGA CAAAATTGAA
   101521 AAGATAAATT ATAATTAAAG AAAAATCCTA ACAGCATTTT TAGCCCATTG GCATATTTAG
   101581 CATTTGTTAG GTAGGAGAAT ATATATGAGT AATGAATTTA CAAATGATGA TTTTCAGAGC
   101641 ATGATTTCTG AAATGGAAAA TGAAAAGAAC GCAAGCACAT TCAAGTCACC CTACTGGAAA
   101701 CCTGCAGCAG AAGGAACTTA CCAGTTAAGA ATTATTACAC CACTTAAACA GTTTGGTGAA
   101761 AAGCTTTTCT ATGAAAAGCA TAAGATGCAT TATCTTGGTC AGAGGGGTTA TTATTGTCTT
   101821 AATCAAACTC TTAAAGATAA AAATGGAAAT GTTCATGAAC CAGAACAATG TCCTATTTGT
   101881 GCCAAATCCA GAGCACTTTA CAATGCCTCT ACAAAAGGAA CAGAAGAATG GGATTTAGCT
   101941 GGAAAGCTTA GAGCAAAAGA TAGATATGTA TGTCGTGTAA TTGTTCGTGG AAAAACAACA
   102001 GCAGATGGAC AAGATGATGA AACAAAACCA GAATTTTGGG AATTTGGTAC AAAAATTCAT
   102061 GGATATTTCT TCGATCAAAT TAAGTTAGGC GAGGCAGGTA ATTTCCTTTC TTTGAAAGAT
   102121 GAAGGAAGAG ATTATAATCT TGTAAAGAAA GGTTCTGGAA GAAACACAGA CTATTCAGGA
   102181 TCATGCCTTT CTATGAAACA AACTCCAATT TTCACAGATG TAGAAAAGCT CAAAAAGCTT
   102241 TTGGAATATC TTCCAAAAAT GGAATATTCA CAGCTTGTAG AATTTGTTTC GGCAGATGAG
   102301 CTTAAGAATG CTTTGAATGA TATGCTTAAC GGCCCAGCAG CAGCAGTAGA AGAAAATAAT
   102361 AACATTTCTA CAACAGAAAC TGTTTCTGTT AATCCTACAA CTCCAGCCGC AGAAGAAAAA
   102421 GTAGAAGATA TAGATGCTCT CCTTAATATG ATTTAATCAT AAAAGCCCCT ATGGGGTTTG
   102481 GAGAATATCT TGATGAAGCA AGAAGAATTT GTAGAAAAGT GGCAAAAAAG ATTTCCAAAT
   102541 TTTAATTTTT CAAAAACAAT CTATAAAGGC TCTAAATTAC CTGTAAAAGT TATTTGTGAA
   102601 AAAGGTCATC TCTTTACAAG AGTAGCAAAT CAAATGTTTA GAGGTTGCTC TGTATGTGGA
   102661 AGACAAAGAA GTATAAAAAA GCATACTAAT ACAATAAGTG AGCTAGAGGA GAGATTTAAA
   102721 CTAGTCCATG AAGAAGAGTT TTATATTCCA ATTTTTACAG AAGGAAATCT GCAAGAAAAA
   102781 ATTATAGTAA TTTGTAATAT TTGCGGAGAT ATTTATTTAC AGACAAAAGC TTCTTTTTTA
   102841 AGTGGCCGTG GATGTAAAAA TTGTGATAGA AAAATAAAAT CAAATTTAAA AACTTTTACA
   102901 ATAAAAGAAT TTATAGAGAA ATCAAAATTA ATACATGGAA ATAAATATGA TTATTCTAAA
   102961 TCAATTTATA TAAATAAAAA AACAAAGCTT GAAATTATTT GTCCTAAATG CGGAAATAGT
   103021 TTTTTTACTA CTCCGGATAA TCATTGGAAG GGAAGCGGAT GTAATATTTG TAAAGTATAT
   103081 CAGGGAGAAG AAAAAATAAA ATCTTATCTA ATTGATAGAA ATATAATATT TGAAAGCCAA
   103141 AAAACTTTTG ATGATTTAAG GGACAAAAGA AAATTAAGTT ATGATTTTTA TATTCCAAGC
   103201 AAAAATTTAT TAATAGAATA TAATGGAAAG CAACATTATA TAAAATCTTT CGGAATGGAT
   103261 TCTAAACAAT TTCATTTGCA GCTTCATCAT GATTGGCTAA AACGTAAGTA TGCCAGAGAT
   103321 AATAATATTA ATTTATTAAT CATTTCTTAC AAAGATGATA TAGATAAAAT ATTGGAGTAT
   103381 TTATGATAGA TTTTATAAAA TTTATGCTGG ATGGCAGTAT ATTTAAAGGA ATAGTGTTTA
   103441 TAATTATTAT TGTTTTTTTT TGTGATTGCT TGGAGGAATT GATTAATTTT ATTCCGAATG
   103501 TAATAAAAGC CTATAAAAAG GAAATAAATA ATTTCTATGT AAGTGAAAAA AACATAGATG
   103561 AAAAATTTGT AAAAAAAATA AAAGAAGCAG CAAATAAGAG CAAATGATTT TAAGGAGGAA
   103621 AAATGGCAAA AAACAGCGAA TCCATTTTGG ATGATATTAT TAATCAAGAA TTTACAGAAA
   103681 TGAAAGATCT ATCAAAAGAA GATACATCGG TTTCTCATTG GATAGATTCA GGTAATTATG
   103741 CTCTTAACTA TGTTTGTAGT AAACATTTTG AAGGTGCTTA TCCTGCAGGA CAGATTACAG
   103801 CACTAGTGGG CAAAAGTGGT GCGGGAAAAT CTATGTTACC AAGTTTTGCT TCAAAAGATA
   103861 TTTATTTTGA CAGAGTAATA GTTTTAGATA GTGAAGGCGG TGGAACTGGT TCTGCTCTTT
   103921 TTAAATTTGT TAATGCTCCT CTTGAAAAAA TAAGATATAT GACTGTAAAA ACATTAGATA
   103981 ATTACAAAAT AAATAAAACT AATGGAAAAA TGGAAGAAGT AAGTGACAAA GATATGCCAG
   104041 CAAAAATGTC TACGGACACT TTTGAATATC ATATGGGTCT TAATCTTATA CTTAAAAAAT
   104101 TATTATATGC TCTCGAATAT AATCATTCAG AAGAAAAAGT ATTGATTATT GTTGATTCTT
   104161 TATCTAATAT TAGTTCTGTT AGAAAATTGT CTGGCGTGGC AGATATGGGA AAAACAAACC
   104221 AATTGCTAAA CCAGATGTTT AGCAGTCTTG ATACTACACT TGCCAATACA AAAGCGACCC
   104281 TTATGTTTGC TGGAAAGGTT TATACTGATT TAAATAATGC ATATAATACG GAAGGAATTG
   104341 TAACTGGTGG AGAATCAGTA ATGTATAATC CATCACTTAT GTTGAATCTT ACAATTCTTC
   104401 AGGATAATCC TGAGCTTTCA GATGCTGAAT TAAAATCAGA AAAAGAACAA AGAAAAACAG
   104461 GTCTTGGAAA TTCTATTAAA ACAATAAGAG TTAGAGTAAA AAAATCAAGA TTTGGCACAG
   104521 AAGGCAGAAA TGCTTGGGTA ATTCTTGATT CTACTTATGG TCTTACTAGA AACAGCGGTT
   104581 TATTCCAACT ACTGGTGGAT TTTGGAGTTT GTATTAAAAA TGGTACTAGA TATTCTATCC
   104641 CTGGAATTAT CGTAGATGAA AAAGGGAAAG ATCTTTATTT TTATAAAAAA GATTTTCCAG
   104701 AGATTTTTTC AAAAAATGAA AAGGAGTATA TAGATAAGCT TCAGAAAGCA ATGGATGAAA
   104761 AAGAAGAAGA AATAAAAAGT AAAAGATTAG CACTTAACAT CAATGATACT GATGAAGTTT
   104821 CTGATGAAGA AAACAATGAG GAAATTAGCA CAAGAGATAT GATAAATGCT ATGGAAGCTG
   104881 AAATGGAAAT AGATAGAGAG GAATAGGAAA TTGGGAGAGC AATCTCCCAT TCATGTAAAA
   104941 TGAAGAATAG CAAATTAATA ATATTGCTAT CGTTGGTGGT TATTGTTTGT ACATCCTTGC
   105001 TTTTAACATT AATGTTTATA ACTGAAAGCA ACGTGGCTAA GAATAAAAAA ATATTATATA
   105061 TAGATAATAT TGTCTCAAAA GAGGAAATAG TAGAAAGCAT AAAATTAAGT AAAGATGATA
   105121 AAGTGCTTGA AATTACTAAT GCAGTAAAAA AAGCATCAAA GAAATATAAA ATTCCAAAAG
   105181 AAGTGATATA TGCTGTTATT TCAACAGAAA GCTCTATATG GGGAATAAAT GAATTAAATT
   105241 CTGATAATTT TATGGAGGTA AATCATAGAG CTAAATCATC TTGTAATTGT ATTGGACTGA
   105301 TGCAGGTTTC CAAATATGCT TTGGATGATT ATAATAGAAT AAATAAAACA AATCATTCTA
   105361 TGAATGATTT ATATGATATT TCTATTAATA TAGAAATAGG TACTTGGTAT TTTAGTCAGT
   105421 TTAGAACTGT TGCCACTACT TGGATAGAGA TGTATGTAAT TTATAATGTT GGATATGGAA
   105481 TGTATAATAA AAATAATAAG TATTGGTTTT ATGACTTAAA CGACGCTTGG AGAAAAGAAA
   105541 AAAATAGTTT TTTCTTTATG AATAATTTAT ACCCGCCAAC TGATAGCAAT CATGGAATGT
   105601 ATGGTGAAAA CAAACTGAAA GATTATTATG CGAAAAGAAG ATTCGAAATT TGTTATGTCT
   105661 TGTGTCAAAA ATATTATTGA CAAAAATTTT AAAATATAAT ATAATCTTTT AAAGGAGTTA
   105721 AAAAATGAAA ATCAAAGAAA TCAAAGCCAC TGGAAAATAT GTTGTAATTA AGGTAAAAGA
   105781 AGTTGCAATG TCCATTGAAA CAAAAACAAA ATCGGGAATT ATTCTTCAGA CAGAAAATAC
   105841 AGATGGTCAG AAAATTAATA ATAAAACTAA TACCGGAAAA GTAAGAGGAA AATTTATTAT
   105901 TGATTCTATT GGGCCAGATG TAGATTTGGA TAAAATGGGT TTTAAAATAG GAGATGAAGT
   105961 AATCATAAAT GATTATGATG CTCAAACAAT TGGTGATAAA GACAATACTT ATGTTTTGTG
   106021 TAAAGCAGAA TCTGTAAAAG CAGTGGTTGT AGCAGAGGAA TAAGAGCAAG CCCGGCGATT
   106081 TGCCGGGCTT TTAATTTATG AGAAAAACAA CTGAACAGTT TATAGAAGAT AGTAAGAAAA
   106141 AATTTGGTGA TAGATTTGAT TACTCTTTAT GTAATTATAT AAATAATAAA ACAAAAGTTA
   106201 TTTTAATATG TAAAAAGCAC AATAATAAAT TTGAAATAGC TCCAAAAATA CATTTATTTA
   106261 AAAAAGGTGG TTGTAAATTA TGTGCTTCTG AGAATAGAAA AAAATCTTCT AAAATGTTTA
   106321 TTAAAACAAC TGAACAGTTT ATAGAAGATA GTAAGAAAAA ATTTGGTGAT AGATTTGATT
   106381 ATTCAAAATG TGTTTATACA GGAGCAGTTA ATAATGTAAC TCTTATTTGT AAAGAATGTG
   106441 GCAATGAATT TGTTATAAAT GCTCATGGAC ATTTAAGAAC AATAGATGGT GGTTGCAAAT
   106501 TATGTGCAAT TAAAAAAGTA TCAAAATTAA AAAGAATTAC ACAAGATGAA ATTATAGAAA
   106561 AATGTAAAAA AAGAAGCAAT AAATATGATT ACTTAAAAGT AAAATATATA GATGCTTATA
   106621 CAAAAATAGA AATAGTATGT AAGAAACATG GAAGTTTTTG GATGCTTCCA TATAATTTTT
   106681 ATGGAAGTAA TCAAGATTGT CCAAAATGTT TTCTTTCTAA AATGGAAGAA GAGGTTTCAA
   106741 ATTTTTTAAA AAGTAAAAAT ATAAAATTTG AAACGCAAAA AACTTTTGAT AATTTAATAG
   106801 ATATAAGAAA ATTATCATAT GATTTTTATA TTCCAAGCAA AAATTTGTTG ATAGAGTGCC
   106861 AAGGGGAACA GCACTATAAA TCAATTGAAA TATTTGGTGG TGAAAAACAA TTCAGACTTC
   106921 AAAAACATCA TGATTGGTTA AAACGTAAAT ATGCAAAAGA CAATAAAATT AATTTAATAG
   106981 CAATACCATA TTGGGAAAAT ATAGAAAAAA TACTAGCTGT TTTATAAAGT TAATTATATG
   107041 AAAGATGCGG CAGAAATGTC TTTAGAATAT AACAAGACTT TTATAAAAAA TAAAAAGATT
   107101 TTTATAGATT TTAATATATA CACAACAAAA AAAGAAAATT TAAAAGAGCA AGTTCTAAAA
   107161 AGGCTTCAAA AAGATTCTTC TTTTTTTAAT ATAGTTAAGA TTAATGATAA GCAGGTTGTT
   107221 CTCTCTTTTA ATGATGCTTT ATGGTTTGAT AAATCTATAA AGCAAATAAA GGATACAGAA
   107281 GATAGATTTA AAAAAAGAAT AGTATTAAAC AGACTTCCTT ATATTATTTT AAATAATATT
   107341 AATAGCTATG ATATTTCAAA ATATATAATT GGAGCATTTA GAAATTATTT AAATAAAAAC
   107401 AAAAATATAA GAGATAGAGT TTCAAATTGT ATAGTACAAA ACATACCTGT TGCTAATTAT
   107461 AAATTTGAAT TTGATGGAAA TATAATAATT ATTTTAAAAC CGGAATTTAG GCACAATATT
   107521 ATAGCGGTTT TAAAATCAAG AAAAAATAAA GAGTTGAAGA AAATGGATTT TGATTCTTCA
   107581 GTTTATACAA TACTTCAATG TCGAAGAAAA AAGTAAGCGG AAGTTTAGAC AGAAACATAA
   107641 GACAGTGCCT AGCTTATGTT ATTAAAAAAA ATGGCCCGTT TAGATGGAAT AAAATATTGG
   107701 GATTTACAAA AGAAGATTTT CTAAAGCATA TAAAAGAAAA TTTTGAAGAA GGCATGACTT
   107761 TTGAGAATTA TGGAGAATGG GTAATTTCAT TTAGAATCCC AAAAAGGTGC TATAGTTTTA
   107821 AATCCATAAG GGATGAAGAC TTTAGAAAAT TTTGGAGCTT AAAAAATATT ACTCCAAAAT
   107881 GGCTTATAGA TGCACAACAT CAAAAAAAAG AAATAAGCAA AAAAATACTT AATAAATATG
   107941 GGTTATGGGA CATACTCCCA ACAGGAAATT TTGCTAATTA TTTAAAAGAT TGACAAAAAA
   108001 TAAAAAATAA ATTATAATTA AAGCATAGTA AATATTTACT ATGCTTTTTA TTTTTAAAGG
   108061 AGTATTAATG AAAAAAACAG AGTATGTTTT GATAGGAAAT GCTGTTATAA TTAAGAATTA
   108121 TAAAGATTCT ATATTTTTAA ATAGTGCTGA AACAGATTTG TCAGGTATAA GTGATGATAA
   108181 ATTAAAACAA GAAATCTTGG AGAATGGTTA TGCTTCTAGA ACAGAAGAGG ATACATTAGA
   108241 AGATATAGAA GAAGAAAGAC TATCAAAAAT TGATAATTTT GAAAACAAGT TGAAAGGAAC
   108301 AGAAGAAAAA ATGAAAGAGA TTGAAGAAAA AGTAAGTGAG ATTAGTAATA ATGAGCTTCA
   108361 TCCTGATAGA TACGGTGGAG ATACTCCTTA TGAAACAAAA AAAGTAGCTG AGAAATGGCA
   108421 TACATCAGAG CAATACGAAG GATGGATTTT AATTACTTTG GAAAAGTATC TTAGTAGATT
   108481 TGGAAAAAAA GATGATAAAA TAAAAGAAGC AAAGAAAATT TTAAATTATG CACAGTTTTT
   108541 ATTGGAGTTC GAGGAAAAAC AAGCAAAGGA AAAAAGATGA AAAAATTAAC GACAGAAATT
   108601 TTTATAAAAA GAGTAGAAAA TATTTTTCCT GAATATGATT TTTCATTGGT AAAATATATA
   108661 TCTACTTATG ATAAAGTAAA AATAATATGT CCAAAATGCG GTGAACAGGA AATAAAAGCA
   108721 ACATATTTAC TTAGTGGAAG AGGATGTAAA TGCCTAAAAA ATAGATATAT AGCATTTAAT
   108781 TCTAAGCGAC CTGATGTAGA AAAAATAAAT CAAAAATTTC CTAACTTTGA TATAGACTGG
   108841 ACAACTTATA AAAGTTGTAT GGAGAATGTC AAAATTCGTT GTAAAATTTG TAATAAATAT
   108901 TTTGAAAAAA GCTATAATGC TTTAAAAAGC AAAAATACTG GGTGTCCATG GTGTAGTGGA
   108961 AATTATAAAA GTTTAGATAT GGTTTTAAAA GAGCTTAACG AAAAATATGG AAATGAGTTG
   109021 TTTGACTATT CTTTAATAAT AGATTATAAT AATAATAGAG AAAAGAAAAA ATTTATTTGC
   109081 AAAAAATGTA ATAAAGTTTT TTATAGTAAC ATACATGATA TGTTATCGAA AGAAGGAAGA
   109141 AAATGTCCAT ATTGTTATGA TGAAAGTAAA GGAGAAAGAA AAATTAGATT ATTTCTTGAA
   109201 AAAGAAGGAA TTAATTTTAT TAAAGAAAAA AGATTTAAAG ATTGTATGGA TATAAACACT
   109261 TTACCTTTTG ATTTTTATTT GCCTGATTAT AGTTGTTTAA TAGAATTTCA AGGAGAACAA
   109321 CATTACAAGC CCTCTTTTAG AGGGAAAAAT AATTTAGAAT TGATTCAAAA ACATGATAAA
   109381 ATAAAAAAAG ATTTTGCTAT ATCAAATGGG TTTAATTTTT TAGAAATACC ATATTGGAAA
   109441 TTTGATGATA TAGAAGGAAT ACTGAATGAA AATATTAGAG AAAGTTTCAA AAAAAGAGCT
   109501 TCATGACTTT TTAAATTATG GAATGAATTT AAATGATAAA TCTCTTTATA AAGAATTGAC
   109561 AGAAAGCCAA CAATTTATAT TTCAATTTTC TGGTGGAACA GCTTCGGATC AAATAAAAAA
   109621 AGCAGAACCT GATTGTTTCG ACGATGTAGT TGTAATTAAT GCTACATCAA GACCTGGAGC
   109681 TTCTAGTATG TTTCCTTCGT TTGTTGAAGC TAAAAAATAT GGAACCAAAA AATATCCTCC
   109741 GCAACTTGAT AAAATTCTTG GAGATAGTCG AGGATGTATA ACATTTCAAG AGCAAATAAT
   109801 GAATGCTTTT GCTTTGTGTG CTGGCTATGA TCCGAAGAAA ACTAATAGAA TTAGAGGCCT
   109861 TTTAAAAAAA CTTGGAAAAG CAAAGAAAGC ACAGGCAGAT TTGGATGAAT GGAATAATGT
   109921 TCATGTTCCC GCTTTTAAAG AAGGCTGTAT AAAAATGGGA ATGAAATCAT CAGAAGTAGA
   109981 TATGGTTATT AAAGATATAG TAGCTTTGAG TGCTTATTCT TTTAATAAAT CTCATGCTTA
   110041 TGCTTATTCA TATATTGCGA TGATAACAGT ATATCTTTCA AAATATTTTA GAAATTATTA
   110101 TTATGCGGCT TCTTTAACAT ACGATGCTAG CAAAAAAGAT GTTTTAAAAG AATCTATTCA
   110161 AAAAGTTGAG GGAAGAGGAT ATAAAATAGT TCCTCCTGAT ATTAATACTT CTGATCTTCA
   110221 TTTTTATCCA GTGGGACAAA AAATTAATTT TGGTCTTAAT GAAATAAAAG GTGTTGGAGA
   110281 ACAGCCAGCA AAAGATGCTA TAGCAAATAG ACCATATTCT TCTATTATAG ATTTTATATG
   110341 TAAAAATATA GGAAATTCTA TTAACAAAAG AATTACAAAT GCTCTTGTGT GTGGAGGAGC
   110401 ATTCGATTCT TTAATAGGGG ATAAAAGAAA ATATTATCAG CAAGTAGTTG AAAAATTTTA
   110461 CGAAAAGAAA AAAACTACTA AAATCATTCC TTTACTTGAG GAAAAATGGG AAGATAGTTT
   110521 GCATGAAGTC CAGGATTGTA ATACGGAATC AGCTGATTAT ATTTCTTACG AAGAACAATA
   110581 CTTAGGAGGA CAATTCTTTC ATAATAAATT TACAGCAATA GCTGATAAAA TTGAAAAATT
   110641 ATATTCTAAG GGATATTGTC TAAGAGATTT CGATGAAATA AGAAAGAAAA ATCTTCCAAA
   110701 ACAATATTGT TTTGTATATG TAAATAGTTA TAGGTATCAT ATAGACAAAA ATGGGAATGA
   110761 TATGATATTT ATGGAGCTAG AGGATAGAAA TGGAGAAAAA CAAAGTGTTC CTGTTTTCGC
   110821 TTCATATTGG AAATATTGTA AAGAAAAATT TTTCGCTGAG GATTTTTATT TAATGGATTT
   110881 GTATTCAACC GAAGACAAAA AAATAATGTT TGGAAGTAGA AATTGGGTAA GAGATCCTAA
   110941 TACGATAAAA AATATGATAG CAAGAGTGCC GAGGTAAAGA ATAATTATAT GAGTAAGATA
   111001 GTTACAAAAG AAATTTTAAA AGGGTTTTTA AATTCTATAA AGAGTATATT TTGTACGCAA
   111061 AATGATTTAA ATAGCGAAAT TTCCTCCCTA AAAGAAAATT TAAATAGCGA AATTTCCTCC
   111121 CTAAAAGAAA ATTTAAATAG CGAAATCTCT TCCTTGAAGA ATAGTCAAAC AATAAATACA
   111181 TTGCAGGTAA ATGGTTCATT AAAAATTCCA ACAAATATGC CAGCAAATCC AATTTCTGGA
   111241 AATATTTGGC TGGAGTTATA GGAGTATTAA ATGCCTTATA TAAGAATTGA AACTGATAAA
   111301 GAGAGAGAAA GAATTAATAT TTATGAAAAT AGATCCAATA TTATTGGAAA TGGAAATGCT
   111361 GTACCAATAT ATTGCAATGG TAAGATTTAT TATATACAGA CTGTTTTAGC CAGTGATAGT
   111421 TCTGAAATTA ATTTATATAA TAATAAAAGA TGTGGTGTAA CAAAGCTTTG TATTTATTAT
   111481 AATGGACAAA AAAGATATGT TTGCAGAGCC GCAACGGCCA AAAACTATAC AACTTTATAT
   111541 ACTATAACTT CTAATACAAG CATTACAATT TCAAAGGATA AATTTTTTAA TTATGGTGGA
   111601 ATAATTCTAT TGTATGGCGG GAAAGGTTCA AATGCTGCTG GCTCTGGAGG GAATGGACAG
   111661 ATTTGCAGAG TTCATATTCC GGCTGGAATT AAAACAGATG TTTCGTTGAA TATTTCTTTT
   111721 TCTACAACAG CAACTTCTGG AGGAAAAGGC GGAAATGCTT CCATAAATGA TTATTATTGT
   111781 GATGAAACAA AACATTATGA TAAATATGGA AATTATAGTT ACTCTACTTA TAAATGTAAG
   111841 AATAGCCCTA GAAGCGGTTT TGGTGGAAAT GGTGGAGCTG GAGGAGCAAA CTGTATAGTA
   111901 TCATATAATT TTGGCGGAAA ATCTGGAACA ATTACAGCAT ATGGAGGGGG TGGTGGAGGA
   111961 GGTCAGAGAG CTGCTGTAAG TGGTTATACT GATTGTGATC TTGATAGGCA TATTTTTACG
   112021 GGTGTTTATC TATCATGTAA TCTTGTTGGT TATAGTACTA ATTATGGAAG CTATGGTTCA
   112081 GGTGGAAAGA GTGGAAATGG AAATGCTCCA AATGGAGCAA ATGGGGCAAA TGCAGTAACG
   112141 AATAGCTTAT ATGACGCAAA CACTTCTGTA TCTGCAAGAC TTATAATAGG AGCATATAAT
   112201 GATTGAATAC ACACTTATAG ATGATGATGG CAATATAATA GGAACTACTT CTATAGAAGA
   112261 TAAAAATACT ATTTCTGTTC CGTTAAAACC ATTAAGAGAA TGTGATTCAG CTAAATGGAA
   112321 TGGAGACAAA TGGATGTACT CATTTAAAAA AAATGAGGAA GAAATTATAG AAGAAATGAA
   112381 ATATGATAAG GATTTTTATG AAAAAGTATT CTTATTAATA AATAGATATA TAATTAACAT
   112441 TATAAGACCA TTATCAAGCG GAAAAGCATG GAAAAAAAAA GAAAGCGAAA AAATAGCAGT
   112501 TCTTATTCCT TGTTATGGAA AAGCGGATTA TATTAGAGAA GCAGTTAAAT CATGTATATT
   112561 TCAAACTATT ATTCCTGATG AAATTCATAT TTTATTAATG GATGATAAAA GTATTTCTTT
   112621 AAAAGAAAAT CTTGAAAAAA TAAGCAATAC TGTTCATTGT CATGTAAGTG AAAAAATGAA
   112681 TGCTGTAAGA GCAAGAAAAG AACTTGTTAC ATTTACAGAT GCTGAATGGA TTATTTTTCT
   112741 CGATGGTGAT GATGAGCTTG ATTTAAGCTT TATAGAAAAA ACAATAAAAC ATGAATGTGC
   112801 TATATGTTTT CCAGCAATAT CTGTAAATAA TGAGCTAAAA TTTCATGATA TGTATTCAAC
   112861 TTATAGTCTT AACAATATTA TGCGTCTTAA TCTTACTTCT TTGATGCGTA AAGAAGTATT
   112921 TTTAGATTAT TCACTAGATG AAGATTTAAC TTTGGGTGGA GAGGATATTG ACTTTATATT
   112981 GAAAATTTTG GAAGATAAAA AATATCTTGC TGTCTATGAA CCGGAAACAT TTTATAAATG
   113041 GAGGCAAAAT GTGGAAGGGC AGCTTACAAG TGGTTCAGCT TTTATAGAAA CATGGATAAA
   113101 AGCCGTAAGT AAACATCGAA ATTTTTTTAT AGAGGAGCTA GATAATGTTC CTTGTAACCC
   113161 AGACGCTATT ATTGGAAAAA GCATAGCAAA TAATCTTTAT GCAGAAAAAT ATGATAATAT
   113221 TTTTTCAATG AATGATAAGT CATGTGATTG CATGAAAAGC GGAGCAGAGT TACAAAAAAT
   113281 TTCTGATAAA ATTAAAAAAT ATATTGGAAA GCTTGCTAAT GATTCAATGG AAAGAGATAC
   113341 AAGCTATGTT TATAATAAAG AGGAATATAT TGTTTTTGGA GATGTTCCAG AAAATGCGGA
   113401 AGAAATTGCA AGAGGAAAAA CATTTGATGC TTTAATATTT AGAAAAAAAG AAATTCCGCT
   113461 TATAAATGTC AATAAAAATT CTGGATTTAT TTTAAGAAAA GATATTTATA ATGAAATTAT
   113521 TGATAGCAAA TTGACAGGAA TTGATATTGA CATTTTCTTA TTAAAAAAAT ATTCTTGTTT
   113581 TGTTTTTGAA AATTTTTATT CGGAAGAAAC AATAGAAACA GGGAATGAAT TTGTGAATAA
   113641 TGTTCAAATG AAAAGGTTAA TTCCAAATAA GATTTCTGGA AATGTGGAAT TAGAAATATT
   113701 AACCACAAAA GGCCCTTTTC AAAAAGTTAC TTTTATATTG GATAAAACTT GTAATAAAAC
   113761 TTGTGAATAT TGTAGATTTC AAAATGCTAC AAAAAAATTT ACAGATGAAG AAATTTTTAA
   113821 TAATTTTGAT AAATGTTTGA GTTATGTTGA AAGGCTTTGC AACGGAAGAG TATTTCCCCA
   113881 CATAATGGGA GGAGAACCAA GTATTTGGAG TGATTGGTTA ACTAAAAAAG TCTGCGAGAG
   113941 ATTATCTAAA TATAGATTTA ATATTCTTTT TACAAATGGT TCAAATAGAA ATTCATTTTT
   114001 CTTTAAGCAG CCAAATTTTA ATTTTTTTAC TCATATTACA GATTGGGAAG GAACAGATGT
   114061 AACTAAATAT AAACCTACAA ATGGTGAATT TATGAATATT TGTATAGAGC ATAATAAAGT
   114121 CCAAGAAGCG TGTAAATTTT TTGAGCCAGA TGTTCCTAAG TGGAAATTCT ATATGCAGTT
   114181 GTGCCAGCAT CCTAATTCTG AATGGCAGAT TACAACTGAT GATATTCTTA AACTAAATAA
   114241 TGAAGTTCAC GGAACTTCAT CAGGTGTAGT ACAACAAGCT GCCGATTTAA TTGAAAGAGG
   114301 TGGAATAGAA TTGTTTAGAA AGACTTGTGC TTCCAATGGT ATTTGGAACA TCGATTGCTT
   114361 AAATATGACA ATATCTCCTT GTTGTGGAAC AAAAAATTTT GTTTCTTTTG AAAATTTTAA
   114421 GCCTAATATG GCTAAAAATT GCGAAGGCTG TTTGGATGTA GGAAATTTAG GAGTATAAGC
   114481 AAAATAAATA ATACTTGTGG AACTTTGCAA GATAGTATTT AATTTATGTA GTCTGTCCAA
   114541 GCATTTACTT TTGAATAGTT TTTTGGTTTA TATCCCAATT CTTCTGCAAG GGCTACAGCA
   114601 TCAGATGAAT AATGTGGATC TTTTTTAAGA GTAAATGTTT TTCTTTCTGT AATATGTTTT
   114661 TCTTTATTGG CCGAAATAAT TTCAAAAGTA ATAATTAATC TTTTTTCAAG ATTTTTAATT
   114721 TGTTCATATA GTGGACTTGT TTCAAAAACA TTTAAATCTT TTTCTTCCAT TGGTTTTATA
   114781 ATGGTATTAT TAATTAAAGT TATATTTCTA TTGCTATGAT TAGTTAGTTT TATTTTTAAT
   114841 AAATTATCTA TAAAAGAGTA TTTAATTGTT TCTATTGTAT CTTCACTATT ATCATTTGAG
   114901 TCATCAGAAA TTATTTCATC TTCGTCAGAA CTATCATCTA CTACTATGAA GTTTCTTTCT
   114961 TCAATAGTTT TATCAAAATC GAAATCGTCA AAAGAATAAG TTACTTCTTT ACCATCTTTA
   115021 AGACAGAGTA TTTTATCCCC CTTTTTTTTT ATAGGTACTA CTAATTCTCC ATTAAGCAAA
   115081 TCTGAAAGTT CATTATATTT AAACATTTTA TCCTCTTTAA GTTTAACTTA AATTAAATAC
   115141 TGAAGAAATA TTTTGTTTGG ATCATAATTG GATATTCCTA TGGAAATATC AAAATTCATA
   115201 TTAGTAAGTT AAATTATATG AAAAAGAAAA CTTTAAGACA GATAATAGAT GAGCAGTTTA
   115261 TAAAAGAAAG CAAGCAGACA GCTGCAATAG ATGCAGAAAT AGCAAAATCT TTTCAAATAC
   115321 TCGCACAGCA ATATCAAAAG AAATCACAGA TAGAAGCACA AGAGCAACCA CAGCAAACGC
   115381 CTGCTCAGCA ACCGCAAGCT GCTCCAGTAC AAGCTTCTTA AGAGGTGGAT TATGACTTTT
   115441 AAAGAAGCGT TAGAATTAGC GGAACCAGAT TCTAAAACTA CACAACAAAA TGTAGATTTT
   115501 TTGGAAAAAG AAGTACAGCC CAAGCTTAAT AAAGAAATGC AAGCAAAAAT AAAAGGTGTA
   115561 CTTGATAGTT TAAAACAACA ACAATTAGCT AAAAAATCGC AAGAGGAACA GACAAAACAA
   115621 CAAAAAGAAA TAGAACAAAC AAAGAAGCCA ATAGGAGATG TTGAAAACAC TGCTCAAGTT
   115681 TCTAACACAG TAGGTACAGC ACAGGTATCA AATACAAATA AGACAGCTCA GTTTGGTAAC
   115741 ACAAGTATAT TGACAAAATT TAAAAAATAA GATATAATTA AATCATGAAT ATTGAAGAAA
   115801 GAATAAAATC CGAAAGCCGA AAACTTTCGG ATTTTTATTA TCCATATTAT ATGGAGCAAA
   115861 GATACCCCGG AGCAATGAAA GATTTTACGC AGACAAATAC TAATTACTGG AAAGCAAAAG
   115921 TGTTTTTTGC TTACAGAAAA TATTTTGAAA AGGCTGCTAA AATGTTTTGT ATAAGAGAAA
   115981 ATTATGATGC TGAAAGGTTT ATAAAATCTT CATTAATGGA TGGTTTTAAG TATCCACAGC
   116041 AGTTATGCAA TGAATATATT TGGAAAACAT ATTTGAATTA TATGCCAGCT ATTCATAATA
   116101 GTAAAGATGA TGAAATAGAA GTGGTAGAGG AAATAGTTGC TGCTGCTCTA GAAATTAAAA
   116161 AAAATAAATC TGTAAAAGAA TGGTTAAATA AAAAAATAAA TCAAATTTCA GTTCTATCTA
   116221 ATAGAATTAA GTTTAGTCCA TTATTGTTAG CTTTTTCATC GAATTTTATG GATTTTTGTA
   116281 TAAATAATAA CTGTAATTAT TATGATTTTC CAAAAATGCG TGAAAGAGTT TTAAATTTGA
   116341 ATATTTCTGA AAAAATCTTA AACAAGATAA GAGAGGTATT AAATGAAGAT TATTATAGAT
   116401 ACAATGAAGA TAATGAAGAA CTTTCTAAAT TATTAGAAGA TCAAGGAATA GTATTTTAAA
   116461 ATTATCAAGG AGGATATAAA TGGTAATTAA TAGTAATATG TCTAGTTTAT TTGCTTCAAG
   116521 ACAGACAAAT GTAAATTCTG CTAATTTGCA GAAAAATATG GAGAAGCTTG CTTCTGGAAA
   116581 GTCTATTAAT AGAGCAGGAG ATGACGCTTC TGGTTTGGCG GTTTCTGAAA AGATGAGAAG
   116641 CCAGATTAGA GGTTTGAATC AGGCTTCAAA AAATATCGGA AATGGTGTTT CTTTTATTCA
   116701 AACAACAGAA GGATATTTAA CAGAAACAAC AGATATTCTT CAAAGAATTA GAGAATTAGC
   116761 AGTACAGTCT TCTAATGGTG TATTCTCCGA TGAGGATAGA TTACAGGTAC AGACAGAAGT
   116821 TTCTTCATTA GTAGCAGAAA TTGACAGGAT TGCAAGTTCG GCACAATTTA ATGGTATGAA
   116881 TATGCTTACA GGTGCATTTG CCAAAGAAGG TAATAGAGTA ATGCAGTTTC AAGTTGGAGC
   116941 AAATGCAGAC CAGAATATGA GAATTTACAT TGGAACTATG ACTGCTGAAG CACTTGGTTT
   117001 AAGAAACTCT CAAGGAGAGG AAAATATAAT TTCGGTAGAA GATCCAGAAA GCTCTAATGC
   117061 TGTAATAGCA ACAATAGACA ATGCTCTTCA AAATGTTTCA AAACAGAGGG CTGATTTGGG
   117121 TGCTTATCAA AACAGAATGG AAACAATGCA GAAAGGTATA GATGTTGCAT CAGAAAATCT
   117181 TACAGCAGCT AATTCAAGAA TCGCTGATAC AGAAATGGCA AGTGAGATAG TAGAATACAC
   117241 TAAGAATGCA ATTCTCACAC AGGCATCAAC CGCTATGCTT TCACAAGCAA ATTCACAGTC
   117301 TGCTAATGTT TTGAAATTAT TGTAATTTTT ATCCATACTA AAAAAGTTAT TTAGTATGGA
   117361 TGAGAGTTTA GAAATAAAAA ATAAAACCAA GGAAATTTTA TTAAGAAAAC TAAACCAAAT
   117421 AATAGCTCTT ACAGGAATAA ATGGATTAGA ATTGCCAGTT ACTTGGTTTT ATACATCTAT
   117481 TCCTAATGGA ACAGACAATG TTAATAAGCT TAAATTTAGA ATAATAGATC CGGTGAGAAT
   117541 AAATAAATCT TTTTTTGAAG ATTATTTAAA AGAACATCAT ATAGGATTTA AAATATCAAA
   117601 AAATGGGAAG AGTTATTATT TTTATTTGAC AAATAAATAA AAGTTGGTTA AAATAAGGTT
   117661 AAGAAAGGTT CTTAACCTTA TTTTTTTATG GAGTAAATTA TGTTATTTAA AATGATTGAA
   117721 GGATTTTCTT TTAATCTTGA CAAGGATTGT TATGAAAAAG AAAATGGATT GGAGATGAAA
   117781 ATAACTAATC CTGATAAGGG ATTATATGTA GCTAAAATAT CTTATAATGG TGAAATGATA
   117841 ATAAGCATAC CTATAAGTTC AGCAAGTTAT GATGATTGTG AAAAGGAGTT AGAAAAACTT
   117901 TTTTCTTCAA AAAACTCGCC TATTGTTAGT ATTGAAAAAA AATTGGCAAC TAAGACACTT
   117961 CCTTTGATGA CTAAAGAAGA AATAAACGAT TGTATTAATA AAAGCAATGC TGCTGAGGTT
   118021 TCTTTTTTAG AAAAAAGAGT CGAAAGTTTG GAAGGAAGAG TAAAAATTCT TGAAGATAGT
   118081 GTTGAAGATT TGGAAACTTG GAGAAGGAGT TAGTGAAATT TACACAAAAT GACTTCTTGA
   118141 AAAGAGCAAA AGAAAAGTTT GGAAATAGAT ATGATTATAC TGATACAATA TATATAAATT
   118201 CAAGAAGTAT AATAAAATAT AAATGTAATA CTTGCAAGAA TGTAATTATT CAATATGCCA
   118261 GTGATCACCT AAAAGGAAAA AATGGAAGTT GTTCATGTAC AAAATTTATA ATATCTTTTG
   118321 ATTCTTTAAA AGAAAAAATT AAACAATTGA ATGGTGAATA TGAAATATTA TATAATACTA
   118381 GAGAACCAGC AAAAATAAAA TTAAGGTGTA AAAAACATAA TTTTGAATTT TGGTATTATT
   118441 TTAGTAAAAA CAATTCTTGT TCTTTCTGTA AAAAGCAAAA ATTAGAAATA AAAAATATTG
   118501 AAGAAAAATA TAATTTTGGT TATAATTATG AAAAAGCAGA TTTTTCTGAC ACAACAAAAA
   118561 AAACTATAGT TACTTGTTTA AAACATGGAG ATTTTAAAAT TTCTGAAGAA TATCTTATGA
   118621 AAGGTGGAAA ATGTCCAGAG TGTTTAAAAG AACAAAATAT AAAAAGAAAT AAAGATAATT
   118681 TTTATTTAAA ATTTGAAAAA AAATACGGAG ATAAATTTTG CATTATTTCT GATTATAAGG
   118741 GTAGCGAAAA AAATATTATT CTTAAGTGTA AAAGATGTGG CAATATAGAA GAAATAAAAG
   118801 CTAGTAATTT ATTTAATAAA AGTAAAGAAG AAAAAAGATG TGGTAAATGT GAATTTACAA
   118861 AAAAAATAAC TAAAGAATTA TTTTTGCAAA GAGCAGAAGA AATCCATAGT AATAAATATA
   118921 ATTATTGTTT AGACAATTTA AAAAATTCTC ACTCATATAT AACAATATAT TGTAAAAAAC
   118981 ATAAAAAATG GTTTCGGCAA AGAGCTTATT CACATTTAGC AGGACATGGT TGCCCTAATT
   119041 GTTGTGAATC AAATGGAGAA AGAATTATAA GAGTTTTTCT TGAAAAACAG AAAATTGATT
   119101 TTGAAGCTTA TTATAGATTT TATAATTTAG TAGATAAATC ATATTTAAGT TATGATTTTT
   119161 ATATTCCAAA TAAAAGTTTA TTGATAGAAT ATAATGGTTT GCAACATTAT AAATTTTGTA
   119221 ATGATTTTCA TAAAACTCTG CATGATTTTC ATAGACAGAA ACATCATGAC TGGTTAAAAA
   119281 GAAAATACGC TAGAGATAAT AATATTAATT TATTAACTAT ATCTTACAAA GATGATATAG
   119341 TTAAAATTTT AGAGGAGAAA TTAAAATGAT TTGTTGCATA GATGCTTCGA ATATTTTTTT
   119401 TATTACATGG AGTATGTTTA TAAAAGATCA GAAAGAAAAA AATGGTAATG ATTATGTAGT
   119461 TAGAGAAGAA GATACTGGCT TATTTTTACA TATGTTTCTT AGAAAAGTAA TGGAATATCT
   119521 TACTACTTAC AAAGATTGTG TTTTTTGTTT TGAGGGAGTG CATTCTACTG CTTGGAGGAA
   119581 GGAAGTTTAT CCACCATATA AAGAAAATCG CAAGCACGAT GATCCTAATT ATAAGTGGGT
   119641 TGGTTTGCTA ATGGAAAAAA CTTATGATAT ATTAAAACTA TTCCATACTA AACTTTTGAA
   119701 AATTAATAAT TGTGAAGGAG ATGATTGTAT TTATGCAACT TGCAAATATT ATTCTGAAAA
   119761 AGAAGAACGA GTAAAAATCA TTTCAAATGA TAAAGATTTA TCGCAAATAA TGAATTTTTA
   119821 CGATACAGTG ACACAATATA ATCCTGTTAA GAAAACAAAC GTAGAAAAGA ATGAGAATAT
   119881 ATTACTTGAA AAAGCATTAA TAGGAGATAC ATCCGATAAT ATAAAAGCAT TCAAAGGATT
   119941 AGGCCCCAAA ACATTTCAAA AGATGCTAGA AGATAAAGAG TTCTGGAATA AGAAAATGAC
   120001 ACCGGAAAAT TTAGAGCTTC TTGATAGAGT AATGAAAATT ATAGACCTAA GAAAATATCC
   120061 GCAAGAATAT CAAGATGCTA TAAAGGAAGA ATTGGACAAA CCTTGGAATG AATTTAATAA
   120121 AGATAGTATA GAGAAATTTT TGCTTGACAA TGGATTAAAA TCATGTTATA ATGATTGGAC
   120181 AAATAAGTGG TGTCAGGACA TACAAGCACT TGATTTTGAA CAAAATGATT GCATGGATGA
   120241 AATAATGGAT TTGCTAGGAG CCTAAATGGA AGATATGGAT AAAGTAAGAG CACCGTTTGG
   120301 AACTGTTGCT GATTTGAGTA AATGGGATAT TAATCAAGGA GGTTTTCAAC ATATGAAATT
   120361 AAGTAGTACT GAAAAAGTTA TAGAACCAAC AGATGAAATA CAAGAATCAA CTTCTCAAGT
   120421 TTCATCAGAA AAATTAAAAG AAGAGAAACA AATAGAGAAA ATGGAATTGC CAAATAATCA
   120481 AAAATATGTC AATCCTGTCG AGTTGAAAAA TATAGCGATT AGGCTTATGC CTTCGGTTGA
   120541 TAAAGTAAAT TCAGAGGATT ATGATATAAT TTGTGAAAAA GCAATAGATT TGGCATTTAA
   120601 TTTTTTGAAG GTTTGGGATT TAAAAGTAGA AATAACTAAA TAGGGAGTTA AAATGGGAAA
   120661 AGCAAGCCAA AGAAAGAAGG AAAGAAAAGA GAATAAAATG TCTTCTTCAG CAAGAAAAGT
   120721 TTATAAGGAA TTAATTAGAG AATCAAAGCC TGAATTATTT GTCATTGATG GTAAAACAAT
   120781 TTATTTTAAT CCTTTAAAGA AATTGCTTGA AGGAGAACCA TATAAGACAC CTGATGGTAA
   120841 AGCAGTAACA AAAGAAATGG TTCAAAAATA TGAGCAATTT CTTAAAACAC GTTTTGCACA
   120901 GGAACAATTA GCTAAGAAAA GTGGTGTAGA TATAGATAAG GAGGATAAAT AATGGAAGAA
   120961 AACGTTCAGC CAAGAGTAAG AATGAATTTG AGTCTTACAG CAAAAGGAAC TGGACAGTGG
   121021 AATTTGACTA GTGAATTTTC AACTGTAAGT GAAAGTGCTG AAAATCTTTC GGCAGCTATT
   121081 GATGCGGTAA GAAAAATTAT GAAAGAAAAA AACATACCAG AAGCAGGAAA GGAGAGTAAA
   121141 TAATATGGCA GCAAGTAATT GGAATTTGAA TTTAACAGCA GAACAGATTT CTGAATTAAA
   121201 GGTATTTTTT GATCAATGGC AGGAATTGCA GGAACGTAAG AAGGAATTGG CGGAGGAAAA
   121261 TAAACAGATT TGTCAAGACG CCGCAAGAAT TTTTGATGGA AAAGCGACGG ATGCTTCAAA
   121321 AATTTTCAAG AATATGAAAA TGATTTGGGA AGGAGAAGAA GCAGAAGCTA ATAATATTTC
   121381 ATTAATGCTT GATAAATTGC AAGGTGCTGA AAATGCTGAA TGATGAAATA AGGGAAATAA
   121441 CTGCTCAAAT AATTGATAAT CAAATTTCTT TGAATAAAAA AATGGATGAA TTAATAAAAA
   121501 TCATGAGTAA TTTAACAAAT ACTATTGTTA AATACGATGA ACAGTATCAA AATGAAATAG
   121561 TAGATAATTT GACAAAATAG GAGTAAATTT TCTATTTATA AGGAGCTTAT ATGAAACAAA
   121621 TAAAAGAAGC GAGAAATATA GAGATATTTG TTAATATAAG GTATGAAGAA AAAGAAAATG
   121681 GGCTTTTACA AAAATTTAAT TTTGCTGTAA CTAATAAAAA ACATTTGGAT TATTTATTTG
   121741 ATGCAAGATA TTTGTTTAAA AGAAAAATAG ATAAATTAAT AAAAGAAAAT TTGTTAGAAG
   121801 GATATATATC AAGGGTAGAT TCAAAAGATG AAATTGATAT TTTATATCAA CAACAAAAAA
   121861 AGCCATTAAA TAGTATAAAG AAAATCCAGA CATATGTGCC ACCTTATTTG GGTTGTAAAT
   121921 TTTGTGAAAA AGCACAAGAC GATAATGGGT TTATATATTG TCCAGAAAAA AATAAACATT
   121981 ATTCAAAAGA AGGAATACAA AGATGTCCAG TATTTAGGTC AAAGGAGGAA ATAATAACTT
   122041 GAAGATACCA AGTTCTTTAA TACAAAATTT TATTACTTCT GAATTTACTG ATGCAAAATT
   122101 GGTAGATGGG AAAGAATATC ATTTTAATTC TCCTTTTGAG ACTAGAGATA AAAAAAGAAA
   122161 ATGTTATATA AGCAAATATG ATGGCAGATG GACAGACTAT AAAGCACATA TGTCTGGAGG
   122221 GTTTCTTTCT TTTATAAAAG AATATTGCGG CTTAAATAAT TATAATGAAG CTATAAATTA
   122281 TTTGGTTAAT AATTATAATT TTGTAGTAGA TATAAATAAA ACCAAAGAAG AAAAACTTCA
   122341 AGATGAAACA AAAAGAAAAA TTCTTTTGAA ATTTATAAAA GAAGAAAAGC CCAAGCTATT
   122401 TGGAAATGGT GAAGATTTAA TAGATTTTGG AAAACAAGCT TATGAATATG TTTTAAGCAG
   122461 AAAACTTGAT GAAAGTTATT ATCCTACTCT TGGATATATA AATAATCCAG GCTCTAAATA
   122521 TGATAAAAGA ATTTTTATAC CTTTTTTTGA AGATGATAAA ATTGTTTATT GCATTACAAG
   122581 AGCAGTAGAC AAAGATAATT TAATTAGATA TTTAAATATA AATACTCTTG ATTCAAAAGA
   122641 ATATGTTTTT AATATAGATA AAATTAATGA AGAGTTGATT ATTTGTGAAG GAACGTTTGA
   122701 CGCTATGAGT ATAACTGCCG AACAAGCAGC AACTTGCTTG TTATCAGCAG ATGTAGGAAC
   122761 AAAACAATTA GAAAAAATAT TTGACAAAGA GCCTAAGATA ATTATATATG TTCCAGATCA
   122821 AGACGAAACT GGAATAAAAA AAATGAATAG TAATATAAAA AAAATCTTAA CATATTGTCC
   122881 GTATTCTGGA CTGGATATTT ATATTTATAA TGTTCCAAAA GGTTGTAAAG ATTTAAATGA
   122941 TATGAAGATA AAAACAGGTA AAAATTATAT TTTAAAAAAA GAATGTACAA AATATAATGG
   123001 GAGTTGCATA AGATATGAAT GATATAGAAA AAGAGTTTTT GAAAGAAATA GTTCCTGATA
   123061 AAACTCATCC GAGAAAACAA AAAATCAATC AAAAAAAAAA GGTAATCGTG GCGAGCTTGA
   123121 TTGCGTAAAT ATATTAAAAA AAAGATTTCC TGATAAAGTA TTTTCTAGAA CTATTGGTTC
   123181 TGGAAATTAT ACAGGTGGCA AAAATGTACA CAATGCCGAT ACACTAAATG AAGAGCAGAA
   123241 ACTTATGTTC GTAGGAGATA TTAGAACTCC AAAAGATTTT GCTTTTTCGA TAGAACATAA
   123301 GTTTTATGCT AAAATAGATT TTTATGATTT GTTTAATAAT TCTTCTAATT TATTTGAGTG
   123361 GTATGAACAA TCAGAAGCAG ATTCTAAACT TCTTAATAAA TCGCCACTTT TAATAGTTAA
   123421 AACAAACCAG CATAAAAGAA TAGTTTTTGT AAAATTGGAT TACTTGTTGA AACATAAAAT
   123481 AAATATTCAG CCTGTTTTCA TTCATGGAGA TAGAGTCTGC TTTTGGCTTG AAGATTTATT
   123541 AAAAGCTCCT GATAGTTTTT TCTTTGTAGA TAAAGAATGA AAATATATTG GAATTTCCTC
   123601 AATAAACTTT AAATCTTTTA AAGATTATTA TAAGCAGCCT TGGGGAAATG GGCGGATGAA
   123661 TTAGGAAATG TAAAAAGAAA TTGACAAATA ATAAAAAAAG GATAAAATAT AATTCATGGA
   123721 AGATATAAAG TTTGAAAGCT CTATTATGGA AAGATTTATC TTAGCTTATT TAATAAAAGA
   123781 TAAATCTTTC TTTTTAAAAG TAGGAATATA TTTAAAGACA AATAACTTTA ATAAAAAATC
   123841 ATATTTTATA GATAGCAAAT TACAATGGAT TTTAAATACT TGTTTGGTTT ATTATGAAAA
   123901 ATATGAAAAA ATTCCTTCTC TTGACACTAT AAATATTCTG TGTGATGCCA AATTTAAAGA
   123961 TGATACTTTA TTATTAAAAG CTATAAAAAA TTCTATAAAT GAAGTTTATA ATAAAGATTT
   124021 ATCAGAAATG GAATCTGATT ATATAAAAGA TGAAACTGTA AAATTTGTTA AAACTATGAA
   124081 GGCTTATGAA GCAACAAGTC TTAATCAGTT GGATATAGCA AATGGTAAAT TTGATAATCT
   124141 TGCTGATAGA ATGCAAAAAG CTTTAAACAT AAACCTTGAT AAGGATTTTG GTGTTTCCCT
   124201 TTCCGATGTT AAGGGAACGT TGGATATGAT TCAGCAAGCA GAACAAGACA CTGGTTTAAC
   124261 TTTTGGTTCG CCATCATTAG ATAGAGTTCT TGGATCTCCG AAGCCGGGTG AAATTACTGT
   124321 TATATGTGGT ACTCCTGGTG TTGGAAAAAC TATTTGGCTT GGAAACATGG CTACAGAAAA
   124381 CATGAAACTT GGTAAAAAGG GTGTTTTCTT TTCTTTGGAA GTAGACAGAA AAAGGCTTGC
   124441 AAAACGTCTT TATTCTTCTT TGTTATTAAA ATCAGGTGTT GATTTAATGA ACATGAAGAG
   124501 AGAAGATATA GAAACTGTGT TTGCTGATTT TCAAGGTGGA GACATAAGAA TTAAGAATTA
   124561 TCCAGCAAAT GTAGCAAGTT GTAATGATTT TACAAATTAT CTTAATGATC TCTATACAAT
   124621 AGAGGGCTTT AAACCAGATT ATATAGTAAT AGATTATATT TTGATTACGG CTCCAAATTC
   124681 AAAACAAATG GCACAAGGCG ATAATAGCTA TGCTAAATTC AAAGTTGTTA CAGAGGAAAT
   124741 GAGAAACTTG GCAGTTCAGT TCGAATGTCC TGTTTTTACA GCAGCTCAAA TCAATAGAAA
   124801 CGGAATGGGC GATAAAGGCG GAACAAAGGG AGTAGTAACA GCAAAGGATT TGTCGGAATC
   124861 AAGAGCAATT CTTGATACAG CTGATTATTT GTTAATTATT AATCAAACTG ATTCAGAGAA
   124921 AAAATTAGGC GAAAAAGATC ATATAGCAGA ACAGAGAATT TATATTGATA AAAACAGAAA
   124981 TGGTACATCT GGTGATACTT TAACATTTAC GATTGATTAT AATACAATGA GCATTATTGA
   125041 AGGAAAGAAA AAGCGTGGAT TATAAAAAGA ATTATTATGA TTATATAAAT TATATTAAAA
   125101 CTTTAAATAG AAAATTGGAT TATTCAGAAA AGCACCATAT AGTTCCAAGA TGCTTAGGTG
   125161 GCTCTGATGA TAAATTTAAT TTGGTAGTGC TTACAGCGAG AGAACATTTT TTAGCACATT
   125221 ACTTACTTAC AAAAATATAT CCTGATAATT ATAAGCTTGT AGATGCTTTT AGAATGATGG
   125281 GTGTAATCAA CAAAGAAGAG CAAGATAGAT ATATTAACTC AAGACTGTAT GAAAGCAAAA
   125341 AAAAATTATT TTCAGAAGCC AGAAGCAAAA AAGTCCTTTG TATAGAAACA GGAGAAATTT
   125401 TTTCATCAGC AGCTTATGTT GAAAAAAATA TAGTTGGCGG AATAAGAGAT GTTATTTATG
   125461 GAAAACATCT TACAGCAGGT GGCTATCATT GGAAGTATTT AAATGAAGAT AATAAAGTTA
   125521 AAAAACCTTA TGAAAGAAAA AAGGTCATAT GTGCCGATAC TGGTGAAATT TTTGATAATA
   125581 CCGATGAAGC GGCAAAATTT GCAGGAGTAA ATCCATCGCT TATAAGAAGT TTATGTAATG
   125641 GTATTAGAAA AAATGGTACT GCAAAAGGAT ATACTTTTCA TTATTATAAA AAGGAGGAAT
   125701 AAAATGGTTT ATTTAGGAAG CAAAGCAAGA TTAGTAAAAT ATATAGCACC AATTTTACAG
   125761 AAATGTATAG ATGATAATCA TATAGATACA TATATAGAGC CATTTGTTGG TGGTGCTAAT
   125821 ATGATTGAGA ATATAAAATG TAAAAATAGG ATTGGTTCAG ATGCCAATCC TGAACTAATA
   125881 GAATTGCTTA AATATATGCA AAGTGATCCA GAACTTAAGT TGGCACCTGA TGTTTGTGGA
   125941 TTTGAACACT ATAAAGATGT AAGAGAAAAT AGAAAAAATA ATACAGGAAA ATATCCTGTA
   126001 TATTATACAG CACTAATTGG TTTCTTTGCC TCTTTTGCAG GAAGATATTT TGATGGTGGA
   126061 TTTGGTAGAG ATAAGAAAGG CGGAAGAGAG ATTTACTCCG AGAGATTAAG AAACGCTAGA
   126121 GAACAAGCAC CAAATCTTAA AGATATAATT TTTGAATGTA GAGATTATAA AGAATTTAAG
   126181 GATATAAAAA ATGCTGTATT TTATTTTGAT CCACCATATA AAGATACAAA AAATTATAGT
   126241 AAGTTTAAAA TAGATTATGA TGAATTTTAT GATTTTGTAA GGGAATTATC TAAAAATAAT
   126301 TTTTGCTTTG TATCTGAATT TAATATGCCA GATGATTTTA AAATTGTTTG GGAAAAAGAT
   126361 AGAAAATTAT TATTAAGAGC AGATAGAATA GATAGAGAAG ATATAGTTAA AACTGAAAGA
   126421 CTTTATTCAA TTTAATTGAC AAATTTGTAA AAAGGATGAT AAAATAACAA TATGAATAAT
   126481 CTTGATTTTT TAAAAAAATT AGCAGATGAA AATAATATAA AATGGAATCT TAATAAAGAA
   126541 GGTGATTTAC AAATAGATAC AAGTTTTAAT GAAAAAATTA AGCAAGGATT ATGCTTCCAT
   126601 TTAGCAGATT TGATAAATGG TGAAAAAGAT GCAGAACAAA GATGGCAAAA ATATTATGAA
   126661 AAAAATATCA GATGTGTTTT TGTCTATCCA CCTTATCTTG AAAATCCAAA TAAGGTAAAT
   126721 GTTTATAAAA ATATACTTCT TTATCATTGT GGAATTAGAA AAACTATTTT TGCTAGAAAT
   126781 ACAGTATGTA AAGTATATAG AGCATTGGAT AAAAAACAGT TCTTTTTAGA AAATAATATA
   126841 GAAGGTTATA GAAACGCAGA AAAAGCTTAT GTTCTTGAAG ATAAAAAAAC AGGAGAGCCT
   126901 TATATGATGT ATAGCATTGG TCATGCTTAT TTTGGCAAGG GCAATTATGA TTGTGAGATT
   126961 GCTAGAGGAG CTTGTAAATT AGGTTATCAG GTTGTTGGTG GAGCATCTAA GCTTTGGAAA
   127021 CATATTTTGG ATGATAATCC TAACATAAAG AGTATAGTCT ATTATGTTGA CAGAAGAGAA
   127081 TATAATGGTT TATCTATTGG GCATCTCATG GAAAGTGAAG CCACAACTGG AAAGGTTTAT
   127141 CAGCTTAAAG GTTCTCCATC TTTTATGAAT TACTGGATAA AAGATGTAAT TGGAGATAAT
   127201 GGGAAACCAT GGCACAAAGC AGGAGAATAT AAAAATAGAG AAGCATCAAG AAATCAAGAA
   127261 GTTCAAAAAG CATACAAAAG AGGTGATGTT GTTTGTGTAA GAAATCCTGG AAGTTATACT
   127321 AATATTTATG TAAGGGAAGG TTATCATCTT GATGGTATGA AAGTGGCAAA GGATGAATAA
   127381 AATAACCACA GAACAATTTA TAGAAAAAGC AAGAAAAATA CATGGAAACA AATATGATTA
   127441 TTCAAAGACG GTTTATGATG GCTGTAAAAA CAAAATAATT ATAATTTGTC CAATTCATGG
   127501 AGAATTTTTA CAGACTCCAG ACAAACATAT AAATGATAAG AGTGGTTGTC CAAAATGTGC
   127561 TGCTGAAATA AATAGAAAGT CTAAAAATCT TTCTAATGAA GAATTTATAG AAAGATGTAA
   127621 AAGAATGCAT GGTGATAAAT ATGATTATTC TTTGGTCAAT TATAGAAATG GTAGAGAAAA
   127681 AATAAAAATA TTTTGTAAGG AATGTGAAGA GTATTTTTAC CAGTTTGCTC AAAATCATAT
   127741 GCTTGGTTCT GGTCATAAAA AGTGTGCCTT TAAAAGGAAA AAGTTAAGTA AAGAAACTTT
   127801 TATAGAAGAA GCCAAGAAAA CTCATAAAGA TAAATATGAT TACAGCTTAA TAGATTATAA
   127861 AAGAACTAAC GTAAAAGTAA AAATAATTTG TAAAATTCAT GGAATATTTA AACAGCAACC
   127921 TATAAACCAT TTAAGAGGAG CAGGTTGTCC TTTCTGTAGT AAGAATATAA AGAAAACACA
   127981 AGAAGAATTT ATAGAGAAAG CAAATTTAGT ACATAACAAC AAATATGATT ATAGTTTAGT
   128041 TAATTATATT AATAACAAAA CTAAAGTAAA AATTATTTGT AAAAAACATG GTGTATTTGA
   128101 ACAATTACCA AACTCCCATA CTATACAAAA ATGTGGTTGT CCTAAATGTG CTAATGAAGA
   128161 AACAGCAATT AAGCAAACAT TTACTTCTGA AAAATTCATA GAAGAGTCTA AAAAAATACA
   128221 CGGCAATAAA TATGACTATA GTTTAGTAGA TTATAAGAAT GCTAGAACTA AAGTAAAAAT
   128281 TATTTGTAAA AAGCATGGAA TGTTTGAACA AATTGCTTAT TGTCATCAGC AAGGTGCTGG
   128341 CTGTCCAGTT TGTAATTATT CAAAAGGTGA AGAAAGAATA CAAAATTACT TGATTGATAA
   128401 TAATATAAAA TTTGAGCCGC AGAAAAAATA TAATGATTTA ATAGATAATA GCTACTTAAG
   128461 CTATGATTTC TACATTCCAA GTAAGAATTT ACTAATAGAA TTTAATGGAA TGCAACATTA
   128521 TGAATGGGAA CAATATTTCC AGCCTACTTA TCGTGATTTT TTAGTTCAAA AACATCATGA
   128581 TTGGCTAAAG CGTAAATACG CGAAAGATAA TAATATTAAT TTATTGACAA TTCCATATTG
   128641 GGAATTGTAT AATATAGATA AAATTTTAAA GGAGGAACAA ATTGGGACGT CCAACCAATC
   128701 AGTCCAAAGA GACAACTAAT TATTTAAAAG AGCAATGTCA ATTGATGGAA TCGGCACTTA
   128761 ATCAGCTTGA AAGTATTTGT AAACAGCCTA ATATAACTCA GAAAGAAGAT CTTATAGGAA
   128821 CAATAGGTTT GCTTGTTGGA AAATTATCTG TAAGATTTAT GAATATAGAG AATGAGCTTA
   128881 ATCTTTTTGA TGATTAGTGG AGAATAAAAT GAAATTTAAG CTTCCACATT TTTTAAGCAG
   128941 AAAAATAGAT TCTACTGATG TTTTAATAAA AGGAAAATTA TTAACTTGCA TAATACTTTC
   129001 GGTAATTTCT GCTTTTATAG ATATAGTATT TTTTAGCGGT TTATCTAAAT CCGGTTATCC
   129061 TTTTTTTGGA AAGGATATAC CAGCGGCCAT TATATTGTCG TCGATGTCAA TAGGTTTTTC
   129121 AATGGCAAAA TTCTTTTTTG CTATGCAGAT AACTTTAACA AAAGAACTAC AGAACCAATT
   129181 ATATAGCCAA GGATATAGTT GGGCAAAAAA TCTTAATTAT GCCAAATTAA GTTATAATTT
   129241 AATTCATAAG TTTTTAATAA TTGTTTCTAT TATAACTTCT TTATCATTAT CAGTAATTAC
   129301 TATTGGAAAT GGTGTAAGAA GAATGGAGCA AAATATTAAT AGCATGACCG CAGATGCTCA
   129361 AGCTTTGATA GACTTAAGAG ATTCAGTTAG AAATGGAAAA AGTGAAAAAA CTACAGCAGC
   129421 AAAAGATAGC ATTTTTAGTA CTAAAAATGC TCAGGATTAT ACAGAGGCTG AAGTAAATAA
   129481 ATATTACCCA TTAATTGAAG AATGGCAGAG ATATAATAAT TCAGTTGATT ATGAAAGCTT
   129541 AAACGATGAA GAAAAAACGG TGCATAATTT AAAAAGAAAA AATTATGTAA ATAAAGTTCC
   129601 AAAAGTAACA ATTAGGAATA TAGATTATAT TTCAAGAATT GAATTTAAGA ATCTGCTTTT
[truncated: 140,640 more chars]
