# Supplementary material for: Clades of huge phages from across Earth’s ecosystems
Source: Nature. 2020 Feb 12;578(7795):425–31. doi: 10.1038/s41586-020-2007-4 (PMC7162821; doi:10.1038/s41586-020-2007-4)
Supplement: Supplementary file 6 — Genbank files for all genome. [file 41586_2020_2007_MOESM6_ESM.zip › genbank_genomes_SD-4/SHALE-W_PHAGE_25_0.gbk]

LOCUS       5H_04062016_scaffold_1_prodigal-single     299394 bp    DNA     linear   BCT NOV-13-2019
DEFINITION  5H_04062016_scaffold_1_prodigal-single, contig.
ACCESSION   5H_04062016_scaffold_1_prodigal-single
VERSION     5H_04062016_scaffold_1_prodigal-single.1  GI:
KEYWORDS    .
SOURCE      SHALE-W_PHAGE_25_0
  ORGANISM  SHALE-W_PHAGE_25_0
            .
COMMENT     Data sourced from ggkbase. For additional details see
            http://ggkbase.berkeley.edu/organisms/405142
FEATURES             Location/Qualifiers
     source          1..299394
                     /organism="SHALE-W_PHAGE_25_0"
                     /mol_type="genomic DNA"
     gene            <1..348
                     /locus_tag="5H_04062016_scaffold_1_prodigal-single_1"
     CDS             <1..348
                     /product="hypothetical protein n=1 Tax=Catenovulum
                     agarivorans RepID=UPI00036F2414"
                     /codon_start=1
                     /transl_table=11
                     /translation="SIDVSNWDVSNVTYIDNMFVNCTSLTTIDVSNWNVSNVTNMLSV
                     FRDVPLDTPSYDGLLIGWSSLSPNLQDNVDFGANLAKYTPGGAAEAGRTLLTDAVVDG
                     GHAWSITDAGPTA*"
                     /db_xref="UniRef100_UPI00036F2414"
                     /db_xref="A0A0F9QUP0_9ZZZZ"
                     /db_xref="pce:PECL_624"
                     /db_xref="UPI00036F2414"
     gene            387..2231
                     /locus_tag="5H_04062016_scaffold_1_prodigal-single_2"
     CDS             387..2231
                     /product="hypothetical protein n=1 Tax=Flavobacterium
                     rivuli RepID=UPI000379DF2C"
                     /codon_start=1
                     /transl_table=11
                     /translation="MIGDTSKATTREKRRIGKVINRPIEMLPYEKNGDSAIVFKADNY
                     NDRELLVKELEYVDDKAFGYIITELEYTPTMTIDFADSAYNKIKLTGDLNIDNILNQS
                     TGSDYMLILEQDEVGGHSISINDENIQLYLKGITMLSELDTSPNSLTYIKLTSVKGRL
                     YGEVLDYSTYTTKENQSYFSFDVEIASSGDTFTLPINTVDDADQYVQSFTADWGDDST
                     TDITSYDDTGATHTYAAPGTYTITMTGKSELFAVQNVGDKAKIVKLNTFFGDIGFKKL
                     NFYGCTNLTGNIPTSFKNLRNLVDCYGLFRDCSSLTGEIPEDMFWNSPNILNFAHCFR
                     DTNSIICEIPEKLFWNNPKVTDFFGVFTGFNNPNKFYGGIPEKLFWNNPKVLNFGTAF
                     QYNPNLTGSIPEKLFWYNPEVTNFYYLFWGCSGISGQIPEKLFWYNPEVTNFGSVFNQ
                     TEISGQIPEKLFWNNPKVTNFERIFYRCISLTSEIPEKLFWNNPEVSNFSFVFYESGV
                     SGEIPEKLFWNNPEVSNFSFVFGTFKGWPNNIINDIPKNIFINNHKVVNFENSFLYRN
                     NITGDGWRDIIEYTTQYAEDNNITLQTDGCFQDCTSLTDYNEIPNTWK*"
                     /db_xref="UniRef100_UPI000379DF2C"
                     /db_xref="86361139"
                     /db_xref="UPI000379DF2C"
     gene            complement(2290..2733)
                     /locus_tag="5H_04062016_scaffold_1_prodigal-single_3"
     CDS             complement(2290..2733)
                     /product="hypothetical protein"
                     /codon_start=1
                     /transl_table=11
                     /translation="MNLELKHITPYFNHGLFIYSEEYDEIFRINQINKFGDFKLWIHN
                     SDEYNKIYLNRENLTGLGFKLNKIKPILKPLSELLTNKEDLDNITPYSLHFIENNLEI
                     EEFVNLSENGMVDQVLYSDVEYLLSKHYDIYNLILNNLALDKNNL*"
     gene            complement(2738..2944)
                     /locus_tag="5H_04062016_scaffold_1_prodigal-single_4"
     CDS             complement(2738..2944)
                     /product="hypothetical protein"
                     /codon_start=1
                     /transl_table=11
                     /translation="MSKIDKNNRFYIETDQKLNEGDIIEFEMPPFCSGDYQAEVYIDN
                     DGDPYIDKNDNYFEGCRDFSIIKR*"
     gene            complement(2953..3156)
                     /locus_tag="5H_04062016_scaffold_1_prodigal-single_5"
     CDS             complement(2953..3156)
                     /product="hypothetical protein"
                     /codon_start=1
                     /transl_table=11
                     /translation="MTRTKYAEIKFYKTKYKIFKIKTLEHIYYDILLYEKRGMIWVNN
                     KIKNDGYYLRFDSFDDVIKFIFK*"
     gene            complement(3169..3447)
                     /locus_tag="5H_04062016_scaffold_1_prodigal-single_6"
     CDS             complement(3169..3447)
                     /product="hypothetical protein"
                     /codon_start=1
                     /transl_table=11
                     /translation="MKRKKYNDLKKELGDQLNNIRRVKEEINERCDFLFKKYSEEVFL
                     SDTHLSELKYKFNNEVDINLLYKLSYIKEVEDYLENNNKIKQLSIFDK*"
     gene            complement(3447..3716)
                     /locus_tag="5H_04062016_scaffold_1_prodigal-single_7"
     CDS             complement(3447..3716)
                     /product="hypothetical protein"
                     /codon_start=1
                     /transl_table=11
                     /translation="MFKKIKELWFKFMCIIFNIHTYNKPYNYRVIGYTPRILNGTNKD
                     EYIIHGYRICNVCHIENIKIIKYKTNIRLLNDNMVIYEYLNKNKI*"
     gene            complement(3722..5152)
                     /locus_tag="5H_04062016_scaffold_1_prodigal-single_8"
     CDS             complement(3722..5152)
                     /product="DNA helicase n=3 Tax=Francisella novicida RepID
                     =A0Q875_FRATN"
                     /codon_start=1
                     /transl_table=11
                     /translation="MVTIKIEDNQLRLPNGNIITFNDEQYEGINKIRKWLEQANGLNN
                     TFTLAGYSGTGKTTCIKKILDEFEGQIVVSAPTHKAKKMIIRTTGQYGLTLHGLLGLR
                     PDVNLDDFNPNDPKFNPIALPKICDYSLVIIDEASMINKDLYELIKKQTKGMYTKILF
                     MGDPAQIPPVNEKDSVVFNLEKENFHQLTKVERQADSNPIMFIYDKLRNNLENPTGGY
                     ERTTNLNDEGEGIIYTKSKREFRNALLEEFKTKEFNINTDHCKVIGWTNQIIMKSNQI
                     IRHELFGKNADIVEIGDVLMGYRSITGKSAHINIIENSADYKVIEKSELIENKYGING
                     YKVKLRENLTDSTFNYQTVFIIDPYDDENLNKYAYEHDKLRDQAKANKRLWNLYYTFR
                     RENILMKSIYKYENGASRSSYDIIVKDMDYAYAITAHKGQGSTYNKVFIMEDDIDKNW
                     NVKERNQIKYVALTRPIKNAIVLSKN*"
                     /db_xref="UniRef100_A0Q875"
                     /db_xref="ftn:FTN_1580"
                     /db_xref="A0Q875_FRATN"
     gene            complement(5211..6275)
                     /locus_tag="5H_04062016_scaffold_1_prodigal-single_9"
     CDS             complement(5211..6275)
                     /product="Putative nucleotidyltransferase n=1 Tax
                     =Cesiribacter andamanensis AMV16 RepID=M7N1Z2_9BACT"
                     /codon_start=1
                     /transl_table=11
                     /translation="MKKIKDIEDKIIYSGIVGSHAYGLNTPKSDIDIRGIFLSDNKDL
                     LLLNNYIDQVSDDTNDTVYYELNRYAELLFNNNPNILELLYIPKDKIQHQSPLFEEFI
                     KYRDTFLTKRCKDTFGGYSISQIKKAKGLNKKIVNPVDKERKTPIDFCYVTCYNGSMN
                     LRSWLKKQETPNKRDQSFYGLQNINHMKNVYNLYFDDNGIFKGVTNDNETSNDVKLSS
                     IPKGYVPVATLYFNLEGYSTYCKKYKEYWDWVEKRNKHRYLTNINAGASYDTKNLMHC
                     VRLLDSAIHIGKYGTLKIEPDDKNFLFSIKYGKLPYDDIIKIVEDKKAEMDEVFDKSD
                     LPDKLDINQINQLITNIRMF*"
                     /db_xref="UniRef100_M7N1Z2"
                     /db_xref="A0A0C1TVG6_9CHRO"
                     /db_xref="zpr:ZPR_4676"
                     /db_xref="M7N1Z2_9BACT"
     gene            complement(6299..6649)
                     /locus_tag="5H_04062016_scaffold_1_prodigal-single_10"
     CDS             complement(6299..6649)
                     /product="Tax=RIFOXYA2_FULL_RIF01_40_8_curated"
                     /codon_start=1
                     /transl_table=11
                     /translation="MGEIKINKKAFIEAIDSIEQQFEHDKNCSDAFSIILPNDHVTLY
                     DNSHILSGFIDLLKRLTNDVNDEGNEYSWIEYFIYELDFGKKYEEGKVTSYGDNIRLK
                     TSSDLYALLVNNNE*"
                     /db_xref="89308324"
     gene            complement(6653..6829)
                     /locus_tag="5H_04062016_scaffold_1_prodigal-single_11"
     CDS             complement(6653..6829)
                     /product="hypothetical protein"
                     /codon_start=1
                     /transl_table=11
                     /translation="MSEDINEDKYKVIPIRRNYDLRFAICDKETEFIVDDANGWGFKS
                     KEAAEKVLSWKYKK*"
     gene            complement(6822..7487)
                     /locus_tag="5H_04062016_scaffold_1_prodigal-single_12"
     CDS             complement(6822..7487)
                     /product="hypothetical protein"
                     /codon_start=1
                     /transl_table=11
                     /translation="MKRITILFILISFLISSYEIPKTIDNNAKNIIHKSLMWRYGNTV
                     DNVFILSYDSENQYGVNGKIRYDLMVYKLDYEKSEFIPASDPFDFVEKTRWAYHSIPD
                     GFKMIEIDEGQYTGGSANIEVLGDGYVLITYKKRFLINGYKDNTYNSMVLLKYNNGYW
                     DIKYNFKFKTKEYLMIEQTHFDLNTKNKKYVVYNNDILIELDKNNNYKPLFKKGKNIL
                     IYE*"
     gene            complement(7527..8201)
                     /locus_tag="5H_04062016_scaffold_1_prodigal-single_13"
     CDS             complement(7527..8201)
                     /product="Uncharacterized protein n=1 Tax=Chitinophaga
                     pinensis (strain ATCC 43595 / DSM 2588 / NCIB 11800 / UQM
                     2034) RepID=C7PUN3_CHIPD"
                     /codon_start=1
                     /transl_table=11
                     /translation="MNYKIIRDEDKLKSFIDWLPELENDETYYCCLFARSKYCDDGSI
                     KGDKQQLKRFTSKKEHLIDKIKQLEVKQGCYKNNGVVVPEKTLALYINPNPRSFEKAA
                     KKSLKELVDKVTEPYNGYNPHQLVLSNIQKASSRKRFMDFDFDYVTYNYLIDELKNII
                     NDDSYNILETRGGYHVLVEMSKIHGEFKKNWYNNITKIKGCDVSGDNLIPAVGCTQGD
                     FVPHFV*"
                     /db_xref="UniRef100_C7PUN3"
                     /db_xref="A0A0F9XAI9_9ZZZZ"
                     /db_xref="cpi:Cpin_3568"
                     /db_xref="C7PUN3_CHIPD"
     gene            complement(8208..8423)
                     /locus_tag="5H_04062016_scaffold_1_prodigal-single_14"
     CDS             complement(8208..8423)
                     /product="hypothetical protein"
                     /codon_start=1
                     /transl_table=11
                     /translation="MKTKDDVLIEIYLEGFDDELNGSVERDDFEDEYSNRAYALGRIN
                     AIVGDDISSIDLKGRKEILRDIKLNLK*"
     gene            8522..9175
                     /locus_tag="5H_04062016_scaffold_1_prodigal-single_15"
     CDS             8522..9175
                     /product="hypothetical protein"
                     /codon_start=1
                     /transl_table=11
                     /translation="MKTLYIEPRQIGKSLKLKSLYDIYSKKGGCLMLFPTLKMANCIF
                     EFASTPREDIITKEYDFHGRKEKTLLIDEYFFLSKKQKEYIIQNMFLFDNVIAFTSPD
                     KFYPKDLVAILRESKHFTTDYILNDYFSSYPNLYEYKNQIIQYIIDIDVNIITNPDFE
                     IVNTIISKQPNKTLSNKYQNLDLKALGQYLENDEIFWAKYFKKNKSNKFKINKMLWL*"
     gene            9166..9447
                     /locus_tag="5H_04062016_scaffold_1_prodigal-single_16"
     CDS             9166..9447
                     /product="hypothetical protein"
                     /codon_start=1
                     /transl_table=11
                     /translation="MVIKKIDTIKKEITIDETTNIGDLVYELKNLFKNDWREWSINVE
                     TVVNYYPTCYPNPPYDPFLDNQPYYHGDFFYTTSNNMGDYDFVKKKGKD*"
     gene            complement(9466..10206)
                     /locus_tag="5H_04062016_scaffold_1_prodigal-single_17"
     CDS             complement(9466..10206)
                     /product="Hypothetical phage protein n=1 Tax=Campylobacter
                     phage CP220 RepID=D5GVC3_9CAUD"
                     /codon_start=1
                     /transl_table=11
                     /translation="MNIKKIIKEEFQRTLINESSLKRIEHWIDSNDIAAISASRNEMK
                     YPTENTLMDKEVGESYSRQENIRRNRELKSALLKLGYGVTRVQGSYIEDLKNNPNKEE
                     PEESFIVVNLNNDPDFYENLFKLSEYYNQDSFMMKYKDDDEAYLVGTNLSDFPGYKDK
                     SSVGTFKDKVNATFMSRLGAQGFAFTNKDNPAQEHTPQTFQKRKDYRNKYIHNIPEAL
                     QLETFDSLQINSKRICEQRSKKVLNDIK*"
                     /db_xref="UniRef100_D5GVC3"
                     /db_xref="D5GVC3_9CAUD"
     gene            complement(10305..10724)
                     /locus_tag="5H_04062016_scaffold_1_prodigal-single_18"
     CDS             complement(10305..10724)
                     /product="Uncharacterized metal-binding protein n=1 Tax
                     =cyanobacterium UCYN-A RepID=D3EPX6_UCYNA"
                     /codon_start=1
                     /transl_table=11
                     /translation="MPNGRTHDLITYILSILFIPLVLIFNGVNLNSYVLILSFIFSAL
                     MFNGDLDTNSSPYNRWWVFKMIWIPYQLIFTHRSIWTHGFILGTLIRVLYISIIPMLF
                     FTPDIINIINNYNTEFILLLIGLEIGAMSHTIADKLL*"
                     /db_xref="UniRef100_D3EPX6"
                     /db_xref="cyu:UCYN_08390"
                     /db_xref="A0A086CIB6_ATETH"
                     /db_xref="D3EPX6_UCYNA"
     gene            complement(10724..10933)
                     /locus_tag="5H_04062016_scaffold_1_prodigal-single_19"
     CDS             complement(10724..10933)
                     /product="hypothetical protein"
                     /codon_start=1
                     /transl_table=11
                     /translation="MVTFEEFKNLSPEEQLNIIEKIDPDSYNTPFWLERIITALNNDK
                     IFIVSLLGDEFSEIFKNLKNLKNNQ*"
     gene            complement(10937..11149)
                     /locus_tag="5H_04062016_scaffold_1_prodigal-single_20"
     CDS             complement(10937..11149)
                     /product="hypothetical protein"
                     /codon_start=1
                     /transl_table=11
                     /translation="MNTDWIKINSNAYKGTYQLDDEPIIIHIIKTGEVDSNNYFVIHE
                     DGWGINDGKVEILNKKEIIEKYKLNL*"
     gene            complement(11149..11358)
                     /locus_tag="5H_04062016_scaffold_1_prodigal-single_21"
     CDS             complement(11149..11358)
                     /product="hypothetical protein"
                     /codon_start=1
                     /transl_table=11
                     /translation="MEKPIKYLRSEIFYKSYNDFKANINSDLIKVIEDGYIIHTYNEV
                     EYLLNNQKQVKVVLLLVKYNEKQFI*"
     gene            complement(11474..12217)
                     /locus_tag="5H_04062016_scaffold_1_prodigal-single_22"
     CDS             complement(11474..12217)
                     /product="Uncharacterized protein n=1 Tax=Clostridium sp.
                     CAG:533 RepID=R6AKM8_9CLOT"
                     /codon_start=1
                     /transl_table=11
                     /translation="MLNNVSLFSEEIKNSFIFHIPHSSYMIPDENYINKELIDIELLY
                     STDIDVDKIFNVDGIDRYICDFSRSFCDVERFLDAEQEEMTKYGRGVYYTKTYDGKSF
                     RKYDEKFEQTIIKNYYLKYHNNLSKLIQNKINDNGIARIIDCHSFNQHKLYFEKDVNR
                     PDICLGVDEKYTPQYLIDFIKLGFERHGLNVEINKPYSGSFYPLDVEGKFETIMIEIN
                     KKLYMVDDKIVDTKNVVKLNKIINNIFTF*"
                     /db_xref="UniRef100_R6AKM8"
                     /db_xref="reb:XU06_29990"
                     /db_xref="107264375"
                     /db_xref="R6AKM8_9CLOT"
     gene            complement(12225..12833)
                     /locus_tag="5H_04062016_scaffold_1_prodigal-single_23"
     CDS             complement(12225..12833)
                     /product="Uncharacterized protein n=1 Tax=Clostridium sp.
                     CAG:567 RepID=R7M9Y4_9CLOT"
                     /codon_start=1
                     /transl_table=11
                     /translation="MNKLFESFDRLNNTKTSKLYEAKRRMYEHINQLNLVGDDSDLNE
                     SDNTEEREKVLSDIKNNNFESDPEDFFNSMKDSKHEEMLTFYNVNELSRMKLFKVPGY
                     NIGYALKKRDDKSNDYNEIVAVHNNEKDIKGVGDELIQSAIENGGCYLDHYDGFLSNF
                     YERNGFIEYKRDDFDPQYDKDGKFEKKYGRSDVVYRIHKSCK*"
                     /db_xref="UniRef100_R7M9Y4"
     gene            12973..14907
                     /locus_tag="5H_04062016_scaffold_1_prodigal-single_24"
     CDS             12973..14907
                     /product="Bacterial surface protein 26-residue n=1 Tax
                     =Enterococcus moraviensis ATCC BAA-383 RepID=R2TN80_9ENTE"
                     /codon_start=1
                     /transl_table=11
                     /translation="MAKKESQRYLRELKKVNPDLVTVKRPNEIIERNDGEGNLKLSFK
                     APEYYERDLYITGKALLSKSQVTKQTTSIDSVSGMTLDLSESETILLTLSGDTVIEDI
                     VNYKNGSIYNIFIKQDEIGGHLLSFNDSLTNLQIDDDVVISGESNSYSELKIICEDDT
                     FYVEYFDGYNDKTNNPFIMTIDTSLGTTGNNVQLPLPETSSDDQLLTYDFIVDWGDGS
                     FDKITSYNQAETYHEYTNSGQTEYQVSIKGICEGISFSKISTERPKLKSIDKWGFTNF
                     ITLNGGFVFCSNLTSVNDNNGFWCSNVIDMYGLFYGCSSLSILDVTNWDVTNAANKSY
                     MFNQCTSLSELDFSNWNMSNTTTIKGMFDGYIYDMGIIPIGIENWDTSNINNMYAFLN
                     YNKGITSLDLTNWDVSNVTDFGYMFEQCSNLTELNINTWDTSNGMNFHHMFKHCDSLT
                     YLDISNFNISNATDISYMFSTCTNITNLDVSKWDVSNVTLTDATFWNCASLTSIDVSN
                     WNVGKLIGMDTMFGGCSLLTSIDVSNWNVSNVIDMYGVFSDCTSLTNIDVSNWDISNV
                     NNLINMFNNTPLDTPSYDALLIGWSSLSPDLNNSLTLGANLAQYTPGGAAEAGRTLLT
                     DAVIDGGHAWSINDAGPTSV*"
                     /db_xref="UniRef100_R2TN80"
                     /db_xref="R6X3I0_9CLOT"
                     /db_xref="ral:Rumal_3382"
                     /db_xref="R2TN80_9ENTE"
     gene            14954..15205
                     /locus_tag="5H_04062016_scaffold_1_prodigal-single_25"
     CDS             14954..15205
                     /product="hypothetical protein"
                     /codon_start=1
                     /transl_table=11
                     /translation="MSKEIKGTKKVTYYIAYNLDEKIFHFGEIKKGGVLTTGQPELEE
                     FSTKTEFKKRLDELTGEKDYYYNKTKKQEPRLNKSKLEK*"
     gene            15305..15787
                     /locus_tag="5H_04062016_scaffold_1_prodigal-single_26"
     CDS             15305..15787
                     /product="hypothetical protein"
                     /codon_start=1
                     /transl_table=11
                     /translation="MNKESRRYNNDIKRMGKDLATRPVEMYKKGYDDKTSIILKSSEI
                     EYNELSLTKNGFQLEKPLVNDVYDIEYTTPLVLDLSKSNIQSLTLTDDIYITDIINFE
                     NNIDYYIIVKQVSTGGRRIAWDENINILFKESQPNTLSESKSILKIIPINGILYANFK
                     *"
     gene            15811..17574
                     /locus_tag="5H_04062016_scaffold_1_prodigal-single_27"
     CDS             15811..17574
                     /product="Uncharacterized protein n=1 Tax=Clostridium
                     clariflavum (strain DSM 19732 / NBRC 101661 / EBR45)
                     RepID=G8LXV5_CLOCD"
                     /codon_start=1
                     /transl_table=11
                     /translation="MIGDTSKYTQRQIRRLGKVKDRPIEFYPHEDYESKQLSVIAKAD
                     NYNDRKININEFNYVDNKPFGYYTTIVEYNNILSFDMSESASNEILLKGDLFIDNIIN
                     ISNGSEYIFTFKQDEVGGHSVIVNSGNINLFIANNQSLEDINKEPNSTTVLKISCIDD
                     KLFGKLSTYQEEPSSGYTKVDNNSFSFDVEIASAGDTFTLPINTVDDADQYIQSFTAD
                     WGDDSTTEITSYDDSGATHTYAAPGTYTITMTGKSELFAVQDVGDKAKIVKLNTFFGD
                     IGFKKLNFSGCSNLTGNIPTSFKNLRNLVDCGRLFRECRKISGNIPEDMFWNSPNITT
                     FIDSFFNSGLIGEIPEKLFWYNPEVVNFGFTFSGYQNYMNFIGGIPEKLFWYNPEVVN
                     FNGCFQACDKLTGEIPEKLFWNNPKVTDSSFLFSRCSSLIGSIPEKLFWNNPKVTDFS
                     SAFQICRNLTGSIPEKLFWNNPDVTDFSYVFMNCNNIEGIPENLFINNFKAENFRQSF
                     TYCYNVTQLPSNLFINNKNINNLYYTFYDNNQLTGDGWRDIIEYTTQYAEENNITLQT
                     DNCFRDCTSLTDYNEIPIEWR*"
                     /db_xref="UniRef100_G8LXV5"
                     /db_xref="ccl:Clocl_2271"
                     /db_xref="G8LXV5_CLOCD"
     gene            17610..18092
                     /locus_tag="5H_04062016_scaffold_1_prodigal-single_28"
     CDS             17610..18092
                     /product="hypothetical protein"
                     /codon_start=1
                     /transl_table=11
                     /translation="MINESIKNLIKKIIKEEIEKSNYVDDQEANDYLNKVRDSADKET
                     FQKVLNVYKRKGLDAAKEIYNIDDESNIESRSTEELMNKFVDYLDDMFLDMYEFTKSR
                     HNKPAQTVLSHLLGYYVHRYGDEISKNEANKISYILDSKHGFKDIAKRISTKFKKVLY
                     *"
     gene            complement(18133..19020)
                     /locus_tag="5H_04062016_scaffold_1_prodigal-single_29"
     CDS             complement(18133..19020)
                     /product="hypothetical protein"
                     /codon_start=1
                     /transl_table=11
                     /translation="MKANIKNNERSFELNIYFNNLIQSIIFDIFIKIHFIQKILILTP
                     EGNKYMKKKFGVSVFKIENIKERGKLVKTFHFIPNQKIKSQHNNKIDLFVKLFGFKIF
                     KFNLTEVFKNNLINHYNFKDFIKNVKDLNKRVDKIYLKDFITKKDIIKNSFTNKEIIN
                     ILKKHNNADNETVKRLRSLGVNLTTMIYSAYTTKDGIDVDKNKINKSLILYPAIYIKI
                     FKKYNNQPDNVNHGFVVIKKSWWYKLYIYLKYINISKEKGYISTDGSFYNKKEALEIA
                     YELGQINNNKISELNKNTL*"
     gene            complement(19027..19704)
                     /locus_tag="5H_04062016_scaffold_1_prodigal-single_30"
                     /gene="guaC"
     CDS             complement(19027..19704)
                     /gene="guaC"
                     /product="guaC; guanosine 5'-monophosphate oxidoreductase 
                     (EC:1.1.1.205)"
                     /codon_start=1
                     /transl_table=11
                     /translation="MKLLEVKKEKYGGEKNLIVNDLTVKNNHSYCVGYENKVVHNCLT
                     TKSSSIGYPMASLISEIHKEKVKFEKENKDIKAPLIIADGGMKEYADIIKAIGLGSDY
                     VMLGSLLNKSIESAGDNYLWGVKIPQRFANYLFSKGFPIKKYFRGMSTKEAQLAMGKD
                     KSKLNTSEGVIRHRKVEYTLKKWTENLIDYLKSAMSYTNSKNLNQFIGKASYNLITQN
                     SYNRFNK*"
                     /db_xref="sgn:SGRA_3823"
                     /db_xref="UniRef100_J0P567"
                     /db_xref="J0P567_9SPHI"
                     /db_xref="1.1.1.205"
                     /db_xref="1.1.1.20"
     gene            complement(19736..20578)
                     /locus_tag="5H_04062016_scaffold_1_prodigal-single_31"
     CDS             complement(19736..20578)
                     /product="hypothetical protein"
                     /codon_start=1
                     /transl_table=11
                     /translation="MAKNIKFDFDDVLIEPSMQTSISSRKDVDCFYNNKLPLMTAPMD
                     TVVNIDNFEKFINLGYTVVFPRTIKFNDFINNFDDGDELLLKTIKEHFFSYGLDEFKN
                     ICESKESFFLPKNILVDIANGHMDIIKEYSIKFKEKYPYKVLMIGNIANPKTYKCLAE
                     TQCIDLLRVGIGNGGGCWVDNTLIKCINGYKYIKDIEINDEVLTHDGTYQIVTNKISY
                     INNDELYNINGDICTEDHEIFVVDLIDRNKINSNNYLEYGYWVTAKHLDDKKHLIVSM
                     EDNV*"
     gene            complement(20603..20875)
                     /locus_tag="5H_04062016_scaffold_1_prodigal-single_32"
     CDS             complement(20603..20875)
                     /product="hypothetical protein"
                     /codon_start=1
                     /transl_table=11
                     /translation="MGIKDIFNELKNIQNDLFGELFFIPETDTIQWFYDGLVNPNIYN
                     DEQLIEIYDIDYDLIKSYTDDNDFGVGFSSLEFNNNSVCFEIGFEY*"
     gene            complement(20914..21210)
                     /locus_tag="5H_04062016_scaffold_1_prodigal-single_33"
     CDS             complement(20914..21210)
                     /product="hypothetical protein"
                     /codon_start=1
                     /transl_table=11
                     /translation="MRVLPKFLSKEDFIQLLNNEKCSDEKIQKFNKIPEFLNIDDDEY
                     KISIVVTDNDGYYDYELNYYSIKSKKHLLPYKVLNGDLDEIIGEFINKFKEITE*"
     gene            complement(21213..21530)
                     /locus_tag="5H_04062016_scaffold_1_prodigal-single_34"
     CDS             complement(21213..21530)
                     /product="Uncharacterized protein n=1 Tax=Candidatus
                     Nanosalinarum sp. J07AB56 RepID=G0QAR3_9EURY"
                     /codon_start=1
                     /transl_table=11
                     /translation="MNKDEFLDYHKNCCDYLVDLTRKKNKDYSGNNDNPFFNYESTER
                     LNVTSTEKGFLVRMLDKYNRINSFIEQGVFEVEDEKIEDTLLDLANYSIMMSAYIKHK
                     KNK*"
                     /db_xref="UniRef100_G0QAR3"
                     /db_xref="G0QAR3_NANSJ"
                     /db_xref="G0QAR3_9EURY"
     gene            complement(21523..21897)
                     /locus_tag="5H_04062016_scaffold_1_prodigal-single_35"
     CDS             complement(21523..21897)
                     /product="hypothetical protein"
                     /codon_start=1
                     /transl_table=11
                     /translation="MRKIYGEDINDIPCEMSNNNIEQEFIKRMCEYVSEALNISYLEK
                     RNFESLLFNNLKNKIDNNSNDGLLQQYEKYILDTTSKKIIDELNLGDVKVNHEFATHA
                     KFKDIVNKIKENYNNIKADYNE*"
     gene            complement(21914..22264)
                     /locus_tag="5H_04062016_scaffold_1_prodigal-single_36"
     CDS             complement(21914..22264)
                     /product="Tax=RIFOXYD1_FULL_WWE3_39_9_curated"
                     /codon_start=1
                     /transl_table=11
                     /translation="MNKEIIYLAIPYSFNPEESFHVANKVGAELMKQGYVVFSPVSHS
                     HPIADYLTPELRSDHEFWMSKDLPILRLCSKVIFIVIGDDGLNLIDDSKGCQDEKAEA
                     LKYNIPIEFLKYKY*"
                     /db_xref="89949591"
     gene            complement(22261..22998)
                     /locus_tag="5H_04062016_scaffold_1_prodigal-single_37"
     CDS             complement(22261..22998)
                     /product="hypothetical protein"
                     /codon_start=1
                     /transl_table=11
                     /translation="MSISSEEKEFLDRLIFINTEFSKNKIEPEIQGIDKFITNYESNI
                     VINWDKEKKPLEILGQFNILELNIRLSGLLEYEILNKFEGDLEVYKEFYELLNSNKDQ
                     VYEKYDRILYVTNPILKDEYRGKKILPELVEHIYRTLYSDRVLIIFLVKPLQELKNLF
                     FFYRAFKQIVIKTEFNKINVKQVSANEYFKLDDLVNKYDDLELQNYKLFDLAKSSGLK
                     KMKGTTNLFYLSEHKVLENIKNKIKKV*"
     gene            complement(22998..23471)
                     /locus_tag="5H_04062016_scaffold_1_prodigal-single_38"
     CDS             complement(22998..23471)
                     /product="hypothetical protein"
                     /codon_start=1
                     /transl_table=11
                     /translation="MGNNILFFLSVFVFGIYNIIISIKYGFLPSISDSYYKHNNKILF
                     ALFIWFTCIPLMIISSTPLMFLSGAILCFVGASPDFEKDEHSLEDEVHSTTAIIGTLL
                     GFASMIFEYDYVYNSILIMSVAILLYLFKVKNKTLFMEYISFIYFMIVLYIEKVY*"
     gene            complement(23474..23824)
                     /locus_tag="5H_04062016_scaffold_1_prodigal-single_39"
     CDS             complement(23474..23824)
                     /product="hypothetical protein"
                     /codon_start=1
                     /transl_table=11
                     /translation="MNTEDLYWERYDDFLTENDVDARWILKSKNNDKSYGSLRIVSHP
                     DLRPGYLRAIYTVITSISKRSKAEIMKSITDYHMDVIELEVYNVKDNVETDTTEYEAP
                     FKELENLFKVKIFI*"
     gene            complement(23833..24435)
                     /locus_tag="5H_04062016_scaffold_1_prodigal-single_40"
     CDS             complement(23833..24435)
                     /product="Marine sediment metagenome DNA, contig:
                     S01H1_S11305 {ECO:0000313|EMBL:GAG11554.1}; Flags:
                     Fragment;;  TaxID=412755 species="unclassified sequences;
                     metagenomes; ecological metagenomes.;" source="marine
                     sediment metagenome.;""
                     /codon_start=1
                     /transl_table=11
                     /translation="LKKIGNIIHTNELVNHKKFDYINYSNNFDQINYDLPTLIVGWNN
                     VKEQNIESSILNKTIKEDLLYWEFEFDENKHDHVNGLQLFSKLVPFRYFKHYYNYNFI
                     DPIFNSINTIDDLFKLIPNTIDKIYNHNEMVYLLKDENIFGINLDIMDFFSFEKEKIL
                     LFLSKKTTKFVVDNKGDIYKKYYQYFKGFEDIKKYIVTLI*"
                     /db_xref="X0V0D3_9ZZZZ"
     gene            complement(24441..24614)
                     /locus_tag="5H_04062016_scaffold_1_prodigal-single_41"
     CDS             complement(24441..24614)
                     /product="hypothetical protein"
                     /codon_start=1
                     /transl_table=11
                     /translation="MNNSDILVEVIEDTDDMPEGSRFYLEEVKDNYYIGLWVFMGGSY
                     NVKVEKKYCKILK*"
     gene            complement(24618..24863)
                     /locus_tag="5H_04062016_scaffold_1_prodigal-single_42"
     CDS             complement(24618..24863)
                     /product="hypothetical protein"
                     /codon_start=1
                     /transl_table=11
                     /translation="MKFILIFLFFLIFSSNEKEYVIIDIESKELLTGVKVETEDGILY
                     SDFDGKISTKSEIKNIEYISYELSSFKNDTIFLIKNK*"
     gene            complement(24932..25411)
                     /locus_tag="5H_04062016_scaffold_1_prodigal-single_43"
     CDS             complement(24932..25411)
                     /product="Polynucleotide 5'-kinase and 3'-phosphatase n=1
                     Tax=Enterobacteria phage AR1 RepID=D4ZA25_BPAR1"
                     /codon_start=1
                     /transl_table=11
                     /translation="MERKVIFCVGVPASGKSTWSKEFVKKNNNFVRVCRDDYRYMFKD
                     VGWFNDDIRNKLENIITINVESDIQRLLFSDFDVIIDETNLDKKRLVKMMDSLVNLSG
                     VESLNIKFKIFDVDKEELLKRDSERERSVGVKVIDKMYDNFSKLIKDFNFEKYGEII*"
                     /db_xref="UniRef100_D4ZA25"
                     /db_xref="D4ZA25_BPAR1"
     gene            complement(25413..26066)
                     /locus_tag="5H_04062016_scaffold_1_prodigal-single_44"
     CDS             complement(25413..26066)
                     /product="Putative phosphoesterase domain containing
                     protein n=1 Tax=Pseudomonas phage PAK_P1
                     RepID=D4N413_9CAUD"
                     /codon_start=1
                     /transl_table=11
                     /translation="MKFKKEIGEKIWFMSDPHYWHKNITYGESVWDNKDINCRFFDKT
                     SEMSKHIVEQINSYVKEDDILFNLGDWSFGGIQNIWNFRKQLNVKTIYQINGNHDHHI
                     INNKELPNCHRSLDSGSCVDYYDNTIAKANAQDVFTSVQNYLEIMIGKQKICMMHYPI
                     ESWNEMGKGSIMLHGDIHGEKYVKKNRLDVGIDNAFRLFGVYKPFNYNEILEILKNR*"
                     /db_xref="UniRef100_D4N413"
                     /db_xref="W8EH81_9CAUD"
                     /db_xref="smx:SM11_pD1215"
                     /db_xref="D4N413_9CAUD"
     gene            complement(26153..29809)
                     /locus_tag="5H_04062016_scaffold_1_prodigal-single_45"
     CDS             complement(26153..29809)
                     /product="putative ribonucleoside reductase"
                     /codon_start=1
                     /transl_table=11
                     /translation="MVKIDRKDVEKSTLEYFNGDTMATDVWIRKYCLKNGDDLYELNP
                     DEMHWRLAREIARIEAKYPNALSVEYIYSTLKNFKRIIPQGSPMSGIGNDFQVVSLSN
                     CFVIGNETDSDSYGGIMKLDQETVQLEKRRGGVGLDLSFVRPKGSPVKNSAITSTGVV
                     PFMERFSNSTKEVAQDGRRGALMESISIKHPDSEDFIDAKLTKGKVTGANVSVRIDDD
                     FMKSVMNKTDYVQKFPIKSSFNYNIQDLKYNENIQIKDDNNDVLGFIRKVDAEKIWKK
                     IIHNAWKSAEPGILFWDKVLSESIPDCYADLGFETKSTNPCVSYDTPILTDKGYKEIG
                     GLVGSKVNVWNGKEFSEVEPMITGEDQPMLKIAFSDGSELKCTDYHGFYTWEGYSRDG
                     NVVKKEAKDLNVGDKLEKYDFPVLDYQIGESFKLDSNNFDMDFARSNNFINEKSWYTL
                     GFYAGDGTLHRKKEHMIHLYGEKRELLEYFNYTNNPSNNEEVDRTTIRADFSQILLSI
                     NNEEYKKYVPKFDDSTLQKTLYWLAGIIDSDGSRNSSEGSISISSIDRDFLLKIKLNV
                     LNTLGVNGSVIDEKEGGLKEIKGIEYNTNKSYRLIINASNVKKLYNLGLRTHRVKIDD
                     INPNRDASRFITVKSIERIENADKVYCFTDPKRGRGCFNGVVTANCGEITLCPYDSCR
                     LLVVNLYGYVVNPFTKDAYFNWDLFTSDVRTAQRYMDNIIDLEIEKIDKIIEKIDSDP
                     EDEFIKMYERNLWEKIKEKAILGRRTGLGITAEGDMLASLGFIYGTDKATDFSESVHE
                     KLKIEAYRSSVELAKERGAFPIYDSEREIGNPFIQRIKDVDPQLYEDMVKYGRRNIAL
                     LTIAPVGTTSIMSQTTSGIEPVFLPVYKRRRKINTQEKNVKVDFVDDEGQGWVEYTVF
                     HHKFKTWLEVNGYNVDEVEKYTQEELDMVVQKSPYYKATSNDVDWVKKVEMQGRIQQH
                     IDHSISVTVNLPSDVTEETVSKVYETGWRSGCKGITVYRDGSRSGVLISNDKKEEKQT
                     VIVNDAPKRPKRLKGEIHRFNNNYEKWIAVIGIYEGKPYELFTGKLENGLKNLPVSVK
                     DCEIVQKIISNENGGKFKRYDMEYVDGSGEKHVYEGLNFKFNPEFWNYAKLISGILRH
                     GMPTVSAYKLIESLSFREENINTWKNGVVRAIKKYIKDGEKTKGQCLNCGADDFAFQE
                     GCLICQNCGWSKCS*"
                     /db_xref="bfs:BF9343_3519"
                     /db_xref="gwa2_scaffold_41059_6"
                     /db_xref="86516477"
     gene            complement(29995..30186)
                     /locus_tag="5H_04062016_scaffold_1_prodigal-single_46"
     CDS             complement(29995..30186)
                     /product="hypothetical protein"
                     /codon_start=1
                     /transl_table=11
                     /translation="MDELINKVTKAYSTIFPELLESYKENDDQTIVEIIADKIIDKSK
                     NLVDVNSIRNKVKNILNKT*"
     gene            complement(30193..30516)
                     /locus_tag="5H_04062016_scaffold_1_prodigal-single_47"
     CDS             complement(30193..30516)
                     /product="hypothetical protein"
                     /codon_start=1
                     /transl_table=11
                     /translation="MDIFATTERFNKFDKFIESCDFEKFFYKLILEHDEQWFETCSIN
                     GKNPELTNKLKFIFNYLEFKDEQLNTNEKKWEFKKFIFFKTTNENNINYKIQNVFDNK
                     IILEI*"
     gene            30642..31070
                     /locus_tag="5H_04062016_scaffold_1_prodigal-single_48"
     CDS             30642..31070
                     /product="hypothetical protein"
                     /codon_start=1
                     /transl_table=11
                     /translation="MSDRKIQLLKEIKNSINKRKEYLLNQLPIIHTINDGIVIRFFDD
                     WNDSEHERIKYMEITDETLFNAKANIKTYYFFLPKGSIFDVRKHKYIETMVCLEGKIQ
                     LHYNDKTKILNSFSRFDIPEDMKHYGIAIENTYMLVTSKF*"
     gene            complement(31073..31285)
                     /locus_tag="5H_04062016_scaffold_1_prodigal-single_49"
     CDS             complement(31073..31285)
                     /product="DNA-directed RNAP n=2 Tax=Cyanophage PSS2 RepID
                     =C7F4D1_9CAUD"
                     /codon_start=1
                     /transl_table=11
                     /translation="MIEKFDEIVSGWKNYMFKSEEVESIAKKRLITCLNCEHITKNKR
                     CSKCGCFIPAKVRSLKSKCPKGFWKK*"
                     /db_xref="UniRef100_C7F4D1"
                     /db_xref="C7F4D1_9CAUD"
     gene            complement(31278..32072)
                     /locus_tag="5H_04062016_scaffold_1_prodigal-single_50"
     CDS             complement(31278..32072)
                     /product="hypothetical protein"
                     /codon_start=1
                     /transl_table=11
                     /translation="MRYFKDNISEGYSDVIEIEKLAKDILKNKSKIFANVIYFLFKNK
                     DEFDSVKSDVYFNYKKEYLKNIVNFNNYNKLKQFINNFDLNIKFTKEDMGYNDAQYIK
                     SESLIKLNGRSKDLSETLTEFKNNILKINNKDDIFKISEEILIDVYKISLVHELQHAY
                     DDYRTDGKFVYHKKTQDFFKKFKNNNLKTKEDFIQYLNVPHEFWAKYSETVSNFTDQD
                     WEEDFMLLLKGFRDNFIGYKTLNDKTKRRLIKALYKLYTLKRNKND*"
     gene            complement(32087..33829)
                     /locus_tag="5H_04062016_scaffold_1_prodigal-single_51"
     CDS             complement(32087..33829)
                     /product="Marine sediment metagenome DNA, contig:
                     S01H1_S07428 {ECO:0000313|EMBL:GAG12231.1}; Flags:
                     Fragment;;  TaxID=412755 species="unclassified sequences;
                     metagenomes; ecological metagenomes.;" source="marine
                     sediment metagenome.;""
                     /codon_start=1
                     /transl_table=11
                     /translation="MYNYCKKNNKTKKGLLFEFDLSKYSTLNSSNYINNEGALLIESK
                     WFNNVSDDINLIDYGLTMYDNGRTSSMEECYTLYKNDNHIKLYPVGQNDYTGNTDYSQ
                     YETDLIQDPNIGAYMNFNGGYFQGFFKLEGYNYELLPPRYNNGFTIETLLEISDTSSG
                     IFYYMGTRSEDKYNPHFSGETYINNEEYEGVITSEKNNLSSYIDESVLSDNFKNYEED
                     KFHIEKISSEQIDNLKNNVISFEITPNKTIKIKTININGDLMEYESDNILTNGWKLID
                     VVFKPYETFNNYDGNKFKCYPMRKGDLNVFINGLLFWSLKNIDEFYTKPIKNHKEKQI
                     GVPYNISWGGGSFGLKHSFHYDKNIINVYNNNDITYINDNFDVDGNVNYLYLPSDESV
                     GLEILNGEKIIIKYNKQIELLGGHIQYMSVYINANIYDKLMDMGSIYLDVDGNFDNLT
                     ILSEQKFSTKRINPEWFELKFEFRVDKTCENLYFYPLIVIESNIGFVENSIFKFKNFI
                     VENTNILNKDISKNNLYIEKYFDSSFIGRMQNLSLYNRSLMNDEIKNNAKKIFNNSFY
                     NVIINDGGRIIYND*"
                     /db_xref="X0WHP4_9ZZZZ"
     gene            33889..34659
                     /locus_tag="5H_04062016_scaffold_1_prodigal-single_52"
     CDS             33889..34659
                     /product="Putative uncharacterized protein n=1 Tax
                     =Synechococcus phage S-CRM01 RepID=F5B3Z5_9CAUD"
                     /codon_start=1
                     /transl_table=11
                     /translation="MDHNIKYKNFTDLIKEAINPSQLDVDVLKQKEILNPKIWETDEK
                     IKDEVRKYILLNAYQFIKFLKIDNLRIKDVTLTGSIANYNWNEDSDIDIHILMDFSQI
                     SNNPDFVREFFMTKKELWNEKDIKIKNYDVELYVQDVNEEHTSTGVYSVLKNEWISKP
                     IKQMITIDVNNVKQKTMDFIQIIESLSQIKDPNTLLTLVNKLKDKIKKYRKSGLSEFG
                     EYSTENLVFKLLRNYGYLDMLSKYKEEVIKNKLTFENY*"
                     /db_xref="UniRef100_F5B3Z5"
                     /db_xref="A0A0F9JXP6_9ZZZZ"
                     /db_xref="F5B3Z5_9CAUD"
     gene            34662..35900
                     /locus_tag="5H_04062016_scaffold_1_prodigal-single_53"
     CDS             34662..35900
                     /product="hypothetical protein"
                     /codon_start=1
                     /transl_table=11
                     /translation="MKKYYITEEQYKYLTTKKQTEKIYNDIVNEIRKYDLYLNESHQL
                     NEAVVDVLKKYAKKGLMTTALISSLLSNNIVSANDLMSAGIPKDKIENVQDDKFSHME
                     ILNELIKILKTRGHERDEPMFEKLVSLDDDAQKKITSEISSRINDLSDMWKYKYNILT
                     TADKQFDTDRRDISQIDKEKIVKVDTSLVTTNIKGLEETFKNNSAVILKNEELRDSLQ
                     KVLNCYYNVNEILIKTSSNTLRNTGDFENVTWEEGSLLRANNIKDIISKLEYSLGCEN
                     PTKKIDDSIIKIDASGENGDGTSGPKSPYEVEDKYIQYYKNNNIDEKYWKSNAKESPL
                     SNISEYEKFNNVEIFINGLVLEENEYVYRNFKYLQMIQLDTGKKTSKKTKLNLFGGGK
                     PNKYDGGKVGAIKCSNPQNY*"
     gene            complement(35897..36373)
                     /locus_tag="5H_04062016_scaffold_1_prodigal-single_54"
     CDS             complement(35897..36373)
                     /product="hypothetical protein"
                     /codon_start=1
                     /transl_table=11
                     /translation="MKKMMLFLLVVLIVPSYGQNNATNYKENRDLIISLKFKNKIGES
                     IKVETNNRNKDRNIVLEYLIVSINTNDTIINEFNQKTLKKINKRIYSEEDLNNINDYI
                     FVNAHFIDNKTKKPYQTTYSFNHANSIKRVGFEICYKIKNISGKKRRLNYLHITTY*"
     gene            36543..38345
                     /locus_tag="5H_04062016_scaffold_1_prodigal-single_55"
     CDS             36543..38345
                     /product="DNA topoisomerase IV subunit A n=1 Tax
                     =Mycoplasma penetrans (strain HF-2) RepID=Q8EVB9_MYCPE"
                     /codon_start=1
                     /transl_table=11
                     /translation="MKNNKSLETYFGRMRELSDIKGDKKQHTNLNTTLVEHAKTNDGT
                     VLGIVKDAHHYYIKKTTSQDANLTESHFAFIGGLENKNEHRFDSLGDAQKQLNLYIKS
                     INENFSKNKKISESKKQVLSEDKKLNDPNSWIRSMISEGKNQEKIDKFNRFKESMNLN
                     ESKDINEDDEIEDNLENTSDALEDLSDEIKSDETEDVVKSDEVEDEVISDDGDETPSE
                     ESDGEESEETPKKTDGEEEFDAEKTDGEDLDLDDLDLEDGEETEETDGEEENLDLDVD
                     KGEEEELSDEDSSDEGKDTEIKEMEKLIGKLTHKVRNSDLTPEQTKSFMNSLLSSFET
                     EISDLKDHVKKEMADKILKSKEDEEGEISEEDEFSNELDSETEESCDECGGFNNYISE
                     RGYDDVENVTPMEIANVISGFIDSKEELSDEDLNEVAKYCTEEVVGELGEYGYVDEMN
                     KLEPYIKQINEEDGMMKFGGVQADFDPDDTDVELKEEENMEGDLGDTVDDVIDDIADD
                     SVTPQSPQEMPAPAETMGVGSPSTSTLNINAKTGDATLTINEEKERKIRKYIRNRIEE
                     KMSNKKPSLNESKKSNKMKKLDSLIDKTLLKLTK*"
                     /db_xref="UniRef100_Q8EVB9"
                     /db_xref="mpe:MYPE6470"
                     /db_xref="A0A060RTS0_PLARE"
                     /db_xref="Q8EVB9_MYCPE"
     gene            38349..38771
                     /locus_tag="5H_04062016_scaffold_1_prodigal-single_56"
     CDS             38349..38771
                     /product="hypothetical protein"
                     /codon_start=1
                     /transl_table=11
                     /translation="MCEKDDLKLIYVLKVGQNTKKENIFEFIFSKDESNIDYKKWGWD
                     VHPACDNANPPSEDYIDEIVTIKTDEFDLFCLHDATDREYLHGYYNIHALAYEWEDEE
                     NMDLYPSLEDDIEPILVFLYGMSFNVVKDLLYSRNIRI*"
     gene            38797..39336
                     /locus_tag="5H_04062016_scaffold_1_prodigal-single_57"
     CDS             38797..39336
                     /product="hypothetical protein"
                     /codon_start=1
                     /transl_table=11
                     /translation="MATQKIKISELRNLVRETINEEKKKRKPINESKNKKPINKSNNK
                     KIGLNEFKSLVKKIINEESGTGFDIGNIDLQGTQILGDNIKDYSHNIQLEWPSSDPNY
                     TLYILRDPGNMTPMNEMVAVITKRDGRIIKILQTARNIDNLINMLNQSFNMHIPEKRN
                     NHNDEDDVDDYGDDFENFF*"
     gene            39441..40580
                     /locus_tag="5H_04062016_scaffold_1_prodigal-single_58"
     CDS             39441..40580
                     /product="Terminase DNA packaging enzyme large subunit n=2
                     Tax=Synechococcus phage Syn19 RepID=E3SQ79_9CAUD"
                     /codon_start=1
                     /transl_table=11
                     /translation="MSEDKELEIIPSIIPDIELQKKKEEAREQYRKMIDSGKKPETMV
                     ITHNNNLKGVSELNKTEIEDQIIKCATDPIYFIETYLTIFDQTKGDKGMIVPFKLFEF
                     QKTLIDSFLTNDFNIANKYRQAGISTTTCAFLAWYIMFNKNRSVAIIADKIMTAQDEL
                     MSDVVNFIEGCPDWLKPKPSRKNTQKLKRYDNNSEIGAFAAKSGLRGYTPTLLFWDET
                     AWTEKGDKFWESAGPTLQTGGAAIFISTPNGFDSVFYKTYSLATEDKNSFKAIQLYWF
                     NDPRYNINLKWYKNRGKLDEIIIDDEDFTNEKRIKLNNDGWEPYNVWMDNQIKRVNGD
                     MRKINQELRCVFGDSLITIKNKSNNKIETIKISEFYNRLYIENNS*"
                     /db_xref="UniRef100_E3SQ79"
                     /db_xref="A0A0E3FB53_9CAUD"
                     /db_xref="hau:Haur_0564"
                     /db_xref="E3SQ79_9CAUD"
     gene            40606..41742
                     /locus_tag="5H_04062016_scaffold_1_prodigal-single_59"
     CDS             40606..41742
                     /product="hypothetical protein"
                     /codon_start=1
                     /transl_table=11
                     /translation="MDQESLINYVSNIDIDRYYIKGGYGRFLKEHPNIIEYVYKYTNS
                     IDYHDINKGIFQKLLFIKKYKCISLKPIIFDRQLKDFKESNINAAKKYWSEFNLRTEE
                     YYSKDYTVEFLKNNYQKYIGKSGNRKLIRDNIKLYDSLYYHTQNLDSLNKNKNKFTMR
                     MFILKDNIEIFCEKHQIYKTWRFINNDLDIYCKKCTHKNYPSIDYFKYKYKSNWSVEY
                     AKYKEKHAKRKLHSREWFIKKYGEETGIEKYEIYVEKLIKQIAKLKGNRYSKISQDLF
                     WKIHKKLKDTSNIYFFEKNQEFVLRIPPEYNYDKTVMILDFKKDNKIIEYNGKYWHNE
                     EDDDIRKKILNDMGYDVLYVYSDDYNRNNKNKKIIEDCVKFLTC*"
     gene            41736..43013
                     /locus_tag="5H_04062016_scaffold_1_prodigal-single_60"
     CDS             41736..43013
                     /product="Uncharacterized protein {ECO:0000313|EMBL
                     :KKM72520.1}; Flags: Fragment;;  TaxID=412755
                     species="unclassified sequences; metagenomes; ecological
                     metagenomes.;" source="marine sediment metagenome.;""
                     /codon_start=1
                     /transl_table=11
                     /translation="MLANNNYEILNSKNEFVDFKGIIKHEIDKGKKITLEDGNSIIVS
                     NDHLFFAGEKEIYVSSLIPNKTYITTNDGDKFVVKIEDVEGGYFYDIFESENYEYSAN
                     NISNHNCAFLGSGDNFIAGEYLKRIEEKEVEVPIRQEYTDSNMWIWEDPIPTEDYLIG
                     VDVSSGHSDDYSSINIMKQEEYIENAIIKKNGVDVKVKVKKNKLIQVAEYYGKISPQG
                     LGEIIYIYATKYNNGYVVIDITGGHGGQTVNKLFELGYTNLHYSEITHKPSRDMLGGY
                     IRKGKKTLSDGSIIFVDLVPGFYIGNNRGQVLLEFQRAIHLEDLVIRSSRASNELKTF
                     LNAPGSRVADHGRSFHDDSIIGIAIVTYTANYDMKKYNIDDNSAKSLIDTMVNVNNNE
                     KREKYKNRNESLFDKNISNPYGKHAWLFYGIKK*"
                     /db_xref="A0A0F9M795_9ZZZZ"
     gene            43077..44945
                     /locus_tag="5H_04062016_scaffold_1_prodigal-single_61"
     CDS             43077..44945
                     /product="Portal vertex protein n=1 Tax=Prevotella sp. CAG
                     :1092 RepID=R5PBR0_9BACT"
                     /codon_start=1
                     /transl_table=11
                     /translation="MKNTAYQNLTKFLNINTHNTSDVENKKRVIIKGNSIEDVKRKGL
                     EYEQQKSIRDRFFSNMDHGFQKAMQYEAARLPAYIDYEGMEYYPIIGSALDLYMEEAT
                     NVNDKGQMLNIYSNNDRIKKSLEDLFYNVVNVNTNLPFWVRNTVKYGDNFVNVFGVKK
                     EGIVSVRQMVNYDIERYEKIEDGKPIIRFKNRTSSDLYNVFEVLHFRILGDDKYLPYG
                     SSILNKVRRVFRQLILAEDAMLTYRIVRAGDRRVYRIDVGNMDVDDIEDYIYKVATKF
                     KKKQNVDFNDGQIDYRFNILGNDEDIFLPMRNGNAQTGVDTLDGMKTTDIHDIEYLRD
                     NLFTGLSIPKPFLGFQDAAGDGKNLAQHDIRFGKKIIRVQQAMLQELNKLAVMHLYLQ
                     GFKREDIYEFTLSMNNPSTQEETLRTELMQAKTNLYGDLTRIEGGIAAMSHTNAKKYI
                     YNMSDEEIILDLKQQKIERAVTQELQDAPLHIKRTGVFDDIDNLYSQKEPLHDVDNPE
                     GGEDNENEPDNDEIGGDEFQSPSDLPEPEGIGDSYKTNFETLLSELQDTAKNNEKNKP
                     KKLGIDFITKNKELNTKTKKMISEMDNIIGDDVSFKTKSENIDEIIEIDDIDELIV*"
                     /db_xref="UniRef100_R5PBR0"
                     /db_xref="R5PBR0_9BACT"
     gene            44998..45783
                     /locus_tag="5H_04062016_scaffold_1_prodigal-single_62"
     CDS             44998..45783
                     /product="hypothetical protein"
                     /codon_start=1
                     /transl_table=11
                     /translation="MTERYINIGYVKDFLTKKLINSLNEGVQDDYYYINKFIDIISES
                     EILKKEYDLFESLSNNKIPSEIVASRFLDKSISIFENYTREEIDNAHSKLEELLDETI
                     TINPKKIEYYRNVSDLIYESLKTNENTNTHLLFESFSNVLSVITKNQKEVKVEPKKIV
                     NENVLNIATNKFNEKYSNLSESDISLLKKIVSSSYDEKKQIYEDFKQENLNLLNNMLV
                     NEEYQDKTPINNAIQNINSFNLNEETVIDNIIKLYELNNGLKE*"
     gene            complement(45810..47309)
                     /locus_tag="5H_04062016_scaffold_1_prodigal-single_63"
     CDS             complement(45810..47309)
                     /product="Cell wall hydrolase/autolysin n=1 Tax
                     =Robiginitalea biformata (strain ATCC BAA-864 / HTCC2501 /
                     KCTC 12146) RepID=A4CKQ3_ROBBH"
                     /codon_start=1
                     /transl_table=11
                     /translation="MGFKKITKKGEEFMYSIADKNGVDGLIKGKNNYEIPFVNDVNNR
                     NITLEANIINNNGIQITNNIEYIDYLIYLYNFYGEMYDLDANILSAQAFAESGFKTWN
                     YADYNSTAMGISQFLIGTIYEVIVKNRFISKPYFTDEEINKIIYNINKPFIRSSYQVG
                     SDRYISQNSRFFIPRENRFQLLQNAMNNPDLMIKAQCRYMKYIANRNYNLASNTLFAY
                     NRGSSYKSDSYVGIINKVKNDQGGKYIVEGVEYVEKIFAVLADEYNEVSIIKPINRYY
                     GYNLDLDKNKFDAYKANIPILNSLNKHRILFILDRAHGIDVEDRVINGFAEWLYSERV
                     VNRLADILDRTDIPYIKNVTENYEIGLTNRVERANQFSMGVTTPILLSFHNNAGGGTG
                     NELFLQKNPTEREIQIGNIFAKHLINDFPNQVWRQLNSNLYKEENFTVLAGTEKVQPK
                     YSGVLIEFLFMDNLADRLLLDNDKILEDYVNSIYSAILEVIRSFGYSNN*"
                     /db_xref="UniRef100_A4CKQ3"
                     /db_xref="X0UTD6_9ZZZZ"
                     /db_xref="rbi:RB2501_14029"
                     /db_xref="A4CKQ3_ROBBH"
     gene            complement(47314..51378)
                     /locus_tag="5H_04062016_scaffold_1_prodigal-single_64"
     CDS             complement(47314..51378)
                     /product="Uncharacterized protein n=1 Tax=Prevotella sp.
                     CAG:1092 RepID=R5P9N0_9BACT"
                     /codon_start=1
                     /transl_table=11
                     /translation="MSVNIFNPLDVITNSELNNKIPNPEELMIYVNLMAYRKSKTNII
                     FNAKGYVNIDTTDSMNVNMMGYNPNTKKYTTKWTNNTIISDDNYEGFGITNIDIKTNS
                     SYIPEVTIDFVDIRGMNFMNKGKKSPYSVLYDFPPPIFELTIKGYYGKPLKYALHLTK
                     QNTRFDSKTGNYIITVKLIANIFAPLTDVLFKYAEIISLLDNSNPDINLNVNSEPKSI
                     YELTYRLKNIYQRIEKNIKSTNEIRNIERNKDEISSHLTFINFLNSKNFVSNNKYRNN
                     IVFYIGVKNNSDQYEYEQVRTVNSFTKYCRNNVVSNNAKLIIINQNTQINLYGEMSEN
                     ILNANNIINPSDIKNIRINSIYLNNYQNDTFNFNNCLDITKAFKRVYDRYNVLNDKTK
                     ILQDDLNNRINSIVEENLGFKPTVRNIIKIICDDVDKMFKVLNTVKNNAENHHQQYFG
                     KILTHTNYRDKQNVEKINAFPLFVEKKHVEGNCNETEVRVYPKNTLFKTYPFPETDFI
                     NRFIDVFLKIKREKIPLNIKMSVDTQGNILWIPINPMDSNLNKLSLNYSSPYFNYINK
                     GGNSVENIIKILNERFLILSQYTSYNTFFNEIDDNYIELYSESEALNLSLSISEQNII
                     DRFLNMEFSEFNELMTNSKININENKNKITTASGKYVIDKNDNDYTGIEILFENQITV
                     RNDFGTSPIDNFIENNTPNWFTEFFLGKTKPKYSKNNILIVPDYKYDENQYTTMYADW
                     YRVNYLSSNLLTNTEKQQTNQLRYIIDTLNINQNILNSDLNNSLILLSLVSIFGKIND
                     ISISDFRSAIYDIPYFYILFVGGIFSIDYDEINENSGIIFNNGDSTNGNNSIKIMNMI
                     DKIKSYLTESDIVKFVDEFESVLNNTEVVNYLKELNNIDEDEKNELLEDPDNVYNVEI
                     INVLTERRYMVVNSEYTWSTNNVETYQTYSELIEDNNKSNIVNKYFQEFFRHLKSNLR
                     DKKKDFENEEKEFYESIDDDDIKTQTYYSIKNIVDKWVRGFLDEGYPFIGKGKLIDKF
                     VFVDRAMNDIGDAAIINAESLINMEQNIDINVFTVISRLLSQNNFEFFPLQNFMSFDG
                     NQWEESFKIYNNVNSNVVTSPAFVCMYIGGTSSSLNTNNDFIDDGLQNLNDVSDFRDQ
                     GCSDDYERMNSNQSVIDSNVKYGEVNAFTVEYGRQNQSIFKDIEIDSKEYPETNESLA
                     ILSNLANDESESTPIPKGQNLYNLYENRAYSVKVNMLGNAMIQPTNYFELKNIPLFSG
                     SYIVLNVEHKLTPNHMETVFNGVRILKYPNPIVTDFAKSIGMLMGINSEINDDIMDNI
                     NNFDDDFISYDANDLPEEAKYNSMHPNNDETLEI*"
                     /db_xref="UniRef100_R5P9N0"
                     /db_xref="X0X118_9ZZZZ"
                     /db_xref="R5P9N0_9BACT"
     gene            51489..51842
                     /locus_tag="5H_04062016_scaffold_1_prodigal-single_65"
     CDS             51489..51842
                     /product="hypothetical protein"
                     /codon_start=1
                     /transl_table=11
                     /translation="MFLTIIKEVFDLEEAVRNNDIIGILILIIIILSSLTVYFYKLNT
                     KNEKENKKELVSLQTEMLNKEKQSEKELIDVLNGVSTILKMSEQADKFQTEKIIGSIK
                     NLENRLIDKLNQLEK*"
     gene            51874..53727
                     /locus_tag="5H_04062016_scaffold_1_prodigal-single_66"
                     /gene="nrdD"
     CDS             51874..53727
                     /gene="nrdD"
                     /product="nrdD; anaerobic ribonucleoside-triphosphate
                     reductase (EC:1.17.4.2)"
                     /codon_start=1
                     /transl_table=11
                     /translation="MNILKYGQTGTGILIEYDAGYINKNLNKSNKLITESFDFNSDEP
                     ILINCILQKYGVPNRNNRIYPEKILKNQVEIYQEAVANNSAVSEADHPECVQASNSQI
                     LTDEGWKYFRDISNNEKVYTLNTKTNNVEVQEISKKIYQEYSGVMYKITHRNMEATLT
                     PNHRILLEKNNNRFYITIEELYNDENIIKSGKYKILKIGDWESDKDNDYFILNGVKDD
                     YLAYNSKKIYREVFTKDLKINSDDWFSFLGIYLADGHCGGTVCKKERCSGFDVVITQK
                     KEESQKEIELLLDRLPFEYRYINHHGKKQYHLKDPRLYNYLYRLGNSYEKYIPYEIKN
                     TSKKNLITLLKWFQLGDGRKIKTPYGTIRNSVFSTSKKLIQDFKEILLKIGLSGNITT
                     YTPKDRFINDVSYVDGKEILTERLIKAENSKKQYNLNISKRKHIWVDNRGFKIEKIEV
                     ENEMIGCVTTPNSNFYLMVNGKSHWTGNSTNISLLNLSHLIKKMWWGTTPEDKHVLYG
                     QLRIIVSPGFIKYGIPTMIGDKIIVYLQHDIRIGISSRGVGSLSEDNGKYIVENDFEL
                     VGFDLVATPSTFGAYLFPNKNQIQMGEDVIKEYDKLIKEDKKINAINNFLL*"
                     /db_xref="tye:THEYE_A0505"
                     /db_xref="M5E2E2_9FIRM"
                     /db_xref="UniRef100_M5E2E2"
                     /db_xref="1.17.4.2"
     gene            53792..55216
                     /locus_tag="5H_04062016_scaffold_1_prodigal-single_67"
     CDS             53792..55216
                     /product="Uncharacterized protein n=1 Tax=Entamoeba
                     invadens RepID=S0B3A9_ENTIV"
                     /codon_start=1
                     /transl_table=11
                     /translation="METKKSILKEAILEFNELMEAAKDKAKDDMAKEFPDKFNKIMNE
                     HIEKLNNMKKNINEKAETFKEEPKTEKAKEIGKTEDTDKRKEGGDGVDKDVEKTFTKE
                     PKKGTKKVNESYEDDIDLTDFSMDELEEAFNGADDEDDFEIDDEIELDLGDSELDLDD
                     ISAEIAKMDKMSEEFEVDDLDEDVDDPYTKLKKLQEEMNQIIDNINKGGELQEQEDPM
                     IQEFDEKMSGVYGENYKDVLGSDYDKMLDLYKSQSDGEPKHFNDEENVEVSMDKDEVE
                     EAHGVSLSNNKKVGSETQPRPEYADYKKDKLRFALQREQLEKRVKALVSENKNTKINF
                     NKLKKKTAESNKLLENYRNVIDKYRNSLNEMVVFNTNLAHVNNLLIDENFDFNVEDKK
                     EIVERFKPVQSIDESEKVYKEILSENSNGKKDIVESIEKKYNNVVTPSSKQKIGEAVE
                     KSAFKKDKHIEKLKRLVNYNMDRK*"
                     /db_xref="UniRef100_S0B3A9"
                     /db_xref="A0A076FI19_9PHYC"
                     /db_xref="S0B3A9_ENTIV"
     gene            55242..56897
                     /locus_tag="5H_04062016_scaffold_1_prodigal-single_68"
     CDS             55242..56897
                     /product="Gp23 major capsid protein n=1 Tax=Prevotella sp.
                     CAG:1092 RepID=R5PEX0_9BACT"
                     /codon_start=1
                     /transl_table=11
                     /translation="MGFLTENELVGNIGLKHLKEQREITTNRWEQIGLLEGLEGNLKE
                     NCAQLFENQLSDMMRINESTDSANSGQFETVAFPVIRRVFAKLLANELVSVQALNLPL
                     GKLYYINPKISVRTDGGTNHTSPDGAYENAATASERTEYEERSLYDAYYATEYDHEGE
                     SLFDRSKGRITNVDGVTSADYVVGDKSATITLSGFTTTDSGALVGPSGVPMDTESFLA
                     SLKITSDVDLIAPAPFQDETIVAGQNIPFNVKTQQYGKAMVDKNGNLILNVDTTYPGE
                     NGYQAFSAATTPTFNYEYRVYSDLEEDSEMAEVTFGLDEVTVSVETRKMRSQWTPELA
                     QDVSAFHNIDAEAELTALLSEQMAAEIDREILRDLRRGAAWTLRWDYNGLRKQTNTYY
                     GTQKDWNQTLITKINQISAQIHKAVLRGGASWIVVSPEISAVFDDLEYFHVSNAAPEQ
                     DKYNMGIEKIGTLSGRYQVFRDPYSPAGTMLIGHRGRTILESGYVYAPYIPLQLTPVM
                     YNPFDFKPIRGIMTRYAKKMILNRYYGRILCDGLQTFGIGDLK*"
                     /db_xref="UniRef100_R5PEX0"
                     /db_xref="X1DRZ9_9ZZZZ"
                     /db_xref="R5PEX0_9BACT"
     gene            complement(56929..58584)
                     /locus_tag="5H_04062016_scaffold_1_prodigal-single_69"
     CDS             complement(56929..58584)
                     /product="Conserved hypothetical phage protein n=1 Tax
                     =Prevotella sp. CAG:1092 RepID=R5PF76_9BACT"
                     /codon_start=1
                     /transl_table=11
                     /translation="MLEKIDINIEEKNAIYNKYISGVSMRKLEEEYPYSFTFIQKTIK
                     SYEFDKKIKENYPERDGFYIVAKCLKTNIFIDDYKNKSGSITNHLKKYYNIKIPSNYK
                     RKSLEYKTGKYWYDEYFEFVYKKIKEIKKCYYCDWTTTDINNKSGAYEKHLKEIHNKT
                     IEEYLKDNKKDEKYFKNYEDISKMGLVQCKICGKKMKIINNTHLKKHNTNVTEYKLKY
                     GDDDIVSKGTKDKLSIISKNTNKFIKKSKTSKSENEIKLFLEENNIKVEQSKRKYLDG
                     LEIDLFLPEYNIGIEYNGNLYHTEIYGKKTFNYHLNKTLIAAKKNINLYHLHEDEWEE
                     KKEIIKNKLLYLLKKCNKKIHARKCIISNEIDNDIKKEFLNENHIQGNVKSKICIGAY
                     YNNQLVSIMCFDNKRNMSKSKGHTNDIYELTRYAVKNGYVINGMASKLLNFFINQYNP
                     NRIISFADRRWTPNQNDNLYIKLGFKCVNILKPDYKYYYRKSHRSGRLHKFGFGKNKL
                     RLKYPNYFDINKTEWDMMQEIGYDRIWDCGKFKYEKIIKKGEN*"
                     /db_xref="UniRef100_R5PF76"
                     /db_xref="R5PF76_9BACT"
                     /db_xref="sht:KO02_00565"
     gene            complement(58688..59107)
                     /locus_tag="5H_04062016_scaffold_1_prodigal-single_70"
     CDS             complement(58688..59107)
                     /product="hypothetical protein"
                     /codon_start=1
                     /transl_table=11
                     /translation="MIQGNFDLIIMLILKLFFLGTIYFDAKGDAEIDNTKKRNHTYEL
                     LLRVFWFLSVVLTWQYYDSITLISIFSCILMYLGGFNVVYNKHRGLPYYYVGTTDKWY
                     DKWIYWMSKIDAKPRKYKIPLLAIWYFVLFFIGFFIY*"
     gene            complement(59113..59604)
                     /locus_tag="5H_04062016_scaffold_1_prodigal-single_71"
     CDS             complement(59113..59604)
                     /product="hypothetical protein"
                     /codon_start=1
                     /transl_table=11
                     /translation="MKSITIIRTKNISAIAIHIGMWLWAVLRGLKTRKCYNHVEIRFG
                     DETSGAISEGVKTRLWIDYLRKFNGKYFKYLDYNLELSDEEYEKGLNYLKNAEETPYE
                     FENFWWHLVKIIFGKWYGSKTSRKTYCYEHAIRFLNSTGKYNIDPFLNPYEFKDWADK
                     NLK*"
     gene            complement(59640..61124)
                     /locus_tag="5H_04062016_scaffold_1_prodigal-single_72"
     CDS             complement(59640..61124)
                     /product="DNA helicase {ECO:0000256|SAAS:SAAS00145970}; EC
                     =3.6.4.12 {ECO:0000256|SAAS:SAAS00145970};;  TaxID=1262919
                     species="Bacteria; Bacteroidetes; Bacteroidia;
                     Bacteroidales; Prevotellaceae; Prevotella; environmental
                     samples.;" source="Prevotella sp. CAG:1092.;""
                     /codon_start=1
                     /transl_table=11
                     /translation="MEFKPTREQQLFFNEIKNGFGNILIEAFAGCAKTTTAIESLKYI
                     PDGKSKLFLAFNTHIKDELKEKLPKEIKTQTLHGIGYGSIIRKYKEVDFDEFKIDKII
                     NKKKGKWYLHNEFSSEDEINDYLKSIKRLVGLCKVTLTTKKRFVPFLCDRYNIKYSSD
                     KDIKRVFMVLEESMNDIKTIDYNDMVFLPAIDNKLFLIPYDYVYVDEIQDLNRAQQMM
                     IDKMVKKDRKTGKRIGRLILIGDKNQSIYSFTGINDKTFDWYRELPNTKKLSLSTTFR
                     CAKNIVKHAQQYVPDIKALDTAIDGVVREGDVLKEAQSGDFILCRTTMPLVKLFFQFL
                     IKEKKVTIKGAEIGDSLIDMIGDAKTVDQLKSIWDEKLNIYKSNLLSKGIINIEDDST
                     YTALEDKVLTLLFIGKISKDINDLKLKIQHIFTDKVEGIILSTVHKSKGLESDRVFIV
                     RPDLLPMKKVQKAWEVQQEKNLAYVAITRAKKELIYDNNWTDEK*"
                     /db_xref="R5P9H8_9BACT"
                     /db_xref="UniRef100_R5P9H8"
                     /db_xref="cyj:Cyan7822_4571"
                     /db_xref="3.6.4.12"
     gene            61225..62349
                     /locus_tag="5H_04062016_scaffold_1_prodigal-single_73"
     CDS             61225..62349
                     /product="Uncharacterized protein n=1 Tax=Prevotella sp.
                     CAG:1092 RepID=R5P8M7_9BACT"
                     /codon_start=1
                     /transl_table=11
                     /translation="MSNFIDTKDKNKLYLHVKHELGYPFRPFEVTDEMLDSYLEMSLE
                     DYSSIVNNWLIEQQWVNLQNMDIDKGDFFNAFVTKSNDFMESFTYAYSKQVGLGTNAP
                     ASRGWELKRDYITISGDTQHYIIPKNREVNEVLWATPPSIDQGMMAPFAVSNWSAGQF
                     GWGYMGRPAQYVQPTYSLLMAAQDRRMKQRILQSELTYKITGLESGEKLLHLYPVPGS
                     RYEIKSKFGKHFSGTKVWYWYYDTDKNNLEDCLKENPDVVRLPSDVPIDNLYWKKLNT
                     VARRHVRELLVAKVKIVIGGVRGFFSGDVSSTDAKQLTMDYRHLLDEGEKLRESIFEE
                     IRNSLEKMSLVNLSKDRADIAENVNRQMGYQPMPNPFITM*"
                     /db_xref="UniRef100_R5P8M7"
                     /db_xref="R5P8M7_9BACT"
     gene            62365..62901
                     /locus_tag="5H_04062016_scaffold_1_prodigal-single_74"
     CDS             62365..62901
                     /product="Marine sediment metagenome DNA, contig:
                     S01H1_S08403 {ECO:0000313|EMBL:GAG08512.1}; Flags:
                     Fragment;;  TaxID=412755 species="unclassified sequences;
                     metagenomes; ecological metagenomes.;" source="marine
                     sediment metagenome.;""
                     /codon_start=1
                     /transl_table=11
                     /translation="MSRKKKNIDFESNRYGLFMSDESYKLEMMYGRHYLNTDIKHDIL
                     LYKINVIKSKSNDLYGQSKPKDKSYLTPVQLTGFIRIDDSQQSTYGDESGVVRDDSGN
                     LIFNVYLDELKEKNIDFDRGDIIEYNMGGDFARYYEVFNANNVVDTTSNSIGGFRPYY
                     KKVEALPVKEDLTHLLKV*"
                     /db_xref="X0VB33_9ZZZZ"
     gene            complement(62890..63411)
                     /locus_tag="5H_04062016_scaffold_1_prodigal-single_75"
     CDS             complement(62890..63411)
                     /product="Dihydrofolate reductase id=1824306 bin
                     =GWE2_Bacteroidetes_29_8 species=unknown
                     genus=Chryseobacterium taxon_order=Flavobacteriales
                     taxon_class=Flavobacteriia phylum=Bacteroidetes
                     tax=GWE2_Bacteroidetes_29_8 organism_group=Bacteroidetes
                     organism_desc=Good"
                     /codon_start=1
                     /transl_table=11
                     /translation="MNRKYNIIVAKSENNVIGNNNSLLWYIPEDLKYFKNITKNNIVV
                     MGRKTFESIGKPLSNRINIVLSRKYELYDISKEYNNLYFVDSFDALFKFINSFKNNKE
                     IFIIGGSMIYDYFIKNELYDKIYMTQLKNIFTGDTYFPNIEITTHNKKIIASGRHNDL
                     IYDFELYTKKSNF*"
                     /db_xref="gwe2_scaffold_1548_23"
                     /db_xref="scn:Solca_2293"
                     /db_xref="86425558"
     gene            complement(63408..63647)
                     /locus_tag="5H_04062016_scaffold_1_prodigal-single_76"
     CDS             complement(63408..63647)
                     /product="hypothetical protein"
                     /codon_start=1
                     /transl_table=11
                     /translation="MDYIIMLILTIIILVLVLIILFILKKTKLLSKSEIELISFIITI
                     YIDYGHSLNLYDEKKHELIKKKLIDLKKKYFDVEL*"
     gene            63723..64025
                     /locus_tag="5H_04062016_scaffold_1_prodigal-single_77"
     CDS             63723..64025
                     /product="hypothetical protein"
                     /codon_start=1
                     /transl_table=11
                     /translation="MNLKEVIEEEFEKTQTDYPDLIGKTLRLTTTIETKFRVKKIFYH
                     EKNDPNNIILYGNLIRGNNEHSGESLRVPLDKFKRFYKEKYTTWKRNDFEYQELQY*"
     gene            complement(64022..64855)
                     /locus_tag="5H_04062016_scaffold_1_prodigal-single_78"
     CDS             complement(64022..64855)
                     /product="Thymidylate synthase n=1 Tax=Clostridium sp.
                     7_2_43FAA RepID=V9HHA0_9CLOT"
                     /codon_start=1
                     /transl_table=11
                     /translation="MIKADKYYREKLTKIINDGVWDENPRPKYKDGTPAHTKFITQVF
                     EEYDISKGEFPLTTLRNTAIKTGIKEILWIYQKQSNDLNVAHDLGIKWWDEWQVNNTN
                     SIGQRYGATIKRYDLINKLLKSLKENPFGRRHIMNMYQYNDLEETKGLDPCAYETLWS
                     VRKINDEFYLDMTLIQRSNDYIMAGYINKIQYVALQMMIASHLNYKVGKFCHLTQNLH
                     VYDRHMNALFEILTKQSLDKQPSIKLKENKNFYDFTIDDFIIENIDGITKLDSELEIA
                     V*"
                     /db_xref="UniRef100_V9HHA0"
                     /db_xref="V9HHA0_9CLOT"
                     /db_xref="faa:HMPREF0389_01115"
     gene            complement(64982..65203)
                     /locus_tag="5H_04062016_scaffold_1_prodigal-single_79"
     CDS             complement(64982..65203)
                     /product="hypothetical protein"
                     /codon_start=1
                     /transl_table=11
                     /translation="MKGNLEILEKEITFNLDDISIKQYNVIGRKQSETIPMFVENYKV
                     GETITLITSNMPDKLINEIDSIIKTYCNH*"
     gene            complement(65211..65651)
                     /locus_tag="5H_04062016_scaffold_1_prodigal-single_80"
     CDS             complement(65211..65651)
                     /product="deoxyuridine 5'-triphosphate nucleotidohydrolase
                     (EC:3.6.1.23)"
                     /codon_start=1
                     /transl_table=11
                     /translation="MVIVNIINESKNRLPEYKTEESAGVDLCANIEEDIVLKPLERAI
                     VPTGIYIELPIGFEAQIRPRSGLAANNGITVLNSPGTVDSDYRGEIKAIMINLSNEDY
                     IIKDGDRVCQMVIAEHEKAMFHEVGLFSTTTQRGEGGFGHTGVK*"
                     /db_xref="ppn:Palpr_2021"
                     /db_xref="X0Z5M3_9ZZZZ"
                     /db_xref="gwf2_scaffold_325_14"
                     /db_xref="3.6.1.23"
     gene            complement(65656..66012)
                     /locus_tag="5H_04062016_scaffold_1_prodigal-single_81"
     CDS             complement(65656..66012)
                     /product="hypothetical protein"
                     /codon_start=1
                     /transl_table=11
                     /translation="MIITCNECYGEGSFSSCCCEYIDNGKCLLCGKFCKRDVCSKCEG
                     YGKIEYNIGDDVEIFVCAYSSEYLKENLYQSKGYNDFKTFKGKIIKIIDSFHLLVKIK
                     YYKKELKINIEDLEKI*"
     gene            complement(66009..66338)
                     /locus_tag="5H_04062016_scaffold_1_prodigal-single_82"
     CDS             complement(66009..66338)
                     /product="hypothetical protein"
                     /codon_start=1
                     /transl_table=11
                     /translation="MEKIKQILTNNDGLIERFMVVLNYYADDSIYKEYNGRYSIIDED
                     RGGLAKELLKTINKINDEYSDDKSDKEIIDTYNFTQKDLYDLTNFNESLEDITNLIDN
                     YIKKNEK*"
     gene            complement(66307..66657)
                     /locus_tag="5H_04062016_scaffold_1_prodigal-single_83"
     CDS             complement(66307..66657)
                     /product="Uncharacterized protein n=1 Tax=Serratia sp.
                     M24T3 RepID=I0QYE6_9ENTR"
                     /codon_start=1
                     /transl_table=11
                     /translation="MILEKTVVTDDKGKKYVECIFDSSNITKTIYFEDNEKFYIFFKR
                     GHGYSYINVDKELYENFENAESQGKFFNQNIKTNPIHQYRFEYKLFESEIKEVESIIE
                     NYKKNGENKTNINE*"
                     /db_xref="UniRef100_I0QYE6"
                     /db_xref="I0QYE6_9ENTR"
     gene            complement(66663..66848)
                     /locus_tag="5H_04062016_scaffold_1_prodigal-single_84"
     CDS             complement(66663..66848)
                     /product="hypothetical protein"
                     /codon_start=1
                     /transl_table=11
                     /translation="MENNLIEKIIDYDDQKITVIGGRVIQLQIENYDDEAFIDLSMPE
                     AIRLANSLLNQVELSKK*"
     gene            66963..67724
                     /locus_tag="5H_04062016_scaffold_1_prodigal-single_85"
     CDS             66963..67724
                     /product="hypothetical protein"
                     /codon_start=1
                     /transl_table=11
                     /translation="MMPDKKYKSIDYSYEVLRNTDKYLEYGFDKLQNLLYRTDKNTIH
                     LPRSIDFFDLDLAIKNLFESGQLSLNIDGNKVPTFYMENERWGEFSKTWKMTDKDKNV
                     PTPYITIRRVEKSPGTRMEKSNVVQNRLFTYKEIPIMDDGQLIKLLMKMPQPTNVDLI
                     YEVNLFTKYRVDVNEMDKLILKKYASRQLYININGSYMATLLEDIDEANTIQNIDDDK
                     YIVGKYKIKLLGFIQDEKDFKITKSTRLPNISYDI*"
     gene            complement(67721..68419)
                     /locus_tag="5H_04062016_scaffold_1_prodigal-single_86"
     CDS             complement(67721..68419)
                     /product="hypothetical protein"
                     /codon_start=1
                     /transl_table=11
                     /translation="MLKIKYNFIRDFKDKTIKIPIDNKNSFIKDEFIFNSYIEKVKTE
                     SINEIIDGDFSIYKNLNDNDISFYFSGSTSINDIGFENNQYPYAKKSFFLLEVFDKIN
                     PNVRNKIFNYYIPYIPINDFVYDNISDIEIPNNIVNDIYYGKFTFFNSKNGEIYQFSH
                     SQIISSQEDILFDIHINKEDKTFEFTKFNFYNIDANTYNNTYKNTLNIKQNKLPTYPI
                     GDSFIVNKDNIEFD*"
     gene            complement(68413..69570)
                     /locus_tag="5H_04062016_scaffold_1_prodigal-single_87"
     CDS             complement(68413..69570)
                     /product="hypothetical protein"
                     /codon_start=1
                     /transl_table=11
                     /translation="MIEQLGEYKHINGVNSDIFKQLFLKNTEKKIIESKLTEYVNVSD
                     QFDKERQNSNKYFIYGGIEFFSLLNGITTNYEYFEDFFKKVNNDNKNIFNSFDFYLVK
                     PINNLDETLNYDNITGNTFLRKFEVIAKNTDFIINKQGYSKNIFGDIKYYYLINKDIN
                     LEYKYDWFGKPITELYIMPIYKKNYIGTIDNDEKVYISDYVVDDYSIEVIYNEIMLTG
                     DTMSFNIGDIIDGDVVYWNLNNYSETKLYDKTIKIETFYDNSGTTESITWKYDLFIPI
                     KIDYLENEINVENVSGRTYVEFPEQAIKLDDQGNYIWRNLIDKGFVDNLYGIGTNFPF
                     INGKHYLYNNNILKLIPDISDTNTYNKFKPVMKEYITEDNNIDTSNYGDLC*"
     gene            complement(69571..71943)
                     /locus_tag="5H_04062016_scaffold_1_prodigal-single_88"
     CDS             complement(69571..71943)
                     /product="Uncharacterized protein n=1 Tax=Prevotella sp.
                     CAG:1092 RepID=R5PWB7_9BACT"
                     /codon_start=1
                     /transl_table=11
                     /translation="MSNNSKRIKLNLNNSDTHFKINLSQDTEELSVLSLKITQKDIYN
                     SFNSDFGVVVGRVNGNDNIGIPNARISLFIPISEEDKNNPDIVALYPYETPRDINKFN
                     KRYNLLPRTSILDENGNYKPKQPFGSFPNKVEISVDETQLEIYEKYYKYTTITNDSGD
                     YMLFGVPTGIQTVHMSVDITDIGPYSMSPIEMIQNLGYSENLFSEDGFSIIEQKRLED
                     LPNIETQEIGVNVIPFWGDKENFEIGITRQDFNIRAQIRSSTIVFGTIGTMGEPCVIG
                     TPDISYDGDDRNNSSFYFLSNESNNEINMDIRTLRGSNDLNIKVFTYPNYINKSDIDK
                     DLTGTTFTDINDYKNNSLINTRTDIVELDESEYYYYVNNGFFVLVINCNRDRRITNEQ
                     GELVPIDEDSEKGVFTNFLGMVLIDYNDNEAELPITQNHNGDTYYGGDKAYNTRGILK
                     IPQSEYSLRNVSDEDNPEDSEFDRYMESEKWKKKYFSLGIGKYYSVSGFFPTTYIKND
                     WLTNTLEDPDNKLILPDNEPDSGEQYEREVCLIGGFIFRTAGLDLIDNYIFKSDVFNY
                     SGETINYTGGTAPTTDGGFDSISSGETQYKTYNYEFPYNKIAYKNIKTDNGFLYGLEQ
                     RYFGAQWVNMFILIPQFSYARDYTTYGEERDLMVSKMIFGDYTQNRNSWFLEHRTDIQ
                     QHVLGDIYTPKNIIRGDTFKTDIIEIPESHLNILSNIDSRSIHLKKLVDNNIIDSSDT
                     IYYNHDTNNSNGSYNDYNGAYVPLYDEGPYIFKGFYENDAIKTLYNLNFI*"
                     /db_xref="UniRef100_R5PWB7"
                     /db_xref="X1B1P8_9ZZZZ"
                     /db_xref="R5PWB7_9BACT"
     gene            72069..74825
                     /locus_tag="5H_04062016_scaffold_1_prodigal-single_89"
     CDS             72069..74825
                     /product="Tail sheath monomer n=1 Tax=Prevotella sp. CAG
                     :1092 RepID=R5P9L1_9BACT"
                     /codon_start=1
                     /transl_table=11
                     /translation="MADFVFTSPGVKFRERNLTYVSRNVGVTTLGSVGETIKGPAFEP
                     IFVQDFGDFRNRFGGLNYDKFSNEQLKYQLPYVANSYLSESSQMWVTRVLGLSGYDAG
                     KAWALNLSAGVDYNTTGATTNVTNSTDTSNDGFYLGTRILEVGDSGNYFSGFEKVGAN
                     SFEGNFIEFTATTVNGLDITVDTQTTVYSGESLSEYENMVLGVIRSRATVEDIADGEP
                     QYNFKTQNVQISNNSTLNGTGDMFGEITISVDVITGDTVSETETKEYVVSLNPNDRNY
                     IVNVLGNNVKGKNTPIYVEAIYPDLIKKLDSDELGFGINDTLIDINSNSFADYKEQYK
                     TPQTPWIVSELRGSEIERLFRFISISDGTSANKEIKISIQNINPVSQEFDIIIRDFND
                     TDANMIILESYSRCSMRKELNNYVGSRIGTKDGEYELKSNYVMLEMNPDAPEDSFACG
                     FEGYYVPNFESEYTDTTSGIDGVVPKIFYNKSYENDDNINRTYLGITERAYDGTSVRG
                     TGINQNLFNYYGVTEKVKTKGFHLDSGSTQTYEDGTYVIGEFETGEGRLRDYSDIESA
                     VDVYYEENTRKFTLVPYGGFDGWDEHRTNRTYGDLYRKGGILDGVADGVTPKTDFQAW
                     ENAINTFSNPEAVTINVFTTPGINWSDNNILVKNTLRMIETQRNDSIYIIDSPDIYDE
                     LSVGAEKPDIRFSKEVTELLETANIDSSYAATYFPYIQIRDNENNANVWLPPTGEIVK
                     SIAFTDNIKFPWFAPAGLQRGVVSAIKTRYKLSQEARDILYSGRINPIAEFANTGVAI
                     FGQKTLQTTENALDRINVRRLILELKVLISNISTRLLFEQNDDTTIDQFLTKTRPILQ
                     RVQRERGLRDFRIVMDDTNNTPESKDRNELYGEIYIKPTSSLEFLGIGFTLMPTGASF
                     DETI*"
                     /db_xref="UniRef100_R5P9L1"
                     /db_xref="R5P9L1_9BACT"
                     /db_xref="dly:Dehly_1657"
     gene            74919..75152
                     /locus_tag="5H_04062016_scaffold_1_prodigal-single_90"
     CDS             74919..75152
                     /product="hypothetical protein"
                     /codon_start=1
                     /transl_table=11
                     /translation="MKEIIEDPFLGDAKEPFLDSEYVSTKNIAELNTKEKKLSKFNSR
                     NIKRIGVIDNTPKLKNKFKTSKSQKRINRRINK*"
     gene            75176..75664
                     /locus_tag="5H_04062016_scaffold_1_prodigal-single_91"
     CDS             75176..75664
                     /product="Uncharacterized protein n=1 Tax=Prevotella sp.
                     CAG:1092 RepID=R5P9L3_9BACT"
                     /codon_start=1
                     /transl_table=11
                     /translation="MSDLLLGVPMDYEPRTKNRFFLEFPDDVGIEIWKVQKFDRPKLD
                     IDNVEIQWFHETQYFSNKYKWQPLTITLLDVIAPSTGQQVMEWVRLHAESITGRMGYA
                     QGYKKNLILKSTDPTGVSIEKWSLEQCNITNVDFQDNDMESNEAQKITITIQPQRCIL
                     NA*"
                     /db_xref="UniRef100_R5P9L3"
                     /db_xref="R5P9L3_9BACT"
     gene            complement(75697..76593)
                     /locus_tag="5H_04062016_scaffold_1_prodigal-single_92"
     CDS             complement(75697..76593)
                     /product="Marine sediment metagenome DNA, contig:
                     S01H4_S19629 {ECO:0000313|EMBL:GAH07440.1}; Flags:
                     Fragment;;  TaxID=412755 species="unclassified sequences;
                     metagenomes; ecological metagenomes.;" source="marine
                     sediment metagenome.;""
                     /codon_start=1
                     /transl_table=11
                     /translation="MNKYFKKNNITYNSNFDRPESNIKTNRIVYWGEVISNNDEYESG
                     RLKIRIPDLDNMINDSDLPYSYPFLPKFFHIIPKQGEVVRILLENPDHPQRGRLWMGS
                     IISQLQNIQYDGIYTALSTTHLGVTKPQPSLSQYPDAEDVFPDKDDVALIGRKNNDII
                     LKDNKNLIRVGKHLKNNPLKKNKKNPSIILQDFTNKDKNNNPISENIIMSDKIAIISH
                     DGIPLFRSYDLDNEYKNKIFKDGHPLGRGDVIVKSLEMIRDALIQHIHPYHGVPSDPN
                     DVIIKLQKIDFESILQKNIVIN*"
                     /db_xref="X1DGK7_9ZZZZ"
     gene            complement(76586..76783)
                     /locus_tag="5H_04062016_scaffold_1_prodigal-single_93"
     CDS             complement(76586..76783)
                     /product="hypothetical protein"
                     /codon_start=1
                     /transl_table=11
                     /translation="MDSKYEILNKIKFVEKKHIETKKNILEKINLIEKTEKELNELEK
                     NLKIVEEEYILLIEKFVEINE*"
     gene            complement(76795..77190)
                     /locus_tag="5H_04062016_scaffold_1_prodigal-single_94"
     CDS             complement(76795..77190)
                     /product="Marine sediment metagenome DNA, contig:
                     S01H4_S19629 {ECO:0000313|EMBL:GAH07441.1}; Flags:
                     Fragment;;  TaxID=412755 species="unclassified sequences;
                     metagenomes; ecological metagenomes.;" source="marine
                     sediment metagenome.;""
                     /codon_start=1
                     /transl_table=11
                     /translation="MDYNNLNSLIGAFEKVLNINTPTPVIPTPLIILGTSNRTGLSPT
                     KIASKIIARKSEAGLPVGNLPSGSVSPDEIMERIRIEEIIKALQQEAIISVGIPPGTT
                     VSSAGTSPAGPVATIGSTITLTRGYGVIQ*"
                     /db_xref="X1CGK7_9ZZZZ"
     gene            complement(77202..78473)
                     /locus_tag="5H_04062016_scaffold_1_prodigal-single_95"
     CDS             complement(77202..78473)
                     /product="Putative uncharacterized protein n=1 Tax
                     =Dictyostelium discoideum RepID=Q55G47_DICDI"
                     /codon_start=1
                     /transl_table=11
                     /translation="MSLISSKKDIFNSINSIKSFGENNREIKTNDSLFSISNKKDPLS
                     FLLDIATVVMGGYGLFKILGSIFSKTYDNSIPILNNQLMNTTISPFSDKTISQTNFNE
                     IILPVKNIDVNNKLKTDPNNDIGKLIYGENDVNSFDYKLYQTINNPNTPLEINNIIAE
                     YNDINDELIIKPLNDQQIVNDFYEEYIYENNSTNKNEFITNIFDNLFGLNNDNINKNQ
                     IINKLKTKKKIEKIVYDESNELSVDEINNIEEKSESILNGFVEYNWGCGIFKTSLDID
                     VLSNSIKNMNTNPDNNSIGNELENIFNNTYDSDNNTDSAKDKYNKDLINGFQLELINS
                     FILTPKTIILNNIISKLNNNTINTNIDEYINENRKTIECISEKAKNEINSEIFNIVKS
                     ELNGLIKPFMKRIVKEKITQYSGILKSLAGF*"
                     /db_xref="UniRef100_Q55G47"
                     /db_xref="Q55G47_DICDI"
     gene            complement(78483..78845)
                     /locus_tag="5H_04062016_scaffold_1_prodigal-single_96"
     CDS             complement(78483..78845)
                     /product="hypothetical protein"
                     /codon_start=1
                     /transl_table=11
                     /translation="MPRPSRRKIKFDESSVNDLLQEIYNDTHIIRSRIVSLFTKWEAK
                     VKENGEVAAIGQEIIKLIAEESKTQDRKIALLKILKDVVFNNKNNDSGNNEEENSVSE
                     ERRNELIDMVANATRKKR*"
     gene            complement(78884..79633)
                     /locus_tag="5H_04062016_scaffold_1_prodigal-single_97"
     CDS             complement(78884..79633)
                     /product="hypothetical protein"
                     /codon_start=1
                     /transl_table=11
                     /translation="MGRKKKEKKLYFDYLEEQAVIDYITTDSEEVKNEIYENVLKEPF
                     RKMVESISKKYPLHLGNYSLEEVQQYALSHLIEQMISYNPNRILEGGRKPKAFSYCQT
                     IVRNFYIKHSKETSKEKTINLPYDDYQNEIEKKDDFLYEIDDYDDKYIELIDLIIDKI
                     KEVLDNSSNLKTEEIMVGEAIINVLDNWDILFMEEVADSEYNMNTSKKFAKNKILLFL
                     KEQTRLSTKEIRLAMKPFTEIYFLEKSNLFE*"
     gene            complement(79711..80511)
                     /locus_tag="5H_04062016_scaffold_1_prodigal-single_98"
     CDS             complement(79711..80511)
                     /product="glycosyl transferase family 2 id=2094131 bin
                     =GWE2_Spirochaete_31_10 species=Paenibacillus elgii
                     genus=Paenibacillus taxon_order=Bacillales
                     taxon_class=Bacilli phylum=Firmicutes
                     tax=GWE2_Spirochaete_31_10 organism_group=Spirochaetes
                     organism_desc=Good +"
                     /codon_start=1
                     /transl_table=11
                     /translation="MKKNNTTIVIPVHEFNEKVEQYLNESIDSVLKQKRINYNPFILI
                     VSNTKTHDNIISKYSKVKNIEVIKNDGDSSFQGQINHASKYVKTEYFLILEYDDELNE
                     NYLSRFDSYYNEKELDNVGVLLNILIEVNEKEEPQKLTNEYAWSRQFVGEDNELGFLT
                     LDKLKEFSDFKISGAIINTKFFKDIGGLKTKIKLAFNYEFMLRMLNNSHKIFVLPKIG
                     CKHVEGRDGSLFKNYMDTMSIKERGFWFKTAKKEYFFNTDRDIELEIE*"
                     /db_xref="gwe2_scaffold_571_12"
                     /db_xref="86468943"
     gene            complement(80498..81580)
                     /locus_tag="5H_04062016_scaffold_1_prodigal-single_99"
     CDS             complement(80498..81580)
                     /product="Tax=BJP_IG2069_Desfulfarculales_53_13"
                     /codon_start=1
                     /transl_table=11
                     /translation="MENSKIIERIENIKNKKSKFLFFVPDVTEPSASIYEIFYHAHLM
                     KNEGYDVKLLVNGESIEKPYWIEDSILDVEIQNASNIKLKVGAEDVVVIPEILTNVFE
                     QTKNIPSIRIGLLQSFDYMLNGLLPGSNWGQFGIKNVFTTSETLKHYFENTMGNYYDV
                     KVFDVGIPSYFENKIKNKKPTIPIVYRNKNDITKIVKLFYMKYPQYSWLSFDGMVYSE
                     TDDIKQLSRQDFAKKLDESFAAVWIDRISSFGTFPLECYKTKTFPIGLIPDIKPDYID
                     KETIKYGYWAENIYEIPDMIANVLGHYLEDSDFISKMNDNFESINKKYRQEDQKDDIV
                     GLYVELLNDRLETLEKSLKSKENEEK*"
                     /db_xref="107262217"
     gene            complement(81570..82289)
                     /locus_tag="5H_04062016_scaffold_1_prodigal-single_100"
     CDS             complement(81570..82289)
                     /product="hypothetical protein"
                     /codon_start=1
                     /transl_table=11
                     /translation="MNKKIRISIEIDEILRNKWTQFDRMYVQEFGEEGVPEEEYVFDY
                     FNKYKWESGVESVNILKDDAPEDISPKDYQINDDGTSAADPFLFKTESKEFTAEEQYN
                     RFMYEDFVFEIFGSAPQMYRGLDLHLNEFINKFKDFEITIVSKENLHSIPPTLFFLSK
                     SMIRFKNYKFYDEYYEFWDDCDVLITTNPELLKNKPDDKMVIKLKRPYNNDIECEHEF
                     IQLIDLVKDKEIIKKIEENGK*"
     gene            complement(82282..82557)
                     /locus_tag="5H_04062016_scaffold_1_prodigal-single_101"
     CDS             complement(82282..82557)
                     /product="hypothetical protein"
                     /codon_start=1
                     /transl_table=11
                     /translation="MKHIYVFYIGLKEIPPDQWNFYTEKVRDVFKETKSDDSKYILIP
                     DITKANTELVCINPEYITNENLIKKHENELKKLNKELVEKIKEFVYE*"
     gene            complement(82554..84443)
                     /locus_tag="5H_04062016_scaffold_1_prodigal-single_102"
     CDS             complement(82554..84443)
                     /product="Uncharacterized protein n=1 Tax=Prevotella sp.
                     oral taxon 299 str. F0039 RepID=D3IAP8_9BACT"
                     /codon_start=1
                     /transl_table=11
                     /translation="MGKSDYFNDFQAYNDNRIIDERKIIDKIIPNNITIKSKNDSQKE
                     LINSIKNNEITICSGQAGSGKTYISVGYALNLIRKTSSKYRKIYLIKSVIPLKGEEIG
                     FLKGDYMEKIEPYMQSYYLNLEKFISKASLNNLLNEEIIKPFPVAFLRGTSIDDAIII
                     VDECVGGDSKVIIKFNKNLNKRYISMKMLYKHFLKNESIYVLSYNENTKIKEYKKINS
                     IRITNNKETFKLLFSSSKPIIATNNHPFAIYNNGKIEYKKLKDLNIGDRLIKRKNAMG
                     NHSILNENNYDILLGFVLGDAGFTKNKQNDKNIYRLNKNHSLKQSEYCKFCADLYNTK
                     TNNNYRSGFTGEIQSSFRTKSFYLDKKFVNSFYNGKKKITSDIEKYITERSLALWYMD
                     DGSIYKYNNDESNISFHSEGFTKEENQILVNILQNKFNIESKVFNYKKEKTNENGEKY
                     KTNYYCIRIGKNGSNILQNLIKEYVHPSMYYKLQNKYQNHFNLKHYYTYENDYENTTL
                     EIKDIIYNGVERVYNMEVEDNNNYYVNNILTHNCQNLSMSNMETIMSRLSNSSKMIIL
                     GDTNQIDLKNKNESSLSKLIKLFKNKINGINVVEMNDADDNVRNPLIKHIDKVFREYF
                     KTNKL*"
                     /db_xref="UniRef100_D3IAP8"
                     /db_xref="pro:HMPREF0669_00502"
                     /db_xref="D3IAP8_9BACT"
     gene            84550..85431
                     /locus_tag="5H_04062016_scaffold_1_prodigal-single_103"
     CDS             84550..85431
                     /product="Uncharacterized protein n=1 Tax=Prevotella sp.
                     CAG:1092 RepID=R5PAQ3_9BACT"
                     /codon_start=1
                     /transl_table=11
                     /translation="MDENMNANIKDAINKFKENKTEAKSYNIPENNEKEASPTYSNYH
                     ETDPDLIVGYELVELPSKSINNYGGVGFDEFKVEYLTSKDEDVLTTPSLIKNGTVLDV
                     LLKRKIKHNINLDELYYGDKNALILFLRTSSYGYNYDVEVYNPRTDEVYKDVVDLSKL
                     KYKKITRKPDADGLYSFELKKRKKIIRYKLLTSGEEKRLLEKADAIKEAYNSEVSEYN
                     SLKLKNHIISIDGNTSRDYINKFVDAMPLMDTYELRKDILDVTPDVDMEYEFKDKEGF
                     KFKSRISIGVDFFFPNI*"
                     /db_xref="UniRef100_R5PAQ3"
                     /db_xref="X1CHR1_9ZZZZ"
                     /db_xref="R5PAQ3_9BACT"
     gene            85449..85619
                     /locus_tag="5H_04062016_scaffold_1_prodigal-single_104"
     CDS             85449..85619
                     /product="hypothetical protein"
                     /codon_start=1
                     /transl_table=11
                     /translation="MVLDEMYALIKHSNFSFNDLNDLPTYKRRYFINKLKDDIEEINK
                     QNESISNSIKKR*"
     gene            85684..88218
                     /locus_tag="5H_04062016_scaffold_1_prodigal-single_105"
     CDS             85684..88218
                     /product="Marine sediment metagenome DNA, contig:
                     S01H4_S22673 {ECO:0000313|EMBL:GAH11169.1}; Flags:
                     Fragment;;  TaxID=412755 species="unclassified sequences;
                     metagenomes; ecological metagenomes.;" source="marine
                     sediment metagenome.;""
                     /codon_start=1
                     /transl_table=11
                     /translation="MAKKISDIKKDYNREIEARRRLIELEEQEMNSISRIFNVKDKIY
                     LLEQKYNHELKSRNDMYDAYEKNRKEASKNGERIHQKTYEAFKKQVKIQDKKINKLRI
                     QNNLLQSGLGIIQKMSSFDLPILSYLMDFDKTIRDTAVSIGISAERTEQLRNNFQDAH
                     KIATRLGGTSKDLAEIQTSFANETGRAKLLSGKMLGDIIKISKGVNISSEQAGNLAGQ
                     FELVGYNATTTMNYIENVVDMSERVGVNTANIIQKLNTNFKKLQTYNFKHGVDGMARM
                     AIYGEKYRMDMSSVLTSMDKARNLEEVIDMAANLQVLGGQFAAMADPMAMLFESRNDP
                     EAYTKRINNMTKGLVSLRETAEGYSFELASPMARDMLDKAAKSLGLSTEELTQQAFRQ
                     KELMTMRQQMLGMNLSRDQKQLIEKLANFDNKTGKFTVTIGSEVHALTDLSQKQIQLL
                     KTEQDSLQQRAINAQTFDDAYQATLNELKTVLLPILKGVNLVLQKARPIFTTISDFLE
                     DQKWLAGFLGGVGIFAASTRILGGVFGGLKPLVSILGKTAKGGANYGGRLLDQQTKSP
                     YTKSGMGKAGGSFKSSLGAGLGVGIAGVGIGGGVNLAAQGISNIADSLDKLDIEKVEA
                     LKSITTTLGVVSGIAAAAAAGIMIFGKASLVSAPGIWSFAGAVGVVVGSIGAAAAGIG
                     VMSMGLAQLIEKGAESKGTLMDTAKGIVAINGAVATGLFGSVGLIGFAGTMGTIASSA
                     NKIKGVGEAFKSITTVLKSSSDEYDRLNSLLETINNFDSEKMSSFSKLSKIMNKPLQV
                     EFKDKEVNLVSNITLEIDGEKFIDELNLVKRLEIRSSDIQQGKSIN*"
                     /db_xref="X1E1X1_9ZZZZ"
     gene            88563..91478
                     /locus_tag="5H_04062016_scaffold_1_prodigal-single_106"
     CDS             88563..91478
                     /product="Uncharacterized protein n=1 Tax=Prevotella sp.
                     CAG:1092 RepID=R5PUH8_9BACT"
                     /codon_start=1
                     /transl_table=11
                     /translation="MSRLLENSEGYRENQLVKNEYNNEDYYNDQDDSNLNSINVEGKN
                     FNIDEYRKKILSRNIYTPINNEYQIENPKLIESINSISGNMMSYINVTAVSKVTNSIE
                     RLYARINNPTKLVKIGMLKLADQFLKTTASNASRLISEQVNLSNVFKKDKSIFENRDY
                     SITKRDLNDYIKSLTNNTIGNLIDNLISFNVVEQPLNKNFNNSEYLNYSRDKYYLNNT
                     GKALVNILKIDLGQNQYILSYIPEVISDLNNKQYFLNKTHFTINNYIVDPYIGNELME
                     LSNTSNDNIIREYDSSFINEFGKTNLYEKIEDWDDTNYINNDIEKEFVWGDNISNFNI
                     ERGLLKYTNALMEASERNLIFNDKKKVFDPKNKDKFIGYNGAGIHDVPEESLNINPNL
                     YDGIRQHNLSDQYNKFVKAIRFNGNRIYGGNKNSVVYDTIQPKIHPVRDDDGNIDNRN
                     MMFSIENLAINIKHSDIDKNLCYIDDEYNTPLPLSERGQFNGRIMWFPPYDLKLREDS
                     TNNLTNTEFIGRGEPIYTYNNTERSATISFKLLIDTPPQLREIPRDNFHRRASEFFLF
                     GGDYDLTFNKLSELEKELDRINEELSGYEETVNVIEPPFEEQIIKYYFDNDSSTIIDT
                     YEDNITQPDKGELNDFGLNLPFYNGINDFINSFLTEEYKDFIKIELIGNTSLLYIDPN
                     KEDDYNTKLSNERINNLYNYICNIYGGDIESDGFDVKRRGVGSENAVKPNDPTIIHTR
                     DVKRERNVEIRISKNENIKVVDVPLSDQRKKEKFKLINERDDVMSEISLIEQRIKHIN
                     TNEFKTLTIEDNYLKQFDWAKDKVLRPCFFSQTPEDFHRRLTFLQQCMRQGRNINTNE
                     NTNSVFGRQPVCVLRIGDFYHTKIMIENMAIDYSVDNAWDLNPEGMGVQPMIADVDIK
                     VKVIGGQSLATPIAELQNAISFNYYANSTYYNDGIYKTPTNAEVAQLRDNNINNNDA*"
                     /db_xref="UniRef100_R5PUH8"
                     /db_xref="X1AJA0_9ZZZZ"
                     /db_xref="R5PUH8_9BACT"
     gene            91481..91792
                     /locus_tag="5H_04062016_scaffold_1_prodigal-single_107"
     CDS             91481..91792
                     /product="Marine sediment metagenome DNA, contig:
                     S01H1_L11435 {ECO:0000313|EMBL:GAF95030.1}; Flags:
                     Fragment;;  TaxID=412755 species="unclassified sequences;
                     metagenomes; ecological metagenomes.;" source="marine
                     sediment metagenome.;""
                     /codon_start=1
                     /transl_table=11
                     /translation="MKQDYDRYEFLKTGKEYKMMPFVKIPKRNTDKYISWNSNTDRMD
                     KLANKYYNNPFYNFFIIYANPEYISEYDIPDNTIIRIPYPLDVVKSYYESFLDKKFSN
                     Q*"
                     /db_xref="X0V323_9ZZZZ"
     gene            91840..92529
                     /locus_tag="5H_04062016_scaffold_1_prodigal-single_108"
     CDS             91840..92529
                     /product="Uncharacterized protein n=1 Tax=Flavobacterium
                     johnsoniae (strain ATCC 17061 / DSM 2064 / UW101)
                     RepID=A5FN67_FLAJ1"
                     /codon_start=1
                     /transl_table=11
                     /translation="MKNKIIVVYSSHLSKDVDLLFEKNITNTIGCKHQIIRYENKNEK
                     SLSEIYNSAIKKYNDKNSIFLFIHNDIEFNTDKWGMLLLTKFNNSNFDIIGVAGTDYL
                     DDTGKWWNNRNSLYGIVNHSDGYKTWESKFSGKFIGIKECVVIDGLFIALDGDELGEC
                     FNEEYGMFHFYDISMCTEAYLNGFNIGVTTDIRITHKSVGVVNEEWEENRLKFINEYK
                     EELPLSLNNYM*"
                     /db_xref="UniRef100_A5FN67"
                     /db_xref="fjo:Fjoh_0316"
                     /db_xref="A5FN67_FLAJ1"
     gene            92531..93163
                     /locus_tag="5H_04062016_scaffold_1_prodigal-single_109"
     CDS             92531..93163
                     /product="hypothetical protein n=1 Tax=Omnitrophica
                     bacterium SCGC AAA257-O07 RepID=UPI0003B3A8C5"
                     /codon_start=1
                     /transl_table=11
                     /translation="MINIDKIDDGLPISVIVPLSNNRKDFFYNFVLPLVEANNPNEII
                     INDDLGSAPKKRNNGVKKSTQPYLFFLDDDILLPKNYLETLHNSIKNSDYAYAYTGYK
                     GIVLHPESHPMKGNFEIKSNEFDGNKLKRGNYISTMSLIKKDCFPFFDEKLKRFQDWD
                     IFLNMYINNNYQGKFIPNLQFMAYYIDKGITSTDNSMVESYNIIKNKYNL*"
                     /db_xref="UniRef100_UPI0003B3A8C5"
                     /db_xref="87392531"
                     /db_xref="UPI0003B3A8C5"
     gene            93163..93948
                     /locus_tag="5H_04062016_scaffold_1_prodigal-single_110"
     CDS             93163..93948
                     /product="Putative uncharacterized protein n=1 Tax
                     =Arthrospira sp. PCC 8005 RepID=H1WC94_9CYAN"
                     /codon_start=1
                     /transl_table=11
                     /translation="MNSRDYKTVRRNELLDRYQNKKLVTTKKNNSNSNMYQYDETTIK
                     NKLYYDIIIIIPSKDRYDYLINILNDLISQSTKYTFKIIVLNDASIDGRYKNIPELYN
                     NITYLENIENFGKHLYWKSINKLFFEASKYSFRFLLQIDDDFKLCNNFLDRLIIDYTN
                     AKNKNNKIICLDYRIMNDWDELRWGCGKSWIDGCGLYEHEFIRQIKFKIDPINKLRWR
                     MNKDISSGVWQQISKKINLLGYIVYKNNKRLVEHIKCETQMQK*"
                     /db_xref="UniRef100_H1WC94"
                     /db_xref="H1WC94_9CYAN"
     gene            93953..94624
                     /locus_tag="5H_04062016_scaffold_1_prodigal-single_111"
     CDS             93953..94624
                     /product="Glycosyltransferase id=2888444 bin
                     =GWC1_CPR2_39_9 species=Clostridium sp. Maddingley
                     MBC34-26 genus=Clostridium taxon_order=Clostridiales
                     taxon_class=Clostridia phylum=Firmicutes
                     tax=GWC1_CPR2_39_9 organism_group=CPR2 organism_desc=Good"
                     /codon_start=1
                     /transl_table=11
                     /translation="MKTIKRFIYENVEYNIQGFKDEHIFKQINDKGFYEKGLLEYIKN
                     LNIYGVYIDVGANIGNHSLFFANHCNSKKVISFEPEVECFELLKYNTNTNSKKEILIN
                     NLGVWNTKEKLFIKKFPNYKNMGLSTIVDKKTDNTYEINLISLDEFVCLEEKIGLIKI
                     DVEGCELNILNGSKKIIEKYHPVIICEAEKEENKNKLDDLLSQYGYKNSLVKFNATPT
                     YVWKI*"
                     /db_xref="gwc1_scaffold_2140_21"
                     /db_xref="A0A0G0LRC3_9BACT"
                     /db_xref="bcz:BCZK4981"
     gene            94637..95326
                     /locus_tag="5H_04062016_scaffold_1_prodigal-single_112"
     CDS             94637..95326
                     /product="hypothetical protein"
                     /codon_start=1
                     /transl_table=11
                     /translation="MNNDVAIIMCTWKRINKLQKTINLLKNQTYKNFDFYIWNNNNNI
                     KNIIDKIIIEEKKNINIDVKHSQLNVGGFGRFLFAKEIHDKYKSIIFIDDDQIFNKEM
                     VDVFIKSYKPKTICSWYSFKLKNNYWDRFRVGDKVEADYCGTGGMIVDSDLFSHDLIY
                     EIPEKYKFVEDLWLSFIAKEIYGWKLYGLDVNIKIEVDGKDQYSKLRNLKNEFYSYLL
                     QNKNNLKKDYL*"
     gene            95341..95511
                     /locus_tag="5H_04062016_scaffold_1_prodigal-single_113"
     CDS             95341..95511
                     /product="hypothetical protein"
                     /codon_start=1
                     /transl_table=11
                     /translation="MENKYDYLDNFNGDKNLTPDELEKKKKVKQIKVKDGLVEHLNKE
                     LILEDGRKLLRD*"
     gene            95537..96166
                     /locus_tag="5H_04062016_scaffold_1_prodigal-single_114"
     CDS             95537..96166
                     /product="UPI0003DF7AD1 related cluster n=1 Tax=unknown
                     RepID=UPI0003DF7AD1"
                     /codon_start=1
                     /transl_table=11
                     /translation="MNDKHFEKIMFKSSYGLNEGVKYNKIDSSYFDNDDDFDIIGEDE
                     SEEDNEELENDEELGINNSEEDNVDNTEEISLDDNSKQEVDTTEKNHDLVQNQIIKNT
                     INTMNMIHDKMKELENSVNVLNNEYTKLKSDVEEVKEPSNMEKLTQHKEDSFPYYKNL
                     NDIWKSDGKGNAVNDEGIIKLKNGTYISIFDDLDNMSSTQIEKSFYTYD*"
                     /db_xref="UniRef100_UPI0003DF7AD1"
                     /db_xref="X0Z9U2_9ZZZZ"
                     /db_xref="UPI0003DF7AD1"
     gene            96179..97096
                     /locus_tag="5H_04062016_scaffold_1_prodigal-single_115"
     CDS             96179..97096
                     /product="Marine sediment metagenome DNA, contig:
                     S01H4_S24531 {ECO:0000313|EMBL:GAH22326.1}; Flags:
                     Fragment;;  TaxID=412755 species="unclassified sequences;
                     metagenomes; ecological metagenomes.;" source="marine
                     sediment metagenome.;""
                     /codon_start=1
                     /transl_table=11
                     /translation="MSTIRTYFSKNNTIITNNRINNSQNPVTELSYGLNNIVSRFIFD
                     VELNKLKNKILSQGYDVDHVVSHKLKIQNTVKEYDQYLGGYFRDKETQRTSSFNIDLF
                     KIEEEWDEGNGYEFYYDENTPINPIYSASNWYYKKTDNEWEFEGIYNTGTTQIIGSQF
                     FDNGNENIEIDVTDYINDCIFIDDTTHQGFGLKFVDELEELETKYRQAVAFHTKYTHT
                     FFKPYIETYIDDVIDDDRDKFYIDKENYLYLFYKENKTYKDITINNVNIIDYNGESVN
                     YISGNNVEKIKNGIYRVPTTIIIILVMIV*"
                     /db_xref="X1DMY4_9ZZZZ"
     gene            97540..98802
                     /locus_tag="5H_04062016_scaffold_1_prodigal-single_116"
     CDS             97540..98802
                     /product="Marine sediment metagenome DNA, contig:
                     S01H1_S27446 {ECO:0000313|EMBL:GAG40420.1}; Flags:
                     Fragment;;  TaxID=412755 species="unclassified sequences;
                     metagenomes; ecological metagenomes.;" source="marine
                     sediment metagenome.;""
                     /codon_start=1
                     /transl_table=11
                     /translation="MSEMQNVQDMFNDYGKNGQEKKPNNGKKIENILSKMFQPRNEKE
                     YFRMTPPNKGEKIIEKAFFHQVQTNSTTGKKWRKIYCLEKNGDKVPKLDANGNPEVDQ
                     QGNKVMVTPRCPHCEKNRRILDTQDKTVIGIKKDTMTPDQLKIFEKNKEIFMSARKYE
                     ANLYYIIAGIDRLAERDGKKFWRFKHNFKNEGVLNKLMPVLSDFVEMNKVDFTSPKNG
                     ADLSITVTDAYMPNGKSYKAVSAITMGNSKPLHNDENVANQWLNDKISWRDIFKPASA
                     PGITPEKYMELILEEKDPYWDDSNPQNKHWVFPGNPELEENAKQVIAANRNNNTNNKE
                     DAKIDDLDSKIGNLNSDSSGTYQDNHVDLTNSVETNNNTKVQNTQSTTQQSTTDEPKQ
                     VEKPVETVQESITNTVDEEDDDLSDLPF*"
                     /db_xref="X0XBF8_9ZZZZ"
     gene            98884..100008
                     /locus_tag="5H_04062016_scaffold_1_prodigal-single_117"
     CDS             98884..100008
                     /product="Protein RecA n=1 Tax=Prevotella sp. CAG:1092
                     RepID=R5PWA6_9BACT"
                     /codon_start=1
                     /transl_table=11
                     /translation="MANNVDELARNKKKKPVSKKDFSLKDFKKKINGEDIPYKDLKWF
                     QFSDVVKNSVGLPGVPKGYVTLCRGFSNTGKSTMLCEAVVEAQKQGVLPVIIDTENNL
                     GRERLAKMGFDFENEFFIYADNDFLLENYGKKQNKNRNEAAIEDMSVFINDILDMQDD
                     GSLPFDLMFAIDSLGTMDCIKTIDAQEKGSTDNNMWNANAFEKSFKYLINNRIPSSRK
                     VNKPYTNTMIAVQKIWIDNMGMGVVKHKGGEAFFYGARLIFHYGGTAGHGTKKVSATS
                     KGKDVQFGIETKISIVKNQIDGDLGGIAMDGKIVSTPHGFIGSEKSDIDAYKKNNIQF
                     FREVLGNDISVEDIKTKYTENNEEGSVSVDDLDKNLEEYK*"
                     /db_xref="UniRef100_R5PWA6"
                     /db_xref="X1B2B5_9ZZZZ"
                     /db_xref="msy:MS53_0561"
                     /db_xref="R5PWA6_9BACT"
     gene            100072..101106
                     /locus_tag="5H_04062016_scaffold_1_prodigal-single_118"
     CDS             100072..101106
                     /product="DNA polymerase I n=1 Tax=Prevotella sp. CAG:1092
                     RepID=R5PGF0_9BACT"
                     /codon_start=1
                     /transl_table=11
                     /translation="MEIRTLLVDSSYLLKRSLNGAKDISTDKFGMIGGLYQFFTTIRK
                     LITDHKINKVVLAWDGENGGFYRYKMDKAYKSNRKNKSWYNKINLTEYEIKKEEEKNF
                     SVLKQKKRIQAYAEELFFRQIEVDKIEADDIISLYCQTYNEKEEIYLYSKDQDFLQLL
                     KYNITILFPNIQIPITKQTFMLNFEYHYSNSLTMKIICGDNSDVVEGVKGVQQKTLLK
                     YFPDLKFRYMSVKEICMEAKKINEDRIINKKKELSALKNILNSIDRMKLNYKLVNLDE
                     PIINDEVKELFEYLEVPLSMDDRNSKNLYNLMIEDEFLNIYKSTFVNYVKPFYPVITQ
                     EQQKFKEYYK*"
                     /db_xref="UniRef100_R5PGF0"
                     /db_xref="X0Z9S6_9ZZZZ"
                     /db_xref="R5PGF0_9BACT"
     gene            101179..101742
                     /locus_tag="5H_04062016_scaffold_1_prodigal-single_119"
     CDS             101179..101742
                     /product="hypothetical protein"
                     /codon_start=1
                     /transl_table=11
                     /translation="MNDNKFKLGLYSGNTVVCETIFDADSYNPYVRYSVDIRNELNKI
                     LKDFKYLLSDKNSSNRLNTYLKTDTLKYFKSELNKYDSTIKNYYVYRPTKNIEMKFGL
                     YINDNTVVERLFNVSKLDYDAFQSFDIVIYLNNIKLMIEEKLREKDINLMWEDYDLIN
                     TYNMNIQQIRDMDERKRKSLLYKIYSN*"
     gene            101810..103186
                     /locus_tag="5H_04062016_scaffold_1_prodigal-single_120"
     CDS             101810..103186
                     /product="DNA primase/helicase n=1 Tax=Prevotella sp. CAG
                     :1092 RepID=R5PWB0_9BACT"
                     /codon_start=1
                     /transl_table=11
                     /translation="MSENNTIGGYLGSHFQLKLFWQLLTNVEFGNKILKFLSVDYFDD
                     INFKKLFLTIKQYSDEYEMIPNLENKSIYHALKIYNSKNSIEEEVLTEIIKQIQYWND
                     SVLNQKIPYDGDIVQKETFVFIKQQEYRKISEDILRKVKTGEIKSKKNIFHIEEQFSK
                     INNIGDDNDYGVLLTDNIKAAFDKKFRETIPTGVYGIDNVTGGGLGKGEVGLVLAPSG
                     VGKSTFLTKIANSALEEGKNVLQIIFEDTPDEIKRKHFTIWSKIPLSELQDRKDEAYA
                     LVNDKVQKIKNKLVIKKFDEDETTLVDVKNWIDNYQKKFGYKFDIIVLDYLDCLESHK
                     KAVDQNQAELAIIKMFISMASKYDIPMWTAVQGNRCLDLNTIVDVEDKGKIKIKELNI
                     GDKILTKEGYKNVQYIYPIKKQKTFKIKTKSGKEIICSGKHNFPVGDTLKSINNGLKV
                     GDSLSVKK*"
                     /db_xref="UniRef100_R5PWB0"
                     /db_xref="A0A0G0Q6G1_9BACT"
                     /db_xref="tko:TK1932"
                     /db_xref="R5PWB0_9BACT"
     gene            103243..104451
                     /locus_tag="5H_04062016_scaffold_1_prodigal-single_121"
     CDS             103243..104451
                     /product="Uncharacterized protein n=1 Tax=Campylobacter
                     phage CP21 RepID=I7KLW9_9CAUD"
                     /codon_start=1
                     /transl_table=11
                     /translation="MAKHYTINELFSLKEMKGVEFREKDIPEINKILKKYNNHEIRYQ
                     LKTIKGFIKYDVSPKDISWVDRIDIIKTKLFRDSSSLYSHEIRFGEKYGQKLFNDRNN
                     LTTQTLSKYIKKFGEIDGRKKWKDKNKYNGCSLDNFIIRYGDKNGEKKWYEYVNKRSQ
                     TYKTNKKNGKKYSNGSTLQDFVRIYGEEEGLFRYNKKYSWYEYRYSKKYYIDKYGKER
                     GIKKWNEYKESMNKTSLKSFIKRYGAEKGNEKYNEYTKKISYINSKDGYIEKYGESIG
                     KKKYQDLILKRNNFNDKYSKISQELFWSIYNHLTDQQKNDCYFAEKNKEYFVRDEEYI
                     IFADFKLNNIIIEFDGEYWHSLNETKKKDIIKNKIYEKKGYKLLRIPEKEYLKNKENV
                     VNKCLKFINN*"
                     /db_xref="UniRef100_I7KLW9"
                     /db_xref="I7KLW9_9CAUD"
     gene            104453..104938
                     /locus_tag="5H_04062016_scaffold_1_prodigal-single_122"
     CDS             104453..104938
                     /product="hypothetical protein"
                     /codon_start=1
                     /transl_table=11
                     /translation="MKDNKINFFKDEIVSIEEYDEIDTIDIMVEDTHMFFANDIYTHN
                     SSFNAELVDHTQMGGNIKRAQKSHFLMSIAKNSEQKLAGLANMQILKARFAQDGHVFK
                     DSIFNNDTMEIRITGDLPRSKKIVEKTDTPESLDDKLNKYSGDNGEVFNKDELKNLLG
                     E*"
     gene            105023..106096
                     /locus_tag="5H_04062016_scaffold_1_prodigal-single_123"
     CDS             105023..106096
                     /product="Marine sediment metagenome DNA, contig:
                     S01H4_L00027 {ECO:0000313|EMBL:GAG53981.1}; Flags:
                     Fragment;;  TaxID=412755 species="unclassified sequences;
                     metagenomes; ecological metagenomes.;" source="marine
                     sediment metagenome.;""
                     /codon_start=1
                     /transl_table=11
                     /translation="MTFVTRPNLDSRQFKQVSGSTLSLEGETDFIGILKSKGVEIDPN
                     ITGDTLDYNEYALVYDYEKNKIVLQEVVARYSGIAERNVGGIREGDEFTEATMSEMWD
                     TLIREEKIPTLVDPSITSFTATETGFREIGAIINSTFNIVFNRGKIEIVSTTYNSFDF
                     RSGEVERYVYSGPSLTVENITNSLTNSTTLTNYEIVSGAQSWNCTVYFGEGSQPTTSY
                     GNTEYYDENTETTVQLEPYPAGSIVSTNRTITGVYPYFATTSNITSLTKRPLAAHGSA
                     VIVEMVAETSSNKQTLEIPNVWGTLSRIEQYNELSGQWDIIDINSFTQSTTTNNINGY
                     TINYNVFTHNGSLIGARRLRFTF*"
                     /db_xref="X1A122_9ZZZZ"
     gene            106106..106693
                     /locus_tag="5H_04062016_scaffold_1_prodigal-single_124"
     CDS             106106..106693
                     /product="hypothetical protein"
                     /codon_start=1
                     /transl_table=11
                     /translation="MARTVGLIPFSGNFEPKSAEPFDGRDRVENLSDLTGTSTWQNAD
                     GNVYLYSGIKVTVYGDSVVRDRGVYVLLDPNNINVPDYTNIDNWVKIGESSFSAEIKT
                     TVGEGIEYTIANDDLNYIGVLDTTTTINLPLEPEDYVEYTVTDLRGDAETNSITISGN
                     GKTINGETSVKIDSNYGSFTFKYSGSFWYITSLYF*"
     gene            106705..107007
                     /locus_tag="5H_04062016_scaffold_1_prodigal-single_125"
     CDS             106705..107007
                     /product="id=3804163 bin=GWF2_Bacteroidetes_33_38 species
                     =unknown genus=unknown taxon_order=unknown
                     taxon_class=unknown phylum=unknown
                     tax=GWF2_Bacteroidetes_33_38 organism_group=Bacteroidetes
                     organism_desc=a699"
                     /codon_start=1
                     /transl_table=11
                     /translation="MAKQFTPVGYDTTLYRKSVQNKDSYGNDKTIFKNDSPTRIDDTD
                     ESNIYLGWAQYGTSENEPLWKIKKIENNSGVWAQKYADGNEFYDNVWANRINLNYK*"
                     /db_xref="gwf2_scaffold_232_22"
                     /db_xref="86516819"
     gene            107007..108719
                     /locus_tag="5H_04062016_scaffold_1_prodigal-single_126"
     CDS             107007..108719
                     /product="Uncharacterized protein {ECO:0000313|EMBL
                     :KKL44842.1};  TaxID=412755 species="unclassified
                     sequences; metagenomes; ecological metagenomes.;"
                     source="marine sediment metagenome.;""
                     /codon_start=1
                     /transl_table=11
                     /translation="MATTSLIDLVSGNYFLFNRKLAIASEDLRHNDLDNLNAGDYQHL
                     TQLEKEKLDELSSGDTYYSWKIIHVSGDVELAEPQTIYIINAEFQAINITLPDAIIND
                     ESEYGFILERNTHKITINSQSQQLIGGYESLTLPTISGGVFVKAYNDHYDIINDTRML
                     ESVVEITTNRDFTDDGIENCVLYVCKPQGQSLTLTLPEPINPNNEKSYRAKFLLEGEG
                     SVSLITTSGTTLIGDNTIQTLSINGTSFTLIEANNKYYISDDSRPKALNVPISSFLLY
                     EDSDIIDPLTGNFFKQRCQSIEDPRYDKETSYYLDTTITASSTDEYQILSSGISDENI
                     FVGVIPEGLIDSSFIAAKLSGLPDINMFVRYYKRDGLGVETFISQSNNVNIDKEDLTL
                     YNTVAIHSGFTMSDTDRIIIRTFGRKTVGGGDPLFRLSVEGLIPSKSRIEIPVNAITH
                     NSLVGLNAGNYQHLTSEEKNKFDDYLNIRNINTLTGDTLLTLNNYTVLVDCSLGDIII
                     TLPETTNIYGKLFNIKKIDSSSNNLLINTSNNKTIDGELEQIITTQNNSITIQTDGNN
                     WFII*"
                     /db_xref="A0A0F9F1B3_9ZZZZ"
                     /db_xref="gwb2_scaffold_5667_2"
     gene            108727..110004
                     /locus_tag="5H_04062016_scaffold_1_prodigal-single_127"
     CDS             108727..110004
                     /product="Putative phage structural protein n=1 Tax
                     =Puniceispirillum phage HMO-2011 RepID=S4S2S9_9CAUD"
                     /codon_start=1
                     /transl_table=11
                     /translation="MTYLKSIKFDGTTPQSQMYYDAFGRMRTSVPYTIFDTKTVKGNE
                     NLIWDDAEISGTGTSSAFQINKSSYQISVSANTAGHRARQSKLRGIYQPGKSQFVFLT
                     GLIGDAPNGITKRWGAFDNRNGLFFQDQNGLFSVGIRTNTSGSPVDKIIIRDNFNFDK
                     LDGTGISGYNMNLNRSKIFFIDFEWLGVGQIRYGVVDKGIYYLCHIETNSNELDLNSV
                     VYMSDPSLPIRYEIINDGTGPESSLNTICSSILSEGGQENTSITYNVSRGGTLVTLGA
                     QDTYTPIISIRLKSNSNIGTIPDVNAFTSKVIIESIDIFSTSNINYEWKLFLNPTIGG
                     TDNANWVNLDHTSIQYDISRNNTNLLTDGFIISGGYSSSSNQVKAIVSEVIKTYLTMG
                     SNIDETSDEIVLGVANIDDTGGSVYGGLSLSEI*"
                     /db_xref="UniRef100_S4S2S9"
                     /db_xref="A0A0F9M4M3_9ZZZZ"
                     /db_xref="pbd:PBOR_26750"
                     /db_xref="S4S2S9_9CAUD"
     gene            110011..110505
                     /locus_tag="5H_04062016_scaffold_1_prodigal-single_128"
     CDS             110011..110505
                     /product="hypothetical protein"
                     /codon_start=1
                     /transl_table=11
                     /translation="MKKVEVVLVRSYNLSAIIIHIGMFLWYLLRFKKPSYCYNHCELK
                     YGEMTSGAISEGVKSRNFEEYLIELKKYKLRFYTIELTEKQYEKGMKYLKLSENTKYE
                     FENFLFHTLKIFTDRWYGSRTTAELYCYEHVIQFLNATGKYNIDPFLNPVEAEKLFKY
                     NLND*"
     gene            110511..111221
                     /locus_tag="5H_04062016_scaffold_1_prodigal-single_129"
     CDS             110511..111221
                     /product="hypothetical protein"
                     /codon_start=1
                     /transl_table=11
                     /translation="MNFYIKQHSTMPILKFPITQKIMERFNITDEMMQNVAVAFSMFD
                     DEEEQYVIANKKGEISYREDIQETPYETKYTLYYVFDEIDTFNHGRYSGEFKLNFVGD
                     YCGTITLPNNDYINILISKTHTKTDIVNIINTLKNVEYLDIDSMGNDILLTWIYYTDE
                     YSFSIERSIDNSNWSEINIVSDGYLNNNVYQYFYSDENLSYGITYYYRIKVLSNNINY
                     SDSQYSSVVFKTIIMSQQ*"
     gene            111286..113055
                     /locus_tag="5H_04062016_scaffold_1_prodigal-single_130"
     CDS             111286..113055
                     /product="Superfamily II DNA/RNA helicases, SNF2-related n
                     =1 Tax=Acholeplasma palmae (strain ATCC 49389 / J233)
                     RepID=U4KK92_ACHPJ"
                     /codon_start=1
                     /transl_table=11
                     /translation="MFIINCVKDGRKDKFILKFQYEPNLISKIKEIHYEDREYLPKEK
                     LWKLKTYSLYLLMKEYKGRNDIFFKFQNDKEKNYFQKKVKKKINEIKDYDRRKKELEE
                     KKEYWLNYKEQLKETYKVHEDKLHQKLKDGVKLYPYQSQAVLFADAIRNVLFALDMGT
                     GKSVISISFSEFNNFNKVFVITPKSLKFNYYDEINKFTYSKAHVINWKKNEYSIEEAK
                     YIIINYDFFRSKNSIEKFEKLGIDNIECLILDECHRIKNEKSQTYNNIKDIFDDKIFL
                     NETPCKVFMSGTPMNNRAYELYTVMNMLSPLDFPNKTTFYQDYCGMTYNPDSFDKWDY
                     DPKQTNFESLYEKISPYIFRKRKEEVLKFLPGKTYDRILFELNSKERKQYNDILNEVK
                     EDLDGKLVKINPMTAMLKVRQYLSNLKVRNKDLHEFIDLMIESGEKIVIMDYFVEGLE
                     YLHDKYKDISVLHYGNTSPEDRREMVKLFQDKESNVKIFFSTVQTGKEGLTLTAASKI
                     VVLTEPYTVGENDQIVDRLDRISQTKKVNVYYPLYLETVDIKVFYLVEEKKKEIRLVL
                     DNEKYETKMNDSVINELISDLKK*"
                     /db_xref="UniRef100_U4KK92"
                     /db_xref="apal:BN85405320"
                     /db_xref="U4KK92_9MOLU"
                     /db_xref="U4KK92_ACHPJ"
     gene            113082..116669
                     /locus_tag="5H_04062016_scaffold_1_prodigal-single_131"
     CDS             113082..116669
                     /product="DNA polymerase {ECO:0000256|RuleBase:RU000442};
                     EC=2.7.7.7 {ECO:0000256|RuleBase:RU000442};; 
                     TaxID=1262919 species="Bacteria; Bacteroidetes;
                     Bacteroidia; Bacteroidales; Prevotellaceae; Prevotella;
                     environmental samples.;" source="Prevotella sp.
                     CAG:1092.;""
                     /codon_start=1
                     /transl_table=11
                     /translation="MDTTNIKEIKTFLEGENDEHKYIVNIETDKNHNYAKCLIHKPDG
                     SKYIDTINYIPFLFVKDFKLHDLKLYGGDSELIKLKMVQHGITFTKLETGGQKRLENG
                     FSYKVSSKKSFNNIIQFYKDGGVNPYEKKKNERGRVIKEKNGRPIFLYRHLFYYVSPE
                     EQFFIDTKLRLFKGIDHYNDVHRMIFDIETSGLRPSVTRVFSIGVKDNKGFETILEAE
                     KQEDDDAERKIIIDFFYVINKLKPAIIAGYNSEEFDFDFIIKRAEILDLDLSNITTTL
                     DPKEKIKRKPSTVKIGGESLKYMSTIIWGTSVIDIMHAVKKTAAINSDIKEFGLKYIC
                     KFEEVAKENRTYIDGDDNGIYSMWKENRMFLVNEKNNHYLDIPNKYQESALNFFKLQN
                     SKNVLSKDEYVQAQSKLKEKNKDFIDWFKEKYELEEYNKIINGKKLLRQYLLDDLWET
                     EKIDELYNQSSFLLAKMIPTTYTRICTMGTASTWNLLLTAWSNDNGLAIPESDEKTKF
                     SGGLSRCFKKGYNEDVIKIDFASLYPMIQLTYDVFPIFDTTNIIKRMLLYMTTTRNVY
                     KKMASGDNLNENELSILELNNYYDIIEKYKNNTLLDSERKMFKVQQLPIKILNNSLFG
                     ALGSGYSFNWSDNICAGRITTIGRLELRKAIKWFENYGCKPLLCVTDGINFSIPKTTN
                     IFVRDNEEKIINDEISSSEAWQYNGKIGVSALIEKFNNEVMRKPYMAVDDDGQFISCL
                     NLKKNNYALLQLDKKGNKKVKLIGGMIKNKVMPEYIEDFIDKGLIMILEGRGDDFVDY
                     YNSYCEDIFYKKIPLKKIASKKRVKESIKDYVNRGTDKNGKQKAKKAHMELIIQERDK
                     LVKDKFKEHLSDILRMYGDKFKSKYPNCSNMNVEDYKLEDLYEFTNDWMPNEPELDST
                     VYLINTGYKANDGDSAMVKDAETGEERMASSLIDRNFLNENPNMIGDYNVDKYLQAFN
                     KKVLPLLEAFNVDVQGKILTKIKKKRYKDEFGVNRYEMKLIQNIFQKNELILTDNDLN
                     DLDEAITMEDEEIIFWNKYGYNPDIVWDGYKDNGKLRVDIYDHALNYLNSELEKVGKK
                     SMKRVDDNIEKGDLILIKIKNEFNVGYYNGKYVKIIRENVEIPNLEKIDFDNVNLEYE
                     EEFRKKYKIDNNINLFELFNKQPKAKQAYDDLVLEFTTEEEYDYEDYDF*"
                     /db_xref="R5P9P1_9BACT"
                     /db_xref="UniRef100_R5P9P1"
                     /db_xref="dgo:DGo_PC0151"
                     /db_xref="2.7.7.7"
     gene            116696..117235
                     /locus_tag="5H_04062016_scaffold_1_prodigal-single_132"
     CDS             116696..117235
                     /product="hypothetical protein"
                     /codon_start=1
                     /transl_table=11
                     /translation="MKKKDINELVDGNNALIGNENRSDVNAYTETESNRTTDYNVMVH
                     GQNYGSDFLGRFGFYFYESDDDSVNVEKIEEFIKLLKVLKDDMYSFFKANNINSLMVG
                     FDKYIENVQSQLKGTITESKIAEDKIKKEKDRTGIVDEKDEDEFSDKIKGIADVFSKM
                     NKNDINKLITLLEKNKQYE*"
     gene            117228..117986
                     /locus_tag="5H_04062016_scaffold_1_prodigal-single_133"
                     /gene="yfaO"
     CDS             117228..117986
                     /gene="yfaO"
                     /product="yfaO; hypothetical protein; K12944 nucleoside
                     triphosphatase [EC:3.6.1.-] id=5048307 bin=GW2011_AR18
                     species=GW2011_AR18 genus=GW2011_AR18
                     taxon_order=GW2011_AR18 taxon_class=GW2011_AR18
                     phylum=Archaeon tax=GW2011_AR18
                     organism_group=Woesearchaeota organism_desc=gwa2_.30_20c"
                     /codon_start=1
                     /transl_table=11
                     /translation="MNSKLYGNDYKIPDKILNYINKQVLVHSDHDGVKRGKNLLKTKS
                     ITYSGLKRLKNFYDEYEKNKEDEIKYNLSGGDLMKDFVEQTLKKERKGVEIYDKTTKD
                     FKNNLSLTNKNNHKLTESINDLNLNVVCVIFNNENRVLLLKRSSYEDQWEPNKWSLPG
                     GIINKNEKIIDALNREIKEETNIEINKYIASFSIIRNNNVEYVYVCKYEGSDEDITLD
                     EENSGYGWFSEPEIKFLNTVPNLMEYISIAITKY*"
                     /db_xref="gwa2_scaffold_2523_68"
                     /db_xref="V7PWE3_9BACT"
                     /db_xref="fco:FCOL_12985"
                     /db_xref="K12944"
                     /db_xref="3.6.1.-"
     gene            117999..118241
                     /locus_tag="5H_04062016_scaffold_1_prodigal-single_134"
     CDS             117999..118241
                     /product="hypothetical protein"
                     /codon_start=1
                     /transl_table=11
                     /translation="MSRLLESGKEYREKLIAKNSYNRNNEYTNSHKNALSDGDEHGRG
                     ELNGTIGTSVDIKQRETLIAKNKYNSNNEYGESGTV*"
     gene            118254..119897
                     /locus_tag="5H_04062016_scaffold_1_prodigal-single_135"
     CDS             118254..119897
                     /product="Conserved hypothetical phage protein n=1 Tax
                     =Prevotella sp. CAG:1092 RepID=R5PF76_9BACT"
                     /codon_start=1
                     /transl_table=11
                     /translation="MIDRKKTFIEKAINKYGDKYDYSLVEYVNSKTKVKIICSIHGVF
                     FKTPNDLLNGYECTECSKYKNNKVKKNKEKKYFIDKSNKIHNNKYDYSLVEYVNNKTN
                     VKIICPIHGVFEQTPIRHYKTNGCKKCSYDQRKHTNEDIIKKFKETHKDKYDYSLVKY
                     NSYNERVKIICPIHGVFEQTPKFHIKGCNCPKCSSKNIIDAKRDDLDSFIKKGNLRHN
                     NKYDYSLVEYVNSNIKVNIICPIHGIFEQPPRDHLSGHGCGKCGQIISKSENDIYEYI
                     KSIYNGKIVRNNRKILDGKEIDILLPDKNIGIEYCGLYWHSNLFKNDKYYHKNKMEDA
                     YKNNIRLVSIFENEWLLKKEIVKSKLKHIIGINNTKKIYARKTKIFEINNNLFKEFLN
                     KYHIQGYNKCSVKYGLFYEDELVSVIGFKNNSNYWDLNRFASKYIVVGGFSKLLKHFI
                     KQYNCEKIITFADLRYTDLYNNLYLKNGFKKVHISNPNYFYFKNNTIDLESRIKYQKN
                     KLKKQLKYFDKNLTEFENMRNNNYNWIYDCGNIKYEMVL*"
                     /db_xref="UniRef100_R5PF76"
                     /db_xref="R5PF76_9BACT"
                     /db_xref="fpy:FPG101_09215"
     gene            119897..120700
                     /locus_tag="5H_04062016_scaffold_1_prodigal-single_136"
     CDS             119897..120700
                     /product="hypothetical protein"
                     /codon_start=1
                     /transl_table=11
                     /translation="MKNNKILLTEVVNRNDLIDTIKDRKVIYIYYAGVEGKSADGAGV
                     TLKGYRTIEPFLIGKSKAGNLVLRAWQQNGASDSHRGITRKPRPDHDILPGWRLFYVD
                     GITSMLITGKHFKKIRPNYNPDDKEMSDIIYAIDPDESNINVDGLSSIKEPDKYSDKL
                     SQFDKQSKKFKNFYDDKKNKKQIFKKKINDFYELVTKHRKKSPKDYYLVYNENGNIVA
                     VTEKSKNKYDNDNVIGNLKELFVKYNDFKRPTKAFFDKQRELFKKSLEK*"
     gene            120742..121458
                     /locus_tag="5H_04062016_scaffold_1_prodigal-single_137"
     CDS             120742..121458
                     /product="hypothetical protein"
                     /codon_start=1
                     /transl_table=11
                     /translation="MSDKLDLSKLKKDIDSLKQEQSSRNQTLGIETTKNIKKPFLKGL
                     VEAWQHNTQNESTEHLKRVAMKSDEFSGDPIMKHTSSSPQPKKTTPQKQQHSSGGLFE
                     EADRFQNNGGIPNTNNDLNGFGTERDDDLYREIERRTQEYNKRAGKDLNLAPEEYIKH
                     QYTQQNSGQQNVGNIPSNFEEQVIGIFEKYFGNRINEIIKEVITEVFLTEKMNQGIVN
                     NKETVQEIVKETIRSLKRKK*"
     gene            121458..123521
                     /locus_tag="5H_04062016_scaffold_1_prodigal-single_138"
     CDS             121458..123521
                     /product="tRNA cytidylyltransferase (EC:2.7.7.72)"
                     /codon_start=1
                     /transl_table=11
                     /translation="MKKHEYDEIVKNDMMLDDRIKNDGGYGGFAITPHYVDENGGSLY
                     WTKHGFTGDLTNERKKSYMDNVKAVNIKNKCKIGGLGNTSAACNQGDISNIELSTINE
                     EENNTYTGCLMLFFDIPKWNIITSKIKNDDLYNVEGYGIEDEPHVTILYGINNNISEK
                     DVLNLVEKLVKPDIEVNIESIDCFENDEFDVVKFNVNSELLHKLNFVLTKKFDYRNNY
                     PDYKPHMTIAYVKSGTGNKYKFDFDKPLTIKGLYFKYSKSENSNNETHDVLNNFKDLA
                     SNNINSTFDINENKTIMNEDTIKLNELPFIKDIQEKGGQIYSVGGIVRDELLGKESKD
                     LDILITGVPMDSIENIVSKYGKVDSVGKSFGVLKFKPEGYEGEDVDIAIPRSEKPTGE
                     GGHKGFEVKSDHNLSIEDDLYRRDLTINALAKDLDGNIIDPFGGLEDIKKRQISMVNP
                     DAFSDDPLRMLRSIQFSARFGFKIEENTLKAIQNNAHRIKEIPSERILTEFDKIVTKG
                     NPFVGAKLLKESGLLKNIFGNDKGILISHKWDLIENIGEFVWMLSHNLVDDSAEFYKN
                     ELDGDLDNYKIIKGLSYAYDNVSNNNVENRVLVFNLNKITPNILNSKILPDNLYETIK
                     ELKNGKYPLTNKDLAVNGNDLIKLGLKGKEIGDMLRKVLINIYADKLDNDFNNIVEFI
                     NNKNE*"
                     /db_xref="puf:UFO1_3836"
                     /db_xref="UniRef100_T0MPI4"
                     /db_xref="87298069"
                     /db_xref="T0MPI4_9BACT"
                     /db_xref="2.7.7.72"
     gene            123514..123900
                     /locus_tag="5H_04062016_scaffold_1_prodigal-single_139"
     CDS             123514..123900
                     /product="hypothetical protein"
                     /codon_start=1
                     /transl_table=11
                     /translation="MSKISYSAVVLDDKSRQELINNFEEFIPDTFEIIAHHMTITMGE
                     LTKPFKKEDIGKNVKLVVHSLGFDYKVVAVGVYGYPSKNKIPHITLAVNRGNGGKPFM
                     SNKLNNWKDIDNKLVVHGTVQEVPYK*"
     gene            123908..124462
                     /locus_tag="5H_04062016_scaffold_1_prodigal-single_140"
     CDS             123908..124462
                     /product="Uncharacterized protein n=1 Tax=Bathycoccus
                     prasinos RepID=K8EIK8_9CHLO"
                     /codon_start=1
                     /transl_table=11
                     /translation="MITEISFYDFDGTLFNTYEPEKGKKIYKDKTGNEYPHKGWWGRK
                     ESLDLDVFNIEVNDTVYSKWLGDAKNNNIKTILLTNRMYKLKDDVLKVLEKNNIVFDE
                     YSFKKGGADKVERILSFVDENTKTINIYDDREKELIEFDKFKDEYGDKYNINIFRVKN
                     NVLQENNKYNLLQIIKEEIYKQFK*"
                     /db_xref="UniRef100_K8EIK8"
                     /db_xref="K8EIK8_9CHLO"
     gene            124492..125268
                     /locus_tag="5H_04062016_scaffold_1_prodigal-single_141"
     CDS             124492..125268
                     /product="hypothetical protein"
                     /codon_start=1
                     /transl_table=11
                     /translation="MIDINYKPKYLPQISSPFNVVLKYFDDEKIPYKKTLLNPDTIKP
                     SQGIVFLDKIQDYSDDYIWLSKDLKVLDGHHRYGSCLSYNKPIKGIIIMLPYLEAIRE
                     LNRIQDIINFKEKQENLITYPDEINVFDIIRDEYFYDENIYGGKKRKLIGYRNKPIKD
                     DSKSGNFFSLQPIKGYNKYEIEMDNVLDTDDLDIVFENNINPVFKLAEYWFKGVDFDY
                     LANKNDIPKNKLISRCVSELGYKYGFDGIKYGDIILQVLK*"
     gene            125276..125674
                     /locus_tag="5H_04062016_scaffold_1_prodigal-single_142"
     CDS             125276..125674
                     /product="hypothetical protein"
                     /codon_start=1
                     /transl_table=11
                     /translation="MKYKIINNTFKLNKRDANFNKTLYFSYIDGFERKEISIKPSQLM
                     YMEFNSLPISLRKLSLKGLVSIFQITDDVFYTELEKHNKIIMNNKIKNEENKKKSKPK
                     ETSNKTKTNTKPKETQKKSTKKESENTSED*"
     gene            125730..127097
                     /locus_tag="5H_04062016_scaffold_1_prodigal-single_143"
     CDS             125730..127097
                     /product="hypothetical protein"
                     /codon_start=1
                     /transl_table=11
                     /translation="MNKKKIKILFFNKNTSGVNYFRTLTPAIHLDKNYQDEFEVHIDN
                     DFDPTTEESLKYLKTFDIIHYHTSLTMITSVMMKITNELRNSGVKLIMDIDDYWELDR
                     THPKYNISKEKKTKDNIIANLKMADFVTTTTEFFKDEIVKITGKDNVIVLPNAVDPDT
                     MPQFKDDKSNKYNDIVKIMYLGGSTHKKDVEQLEGVANMLNADPQTKNKFMFINVGWD
                     MRGEKTETIFNDDLRIELTNMGLWNQRNVNKIVNSRGDVSRIDFIPSELKEKYKDNVF
                     SVRKVKHKPQEIPYYYYETVFTDNYRIIDDSDYLKWLKTYSNKSYNDEKKYARRWTRP
                     VEEYAFNLDDADIVIAPLLNTKFNNMKSPLKMVESWSRKLPVVANDVIPYNVDGVHMQ
                     NCLLVPNKPNNKKHWYKNLKKLIIDKELRNNIGETFYNDFSKKYHLNTVNNNRVEFYK
                     NVINE*"
     gene            127090..127989
                     /locus_tag="5H_04062016_scaffold_1_prodigal-single_144"
     CDS             127090..127989
                     /product="hypothetical protein"
                     /codon_start=1
                     /transl_table=11
                     /translation="MSNYMVKIWNWFVLKFKIIMYYISMALYNTEMDILKADPNDLDE
                     KNKKNQRMLHRNPLLEKFYQGQTDQKYVQDYYEVLKKADQFIKKSDKVKYGTAADKNG
                     MSYGKKDKWGRRHEHYGFFDPKSKNYGKTLEEVLKNEMNERRTKDDDYELLEIYNNER
                     ILDGLTNSFDVVETTNNGDKILSDITKQIKKDRFPINIIRNNNNVINKIEQLTDFLHV
                     KRIDDEYRQLEFFLNLKYKTDKLSEDDKIFKELINIENVWVYNDYGELDSYKIEKFKK
                     RIVYNDTHEVFKFFCKKMDVIKK*"
     gene            128138..128443
                     /locus_tag="5H_04062016_scaffold_1_prodigal-single_145"
     CDS             128138..128443
                     /product="hypothetical protein"
                     /codon_start=1
                     /transl_table=11
                     /translation="MENKKFLEQLKSSLVDGEKNEVVDLINNIHKKADGTPIDKNKVN
                     IEKELDELIINNEMNPKLKKIVDKYNSLMEMIMIFDDTNLSDEEFRVFNEIKDLIVK*"
     gene            128456..128905
                     /locus_tag="5H_04062016_scaffold_1_prodigal-single_146"
     CDS             128456..128905
                     /product="hypothetical protein"
                     /codon_start=1
                     /transl_table=11
                     /translation="MSKFVEVLDETQDLFNEVLDNTSIPQWVEFKLLANNNQNELYTV
                     KKMSELFEVLTDNLNIVIVLNEEVFDQLENDQKMLVFEEALTGVNVNENDKITLEKFD
                     FTTYGGMLSKHGDERMIRLKESIIAVFQQKKENEDALKQSKKKKNEE*"
     gene            128895..129185
                     /locus_tag="5H_04062016_scaffold_1_prodigal-single_147"
     CDS             128895..129185
                     /product="hypothetical protein"
                     /codon_start=1
                     /transl_table=11
                     /translation="MKSKTYTITSEKDSNIIISFDVNFIDGVTIEGSYKKKFDTPVLL
                     VKDFVDDHNLLMDDNWLTDKIHEIYEKTLIKREELIKIDSMFKEFKTFDFSE*"
     gene            129273..129647
                     /locus_tag="5H_04062016_scaffold_1_prodigal-single_148"
     CDS             129273..129647
                     /product="Uncharacterized protein n=1 Tax=Prevotella sp.
                     CAG:1092 RepID=R5PAT8_9BACT"
                     /codon_start=1
                     /transl_table=11
                     /translation="MSINIRFPLEDDVNNNRFFSLTSTTKDAVSSDLMLLLLTEKGYR
                     YYMPDYGTYLIKYIFEPNDNITIKDVETDLKQTVEKYLPEIKVVSMKHTQGENETEQI
                     IDVVYTFSGNIFTGAQQLQITF*"
                     /db_xref="UniRef100_R5PAT8"
                     /db_xref="R5PAT8_9BACT"
                     /db_xref="bprs:CK3_02800"
     gene            129658..131490
                     /locus_tag="5H_04062016_scaffold_1_prodigal-single_149"
     CDS             129658..131490
                     /product="Conserved domain protein n=1 Tax=Prevotella sp.
                     CAG:1092 RepID=R5P9Q0_9BACT"
                     /codon_start=1
                     /transl_table=11
                     /translation="MADSIIHYNKRTFSEYRDELKSYIEQYYPNVMSDFNDSSVGSIL
                     IDINAGVGNDLSINTDRAFQETQLENAQQRESLFEIAKNLGFNIPHKRPAVTVAEFSV
                     LVPVKGDKPDSDYYPTLLAGAQVTGGGVTFETMDVVDWNSPYSSLGDLNRTIIPNFNS
                     NNIIESYTVKKREIVLNGITNVYRRTVRDSDITPFFDLTLSDPNILEILDVALIDGTG
                     SIPEPSETEYKSIDNRFHEVKYLAQQRVLVEDENTGLNNNFIKAAKWIDVTKKFIKEF
                     DSNGYCHIIFGGGDTETDAFRDGLLKEGVTNRDFLDTYLYNTSLGERLHKNATLFVRY
                     RSGGGVNGNIGRNVLTEMGQFTITVEGSRQDFNNNVRRSLTVTNPIPAMGGNDGLSIE
                     EIRYLIKYNFSSQDRCVTITDYLFKVFTMPGKFGSPFRVNAFKENNKVIIPILSRTND
                     GLLSNTSNNLLKNNISEYLSNYRMINDYIEIRDGRIFNIGIEIYLYIQNGNDNIIIND
                     VIRIISDFFDINNRKMNEDILLTNLTNKIMGVEGVNNILNLKVLNKVGNNYSINPVEQ
                     EIINEDTGEIKIINNTIYSAEDSMFEIKYPEKDIKVYLKKKVDL*"
                     /db_xref="UniRef100_R5P9Q0"
                     /db_xref="R5P9Q0_9BACT"
     gene            131490..132113
                     /locus_tag="5H_04062016_scaffold_1_prodigal-single_150"
     CDS             131490..132113
                     /product="hypothetical protein"
                     /codon_start=1
                     /transl_table=11
                     /translation="MEYIKKEIKLITTTGTTTSDNEYVIVPDESINYNFKIQITSKSI
                     NYGFFGVDNFLDGNDQDLHVVSGETFSRLSELRKTINNGDLEDKYFISTDINVNGLNV
                     NESISGDTYVYYIDKIKYVDDVESNITYFYGESYGLNSINSINGNIYKDSSLIDNISK
                     PLIKKDLFIDRPQVNVVEPFFRMKDINELSDLEYYVGGSYYNIYKNE*"
     gene            132116..133021
                     /locus_tag="5H_04062016_scaffold_1_prodigal-single_151"
     CDS             132116..133021
                     /product="Uncharacterized protein n=1 Tax=Prevotella sp.
                     CAG:1092 RepID=R5PAU7_9BACT"
                     /codon_start=1
                     /transl_table=11
                     /translation="MSVGVYGINRPSDVNIADIDIFYNYTSDRTVENLDMFRLNPADV
                     LTEIQLPEDEQSDVRDNLLEGIYNLTLPATTFNQLGIYTIYIKPKTIHTEISECGVLS
                     SLPDVNGIVIDKNTLPSDLRGNNSLQGYRVEYYDNSDNTKIRNTVRHIVTSNRVVPIT
                     ENNSNTSQKTIRYRFDDSGSLIFLQLTPSSASNLKPNQIPFIGVSGQKISITNTFFEP
                     ICLEVEMVENDINSVVDIVAGEQIKDVDNGILTHFNSNREIIKQFDLYKVEDRENNIP
                     LHEVKQKRDTIDNSQSIQDIIDNIE*"
                     /db_xref="UniRef100_R5PAU7"
                     /db_xref="R5PAU7_9BACT"
     gene            133115..138676
                     /locus_tag="5H_04062016_scaffold_1_prodigal-single_152"
     CDS             133115..138676
                     /product="Uncharacterized protein n=1 Tax=Flavobacterium
                     johnsoniae (strain ATCC 17061 / DSM 2064 / UW101)
                     RepID=A5FLT4_FLAJ1"
                     /codon_start=1
                     /transl_table=11
                     /translation="MAYRKIINDSNSQLLGDNFSNDTSSSYKSLSSFKIDTNFTGKIT
                     KDYENILTSFSKPISLEDLSLSVEDSKLIERDNNVILNIDNSDLKSYIRYGSTLELIK
                     ATLNNIIINYPASLYIDSKNYIVNPVNTIFDYIYDVNTNKSSFKITSENIVNKFGLIY
                     DKDNYNIPDNKELRNLNISYNKYCVYVKNKIYEIDGFTGNTSNGNYVSIELNGIPFEN
                     DEPTQSQTFHIKPKPIVFNKFKKTLNDLENYFLSNRLDDNNGFQFFLKNPSVNDNGTI
                     AYSDKKLIWPTSDGYNIDYEGGEYNRFIELLKNISYNYDQSKTDIINRYLKPPSLEVY
                     DQTQDKKISKLLKVWGRNFDEIKKFIDALTRINKLSYDKKNNVPDVLVKNLARTFGWD
                     DLKLLNDDKIINNFFSTEYEENKNDLLPSEIDLELWRRILINTNYFWKTKGTRNSILS
                     MFKLIGIPEPFINLTEHIYTVDDKINISDVELSLEDLPSKSLPYNDKGYPIAPIETND
                     FFFQISGNTDSGQHYINNFRNVGFQLNRTVDNKKSWVYSGATEREDDTTIKYYQESSD
                     LIINTKEIDLSIDASRAIEYDVFDYIKNKDYPNNSNEYAKPYTFINLDTEFNNGDNVL
                     ELPDIPVGDVQVNLNGISLTNGYSGNTTSDFLYPEIFGTGFNNKVEVLVEDDNGKHII
                     GGEFTEFNGSSINRLIRLNQDGSIDNTFNIGTGFNDTILSIIQDNTGKYVLGGSFTEY
                     NETSTSRIIRLNQDGSIDNTFNIGTGFNINVRIIYQDNTGKYIVGGNFTSYNGNTSNR
                     IIRLNQDGSIDNTFNIGTGFNSSVHSIIQDSNGKYLVGGNFTSYNGNTSNRIIRLNQD
                     GSIDNTFNIGIGFNSSVYSIIQDSNGKYLVGGNFTSYNENLRNKIIRLNQDGSIDNTF
                     NIGSGFYKWYVYSIIEDSNGKYVIGGNFSEYNGNSANNIIRLNQDGSIDSAFNVGYGF
                     NNAIYVIIQDTQNNYLIGGFFDEYNNNNISRFFVKLINLSSEPININNYDYYIDESNT
                     KLIHLNSNLIKNDNHEDIVVITYLSKTNGEIVENEIQYIVTKVQNNQDGTKIALPDKP
                     NGDVQLTLNGMTLAYSSDGFVGDYKLNPVNSKEIIIINNDVSDYLQTNNILQVSYLKT
                     NTDYGLNQKIIFHKINSFSTTKFYYDSSINKYVYKLPHKINNIENIKITVNGITITPN
                     REYVLNVVNKYEIFLPTDLILGDVLGFFYVVEGTSQEMTVPDEFGVGDISELSFLEFI
                     DLLKTKLINAKNRKIITDNNGGFYPTLLRVYINYLKRGELPNDDILKSNAYTYDDLFN
                     FLNKYNSFFSSFVRQLVPATVIFSGGGSTGGFEVRNTIFTRQKFTYKRGVNLNSILNW
                     TGNDGSTFKTLQEYNEIEKIRITIDTSNTYWYEYGSCINAEYTIKSENGEMINNVTVN
                     GRIFFDDDSEESFSHTINNSVFSFENQYTDKKPINIIIDSINTIDGEENKYEFDYELI
                     TINHNTNYDYSVESILIEPTNIQLELIDNDGTNDVYNLNFDINNWDESLIVGFDLYHN
                     SGVFNTYNIPTDFIQNGNTFTKEILADTSLNFSSGYTTNFNITQNIVSCVNSYVTNNE
                     EEYNVIYTDNLLKPFSYTVNTDQHTLPLSNGYDYDFEVDWGDGTISTITSWDDANKSH
                     TYSSQGDHQIKITGLCEYVYFYNDAPQLISIDSWGNTGFKCPNLTTIDVSNWNVSNVT
                     NMMGVFNACESLTTIDVSNWNVSNVTDMTGMFLNCLSLTTIDVSNWNISNVTDMDGIF
                     NGIPLDTSSYDALLIGWSSLTPNLQNNVNFGANLAKYTPGGAAEAGRVLLTNAVVDGG
                     HNWTINDGGSV*"
                     /db_xref="UniRef100_A5FLT4"
                     /db_xref="A0A086AUS6_FLAHY"
                     /db_xref="fjo:Fjoh_0804"
                     /db_xref="A5FLT4_FLAJ1"
     gene            138673..139350
                     /locus_tag="5H_04062016_scaffold_1_prodigal-single_153"
     CDS             138673..139350
                     /product="family 2 glycosyl transferase"
                     /codon_start=1
                     /transl_table=11
                     /translation="MITFLVLTYKRKKYLDECVYSYITQKNINNTEMLIINDDVDVNY
                     RFNHPNIRIINHNKRFKSLGDKLKFGFDKSNNDLIYRLDDDDMLIPNAIDYLYLKLNK
                     KIIEDYLIFRSREHYLFEDDIFSKIRSNLNSGNIYRKDLMKIIPSISHTEDVYMIQQA
                     NGKIYEFDKPTMIYRNNADTYSFHDIGRKYNNNGLEYVRSKYFDYKGIIELKPQFYNE
                     YYSQLKK*"
                     /db_xref="sin:YN1551_2306"
     gene            139377..140987
                     /locus_tag="5H_04062016_scaffold_1_prodigal-single_154"
     CDS             139377..140987
                     /product="hypothetical protein"
                     /codon_start=1
                     /transl_table=11
                     /translation="MAFIEKENPIILNIKLTSKGRELLAKGDLTFNSFALGDSEIDYD
                     FINKFEMDGSNLSILRPKDKNPNIISFIKKKVSDTNNLYELNSIPVNSWMVNNSVNDY
                     GFFDVSDENNIKIHNDLIHTKQSDCNILIRDVRGDDELRIRKSSTYGNNSNEPEIGDF
                     IMVRWTNPNYNNTDNFDINTTDLHPILFYRIEDIVAGTLFDDNLIVKVDRNLPDFSGY
                     FGENKSGVIIYRPEINVDLGTTYSTDFIEDAVFSFIENYNLPTKEIPFWNMSIVFTNN
                     VAGVLETNKLLSQYNSSKYAGFVNYIQNYSKKYDNLGIIHYTNASPANTYGEGFYYNT
                     PKLFLPTIMWHKDNGKMGLTLSCGEEYKTLENLNIKYYDLIDDNGNIVGKVFNGLKIF
                     IVEDPELLMAMSFKSNRNWTLPNYELAINSKVSIGECVECTLDFTYTTTHPESIGDTG
                     SIELSNITMSDIGGNVLIVLKNNDNNNMQTLQYSGETNVTINNLIVGNYTITLYDLSA
                     PDCFVSEDFSIDEIDSTLNIYDVEIYKV*"
     gene            140994..141725
                     /locus_tag="5H_04062016_scaffold_1_prodigal-single_155"
     CDS             140994..141725
                     /product="Marine sediment metagenome DNA, contig:
                     S01H4_S17221 {ECO:0000313|EMBL:GAH10022.1}; Flags:
                     Fragment;;  TaxID=412755 species="unclassified sequences;
                     metagenomes; ecological metagenomes.;" source="marine
                     sediment metagenome.;""
                     /codon_start=1
                     /transl_table=11
                     /translation="MSGYTIFVTYMFDTITYDDGFGYNTPIHCNYINSIQVDKLKNRN
                     LNLFFESKEEFAHMYSGGTEWYGWSANKFKILTQIINNESYTNLSNIKPESNKWRLYD
                     VTDQISGDTVNGFITPDIMVGNAFNVSLELYDSQPIYDLNYINYPSNQNPDSLSFGDE
                     TYFFGTVRSNIRADVYTTDITIDMSMNEYNHSTNPTWSEGDDVYISEIGIYSENGDLV
                     GIGKLNKPIKKNSEISRQIKFNIDF*"
                     /db_xref="X1CQD5_9ZZZZ"
     gene            141736..143931
                     /locus_tag="5H_04062016_scaffold_1_prodigal-single_156"
     CDS             141736..143931
                     /product="Uncharacterized protein n=1 Tax=Flavobacterium
                     saliperosum S13 RepID=V6SJR4_9FLAO"
                     /codon_start=1
                     /transl_table=11
                     /translation="MATNTETYQFITNPNYGEKYVFKLLYLGDPQNAPVSFNGKNYYD
                     VQIIESAAQNSLTYFKVEQLLDQTINNVAEILNQLIDSAFFPLTTKTDFEVQPYLQDQ
                     ITLISNDEMYKIDLVDYFEEPDEPEEPSSIEIINVTVSEATTNKQTKVRYNFSVINET
                     YPFDAFFAPSGLSNKKTINQQSDQWLEYDRYPGTRQNIVVDDISGSDAANAYRVELFE
                     ISDVNTIPTTGNGSVQIISNIISDGNTNYTNDITPTLEYSIDNVNWQSSNEFLNVVPG
                     DYTAYVRDEFGRRINQTFTVSQIQPPEETILNLRFKIDGNKPPFNTELRLASNNSIID
                     TKIVNQANITQIFESVSADTEYCLFVTDSIGNTAEYCGIISDEEIRINISQGFNHYIY
                     KTIQNNNKYIICGSFTSYFNDISNRLIRLNQDGSIDTTFNIGDGLNDVSADIILDNNK
                     YLVGGIFSSYNNTSANKLVRLNLDGTIDNTFNLNIGFNQSISRLFVDSNGKYLVGGNF
                     SLPFNKLVRLNQDGSIDNTFDIGSGFEGGVDIRGIIQDGTKYLISGQFHSFNGNPLGG
                     LIRLNQDGTIDSTFNMTTGFSGNVLANIIDNDKYLVGGDFMSYNGNSINNIVRLNQDG
                     SIDNTFNFGSGFNNTVHSIFLDVNNKYLIAGNFSSYNGTTVNKLVRLNQDGSIDNTFN
                     AGNGFDNGFILSMFQDYENNYIISGFFTEYNNSTVKYIVKLNQNGEIVI*"
                     /db_xref="UniRef100_V6SJR4"
                     /db_xref="V6SJR4_9FLAO"
                     /db_xref="srb:P148_SR1C001G1032"
     gene            144186..144824
                     /locus_tag="5H_04062016_scaffold_1_prodigal-single_157"
     CDS             144186..144824
                     /product="Uncharacterized protein n=1 Tax=Sphingobacterium
                     sp. IITKGP-BTPF85 RepID=T0MSX9_9SPHI"
                     /codon_start=1
                     /transl_table=11
                     /translation="MDDIKTEYYLSLDVSTTNVGIALWDKETGTLLELKHLSLKINRK
                     DVDPEYRDLIKSDLFEEYFIEYKKYVESELDGVISKVIIEAPLPNTKVNINTTALLLG
                     FNGMARRILYQIFETKPIKLSVHDSRKNFLPEFVKRKKKRDGSIETTLSFPKGWKANE
                     KKRFIWEKVSKLEPEIEWFYKKNSDEPKDICFDMSDAYCVGYAQLKIDEIIQ*"
                     /db_xref="UniRef100_T0MSX9"
     gene            144828..145127
                     /locus_tag="5H_04062016_scaffold_1_prodigal-single_158"
     CDS             144828..145127
                     /product="Uncharacterized protein n=1 Tax=Vibrio
                     parahaemolyticus NIHCB0757 RepID=T5IM07_VIBPH"
                     /codon_start=1
                     /transl_table=11
                     /translation="MYIYLIESLETGQFKIGLSKNPNKRINTLQTGNGGELKLIYTFK
                     TNYPNKLERYLHNIFSHENTIGEWFNFSHSSIVELKKECYKMEKNYDYLNKSIDF*"
                     /db_xref="UniRef100_T5IM07"
                     /db_xref="A0A0D1DY31_VIBPH"
                     /db_xref="acz:Acaty_c1822"
                     /db_xref="T5IM07_VIBPH"
     gene            145183..146577
                     /locus_tag="5H_04062016_scaffold_1_prodigal-single_159"
     CDS             145183..146577
                     /product="Gp163 n=1 Tax=Sphingomonas phage PAU RepID
                     =H9NC40_9CAUD"
                     /codon_start=1
                     /transl_table=11
                     /translation="MDINRINNAIRIVEYAINKNTSVKKACIENGFGSTYVKNIKAKI
                     IEKYDKGLVGKSEYDSFFNVYDKYISFNKKEPMVGKNILGNKLSKEEKNNKLDINYSS
                     NSSYPKGHIKTLEDLLVKCEVDKDEWSVKDYLVNKWDVTSWKNNFAQTIENFQVKARL
                     EKNVAVVDRKEIVKQFKKDIETYTPPTFEIKNTTKHIDSNNLIEICLFDAHFNKYVWS
                     DETDDEYDVKIAEERYLNAIHTFLERVSGFGYNRILYPIGNDFFNSDMMGNFTTSGTP
                     QDNQLLWHEAFRRGVKLIKDSLYILKGEGVPIDVLLIPGNHDYANSFYLGEYLSAWFK
                     DDDMVNINNSPNPRKYYDYGNVLLGFTHGSEEKRDSLPMLMANQSKLWSESKYREWHL
                     GHFHRKRNYKYTILEKGLELEEEYGVTIRTLSSLSGSDSWHNKKGFISNMKAGDGFVW
                     NESNGLVAHININA*"
                     /db_xref="UniRef100_H9NC40"
                     /db_xref="A0A0F9M6K7_9ZZZZ"
                     /db_xref="dge:Dgeo_3034"
                     /db_xref="H9NC40_9CAUD"
     gene            146592..147164
                     /locus_tag="5H_04062016_scaffold_1_prodigal-single_160"
     CDS             146592..147164
                     /product="hypothetical protein"
                     /codon_start=1
                     /transl_table=11
                     /translation="MVEKKKTVGRKPKAKVSPQKNKKNTTKKVGTKTSTNKVDEKNVD
                     MDKNELQEKVNVLISDVDDILSSGYNNKTKDIPKIEKKEESKTTKDGVEWLEKQIVSL
                     NELNLKYENDLIDYKKKCEELEKKLQNKEGSNVDKSSDGKLLELKRNVIDIYRELLNS
                     YTGKNNTGQKWSRVKIDYLLNKFRNKFDFI*"
     gene            147247..148251
                     /locus_tag="5H_04062016_scaffold_1_prodigal-single_161"
     CDS             147247..148251
                     /product="DNA primase n=1 Tax=Prevotella sp. CAG:1092
                     RepID=R5P9R3_9BACT"
                     /codon_start=1
                     /transl_table=11
                     /translation="MVYAIEIHEILENIFDDVRGIRKDNQLKVCCPKCQERDGLLYPD
                     GKYNLEINTKLNMFHCWKCESPKFSGTIGKLIKMYGSNYDYKLYKSYSRIYYNNTQYI
                     GVDENNNDEYISNIKLPNEFISFEDLNFNNLKHLKMYNYWVLDRKLPIETAIKYNVGF
                     CVEGDYADRIVVPSYDQFGDINYFVSRLIYESDRNPKYKNPDQNKEMIIFNENKINWD
                     STVYIVEGVFDMFSLPPNVIVLLGKKLYNLIFQKIREKKPNIVLVLDPDAIKDSINIY
                     REILSIYGYNIKNKIKIVLIDNKKMDIDDLRKKGGKEEVLKLLYKAKELDFDKLNIFE
                     *"
                     /db_xref="UniRef100_R5P9R3"
                     /db_xref="R5P9R3_9BACT"
     gene            complement(148289..148699)
                     /locus_tag="5H_04062016_scaffold_1_prodigal-single_162"
     CDS             complement(148289..148699)
                     /product="Heat shock protein Hsp20 n=1 Tax=Campylobacter
                     hominis (strain ATCC BAA-381 / LMG 19568 / NCTC 13146 /
                     CH001A) RepID=A7I106_CAMHC"
                     /codon_start=1
                     /transl_table=11
                     /translation="MIRKEENSLFDLFFNGEELFHDSFNKKFKRNNVIPKINSFRNND
                     EFILNVYLPGYNKKDISIKADKTLIISGERKIDVPKDSSILMKEAFDETFERSFSLDD
                     DIDLDNIDASFKDGVLTIKLKKLEAKKEKQIEIR*"
                     /db_xref="UniRef100_A7I106"
                     /db_xref="cha:CHAB381_0610"
                     /db_xref="A7I106_CAMHC"
     gene            148878..152195
                     /locus_tag="5H_04062016_scaffold_1_prodigal-single_163"
     CDS             148878..152195
                     /product="Putative hydrolase n=1 Tax=Megavirus chiliensis
                     RepID=G5CQW0_9VIRU"
                     /codon_start=1
                     /transl_table=11
                     /translation="MIKKVAHISDVHIRKNPDRNEEYYHVFDNLYKSLKQKKPDAIVI
                     TGDIVNDYIDLQGEQLILLGNFFENLAKICKVIITRGNHDYQRKNINRVDSIDAVLKT
                     IKNDNILYLNETGFYDDENITWAVWKHGDKKISPWKLKSKKYNKENIVIDLYHNTVNG
                     CTNNVGYEFKSAKYVSVKDLKGDFSFLGHIHKQQFVDKKKTKGYPSSLIAQKYDEGDD
                     NFHGYILWDVINKSHELVEVENKLYSFKNIIVNSFTDFDDLDIDIDNPTKHMRVRVIW
                     RTLPVVKSNENVEKIKKHLKSKYENIISIANKEEFLEDDKIGVVDDDIISDINNVEVQ
                     ENVFREYLTSIGVEDDIIDEVIKLNDEISNKIDSQEFTNIEWDIARFGAENFMSYKKF
                     DIDWYNKNGIYQIHGRNTGGKTNILKSILYTAYGKTPETEEREKFGDRRYINNRLDVD
                     NCNAYLIIEANSEFYGIKRETTVERKKNGDIKNVSSNVLYYKLNSPYDELEDENSINN
                     LTDKDKIKTRKLIEKIIGDYDNFMRVVYTTSDTLNNILSNDMATFIDSLLYDSGLDLF
                     DKKLTEFKKYQKNKNSNKPRITCDVDSSEKRIIGYEESNKKIEETLKLEKEKIKEVKT
                     NIEKGNIFIDETANKLFEIDEKLYDFDLSETNKKINVCENNVKEYDSYIVRENNKLNT
                     LVDFFDEEKFKTLEEKIERFKTLINEKKIEKNNINNNISNVEHSIELINGEIFKLKNE
                     GVKIKDEYTKFINSPKCPTCGQKIVGDEHKDVFDETSKKMKDEMFRIADKIKQHQNVD
                     IVEKNKIIDQYKLDIDKIERDIVDTNLKMDNNLKELGELTNAKNDVLKRKEIQSNVEN
                     VKLKIEIEKNKIKEFKGQIENYNNNLRMIDENKKNNDILKRSRSRISTLNDELLSLNN
                     KISEFNNELTNNTNKIKEIQATIKDFKIQERNDMIENLYKKCVHRDGIPKQILGNYIV
                     PKINEVLKEQLNDMPFIVWLDETDFKPKLTYKNKPKSTINAIGSSGKERTFSSLSLKQ
                     ALTSVNKKSKPKIFLLDEVTGKLVEESVDEFIRLVKDISGRINKLIIIEHTHEIEPDY
                     IIDVTKSEDDVSTLIVR*"
                     /db_xref="UniRef100_G5CQW0"
                     /db_xref="G5CQW0_9VIRU"
     gene            152227..153372
                     /locus_tag="5H_04062016_scaffold_1_prodigal-single_164"
     CDS             152227..153372
                     /product="Marine sediment metagenome DNA, contig:
                     S01H1_L00065 {ECO:0000313|EMBL:GAF77787.1}; Flags:
                     Fragment;;  TaxID=412755 species="unclassified sequences;
                     metagenomes; ecological metagenomes.;" source="marine
                     sediment metagenome.;""
                     /codon_start=1
                     /transl_table=11
                     /translation="MESKKYEKIRNRVKKMNFEGKYKQLSNWLFGFSFFGNIGSIFFS
                     YFLLYPIFFNALNKYINNNLSLISSIFTVLVMFMFEIVKRIVVKNFSFDLVKSKYSFK
                     KLSVVYLFISSFTLISLSFYFSVNGAINFTDNDRIIRNELNNELTINKDSVREKYEID
                     KLYFINENKRLREQNSELRDKIIETPLNYRTTRKEYQDIIDSNNKIIENNENKINNLN
                     QDLENEFILLQKNIDEKIGENNDENSTSIIVFILISSFIEFIIILGIYFNVYYELTVY
                     KLNEGILEKYFKKRDNYLILLGLLYKNGNLNPGDLVIGLNRFKELLKENNVPDSNKLV
                     VSFFSDLEYNNIVKTQGKRKYFVVDYETAKEIIVKMGENIDIFNKLK*"
                     /db_xref="X0SPH4_9ZZZZ"
     gene            153378..154004
                     /locus_tag="5H_04062016_scaffold_1_prodigal-single_165"
     CDS             153378..154004
                     /product="Marine sediment metagenome DNA, contig:
                     S01H4_S02224 {ECO:0000313|EMBL:GAG76801.1}; Flags:
                     Fragment;;  TaxID=412755 species="unclassified sequences;
                     metagenomes; ecological metagenomes.;" source="marine
                     sediment metagenome.;""
                     /codon_start=1
                     /transl_table=11
                     /translation="MVKIDKKTHKIYESNFHEIETNKDLIIIGDTSRKKSNHIVRMKY
                     RDYGLSTEWNTFTISRDGVIYQHYDPKYYSDFIGDKLLDKRSISVLFENMGYIYHSDG
                     KYYNWINEECENIQDLYRKHWKIGYFWEKYTEKQYKSFVDLSLYLFDKFNIPKNIIAT
                     NLYEENSYDYQGIISRSNLYKEDVDVNPSFNYDKIIQMISEKTTINQD*"
                     /db_xref="X1BXB8_9ZZZZ"
     gene            154029..154481
                     /locus_tag="5H_04062016_scaffold_1_prodigal-single_166"
     CDS             154029..154481
                     /product="hypothetical protein"
                     /codon_start=1
                     /transl_table=11
                     /translation="MEMRELLNRVRNNGVNKKHIDDTESKNLDVREMLKRTKKAFLRE
                     DEAIEKTIKIDQANEEEKFRDYFRDLEVVVDFIELEVYDNGIFWGGTIDGVIQFVYKV
                     TSNEKESGFDIYYLEDFDKNNEDNQEIARRIETYYDEFFKFWRDNILN*"
     gene            154487..155275
                     /locus_tag="5H_04062016_scaffold_1_prodigal-single_167"
     CDS             154487..155275
                     /product="hypothetical protein"
                     /codon_start=1
                     /transl_table=11
                     /translation="MEKLINIIKGFFDKKVIIIILLIVIGWFVVSLQRQRIREMKNKY
                     ETEVKLRNAISSKIDSVENKNGELVLSKKTLQTDIKRLTELKNNLTENQKKLLFEIQK
                     KNKKNKVLAAANMEMSIIIDSLNKVISNGKIDSINKEINFEDSTKYLEYNFNVTNVIP
                     YNNDKPVKHVINYLEFPNTQTITFDYDKDKRKDGYPISFNIKNTNKYMKVYDIDSYII
                     EEIDVDQIETNFFDEIWSWYNRQTTIVKLGTGFIIGGGTVYILK*"
     gene            155328..155546
                     /locus_tag="5H_04062016_scaffold_1_prodigal-single_168"
     CDS             155328..155546
                     /product="hypothetical protein"
                     /codon_start=1
                     /transl_table=11
                     /translation="MSKELTKTDVKNIVRDEFDKKFNQLFTDALIKELKNNSSGARRE
                     LIDIIKKAMLSVHKFMWMRRDTWQNQIK*"
     gene            155556..157916
                     /locus_tag="5H_04062016_scaffold_1_prodigal-single_169"
     CDS             155556..157916
                     /product="Uncharacterized protein n=1 Tax=Capitella teleta
                     RepID=R7UY45_CAPTE"
                     /codon_start=1
                     /transl_table=11
                     /translation="MEDFKPTMDKPTESGNEIDKKFNMNEVDELLNEKEQSLKKKIFD
                     LAKMETLVHNDEKLSAIYNEMADKGEEKYGYHYNETIMNIMFNDHILNNPKYLAKYRA
                     TQPKKKSRRDKYGVKDLKKKTNTTKKEKDDTNETTTAGSSGQYSTAAAWSSNKQPKMN
                     RPIWNGGAVIGESNYLTDPKGFKSLYQFINETFDNKDDINEHHLNTKEEKVAFILKNA
                     GDEYNDLEKLDNMSDEEIDNIYLKIEKNMGISESNTELNEHHLENKEDRIQFIIDNSG
                     DKYGSEDELQNLNDNTIEAIYLNLENEMGITNNDDVEEPKLEEKAKSENQQQFMGMVY
                     AYKKGELDDSEVSDEVKKAAEDISLDDAEDFASTKHDGLPEKVTEDVSEDDMYVEFSE
                     DLKGEPVFNLEGKKFKYVWAKYPDGSKDIGVYSFDEDLVYNFKWFRKNMMNMNEDVDS
                     VIDPLSDTMASDNEKEGSMKMSQPKTNSSVSGGVNEEINLLKKEMEYLNQLSEDRRTS
                     SLINLDRLKKENEKNFKSDTKKAHEIEKATDQYEDVGDSPKKKSEDIEKEVLKKTKGE
                     AFKNVGNSTNKSGDEIPKRNINDEENEELESIRDGMHSIAYDSKPDERFEEKMKDDMG
                     DDMYEVRQKRLKAQSNQPMYNKDEQPIYDGEDKDLRNKYDKNLKESFYTGKYKNDLKQ
                     NKFISFKYSDVNLVESVDDDFKPLVLDGVGNFYDKNIKVNENSTNLVKGRNFYYKPKS
                     NKVVMINKTKRKINESNVNSLNNMKKLLNYNPSEYIDTTTARGLIK*"
                     /db_xref="UniRef100_R7UY45"
                     /db_xref="A0A0D2PF17_GOSRA"
                     /db_xref="R7UY45_CAPTE"
     gene            158007..158633
                     /locus_tag="5H_04062016_scaffold_1_prodigal-single_170"
     CDS             158007..158633
                     /product="N-acetylmuramoyl-L-alanine amidase n=1 Tax
                     =Porphyromonas gingivalis F0568 RepID=U2I9P7_PORGN"
                     /codon_start=1
                     /transl_table=11
                     /translation="MNKKDILFILDRAHGKDVSGKQSPDGSFVEWVYSDKVVKSLIQE
                     MNKLEIPNDVTVDDDYEIGLVNRVIKGNELSKETNKAVFITFHNNAGGGTGNELFIKR
                     NPSDEEIDVANIMSKRLIYDFPEFKWRQHDPDLLYKEANYVVLAGSSKYNIKPDYTPI
                     YLEFLFMDHPDDLKMLKDEKIFKRYIDSLLYGIVEICDYYGVGNFKIV*"
                     /db_xref="UniRef100_U2I9P7"
     gene            158693..159082
                     /locus_tag="5H_04062016_scaffold_1_prodigal-single_171"
     CDS             158693..159082
                     /product="hypothetical protein"
                     /codon_start=1
                     /transl_table=11
                     /translation="MLRTKNYIIVSRRMELYLDFIINLTYKIHKTHLGFDCLNEDEDI
                     FNHFKWCYNSICEQFLEQEIDFRNNDELINILYKLFYENLYTKSKLYPLSKYLMSWNE
                     IFTNKKPKNVAIVYNIYENFDETVVNS*"
     gene            159104..159331
                     /locus_tag="5H_04062016_scaffold_1_prodigal-single_172"
     CDS             159104..159331
                     /product="hypothetical protein"
                     /codon_start=1
                     /transl_table=11
                     /translation="MELRNIKYDLIEDILKDKYYLEKDFINLFKNENIPYKEKIFKLK
                     KILKKIVITDAINDLADEMIVLDDNKKEEKE*"
     gene            159535..160101
                     /locus_tag="5H_04062016_scaffold_1_prodigal-single_173"
     CDS             159535..160101
                     /product="hypothetical protein"
                     /codon_start=1
                     /transl_table=11
                     /translation="MSSNINDKFKKIETYLIKITNDFDKGVFVFQVGFPEKWFYKSNE
                     HVECQKIANIEQEGESAGFIIEIFPKKEDIYIEEVVNFIVKTVETNNRIAEMEELFME
                     KMKTEKQKMLKEVEEFSSQIENFRMSSFDDLNNDENIEFNLNKIKKVGEEFGKVVDES
                     KENKPLEKNNNDLKNIDPDDIDKKTDNK*"
     gene            160070..160453
                     /locus_tag="5H_04062016_scaffold_1_prodigal-single_174"
     CDS             160070..160453
                     /product="hypothetical protein"
                     /codon_start=1
                     /transl_table=11
                     /translation="MTSTKKPIISKESIDKNKELKTIHDMYREIDREIKNRDNDVEYS
                     KNKIIDQLYDDDGVVFIEEMNENSIKRENNRIELLEQILIKYKNQNREELDFLSYENL
                     IEYYKYLEKENNLFLKILKFFNLIK*"
     gene            160458..161231
                     /locus_tag="5H_04062016_scaffold_1_prodigal-single_175"
     CDS             160458..161231
                     /product="hypothetical protein"
                     /codon_start=1
                     /transl_table=11
                     /translation="MNNGFDLLFNNVIIYDTLFWGVKTVTEHPNLTNFKLENEEKYNL
                     WSEFVVKNFGVENLTDENYLKFAPLYPEFSKIIAIGYATIENKDNKINRNLKIISEKT
                     EIEILKKFNDVLEYYDNIGKSTNPRFEFVMCGYNLINYDIPVYLKKYAKYFSDDQDTR
                     LSYMMKSYLSSKPWNSNIIDINSVYTMNSSLPFVGFKAMVETFNLKQADNVLSFEETS
                     KYYWENIEQDEKNTMKKINLQLGNQINTNIQFVNKFRTI*"
     gene            161350..163089
                     /locus_tag="5H_04062016_scaffold_1_prodigal-single_176"
     CDS             161350..163089
                     /product="Uncharacterized protein n=1 Tax=Blautia hansenii
                     DSM 20583 RepID=C9L777_BLAHA"
                     /codon_start=1
                     /transl_table=11
                     /translation="MAITTKRSLVNSKFKQEVGDSLNLSGDTKFYGFLSLINGNQGVG
                     NVLVSNADGGMDWEIRGIAGGLATLNSESKLAHDIDASKITSGLIDIARIPHSAIERL
                     VIVANETERFELTIDNVQNGDTVKQNDTGIMYFVVDETNLGNSSGYQIYNAGSAASVE
                     WINVQNKPTDITDLSTHDATELSDISSSGSGNIITDNERTKLNGIEDGAEVNVQSDWN
                     QTNNTSDDYIKNKPSLSAVATSNNYYDLDNIPEYQTIVVNNEAEFTGATVTLTGTAGK
                     ILLNDDITLTANREVDLHNVTVDGNRNSIIFNNYKLTLNTNTRKTFFTNIQFRGTKIS
                     SEGVDEVLNISADGGYFVFNGVVFRYTGRFDSYDAMLNSTGNTIVFDGSVNMAFESCT
                     TLSDAEFAYYPIFVSVNPITPATDYLHIKITSYGNVRNESYIGFRGDLAVSGSAFYND
                     ITHDNSIPILQGTNFLNIPSNVILSKKPPQSINEISVLDVIEGENATLELTGNKTIEF
                     KNLYPSITGNITIVNATTAYTITLTGYPIVISSSLSPTNDTITMSGNNNIDVLSYYYD
                     GTRVIINGNLGYV*"
                     /db_xref="UniRef100_C9L777"
                     /db_xref="frf:LO80_03115"
                     /db_xref="A0A097ENC2_9GAMM"
                     /db_xref="C9L777_BLAHA"
     gene            163420..163704
                     /locus_tag="5H_04062016_scaffold_1_prodigal-single_177"
     CDS             163420..163704
                     /product="Uncharacterized protein {ECO:0000313|EMBL
                     :KKK44856.1};  TaxID=1538547 species="Archaea;
                     Lokiarchaeota; 'Lokiarchaeum'.;" source="archaeon Loki.;""
                     /codon_start=1
                     /transl_table=11
                     /translation="MSGMFANCTSLSNVDVSNWNVSNVTDMDGMFYNVPLNTSSYNDL
                     LIGWSSLSPNLQNNVNFDANLAIASSSAALSGKDLLVNNFQWIISDATPT*"
                     /db_xref="A0A0F8Y9M3_9ARCH"
                     /db_xref="gwf2_scaffold_198_55"
     gene            163770..164042
                     /locus_tag="5H_04062016_scaffold_1_prodigal-single_178"
     CDS             163770..164042
                     /product="hypothetical protein"
                     /codon_start=1
                     /transl_table=11
                     /translation="MGNFMYFIYEGLMNLLGLVRIIVYYLIESLVFGLVINIIWLYLL
                     QKFFEFNIDYLTIVGILLIYRLIFFDVTKQNTNNIVEHQEEEIEEK*"
     gene            complement(164065..164274)
                     /locus_tag="5H_04062016_scaffold_1_prodigal-single_179"
     CDS             complement(164065..164274)
                     /product="hypothetical protein"
                     /codon_start=1
                     /transl_table=11
                     /translation="MSIIKNYSRSKLYAWYIGIITTLLTAFAIYNKLEGVASAIFTSG
                     FGFSVGLYANKQYQERKKQEIKKEK*"
     gene            164362..165237
                     /locus_tag="5H_04062016_scaffold_1_prodigal-single_180"
     CDS             164362..165237
                     /product="Adenine specific DNA methyltransferase n=1 Tax
                     =Spiroplasma diminutum CUAS-1 RepID=S5M2E5_9MOLU"
                     /codon_start=1
                     /transl_table=11
                     /translation="MKYIETPFNYTGSKYKLLNQLLNEFDYKQKNFIDLFSGGGSVWT
                     NILDKYENVYINDIIYELIYIQELLLLNPKDVIDKLRSDYYYIDKSDKDKYLSLRDEF
                     NKNRDPYIFYSLLLSCTNNMIRFNKKGEFNQTFGKRNFNKNTEFKIYEWYNHVNKCNS
                     KYFFYSDKFHRFVMNLYNKIEFDDSIFYIDPPYGYIDDNGEIGRKQISEAGYNAFWSR
                     DDERYLYETIKFINMKHGKFVISGLYEHNGNKSWLLEKLIDEGYVKKDFNFNYDKVSR
                     VKNNKNSKEIIIKNF*"
                     /db_xref="UniRef100_S5M2E5"
                     /db_xref="sdi:SDIMI_v3c05430"
                     /db_xref="S5M2E5_9MOLU"
     gene            165241..165462
                     /locus_tag="5H_04062016_scaffold_1_prodigal-single_181"
     CDS             165241..165462
                     /product="Marine sediment metagenome DNA, contig:
                     S12H4_L00093 {ECO:0000313|EMBL:GAI85938.1};  TaxID=412755
                     species="unclassified sequences; metagenomes; ecological
                     metagenomes.;" source="marine sediment metagenome.;""
                     /codon_start=1
                     /transl_table=11
                     /translation="MGKLVYAKETPRLTIKVINGETNELMFEVPNRTCLDIGDFLSDN
                     YISEMIKNKKYDVDVNLVRVLVIGDFYKQ*"
                     /db_xref="X1RZ56_9ZZZZ"
     gene            165475..165867
                     /locus_tag="5H_04062016_scaffold_1_prodigal-single_182"
     CDS             165475..165867
                     /product="hypothetical protein"
                     /codon_start=1
                     /transl_table=11
                     /translation="MTYIKKGSLVQTTKGKIGEVLESESWVIKDKNNFTVSGPFMDKE
                     TCEAYKYEINPEYSVDNLPCIVQLGKSAHPIFSKNLKHLKTIYFKFKDYNNNNVVLKQ
                     TQTTGLILKKFLDKSNIKYLMFENEDEL*"
     gene            165877..166860
                     /locus_tag="5H_04062016_scaffold_1_prodigal-single_183"
     CDS             165877..166860
                     /product="hypothetical protein n=1 Tax=Gemmata
                     obscuriglobus RepID=UPI00016C3F54"
                     /codon_start=1
                     /transl_table=11
                     /translation="MRDLGKELSESLNMNKNTYIEDASSTPPNKELNNVDGYCQWLKI
                     KGNTYVPSLKTILKDKLEAGVYKLKYDHQMDEVVYQKKTISLDELLYLPNKIFDEIIE
                     DINYFWNNKEKFVKYKFTYKRGILLHGRPGCGKSSICLLLSNEIINRGGIVIYINNAE
                     DLTNFNESISKFRSIQPDTPILCIIEDLDGLSKFPEIETSLLNLLDGVNQLDNIVYVG
                     NTNYPEQLKERITNRPSRFDRRYKIDIPNEEVRRYYFDKKIKDSDKKNIDVDYLTSKT
                     EGLTLAHLGEVVKSIFIFNKNIDESIEEIKSMSEYISSTQYSNNKSAGFKR*"
                     /db_xref="UniRef100_UPI00016C3F54"
                     /db_xref="A0A0F9HIY5_9ZZZZ"
                     /db_xref="bcl:ABC0519"
                     /db_xref="UPI00016C3F54"
     gene            166865..167176
                     /locus_tag="5H_04062016_scaffold_1_prodigal-single_184"
     CDS             166865..167176
                     /product="hypothetical protein"
                     /codon_start=1
                     /transl_table=11
                     /translation="MKSKIKTLTEEYFEGTNNSVSVLVNYVEDGRVDGDIISIYFLYY
                     YNNVYIVFDTIFDYINFVFYGNEKNMSRGYIDEEDFDELYDKEFEGVFKDKVEWVNCK
                     K*"
     gene            167183..167557
                     /locus_tag="5H_04062016_scaffold_1_prodigal-single_185"
     CDS             167183..167557
                     /product="hypothetical protein"
                     /codon_start=1
                     /transl_table=11
                     /translation="MYIEEISVDVPNDEQERKILEEGIQSLYADINFYYNRKSITKKK
                     YDELRDRIEDLIYAVGDLSIPYFRISDRLREFYILKHKGNPNKGRDEYLEKYHSLHEP
                     YDYLKNKCYVLFRKIDKIKKNG*"
     gene            167514..167660
                     /locus_tag="5H_04062016_scaffold_1_prodigal-single_186"
     CDS             167514..167660
                     /product="hypothetical protein"
                     /codon_start=1
                     /transl_table=11
                     /translation="MFCLEKLIKLKRMGERICPKCKKGKLKLVNDFYDDVYLSCSNCD
                     YIKK*"
     gene            167669..168241
                     /locus_tag="5H_04062016_scaffold_1_prodigal-single_187"
     CDS             167669..168241
                     /product="Putative exonuclease n=1 Tax=Vibrio phage CP-T1
                     RepID=H9C0A6_BPCPT"
                     /codon_start=1
                     /transl_table=11
                     /translation="MEDNNFVDNTGHLMVDIETMGIGANTPITSIGAVEFSMTSGKTF
                     REFYMPVSLKSSMNLGTKPDPNTILWWLKQSDEARKTITDVKGYHIKLVLKEFREFIQ
                     KLNPENLQVWGNSNRFDLGIIANSYELLGQDLPWKHTLERDVRTLVSFKPQIKSKVLN
                     NFEGIKHHPISDCKNQIKYCSEIYRKIMLK*"
                     /db_xref="UniRef100_H9C0A6"
                     /db_xref="H9C0A6_BPCPT"
                     /db_xref="cmr:Cycma_0257"
     gene            168312..168473
                     /locus_tag="5H_04062016_scaffold_1_prodigal-single_188"
     CDS             168312..168473
                     /product="hypothetical protein"
                     /codon_start=1
                     /transl_table=11
                     /translation="MKNNILKWLIIAIDAIFLFNFHWFFTVASTAMNYLGVLLIILLI
                     VLTIKIFKK*"
     gene            168470..169330
                     /locus_tag="5H_04062016_scaffold_1_prodigal-single_189"
     CDS             168470..169330
                     /product="hypothetical protein id=7718366 bin=BACIGN_2
                     species=Dyadobacter fermentans genus=Dyadobacter
                     taxon_order=Cytophagales taxon_class=Cytophagia
                     phylum=Bacteroidetes tax=BACIGN_2
                     organism_group=Unknown_CP"
                     /codon_start=1
                     /transl_table=11
                     /translation="MRKSIFGLIMLAMVAMFTFSSCGYERIDAGHVGIKVNLYGNDKG
                     VDDVTEVTGAVWYNPFRTKIFETPTYVQNAIWTANKTEGSESNEEFRLTTKDGMEIAI
                     DVSLNYLVPADNAVTIFKKYRKPLDVVANTVLRNYTRDGYNSAASEFTAEEVYSNRNE
                     FKAVADSLVTNILESEGFQVEKLVLVNSIRLPNSIKESIERKIQARQIALQKQMELEQ
                     AQADADKKIEKARGEAESMRIQADAERYAYEQKQRALTKLLVQQQFIEKWDGALPTYG
                     AVPELFKGIQ*"
                     /db_xref="BACIGN_2_6_45"
                     /db_xref="A0A0E9E0I3_CHLTH"
                     /db_xref="dfe:Dfer_5185"
     gene            169397..169609
                     /locus_tag="5H_04062016_scaffold_1_prodigal-single_190"
     CDS             169397..169609
                     /product="Uncharacterized protein {ECO:0000313|EMBL
                     :KFF05839.1};  TaxID=362418 species="Bacteria;
                     Bacteroidetes; Flavobacteriia; Flavobacteriales;
                     Flavobacteriaceae; Flavobacterium.;"
                     source="Flavobacterium reichenbachii.;""
                     /codon_start=1
                     /transl_table=11
                     /translation="MNEFEEIIKILSLYKKSNPELRFGQILFNLGVNQFNNIENPEKD
                     DFLLKDIHSDSDEEILKRILKNINKV*"
                     /db_xref="A0A085ZN25_9FLAO"
     gene            169610..169834
                     /locus_tag="5H_04062016_scaffold_1_prodigal-single_191"
     CDS             169610..169834
                     /product="hypothetical protein n=1 Tax=Dasania marina
                     RepID=UPI00035E317E"
                     /codon_start=1
                     /transl_table=11
                     /translation="MENLIEALNIFKKYRNIDKPITCALKTLMIKEITKKMVSKEDQK
                     RLNELDFKWDEEYSCWIMDIIDDDVKSLNA*"
                     /db_xref="UniRef100_UPI00035E317E"
     gene            169838..170272
                     /locus_tag="5H_04062016_scaffold_1_prodigal-single_192"
     CDS             169838..170272
                     /product="hypothetical protein"
                     /codon_start=1
                     /transl_table=11
                     /translation="MLSDKQEKDYLNGFKKILNNYIGEEYNHGILMHLLIMFKIFLKN
                     FIHDSDKIIMFNTDRNIESFEDSISIIENGGFKPIGVSQIYLEDVFIFETEEEAERAY
                     NTLDKETNMISAFWYSKYNFLDEVIKYEKEYDNKSKVKIIWL*"
     gene            170269..170823
                     /locus_tag="5H_04062016_scaffold_1_prodigal-single_193"
     CDS             170269..170823
                     /product="Metal dependent phosphohydrolase n=1 Tax=Kordia
                     algicida OT-1 RepID=A9DVK7_9FLAO"
                     /codon_start=1
                     /transl_table=11
                     /translation="MRIDKKYSHVQDIRNIDWKKINNIKIYSILNHKQTNHKYDKDKP
                     YSHHLKMVYGFGLKYNYLLDDDELFLALSACWSHDLIEDCRVNYNDLKSMFGEEIAEI
                     VYSLTNEKGRNRKERANRKYYQGIMENNISTFVKVCDRLANMTYSKDSGSTMYNKYKK
                     ENNEFIDLLFKYRFYDMFVELKRL*"
                     /db_xref="UniRef100_A9DVK7"
                     /db_xref="A9DVK7_9FLAO"
                     /db_xref="cmr:Cycma_1446"
     gene            170829..171095
                     /locus_tag="5H_04062016_scaffold_1_prodigal-single_194"
     CDS             170829..171095
                     /product="hypothetical protein"
                     /codon_start=1
                     /transl_table=11
                     /translation="MKNKLKVHSKYEFYDNDKVFVENSDGTFSFFILSYQESVAAWVL
                     IPYKDEYFKEPISDNKNVECEFLYEYGIDCINHINEFNYEEEEN*"
     gene            171076..171663
                     /locus_tag="5H_04062016_scaffold_1_prodigal-single_195"
     CDS             171076..171663
                     /product="hypothetical protein"
                     /codon_start=1
                     /transl_table=11
                     /translation="MRKKRTNIDFSKHKHSFEIFKNDLGSEIRVDHFKIDGSVIGYIK
                     FINTDGILSITGDYGNWIFCRPFIPSANGFVSDGYWLEKLKINSEQHFVELDFDSIIE
                     EINHLIDHGLEDYGFDHDELRKSIEWFQDLLDVALMEDKYDYIYNAFRSYSIPDCLSD
                     LELIPLYKKIPERLNIIFDAFDEICERLKNNKNEK*"
     gene            171653..171880
                     /locus_tag="5H_04062016_scaffold_1_prodigal-single_196"
     CDS             171653..171880
                     /product="Uncharacterized protein {ECO:0000313|EMBL
                     :KKL61841.1};  TaxID=412755 species="unclassified
                     sequences; metagenomes; ecological metagenomes.;"
                     source="marine sediment metagenome.;""
                     /codon_start=1
                     /transl_table=11
                     /translation="MKNNIIKYKHHGTEVSVQEHLKGKHREHCLCFQNCVHFKPENRE
                     ENCEIANANFKTCVDFNVVLPVWECPKYKHE*"
                     /db_xref="A0A0F9E6K9_9ZZZZ"
     gene            172049..172258
                     /locus_tag="5H_04062016_scaffold_1_prodigal-single_197"
     CDS             172049..172258
                     /product="Uncharacterized protein {ECO:0000313|EMBL
                     :KKM26540.1};  TaxID=412755 species="unclassified
                     sequences; metagenomes; ecological metagenomes.;"
                     source="marine sediment metagenome.;""
                     /codon_start=1
                     /transl_table=11
                     /translation="MKKGVIDKAERLALNEFDKWNDITGFVSEYTSYYYEMQSLIEDA
                     VHIGIQMASNGKVQYDEFGNVKRED*"
                     /db_xref="A0A0F9LGD8_9ZZZZ"
     gene            172263..172424
                     /locus_tag="5H_04062016_scaffold_1_prodigal-single_198"
     CDS             172263..172424
                     /product="hypothetical protein"
                     /codon_start=1
                     /transl_table=11
                     /translation="MNYTFEININTDKELDVDDLSIIKYDFWARLQGYYTECPEQLKG
                     VDIEIKYKK*"
     gene            172429..172566
                     /locus_tag="5H_04062016_scaffold_1_prodigal-single_199"
     CDS             172429..172566
                     /product="hypothetical protein"
                     /codon_start=1
                     /transl_table=11
                     /translation="MVNESEKIIIKEFIEWYEWSGHDAFDLFDNTDEIVNEYINYKNN
                     I*"
     gene            172571..172732
                     /locus_tag="5H_04062016_scaffold_1_prodigal-single_200"
     CDS             172571..172732
                     /product="hypothetical protein"
                     /codon_start=1
                     /transl_table=11
                     /translation="MVEIDEKELSVLKAKAKKWEELEIEICKCYESDDSDVDLITIGE
                     IAASACDML*"
     gene            172750..173073
                     /locus_tag="5H_04062016_scaffold_1_prodigal-single_201"
     CDS             172750..173073
                     /product="hypothetical protein"
                     /codon_start=1
                     /transl_table=11
                     /translation="MKFNNLERVPDYEVNDWLCKNIPNITPEQEDALMELIESRGDCP
                     YYFYKKNKYKATPLMRLTIFLIIPFTIILVLGMPFNYFLTGQFRYEEGKLMDFYQKWM
                     YAVFQ*"
     gene            173089..173268
                     /locus_tag="5H_04062016_scaffold_1_prodigal-single_202"
     CDS             173089..173268
                     /product="hypothetical protein"
                     /codon_start=1
                     /transl_table=11
                     /translation="MKELTKFWEIQEHIEELDNHRINEQKQNKDYDYDENGNIEYCEC
                     GRPLNSHGWCFRCDC*"
     gene            173293..173481
                     /locus_tag="5H_04062016_scaffold_1_prodigal-single_203"
     CDS             173293..173481
                     /product="hypothetical protein"
                     /codon_start=1
                     /transl_table=11
                     /translation="MENFVTKNQEDLIKELTRIKWKYKQKHEQKIGVSQQFIRENIEG
                     FEKAISIVDESLRKLREM*"
     gene            173502..174035
                     /locus_tag="5H_04062016_scaffold_1_prodigal-single_204"
     CDS             173502..174035
                     /product="Uncharacterized protein n=1 Tax=Prevotella sp.
                     CAG:1092 RepID=R5PTT1_9BACT"
                     /codon_start=1
                     /transl_table=11
                     /translation="MNELETRMYFFVPYNISEIQKGIQAGHAALEYANKYHNTDIYKR
                     FIEYDKTWIVLNGGTTNNNYELGSGESLHSLNKIADGLVVNNIEFAYFKEPDLNDALT
                     AVCFIVDERVYNYKKYPDFKEWIIDNSNYNYKQINILEVDILIDKYKAHYLEWVELIG
                     GEKNVFLRDLIRNKKLA*"
                     /db_xref="UniRef100_R5PTT1"
                     /db_xref="R5PTT1_9BACT"
     gene            174037..174246
                     /locus_tag="5H_04062016_scaffold_1_prodigal-single_205"
     CDS             174037..174246
                     /product="hypothetical protein"
                     /codon_start=1
                     /transl_table=11
                     /translation="MACSKKLRYLEDNRIVFIDDKDSLLSSIAKVLKENAFQARENDW
                     TEDKMDERSRYDAYKIMKTVEDFLR*"
     gene            174254..174553
                     /locus_tag="5H_04062016_scaffold_1_prodigal-single_206"
     CDS             174254..174553
                     /product="hypothetical protein"
                     /codon_start=1
                     /transl_table=11
                     /translation="MGKKILNNITGDKREHVIILNDKLIKFIMESTKRFEFVDYSMMN
                     TLIFWDNIVENEFHVHSNVSIDDLMDTLKNLYVNEAEYKGRSKIQLEMKKLLNIY*"
     gene            174556..174936
                     /locus_tag="5H_04062016_scaffold_1_prodigal-single_207"
     CDS             174556..174936
                     /product="hypothetical protein"
                     /codon_start=1
                     /transl_table=11
                     /translation="MTEFNKIRENLQEIINENDDYVLKTNEELIDIISEYGMGETEFH
                     TTDIERLIEENNYFKRNFKNKEDILSMINVFEKLLLETKKSMVIIGKDSDKEVAKNFL
                     DSNTLLCESYKSFIEGMKYCINEK*"
     gene            175008..175184
                     /locus_tag="5H_04062016_scaffold_1_prodigal-single_208"
     CDS             175008..175184
                     /product="hypothetical protein"
                     /codon_start=1
                     /transl_table=11
                     /translation="MSKEKTNIISDILCRGGFITSTEDNYKYIDENFDLLCNFFKKNN
                     FILKHSKNFFYLSN*"
     gene            175350..175424
                     /locus_tag="5H_04062016_scaffold_1_prodigal-single_trna_1"
     tRNA            175350..175424
                     /product="Pro"
     gene            175454..175524
                     /locus_tag="5H_04062016_scaffold_1_prodigal-single_trna_2"
     tRNA            175454..175524
                     /product="His"
     gene            175535..175611
                     /locus_tag="5H_04062016_scaffold_1_prodigal-single_trna_3"
     tRNA            175535..175611
                     /product="Gln"
     gene            175658..176185
                     /locus_tag="5H_04062016_scaffold_1_prodigal-single_209"
     CDS             175658..176185
                     /product="Ferritin di-iron-carboxylate protein n=2 Tax
                     =Methanosarcina mazei RepID=M1Q0W6_METMZ"
                     /codon_start=1
                     /transl_table=11
                     /translation="MKHDKETLMKLMESVNPDFRFKINEEGMAQVPTELDNVDNDILR
                     AGIMSEMDAINLYEQLAAKTENENIKKVLLDIAKEEKTHIGEFQSLLTKIDPEYSEEL
                     INGNEEVGEIIESLNSEESCGVDFERFFRELLNSYGYEPSQIDEMPEEERRQFFDDLD
                     KKWTSNKEEKYLDEE*"
                     /db_xref="UniRef100_M1Q0W6"
                     /db_xref="mma:MM_2872"
                     /db_xref="86808745"
                     /db_xref="M1Q0W6_METMZ"
     gene            176220..176624
                     /locus_tag="5H_04062016_scaffold_1_prodigal-single_210"
     CDS             176220..176624
                     /product="hypothetical protein"
                     /codon_start=1
                     /transl_table=11
                     /translation="MNKYLKVQKDQLESLSVLEVLFKNNKDVLNKNLTNIELKHIFIK
                     KMIYWFDFNGEYENGEKIVNLDDVFLVCNKEIIYEDREKDFKKFNLEFILVKSSDLEN
                     KHYIIVDEFHPSALDDFFVPYVRKNIKKIKLF*"
     gene            176749..176859
                     /locus_tag="5H_04062016_scaffold_1_prodigal-single_211"
     CDS             176749..176859
                     /product="hypothetical protein"
                     /codon_start=1
                     /transl_table=11
                     /translation="MIKLNKNINLINTEAKAFDSSFYYDEEEKLYHVGKY*"
     gene            176946..177034
                     /locus_tag="5H_04062016_scaffold_1_prodigal-single_trna_4"
     tRNA            176946..177034
                     /product="Pseudo"
     gene            177042..177119
                     /locus_tag="5H_04062016_scaffold_1_prodigal-single_trna_5"
     tRNA            177042..177119
                     /product="Pseudo"
     gene            177138..177407
                     /locus_tag="5H_04062016_scaffold_1_prodigal-single_212"
     CDS             177138..177407
                     /product="hypothetical protein"
                     /codon_start=1
                     /transl_table=11
                     /translation="MEQNVNRITELVRENDSLKLKIFNLKNEKKYSKENELKEFIGEL
                     YNSVIEELNKKDSRYDADEYNKLTKEDILGNLKQYIEEFKREYRL*"
     gene            177452..177528
                     /locus_tag="5H_04062016_scaffold_1_prodigal-single_trna_6"
     tRNA            177452..177528
                     /product="Pseudo"
     gene            177621..178835
                     /locus_tag="5H_04062016_scaffold_1_prodigal-single_213"
     CDS             177621..178835
                     /product="Uncharacterized protein n=1 Tax=Prevotella sp.
                     CAG:1092 RepID=R5P9S2_9BACT"
                     /codon_start=1
                     /transl_table=11
                     /translation="MLKAIKIRLYPNNGQEIYMNKLLGSYRFVYNQSLNFAIQQYKED
                     KKSVNIKILGNFLFQNLLKNEELHFLNEHNTKVLNQTLINLLDSYKRFFINGNGFPKF
                     KSKNNNQQSCRFPAQAISKNNDYESGRLTLTKQLKNLKFRCSKQYKKQLNESIVKSAT
                     LTKTKSNKYYLSILVETELNKQLPESNNIIGIDLGIKDFIITSEGETFDNIKIKRNNQ
                     KKIAKLHRKLSRKKKGSNNRNKAKIKLAKYYEKLNNKKEYYLHKISNKLLNENQVIVM
                     ESLSVSNMVKNHKLAKSLQELSLYRFKEILRYKSSWYGRDLVEIDRWFPSSKLCNNCG
                     YKNNGLTLKDRTWICPECSKSHDRDINAAINIKKEGIKILTNKVPDSIGELTLQESSL
                     LGSRRMKKNNFL*"
                     /db_xref="UniRef100_R5P9S2"
                     /db_xref="R5P9S2_9BACT"
                     /db_xref="mev:Metev_1391"
     gene            179086..179159
                     /locus_tag="5H_04062016_scaffold_1_prodigal-single_trna_7"
     tRNA            179086..179159
                     /product="Lys"
     gene            179167..179239
                     /locus_tag="5H_04062016_scaffold_1_prodigal-single_trna_8"
     tRNA            179167..179239
                     /product="Phe"
     gene            179373..180086
                     /locus_tag="5H_04062016_scaffold_1_prodigal-single_214"
     CDS             179373..180086
                     /product="Uncharacterized protein n=1 Tax=Pseudomonas sp.
                     HPB0071 RepID=N2J0Z0_9PSED"
                     /codon_start=1
                     /transl_table=11
                     /translation="MLILSKFKDYYDGVVGSMGVDKTIVYDRQQKIIERRDKDFPERL
                     KYKPFKERMKSNNVFQHISDFSHNMYYGFRRNDDYVEVNPFLIGFCGKYYLGWKKTTP
                     SDINITYNFDDVKEYVNDKYNTVFNSVNIHDLIRDIENMDDMSFFRDYNTPTFVVDYS
                     LGRKKDDEFIINPILKKYDFYKIFDAFTAFQEIQMFISGVLGSNENNIIEIDDKHKIQ
                     QHGFDYKWSFRKKSNKKKK*"
                     /db_xref="UniRef100_N2J0Z0"
                     /db_xref="A0A0F9UUB2_9ZZZZ"
                     /db_xref="byi:BYI23_F000340"
                     /db_xref="N2J0Z0_9PSED"
     gene            180096..180181
                     /locus_tag="5H_04062016_scaffold_1_prodigal-single_trna_9"
     tRNA            180096..180181
                     /product="Pseudo"
     gene            180193..180525
                     /locus_tag="5H_04062016_scaffold_1_prodigal-single_215"
     CDS             180193..180525
                     /product="hypothetical protein"
                     /codon_start=1
                     /transl_table=11
                     /translation="MRKYEAINLARYHKFTKKELYNILKDALENEPDEYWDKPNRINK
                     LFNNGYYFNQCRKWLQYEKGVNDNDIPAEIVVVRILEIFGKYSKVQLPKKEKPEIKTT
                     VFEKPKLD*"
     gene            180528..180776
                     /locus_tag="5H_04062016_scaffold_1_prodigal-single_216"
     CDS             180528..180776
                     /product="hypothetical protein"
                     /codon_start=1
                     /transl_table=11
                     /translation="MIYILKWVIYIPRFVFVLFFHLLFYIINVVLFFEIPSWNEYKRE
                     SYEANNFIPEYLPNYDYEVIKEEKFLETIKRWLKNKYY*"
     gene            180793..181185
                     /locus_tag="5H_04062016_scaffold_1_prodigal-single_217"
     CDS             180793..181185
                     /product="hypothetical protein n=1 Tax=Gracilimonas
                     tropica RepID=UPI0003766400"
                     /codon_start=1
                     /transl_table=11
                     /translation="MTIQEQVKKDMINAMKNKETDKVSLLKVLMGEFSRVGKELTDEQ
                     AIKQIRSMFENAKQMNNQFEVDILNKYLPQMLDEEETRKIVLGIIETQNCSSMKDMGK
                     VMGGLKKHSKSTQIDNKLASNIVKDILK*"
                     /db_xref="UniRef100_UPI0003766400"
                     /db_xref="K1Y6K6_9BACT"
                     /db_xref="sri:SELR_21840"
                     /db_xref="UPI0003766400"
     gene            181245..181321
                     /locus_tag="5H_04062016_scaffold_1_prodigal-single_trna_10"
     tRNA            181245..181321
                     /product="Gly"
     gene            181330..181404
                     /locus_tag="5H_04062016_scaffold_1_prodigal-single_trna_11"
     tRNA            181330..181404
                     /product="Asn"
     gene            181601..181677
                     /locus_tag="5H_04062016_scaffold_1_prodigal-single_trna_12"
     tRNA            181601..181677
                     /product="Thr"
     gene            181682..181757
                     /locus_tag="5H_04062016_scaffold_1_prodigal-single_trna_13"
     tRNA            181682..181757
                     /product="Met"
     gene            181761..181835
                     /locus_tag="5H_04062016_scaffold_1_prodigal-single_trna_14"
     tRNA            181761..181835
                     /product="Pseudo"
     gene            181910..182221
                     /locus_tag="5H_04062016_scaffold_1_prodigal-single_218"
     CDS             181910..182221
                     /product="hypothetical protein"
                     /codon_start=1
                     /transl_table=11
                     /translation="MVKKSKKIVETTTNRKVFNRAYKEYVSGKNGDCPRCRYHKCENY
                     EGKYYGGYSDYNRITYPSWKLVSKNRKQWMKKPMNIEADYNNYRNEKYVRFKFKRGKN
                     F*"
     gene            182175..182357
                     /locus_tag="5H_04062016_scaffold_1_prodigal-single_219"
     CDS             182175..182357
                     /product="hypothetical protein"
                     /codon_start=1
                     /transl_table=11
                     /translation="MKNMSDLNSKGVKISNQVRFCIDNDIYIGEVVQINDDNVDIITY
                     MGMIKGIPINILNEVN*"
     gene            182358..182837
                     /locus_tag="5H_04062016_scaffold_1_prodigal-single_220"
     CDS             182358..182837
                     /product="hypothetical protein"
                     /codon_start=1
                     /transl_table=11
                     /translation="MGYRKFNKDAYDAFDMSSKLQLVKIIEKNSPYKLNDDLDIERYK
                     DGDVEFIFNNKKVLFENEVRRNFDDIVSIYKTIHIPIRKKDTPANFYIVWKEDLCQFI
                     LIDRKTIQKYKNKPIRVKCNNEMNYDEEYVEEFVDIPKSETQWYLVGKEFKLKKLEY*"
     gene            182941..184662
                     /locus_tag="5H_04062016_scaffold_1_prodigal-single_221"
     CDS             182941..184662
                     /product="hypothetical protein"
                     /codon_start=1
                     /transl_table=11
                     /translation="MFDSKRETLFTKDDVKNNKTSVKNGFLNQGMKESSMTTEFGNGA
                     VKYTTTNDDFVDQFGLISNYRNPREFSEISKDMSILWGVNPKDAIKLAFYIRMISRKT
                     QIFDGTTTEKVQIGQGLKHEGIMRMIWLAVNHPDEFWNNAYLYVAISSWKDIIQMLSY
                     DLQYNGWDERKLDWNKMGKLILSGLENPNTTNLVRKYLPTIKSNSKCKTLEAQADNII
                     GKWFANILFKGENDSYAKYRKVKSSGTAHEWQKLISQGKMLDINFDTVHGRALSLMVS
                     SKFINNNGLGAKFDEWLDKQPIMKFTGYVYELFKPLMNNFNVDLRNKKVINKQFKMLV
                     DQVKEQTDVNSSFIAVLDTSASMGGSVSGLNISAMHVAKSIGIYFSELLEGTFKNHWI
                     EFHSEAKMRQWKGETPVDKYINDNSSYVGSTNFLDVARVFIDIKNKGVSEDEFPTGIV
                     CISDGNFNQANDYGYMSRKNGSHETNTKHFKEMLLSAGFTQEFVDNFKIVLWDIPNNF
                     YGGEIESKFEDFADAPNLYYMSGFDPSALSFLLGSVDQKDKPTPKNARELFEAAMDQE
                     ILNFINI*"
     gene            184674..184841
                     /locus_tag="5H_04062016_scaffold_1_prodigal-single_222"
     CDS             184674..184841
                     /product="hypothetical protein"
                     /codon_start=1
                     /transl_table=11
                     /translation="MKKEVLIEKLNELPDNCDVYLFDYQKKENNAGLINAYSVEEIDS
                     DEGNFGIISFE*"
     gene            184924..185529
                     /locus_tag="5H_04062016_scaffold_1_prodigal-single_223"
     CDS             184924..185529
                     /product="hypothetical protein"
                     /codon_start=1
                     /transl_table=11
                     /translation="MKNILKIIKEEVATYFNEDVGDEYLKRKYHMKGEFDDFENKYIS
                     HQQNDDKVIYREGDWKLIKNPESLKDMGRSARGIIMSNGDLYLESFSGKKIHNDLLKI
                     LYNKGILSYLPKKNWGRKSPNETGFLTVQRYKTSPYIAIGESNRRIYDEEEYQEHIDE
                     YESFLNKAKQKNPNIRFENKLVGTKSPLKTKGGNMMNESYL*"
     gene            185562..186203
                     /locus_tag="5H_04062016_scaffold_1_prodigal-single_224"
     CDS             185562..186203
                     /product="hypothetical protein"
                     /codon_start=1
                     /transl_table=11
                     /translation="MKIFNLIVEEFDNYIEEDYPASFDMEEFKSLKSFNKRIKYCEEH
                     LSRISSGSGRIVYKIDDEKALKLAKNKKGVAQNDVEVDYSQDNYINHLFAETYEFHPD
                     FLWLEMEYCKKLNFRRFKELTGVDFRAYSNMILYEKERITSRSSRLKIPQPENYDELI
                     ENEFIFDVVDYMASYDIPAGDLTRMSTYGENSDSEVVIIDYGLTQEVYDDYYS*"
     gene            186215..186943
                     /locus_tag="5H_04062016_scaffold_1_prodigal-single_225"
     CDS             186215..186943
                     /product="hypothetical protein"
                     /codon_start=1
                     /transl_table=11
                     /translation="MKKIKNIILEEYNKIINETLSPKQFALKLSDKVGVLDAGFGEKA
                     YNYKNKNGVEVTITDDYGDFEIRGNQVQADIHIDYIGVDKNRGEGFASQELNKIINLA
                     DSLNLSLSVVVDPEKATTNITGEKSNTIGLDGSKIQSWLSKRGFIFDGKFGYRPSNEE
                     DKSKYILKTIRVNPKDVDPNKIDEYSCPEDFFDSVKYNNLGDGYYSDGDENIYLIKNS
                     DLYFVENLKLYYDYKNFKYELVKR*"
     gene            186940..187464
                     /locus_tag="5H_04062016_scaffold_1_prodigal-single_226"
     CDS             186940..187464
                     /product="hypothetical protein"
                     /codon_start=1
                     /transl_table=11
                     /translation="MKKIKNIILEEYNKCILTNEEQNIIDDILSINENYGTILDKIKK
                     YGKRGLLTLGILLTVAGSVEAKGGEGIDVLKTGVEYVDDDEKTKFYSFLVGVITDQVK
                     DAMKSGNIEDAAALKELRDYYVKLRDKQQPNELSDSGKVAEKVIKKQLDSKTFSRSIF
                     DYYIKKGRNLKPLP*"
     gene            complement(187448..187771)
                     /locus_tag="5H_04062016_scaffold_1_prodigal-single_227"
     CDS             complement(187448..187771)
                     /product="Uncharacterized protein n=1 Tax=Cronobacter
                     phage CR9 RepID=M1F2G8_9CAUD"
                     /codon_start=1
                     /transl_table=11
                     /translation="MKNSIIVYKLFKIRKDGSLGSLFINRRKRLPLNEWMKCEDHPTK
                     GYAHRPYWHCTSKPEAPHLSMKDREWYMVKIKDYEEFDRPKNQGGKWFLAKNMKIIGK
                     VKVEV*"
                     /db_xref="UniRef100_M1F2G8"
                     /db_xref="A0A0F9R0V0_9ZZZZ"
                     /db_xref="M1F2G8_9CAUD"
     gene            complement(187827..188288)
                     /locus_tag="5H_04062016_scaffold_1_prodigal-single_228"
     CDS             complement(187827..188288)
                     /product="hypothetical protein"
                     /codon_start=1
                     /transl_table=11
                     /translation="MKKLKDLTFDEYIKLIVDGMLWEKYPEATGETIKDINDTSIKKY
                     IPENYELNLSKEPYVDIDIDDSGLLTFYLKKKKYTFEDYFYDYTRKNKPLSLDKFTHE
                     DLFGLLKLICDDFNVTVKGLIYYWVTQNSDDDKLNEILSMLPEGFLEKIFV*"
     gene            complement(188291..188509)
                     /locus_tag="5H_04062016_scaffold_1_prodigal-single_229"
     CDS             complement(188291..188509)
                     /product="hypothetical protein"
                     /codon_start=1
                     /transl_table=11
                     /translation="MNKYYFTFGGFNAPELKNYCVEIFAKNSNEARTTMFNLFDKYWG
                     FMYDDKPYESLIDLGVAIKKSNNFLKNI*"
     gene            complement(188528..189178)
                     /locus_tag="5H_04062016_scaffold_1_prodigal-single_230"
     CDS             complement(188528..189178)
                     /product="hypothetical protein n=1 Tax=Schlesneria
                     paludicola RepID=UPI00029A2551"
                     /codon_start=1
                     /transl_table=11
                     /translation="MIQIDNCIKKFKEVILTELINEEINCWIAGGSVRDYFMGVPVKT
                     DIDIFFPNEDEYKKAEKFFRGKDAEIKWESDNGMKVLYKKKTFDLVKKYFKDPKETIN
                     NFDFTVSMFAVDKDDVYFGDTSFIDLAKRQLMINKITYPLSTTSRMVRYLKKGFNICN
                     GELYKIIASIQEEERAKINNIEDDIDNDFEPNNNDEVKDDDTISSGDLFDLFIGID*"
                     /db_xref="UniRef100_UPI00029A2551"
     gene            complement(189184..189372)
                     /locus_tag="5H_04062016_scaffold_1_prodigal-single_231"
     CDS             complement(189184..189372)
                     /product="hypothetical protein"
                     /codon_start=1
                     /transl_table=11
                     /translation="MENFQNLEIGKIGLIQETADGRITQIGLTQHQSDLLQELVKVLS
                     DKPLIRLPKEYDLKLKNQ*"
     gene            complement(189376..190248)
                     /locus_tag="5H_04062016_scaffold_1_prodigal-single_232"
     CDS             complement(189376..190248)
                     /product="phage DNA methylase id=1993412 bin
                     =GWB2_Bacteroidetes_32_14 species=Lactobacillus mali
                     genus=Lactobacillus taxon_order=Lactobacillales
                     taxon_class=Bacilli phylum=Firmicutes
                     tax=GWB2_Bacteroidetes_32_14 organism_group=Bacteroidetes
                     organism_desc=a47"
                     /codon_start=1
                     /transl_table=11
                     /translation="MRKELYYGDCTKLMYNIPDKSIDMVCADLPYAVTQNKLDVKIPF
                     EDYLEFEYRPGKFKNVTLDEYLLYQYKMGNPRDIVLKFFNYHKKDGLWTHYNRIIKDN
                     GVIALFGQGKFYTEMVNSNLSNFRYDIVWDKHLVSDFLNAKRKPLRVHEQIGIFYKKQ
                     PTYNPQMVKGKPLHSKGKSYIDKDEINNNYGKYGKGDDSRAGETLKYPKTIISYQKPH
                     PSKALHRTEKSVQCIEWLIKTYTNEGEIVLDNVAGSGTTGVACENTNRQYILMDNDYK
                     NIEIIENRLNIEHL*"
                     /db_xref="gwb2_scaffold_24_92"
                     /db_xref="lsj:LSJ_3100c"
                     /db_xref="86649477"
     gene            complement(190291..190731)
                     /locus_tag="5H_04062016_scaffold_1_prodigal-single_233"
     CDS             complement(190291..190731)
                     /product="DenV endonuclease V n=1 Tax=Enterobacteria phage
                     RB43 RepID=Q56C32_9CAUD"
                     /codon_start=1
                     /transl_table=11
                     /translation="MTRINCGIEPIKLTDQHLIAELRELPRIFTAVIKKIKENKLIIN
                     IPPKFKLGSGHVTFFYNKCDYLKDRHQLLREEYYNRYNKFYEFDEDRLKIIPNKYMNN
                     YIPSKEDQNLLIERISIRISESKQIPRYYSEKIDKKKAINLLEY*"
                     /db_xref="UniRef100_Q56C32"
                     /db_xref="A0A0A0Q0P2_9VIRU"
                     /db_xref="Q56C32_9CAUD"
     gene            190861..191118
                     /locus_tag="5H_04062016_scaffold_1_prodigal-single_234"
     CDS             190861..191118
                     /product="hypothetical protein"
                     /codon_start=1
                     /transl_table=11
                     /translation="MINKWNKLRILIQWLEQGRELEIEDVKYGISEDGNILRMYCEDM
                     GVELPTLSHIWALIEKIPDDQLFVMGGENALTKINFELNNH*"
     gene            191205..191471
                     /locus_tag="5H_04062016_scaffold_1_prodigal-single_235"
     CDS             191205..191471
                     /product="hypothetical protein"
                     /codon_start=1
                     /transl_table=11
                     /translation="MKKEGKLQTAKQQALNIPIVSNHKSFYDKDGYVLNEDGLVASKQ
                     MKEAISRIYCEWMDKGFSPYECREMLLTQVWTISTFENAIRSCE*"
     gene            191503..191709
                     /locus_tag="5H_04062016_scaffold_1_prodigal-single_236"
     CDS             191503..191709
                     /product="hypothetical protein"
                     /codon_start=1
                     /transl_table=11
                     /translation="MKKNNLKNEQQCTIHDVSISSLVEKSRIENAENGRKMYSNINKA
                     TKDIEPFENKAFLEMVGAVMYALN*"
     gene            191743..191940
                     /locus_tag="5H_04062016_scaffold_1_prodigal-single_237"
     CDS             191743..191940
                     /product="hypothetical protein"
                     /codon_start=1
                     /transl_table=11
                     /translation="MKNEIIFIAEQLNCGDISEKEAIRELLVLFGVSNILRRLKNHAE
                     IYSYPSKSFKLKLKKFISDYC*"
     gene            192393..193190
                     /locus_tag="5H_04062016_scaffold_1_prodigal-single_238"
     CDS             192393..193190
                     /product="Methyltransferase {ECO:0000256|RuleBase:RU362026
                     }; EC=2.1.1.- {ECO:0000256|RuleBase:RU362026};; 
                     TaxID=575590 species="Bacteria; Bacteroidetes.;"
                     source="Bacteroidetes oral taxon 274 str. F0058.;""
                     /codon_start=1
                     /transl_table=11
                     /translation="MKRNIIYNEDCKITLKRLQDKSIDGIITSPPYNINTERSDCYYN
                     NGYSELDGLSENDYLEVRTNEFKEFSRVINDTGVICYNISYAKENPILPTLLVAKIHN
                     ETDLTIADIICWKKPNAIPFQTSPTKLSRITELIYVFVKKEHLHTFKTNKEVSKVNEK
                     TGQKFYKNYVNYIEARNNDGYKSQLKASFSQDLVNQLINIYFPKGSLIYEPFTGIGTT
                     QLSCIENDCDYIGSELVKDHYEIALKRVEEKRKEKENTPQTLFDEPN*"
                     /db_xref="D7JDQ1_9BACT"
                     /db_xref="rbc:BN938_1883"
                     /db_xref="UniRef100_UPI0003688818"
                     /db_xref="2.1.1.-"
                     /db_xref="2.1.1.72"
     gene            193268..193480
                     /locus_tag="5H_04062016_scaffold_1_prodigal-single_239"
     CDS             193268..193480
                     /product="hypothetical protein"
                     /codon_start=1
                     /transl_table=11
                     /translation="MNTDKSTTENGNLPIFSVRQRLLNRMNEFIKQYEIMGLYPNELY
                     TLMSSYAHINKLEYDMETHTDLLNVA*"
     gene            193538..193822
                     /locus_tag="5H_04062016_scaffold_1_prodigal-single_240"
     CDS             193538..193822
                     /product="hypothetical protein"
                     /codon_start=1
                     /transl_table=11
                     /translation="MLNKVNSPNKRTTTAITYINCCSAFLAMAKYRIKEYDYGTRKNY
                     VVQRRSIFGFWYNPDNIDGCTTGWYDSMEEAKEVINQKLTPTKTKVVWGG*"
     gene            193887..194105
                     /locus_tag="5H_04062016_scaffold_1_prodigal-single_241"
     CDS             193887..194105
                     /product="hypothetical protein"
                     /codon_start=1
                     /transl_table=11
                     /translation="MSEEQNLENKDKALHIGGVVRSISVYSNCEDERLDYRKDYVFHH
                     FISKRKALIEDEESGKLMEVHYANFKFS*"
     gene            194537..194779
                     /locus_tag="5H_04062016_scaffold_1_prodigal-single_242"
     CDS             194537..194779
                     /product="hypothetical protein"
                     /codon_start=1
                     /transl_table=11
                     /translation="MKTEQTNAKDKRHGVLPHVNGSIPKRHNHDHFWVEDGVLFESYN
                     TIRGMRYDAIKNVPGMPDLDICGCAAISYIAKEYYR*"
     gene            194937..195647
                     /locus_tag="5H_04062016_scaffold_1_prodigal-single_243"
     CDS             194937..195647
                     /product="DNA methylase n=2 Tax=Cellulophaga phage phi12:1
                     RepID=R9ZXX8_9CAUD"
                     /codon_start=1
                     /transl_table=11
                     /translation="MKYLGSKNRIAKHILPIMLEHKTPEMIWVEPFVGGANMIDKVEG
                     KRIGADLNEYLIEALILIRDNPEKIPDLITEEDYQKLKQEMRVDGLTGFTGFAMSFGG
                     KFFGGYRRDVAGTKGCIENMKTQTRRSKQNAIKQSKNLKGVKLINCSYDELPLNSDNC
                     LIYCDPPYEGTTSYRDGFDHIKFWNWCREMSDRGHVVFISEYNAPTDFKCVWQKEVAT
                     TISKQQGKKDIEKLFIAP*"
                     /db_xref="UniRef100_R9ZXX8"
                     /db_xref="R9ZXX8_9CAUD"
                     /db_xref="win:WPG_1177"
     gene            195815..196183
                     /locus_tag="5H_04062016_scaffold_1_prodigal-single_244"
     CDS             195815..196183
                     /product="hypothetical protein"
                     /codon_start=1
                     /transl_table=11
                     /translation="MKKDSKMTYDSLLAFRCGYSRRVILFSRYAFKIARDKNGRRCNI
                     GELHCSTSYTDAPIAKVILSLFNGWLIVMNRCNEIDKDDYESAFKIDNAIRDYNLNAE
                     ALPQNVGLFYDRLVLVDYWQ*"
     gene            196323..196577
                     /locus_tag="5H_04062016_scaffold_1_prodigal-single_245"
     CDS             196323..196577
                     /product="hypothetical protein"
                     /codon_start=1
                     /transl_table=11
                     /translation="MKNKEKLVFTDDYKKADKLGLTELNRWEDGIDHHPMSERLVRFM
                     ADHDFNDYNDSMCIKVGGDGDNGEQLMYLMDAFFEMLDNT*"
     gene            196860..197189
                     /locus_tag="5H_04062016_scaffold_1_prodigal-single_246"
     CDS             196860..197189
                     /product="hypothetical protein"
                     /codon_start=1
                     /transl_table=11
                     /translation="MKRKIKEIIHKINFDGEYAEIRFSDFPKDIKEDDIINIVREESY
                     SSENDSYDGYSELWIIRERDETDEEYQKRQLERENYFKERKKNRYETYLKLKSEFEDN
                     HNLFEKK*"
     gene            197316..198623
                     /locus_tag="5H_04062016_scaffold_1_prodigal-single_247"
     CDS             197316..198623
                     /product="Uncharacterized protein n=1 Tax=Nocardia
                     farcinica (strain IFM 10152) RepID=Q5YSN8_NOCFA"
                     /codon_start=1
                     /transl_table=11
                     /translation="MKLKKPENQNYSAIVVELNRFVDLENCDNVKAAIIMGNQVIVSK
                     DTQEGEIGVYFPVESQLSHEFVSNNNLYRHSDNNVDINKRGYFEDNRRVRCVKFRGNK
                     SEGMYIPLESLKFVLGDKIKELKVGDEFDELEGVNICKKYVIKKKESNPTSKKNKGKK
                     AKESKIIENQFRFHDDTVQLYRNLHKVNLDDYISISYKIHGTSSISSKVLCKKKLNIV
                     EKALKTLGVNIVDKQYDNLYASRRVIKNEDLNPQAEHYYGEDIWGLANERLKDVLLDG
                     MTIYYEIVGFTPTGTPIQKGFDYGCRDGHFEIYVYRITFTNPSGNVFEFSFKQMEEWC
                     KSRDIKTVPLLFYGTVKDLFIKNHKEIPEDDRDWRDTFLQILKDNYNEKNCYMCLNPV
                     PEEGCVVRIEKLDFEGYKCKSERFYNWETKMLDKGESDIESEN*"
                     /db_xref="UniRef100_Q5YSN8"
                     /db_xref="A0A0C1CUB8_9NOCA"
                     /db_xref="nfa:nfa39550"
                     /db_xref="Q5YSN8_NOCFA"
     gene            198697..199731
                     /locus_tag="5H_04062016_scaffold_1_prodigal-single_248"
     CDS             198697..199731
                     /product="hypothetical protein"
                     /codon_start=1
                     /transl_table=11
                     /translation="MDDIFENMFMTSDKIVDLLSNKLISQLEVINNVKFEESEINNGV
                     ASRIKHTNVKGFDIYYEDDAHVYYIIKDGVRLPLISVTTLIGLFNIPFDTYNQAIRCA
                     NKTEYDCNCLDITNWDYITIDERTKRILKAWDENNRIATEYGTAVHMACEYLANNINM
                     DFDEILDIVVSRCGDVLKDRKLVYKYLVKFKKFLQYYLDQGFEIITEPVVVDLILGSA
                     GQSDLILIHHEKKIIKTLDHKTNAENPVEEKAYNKMRGIFSHLDSYAYTHYCIQIPYY
                     SFMLKQIYKDYTVDEMTLLWFNEEDEGYKLIPIDMDYWNKQIQNMREYFIKHNISKRV
                     YDKIKEYNEN*"
     gene            199721..199930
                     /locus_tag="5H_04062016_scaffold_1_prodigal-single_249"
     CDS             199721..199930
                     /product="hypothetical protein"
                     /codon_start=1
                     /transl_table=11
                     /translation="MKTKLLRKLRKLNWIIYVPSETEYRIKDNLRGRVVYIKNYDMAI
                     KNRREFILENAHAKYEKYMKIKIIE*"
     gene            199937..200356
                     /locus_tag="5H_04062016_scaffold_1_prodigal-single_250"
     CDS             199937..200356
                     /product="hypothetical protein"
                     /codon_start=1
                     /transl_table=11
                     /translation="MEEQLITLETAKIAKEKGFKLNHGCDSYYVVLEDSYLEDHYKHE
                     DVLLYSKGQIKLSSKSLYNTMCENVGDAPSQSILQKWLRDEHNIDIEISVHLRNGGRR
                     YRSDIFIYGFHDKEMEEQETYEDALEEGLQEALKLIK*"
     gene            200362..200772
                     /locus_tag="5H_04062016_scaffold_1_prodigal-single_251"
     CDS             200362..200772
                     /product="Uncharacterized protein n=1 Tax=Bacteroides sp.
                     CAG:189 RepID=R5J891_9BACE"
                     /codon_start=1
                     /transl_table=11
                     /translation="MKRITPDNIQELKENEIFVFGSNLSGIHGKGAARLACDKFGAIW
                     GKSEGLQGESYAIPTKDKTVLNTLKIEYIIEYVDKFINFAKENTNLIFLVTEIGCGYA
                     GYNPKDIAPLFKECENLENVYLPESFWEIIKEKI*"
                     /db_xref="UniRef100_R5J891"
                     /db_xref="pbt:ING2E5B_1081"
                     /db_xref="A0A098BYU8_9PORP"
                     /db_xref="R5J891_9BACE"
     gene            200783..201049
                     /locus_tag="5H_04062016_scaffold_1_prodigal-single_252"
     CDS             200783..201049
                     /product="hypothetical protein"
                     /codon_start=1
                     /transl_table=11
                     /translation="MGKECFTCANKICTELSQDERKELKEQYKKEGKSVLRVPEMLFH
                     CDITKEQINQTDPACEHYQSNKDMVDIRKMLSDKAKELRKELNK*"
     gene            201052..201324
                     /locus_tag="5H_04062016_scaffold_1_prodigal-single_253"
     CDS             201052..201324
                     /product="hypothetical protein"
                     /codon_start=1
                     /transl_table=11
                     /translation="MRIEHWKHEDIMPDGKCLSGGAVEVKENIKLSKSINGGCSIENC
                     KCSDGHWMCINYGYNKDNMSVSGITIYFDNYKEMCKLLNYNFNILN*"
     gene            201333..201593
                     /locus_tag="5H_04062016_scaffold_1_prodigal-single_254"
     CDS             201333..201593
                     /product="hypothetical protein"
                     /codon_start=1
                     /transl_table=11
                     /translation="MSKTYTKGNIIVEEIQIGDIHYEFSYGLHTKAKVLTKPVRDDNG
                     FWTWKSENILTNEIIKYGVNEKYSHYGPNLYNYEAYIGTKQI*"
     gene            201590..201826
                     /locus_tag="5H_04062016_scaffold_1_prodigal-single_255"
     CDS             201590..201826
                     /product="hypothetical protein"
                     /codon_start=1
                     /transl_table=11
                     /translation="MKNIRLALEKSKELLEFYIDNDDYIDYDDDDMNTIKHYIDALDC
                     GCQCDSYNGFDCGCGERLFNMKEAYKDIDKIKKE*"
     gene            201832..202335
                     /locus_tag="5H_04062016_scaffold_1_prodigal-single_256"
     CDS             201832..202335
                     /product="hypothetical protein n=1 Tax=Bacteroidales
                     bacterium ph8 RepID=UPI00036D98A6"
                     /codon_start=1
                     /transl_table=11
                     /translation="MGVIGKRNKDKKPIKKKREYNNDSHKELIEIVAKWLKKHTNNAQ
                     IPNCPYIAKDLMTNTDNGEIPDVIGWNYWTSVLIEVKVSRQDFLKDQNKKFRYMPELG
                     MGEFRYYCCPEGLIKEEELPEGWGLLYLNDKNKIDTIKIADRKESNLMCERTMLLSLI
                     RRNKIAL*"
                     /db_xref="UniRef100_UPI00036D98A6"
                     /db_xref="H9EB61_9CAUD"
                     /db_xref="gps:C427_2403"
                     /db_xref="UPI00036D98A6"
     gene            202332..202508
                     /locus_tag="5H_04062016_scaffold_1_prodigal-single_257"
     CDS             202332..202508
                     /product="hypothetical protein"
                     /codon_start=1
                     /transl_table=11
                     /translation="MNMKVKVYYEDMGSTMGGWEIVNIFKLMWWIFIGSIRPKDKSAR
                     YYIRKIETIDGFRI*"
     gene            202492..202803
                     /locus_tag="5H_04062016_scaffold_1_prodigal-single_258"
     CDS             202492..202803
                     /product="hypothetical protein"
                     /codon_start=1
                     /transl_table=11
                     /translation="MVLEFKTNTMKIKNIEVNLDANGMEVSNHYYVMNYYPFIVTYKS
                     WFKTKTMNVYPTQVYGYPVDYVAYCNELGKELPISICKQLNNYSEMLYNNKEYKVKEK
                     K*"
     gene            202808..203194
                     /locus_tag="5H_04062016_scaffold_1_prodigal-single_259"
     CDS             202808..203194
                     /product="hypothetical protein"
                     /codon_start=1
                     /transl_table=11
                     /translation="MDISKNTVILDLNRYNELMTYEKFALEDIEENAIYINRDYGGIT
                     KYNILTTDECLKEIGEKYNFVLENTVSLTLYNDLRDKNKILDERNDELLREVNKMAED
                     FEIIAKELRTFKAMSVKEFKEYKKNK*"
     gene            203196..203345
                     /locus_tag="5H_04062016_scaffold_1_prodigal-single_260"
     CDS             203196..203345
                     /product="hypothetical protein"
                     /codon_start=1
                     /transl_table=11
                     /translation="MRVEFNVLELDELALGIFMGYGNDNFGDFHITTIGLLLFEINLV
                     LYVKG*"
     gene            203351..204049
                     /locus_tag="5H_04062016_scaffold_1_prodigal-single_261"
     CDS             203351..204049
                     /product="Gp412 n=1 Tax=Bacillus phage G RepID
                     =G3MAF3_9CAUD"
                     /codon_start=1
                     /transl_table=11
                     /translation="MNFLIQTINGEVKYDFSFTLLQSIEYQNWLTPDSISYKLSDDFN
                     EPNYIPIGSVEFVSSYLETFYGRKPKPKNIPYDLMDEYFTGRKVLNGTNINLSKGNRK
                     FVKSNDTIKSFTELTDEAPVGNYQISDIVNFESEYRCFVYKNELVGLQHYLGDFTIFP
                     NISKIKDMIYHYKTNAPVAYTLDVGILSNSEDTVVVEVHDFFSCGLYGFSNYKILPFM
                     FSRWFNEFINKKNT*"
                     /db_xref="UniRef100_G3MAF3"
                     /db_xref="G3MAF3_9CAUD"
                     /db_xref="tsh:Tsac_2742"
     gene            complement(204074..204724)
                     /locus_tag="5H_04062016_scaffold_1_prodigal-single_262"
     CDS             complement(204074..204724)
                     /product="hypothetical protein"
                     /codon_start=1
                     /transl_table=11
                     /translation="MNYLTNIPSSANDYGISKVLSVRSEVIHIKHILTEIFVRKTINI
                     SKHLKDVDMDLFYYMEYMTNRIRKIHNFTREFSLEKPERVVKHRFDRFFPSLELFKGL
                     NNIIVLDFDGVVTDRKFERLYNLCIERSKVHICSANPTITEEWFIKRELPLPDKIHSM
                     KGKKKKFKRLLEINKKYDYMFYIDNEKKYLDFAWLFGIKTYHWNGKKIVGFSKSSK*"
     gene            complement(204843..205160)
                     /locus_tag="5H_04062016_scaffold_1_prodigal-single_263"
     CDS             complement(204843..205160)
                     /product="Uncharacterized protein n=1 Tax=Sinorhizobium
                     phage phiM12 RepID=S5MBR5_9CAUD"
                     /codon_start=1
                     /transl_table=11
                     /translation="MLKEETINVKNTPYALYNKHDWAMYWIEMYSGIDGSHHKDWLID
                     QIARILNDTNVIIKRRVYDDKHEEYIFDLDKPPQKYWDWVEEMKNGEDGPETYSYEFG
                     IAP*"
                     /db_xref="UniRef100_S5MBR5"
                     /db_xref="A0A0F8XW36_9ZZZZ"
                     /db_xref="S5MBR5_9CAUD"
     gene            complement(205167..205382)
                     /locus_tag="5H_04062016_scaffold_1_prodigal-single_264"
     CDS             complement(205167..205382)
                     /product="hypothetical protein"
                     /codon_start=1
                     /transl_table=11
                     /translation="MKIKTITRKDWITFVREMKVSDLDKSKCSHKFLQLNLPDDTIVN
                     VKCYKDGSLDLRGKKEEYRILVDDNSK*"
     gene            complement(205385..205654)
                     /locus_tag="5H_04062016_scaffold_1_prodigal-single_265"
     CDS             complement(205385..205654)
                     /product="hypothetical protein"
                     /codon_start=1
                     /transl_table=11
                     /translation="MKEKINYNNHLSHDDIFIMKTQNYFIQCGFQWREQIYNDGFSNC
                     YLVISRDDDPTVFETNPKNTMGWGRFGRRSCWEQALNYVDQIIER*"
     gene            complement(206570..207298)
                     /locus_tag="5H_04062016_scaffold_1_prodigal-single_266"
     CDS             complement(206570..207298)
                     /product="hypothetical protein"
                     /codon_start=1
                     /transl_table=11
                     /translation="MRLKINFTPNTDKVPNNLSVVNSFIHTKCFGDNNEYHNGVSNYN
                     ISRLEGGVIVDNGKHINYPNGGYLIVTSPDQEILNKILIGAMEAKTIGYGMDFKSVDY
                     IQEQFYNGWNYFKTLTSGFILKKHDEGKSNENFYTLNDSNLVNALKNQIINKFKKIDS
                     KLNFNDFELVIDNHNSHKVRNIYSKNVLNRANICQIRIKTNRKVAEAIYNYGIGQSTG
                     SGFGVINGNRLILKGNHNHHPART*"
     gene            complement(207313..208209)
                     /locus_tag="5H_04062016_scaffold_1_prodigal-single_267"
     CDS             complement(207313..208209)
                     /product="hypothetical protein"
                     /codon_start=1
                     /transl_table=11
                     /translation="MSKYLILNFKDAKLFRKDRVSDNKRCKDISFTSYNSTIKKRKDI
                     EPFVEPITVHQISNMLHVLFNERPVPSNRKVFYERNEVYFNAAQNSYIRIDTPKFHNK
                     LLEKDVYHMEFIQTNKALDNAWSMMITLNWRMVQDYIDNSEKFNTFVTDLNYCLGFDA
                     KTKPFMKIVDDVQNVETNRRLEFYNKITNLGGCGALIYAFGRYKNGSFEQPDPSKMTS
                     TRNRLARTTVNGVDNFASLHGQILVPVTDEMIDVLNTNSKGSATLLDNGLVWIDTIKN
                     DTAVSIDEFTKVSDISDERMKF*"
     gene            complement(208202..209257)
                     /locus_tag="5H_04062016_scaffold_1_prodigal-single_268"
     CDS             complement(208202..209257)
                     /product="hypothetical protein"
                     /codon_start=1
                     /transl_table=11
                     /translation="MKNVKNILFKMEMNGHGVVNYDSNDQKYVLKDTHLRNVGGHSNV
                     SYAKKNLYKDDEGKITYKLKISSDALKNNMFRHDVIAQTPNIAHHDALLYSYIASPLS
                     LVRGYLFANKPETVKRKGAITLSSAEQTCNAMSKIEVFSRSGEKVVQNEDSDKNDTTY
                     YQKETIGNIKYEAMGNIDLMTLQFISCDSVFDRYSFNPDKYHLYKQFLAQKLSGFNSE
                     LGYHQMKNTSIEIPEYGVLLSEENVVQLVKDSLKKVFNINIKKKDAFATVETLKVKLV
                     EKPAEDTFNNEDGWIEIKSEEDIDNLDFDPYMFYELIDIEVAKIKRQEIKDEMKRVLD
                     EEKKQKKSKTSKKKKDE*"
     gene            complement(209924..212227)
                     /locus_tag="5H_04062016_scaffold_1_prodigal-single_269"
     CDS             complement(209924..212227)
                     /product="Uncharacterized protein n=1 Tax=Osedax symbiont
                     Rs1 RepID=S6GI49_9GAMM"
                     /codon_start=1
                     /transl_table=11
                     /translation="MNIHDALAKSNGIKLLKHNKNVSIASRYLYKYITNNIDNNILKI
                     IEISSLLHDIGKMTEMFQEILSTNKKDKKYKDNKFAHNEIAWAFLHEHLKINSNLKKY
                     IINNIYWHHGISKKMSKYTSNDILESEFVSEDSIDLMRQIVSELLDETYLKNPEFNPK
                     KSPSYYIYDDENIINDDYNEIFGITHTCIVNADKIISELEETYLELDLSKEEYLNLYI
                     KYVKIELYKKENLNLNNFPYGDSNINRFNKQKEIVKQCKKTTIIKAPAGFGKTLLGML
                     WASKSNKKTIWVCPRNVVAKSVYDSILNELKEFKETNVKIELFLNNTVLEKNHDNDDV
                     FNSDIIITNIDNFESPTFKDNISKRLFTILSANVVFDEYHEFISTLPIFSNFINIMRM
                     RHRYTNSNNLLLSATPINIEYFWDTINNQTSILPNKHEHYEAKHNDKYLIRVQKEFNY
                     DLKGSDLVISNTISNSQRIKANTNSQILYHSGFVDERKNDIYNEIFSKFNKYSGNNTN
                     KVSVTSSLIMQASLDVSFNKLYESVLSPEASMQRLGRCNRFGNFSEQSIYTIFKENNK
                     SNDFVVGIFYKEYLRDLWYDEMKQYNNRELTLNELYDIYNSHTTKYKNKRKILFNQMF
                     IESSDRLKNIYPFKFKSKNEDNNIISAGSNKLRCNGNEIFCIVKHYNKNEFVGPFNTT
                     IYNSFVKDFNEDSNTLKKMKKTIEFLSTNKNFDYSELTKNKYKFKNLTIDHLRIYGKK
                     SNTPYIRFDKVYHPEFGLINIEDLNIG*"
                     /db_xref="UniRef100_S6GI49"
                     /db_xref="S6GI49_9GAMM"
     gene            complement(212267..212953)
                     /locus_tag="5H_04062016_scaffold_1_prodigal-single_270"
     CDS             complement(212267..212953)
                     /product="DnaB-like helicase C-terminal domain protein n=1
                     Tax=Anaerofustis stercorihominis DSM 17244
                     RepID=B1CC75_9FIRM"
                     /codon_start=1
                     /transl_table=11
                     /translation="MKNQITPTGLKFLDKQLGGGLSNGINVIGSQSGVGKTSFSMMLC
                     KKLHENNYNVLHLAFEDSANLIVDKYYRSKLIYNLNNTLYVQQITNPEPTVKEIVDVV
                     NEITYDIILLDAVMLEKNKFDKLIGILSLLNKPIILTTQLIRDSKLDLTSIRNDKLKY
                     SANNILILEHQDKKNSLLKISVPKTRYGCTTGSIKNVYFNNLELECEKLSRFKLFFMK
                     IFNFIIRCIY*"
                     /db_xref="UniRef100_B1CC75"
                     /db_xref="B1CC75_9FIRM"
     gene            complement(212958..213206)
                     /locus_tag="5H_04062016_scaffold_1_prodigal-single_271"
     CDS             complement(212958..213206)
                     /product="hypothetical protein"
                     /codon_start=1
                     /transl_table=11
                     /translation="MKNLDEYITNIPIDDFTPYYEEVYESFSNKFYFNVYENSNKFEN
                     SELENKWLFKLFNKEIEPYKASNIIERAYKLYNVNKII*"
     gene            complement(213190..213765)
                     /locus_tag="5H_04062016_scaffold_1_prodigal-single_272"
     CDS             complement(213190..213765)
                     /product="Gp117 n=1 Tax=Sphingomonas phage PAU RepID
                     =H9NBZ4_9CAUD"
                     /codon_start=1
                     /transl_table=11
                     /translation="MKTLKELRDNPLKVSSTELAFSRIKDLPNRKIDLNVWLPSIEAN
                     LQRGDVWSLHQKRQLIMSIFMDRYIPHLHIMSLVDRTDESTKDDILQVIDGKQRLSAM
                     MGFLDNQFEIIIDDELYYLKDLPKEYQIYFNHYHIKAQIAYEDYNTPFTDKEKIDWFE
                     RINFFDTPQDINHLNTLKNSYKTYLNNEKLR*"
                     /db_xref="UniRef100_H9NBZ4"
                     /db_xref="H9NBZ4_9CAUD"
     gene            complement(213882..214097)
                     /locus_tag="5H_04062016_scaffold_1_prodigal-single_273"
     CDS             complement(213882..214097)
                     /product="hypothetical protein"
                     /codon_start=1
                     /transl_table=11
                     /translation="MKKIVFIFNNDSTLDNIPQSFIGDDLNSIQNYLTNNGVQNLEFD
                     DDIATFNHNDLGSDIGGATYYELEYVN*"
     gene            complement(214131..214373)
                     /locus_tag="5H_04062016_scaffold_1_prodigal-single_274"
     CDS             complement(214131..214373)
                     /product="hypothetical protein"
                     /codon_start=1
                     /transl_table=11
                     /translation="MTQEYVFIETIKALRDGLYADLNEMVKEGNIIIKETNNVEDKLI
                     KPYEFIEKLSKNKYKTFEGVQKAAKKVLTNYYKFNK*"
     gene            complement(214381..214680)
                     /locus_tag="5H_04062016_scaffold_1_prodigal-single_275"
     CDS             complement(214381..214680)
                     /product="hypothetical protein"
                     /codon_start=1
                     /transl_table=11
                     /translation="MRDKILNWIKQNKLRKKEYLFLLKSYINFRSNNMLSINKVILTY
                     SSNVRPLKERGLMKINELERNKKENWYDFTDEGYELVKQLDIVPIEDVKTFINDK*"
     gene            complement(214687..215085)
                     /locus_tag="5H_04062016_scaffold_1_prodigal-single_276"
     CDS             complement(214687..215085)
                     /product="hypothetical protein"
                     /codon_start=1
                     /transl_table=11
                     /translation="MKFKLYKELLSENEMLSHVFLNSCPMHISEKIAEGTKKMYDVDK
                     LSNSEIQEQRVVDMKLFIEGEEADLRNFFNELAHQFTSIVKKEATKMVKEQTSNKIDE
                     LIYKLNNISEITDNISEDINWNYDKNPFQK*"
     gene            complement(215103..215327)
                     /locus_tag="5H_04062016_scaffold_1_prodigal-single_277"
     CDS             complement(215103..215327)
                     /product="Putative uncharacterized protein n=1 Tax
                     =Rhodopseudomonas palustris (strain HaA2)
                     RepID=Q2IS03_RHOP2"
                     /codon_start=1
                     /transl_table=11
                     /translation="MKENTVNVIIEQTPNNYCAGVEGLDGFVCTSDSLANIKMEVLKG
                     IEFHLDGMKEDNDPIPSNFEKPYKVNFKIK*"
                     /db_xref="UniRef100_Q2IS03"
                     /db_xref="A0A0E9M1B1_9BACT"
                     /db_xref="rpb:RPB_4320"
                     /db_xref="Q2IS03_RHOP2"
     gene            complement(215423..215647)
                     /locus_tag="5H_04062016_scaffold_1_prodigal-single_278"
     CDS             complement(215423..215647)
                     /product="hypothetical protein"
                     /codon_start=1
                     /transl_table=11
                     /translation="MKKINTIIFPIIYKIGREVSFDRNELLIIFKEVKDSINKHKTLY
                     SKLGEINLDVEVFIVNWYSKGKINELKSNL*"
     gene            complement(215607..215894)
                     /locus_tag="5H_04062016_scaffold_1_prodigal-single_279"
     CDS             complement(215607..215894)
                     /product="hypothetical protein"
                     /codon_start=1
                     /transl_table=11
                     /translation="MRKYHLQKTFNKTLCGVNVKNDNIVVDINNCTCKNCNKDLNNVV
                     TLWEDYGLLDNLPDDKKPFIAYMFEEAKDIMMGSEIHTNEKNKYYNISNYI*"
     gene            complement(215910..216095)
                     /locus_tag="5H_04062016_scaffold_1_prodigal-single_280"
     CDS             complement(215910..216095)
                     /product="hypothetical protein"
                     /codon_start=1
                     /transl_table=11
                     /translation="MKIRVERDETPQEVKQVIIYIGEDRYTCKESFGRLEITKISDGD
                     SDIINVQPRSGNQIDLF*"
     gene            complement(216108..216359)
                     /locus_tag="5H_04062016_scaffold_1_prodigal-single_281"
     CDS             complement(216108..216359)
                     /product="hypothetical protein"
                     /codon_start=1
                     /transl_table=11
                     /translation="MARQRIYSTIINNEKLYVKSYRKANAIRFFNKMDRYITVKNHDV
                     FVETSIDPSIKVVDELYPELIKSKEVDSKDNKYFNMFNK*"
     gene            complement(216366..216569)
                     /locus_tag="5H_04062016_scaffold_1_prodigal-single_282"
     CDS             complement(216366..216569)
                     /product="hypothetical protein"
                     /codon_start=1
                     /transl_table=11
                     /translation="MWEYEIRIIYLEDPNDYEIAMEMDKFGAERWEIFSVNERIVEQW
                     NTYGEPHNRVEYKLYMKRIIQEN*"
     gene            complement(216870..217034)
                     /locus_tag="5H_04062016_scaffold_1_prodigal-single_283"
     CDS             complement(216870..217034)
                     /product="hypothetical protein"
                     /codon_start=1
                     /transl_table=11
                     /translation="MIIIKLFLRYLKELLLFRTSSNNECLKKTEIIMSITIYICIFIF
                     SYAFYLKFLA*"
     gene            complement(217045..217446)
                     /locus_tag="5H_04062016_scaffold_1_prodigal-single_284"
     CDS             complement(217045..217446)
                     /product="hypothetical protein"
                     /codon_start=1
                     /transl_table=11
                     /translation="MFEFVSFKTAKVAKEHGINGNYTDIDDYKYYQLNQYKYNKTHYK
                     TKPRKIQYGGDGYEDDIHAFTLYELQKELREKYNIIVEVCVTDRGKYYYDFFYNPPRC
                     DYFNDNSSAKEFKTYEEALDKGLRKAIKKLI*"
     gene            complement(217451..217807)
                     /locus_tag="5H_04062016_scaffold_1_prodigal-single_285"
     CDS             complement(217451..217807)
                     /product="Uncharacterized protein {ECO:0000313|EMBL
                     :KFF26891.1};  TaxID=307480 species="Bacteria;
                     Bacteroidetes; Flavobacteriia; Flavobacteriales;
                     Flavobacteriaceae; Chryseobacterium.;"
                     source="Chryseobacterium vrystaatense.;""
                     /codon_start=1
                     /transl_table=11
                     /translation="MKKYVFKYGSDEAKIVFLVDEKLFTEESAKTLLDFYSWDYDYYE
                     NPIDELLIKYSLEIIKLTSYYNYLNINGIIKEFEKIEGFIALDGTSGVKLIELDGFEF
                     NENYLEFDKYITTEKI*"
                     /db_xref="A0A086BD77_9FLAO"
     gene            complement(217804..217980)
                     /locus_tag="5H_04062016_scaffold_1_prodigal-single_286"
     CDS             complement(217804..217980)
                     /product="hypothetical protein"
                     /codon_start=1
                     /transl_table=11
                     /translation="MNLIGITKDDAIKICKNYDYEYRIVHEDGKDYMITCDFNFNRVN
                     LTIINNIIIEADIG*"
     gene            complement(217998..218414)
                     /locus_tag="5H_04062016_scaffold_1_prodigal-single_287"
     CDS             complement(217998..218414)
                     /product="hypothetical protein"
                     /codon_start=1
                     /transl_table=11
                     /translation="MELDKVKEHINGLPDSAKCTKNQVLHHLNSVTSVTTETKKPKYL
                     KKGDIIKAMGGWKVRPCVVIKVDKDIVYAIPLSTTEDGINLCEANSRFLTENYFSKSI
                     ISVTKENALKNFVGVYDNPKNLNEAIKKVKENLINI*"
     gene            complement(218483..218878)
                     /locus_tag="5H_04062016_scaffold_1_prodigal-single_288"
     CDS             complement(218483..218878)
                     /product="Uncharacterized protein n=1 Tax=Cellulophaga
                     phage phi17:2 RepID=S0A099_9CAUD"
                     /codon_start=1
                     /transl_table=11
                     /translation="MSQNSQSLVDVINKFKNGKELYNTSPLFNSIINTILQGNSLYKI
                     IEDLCEMIFELNQKFSEQLTQKPNIKILALGQKVYHKEIYSGRELMEIVGIRKNEVEL
                     EGDYSGGTHNVIQRDWLPIEGVLFQYNNI*"
                     /db_xref="UniRef100_S0A099"
                     /db_xref="S0A099_9CAUD"
     gene            complement(218884..219249)
                     /locus_tag="5H_04062016_scaffold_1_prodigal-single_289"
     CDS             complement(218884..219249)
                     /product="hypothetical protein"
                     /codon_start=1
                     /transl_table=11
                     /translation="MVKNVFILLVVLVQNVIPRIKYIMILKSTYTIKFTVDGDPEETK
                     IKLILKPIKGMLNGFKAVYTPNVLINDFETDEFNDLCEGTVNAKFSMEEISKIHKKSL
                     KTRYRKEKKNFRLVKETLK*"
     gene            complement(219188..219418)
                     /locus_tag="5H_04062016_scaffold_1_prodigal-single_290"
     CDS             complement(219188..219418)
                     /product="Uncharacterized protein n=1 Tax=Salmonella phage
                     SSE-121 RepID=K4IEW5_9CAUD"
                     /codon_start=1
                     /transl_table=11
                     /translation="MNYFNNKLKELYIDSATEIESINKLKDILNFNNNNESNVPCLHE
                     QCPECNGTGNKANGEKCIHFISCPCPKCNPTY*"
                     /db_xref="UniRef100_K4IEW5"
                     /db_xref="K4IEW5_9CAUD"
     gene            complement(219430..219894)
                     /locus_tag="5H_04062016_scaffold_1_prodigal-single_291"
     CDS             complement(219430..219894)
                     /product="hypothetical protein"
                     /codon_start=1
                     /transl_table=11
                     /translation="MSFTDKKQNILTNLENLINQYDDFSKSVDSKHWRITGHHFTDLN
                     RIYQEFKEFTEISEKHKENSINRTLIYKEDAQMYYFTPVVFETNADISVETMKEISYE
                     PAGAGRHSTSFETFKELMNEHGYIVREIKKLDRNTIPDDNILEIVEGATGNY*"
     gene            complement(219897..220106)
                     /locus_tag="5H_04062016_scaffold_1_prodigal-single_292"
     CDS             complement(219897..220106)
                     /product="hypothetical protein"
                     /codon_start=1
                     /transl_table=11
                     /translation="MNKDTPKYKIKANKDQLERLGISYDITGLIGVLKSKYPTGWYCL
                     EVEHEVDGFKFTNSFNIPKSFLKKI*"
     gene            complement(220492..220704)
                     /locus_tag="5H_04062016_scaffold_1_prodigal-single_293"
     CDS             complement(220492..220704)
                     /product="hypothetical protein"
                     /codon_start=1
                     /transl_table=11
                     /translation="MSMNNYNEILKFQEKIINSSLGIPKRFFDGKQEQQSTNIKYCTC
                     LFRQYEKPIDEDGNCECFNCGLEIKK*"
     gene            complement(220715..221101)
                     /locus_tag="5H_04062016_scaffold_1_prodigal-single_294"
     CDS             complement(220715..221101)
                     /product="hypothetical protein"
                     /codon_start=1
                     /transl_table=11
                     /translation="MVERNKSDDRFTKITNCKIKGLYKKLPDSIHNSYMIEILYKYND
                     EDFLHETKYITIDQSKFIKEINEWFNNGEKDILYYTDGMGNIDIYKFGKKYIIMYSPN
                     DGCYQDFYFDSDEFKKLNNWVRLQNK*"
     gene            complement(221104..222090)
                     /locus_tag="5H_04062016_scaffold_1_prodigal-single_295"
     CDS             complement(221104..222090)
                     /product="Cyclic pyranopterin monophosphate synthase n=1
                     Tax=Bacillus cereus VD045 RepID=J8I7Y1_BACCE"
                     /codon_start=1
                     /transl_table=11
                     /translation="MKIEDFEIFKFGENEYSTFNNNKTYLLNKHPYLDIVLTDHCNSN
                     CNFCIADLIHNKLNCDINIFKEKILYAIEKMNVNEVLLLGGEPTVSKHLIPLIKWLSD
                     INLLDKIVMTTNGIRLANDEKYRKELFESGLTHINISYMSQFKDQQQKINNTNHYISL
                     GDIRRIYLDAKKYNVNLRINNNIFKSNNDNLKDLLTFYNNIKDSCDSIKFSPILEVDD
                     FSVVNKKIKWAKENRLDDEHILNLFNSIHEYFSNAHNISIIENDLQFGFVKNSLIPLK
                     TPIILNWNFGDFTGMMKKVKEENKINNIKLLPNNELSLSWNRELEEYFIKTN*"
                     /db_xref="UniRef100_J8I7Y1"
                     /db_xref="efa:EF1393"
                     /db_xref="89574913"
                     /db_xref="J8I7Y1_BACCE"
     gene            complement(222092..222349)
                     /locus_tag="5H_04062016_scaffold_1_prodigal-single_296"
     CDS             complement(222092..222349)
                     /product="hypothetical protein"
                     /codon_start=1
                     /transl_table=11
                     /translation="MLTQEDRKESLEHGCQYFTFKSCLDLSEPVIVTPYYCSNGFMDY
                     EKYSQDLSSFMLWWTKFVFRDLNGFSGFSSVKFQFNGFKLK*"
     gene            complement(222387..222719)
                     /locus_tag="5H_04062016_scaffold_1_prodigal-single_297"
     CDS             complement(222387..222719)
                     /product="hypothetical protein"
                     /codon_start=1
                     /transl_table=11
                     /translation="MVDLFPKFIIETDEELGDCLIISKCTYHRDLAVNYDMVKGGGLF
                     DFKNDEFILYGKSDQFGEANFVDIANCIKNDKVFTNPFMTHSIAKKYKFAYKNSIGEI
                     YDFFNLNK*"
     gene            complement(223215..223430)
                     /locus_tag="5H_04062016_scaffold_1_prodigal-single_298"
     CDS             complement(223215..223430)
                     /product="hypothetical protein"
                     /codon_start=1
                     /transl_table=11
                     /translation="MRSNFKVKCPFCKRVNDFSDDNWHDELVDDSDTTTIECLHCDFP
                     MEITTHAIYTLSVEPLEDDNYEEYLEY*"
     gene            complement(223541..224722)
                     /locus_tag="5H_04062016_scaffold_1_prodigal-single_299"
     CDS             complement(223541..224722)
                     /product="Uncharacterized protein n=1 Tax=Prevotella sp.
                     CAG:1092 RepID=R5P9S2_9BACT"
                     /codon_start=1
                     /transl_table=11
                     /translation="MLKAIKIRLYLNPEQSDYVSNLLGCSRFVYNNILAYRIEEYNSN
                     NKSVSFGEQGKKLVELKSEYEWLRNVHSKVLQQSLIDLNKAYNSFFKNGSGFPKFKSK
                     NNNKQSCRFPSDAIGKIIGNRITIIRKLSNIHFKSSRRDEILLNKYQKIIKSATLSKN
                     KSGKYFLSILVDLPLDKQLPESNNSIGIDLGIKDFVITSEGETFDNIKIKRNNKKKIA
                     KLHRELSRKKKGSNNRNKCKFKLAKYYEKLNNKKEHYLHEISNKLLNENQVIVMESLS
                     VSNMIKNHKLAISLQELSLYRFKEMLKYKSKWYGRDLVEIDKWFPSSKLCNNCGYKNN
                     GLTLKDRTWICPECSKSHDRDINAAINIKKEGIRILNIKQIGFSSPELTLQESSPLGS
                     Q*"
                     /db_xref="UniRef100_R5P9S2"
                     /db_xref="A0A094KZI3_9MOLU"
                     /db_xref="bbe:BBR47_09880"
                     /db_xref="R5P9S2_9BACT"
     gene            complement(224820..224936)
                     /locus_tag="5H_04062016_scaffold_1_prodigal-single_300"
     CDS             complement(224820..224936)
                     /product="hypothetical protein"
                     /codon_start=1
                     /transl_table=11
                     /translation="MELIICKEETTIEFIKEHGKLLSIDMMTEDCMNYTSII*"
     gene            complement(225148..225366)
                     /locus_tag="5H_04062016_scaffold_1_prodigal-single_301"
     CDS             complement(225148..225366)
                     /product="hypothetical protein"
                     /codon_start=1
                     /transl_table=11
                     /translation="MDMFTRIKIIQDAEVRIKDKYKNFQNYESGHKEVIYDEYLAVIC
                     KENNSTLSEFYNCDGNILINLFEMYFKR*"
     gene            complement(225431..225793)
                     /locus_tag="5H_04062016_scaffold_1_prodigal-single_302"
     CDS             complement(225431..225793)
                     /product="hypothetical protein"
                     /codon_start=1
                     /transl_table=11
                     /translation="MEHIPSRYFSHSIPFEEKWKIPSKYPESEYGYVRLFLSETQKIT
                     ASAIKISKVIKKHFNLDLFPSIFTVATKAWDTGSGTAYFMMYGSNGQVYHFYDPASKF
                     KAMNGKYSLENHEFYRDK*"
     gene            complement(225804..226331)
                     /locus_tag="5H_04062016_scaffold_1_prodigal-single_303"
     CDS             complement(225804..226331)
                     /product="hypothetical protein"
                     /codon_start=1
                     /transl_table=11
                     /translation="MSKKITKKIANWYYLHGYKFMDKKSDGVTLDDVVALYEDIEKKK
                     QERISNKKHWPEIYVPNVTEKCWSLGAYTLCFVYSNKGNFVLKGWIGDIDKYFKYLKN
                     KGYKFFYYKSMYHYGIERGYWSFHNDDVYIHEPTLKNSKTFEKYHFVVKNSLTKKKFK
                     FKRLPNKWIPEFDQL*"
     gene            complement(226403..226960)
                     /locus_tag="5H_04062016_scaffold_1_prodigal-single_304"
     CDS             complement(226403..226960)
                     /product="hypothetical protein"
                     /codon_start=1
                     /transl_table=11
                     /translation="MDKEEIFNQADEYANANWSVIDKPNEHDNARDDFAAGALWAIKK
                     MEINQKLIAEYSQTGHPEYPEDTWSDERTIENVEDLFQYMKDLHRRDAHSFIDFPFNG
                     SCGMNCFSFSIEKWVEVKGEKYICEQRVKVEAPEYFNDAKKLYETFCDRMKRTLPKLR
                     KASENKRKEKQEKAKLAKLQAKYSG*"
     gene            complement(227237..227482)
                     /locus_tag="5H_04062016_scaffold_1_prodigal-single_305"
     CDS             complement(227237..227482)
                     /product="hypothetical protein"
                     /codon_start=1
                     /transl_table=11
                     /translation="MINGEGKIEILLEDFFEYVNEHYNLFNKEGIMSQLGVPKLNSEN
                     GTIEIDVLYDSEIEPSKWTDYEGYDVCKQWRKFNKKD*"
     gene            complement(227484..227876)
                     /locus_tag="5H_04062016_scaffold_1_prodigal-single_306"
     CDS             complement(227484..227876)
                     /product="hypothetical protein"
                     /codon_start=1
                     /transl_table=11
                     /translation="MKTTIHFIEKKNDDFIFSIYADAVDNFYIGQKLYLNVEKLYPSK
                     YEKIKAKNGVAVANMVDYHLKDLQKKIPIPTRFKIIDEDTTLEKNGNVDDSYHLKIEY
                     YIKRSPKFYWKWWYIKSKIKKIFKLKSK*"
     gene            complement(227878..228096)
                     /locus_tag="5H_04062016_scaffold_1_prodigal-single_307"
     CDS             complement(227878..228096)
                     /product="hypothetical protein"
                     /codon_start=1
                     /transl_table=11
                     /translation="MDKQTFNIDKFKKDVENMTDEQAINCISILFDKFENLSCGSAHV
                     TTSKGGYNTINLYQNYDKEILTYKTKEW*"
     gene            complement(228239..228472)
                     /locus_tag="5H_04062016_scaffold_1_prodigal-single_308"
     CDS             complement(228239..228472)
                     /product="hypothetical protein"
                     /codon_start=1
                     /transl_table=11
                     /translation="MNSMAEENNNDVQINSTLFAVLKLTTTIKYDDPFSGEEITTKLN
                     GCAGYLPVFNNIEDAREAACDGKYNIIAIHPKL*"
     gene            complement(228465..228680)
                     /locus_tag="5H_04062016_scaffold_1_prodigal-single_309"
     CDS             complement(228465..228680)
                     /product="hypothetical protein"
                     /codon_start=1
                     /transl_table=11
                     /translation="MKKEIQFLIDSRIKLLDVFIQNTRDEIKHTDLGLIKYDESSLMY
                     CELLNNLGKCYIRLGNLLAEKINLKDE*"
     gene            complement(228755..229354)
                     /locus_tag="5H_04062016_scaffold_1_prodigal-single_310"
     CDS             complement(228755..229354)
                     /product="hypothetical protein"
                     /codon_start=1
                     /transl_table=11
                     /translation="MTNSKLHAKRELELLEKITPDAIVIPFKNEILALCEAFGKSGQS
                     GGSAPFTATAISQAVKKLMMFETLAPLTGEDGEWLDMSEYNDDKSIFQNIRDSRVFKN
                     GEDGQAYFIEAIVFDGNVGGRFTGNGSVTHNGENIGSAQYIKEFPFTPKTFYVDVIDH
                     RWLDKNEKTPDENGDWWTHSIKDEKQLNEVFKYYDKLTS*"
     gene            complement(229429..229794)
                     /locus_tag="5H_04062016_scaffold_1_prodigal-single_311"
     CDS             complement(229429..229794)
                     /product="hypothetical protein"
                     /codon_start=1
                     /transl_table=11
                     /translation="MKKEKHYKFDKIVSIFVSDFKKNPHYEYIEYVKNFWGKKKFIGK
                     LKSVWSFNYMSIDDLDKTLTFNNNQVYYKPHVVIDFVNKDSIIKWFESYEEALEYRDQ
                     IKDNKWNLEYFKIDYDNKK*"
     gene            complement(229796..230188)
                     /locus_tag="5H_04062016_scaffold_1_prodigal-single_312"
     CDS             complement(229796..230188)
                     /product="hypothetical protein"
                     /codon_start=1
                     /transl_table=11
                     /translation="MEDTVVTYKTANLACKTGFKDVIGKFKGKHYYNYKGELDGDILE
                     ELKHRKEETNEFDSIPAPTQSLLSKWLREEYNIHVFVYYIYDEWWYNIRDLKDDECIE
                     DSMESYKEHDEALENGLFEALEIIHNIK*"
     gene            complement(230194..230505)
                     /locus_tag="5H_04062016_scaffold_1_prodigal-single_313"
     CDS             complement(230194..230505)
                     /product="hypothetical protein"
                     /codon_start=1
                     /transl_table=11
                     /translation="MEIDDYIYFIGVSNIPIYGYIIKFEDDDTFTYVRDSLTVWNASK
                     KILESGHKINPENFMEQVKSNAIYNNYHPPTIDQIKQVLEIYKKDPNTKVENVKHILN
                     Y*"
     gene            complement(230510..230833)
                     /locus_tag="5H_04062016_scaffold_1_prodigal-single_314"
     CDS             complement(230510..230833)
                     /product="hypothetical protein"
                     /codon_start=1
                     /transl_table=11
                     /translation="MKYIKKRFLKKYKINPILNNYLYNCILSGIKKVTSYSGSKDRIN
                     VYFNNNCVLTTNFDLKKNNILTMGYIKKYIDREYDEYHWEDSRPDFKLIERFLFALEN
                     NSYKL*"
     gene            complement(230846..231172)
                     /locus_tag="5H_04062016_scaffold_1_prodigal-single_315"
     CDS             complement(230846..231172)
                     /product="hypothetical protein"
                     /codon_start=1
                     /transl_table=11
                     /translation="MERLTQIKLELDINAQKMLQQVQIDNKHIEDSVKAGIERGFNEL
                     FSDDNFEETIAELVKEEFKMSIKLLCNNWALKYKLQETISKNIENKVDEVANGWADKI
                     LKNLNE*"
     gene            complement(231185..231550)
                     /locus_tag="5H_04062016_scaffold_1_prodigal-single_316"
     CDS             complement(231185..231550)
                     /product="hypothetical protein"
                     /codon_start=1
                     /transl_table=11
                     /translation="MYNNDYEFYMDMDDSRLYKELIELERKEDENKKNVLEYVKSQLN
                     NDEYEDVLFSIECSEYTYDYIITNKPKGNYQEESDFNALKGQWVNQTTNGGYLGDEFA
                     GTISIQLNEKEYFQFSYSM*"
     gene            complement(231554..232087)
                     /locus_tag="5H_04062016_scaffold_1_prodigal-single_317"
     CDS             complement(231554..232087)
                     /product="Uncharacterized protein n=1 Tax=Ralstonia
                     pickettii DTP0602 RepID=U3QWL3_RALPI"
                     /codon_start=1
                     /transl_table=11
                     /translation="MKYNIIKKAWSIDTSNLDEPWYYEHYGVIYGSRGEAKYKATNIL
                     IIDNAKTINNKDVDFLNVKIKRNKNFDVIDYYGEHIKRFKLKEIERKNKIKLLPKDKY
                     YYVQDNRSYVGNAVLWWAKNGCGYVTDLFKAHKYNWDELQEFNPRDTDIIWEATHIEK
                     AIRQYVDVQYLNNKFKI*"
                     /db_xref="UniRef100_U3QWL3"
                     /db_xref="rpj:N234_31835"
                     /db_xref="U3QWL3_RALPI"
     gene            complement(232331..233002)
                     /locus_tag="5H_04062016_scaffold_1_prodigal-single_318"
     CDS             complement(232331..233002)
                     /product="hypothetical protein n=1 Tax=Spirosoma
                     panaciterrae RepID=UPI00036C8476"
                     /codon_start=1
                     /transl_table=11
                     /translation="MKVLIIADIHGRNEWKKHVKKLDYDLVVFLGDYVDSYIKTNVEI
                     FNNLKEIIKFKKENVDKVITLTGNHDNQYMLAHPNDWNNPYGCSGYRPEMHFDLYDLF
                     NNNKDLFQACYQIDNNIFSHAGITQDWFDNRFHGLTHKPIDEQINEAFKRKYEPLFDV
                     GIRRGGGHPTGGIFWADKYDLTNDPLKDYNQIIGHTVGQNIEYIGNLLFCDTGDKMEP
                     YILEL*"
                     /db_xref="UniRef100_UPI00036C8476"
                     /db_xref="I2GE42_9BACT"
                     /db_xref="sli:Slin_1216"
                     /db_xref="UPI00036C8476"
     gene            complement(232980..233189)
                     /locus_tag="5H_04062016_scaffold_1_prodigal-single_319"
     CDS             complement(232980..233189)
                     /product="hypothetical protein"
                     /codon_start=1
                     /transl_table=11
                     /translation="MIFKKYKSIRLPNDEYQVILFADKEIYGNIIGVNKGIAFEFTHK
                     NYITVWRKILKKHKKSKKYESTNNC*"
     gene            complement(233191..233922)
                     /locus_tag="5H_04062016_scaffold_1_prodigal-single_320"
     CDS             complement(233191..233922)
                     /product="hypothetical protein"
                     /codon_start=1
                     /transl_table=11
                     /translation="MTRNKQCELVMLETNKQNNQITMYFNDDFIPDFLSLNKDIFNYH
                     ENQHLFVVSDDNIEVNDWVYCKDNALSKHVDSEEGNYLNTILRVLKITSNQLYVCDSD
                     NVEYYYLDINKCKKVIASTDNTIIKFKIPLSFLNIYINEWNKRSTLKSVPVEYIDDYE
                     HHPELDYNQTEYWSYPNIDSNGFIIINYDNIKWDFNTINELRDYITRLKNMSFEWWSE
                     DQMNAYLTACISVEKKIERMMSGGI*"
     gene            complement(234004..234231)
                     /locus_tag="5H_04062016_scaffold_1_prodigal-single_321"
     CDS             complement(234004..234231)
                     /product="hypothetical protein"
                     /codon_start=1
                     /transl_table=11
                     /translation="MRGRNRPEKEDIVELDQPIYEYRVIDHDMFDEDETSLINHMGSN
                     GWEIIRILDPMNYIDPDDGKFIRIYYKREKI*"
     gene            complement(234397..234630)
                     /locus_tag="5H_04062016_scaffold_1_prodigal-single_322"
     CDS             complement(234397..234630)
                     /product="hypothetical protein"
                     /codon_start=1
                     /transl_table=11
                     /translation="MIKIHYRNDFKVNLGSHHKNILSYDGKIKDEQLPITEITWGFIW
                     ILIKNKLKHKVYFFVTQSLNNSQSFDFFYLKNK*"
     gene            complement(234634..235296)
                     /locus_tag="5H_04062016_scaffold_1_prodigal-single_323"
     CDS             complement(234634..235296)
                     /product="hypothetical protein"
                     /codon_start=1
                     /transl_table=11
                     /translation="METKLFNTERVKKFFDILERLNGGYSINESEQIYKGYDENNPDI
                     VYSQRHVFVNRTINKWLKGKYLIVYRLSQLGVQYKQYVYISQLNYNNNMSSTGYIGCY
                     LIDFANPYDSFLKKENFKHNDIISLEGEWCSNSKQHDIIFNMLRMDDVPEKEYTFKAY
                     DFNKYPKKVKRGVDPKEMIKTTISFNAKTEHEAFQKKKEYEERNSQMVVTSDIVKIIK
                     KQ*"
     gene            complement(235373..235639)
                     /locus_tag="5H_04062016_scaffold_1_prodigal-single_324"
     CDS             complement(235373..235639)
                     /product="hypothetical protein"
                     /codon_start=1
                     /transl_table=11
                     /translation="MNNIPNFIYSVGYDGLDVADLETSKHLKSLGFNEPTYYYWLDTS
                     KIAFVERGLKRVKMNKRRMNHNKYDEFIYSAPTKEQTNKFLKSI*"
     gene            complement(235632..235856)
                     /locus_tag="5H_04062016_scaffold_1_prodigal-single_325"
     CDS             complement(235632..235856)
                     /product="hypothetical protein"
                     /codon_start=1
                     /transl_table=11
                     /translation="MEINELTYEEKFKLLKKLLKDVKPVFEITGTALDSGKYCEFSLD
                     EINLTERESSGSTSLIAKVFQTDSCFIKYE*"
     gene            complement(235868..236089)
                     /locus_tag="5H_04062016_scaffold_1_prodigal-single_326"
     CDS             complement(235868..236089)
                     /product="hypothetical protein"
                     /codon_start=1
                     /transl_table=11
                     /translation="MNKVIVNDKELDRDLVEQLYYCISCRLGIIETGEPSIRTEDAIR
                     SGQHKLIKPLSTEQKELVLQLEKLMYSLI*"
     gene            complement(236103..236339)
                     /locus_tag="5H_04062016_scaffold_1_prodigal-single_327"
     CDS             complement(236103..236339)
                     /product="hypothetical protein"
                     /codon_start=1
                     /transl_table=11
                     /translation="MKVKLLKKLRRRGRNQINIRSVTTETRGLTDKPRVTGMSIGYND
                     DNYSGLWSSGLTEEDVLKKAERIYIEHYLKSKRS*"
     gene            complement(236522..236710)
                     /locus_tag="5H_04062016_scaffold_1_prodigal-single_328"
     CDS             complement(236522..236710)
                     /product="hypothetical protein"
                     /codon_start=1
                     /transl_table=11
                     /translation="MEKLRFYIKLEEFRISFLEVTELDIPIKKFLNIIETFTNIKEPD
                     LYMIDYSKLHQYILTKNF*"
     gene            complement(236710..236898)
                     /locus_tag="5H_04062016_scaffold_1_prodigal-single_329"
     CDS             complement(236710..236898)
                     /product="hypothetical protein"
                     /codon_start=1
                     /transl_table=11
                     /translation="MKNYSKTIKFKNKSVNFHFKDNWRISDGGYYILMLLTFGYGANG
                     FGLTILNFYFGLSITKNK*"
     gene            complement(236901..237080)
                     /locus_tag="5H_04062016_scaffold_1_prodigal-single_330"
     CDS             complement(236901..237080)
                     /product="hypothetical protein"
                     /codon_start=1
                     /transl_table=11
                     /translation="MDWILFVFKHGRHYYLVSADSEEDAWEQLTKRQSIRMEITKKQY
                     KLVTVMNGNHSIIKL*"
     gene            complement(237091..237360)
                     /locus_tag="5H_04062016_scaffold_1_prodigal-single_331"
     CDS             complement(237091..237360)
                     /product="hypothetical protein"
                     /codon_start=1
                     /transl_table=11
                     /translation="MKVFKFYSDRYYYAYSGNSEEEAKESLFEEVGEINIEKVEEIPE
                     SEWDEKTINVWEDNDFEKEPYKESIRDSFIGNKPQMVYTNDYSLF*"
     gene            complement(237364..237564)
                     /locus_tag="5H_04062016_scaffold_1_prodigal-single_332"
     CDS             complement(237364..237564)
                     /product="hypothetical protein"
                     /codon_start=1
                     /transl_table=11
                     /translation="MSKKILVKSHEDSFFLRMHRESKTSCDIFKSNPKLNDEEIVILQ
                     VLIDNNLIVVEVVYLNDYILKK*"
     gene            complement(237568..237750)
                     /locus_tag="5H_04062016_scaffold_1_prodigal-single_333"
     CDS             complement(237568..237750)
                     /product="hypothetical protein"
                     /codon_start=1
                     /transl_table=11
                     /translation="MSNQKNIDLIKVVDLYIRLDEISYQINEINEHGLGDSDTAMTKY
                     FLIKEKDELLNKLNLK*"
     gene            complement(237757..237894)
                     /locus_tag="5H_04062016_scaffold_1_prodigal-single_334"
     CDS             complement(237757..237894)
                     /product="hypothetical protein"
                     /codon_start=1
                     /transl_table=11
                     /translation="MLIKVKNEYLYQAWLKYYESFDNMIPAEKRTYSFINSSKGVYPP
                     N*"
     gene            complement(237909..238085)
                     /locus_tag="5H_04062016_scaffold_1_prodigal-single_335"
     CDS             complement(237909..238085)
                     /product="hypothetical protein"
                     /codon_start=1
                     /transl_table=11
                     /translation="MTKENKFMKILIACGITFDLLKDYEWDVIELEPHKYHCIGVHPV
                     AKRIDIIKDKILIH*"
     gene            complement(238085..238240)
                     /locus_tag="5H_04062016_scaffold_1_prodigal-single_336"
     CDS             complement(238085..238240)
                     /product="hypothetical protein"
                     /codon_start=1
                     /transl_table=11
                     /translation="MCTGEKSFIKGRVYKQVNTFDDQPIHKTTVIDEQGDEHTFGTWF
                     KYFKLIK*"
     gene            complement(238297..239499)
                     /locus_tag="5H_04062016_scaffold_1_prodigal-single_337"
     CDS             complement(238297..239499)
                     /product="Transposase, IS605 OrfB family n=1 Tax
                     =Methanohalobium evestigatum (strain DSM 3721 / OCM 161 /
                     Z-7303) RepID=D7E7T7_METEZ"
                     /codon_start=1
                     /transl_table=11
                     /translation="MKTIKQNIRGLNKTQYIELKRMCKHSNSLYNSTLYFIKCYYKET
                     NSYIGYNKLYHEMKTNIHYKSIPAKISQQILRLADKNYVSFFHLLKQKNNGRYADNIS
                     EPKYKKSNSEFILILPQDQVSLKKGKLKITKDLKLNYSYEIDGKIKQAIIKPNNYGYY
                     SLYIVYEENKIDQNYNFDKNNILGIDLGINNLVTCVSNVGRSFAMNGKPLKSYNKFYN
                     KQKSQIQSELKVCNDKHYSKKISILNKNRNNYIDNYFNQIISRIIKYSIDHNIGSIII
                     GYNETWKKNCNIGKVNNQTFVQIPYFLFKRKLENKCKEYGIDYIMVNESYTSKCSFLD
                     NEEVKKQEKYLGRRIKRGLFKTSKGCLINADVNGALNITRKVFPKAFADGIEGGVVHP
                     VMLNIFNT*"
                     /db_xref="UniRef100_D7E7T7"
                     /db_xref="mev:Metev_1299"
                     /db_xref="D7E7T7_METEZ"
     gene            complement(239732..239938)
                     /locus_tag="5H_04062016_scaffold_1_prodigal-single_338"
     CDS             complement(239732..239938)
                     /product="hypothetical protein"
                     /codon_start=1
                     /transl_table=11
                     /translation="MGDSTWFDTKQIETFVGKMETNMTDEEMKACRKKLIILHQCGDN
                     KEALIDQLKTMIHGIETDFDQFAS*"
     gene            complement(239955..240242)
                     /locus_tag="5H_04062016_scaffold_1_prodigal-single_339"
     CDS             complement(239955..240242)
                     /product="hypothetical protein"
                     /codon_start=1
                     /transl_table=11
                     /translation="MEFKIKDINKLAEERFGSDPFRTANQTASQREGFVEGFKSAMEI
                     LNQKNEVENLNKLGERREHMFNSYKMGFNAAFESLKAANDHIQKKTINNEF*"
     gene            complement(240248..240424)
                     /locus_tag="5H_04062016_scaffold_1_prodigal-single_340"
     CDS             complement(240248..240424)
                     /product="hypothetical protein"
                     /codon_start=1
                     /transl_table=11
                     /translation="MVKAKLHIICGNCGCNDMFKYETKSYFDYDTNRECLEVIIICEN
                     CSTIHQLEDNAKKE*"
     gene            complement(240429..240794)
                     /locus_tag="5H_04062016_scaffold_1_prodigal-single_341"
     CDS             complement(240429..240794)
                     /product="hypothetical protein"
                     /codon_start=1
                     /transl_table=11
                     /translation="MMNNKNEIIKSKPLMICSNCCKENCNGDCFIFNRLYKWFKGIIL
                     SINSIICSFIGHEYENYITETDTFIATVRCKRCHSIVMDMETFHFKSKKFPPPNSSDE
                     EIKKWEAYCDNKINKLKNR*"
     gene            complement(240781..241074)
                     /locus_tag="5H_04062016_scaffold_1_prodigal-single_342"
     CDS             complement(240781..241074)
                     /product="hypothetical protein"
                     /codon_start=1
                     /transl_table=11
                     /translation="MENKESKIGDTIYSLNKDNVVEWEIIGKNPKNSRFFIIIDKNNN
                     HSIKEVHWKTLQYGDVYDGLNVYSRSKSELLKRFKAYANNIIYNITKSIDDEQ*"
     gene            complement(241076..241345)
                     /locus_tag="5H_04062016_scaffold_1_prodigal-single_343"
     CDS             complement(241076..241345)
                     /product="hypothetical protein"
                     /codon_start=1
                     /transl_table=11
                     /translation="MISIHDYKTSKLKNYYGASKRVYRQHHVDELIQMWCDLKYLEEV
                     KTRTRLVPHNEEFLHKKAIPTYNNALKRLQERYPNIKEFHQFKPI*"
     gene            complement(241370..241753)
                     /locus_tag="5H_04062016_scaffold_1_prodigal-single_344"
     CDS             complement(241370..241753)
                     /product="hypothetical protein"
                     /codon_start=1
                     /transl_table=11
                     /translation="MCKEDYGIKNTATIDIERYNFLLNKEKAFNEYFEDDNVALIIEK
                     DKWENDEYRVITVDSAVKEIGAIHNNYVNNSVPEFRYNELKERYDDLARVAEMRLETI
                     EEQNIILSDLKAMSTREFKRWKKRN*"
     gene            complement(241772..241993)
                     /locus_tag="5H_04062016_scaffold_1_prodigal-single_345"
     CDS             complement(241772..241993)
                     /product="hypothetical protein"
                     /codon_start=1
                     /transl_table=11
                     /translation="MQLGGSPKRVKLNVDLTRYDSRLTKGQEGITIPNTKLSMWGSQD
                     TFVAVKFDCGATLDIVINSLEFDGEYINS*"
     gene            complement(242012..242344)
                     /locus_tag="5H_04062016_scaffold_1_prodigal-single_346"
     CDS             complement(242012..242344)
                     /product="hypothetical protein"
                     /codon_start=1
                     /transl_table=11
                     /translation="MNKITINGKTFSVQGNNITLNGDSIQVDGKVIESGLSGEVKVKF
                     EGDLANIDCNDLEVQGNIKGNVDCTNIKCNNIDGDVDCTNLQCQTIYGNIDATKVQCM
                     KHIGETNY*"
     gene            complement(242369..242581)
                     /locus_tag="5H_04062016_scaffold_1_prodigal-single_347"
     CDS             complement(242369..242581)
                     /product="hypothetical protein"
                     /codon_start=1
                     /transl_table=11
                     /translation="MKKENPIQIEVGEWLYKGCFIQENTHPKLVGKYQIFKNNKEQTD
                     IGRSHTFTEAKKMCEENTCSDNYLTF*"
     gene            complement(242604..242930)
                     /locus_tag="5H_04062016_scaffold_1_prodigal-single_348"
     CDS             complement(242604..242930)
                     /product="hypothetical protein"
                     /codon_start=1
                     /transl_table=11
                     /translation="MKITFEETLSRKEWLHAELMESLTGDVIMKASEDQFYDVKLLVN
                     GVELEPQLFNKIVNNIERYIDEQAKSKVIDKLEETENKLQKLSELFDEVVYKIKDEFS
                     LDESDF*"
     gene            complement(243007..243363)
                     /locus_tag="5H_04062016_scaffold_1_prodigal-single_349"
     CDS             complement(243007..243363)
                     /product="Gp53 id=2977079 bin=GWA2_Bacteroidetes_42_15
                     species=Sphingomonas phage PAU genus=unknown
                     taxon_order=Caudovirales taxon_class=unknown
                     phylum=unknown tax=GWA2_Bacteroidetes_42_15
                     organism_group=Bacteroidetes"
                     /codon_start=1
                     /transl_table=11
                     /translation="MNKEFILCAAIWINDGVEHEGQPENINTGFVICGRRHHNCYQTI
                     KSLTNQTPNEKVGDLIKSMSTEEQRKHQGFVTSLDRYVDRKEGWNIAKENNQIQFGLS
                     ASDNGDDSILISENLY*"
                     /db_xref="gwa2_scaffold_19669_5"
                     /db_xref="A0A0F9UJ41_9ZZZZ"
     gene            complement(243372..244307)
                     /locus_tag="5H_04062016_scaffold_1_prodigal-single_350"
     CDS             complement(243372..244307)
                     /product="hypothetical protein"
                     /codon_start=1
                     /transl_table=11
                     /translation="MKKESLIGKFYLPSDNNYVIDLSKGKQYSEFTFFDSKLCKIISE
                     PFNCKRNLNFNGDTTENEMILVEYNNSTYSVLFDENNVRLQQKPLFFTYDGVPIYNKD
                     QIVYAVSAKKFSIGYHYHTLPLTDVEGDDYVFSSVEARDKWVEEQNKKIILGSNNVEF
                     EFGDTLYFIDDHFNVYDKMVTQFTFNKLEIKFKNKTVYNNYEEAIKGSYILFGIMYRD
                     LVDKFDDEFFKFQYHIAPRDYPKYIKYKDLKKDFLLKYLAGYFNSDKYKEDNYYIIMN
                     DYKVHPIEDSAINDVVFYDEDDARLAARIMKTYLQ*"
     gene            complement(244338..244658)
                     /locus_tag="5H_04062016_scaffold_1_prodigal-single_351"
     CDS             complement(244338..244658)
                     /product="hypothetical protein"
                     /codon_start=1
                     /transl_table=11
                     /translation="MAIEVIKGKVDMPKTTDRRFKYTCNNGNINSYWYVYDSMNNNKR
                     LAKGKFEDMAFHCLVLNKNYYRSLEDELRSLMVKVDYGQPTINELERVDELTRIKYTY
                     KQPK*"
     gene            complement(244721..244954)
                     /locus_tag="5H_04062016_scaffold_1_prodigal-single_352"
     CDS             complement(244721..244954)
                     /product="hypothetical protein"
                     /codon_start=1
                     /transl_table=11
                     /translation="MDDKLIDNFMELERSLRVPVKISYDEVDRIVLNRLISIRNSNVN
                     KNMNLDFIDQTIKWFLSEEEFQKYVIDGLEIKY*"
     gene            complement(244947..245267)
                     /locus_tag="5H_04062016_scaffold_1_prodigal-single_353"
     CDS             complement(244947..245267)
                     /product="hypothetical protein"
                     /codon_start=1
                     /transl_table=11
                     /translation="MNKFKVKISPTYYSDDYFVLKYTTNGIFWRTLRHYEFDIMVERA
                     YMVKKSWHYTDAKYVISEFKTLDDIKKYEEKELKQVKIENEARDKKNKENKINKRKIY
                     KKYG*"
     gene            complement(245290..245517)
                     /locus_tag="5H_04062016_scaffold_1_prodigal-single_354"
     CDS             complement(245290..245517)
                     /product="hypothetical protein"
                     /codon_start=1
                     /transl_table=11
                     /translation="MSRKFILKALIYLIIANGLVTLIFWSYDFNAELYMEYQNNPIWM
                     LYALANIGGLIVTIFNHSLNTTSGMISDLFS*"
     gene            complement(245510..246616)
                     /locus_tag="5H_04062016_scaffold_1_prodigal-single_355"
     CDS             complement(245510..246616)
                     /product="hypothetical protein"
                     /codon_start=1
                     /transl_table=11
                     /translation="MNDRKGSKVIRIFDDVSSHQKLKDYVVLEDTWIDGNNKILYNQN
                     NEELVVLGYTVITEEHLMLYSGIKVKFACIKLNKKVNIGDILYTEKKSETMKKYYIKE
                     QEIKIGDEITINGIKTTFTEKLLNDNPNMFKIVNNVNTGMSLMDCVVGETYEYVWDGG
                     DFIPRKELNFRILPPEKTNYNPMKIHKKSLLFITHDGVEIYDENKIIYGCANINNTQY
                     FVGDRKCKHALKEFSEINVDSFIWFSTEKARDNWIRLQIFKIREGYENQLVGLSGEIT
                     NLKNYKDKYQVYRWLRKNDPKLYWTKVLLLIADDLNDGEEGNSEICLECNTYVINSGT
                     DIYSPFRFVSAEAGNKAIKIMGDKLDYIYKYLYE*"
     gene            complement(246609..247139)
                     /locus_tag="5H_04062016_scaffold_1_prodigal-single_356"
     CDS             complement(246609..247139)
                     /product="hypothetical protein"
                     /codon_start=1
                     /transl_table=11
                     /translation="MKVLEIRSNSIKVEGYNGQPLLVARYEDENGIYFLNENLEKQYT
                     IVQDIKVDDNSKKHIVIKELPDADVGTEVIWDDINCMYKYKKKNRVGLIDTNYLNREE
                     VLENTTYFCDADHYPEYYGFHYPVLSRKDVLDLFKDIFDSLTNNTSITHKKRSFDKCL
                     RNLCKEKAEEILKNDE*"
     gene            complement(247333..247845)
                     /locus_tag="5H_04062016_scaffold_1_prodigal-single_357"
     CDS             complement(247333..247845)
                     /product="hypothetical protein"
                     /codon_start=1
                     /transl_table=11
                     /translation="MNKNENLDVLPNMFLDKTHNAFRDINKDNIKITYDDGINIYINE
                     YTLYHTVNSGFEIENEFEMINEINLKFTNNNVKRVLPLLMIVRNYLYNNDLKASLIKR
                     NDFANDLINNKFKTNKIKEEWLNDHKFRFSKLAEDFDFEIPKIKLITKNDIYDVLDIE
                     QKYNKMILIK*"
     gene            complement(247863..248045)
                     /locus_tag="5H_04062016_scaffold_1_prodigal-single_358"
     CDS             complement(247863..248045)
                     /product="hypothetical protein"
                     /codon_start=1
                     /transl_table=11
                     /translation="MDINNLEEAKRRINGVEKAFLDTIVEVSDIYSDLTTEEIGAAML
                     RILQSMNDDEINKQCK*"
     gene            complement(248270..248476)
                     /locus_tag="5H_04062016_scaffold_1_prodigal-single_359"
     CDS             complement(248270..248476)
                     /product="hypothetical protein"
                     /codon_start=1
                     /transl_table=11
                     /translation="MNMETIIDYSFVILSEYKDLIDGTPNFHHNPAVEVTGQSTVAQF
                     LDSMQKNSNTEGLSIVNINFKVVE*"
     gene            complement(248497..248799)
                     /locus_tag="5H_04062016_scaffold_1_prodigal-single_360"
     CDS             complement(248497..248799)
                     /product="hypothetical protein"
                     /codon_start=1
                     /transl_table=11
                     /translation="MAYLRCDECGASTTHQGSWDTPITILCEKCSKLKNNTSITQDVI
                     EYEEEQAIVDNTNIMDRKVILTDEEKPYIQRFFLETDDLNLIERCKLMRMLKISSL*"
     gene            complement(248831..249046)
                     /locus_tag="5H_04062016_scaffold_1_prodigal-single_361"
     CDS             complement(248831..249046)
                     /product="hypothetical protein"
                     /codon_start=1
                     /transl_table=11
                     /translation="MRIYQLKTAEEFYKSISGNFTTAELMQMYAEDVAKRFAAECVNE
                     TLGNKMEVSNSLHSKIESKYRSIIWDN*"
     gene            complement(249052..250104)
                     /locus_tag="5H_04062016_scaffold_1_prodigal-single_362"
     CDS             complement(249052..250104)
                     /product="hypothetical protein"
                     /codon_start=1
                     /transl_table=11
                     /translation="MKNLKLILFESQETPKDGDIVINTEYGHIKPIFILTQKVIDSWS
                     NAHMTYSHLKKCHFLLVDTEAEINEGDLVYRFYDSSDSHVGIATPKGDELKRVKDNRV
                     WKIVASTNQFLEIMYHEKYPDGNHKGVKTITSLPEISDDSIDMLIEYIDENNEIPEFV
                     GVEEDMGFPDGRSFKEGDENHPDIIKWLNINWDGTIDINIPEETNLDIELKAYGIPKS
                     VWDESQIIAQQHVVTYEIASKLKELGFDDECLYSYFQDKTLASEAKWINYNSSETLIS
                     APLWQQAIDFFREEKNIIVKYSGFFLSGYLNSYWQVCIENDGTTSEKCYSGTTDTIEE
                     SRVNALLKAIKLCNIK*"
     gene            complement(250112..250282)
                     /locus_tag="5H_04062016_scaffold_1_prodigal-single_363"
     CDS             complement(250112..250282)
                     /product="hypothetical protein"
                     /codon_start=1
                     /transl_table=11
                     /translation="MKYTIKLIPIIYDECYEDTFAYHIEKDKILATKDYGKSASKHGF
                     KILNIQNNWNTK*"
     gene            complement(250279..251022)
                     /locus_tag="5H_04062016_scaffold_1_prodigal-single_364"
     CDS             complement(250279..251022)
                     /product="hypothetical protein"
                     /codon_start=1
                     /transl_table=11
                     /translation="MKTMRVKPVFVDTTDKSSVIVLDDNSNRLVLTKPFEAAWGHKEI
                     ILISLDGNVKINVKDKIYHVGRNQIFTVSHFVENGLTKTIICEDMFGLPNDNLRFIVS
                     DCAKVIATHDQLSPEYIERFIEEFNNGNVKDIEIKGELLALHGKTLLPCSPSNNESNS
                     DMSIYKFHPKLVNGFVDIVEEKSDFYNGWLNLSDEDKEVIFPKRNNQEEKTYTYDEMC
                     RNMQKYLNEYVYSGGKYITPMKWLKNNTK*"
     gene            complement(251093..251395)
                     /locus_tag="5H_04062016_scaffold_1_prodigal-single_365"
     CDS             complement(251093..251395)
                     /product="hypothetical protein"
                     /codon_start=1
                     /transl_table=11
                     /translation="MGIFNQVIIPIPMNGGGHIESKVLLALYIILNLLFLSIWVYNFF
                     KFKINIQKKKSMWTDNIYSYIFKDELLGYNMPTQIFLAFNGTHVIVWLVFKLSTIL*"
     gene            complement(251423..251911)
                     /locus_tag="5H_04062016_scaffold_1_prodigal-single_366"
     CDS             complement(251423..251911)
                     /product="hypothetical protein"
                     /codon_start=1
                     /transl_table=11
                     /translation="MKLYTLSTFECQGYTTANWFFATSREEAERLTEEAYNKVKEVKS
                     KLERKDKLQKLLWKDYHNISENEYNALCEKHNIKLDPNNSKILKIKSPEDYDAYYKKI
                     DDMRKKIQSGLAWKLLCKIEDHYYNLNREELLHESLDELKKRIKVIDANKVLPLIQQD
                     GD*"
     gene            complement(252408..252908)
                     /locus_tag="5H_04062016_scaffold_1_prodigal-single_367"
     CDS             complement(252408..252908)
                     /product="hypothetical protein"
                     /codon_start=1
                     /transl_table=11
                     /translation="MNKTILIISLLILTLTQMSCVSTSILSDAEYSTEINVNKSKDSL
                     FVECNLWAVDVFNSSKTVIQYSDKEYGVFKGKYVIDYFNSESFTTEYKGIFTVYVDDN
                     YTKLIIKPYGTSIYNEKMLYDKIYFVLKSFHNYFNKPDPKYEFEIEKPKSNNNTYRYY
                     NNPIGR*"
     gene            complement(252914..253411)
                     /locus_tag="5H_04062016_scaffold_1_prodigal-single_368"
     CDS             complement(252914..253411)
                     /product="hypothetical protein"
                     /codon_start=1
                     /transl_table=11
                     /translation="MKKIILLLMIAFVGIINTVDAQKEINFFSMGITTNYIESEILEV
                     DDEAAFMFSIDYNWLHLDYSNSLREYNNDKDNLHWYGGNVGVNFKLSNPSGYKPLIYI
                     TPKIGYVVSEQIYGNIVTYREGKMNGGIQLTLSQHDTSITMGTGTIQRIYFTIGINLN
                     YKQKQ*"
     gene            complement(254254..255594)
                     /locus_tag="5H_04062016_scaffold_1_prodigal-single_369"
     CDS             complement(254254..255594)
                     /product="hypothetical protein"
                     /codon_start=1
                     /transl_table=11
                     /translation="MKDNIEYFFIESQKKIKIGDVININGTNTPVTRRLITLNPDMFR
                     VVNNTKKEDKTHLGGSSINFSSSLAFATTPNGLFKKLNISNWDLTNITDLSDIGKKTI
                     FTTFDGVQIYDEDQILYGVPINHPILNIGDVDLYINKPVNFAKDNNIFWNWFSSKYDR
                     QRWIIENSKYIKYVGHLVDNTILFSGRCFYKDNISDYLEFSNNYWDFKPIKEEEYVGY
                     LIKEFKKKYPDNVLGSFSFDSDNLNLYFKYKNNISIKIYDVLNDKWYLDAHINQYDEI
                     IHPDDDCYFFLIDNTNKYIKDIISKDKFKNILISIENKNKQYNKKHSIGDFFVSKSKK
                     TTHDHWYKIQRRKYTDKLDVEYFGFANKKEKALHLLNVIAKDLNNGWSFDYSNPNCNG
                     SVIVYDGHQNKFLVMSCVEDPSVTDVVFKNRVDAETTIKIMGDYLYNLVNKNLI*"
     gene            complement(255631..255707)
                     /locus_tag="5H_04062016_scaffold_1_prodigal-single_trna_17"
     tRNA            complement(255631..255707)
                     /product="Met"
     gene            complement(255770..256342)
                     /locus_tag="5H_04062016_scaffold_1_prodigal-single_370"
     CDS             complement(255770..256342)
                     /product="hypothetical protein"
                     /codon_start=1
                     /transl_table=11
                     /translation="MSKTYKFHPENKVFTIGDEIIYNNLKFTLTKDVIDNNPEIFTEI
                     EEKLFRTINGTNIYPDYRYYYVEYDYLRINSVIIDKYNYTYYKNTYLFKTLEEAEKDL
                     YNYITSNAEDYSLTDNISIHKFLMVISKHLNGEWKPTEHNDKFIIMSDFTVDKITDLA
                     LIDVVFKSKSTADRAVDIIKLFLFKLKKLS*"
     gene            complement(256368..256442)
                     /locus_tag="5H_04062016_scaffold_1_prodigal-single_trna_16"
     tRNA            complement(256368..256442)
                     /product="Arg"
     gene            complement(256569..256751)
                     /locus_tag="5H_04062016_scaffold_1_prodigal-single_371"
     CDS             complement(256569..256751)
                     /product="hypothetical protein"
                     /codon_start=1
                     /transl_table=11
                     /translation="MIKNRNDIIRDFNRDVGFTPDISILNYLMEDVLDEDDAEHLYKV
                     HEYIKWLEDKYSNFNK*"
     gene            complement(256771..256965)
                     /locus_tag="5H_04062016_scaffold_1_prodigal-single_372"
     CDS             complement(256771..256965)
                     /product="hypothetical protein"
                     /codon_start=1
                     /transl_table=11
                     /translation="MKNIIKLILLVFVIVVGFKAYNKSQTNEKGIWYNVGVSSKETAL
                     YVVQWSKPVVQSIKDGFQSE*"
     gene            complement(256986..257225)
                     /locus_tag="5H_04062016_scaffold_1_prodigal-single_373"
     CDS             complement(256986..257225)
                     /product="hypothetical protein"
                     /codon_start=1
                     /transl_table=11
                     /translation="MKDEWLKITISSYSNELLKELYIELKKVGNMKKPYYANKSIKLK
                     ELFNMSNQKYWLDQYHEIKFELETEILYRISIDLF*"
     gene            complement(257240..257560)
                     /locus_tag="5H_04062016_scaffold_1_prodigal-single_374"
     CDS             complement(257240..257560)
                     /product="hypothetical protein"
                     /codon_start=1
                     /transl_table=11
                     /translation="MKCYVIKSNHGNQSGFNRKWELIDECYSIKEAKNVLRDLAFNCS
                     DDIIERNRAPFDTKTHEYLYTKNDTSFEYDGYKYVIITRKDVVDRMIFNGGSMGYQPN
                     FIEF*"
     gene            complement(257579..257944)
                     /locus_tag="5H_04062016_scaffold_1_prodigal-single_375"
     CDS             complement(257579..257944)
                     /product="hypothetical protein"
                     /codon_start=1
                     /transl_table=11
                     /translation="MNKKKENIIVYCVWVNGRDIDDENQHFPIDTNVEGDWHSDFKRA
                     FTDYYGAIGFEYDEFGDASNDLYKDYIVILFSININIEKFENMFDLDFDIDNDDVQEM
                     IPYYINYDFNIVAERISEF*"
     gene            complement(257960..258121)
                     /locus_tag="5H_04062016_scaffold_1_prodigal-single_376"
     CDS             complement(257960..258121)
                     /product="hypothetical protein"
                     /codon_start=1
                     /transl_table=11
                     /translation="MTKNTLRVINEMANSLKERYDAISKMDAAKFLKELYPNMTLKEF
                     MEAYKFAYE*"
     gene            complement(258138..258431)
                     /locus_tag="5H_04062016_scaffold_1_prodigal-single_377"
     CDS             complement(258138..258431)
                     /product="Uncharacterized protein n=1 Tax=Alistipes
                     putredinis DSM 17216 RepID=B0MZH9_9BACT"
                     /codon_start=1
                     /transl_table=11
                     /translation="MKKELTVIFRKYSNGDVIALFPYELENAYGDVLSYMHIGQHSIA
                     TYNFVIRNTKLATEEEYSDLLNELKGIYDGHKIKVLKRMNGRKYRNELGRILF*"
                     /db_xref="UniRef100_B0MZH9"
                     /db_xref="B0MZH9_9BACT"
                     /db_xref="rbc:BN938_1819"
     gene            complement(258511..258672)
                     /locus_tag="5H_04062016_scaffold_1_prodigal-single_378"
     CDS             complement(258511..258672)
                     /product="hypothetical protein"
                     /codon_start=1
                     /transl_table=11
                     /translation="MDKKSTMETIIEIYNDKIEQGRFEALMAISNYLHYEAKLSDKDI
                     DRIFLLFND*"
     gene            complement(258693..258899)
                     /locus_tag="5H_04062016_scaffold_1_prodigal-single_379"
     CDS             complement(258693..258899)
                     /product="hypothetical protein"
                     /codon_start=1
                     /transl_table=11
                     /translation="MATIRKKLNVHPSKIFYTYLYPLYAKEFLFGDSYQEFIELIEED
                     FILTVRQKNAIETAWEEKEEIIST*"
     gene            complement(258910..259203)
                     /locus_tag="5H_04062016_scaffold_1_prodigal-single_380"
     CDS             complement(258910..259203)
                     /product="hypothetical protein"
                     /codon_start=1
                     /transl_table=11
                     /translation="LYCNHKTKTNMKKFYYTFEKETKDFSDGLFYFSGKVIIFIYDIQ
                     NNIIVPFDEEIEYNIDNIHKTEDLDIINMVESVISNHLYEKHNIKSNFKLSYL*"
     gene            complement(259256..259675)
                     /locus_tag="5H_04062016_scaffold_1_prodigal-single_381"
     CDS             complement(259256..259675)
                     /product="hypothetical protein"
                     /codon_start=1
                     /transl_table=11
                     /translation="MKTIKGTFIDTGSHGYLSIAKKDLIAIEYPYEKISRYSGHNLTR
                     VFLEEDCDASDLVEFCREKKIPFDFKESYNPNFSITHNYEHELFNIKFNIGDKYVMAD
                     NSIGEVIENKNKIIISVGYMRYKLPKTNPFKYIKSVL*"
     gene            complement(259768..259944)
                     /locus_tag="5H_04062016_scaffold_1_prodigal-single_382"
     CDS             complement(259768..259944)
                     /product="hypothetical protein"
                     /codon_start=1
                     /transl_table=11
                     /translation="MACIISLIDPTKNKAVKTLTIDENYANAEKKVKELNTNISKMKP
                     NKKGFFWSVTTINV*"
     gene            complement(260505..260759)
                     /locus_tag="5H_04062016_scaffold_1_prodigal-single_383"
     CDS             complement(260505..260759)
                     /product="hypothetical protein"
                     /codon_start=1
                     /transl_table=11
                     /translation="MGVLSCDKNGCDNIMCDTCVNGEYYICNECKDEFKNWIKTQSPL
                     YLDSNEFIYDKFKEFMAMEKKYIDYDTHNVIDKFFNEYYY*"
     gene            complement(260772..261152)
                     /locus_tag="5H_04062016_scaffold_1_prodigal-single_384"
     CDS             complement(260772..261152)
                     /product="hypothetical protein"
                     /codon_start=1
                     /transl_table=11
                     /translation="MNFYPKSKIDYRKDIKFKMFNQYADYLASRSISVGNRQINEAIH
                     YYSIINSLEGKRFKLKLMTLNPFFKIRLLLIGKLSKYYRVYERLISIMEYYDRKINRL
                     KIIAKNNHKQGYLLHLNINSEILN*"
     gene            complement(261163..261921)
                     /locus_tag="5H_04062016_scaffold_1_prodigal-single_385"
     CDS             complement(261163..261921)
                     /product="hypothetical protein"
                     /codon_start=1
                     /transl_table=11
                     /translation="MKTINGITLTGKKAKRLSDGKIFEIIIPSMELGYFKSLVYLKEC
                     GYDINKYIENLIVELNPHRFKTLTTQEISDEFIINTPYDEAVKLQDDEGYVYCEGFGK
                     IHIDNWRIKGEQDMKKLICENCKSIHEEGSKRCYCGSTTLSPTHPSNKTDREKAMEWW
                     NNLSMLKKHGLALTYYKRKPDSLTGREIEHIWNMEFVWKKSERKSDGKLWGDDGERLY
                     TKEDVEFLIMQSHIARNKMTDPYNQIPEWIENNL*"
     gene            complement(262079..262164)
                     /locus_tag="5H_04062016_scaffold_1_prodigal-single_trna_15"
     tRNA            complement(262079..262164)
                     /product="Leu"
     gene            complement(262646..262840)
                     /locus_tag="5H_04062016_scaffold_1_prodigal-single_386"
     CDS             complement(262646..262840)
                     /product="hypothetical protein"
                     /codon_start=1
                     /transl_table=11
                     /translation="MTEDVLVESIKNRNNETHNVSIREKKVGILQTLTNMLVTHKNLS
                     GNTDITSKIEKEINNLLDNF*"
     gene            complement(262902..263216)
                     /locus_tag="5H_04062016_scaffold_1_prodigal-single_387"
     CDS             complement(262902..263216)
                     /product="hypothetical protein"
                     /codon_start=1
                     /transl_table=11
                     /translation="MDFKTVLLTEFLDCGYADVDFLEREMKNFDVEIEDVEIESDDNF
                     NSIIESVYLTALNKFDVDPFDEEWEDRISIFTNYLDSHLWIDNEEMKSIDDLKEIFEK
                     NQ*"
     gene            complement(263287..263787)
                     /locus_tag="5H_04062016_scaffold_1_prodigal-single_388"
     CDS             complement(263287..263787)
                     /product="Putative uncharacterized protein n=1 Tax
                     =Alistipes shahii WAL 8301 RepID=D4IP50_9BACT"
                     /codon_start=1
                     /transl_table=11
                     /translation="MSKVSQNTVGEFVGREVYSNVTDIVQDLIETNKIELFEYCTPKC
                     IYEGEEYTQEEIDKIIEDRDEKIDQLNDELHEVISEEQEIEVEEKISQLEEKIEELGN
                     LDFDEYPEPLEYWIVSPFLAEKLKDRGEVIIDEYMAPIWGRETSGQAILLDGVMVDIV
                     KSLKNF*"
                     /db_xref="UniRef100_D4IP50"
                     /db_xref="ash:AL1_24940"
                     /db_xref="D4IP50_9BACT"
     gene            complement(263887..264060)
                     /locus_tag="5H_04062016_scaffold_1_prodigal-single_389"
     CDS             complement(263887..264060)
                     /product="hypothetical protein"
                     /codon_start=1
                     /transl_table=11
                     /translation="MQAVEFYYDNVYSHYKTIDEITNGFLINMFYSGKPNDVIKFFDY
                     TTGKKWKVKFIKY*"
     gene            complement(264071..264196)
                     /locus_tag="5H_04062016_scaffold_1_prodigal-single_390"
     CDS             complement(264071..264196)
                     /product="hypothetical protein"
                     /codon_start=1
                     /transl_table=11
                     /translation="METVTWKIAKQHQHDASGVQNPEKWLWSKKNGVYYPLCKKL*"
     gene            complement(264370..264837)
                     /locus_tag="5H_04062016_scaffold_1_prodigal-single_391"
     CDS             complement(264370..264837)
                     /product="hypothetical protein"
                     /codon_start=1
                     /transl_table=11
                     /translation="MNRDQMILAKSKGKLPFKVIKNDKVKFSLGESFEQTQSKFKDWT
                     IIQISWDEFESNYKFFTVMNVKQILKDLSSVHINIQKITIGVADIYGQHELVIEETGH
                     SFKTVSFGKLGGISESFYPKPEFNFKRTSEFGYDSLYELMNHPFKFKDFVDSI*"
     gene            complement(264830..265198)
                     /locus_tag="5H_04062016_scaffold_1_prodigal-single_392"
     CDS             complement(264830..265198)
                     /product="hypothetical protein"
                     /codon_start=1
                     /transl_table=11
                     /translation="MLFEFGKYTEITDFAFKENPEYEENKYIRIFICPDVWDYHLVRI
                     LKGYGKDYENDEDSYIMERDKIPMEKKGQGLTIRKVRDIVQNDLMENWDYYQSYDLND
                     LIDRIDGGFGILNLKTVQYE*"
     gene            complement(265206..265847)
                     /locus_tag="5H_04062016_scaffold_1_prodigal-single_393"
     CDS             complement(265206..265847)
                     /product="hypothetical protein"
                     /codon_start=1
                     /transl_table=11
                     /translation="MFKKVKKYTIKYSKAGFYQYADFFENEDGIINDPSFYPQYVKPD
                     EVPSLDNVNTIDEILSIIKKFSFSGQAEIYLIDEQPVMFANATNIQEGIKKIGDEVND
                     FINGKIKEFFIETILPLLNENKFKISTSWIGRPILIYKNEDGEWDNIEAYSDINIFIE
                     YVCYQFLNKIRFNTDKINFKNEVGRVSMDYFARLIHNLDYNELKEIGIFIDIK*"
     gene            complement(265940..266218)
                     /locus_tag="5H_04062016_scaffold_1_prodigal-single_394"
     CDS             complement(265940..266218)
                     /product="Marine sediment metagenome DNA, contig:
                     S01H4_C04041 {ECO:0000313|EMBL:GAG65428.1};  TaxID=412755
                     species="unclassified sequences; metagenomes; ecological
                     metagenomes.;" source="marine sediment metagenome.;""
                     /codon_start=1
                     /transl_table=11
                     /translation="MTIWKFELEFNDITKISIPEGAEILTVQIDQKTNTPCIWALVDT
                     CNDKEVRFFELFGTGQEIYFDMGVDRVYIGTYQYQMGGFVGHVFERIF*"
                     /db_xref="X0ZY77_9ZZZZ"
     gene            complement(266240..266494)
                     /locus_tag="5H_04062016_scaffold_1_prodigal-single_395"
     CDS             complement(266240..266494)
                     /product="hypothetical protein"
                     /codon_start=1
                     /transl_table=11
                     /translation="MNDYFENIDVVLISYFRGSKFKDLDYKHNEEIDVKGFLTTTKER
                     YINYVISDILSKGYNIMLKPSKVLPHILYLSIDDKNFKQR*"
     gene            complement(266513..266731)
                     /locus_tag="5H_04062016_scaffold_1_prodigal-single_396"
     CDS             complement(266513..266731)
                     /product="hypothetical protein"
                     /codon_start=1
                     /transl_table=11
                     /translation="MQYIEINKNGESLGTLRTEFYSYQIAEFLKEFKPTTNKKFIDEF
                     VWFVINKDNSNKFIDVFYVDDLIDITKL*"
     gene            complement(266751..267167)
                     /locus_tag="5H_04062016_scaffold_1_prodigal-single_397"
     CDS             complement(266751..267167)
                     /product="hypothetical protein"
                     /codon_start=1
                     /transl_table=11
                     /translation="MLNCLDSIFICCMFVIENKNEPVKQKEMIKNSVLQEIENWKKDN
                     NIRAKAKYVPLLECYRRIHQFNNGDIDTELLFPALLSEVKQIKEYVEPTYARLTPRAI
                     NWYKLTNEGKKIIRDLINRINWNQDELNQWIFDLNY*"
     gene            267302..267502
                     /locus_tag="5H_04062016_scaffold_1_prodigal-single_398"
     CDS             267302..267502
                     /product="hypothetical protein"
                     /codon_start=1
                     /transl_table=11
                     /translation="MNEELDFSKDQHLMSIRKDGEWLGHIEIENGELVTNGFVGNNTY
                     DNFVELIRGLQGHGLEFDDIFF*"
     gene            267513..267701
                     /locus_tag="5H_04062016_scaffold_1_prodigal-single_399"
     CDS             267513..267701
                     /product="hypothetical protein"
                     /codon_start=1
                     /transl_table=11
                     /translation="MNKGDFIYYYSKENGMIPAKIIKVNDKTFKIGGDFPKGSTVRIV
                     KKDNCILQSDWLKENELN*"
     gene            267784..267984
                     /locus_tag="5H_04062016_scaffold_1_prodigal-single_400"
     CDS             267784..267984
                     /product="hypothetical protein"
                     /codon_start=1
                     /transl_table=11
                     /translation="MKKIYYTIEKDYECGFKTINLYSIENNELITVGDIETNIENISI
                     SEIQRYLDNNGMGDEEFEFVLL*"
     gene            268075..268335
                     /locus_tag="5H_04062016_scaffold_1_prodigal-single_401"
     CDS             268075..268335
                     /product="Uncharacterized protein {ECO:0000313|EMBL
                     :AKH46761.1};  TaxID=186617 species="Viruses;
                     environmental samples.;" source="uncultured marine
                     virus.;""
                     /codon_start=1
                     /transl_table=11
                     /translation="MSFKDFKIVKQGNNFVVVENEDQVALFSYDSLIAVKDLGSGEIT
                     LNERYWNYSATTGKHRNEFLGEGIAETRKKIKSGEYIVEDLG*"
                     /db_xref="A0A0F7L6X1_9VIRU"
     gene            268682..268984
                     /locus_tag="5H_04062016_scaffold_1_prodigal-single_402"
     CDS             268682..268984
                     /product="hypothetical protein"
                     /codon_start=1
                     /transl_table=11
                     /translation="MKTVIRDENGSVSKLYLCHIKGFPAYGVKEEVETIIETPITEEM
                     VAKMNKDKFINLSLDHINNIIHTWEFKYEILKANGYKFNLFFDVDSVIASMKKPKG*"
     gene            269074..269613
                     /locus_tag="5H_04062016_scaffold_1_prodigal-single_403"
     CDS             269074..269613
                     /product="hypothetical protein"
                     /codon_start=1
                     /transl_table=11
                     /translation="MSTPNFANRNASKYFVLEIEDDFEYDMQKEDIQYYLSEHGYEEM
                     DSRPHDDNRSYPSVIIAQKSVEKYFGDFSVEIIINVLIRSGYYAGVNLDWEIEIETPY
                     DKYNDEIPEKDWIIDQFEDEGYSRGFGTIQSKNVLNFIDKTIIQLSEETEEHLGKLTE
                     TYVRTALFSNGEAIYEKVS*"
     gene            269772..270029
                     /locus_tag="5H_04062016_scaffold_1_prodigal-single_404"
     CDS             269772..270029
                     /product="hypothetical protein"
                     /codon_start=1
                     /transl_table=11
                     /translation="MKMSDIRTENKFNLVDRFNNDEGLYSLLFINSYEGSFSEVEKEV
                     RKMFVCTDEQMEFLNLNFHFPSFTKEELVEYSQKELEEFPF*"
     gene            270041..270253
                     /locus_tag="5H_04062016_scaffold_1_prodigal-single_405"
     CDS             270041..270253
                     /product="hypothetical protein"
                     /codon_start=1
                     /transl_table=11
                     /translation="MSMWEKAYKNTKKIKNNYFGFDRVCGACGVKTDIKQNNKPERQV
                     LGNSIETIVYCSACNNPFVTSHLYGS*"
     gene            270353..270589
                     /locus_tag="5H_04062016_scaffold_1_prodigal-single_406"
     CDS             270353..270589
                     /product="hypothetical protein"
                     /codon_start=1
                     /transl_table=11
                     /translation="MDIVNVIVSEKPTGFILSIDSFIVHEEQLKDDVIAEAEKRYVNL
                     CIENDIDEVVAEESIEEGCIENTERLISIIWSYD*"
     gene            270683..270880
                     /locus_tag="5H_04062016_scaffold_1_prodigal-single_407"
     CDS             270683..270880
                     /product="hypothetical protein"
                     /codon_start=1
                     /transl_table=11
                     /translation="MRNDIRHYSDEELSINFMNDEGLYSILQNASSFDEIKELADELF
                     ICTLDQLDNLKETWEEEQEEE*"
     gene            271262..271858
                     /locus_tag="5H_04062016_scaffold_1_prodigal-single_408"
     CDS             271262..271858
                     /product="hypothetical protein"
                     /codon_start=1
                     /transl_table=11
                     /translation="MTISVEDRFQTILSAIENTNSIYDEIEIVSEYGDHGYDLEEGKK
                     AILLSNWNVFDKFPNIMEFLEENFELEWSDEWVVDYTNDRCFRSSPDSYGWQPQFVIL
                     DGEVMGVDELNEMDEDDFIEFLEKEDYLNNPKNAINLYGFEPKGEGIDEDDYLMFERG
                     CDPSKMLEEALEKYPEKNFYFVVDSVAQFGLNFSLYML*"
     gene            272190..272459
                     /locus_tag="5H_04062016_scaffold_1_prodigal-single_409"
     CDS             272190..272459
                     /product="hypothetical protein"
                     /codon_start=1
                     /transl_table=11
                     /translation="MKVFNSLTEYEKQARINDIIVLGGKGLMDGIKSLGSKHDTLKVS
                     GFKIDGSVLIKKYRGRTNFVVGAGSYDQEVALLTKKEFNDLPVLY*"
     gene            272480..272848
                     /locus_tag="5H_04062016_scaffold_1_prodigal-single_410"
     CDS             272480..272848
                     /product="hypothetical protein"
                     /codon_start=1
                     /transl_table=11
                     /translation="MEFLFNEKTYTKEQIKAINKFKSCFRIFFEGCTYEYIEQIYETH
                     IPIRNFEITNLTFDFPKNDMIVTIRLENPGILIGKGGGTIDSLKEYITDVFNGQFKNV
                     ELNIVESKLWRQTFIPELEY*"
     gene            272872..273129
                     /locus_tag="5H_04062016_scaffold_1_prodigal-single_411"
     CDS             272872..273129
                     /product="hypothetical protein"
                     /codon_start=1
                     /transl_table=11
                     /translation="MTSEHFLLGTLKCIQQGLFDDVHDMRVNASLVIRNVKKPPVKNK
                     FYGVYMFLFSLSNGYYSKYNHIKSLSHKTLKDFYRQKYSRV*"
     gene            273211..273447
                     /locus_tag="5H_04062016_scaffold_1_prodigal-single_412"
     CDS             273211..273447
                     /product="hypothetical protein"
                     /codon_start=1
                     /transl_table=11
                     /translation="MKNEPWDLVEKYYPNYYGCDLIARNSDLSKLMQKDYEVGSEAEY
                     LLHTEFNGILNNQKIELEYYKTLSEIFEKTLSNI*"
     gene            273533..273748
                     /locus_tag="5H_04062016_scaffold_1_prodigal-single_413"
     CDS             273533..273748
                     /product="hypothetical protein"
                     /codon_start=1
                     /transl_table=11
                     /translation="MYQKLTNIDKAFNDWRKEYETKVILCNYPDSNNINLEMLDGLNN
                     VEKLELLNRINDYKHERAKDFKFISMN*"
     gene            274084..274404
                     /locus_tag="5H_04062016_scaffold_1_prodigal-single_414"
     CDS             274084..274404
                     /product="hypothetical protein"
                     /codon_start=1
                     /transl_table=11
                     /translation="MEPIKATGVAYKCGNLFFEFNQNNIGVSDLIKGLREAEEVIRKK
                     HPEVENGDLWFNFGEDDTTVTTINDLKHDLNLSHSDPNRMFIEEKIGMTVDDPNCILQ
                     VFYS*"
     gene            274543..274797
                     /locus_tag="5H_04062016_scaffold_1_prodigal-single_415"
     CDS             274543..274797
                     /product="hypothetical protein"
                     /codon_start=1
                     /transl_table=11
                     /translation="MKKPYITKTVNNTFAIFIPYEWIETINATQWTSIIIAMESWAIW
                     KKNIEPNYTGWEFSNELTPESIQHAFKRCSGETAEIILPN*"
     gene            274808..275038
                     /locus_tag="5H_04062016_scaffold_1_prodigal-single_416"
     CDS             274808..275038
                     /product="hypothetical protein"
                     /codon_start=1
                     /transl_table=11
                     /translation="MRTFKVFSFINREYVDKTFFSLIGVKKYIENDLYFFDSNNYGVY
                     EYVNNKIESYCSAKHIFNSENLNLTESIKDLV*"
     gene            275130..275402
                     /locus_tag="5H_04062016_scaffold_1_prodigal-single_417"
     CDS             275130..275402
                     /product="hypothetical protein"
                     /codon_start=1
                     /transl_table=11
                     /translation="MFKEFKVVAVSENTNSFGLRGFIAVARDGDAFQAAANSINIPQK
                     DAILRMPFLKDIDGKPTKKINYVVGGYEIPEKLDNCPADAVKEIWS*"
     gene            275498..275731
                     /locus_tag="5H_04062016_scaffold_1_prodigal-single_418"
     CDS             275498..275731
                     /product="hypothetical protein"
                     /codon_start=1
                     /transl_table=11
                     /translation="MNYEDLTYKVVWNGKQATEDVGDKFEFEFSPFKEGFSEEEWNEM
                     GTLEKDCIIEEEVKEEFYSKYWFSFQYKENENV*"
     gene            276247..276681
                     /locus_tag="5H_04062016_scaffold_1_prodigal-single_419"
     CDS             276247..276681
                     /product="hypothetical protein"
                     /codon_start=1
                     /transl_table=11
                     /translation="MKVNYVDGESFCRYNGVLMNPENMKKTFGFNGELEEIEINDKTI
                     IIMYGDDDLIYVDSDNIADAIYIYLYSKSYETTSVSYDNALDEAHGFSKEHKNKILEF
                     KHVDEIPNIRVLTKEQKSKFKIDEYFEFLDEIDLSINKMAGK*"
     gene            276745..277497
                     /locus_tag="5H_04062016_scaffold_1_prodigal-single_420"
     CDS             276745..277497
                     /product="hypothetical protein"
                     /codon_start=1
                     /transl_table=11
                     /translation="MRPNRVYPNKLNLYTKKHTQKIKMMSGVELTALYLLKETNQYYI
                     SIDSWAFCCSTLKRKKKNLNLNLNLPILEDLETIEILNENSNLDWLESGLNNNESDMV
                     ESFNFLRDLFPNKHITYLPEFSNYIVLNYCWDKLNLNNERNKDEKSINRLKRLNRKFI
                     EFSHIDTYKPLFEKLNSGEIDMKTFISERDDFLFKNYNIIDKLNLIGKNTIVCPYIFS
                     DRCVEGSSYENAGEIYMVVTKDTVYFECSRHF*"
     gene            277581..277985
                     /locus_tag="5H_04062016_scaffold_1_prodigal-single_421"
     CDS             277581..277985
                     /product="hypothetical protein"
                     /codon_start=1
                     /transl_table=11
                     /translation="MKATYKNLTIESEYKGNEISDWALVNNRHTHHSITVKNNDTKIK
                     IKFNFWASISQPTIKTEEDLFNAFQCFISDCMIGGESFEDFKFNYSYEDNEKSEEIFS
                     KCVESYEKFNEVSEESVYDFANELSDYIEENF*"
     gene            278067..278255
                     /locus_tag="5H_04062016_scaffold_1_prodigal-single_422"
     CDS             278067..278255
                     /product="hypothetical protein"
                     /codon_start=1
                     /transl_table=11
                     /translation="MDLNEIKEQVQKAGNIIESVDEVITNELVNSQHASHEFKENQRI
                     SNAVLNVIRAIDNLKHEL*"
     gene            278245..278709
                     /locus_tag="5H_04062016_scaffold_1_prodigal-single_423"
     CDS             278245..278709
                     /product="hypothetical protein"
                     /codon_start=1
                     /transl_table=11
                     /translation="MNFKFKRMNKFSLSHVALYTKNWYNRSGNIIEDLSKCIDADGYW
                     MNNTSHEIFNLIFGKLINSKIIHPETNLKSLINSASPHDSWRVGYYTKDSLCNPNPKV
                     EYEYYTALIYSCMYYIQNLEKDQWNYHVKPDPKVLPVSEKKIKEYENLLIKS*"
     gene            278853..279287
                     /locus_tag="5H_04062016_scaffold_1_prodigal-single_424"
     CDS             278853..279287
                     /product="hypothetical protein"
                     /codon_start=1
                     /transl_table=11
                     /translation="MKISNHNISKYFDYTCMDICEDINKRIEKFINDYQKKMFGKAFF
                     LDVEYRNVLIDLIWYREDRLKTHIHLCRINKLPEDSFAIQHARYYLKRLKDIEFKSFI
                     HVMRLNTNYSWFGFSQKRKDEMNKELCEIAKKVVEKMKKEKL*"
     gene            279305..279532
                     /locus_tag="5H_04062016_scaffold_1_prodigal-single_425"
     CDS             279305..279532
                     /product="hypothetical protein"
                     /codon_start=1
                     /transl_table=11
                     /translation="MCKFCNNSGVRLETYFNEEEQETADFQFMIYGGKYLRVSSDKVL
                     ELGYLQLAHAGSLEINYCPMCGKKLENYMMK*"
     gene            279633..280742
                     /locus_tag="5H_04062016_scaffold_1_prodigal-single_426"
     CDS             279633..280742
                     /product="hypothetical protein"
                     /codon_start=1
                     /transl_table=11
                     /translation="MRLIKNLNKDLGQNTDLFTNVAAKIASVFSVIFAMSIVYELKDH
                     IDLWLVGILSIFIAFFLIVNEVIKIKSIKNVHNGNNKALLSFIFTFVISIALSGTGIY
                     LWVNKTQDINSKSLIDKTVKVNDIKSEYTKEFERLNLKSFEDTKEFLNLKKSLTYWEN
                     RSAATLDERTEIRNTIREIQNNINENRKVFNTAKKELINEKENELESKLKVVDVEFNN
                     QSKEVNKNNLLTYILLTLVIIVEFAIIYLNNNIAKGEQEILNLKNSDEVNKYFIGRKI
                     LKSLYLTADYDENNELFTTIKKAQYLANKTSNLEWEDFAELYNLYIDLGILDNGSTMK
                     PKDENKKGILMNRIIMQDKNMAFKKYDEFYNIVLS*"
     gene            280826..281041
                     /locus_tag="5H_04062016_scaffold_1_prodigal-single_427"
     CDS             280826..281041
                     /product="hypothetical protein"
                     /codon_start=1
                     /transl_table=11
                     /translation="MFSELMKEVRDLFNAWMKDDDILNHYSGDEVEIQREFVKCVQQE
                     IGSNFVILTEEELQNKLDSYYETMEGF*"
     gene            281150..281536
                     /locus_tag="5H_04062016_scaffold_1_prodigal-single_428"
     CDS             281150..281536
                     /product="hypothetical protein"
                     /codon_start=1
                     /transl_table=11
                     /translation="MNLTEKQIEEYNESIGKFMNMKTGLTYQLFGENLNLTILDRTRT
                     FCYPHELRFHKDWNWLMEVIEKIEKLPITDNGGICVSIEHNYCRIYLDDWGQFTDIAI
                     GISKNSKIEATFKAVVNFIEWYNQQK*"
     gene            281541..281897
                     /locus_tag="5H_04062016_scaffold_1_prodigal-single_429"
     CDS             281541..281897
                     /product="hypothetical protein"
                     /codon_start=1
                     /transl_table=11
                     /translation="MNKTIKKILIGKLFKFNPWLNTLFVIVGVRYNPYHNIIDILVGR
                     VYLNAKEIQIYSWYQLNKYDIHFWKRSSKEEIKKCLKTNPDKIKYHIGECIDISKFEI
                     YEYKTNYYQEYLNQQK*"
     gene            281905..282105
                     /locus_tag="5H_04062016_scaffold_1_prodigal-single_430"
     CDS             281905..282105
                     /product="hypothetical protein"
                     /codon_start=1
                     /transl_table=11
                     /translation="MRYVYQIHEDSEIYSSRLKAHKRLCNIWRKDMDEFLPIKERIHP
                     RCKGWVEIIYSNGATITKRPLL*"
     gene            282305..282544
                     /locus_tag="5H_04062016_scaffold_1_prodigal-single_431"
     CDS             282305..282544
                     /product="hypothetical protein"
                     /codon_start=1
                     /transl_table=11
                     /translation="MMTVATITELLRTLKKYLLLKYHAEGRSIDRPEVNQSLNDMLNN
                     IIIELETLRMKEQISEEDFESLVEIAEKYTCHLQL*"
     gene            283019..283300
                     /locus_tag="5H_04062016_scaffold_1_prodigal-single_432"
     CDS             283019..283300
                     /product="hypothetical protein"
                     /codon_start=1
                     /transl_table=11
                     /translation="VVQIFTLPLHQCLTIVVSRVFNATIKNRSLCMEIDVCDLYEFYL
                     KGYENTAYTFGYVPEFKDSKTIEAYVMGSIDGRTDQKKDFECFIKKFQK*"
     gene            283242..283673
                     /locus_tag="5H_04062016_scaffold_1_prodigal-single_433"
     CDS             283242..283673
                     /product="hypothetical protein"
                     /codon_start=1
                     /transl_table=11
                     /translation="MVEQIKKKILNVSLKNFKNNMEKYFLNVSVENKVYTFEGSLKST
                     LRRCKFYEHKRINKIEPIGSEVVSVYSFVNKHPEDFTVLDIDGKICGAEFLPKDALVS
                     QNTGVVVYPTGFFGFQLTLKPKIEKAFDSLLSQKNEIPILY*"
     gene            284006..284269
                     /locus_tag="5H_04062016_scaffold_1_prodigal-single_434"
     CDS             284006..284269
                     /product="hypothetical protein"
                     /codon_start=1
                     /transl_table=11
                     /translation="MADKISFAYMDKANNIFYDFDQYRLNRIFDSLKGKKGTFIEEYK
                     GISKSELNHIQTQNNKDLNRLVKKTGLAESAGIVTIFKNKGII*"
     gene            284289..284441
                     /locus_tag="5H_04062016_scaffold_1_prodigal-single_435"
     CDS             284289..284441
                     /product="hypothetical protein"
                     /codon_start=1
                     /transl_table=11
                     /translation="METIYVVFDGTSFFMAYQELLNEDPSLEVHGEFSDIENASDFCD
                     LKNLEV*"
     gene            284480..284920
                     /locus_tag="5H_04062016_scaffold_1_prodigal-single_436"
     CDS             284480..284920
                     /product="hypothetical protein"
                     /codon_start=1
                     /transl_table=11
                     /translation="MQNEIKNLLETILPSKTVILVKEHKKIFDDGKTLQIAFYPESET
                     INNVRGQYPQVVSLRLDLNTLELEPQIYGGNGGRCIYRTPDEKHSYLAMQSIKIPFRK
                     PKPEKDKILAAIKRFAERWLQALKDNKDVLKYHDLVNYDEYFNS*"
     gene            285217..286032
                     /locus_tag="5H_04062016_scaffold_1_prodigal-single_437"
     CDS             285217..286032
                     /product="Marine sediment metagenome DNA, contig:
                     S01H4_S24328 {ECO:0000313|EMBL:GAH14154.1}; Flags:
                     Fragment;;  TaxID=412755 species="unclassified sequences;
                     metagenomes; ecological metagenomes.;" source="marine
                     sediment metagenome.;""
                     /codon_start=1
                     /transl_table=11
                     /translation="MTSLEKMLFDVEMVKMQELTGIPANSDYEYAVLGHINGEKRILN
                     ACSDRYELVDNKEIFPQIRQVLNASGLEFSESYRMTPNNARFYADYVIESEQASIGSG
                     FDIVKPLIRVRHSYNGMTKYGITFGYYRMVCDNGLVVPVEGKEATNLHITGRHTINIR
                     RSFDTLIQRLEKFTTNHQIYSEVYNNLARKEVVNVEDRVKEVLNACSIPETRSTTVVL
                     SVKEEASKLYNGQINDWLIYNGVNQLVHKGESKKVLEQKEVYDHKAINFLVKH*"
                     /db_xref="X1EAI5_9ZZZZ"
                     /db_xref="mrs:Murru_2469"
     gene            286290..286538
                     /locus_tag="5H_04062016_scaffold_1_prodigal-single_438"
     CDS             286290..286538
                     /product="hypothetical protein"
                     /codon_start=1
                     /transl_table=11
                     /translation="MKVLKENNTHKAVEDIGVISIYSKGCSKENFDQEFIDKFPHMFE
                     DDFLFSVDYEEDLFAIFEQFEENSRILLNEASAEFKLC*"
     gene            complement(286917..287288)
                     /locus_tag="5H_04062016_scaffold_1_prodigal-single_439"
     CDS             complement(286917..287288)
                     /product="Uncharacterized protein n=2 Tax=Bacteroides
                     fragilis RepID=I3HU13_BACFG"
                     /codon_start=1
                     /transl_table=11
                     /translation="MKILKDSLNFSQALELIRKGKLVQRLGWNGKDMFVFLRPDDEIH
                     IDTVIDKVKSLPDNVKEYFKQDTLNDNGERMYPADECVKIKFTSYLCLKDANGNIVNG
                     WSPSQTDMLKNDWLEVSFDND*"
                     /db_xref="UniRef100_I3HU13"
                     /db_xref="A0A0E2B4F0_BACFG"
                     /db_xref="bdo:EL88_22925"
                     /db_xref="I3HU13_BACFG"
     gene            complement(287302..287649)
                     /locus_tag="5H_04062016_scaffold_1_prodigal-single_440"
     CDS             complement(287302..287649)
                     /product="hypothetical protein"
                     /codon_start=1
                     /transl_table=11
                     /translation="MGYFNKNIQMTKLLTKIQVLYVQDLIIFFLKKYIDGEIKTLDSV
                     IHNVKTFSNCIMDINYIFDLNIWHPSMEDDYKDLIRFDFKIFDKYERYSILLKLSDID
                     SRIDEINKRNDLI*"
     gene            complement(287636..287836)
                     /locus_tag="5H_04062016_scaffold_1_prodigal-single_441"
     CDS             complement(287636..287836)
                     /product="hypothetical protein"
                     /codon_start=1
                     /transl_table=11
                     /translation="MKSNCIICNKDIELDVCCDGTNCGCMGMPIDPPVCSDKCYDTLM
                     NNLDEYFPPIDKNNSIDIDGIF*"
     gene            complement(287848..288252)
                     /locus_tag="5H_04062016_scaffold_1_prodigal-single_442"
     CDS             complement(287848..288252)
                     /product="hypothetical protein"
                     /codon_start=1
                     /transl_table=11
                     /translation="MYLDWMDEKPIGYDCDYNNEDLGEQFEKCFNQMEDSNQSNNNGC
                     LNPHIKFKNPIGHWCATCKYMNECDVFNLLPCPFCGSNAEKLEREGIGDCDINKIYYD
                     IRCTNEDCYLQDGADWNCNSYHKVVEMWNNRK*"
     gene            complement(288292..288438)
                     /locus_tag="5H_04062016_scaffold_1_prodigal-single_443"
     CDS             complement(288292..288438)
                     /product="hypothetical protein"
                     /codon_start=1
                     /transl_table=11
                     /translation="MTKNKIKIPKVDKDKLATFEYGYHKLPNTIIIIFAISLFLLCLL
                     ILFN*"
     gene            complement(288435..288803)
                     /locus_tag="5H_04062016_scaffold_1_prodigal-single_444"
     CDS             complement(288435..288803)
                     /product="hypothetical protein"
                     /codon_start=1
                     /transl_table=11
                     /translation="MDNNLKDKLVEVLNDVSNKQKEKEEKEKQLFIKFLNNLNYSELS
                     KAIQEKGLPKITWYAKNLSDLHSIFNKFSTQYAQISPYLSDFNITLFWGKNGGVEFTY
                     IDKYNITYGNNTWSYYKHLE*"
     gene            complement(288809..289024)
                     /locus_tag="5H_04062016_scaffold_1_prodigal-single_445"
     CDS             complement(288809..289024)
                     /product="hypothetical protein"
                     /codon_start=1
                     /transl_table=11
                     /translation="MNTNKNRMKSLRTIMVNNQQYKWLISDYNCDDNGGSKFKIFKDK
                     KVVHYDIIHDEEITPKDVEQIIKVNKL*"
     gene            complement(289041..289226)
                     /locus_tag="5H_04062016_scaffold_1_prodigal-single_446"
     CDS             complement(289041..289226)
                     /product="hypothetical protein"
                     /codon_start=1
                     /transl_table=11
                     /translation="MDDSYKRLDKYISKAELANYLEKIIKDSGDLMKEEYSFMSLEWI
                     YEASKKSLAEDIIVKFC*"
     gene            complement(289236..289364)
                     /locus_tag="5H_04062016_scaffold_1_prodigal-single_447"
     CDS             complement(289236..289364)
                     /product="hypothetical protein"
                     /codon_start=1
                     /transl_table=11
                     /translation="MKKDNFFNFKQNNIWDIGFPISPRKFIIIMFILIPIIIGLTI*"
     gene            complement(289366..289653)
                     /locus_tag="5H_04062016_scaffold_1_prodigal-single_448"
     CDS             complement(289366..289653)
                     /product="hypothetical protein"
                     /codon_start=1
                     /transl_table=11
                     /translation="MDNHNKQNHSELWNKIYNLVKEIPRENITEDAPDAPSVSTDLEN
                     LFEKYLTKHQSYNHKEIITKFRTWWWGNREKIDDITNDDIDRYTINYIKEI*"
     gene            complement(289744..290019)
                     /locus_tag="5H_04062016_scaffold_1_prodigal-single_449"
     CDS             complement(289744..290019)
                     /product="Uncharacterized protein n=1 Tax=Acinetobacter
                     radioresistens SK82 RepID=C6RMQ0_ACIRA"
                     /codon_start=1
                     /transl_table=11
                     /translation="MITTDDLLEMGFKPIPHFTIGNTYTYDLGRRRDLSMNCVGTPNE
                     MLFICEIDEKNKLKITDIICLHNYDYDGYITKEKLKTLINCIGIGEK*"
                     /db_xref="UniRef100_C6RMQ0"
                     /db_xref="C6RMQ0_ACIRA"
     gene            complement(290183..290815)
                     /locus_tag="5H_04062016_scaffold_1_prodigal-single_450"
     CDS             complement(290183..290815)
                     /product="hypothetical protein"
                     /codon_start=1
                     /transl_table=11
                     /translation="MDGTEKHIGVICRDLDYFLKWKEQIKSVVDIKTHDTIKRFKDDN
                     TNTYYHAIFNINHLCSLNIDRIIDLPFSEENQDYDKIIQMCQTNLKTIDGNFCSCRNV
                     INITTPPIKLINGKPICVSCDKEVEIYKSKDRSKGLYGKYKIAKTNGKPIDPNSDYFV
                     LRLDDGCKDKRHLNACKKAALTYAMEMKDYMPELADDMIKRYKLLYTSTQ*"
     gene            complement(290817..291044)
                     /locus_tag="5H_04062016_scaffold_1_prodigal-single_451"
     CDS             complement(290817..291044)
                     /product="hypothetical protein"
                     /codon_start=1
                     /transl_table=11
                     /translation="MKKKEAFEYMEGELGYVPTKMLFNELYPNNDDDIPLSFINSMIK
                     VERIGRKPKQQMNITNSEVAKILNSILNKND*"
     gene            complement(291041..291307)
                     /locus_tag="5H_04062016_scaffold_1_prodigal-single_452"
     CDS             complement(291041..291307)
                     /product="hypothetical protein"
                     /codon_start=1
                     /transl_table=11
                     /translation="MEMIDFKEYEFQYSETSTKDLLITLNIVRADLTALSQYEHDDIN
                     DDEVKFKLTKIYDALKAELATREHVPNKKECKKARQEKFKLKKT*"
     gene            complement(291417..291623)
                     /locus_tag="5H_04062016_scaffold_1_prodigal-single_453"
     CDS             complement(291417..291623)
                     /product="hypothetical protein"
                     /codon_start=1
                     /transl_table=11
                     /translation="MKKYKKPTITTISLDNKTNLIMNTEWQPGDGKPPWAGNPNKTKS
                     ENFEKDDNSFNKSPFKENPFDYER*"
     gene            complement(291625..291876)
                     /locus_tag="5H_04062016_scaffold_1_prodigal-single_454"
     CDS             complement(291625..291876)
                     /product="hypothetical protein"
                     /codon_start=1
                     /transl_table=11
                     /translation="MKYLFAGIFYVLGVLIHIMWHLFLFCLYIIWNFNLSWSVYKIKY
                     YIERNPKYYYLFHQNRIKKIESETFLQTLKRWVVDKNYY*"
     gene            complement(292050..293264)
                     /locus_tag="5H_04062016_scaffold_1_prodigal-single_455"
     CDS             complement(292050..293264)
                     /product="Uncharacterized protein n=1 Tax=Prevotella sp.
                     CAG:1092 RepID=R5P9S2_9BACT"
                     /codon_start=1
                     /transl_table=11
                     /translation="MLKAIKIRLYPNNDQEIYINKLIGSYRFVYNQSLNFAIQQYKKD
                     KKSVNIKILGNFLFQNLLKDEEYFFLKEHNTKVFQQAYINLLDSYKRFFINGNGFPKF
                     KSKNNNQQSCRFPAQAISKNNDYESGKLTLTKQLKNLKFRCSNQYKKELNESIVKSAT
                     LTKTKSNKYFLSILVDLPLNKQLPESNNSIGIDLGIKDFIITSEGFTFDNIKIKRNNQ
                     KKISKLHRELSRKKKGSNNRNKCRIKLAKYYEKLNNKKENYLHEISNKLLNENQVIVM
                     ESLSVSNMVKNHKLAKSLQELSLYRFKEILRYKSNWYNRDLVEIDKWFPSSKLCNNCG
                     YKNNGLTLKDRTWICPECGKSHDRDINAAINIKKEGIKILTNNIPDSIGELTLQESSL
                     LGSRRMKKNNFL*"
                     /db_xref="UniRef100_R5P9S2"
                     /db_xref="R5P9S2_9BACT"
                     /db_xref="cbi:CLJ_0073"
     gene            complement(293354..293527)
                     /locus_tag="5H_04062016_scaffold_1_prodigal-single_456"
     CDS             complement(293354..293527)
                     /product="hypothetical protein"
                     /codon_start=1
                     /transl_table=11
                     /translation="MILSKYINWPELWDEEVSLEAELDEIENDEHIQIIKQFLNDDDV
                     NLDFDECVETINK*"
     gene            complement(293534..293767)
                     /locus_tag="5H_04062016_scaffold_1_prodigal-single_457"
     CDS             complement(293534..293767)
                     /product="Putative uncharacterized protein n=1 Tax
                     =Acidithiobacillus ferrooxidans (strain ATCC 23270 / DSM
                     14882 / NCIB 8455) RepID=B7J8M6_ACIF2"
                     /codon_start=1
                     /transl_table=11
                     /translation="MENFSVKEIVKDNKVKFSHYRAGHLYYRVVVNYIGYVFPVPIDD
                     IGDATFLDEDKALIFMRYIRKALDEGSFVKSND*"
                     /db_xref="UniRef100_B7J8M6"
                     /db_xref="A0A0F9F9B0_9ZZZZ"
                     /db_xref="afr:AFE_1176"
                     /db_xref="B7J8M6_ACIF2"
     gene            complement(293837..294145)
                     /locus_tag="5H_04062016_scaffold_1_prodigal-single_458"
     CDS             complement(293837..294145)
                     /product="hypothetical protein"
                     /codon_start=1
                     /transl_table=11
                     /translation="MNEYNNKSNTYAPEPEIEKKPTLMVAHGILNDKLTRLRIIKNHS
                     GKLVNLMNREPISDEHHEQPKSEKHENIVEIFLSLAREMDYELDKIEENLIEVKNMIE
                     *"
     gene            complement(294206..294607)
                     /locus_tag="5H_04062016_scaffold_1_prodigal-single_459"
     CDS             complement(294206..294607)
                     /product="hypothetical protein"
                     /codon_start=1
                     /transl_table=11
                     /translation="MEKKVMFRHVRVVDLSKMVDMLMDDVEFTSIYDIPQKKRGTICL
                     MYDNENIRVGVSLCSPDDNFSREVGRDIAYNRCNTDKPTMFIPITSVLDGKYSETELF
                     NFCVKYLNKLEKFVSSNFNDLISKKVNFSNM*"
     gene            complement(294631..294825)
                     /locus_tag="5H_04062016_scaffold_1_prodigal-single_460"
     CDS             complement(294631..294825)
                     /product="hypothetical protein"
                     /codon_start=1
                     /transl_table=11
                     /translation="MKNNYYVVTTYMNDIVFYYCGYFMNNKPVISIDFNKAALFIDND
                     TPYSILETLTDEFYVEEHGF*"
     gene            complement(294815..295654)
                     /locus_tag="5H_04062016_scaffold_1_prodigal-single_461"
     CDS             complement(294815..295654)
                     /product="hypothetical protein"
                     /codon_start=1
                     /transl_table=11
                     /translation="MSLTAYDGMMTKKSFKYIQEETIKRIDSFKEASINKLVNNLSID
                     IVNHFDGNDNIVDNIEFDAINDSDLLEKIKKIDTTNISVLSFLKQSGRILSKSQYQNM
                     FTLHLNLTIEFLNKKFLIYPNILVPEHRNILLEYLDDWYCQNQSDPDENVSSSEWEER
                     EKDWYAFNENRYYKNTIKLFDPNYFISNIVKYMDNDFLTKVINKIPNEDERLFYKAKK
                     IIIESELKNIDDENKISYFMKRDKELKSDKKIVYDYIKKNNMILIKINKELLTKKMNL
                     NEK*"
     gene            complement(295728..297074)
                     /locus_tag="5H_04062016_scaffold_1_prodigal-single_462"
     CDS             complement(295728..297074)
                     /product="hypothetical protein"
                     /codon_start=1
                     /transl_table=11
                     /translation="MKTIVRLIKEEFNNIIYEKRSVEGVVTKDENIGELLDHIYDEYG
                     FDNTYVSFRDEEHVTKINPNNKFNTPTGLYTYKLSEYIHTPVYNIENFTKKFPFGSDR
                     DRIYFYILKDDVNVLDSYTDESVLDGYVKQIQQKYKDNNEVNNLCERWLNNEYESYYS
                     ESKHNTHKFWMFIYDVLAYLYDNKSKIKDGFSKLCRELGIDGFDDDDCSGWIHPSERC
                     QTVFFRSNLFKDEFILKNEGYGDTKFDITKLSDNEIIKLINQNKVSHIYYFDDINKLI
                     DVLKRDVFLNNPKLIKHFLSQSQDAFEILLNEPDFIKYLDGDLDFLRSSQIAKIINKH
                     PESIKYFKYKIHKMEYDSIVNIIIEHPELISYFDKMLKYLNGYNIAKIIRSNPKTIKH
                     LKNYLNELNEIELVNILIQVPETIEYLKDYLYKIGENKVKYLLDKQPQLEKHFNKN*"
     gene            297131..298411
                     /locus_tag="5H_04062016_scaffold_1_prodigal-single_463"
     CDS             297131..298411
                     /product="hypothetical protein n=1 Tax=Flavobacterium
                     rivuli RepID=UPI000379DF2C"
                     /codon_start=1
                     /transl_table=11
                     /translation="MKTNYLYKNTNIMAKKESTYYNRQIQKAGSFVKRPNEIIKRPYG
                     DGDMKLTFKSPDFYDRDLVVTDKALLSQAQKQSITKEIDVTTSATTLDLSNTDTIVLN
                     VTTESTITEISNFDNGKTYKIFVVQDEIGGYSLNIDDSLDYLTVFGDLSVDTSANSVT
                     ILEFVCSNDKVYVESDGQYNKIIQIPTESLTFTIDTTLGSNAGSSYKLQTKPDYESIT
                     KGEQYTFNYDFIVDWGDGTSDHITSAEQPENNHIYSTNGQYTITITGLCEAFGFSYFD
                     VKDVENGFISPENLINYISSMDYEKITIVDNLGNIGLKDASFMFGGMMGSTNITSVYT
                     SNWDVSNVTDMSGMFSNCSSLTTINVSNWDVSNVTDMFGSSLSPNLNDNLSLNANLAQ
                     YTPGGAAEAGRTLLTDPVIDGGHAWSITDAGPTA*"
                     /db_xref="UniRef100_UPI000379DF2C"
                     /db_xref="A0A0F9P8U3_9ZZZZ"
                     /db_xref="bbw:BDW_02245"
                     /db_xref="UPI000379DF2C"
     gene            298446..>299393
                     /locus_tag="5H_04062016_scaffold_1_prodigal-single_464"
     CDS             298446..>299393
                     /product="hypothetical protein n=1 Tax=Flavobacterium
                     rivuli RepID=UPI000379DF2C"
                     /codon_start=1
                     /transl_table=11
                     /translation="MNKESIGYSRAQRRLGDKAQRPFNSYKSGDNNSTSLNIKSKSID
                     LEKITMSKEGLNFSNSFRSNVNDIVFDEYLVLDLSKSNIHNITLTNNLFIPEIKNYSE
                     GITYYLIINQDSTGGHQIAWGDNINIKFDDGVIDDAADSETMIKITPLNGVLYAEVVS
                     NYSNLPTGSLTFTIDTTLGSNAGPSYKLQTKPDYESITKGEQYTFNYDFIVDWGDGTS
                     DHITSAEQPENNHIYSTDGQYIITITGLCEAFGFIANDLMDFENGYVKEPTITSMDFE
                     KIITVGNLGNIGLKDASVMFGSIMGTPMNITSVDATNWDV"
                     /db_xref="UniRef100_UPI000379DF2C"
                     /db_xref="A0A0F9P8U3_9ZZZZ"
                     /db_xref="UPI000379DF2C"
ORIGIN      
        1 AGTATAGATG TTTCTAATTG GGATGTTTCT AATGTGACTT ATATAGACAA TATGTTTGTG
       61 AATTGCACAT CATTAACAAC AATAGATGTT TCTAATTGGA ATGTTTCGAA TGTAACTAAT
      121 ATGTTGAGTG TGTTTAGAGA TGTACCATTA GACACCCCAT CATATGATGG ATTATTAATA
      181 GGTTGGAGTT CATTAAGTCC AAATCTTCAA GATAATGTTG ATTTTGGAGC AAATTTAGCA
      241 AAATACACAC CCGGTGGTGC TGCTGAAGCA GGGAGAACCT TATTAACTGA TGCTGTTGTT
      301 GATGGAGGAC ATGCTTGGAG TATAACAGAT GCTGGCCCAA CAGCATAATA AAATAAATAA
      361 TATTTATAAA AAAACAATAA TATACAATGA TAGGAGATAC AAGTAAAGCA ACAACAAGGG
      421 AGAAAAGAAG AATTGGTAAG GTTATAAACC GACCAATTGA AATGCTTCCA TATGAAAAGA
      481 ATGGTGATAG TGCCATTGTT TTCAAAGCAG ATAATTATAA TGATAGAGAA TTATTAGTTA
      541 AAGAATTGGA ATATGTTGAT GACAAAGCAT TTGGTTATAT TATAACAGAA TTAGAATATA
      601 CTCCAACAAT GACTATTGAT TTTGCAGATT CAGCATATAA TAAAATTAAA TTAACTGGTG
      661 ATCTAAATAT TGATAATATT TTAAATCAAT CCACTGGTTC TGATTATATG TTAATCTTGG
      721 AACAAGATGA AGTAGGTGGT CATTCTATCT CTATTAATGA TGAAAATATT CAATTATATC
      781 TTAAAGGTAT TACAATGTTA TCTGAATTAG ATACATCACC AAATTCTTTA ACTTATATTA
      841 AACTAACTTC CGTTAAAGGA AGATTATATG GTGAAGTATT GGATTATTCA ACATATACAA
      901 CAAAAGAAAA TCAATCATAT TTTTCATTTG ATGTTGAAAT AGCTTCATCT GGAGATACAT
      961 TCACTTTACC AATTAACACA GTTGATGATG CTGATCAATA TGTGCAATCT TTTACTGCTG
     1021 ATTGGGGTGA TGATTCAACA ACTGATATAA CAAGTTATGA TGATACTGGT GCAACACACA
     1081 CTTATGCAGC ACCGGGCACA TATACAATCA CCATGACTGG TAAATCTGAG TTGTTTGCTG
     1141 TTCAAAATGT TGGGGATAAA GCTAAGATTG TAAAACTTAA TACATTCTTT GGTGATATTG
     1201 GATTTAAAAA ATTAAATTTT TATGGTTGTA CTAATTTAAC TGGTAATATA CCAACGAGTT
     1261 TTAAGAATCT TAGGAATTTG GTTGATTGTT ATGGTTTGTT TCGTGATTGC TCTTCATTAA
     1321 CAGGTGAAAT ACCAGAAGAT ATGTTTTGGA ATTCCCCCAA TATTCTAAAT TTTGCACATT
     1381 GTTTTCGTGA CACAAATAGT ATTATTTGTG AAATACCAGA AAAATTATTT TGGAATAATC
     1441 CTAAAGTTAC TGATTTTTTT GGTGTTTTTA CAGGATTCAA TAACCCGAAT AAATTTTATG
     1501 GTGGTATACC AGAAAAACTA TTTTGGAATA ATCCTAAAGT TTTAAATTTT GGGACAGCTT
     1561 TCCAATATAA TCCCAATTTA ACAGGGAGTA TACCTGAGAA ATTATTCTGG TATAATCCTG
     1621 AAGTTACTAA TTTTTATTAT TTGTTTTGGG GTTGTTCAGG AATTTCAGGT CAAATACCAG
     1681 AGAAATTATT CTGGTATAAT CCTGAAGTTA CTAATTTTGG TAGTGTTTTT AATCAAACAG
     1741 AAATTTCAGG TCAAATACCA GAAAAACTAT TTTGGAATAA TCCTAAAGTT ACCAATTTTG
     1801 AAAGAATATT TTATAGATGT ATATCATTAA CAAGCGAAAT ACCAGAAAAA TTATTTTGGA
     1861 ATAATCCTGA AGTCTCCAAT TTTAGTTTTG TGTTTTATGA ATCTGGTGTG TCAGGTGAAA
     1921 TACCTGAAAA ATTATTTTGG AATAATCCTG AAGTCTCCAA TTTTAGTTTT GTGTTTGGTA
     1981 CTTTTAAAGG GTGGCCTAAT AATATTATTA ATGATATACC TAAAAATATT TTTATAAATA
     2041 ATCATAAAGT TGTAAATTTT GAAAATTCAT TTTTATATAG AAATAATATA ACTGGAGATG
     2101 GATGGAGAGA CATCATAGAA TACACAACAC AATATGCAGA AGATAATAAT ATAACATTAC
     2161 AAACAGATGG TTGTTTTCAA GATTGTACAT CCTTAACAGA TTATAATGAA ATTCCAAATA
     2221 CATGGAAATA ATATTAAATA ATTAGAAACT AAAAGAGGGA TAATTTATTA ATTATCTCTC
     2281 TTTTTTTATT TACAAATTAT TTTTGTCTAA TGCTAAATTA TTTAAAATTA AATTATAAAT
     2341 ATCATAATGT TTAGATAATA AATATTCTAC ATCACTATAT AATACTTGAT CAACCATACC
     2401 ATTTTCAGAT AAATTTACAA ATTCTTCAAT TTCTAAATTG TTTTCAATAA AATGTAATGA
     2461 ATATGGAGTA ATATTATCTA AGTCTTCTTT ATTTGTTAAT AACTCAGATA ATGGTTTTAA
     2521 TATAGGTTTA ATTTTATTTA GTTTAAACCC TAACCCTGTT AGATTTTCTC TATTTAAGTA
     2581 TATTTTATTA TATTCATCTG AATTATGAAT CCATAATTTA AAGTCACCAA ATTTATTTAT
     2641 TTGGTTAATT CTAAATATTT CATCATATTC TTCTGAATAT ATGAATAATC CATGATTAAA
     2701 ATATGGAGTA ATATGTTTTA ATTCTAAATT CATATAATTA TCTTTTTATA ATTGAAAAAT
     2761 CTCTGCATCC TTCAAAATAA TTATCATTTT TATCTATATA AGGATCACCA TCGTTATCTA
     2821 TATAAACTTC AGCTTGATAA TCACCTGAAC AAAATGGTGG CATCTCAAAT TCAATAATAT
     2881 CTCCTTCGTT TAATTTTTGG TCAGTTTCAA TATAAAACCT ATTATTTTTA TCTATCTTAC
     2941 TCATATATAT TTTTATTTAA AAATAAACTT AATTACATCA TCAAAAGAAT CAAATCTAAG
     3001 ATAATACCCA TCATTTTTTA TTTTATTGTT TACCCATATC ATACCACGTT TTTCATATAA
     3061 AAGAATATCA TAGTATATAT GTTCTAATGT TTTAATTTTA AAAATCTTAT ATTTTGTTTT
     3121 ATAAAATTTT ATTTCTGCAT ATTTTGTTCG TGTCATATTA TTATATTTTT ATTTATCAAA
     3181 TATTGATAAT TGCTTTATTT TATTGTTATT TTCCAAATAA TCCTCCACTT CTTTGATATA
     3241 GGATAACTTA TATAATAAGT TAATATCTAC TTCATTATTA AATTTATATT TTAATTCTGA
     3301 TAAATGTGTA TCTGATAGAA ACACTTCTTC AGAATATTTT TTAAATAAAA AATCACATCT
     3361 TTCATTTATC TCTTCTTTAA CTCTACGAAT ATTATTCAAT TGATCGCCCA ACTCTTTTTT
     3421 TAAGTCATTA TATTTTTTTC TTTTCATTAT ATTTTATTTT TATTTAAATA CTCATAAATA
     3481 ACCATATTAT CATTTAATAG TCTAATATTT GTTTTATATT TTATAATTTT TATATTTTCT
     3541 ATATGACAAA CATTACAAAT TCTATATCCA TGAATAATAT ATTCATCTTT ATTTGTACCG
     3601 TTTAAGATCC TTGGGGTGTA TCCAATAACC CTATAATTAT AAGGTTTATT ATATGTGTGA
     3661 ATATTAAATA TAATACACAT AAATTTAAAC CAAAGTTCTT TAATTTTTTT AAACATAATA
     3721 ATTAATTTTT AGATAACACA ATAGCATTCT TTATTGGTCT TGTTAATGCA ACATATTTAA
     3781 TTTGATTTCT TTCTTTCACA TTCCAATTCT TATCAATATC GTCTTCCATT ATAAAAACCT
     3841 TATTATAAGT ACTCCCCTGC CCTTTGTGGG CTGTGATCGC ATACGCATAG TCCATATCTT
     3901 TAACTATTAT ATCATAACTA CTTCTTGATG CACCATTTTC ATATTTATAT ATAGATTTCA
     3961 TTAATATGTT TTCACGTCTA AAAGTATAAT ATAAATTCCA CAATCTTTTA TTTGCTTTTG
     4021 CTTGATCTCT TAACTTATCG TGTTCATAAG CATATTTGTT AAGATTCTCA TCATCATATG
     4081 GGTCAATAAT AAAAACTGTT TGATAATTAA AAGTTGAATC AGTAAGATTT TCTCTTAATT
     4141 TAACTTTATA TCCGTTTATC CCATATTTAT TTTCTATTAA CTCACTTTTT TCAATGACTT
     4201 TATAATCTGC AGAATTTTCA ATAATATTAA TATGAGCACT CTTACCAGTA ATACTTCTAT
     4261 AACCCATTAA AACATCACCA ATTTCAACAA TATCAGCATT TTTACCAAAC AATTCATGTC
     4321 TAATAATTTG ATTAGATTTC ATAATGATTT GGTTTGTCCA TCCAATAACT TTACAATGAT
     4381 CAGTATTAAT ATTAAACTCT TTGGTTTTAA ATTCTTCTAA TAAAGCATTT CTAAATTCTC
     4441 TTTTACTTTT GGTATATATG ATACCTTCTC CCTCATCATT TAAATTTGTT GTTCTTTCAT
     4501 ACCCTCCAGT TGGATTTTCC AAATTATTTC TTAATTTATC ATATATAAAC ATTATTGGAT
     4561 TTGAATCTGC TTGTCTTTCA ACTTTTGTTA ACTGATGAAA GTTTTCCTTC TCCAAATTAA
     4621 ATACTACACT ATCTTTCTCA TTTACGGGGG GTATTTGAGC CGGATCTCCC ATAAATAATA
     4681 TCTTTGTATA CATTCCTTTT GTTTGCTTCT TAATTAGCTC GTATAGGTCT TTATTTATCA
     4741 TTGATGCTTC ATCAATAATA ACTAAAGAAT AATCACAAAT TTTAGGTAAT GCAATTGGAT
     4801 TAAACTTAGG ATCATTAGGG TTAAAATCAT CAAGATTAAC ATCTGGTCTT AACCCTAATA
     4861 ATCCATGTAA TGTTAACCCA TATTGACCAG TCGTTCTAAT GATCATTTTT TTAGCTTTAT
     4921 GGGTTGGTGC TGATACAACT ATTTGACCTT CAAACTCATC AAGTATTTTC TTTATACAAG
     4981 TTGTTTTTCC TGTACCACTA TAGCCAGCCA ATGTGAAAGT ATTATTCAAT CCATTGGCTT
     5041 GTTCCAACCA TTTACGGATT TTATTTATAC CCTCATATTG TTCATCATTA AAAGTAATAA
     5101 TATTACCGTT AGGTAATCTC AACTGATTAT CTTCTATTTT TATTGTAACC ATTAAAAGTT
     5161 ATTTTTTACA AATCTACAAA AATTATTAAA TAAATCAAAT ACTTTATAAA TTAAAACATC
     5221 CTAATATTTG TAATTAGTTG ATTAATTTGA TTAATATCTA ACTTATCTGG TAAATCTGAT
     5281 TTATCAAACA CTTCATCCAT TTCAGCTTTT TTATCTTCAA CTATTTTAAT AATATCATCA
     5341 TATGGTAATT TTCCATATTT AATTGAAAAT AAAAAGTTTT TATCATCTGG TTCTATTTTT
     5401 AATGTTCCAT ATTTACCAAT ATGGATTGCT GAATCTAATA ACCTAACACA ATGCATAAGA
     5461 TTTTTAGTGT CGTATGATGC ACCAGCATTA ATATTTGTTA AATATCTATG TTTATTTCTT
     5521 TTTTCAACCC AATCCCAATA TTCTTTATAT TTTTTACAAT AAGTGGAATA TCCTTCAAGA
     5581 TTGAAATATA GTGTTGCTAC TGGTACATAA CCTTTTGGTA TAGATGATAA TTTTACATCA
     5641 TTAGATGTTT CATTATCATT GGTAACACCT TTAAAGATAC CATTATCATC AAAATATAGA
     5701 TTATACACAT TCTTCATGTG GTTTATATTT TGAAGACCAT AAAAAGATTG ATCTCTTTTA
     5761 TTTGGTGTTT CTTGTTTCTT TAACCAACTT CTCAGATTCA TGCTTCCATT GTAACAAGTA
     5821 ACATAGCAAA AATCAATTGG TGTTTTTCTT TCCTTATCAA CAGGATTAAC AATTTTTTTA
     5881 TTTAATCCCT TTGCTTTTTT TATTTGTGAG ATTGAATAAC CACCAAAAGT ATCTTTACAT
     5941 CTTTTAGTTA AAAAAGTATC ACGATATTTA ATAAATTCTT CAAATAAAGG TGATTGATGT
     6001 TGAATTTTAT CTTTTGGTAT ATAAAGTAAT TCTAAGATAT TAGGATTATT ATTGAACAAT
     6061 AATTCAGCAT ATCTATTTAA TTCATAATAA ACAGTATCAT TAGTATCATC AGATACTTGG
     6121 TCAATATAGT TATTTAATAA TAATAAATCT TTATTATCTG ATAAAAATAT ACCTCTAATA
     6181 TCTATATCAC TTTTAGGTGT ATTTAGTCCA TATGCATGAC TACCAACGAT ACCACTATAA
     6241 ATTATTTTAT CTTCAATGTC TTTTATTTTT TTCATTGTTT AATACGTTTT ATAATTATTT
     6301 ATTCATTATT ATTTACTAAT AATGCATATA AATCTGAGGA AGTTTTCAAT CTAATGTTAT
     6361 CACCATAAGA TGTTACTTTA CCTTCTTCAT ATTTTTTACC AAAATCCAAC TCATAAATAA
     6421 AATATTCAAT CCAAGAATAT TCATTTCCCT CATCATTAAC ATCGTTAGTT AAACGTTTTA
     6481 ATAAATCAAT AAACCCACTA AGAATATGTG AGTTATCATA CAAAGTAACA TGATCATTTG
     6541 GGAGTATGAT TGAAAATGCA TCTGAACAAT TTTTATCGTG TTCAAATTGT TGTTCAATAG
     6601 AATCAATTGC TTCTATGAAT GCTTTTTTAT TTATTTTTAT TTCTCCCATA AATTATTTTT
     6661 TATATTTCCA AGATAAAACC TTTTCGGCTG CTTCTTTTGA TTTAAATCCC CAACCATTTG
     6721 CATCATCAAC AATAAATTCT GTTTCTTTAT CACAAATTGC GAATCTTAAA TCATAATTCC
     6781 TTCTTATTGG AATTACTTTA TATTTATCTT CATTAATATC TTCACTCATA AATCAATATA
     6841 TTTTTACCTT TTTTAAACAA TGGTTTATAG TTATTATTTT TATCTAATTC AATGAGGATA
     6901 TCATTATTAT AAACCACATA TTTTTTATTC TTAGTATTCA AATCAAAATG TGTTTGTTCA
     6961 ATCATTAAAT ATTCTTTTGT TTTAAATTTA AAATTATATT TAATATCCCA ATAACCGTTA
     7021 TTATACTTTA AAAGAACCAT TGAATTATAT GTGTTATCTT TATAACCATT GATTAGAAAT
     7081 CTCTTTTTAT ATGTAATTAA AACATAACCA TCACCCAATA CTTCAATATT AGCACTACCA
     7141 CCAGTATATT GTCCTTCATC AATCTCAATC ATTTTAAATC CATCTGGTAT GGAATGATAG
     7201 GCCCATCTTG TTTTTTCAAC AAAATCGAAA GGATCACTAG CAGGTATAAA TTCAGATTTT
     7261 TCATAATCCA ATTTATATAC CATTAGATCA TACCTGATTT TACCATTAAC ACCATATTGA
     7321 TTTTCACTAT CATAACTTAA TATGAAAACG TTATCAACAG TGTTTCCATA ACGCCACATC
     7381 AATGATTTAT GAATAATATT TTTAGCATTA TTGTCAATGG TCTTTGGAAT TTCATATGAT
     7441 GAGATCAAAA AACTAATTAG AATAAATAAA ATTGTTATCC TTTTCATGTT TTGTTTTTTT
     7501 ACAAAGTTAA TAAAATATTA TTAATATCAA ACAAAATGAG GAACAAAATC ACCTTGAGTA
     7561 CAACCAACAG CAGGTATTAA ATTATCACCA CTAACATCAC ATCCTTTAAT TTTTGTAATA
     7621 TTGTTATACC AATTCTTTTT AAATTCACCA TGTATTTTAC TCATTTCCAC TAAGACGTGA
     7681 TATCCACCTC TTGTTTCCAG TATATTATAT GAATCATCAT TAATAATATT TTTCAGTTCA
     7741 TCAATTAAAT AATTATAAGT CACATAATCA AAATCAAAAT CCATAAACCT TTTCCTAGAT
     7801 GAAGCTTTTT GAATGTTAGA TAGAACTAAT TGATGTGGAT TATAACCATT GTAAGGTTCC
     7861 GTTACTTTAT CAACTAATTC TTTTAAGCTT TTTTTAGCTG CTTTTTCAAA ACTTCTAGGG
     7921 TTTGGGTTAA TATATAATGC TAATGTTTTT TCAGGAACAA CAACACCATT ATTTTTATAA
     7981 CAACCTTGTT TAACCTCTAG TTGTTTAATT TTATCAATTA GATGTTCTTT CTTAGAAGTA
     8041 AACCTTTTTA ATTGTTGTTT GTCACCTTTA ATAGATCCAT CATCACAATA TTTAGATCTA
     8101 GCAAATAGAC AACAATAATA AGTTTCATCA TTTTCTAATT CAGGTAACCA ATCTATAAAA
     8161 GATTTTAATT TATCTTCATC TCTAATAATC TTGTAATTCA TAATATCTTA TTTTAAATTT
     8221 AGTTTTATAT CTCTTAATAT TTCTTTCCTA CCTTTAAGGT CGATACTTGA AATATCATCT
     8281 CCAACTATGG CGTTAATTCT TCCTAAAGCA TATGCTCTGT TTGAATATTC ATCTTCAAAA
     8341 TCATCTCTTT CAACACTCCC ATTCAATTCA TCATCGAATC CTTCCAAATA AATTTCAATT
     8401 AATACATCGT CTTTTGTTTT CATATTCCTT TATTTTTTAC AAATATAAAC AAATTTATCA
     8461 AATTACCAAA AACTATTGTG TTAATAAAAT TTAATTTTTA TTTTTACAGA AATATTTTTA
     8521 TATGAAAACA TTATATATAG AACCAAGACA AATTGGTAAG AGTTTAAAAT TAAAAAGTTT
     8581 ATATGATATA TATTCTAAAA AAGGTGGTTG TTTAATGTTG TTCCCAACTT TGAAGATGGC
     8641 TAATTGTATA TTTGAATTTG CTTCTACACC AAGAGAAGAT ATTATAACAA AGGAATATGA
     8701 TTTTCATGGG CGAAAAGAAA AAACATTATT AATTGATGAA TATTTCTTTT TATCAAAAAA
     8761 ACAAAAAGAA TATATAATTC AGAACATGTT TTTATTTGAT AACGTAATTG CTTTTACAAG
     8821 TCCTGATAAA TTTTACCCTA AAGATCTCGT AGCTATATTA AGAGAAAGTA AACATTTCAC
     8881 AACTGATTAT ATTTTGAATG ATTATTTTTC ATCATATCCG AACCTATATG AATATAAGAA
     8941 TCAAATAATT CAATATATAA TAGATATAGA TGTTAATATT ATTACTAACC CTGATTTTGA
     9001 AATAGTTAAT ACCATTATAT CAAAACAACC AAATAAAACA CTTAGTAATA AATATCAAAA
     9061 TCTTGACTTA AAAGCATTGG GTCAATATTT AGAAAATGAT GAAATATTTT GGGCAAAGTA
     9121 TTTCAAAAAA AATAAGTCAA ATAAATTTAA AATAAATAAA ATGTTATGGT TATAAAAAAA
     9181 ATAGATACAA TAAAAAAAGA AATCACCATA GATGAAACAA CAAATATTGG TGATCTAGTT
     9241 TATGAATTAA AAAATTTGTT TAAAAATGAT TGGAGGGAAT GGAGTATTAA TGTGGAAACC
     9301 GTTGTTAATT ATTATCCCAC ATGCTATCCG AATCCACCTT ATGATCCATT TTTGGACAAC
     9361 CAGCCATATT ATCATGGTGA TTTTTTCTAT ACTACTTCTA ATAATATGGG TGATTATGAT
     9421 TTTGTAAAGA AAAAAGGTAA AGATTAACTC TTTACCTTTT TTTTGTTATT TAATATCATT
     9481 TAAAACCTTT TTAGATCTTT GTTCACAAAT TCTTTTAGAA TTTATCTGCA AAGAATCAAA
     9541 AGTTTCTAAT TGTAATGCTT CTGGAATATT ATGTATATAT TTATTTCTAT AATCTTTCCT
     9601 TTTTTGGAAT GTTTGTGGTG TGTGTTCTTG TGCAGGATTA TCTTTATTTG TAAATGCAAA
     9661 TCCTTGAGCA CCCAATCTTG ACATAAATGT TGCATTAACT TTATCTTTAA AAGTTCCAAC
     9721 ACTAGACTTG TCTTTATAAC CGGGAAAATC GCTTAAATTT GTTCCAACCA AATAAGCTTC
     9781 ATCATCGTCT TTATATTTCA TCATAAAACT ATCTTGATTA TAATATTCAC TCAATTTAAA
     9841 CAAATTTTCA TAAAAATCTG GATCGTTGTT TAAATTAACA ACAATAAAAG ATTCTTCCGG
     9901 CTCTTCTTTA TTTGGATTAT TTTTAAGATC TTCAATGTAA GATCCTTGTA CTCTTGTAAC
     9961 ACCATAACCC AACTTTAATA AAGCTGATTT TAATTCCCGA TTTCTTCTAA TATTTTCTTG
    10021 TCTGGAATAT GATTCACCAA CTTCTTTATC CATCAAAGTA TTTTCTGTGG GATATTTCAT
    10081 TTCATTTCTA CTTGCAGAAA TAGCAGCAAT ATCATTAGAA TCAATCCAAT GTTCAATTCT
    10141 TTTCAAAGAA CTTTCATTTA TTAAAGTTCT TTGAAACTCT TCTTTAATTA TTTTCTTTAT
    10201 ATTCATATAT ATTTCTTTTA TAAAACTTAA ATATAAATAG TATTAATACA AAGATACAAT
    10261 ATTATTAATC ACATTCAAAA TTTTAAACAT TAAAAAATAT TAAATTACAA TAATTTATCA
    10321 GCAATAGTAT GTGACATTGC ACCAATTTCT AAACCTATTA GAAGTAATAT AAATTCAGTA
    10381 TTATAATTAT TGATAATATT GATAATATCA GGAGTAAAAA ATAACATTGG AATTATTGAA
    10441 ATATATAATA CTCTTATTAA TGTACCAAGA ATGAAACCGT GTGTCCAAAT ACTTCTATGT
    10501 GTAAATATTA ATTGATATGG AATCCAAATC ATTTTAAAAA CCCACCATCT ATTGTATGGG
    10561 CTACTATTTG TATCTAAATC ACCATTAAAC ATTAATGCTG AGAATATAAA ACTCAATATT
    10621 AATACGTATG AGTTTAAATT CACACCATTA AAAATTAAAA CCAATGGTAT GAATAATATA
    10681 CTCAATATGT ATGTTATTAG ATCATGTGTT CTTCCATTTG GCATTATTGA TTATTCTTTA
    10741 AGTTTTTTAA ATTCTTAAAT ATTTCCGAAA ATTCATCACC AAGTAAAGAA ACAATGAAAA
    10801 TTTTATCATT ATTTAATGCA GTTATAATTC TTTCCAACCA AAAAGGTGTA TTATAACTAT
    10861 CTGGATCAAT TTTTTCAATA ATATTCAACT GTTCTTCTGG AGATAAATTT TTAAATTCTT
    10921 CAAATGTAAC CATAGTTTAT AAATTTAGTT TATATTTTTC AATTATTTCT TTTTTATTTA
    10981 AAATTTCTAC TTTACCATCA TTAATTCCCC AACCATCTTC ATGAATAACA AAATAATTAT
    11041 TGGAATCAAC TTCACCTGTT TTTATTATAT GGATAATTAT TGGTTCATCA TCCAATTGAT
    11101 ATGTACCCTT ATAGGCATTA GAGTTTATTT TTATCCAATC TGTATTCATT ATATAAATTG
    11161 TTTTTCATTA TACTTTACAA GTAATAAGAC AACTTTAACT TGTTTTTGGT TGTTTAATAA
    11221 ATATTCGACT TCATTATATG TGTGAATTAT ATAACCATCT TCAATAACCT TTATTAAATC
    11281 TGAATTAATA TTAGCCTTGA AATCATTATA ACTTTTATAA AAAATTTCAC TTCTTAAATA
    11341 TTTTATTGGT TTTTCCATAT TATGAATAAA TTATTTTTCC AATATTTTTT CATTTACAAA
    11401 AAATATATTC GTTAAGCAAT ATATATCTAT CAATGGGTGA ATATTCATAT CTTTTATATT
    11461 ACCAATAAAT AATTTAAAAA GTAAAAATAT TATTTATTAT TTTATTTAAT TTGACAACAT
    11521 TTTTAGTATC AACAATTTTA TCATCAACCA TATAAAGTTT TTTATTTATT TCTATCATAA
    11581 TTGTCTCGAA TTTACCTTCA ACATCTAATG GATAAAAAGA TCCAGAATAT GGTTTATTTA
    11641 TTTCAACATT TAAACCATGT CTTTCAAAAC CTAATTTAAT AAAATCAATT AAATATTGTG
    11701 GTGTATATTT TTCATCAACA CCCAAACATA TATCAGGTCT ATTTACATCT TTTTCAAAAT
    11761 ATAATTTATG TTGATTGAAA GAATGACAAT CTATTATTCT GGCAATACCA TTATCATTTA
    11821 TTTTATTCTG TATTAATTTG CTCAAATTAT TATGATATTT TAAATAATAA TTCTTAATTA
    11881 TTGTTTGTTC AAATTTTTCA TCATACTTTC TAAAAGATTT ACCATCATAT GTTTTAGTAT
    11941 AATATACACC TCTACCATAT TTAGTCATTT CTTCTTGTTC TGCATCTAAA AAGCGTTCCA
    12001 CATCACAAAA ACTTCGACTA AAATCACAAA TATATCTATC GATTCCATCA ACATTGAATA
    12061 TTTTATCTAC ATCAATATCT GTAGAATATA ATAATTCAAT ATCTATTAAT TCTTTATTTA
    12121 TATAATTTTC ATCAGGAATC ATATAAGATG AGTGAGGTAT ATGAAAAATA AAACTATTTT
    12181 TTATTTCCTC ACTAAACAAA CTAACATTAT TAAGCATATT TTTATTATTT ACAAGATTTA
    12241 TGAATTCTAT AAACTACATC ACTTCTACCA TATTTTTTTT CAAATTTACC GTCTTTATCA
    12301 TATTGTGGAT CAAAATCATC TCTTTTATAT TCAATAAAAC CATTTCTTTC ATAGAAATTT
    12361 GATAAAAATC CATCGTAATG ATCTAAATAA CAACCGCCAT TTTCAATCGC TGATTGAATT
    12421 AATTCATCAC CAACACCTTT AATATCTTTT TCGTTGTTAT GAACAGCAAC AATTTCATTA
    12481 TAATCATTAC TTTTATCATC CCTTTTCTTT AAAGCATAAC CAATATTATA TCCGGGCACT
    12541 TTAAATAATT TCATTCGTGA CAATTCGTTT ACATTATAAA ATGTTAACAT TTCTTCATGT
    12601 TTACTATCTT TCATTGAATT AAAGAAATCT TCTGGATCAG ATTCAAAATT GTTGTTTTTT
    12661 ATATCTGATA ATACTTTTTC TCTTTCTTCG GTATTATCGG ATTCATTCAA ATCTGAATCA
    12721 TCTCCAACTA AATTCAGTTG ATTTATATGC TCATACATCC TTCTTTTAGC TTCATATAAT
    12781 TTAGATGTTT TTGTGTTGTT TAACCTATCA AAACTTTCAA ATAATTTATT CATAGTTACT
    12841 TATTTTTTAT ATAAATAGTT ATTAAATTAA TACTATTTAA TATTTTTTAA AACACAATTA
    12901 ATTTCTTTTC AACAAATATA TATCTTATTT TTTATATTTC CAAACTATTT ATATAAAAAT
    12961 ATTTAAAATA TTATGGCTAA AAAAGAATCT CAAAGATATT TAAGAGAATT AAAAAAGGTA
    13021 AACCCTGATT TAGTTACGGT TAAAAGACCA AATGAGATCA TTGAAAGAAA TGATGGTGAA
    13081 GGGAATTTAA AATTAAGTTT TAAAGCACCT GAATATTATG AAAGAGATTT ATATATTACT
    13141 GGTAAAGCTC TCCTATCTAA ATCACAAGTA ACCAAACAAA CTACTTCGAT AGATTCTGTT
    13201 AGTGGTATGA CTTTAGATTT ATCTGAATCA GAAACAATCT TATTAACTCT ATCAGGTGAT
    13261 ACTGTTATAG AAGATATTGT TAATTATAAA AATGGTAGCA TATATAATAT CTTTATTAAA
    13321 CAAGATGAAA TTGGTGGACA TTTATTGTCT TTTAATGATT CATTAACAAA TCTTCAAATA
    13381 GATGATGATG TTGTTATTTC TGGAGAATCA AATTCTTATT CAGAATTAAA AATAATCTGT
    13441 GAAGATGATA CTTTTTATGT TGAGTATTTT GATGGGTATA ATGATAAGAC GAATAACCCA
    13501 TTTATAATGA CCATAGATAC ATCATTAGGA ACTACTGGTA ACAATGTTCA ATTACCATTA
    13561 CCAGAAACTT CTTCAGATGA TCAATTATTA ACTTATGATT TTATTGTTGA TTGGGGTGAT
    13621 GGTAGTTTTG ATAAAATTAC TTCTTATAAT CAAGCAGAAA CATATCACGA ATATACTAAT
    13681 AGTGGACAAA CGGAATATCA AGTTTCAATT AAAGGAATTT GTGAAGGTAT TAGTTTTTCA
    13741 AAAATTAGTA CTGAACGACC AAAATTAAAA TCTATTGACA AATGGGGATT CACTAATTTT
    13801 ATCACATTAA ACGGTGGATT TGTTTTTTGT TCAAATTTAA CATCAGTAAA TGATAATAAT
    13861 GGTTTCTGGT GTTCAAATGT TATTGATATG TATGGTTTGT TTTATGGGTG TTCATCATTA
    13921 TCAATTTTAG ATGTTACTAA TTGGGATGTT ACTAATGCTG CCAATAAATC TTATATGTTT
    13981 AATCAATGCA CTTCTTTAAG TGAATTAGAT TTTAGTAATT GGAATATGAG TAATACAACT
    14041 ACTATTAAAG GTATGTTTGA TGGTTATATA TATGATATGG GTATTATTCC AATTGGAATT
    14101 GAAAATTGGG ATACTTCTAA CATAAATAAT ATGTACGCTT TTTTAAATTA TAATAAAGGA
    14161 ATTACAAGTT TAGATTTAAC CAATTGGGAT GTTTCTAATG TGACTGATTT TGGATATATG
    14221 TTTGAGCAAT GTTCAAACTT AACAGAATTA AATATTAACA CTTGGGATAC TTCTAATGGT
    14281 ATGAATTTTC ACCATATGTT TAAACATTGT GATTCATTAA CATATTTAGA TATTTCAAAT
    14341 TTTAACATTT CTAACGCCAC TGATATATCT TACATGTTTT CAACATGCAC GAATATTACA
    14401 AATTTAGATG TTTCTAAATG GGATGTTTCT AATGTGACTC TTACAGATGC TACTTTTTGG
    14461 AATTGTGCGT CTCTAACAAG TATAGATGTT TCTAATTGGA ACGTTGGTAA ATTAATTGGT
    14521 ATGGATACTA TGTTTGGTGG TTGTTCTTTA TTAACAAGTA TAGATGTTTC TAATTGGAAT
    14581 GTTTCTAATG TAATAGATAT GTATGGGGTG TTTAGTGATT GTACATCATT AACGAATATA
    14641 GATGTCTCTA ATTGGGATAT TTCTAATGTG AATAATTTGA TCAATATGTT TAATAATACA
    14701 CCATTAGACA CCCCATCATA CGATGCATTA TTAATTGGTT GGAGTTCATT GAGTCCTGAT
    14761 TTAAATAATA GTTTAACACT TGGAGCAAAC TTAGCACAAT ATACACCGGG AGGTGCTGCA
    14821 GAAGCAGGTA GAACCTTATT AACCGATGCA GTTATTGATG GTGGACATGC ATGGAGTATA
    14881 AACGATGCTG GCCCTACATC AGTATAATTA AATAATATAA AATTAAATAA TATAAAATTA
    14941 AATATAATAA ATTATGAGTA AAGAAATAAA AGGAACAAAA AAAGTAACGT ATTACATTGC
    15001 GTACAATTTA GATGAAAAAA TATTTCATTT CGGTGAAATA AAGAAAGGTG GAGTTTTAAC
    15061 CACAGGACAA CCAGAATTAG AAGAATTTTC AACCAAAACA GAATTTAAAA AGAGGTTGGA
    15121 TGAATTAACT GGTGAGAAAG ATTATTACTA TAATAAAACA AAAAAACAAG AACCAAGATT
    15181 AAATAAATCT AAATTAGAAA AATAAAAATA AATTTAAAAC GATTAAAAGA TGGTAAGATA
    15241 TTAAAAATAT ATTTTACCAT CTTTTTTTAT TTAATAAACT ATTTATATAA AAATATTCTA
    15301 CATAATGAAT AAAGAAAGCA GAAGATATAA TAATGACATT AAAAGAATGG GTAAAGATTT
    15361 AGCAACTAGA CCCGTTGAAA TGTATAAAAA AGGATATGAT GATAAAACAT CAATAATCTT
    15421 AAAATCAAGT GAAATTGAAT ATAATGAATT ATCTCTAACA AAAAATGGAT TTCAATTAGA
    15481 AAAACCATTG GTTAATGATG TATATGATAT TGAATATACA ACACCATTAG TATTAGATCT
    15541 TTCAAAATCA AATATTCAAT CTCTTACTCT TACTGATGAT ATATACATTA CAGATATAAT
    15601 TAATTTCGAA AATAATATCG ATTATTATAT AATAGTAAAA CAAGTTTCAA CTGGTGGTCG
    15661 TAGAATTGCA TGGGATGAAA ATATTAATAT TCTTTTTAAA GAATCACAAC CAAACACATT
    15721 ATCTGAATCT AAATCAATTT TAAAAATTAT ACCAATTAAT GGTATTTTAT ATGCTAATTT
    15781 TAAATAAATA AAATATAAAT ATCTAATATA ATGATAGGAG ATACAAGTAA ATACACACAA
    15841 AGACAAATAA GAAGATTAGG TAAAGTAAAA GATAGACCTA TTGAATTTTA CCCACATGAA
    15901 GATTATGAGT CTAAACAATT ATCTGTTATT GCAAAAGCAG ATAATTATAA TGATAGGAAA
    15961 ATAAATATAA ATGAATTTAA TTATGTTGAT AATAAACCAT TTGGTTATTA TACAACAATT
    16021 GTTGAATATA ATAATATATT ATCATTTGAT ATGAGTGAAT CAGCTTCTAA TGAAATATTA
    16081 TTAAAAGGTG ATTTATTCAT TGATAATATT ATTAACATAT CAAATGGTTC AGAATATATA
    16141 TTTACATTTA AACAAGATGA AGTAGGTGGT CATTCAGTTA TTGTTAATAG TGGTAATATT
    16201 AATTTATTTA TTGCAAATAA TCAATCATTA GAAGATATAA ATAAAGAACC TAATTCAACA
    16261 ACTGTATTGA AAATTAGTTG TATTGATGAC AAACTATTTG GTAAATTATC AACTTATCAA
    16321 GAAGAACCTT CATCTGGTTA TACAAAAGTT GATAATAATA GTTTCTCTTT TGATGTTGAA
    16381 ATAGCTAGTG CTGGAGATAC ATTTACATTA CCAATTAACA CCGTTGATGA TGCTGATCAA
    16441 TATATACAAT CATTTACCGC TGATTGGGGT GATGATTCAA CAACTGAAAT AACAAGTTAT
    16501 GATGATAGTG GTGCAACCCA TACTTATGCA GCACCGGGTA CATATACAAT CACAATGACT
    16561 GGTAAATCTG AGTTATTTGC TGTTCAAGAT GTTGGGGATA AAGCTAAGAT TGTAAAACTT
    16621 AATACATTTT TTGGTGATAT TGGATTTAAA AAACTTAATT TTTCTGGTTG CTCAAATTTA
    16681 ACTGGAAATA TACCAACAAG TTTTAAGAAT CTTAGAAATC TTGTGGATTG TGGTAGATTG
    16741 TTTAGAGAAT GTAGAAAAAT TAGTGGGAAT ATACCAGAAG ACATGTTTTG GAATTCTCCA
    16801 AATATTACTA CCTTTATTGA TTCTTTTTTT AATAGTGGTT TAATAGGTGA AATACCAGAA
    16861 AAATTATTTT GGTATAATCC TGAAGTTGTT AATTTTGGTT TTACCTTCTC AGGTTATCAA
    16921 AACTATATGA ATTTTATTGG GGGTATACCC GAAAAATTAT TTTGGTATAA TCCTGAAGTT
    16981 GTTAATTTTA ATGGTTGTTT TCAAGCATGT GATAAACTAA CAGGAGAAAT ACCAGAGAAA
    17041 TTATTTTGGA ATAATCCTAA AGTTACTGAT TCTTCTTTTT TATTTAGTAG ATGTTCATCA
    17101 TTAATAGGAT CAATACCAGA GAAATTATTT TGGAATAATC CTAAAGTTAC TGATTTTAGT
    17161 TCTGCATTTC AAATATGTAG AAATCTAACC GGTTCAATAC CAGAGAAATT ATTTTGGAAT
    17221 AATCCAGATG TTACTGATTT TTCTTATGTT TTTATGAATT GTAATAATAT TGAGGGAATT
    17281 CCAGAGAATT TATTCATCAA TAATTTTAAA GCTGAGAATT TTAGACAAAG TTTCACGTAT
    17341 TGTTATAATG TAACTCAATT ACCATCAAAT TTATTTATTA ATAATAAAAA TATTAATAAT
    17401 TTATATTATA CTTTTTATGA TAATAATCAA TTAACCGGAG ATGGATGGAG AGACATCATA
    17461 GAATACACAA CACAATATGC TGAAGAAAAT AATATAACAT TACAAACAGA TAATTGTTTT
    17521 AGAGATTGTA CATCCTTAAC AGATTATAAT GAAATCCCAA TTGAATGGAG ATAATATTAA
    17581 ATAATTATAT ATAAAAAAAA CAAATAAAAA TGATAAACGA ATCGATAAAA AATCTTATAA
    17641 AAAAGATAAT TAAAGAAGAG ATAGAAAAAA GTAATTATGT TGATGATCAA GAAGCAAACG
    17701 ATTACTTAAA TAAAGTAAGA GATAGTGCAG ATAAAGAAAC TTTTCAAAAA GTATTAAATG
    17761 TTTATAAACG AAAAGGATTG GATGCTGCAA AAGAAATTTA CAACATTGAT GATGAAAGTA
    17821 ATATTGAAAG TAGAAGTACT GAGGAATTAA TGAATAAATT TGTTGATTAT TTAGATGATA
    17881 TGTTCCTAGA TATGTATGAA TTTACAAAGA GTAGACATAA TAAGCCAGCA CAAACTGTTT
    17941 TATCTCATCT CTTAGGGTAT TATGTTCATA GATATGGTGA TGAAATATCT AAAAATGAAG
    18001 CAAACAAAAT ATCTTATATC TTGGATTCAA AACATGGTTT TAAAGATATT GCAAAAAGAA
    18061 TATCAACAAA ATTTAAAAAA GTTTTGTATT AATAAGAAAA AAGGTGGTAA ATATTTACCA
    18121 CCTTTTTTTA TACTACAAAG TATTTTTATT TAATTCACTT ATTTTATTAT TGTTTATTTG
    18181 TCCCAATTCA TAAGCAATCT CTAAGGCTTC TTTCTTATTA TAAAACGATC CATCTGTTGA
    18241 TATATAACCC TTTTCTTTGG AAATATTTAT ATATTTGAGA TAAATATATA ATTTATACCA
    18301 CCAACTCTTT TTTATAACTA CAAAACCATG ATTAACATTA TCTGGTTGAT TATTATATTT
    18361 TTTAAATATT TTTATGTATA TAGCAGGATA CAATATTAAT GATTTGTTAA TCTTATTTTT
    18421 ATCAACATCA ATACCATCTT TTGTTGTATA AGCAGAATAA ATCATTGTAG TTAAATTAAC
    18481 ACCTAAAGAT CGTAAACGTT TTACTGTTTC ATTATCAGCA TTGTTATGTT TTTTCAAAAT
    18541 ATTAATAATT TCTTTATTAG TAAAACTATT TTTTATAATA TCTTTTTTTG TAATAAAATC
    18601 TTTTAAATAT ATTTTATCGA CCCTTTTATT TAAATCTTTA ACATTTTTTA TGAAATCTTT
    18661 AAAATTATAA TGATTAATAA GATTATTTTT AAAAACTTCA GTAAGATTAA ATTTAAAAAT
    18721 TTTAAACCCA AACAATTTAA CGAATAAATC TATTTTATTA TTATGTTGTG ACTTAATTTT
    18781 TTGATTTGGG ATAAAATGAA ATGTTTTAAC AAGTTTACCT CTTTCTTTAA TATTTTCAAT
    18841 TTTAAATACG GAAACACCAA ATTTCTTTTT CATGTATTTA TTACCTTCTG GTGTCAATAT
    18901 TAATATTTTT TGTATAAAAT GTATTTTAAT AAAAATATCG AAAATAATAC TTTGAATTAA
    18961 ATTATTAAAA TATATATTTA ATTCAAAACT TCTCTCATTG TTTTTTATAT TTGCTTTCAT
    19021 AATTTATTAT TTATTAAATC TATTATAAGA ATTCTGAGTA ATTAAATTAT ACGAAGCTTT
    19081 ACCAATAAAT TGATTTAGAT TTTTACTATT TGTATAACTC ATTGCAGACT TCAAGTAATC
    19141 AATAAGATTC TCAGTCCACT TTTTTAGGGT ATATTCGACC TTTCTATGGC GTATTACACC
    19201 TTCAGAGGTA TTCAGCTTCG ATTTATCTTT ACCCATAGCT AATTGGGCTT CTTTTGTACT
    19261 CATTCCTCTA AAATATTTCT TTATTGGAAA TCCTTTAGAA AATAAGTAAT TTGCAAATCT
    19321 TTGAGGTATT TTAACACCCC ATAAATAATT ATCTCCAGCA CTTTCTATGG ATTTATTTAA
    19381 TAGCGATCCA AGCATTACAT AATCACTACC AAGACCAATT GCTTTTATAA TATCAGCATA
    19441 TTCTTTCATT CCACCATCAG CAATAATTAG TGGTGCTTTA ATATCTTTAT TTTCTTTCTC
    19501 GAATTTAACT TTTTCTTTGT GAATTTCTGA TATTAAGGAT GCCATAGGAT AACCAATGCT
    19561 GCTAGATTTG GTTGTAAGGC AATTATGTAC AACTTTATTC TCATAACCAA CACAATATGA
    19621 ATGATTATTC TTAACAGTTA AATCATTAAC AATAAGATTT TTTTCACCAC CATATTTTTC
    19681 TTTTTTTACT TCTAATAATT TCATATTTTT ATTTTTTTAT AAATATTTTT AGTTGTTAAA
    19741 CATTATCTTC CATTGAAACA ATTAAATGTT TTTTATCATC CAAATGTTTG GCTGTCACCC
    19801 AATATCCATA TTCCAAATAA TTATTACTGT TTATTTTATT TCTATCTATT AAATCAACAA
    19861 CAAAAATTTC ATGATCTTCC GTACAAATAT CACCATTTAT ATTATATAAC TCATCATTAT
    19921 TAATATAAGA TATTTTATTT GTTACTATTT GATATGTACC ATCATGTGTT AATACTTCAT
    19981 CGTTTATTTC AATATCTTTA ATATATTTAT AACCATTAAT ACACTTAATC AAAGTATTAT
    20041 CAACCCAACA ACCACCCCCA TTGCCAATCC CAACTCTCAG TAAATCAATA CATTGAGTTT
    20101 CTGCTAAACA TTTATATGTT TTAGGGTTAG CGATGTTACC AATCATCAAT ACCTTATATG
    20161 GATATTTCTC TTTAAATTTA ATTGAATATT CTTTAATAAT ATCCATGTGT CCATTAGCAA
    20221 TATCAACTAA GATATTTTTT GGAAGAAAGA AACTCTCTTT TGATTCACAA ATATTTTTAA
    20281 ATTCATCAAG CCCATAAGAA AAAAAATGTT CTTTAATTGT TTTTAATAAT AACTCATCTC
    20341 CATCATCAAA ATTATTAATA AAATCATTAA ATTTAATTGT TCTTGGAAAG ACAACTGTAT
    20401 ATCCTAGATT AATAAATTTT TCAAAATTAT CAATATTAAC AACAGTATCC ATTGGTGCTG
    20461 TCATTAACGG CAATTTATTA TTATAAAAAC AATCAACATC TTTTCTTGAT GAAATAGATG
    20521 TTTGCATAGA TGGTTCTATT AACACATCAT CAAAATCAAA CTTAATATTT TTTGCCATTC
    20581 TATTGTATTT AGTTTTAAAC AATTAATATT CAAAACCAAT CTCAAAACAA ACAGAATTAT
    20641 TATTAAACTC TAAACTGCTA AATCCAACTC CGAAATCATT ATCATCAGTA TATGATTTTA
    20701 TTAAATCGTA ATCAATATCA TATATCTCAA TTAATTGTTC ATCATTATAT ATATTTGGAT
    20761 TAACTAATCC ATCGTAAAAC CATTGAATAG TGTCTGTTTC AGGAATAAAA AATAACTCCC
    20821 CAAAGAGATC GTTTTGAATA TTTTTTAATT CATTAAATAT ATCTTTAATA CCCATATTTA
    20881 TTATACTTTC TAATAAATAT AGTACTTATT TTTTTATTCT GTAATTTCTT TAAATTTATT
    20941 AATAAATTCA CCAATAATTT CATCTAAATC TCCATTTAAA ACTTTATATG GTAGTAAATG
    21001 TTTTTTAGAT TTGATAGAAT AATAATTTAA TTCGTAATCA TAATAACCAT CATTATCAGT
    21061 TACAACTATA CTAATCTTAT ATTCATCGTC ATCAATATTA AGAAATTCTG GTATTTTATT
    21121 AAATTTTTGA ATTTTTTCAT CAGAACATTT TTCATTATTC AATAATTGAA TAAAATCTTC
    21181 TTTGCTTAAA AATTTTGGTA ATACTCTCAT AATTATTTAT TTTTTTTATG TTTAATATAT
    21241 GCACTCATCA TAATGGAATA ATTAGCTAAA TCTAGCAAAG TGTCTTCTAT TTTTTCATCT
    21301 TCAACTTCAA AAACACCTTG TTCAATAAAA CTATTAATTC TATTATATTT ATCAAGCATT
    21361 CTCACTAAAA ACCCTTTTTC TGTTGATGTT ACGTTTAATC TTTCAGTTGA CTCATAATTA
    21421 AAAAAAGGAT TATCATTGTT ACCAGAATAA TCTTTATTTT TTTTACGTGT TAAATCAACC
    21481 AAATAATCAC AACAGTTTTT GTGATAATCT AAAAATTCAT CTTTATTCAT TATAATCTGC
    21541 TTTAATATTG TTATAATTTT CTTTAATTTT ATTCACAATA TCTTTGAACT TTGCATGAGT
    21601 GGCAAATTCA TGATTTACTT TAACATCACC TAAATTCAGT TCATCAATAA TCTTTTTTGA
    21661 TGTTGTATCC AAAATATATT TTTCATATTG TTGTAACAAC CCATCATTAG AATTATTATC
    21721 AATTTTATTC TTCAAATTAT TGAATAATAA TGATTCAAAG TTTCTTTTTT CAAGATAACT
    21781 GATGTTTAAT GCTTCACTTA CATATTCACA CATTCGTTTT ATAAACTCCT GTTCAATGTT
    21841 GTTATTAGAC ATTTCACAAG GTATATCGTT TATATCTTCT CCATAAATTT TTCTCATAAT
    21901 TTTCAACTTT TAATTAATAT TTATATTTAA GAAATTCAAT AGGTATATTA TATTTTAAGG
    21961 CTTCTGCTTT TTCATCTTGA CAACCTTTAC TATCATCAAT TAAGTTTAAA CCATCATCAC
    22021 CAATAACAAT AAATATCACT TTACTACATA ATCTTAATAT TGGTAAATCT TTACTCATCC
    22081 AAAATTCGTG ATCAGATCTT AATTCCGGTG TTAAATAATC TGCTATGGGG TGTGAATGGC
    22141 TTACCGGACT AAATACCACA TAACCTTGTT TCATTAATTC AGCACCCACC TTATTTGCTA
    22201 CATGGAATGA TTCTTCTGGG TTAAACGAAT ACGGTATCGC TAAATATATT ATTTCTTTAT
    22261 TCATACTTTT TTTATTTTAT TTTTTATGTT TTCTAAAACT TTATGTTCGG ATAAATAAAA
    22321 CAAATTTGTT GTTCCTTTCA TTTTTTTTAA TCCAGATGAT TTAGCTAAAT CAAACAATTT
    22381 ATAATTTTGT AATTCTAAAT CATCATATTT ATTTACTAAA TCATCCAATT TAAAATATTC
    22441 ATTTGCACTG ACTTGTTTTA CATTTATTTT ATTAAATTCT GTTTTAATTA CAATTTGTTT
    22501 AAATGCACGA TAAAAGAAGA ATAGATTTTT TAATTCTTGT AATGGTTTTA CAAGAAAGAT
    22561 TATTAATACT CTATCACTAT ATAATGTTCT ATAAATATGT TCCACTAATT CAGGTAATAT
    22621 TTTCTTACCT CTATATTCAT CCTTTAGAAT TGGATTTGTC ACATATAGTA TTCTATCATA
    22681 TTTTTCATAA ACCTGATCTT TATTAGAATT TAATAACTCA TAAAATTCTT TATAAACCTC
    22741 TAAATCACCT TCAAATTTAT TTAATATTTC ATATTCAAGT AAACCGCTTA AACGAATGTT
    22801 TAATTCCAAT ATATTAAATT GTCCCAATAT TTCTAACGGT TTCTTTTCTT TATCCCAATT
    22861 TATAACAATA TTTGATTCAT AATTAGTAAT AAATTTATCA ATACCTTGAA TTTCCGGTTC
    22921 AATTTTATTT TTTGAAAATT CTGTATTAAT AAAGATCAAC CTATCTAAAA ATTCTTTTTC
    22981 CTCACTACTT ATACTCATTA ATAAACCTTT TCAATATACA ATACAATCAT AAAATATATA
    23041 AAAGAAATAT ATTCCATAAA TAATGTTTTA TTTTTCACTT TAAATAAATA CAATAAAATT
    23101 GCAACAGACA TTATTAAAAT ACTATTATAA ACATAATCAT ATTCAAAAAT CATAGAAGCA
    23161 AAACCTAATA ATGTTCCAAT TATAGCTGTT GTTGAATGAA CCTCATCTTC TAAACTATGT
    23221 TCATCTTTTT CAAAATCTGG TGATGCTCCT ACAAAACACA GTATTGCACC AGATAAAAAC
    23281 ATTAAAGGTG TGCTACTAAT AATCATTAAT GGTATACAAG TAAACCATAT AAATAATGCG
    23341 AACAAGATTT TGTTGTTATG TTTATAATAA CTATCAGATA TGCTTGGTAA AAACCCATAT
    23401 TTTATTGAAA TGATTATATT GTATATCCCA AAAACAAATA CAGATAAAAA AAATAATATG
    23461 TTATTTCCCA TTATTATATA AATATTTTAA CTTTAAATAA ATTTTCTAAT TCTTTAAACG
    23521 GTGCTTCATA TTCTGTCGTA TCAGTTTCAA CATTATCTTT AACATTGTAA ACTTCTAATT
    23581 CAATAACATC CATATGATAA TCAGTAATCG ATTTCATTAT TTCAGCTTTA CTTCTTTTAC
    23641 TTATTGAAGT TATAACAGTA TATATAGCCC TGAGATAACC CGGCCTTAAA TCTGGATGGG
    23701 ATACGATTCT TAATGAACCG TAACTTTTAT CATTATTTTT AGATTTTAGT ATCCATCGTG
    23761 CATCAACATC ATTTTCTGTT AAAAAATCAT CGTATCTCTC CCAATATAAA TCTTCTGTAT
    23821 TCATAAATTA AATTATATTA ATGTTACAAT ATATTTTTTT ATATCTTCAA AACCTTTGAA
    23881 GTACTGGTAA TATTTTTTAT AAATATCTCC TTTATTATCA ACCACAAATT TGGTTGTTTT
    23941 TTTTGATAAA AACAATAAGA TTTTTTCTTT TTCGAAAGAA AAAAAATCCA TAATATCTAA
    24001 ATTGATACCA AAAATATTTT CATCTTTTAA TAGATAAACC ATTTCGTTAT GATTATATAT
    24061 TTTATCTATT GTATTTGGAA TTAATTTAAA TAAATCATCA ATAGTATTGA TTGAATTAAA
    24121 AATAGGATCA ATAAAATTAT AATTATAATA ATGTTTGAAG TATCTAAATG GAACTAATTT
    24181 AGAGAATAAT TGTAATCCGT TAACGTGGTC ATGTTTATTT TCATCAAATT CAAATTCCCA
    24241 ATATAATAAA TCTTCTTTAA TAGTTTTATT TAATATTGAA GATTCAATAT TTTGTTCTTT
    24301 AACATTATTC CAACCAACAA TTAAAGTTGG TAAATCATAA TTTATCTGAT CAAAATTATT
    24361 TGAATAATTT ATATAATCAA ATTTTTTATG GTTCACCAAC TCATTTGTAT GTATAATATT
    24421 ACCAATCTTT TTCAAAAATA CTATTTTAAA ATTTTACAAT ATTTTTTTTC TACTTTAACA
    24481 TTATAGCTAC CACCCATAAA CACCCATAAA CCAATATAAT AATTATCTTT CACCTCTTCT
    24541 AAATAGAAAC GACTACCTTC TGGCATATCA TCTGTATCCT CAATAACCTC TACTAAAATA
    24601 TCACTATTAT TCATATTTTA CTTGTTTTTG ATTAAAAATA TTGTATCGTT TTTAAACGAA
    24661 CTCAATTCAT AAGATATATA TTCAATATTC TTAATTTCTG ATTTTGTTGA AATTTTTCCA
    24721 TCAAAATCAG AATAAAGGAT ACCATCCTCT GTTTCAACTT TAACTCCAGT TAATAACTCT
    24781 TTTGATTCAA TATCGATGAT TACATATTCT TTTTCATTAC TGGAAAAAAT TAAAAAGAAT
    24841 AAAAAGATTA AAATAAATTT CATAACATTC AGCTTTATCT ATAAAGAGAA TGTTATGAAA
    24901 TTAAAGATGT TATCTAAACA TTAACAAATA TTTAAATAAT CTCACCATAT TTTTCAAAAT
    24961 TAAAATCTTT AATTAATTTT GAAAAATTAT CATACATTTT ATCAATTACT TTGACACCTA
    25021 CTGATCTCTC TCTTTCTGAA TCTCTTTTTA ACAATTCTTC TTTATCAACA TCGAATATTT
    25081 TAAATTTAAT ATTTAAAGAT TCAACACCAC TCAAGTTAAC CAATGAATCC ATCATTTTAA
    25141 CCAACCTCTT TTTATCTAAA TTGGTTTCAT CAATAATAAC ATCAAAATCA GAAAATAATA
    25201 GTCTCTGAAT GTCTGATTCA ACGTTTATAG TGATAATATT TTCCAACTTA TTTCTTATAT
    25261 CATCATTAAA CCAACCAACA TCCTTAAACA TATATCTATA ATCATCACGA CAAACTCTAA
    25321 CAAAATTATT ATTTTTCTTT ACAAATTCTT TACTCCAAGT TGATTTACCT GATGCAGGTA
    25381 CTCCAACACA AAAAATAACT TTTCTTTCCA TATTATCTAT TTTTTAAAAT TTCTAAAATT
    25441 TCATTATAAT TAAATGGTTT ATACACTCCA AATAATCTAA AAGCATTATC AATACCAACA
    25501 TCAAGTCTAT TTTTTTTAAC ATATTTCTCA CCATGAATAT CACCATGAAG CATTATACTA
    25561 CCTTTACCCA TTTCATTCCA ACTTTCAATT GGATAATGCA TCATACAAAT TTTCTGTTTA
    25621 CCAATCATTA TTTCTAAATA ATTCTGAACA GAAGTAAACA CATCTTGTGC ATTAGCTTTT
    25681 GCAATAGTAT TATCATAATA ATCAACGCAA GATCCACTAT CAAGACTCCT ATGACAATTA
    25741 GGTAATTCTT TATTATTAAT TATATGATGA TCATGATTAC CATTTATTTG GTAGATTGTT
    25801 TTAACATTTA ATTGTTTTCT AAAATTCCAT ATATTTTGAA TTCCACCAAA ACTCCAATCT
    25861 CCAAGGTTAA ATAATATATC ATCTTCTTTA ACATAACTAT TTATTTGTTC AACAATATGT
    25921 TTGGACATCT CTGATGTTTT ATCAAAGAAT CTACAGTTGA TGTCTTTATT ATCCCAAACA
    25981 GATTCACCAT AGGTAATATT TTTATGCCAA TAATGTGGAT CTGACATAAA CCATATTTTT
    26041 TCTCCTATTT CTTTTTTAAA TTTCATTTAT TTATTATTTA GTTTATGCAA ACTTACAATA
    26101 AAAAACCCGA ATAAGCAAAT GTTATTCGGG TTTTTTATTG TAATTATTAA AATTAAGAGC
    26161 ATTTACTCCA GCCACAATTT TGGCAAATTA AACAGCCTTC TTGAAAAGCA AAATCATCAG
    26221 CACCACAATT AAGACATTGA CCTTTGGTTT TTTCTCCGTC TTTAATATAC TTTTTAATTG
    26281 CTCGAACAAC ACCATTTTTC CAAGTATTTA TATTCTCTTC TCTAAAACTT AAAGATTCAA
    26341 TGAGTTTGTA GGCACTAACA GTAGGCATAC CATGTCTTAG TATTCCTGAT ATTAATTTAG
    26401 CATAATTCCA AAATTCAGGG TTAAATTTAA AATTAAGACC TTCATAGACA TGTTTTTCAC
    26461 CACTACCATC AACATACTCC ATATCATATC TTTTAAATTT ACCACCATTT TCGTTTGAAA
    26521 TTATTTTCTG AACAATCTCA CAATCTTTTA CAGATACAGG AAGATTTTTC AATCCATTTT
    26581 CCAATTTACC AGTAAACAAT TCATATGGTT TTCCTTCATA TATACCAATA ACAGCAATCC
    26641 ATTTTTCATA GTTATTATTA AATCTATGAA TTTCACCTTT TAATCTTTTT GGTCTTTTTG
    26701 GTGCATCATT AACGATAACT GTTTGTTTTT CTTCCTTTTT ATCATTACTA ATAAGAACAC
    26761 CACTACGACT ACCATCACGA TAAACAGTTA TACCTTTACA ACCACTTCTC CAACCTGTTT
    26821 CATAAACTTT GGAAACTGTT TCTTCAGTTA CATCACTAGG TAAATTAACA GTTACAGATA
    26881 TTGAATGATC TATATGTTGT TGAATTCTAC CTTGCATTTC CACTTTTTTG ACCCAATCAA
    26941 CATCATTCGA AGTCGCTTTG TAATATGGTG ATTTTTGAAC GACCATATCT AATTCTTCTT
    27001 GAGTATATTT TTCAACCTCA TCAACATTAT AACCGTTTAC TTCTAACCAA GTTTTAAATT
    27061 TATGATGAAA TACTGTATAT TCAACCCATC CTTGACCTTC ATCATCAACA AAATCAACTT
    27121 TAACATTTTT TTCTTGGGTG TTGATTTTTC TACGTCTTTT ATATACTGGT AAAAAAACTG
    27181 GTTCAATACC AGATGTTGTT TGAGACATTA TTGATGTGGT TCCAACAGGT GCAATTGTTA
    27241 ATAATGCTAT GTTTCTACGA CCATACTTAA CCATATCCTC ATAAAGTTGA GGATCAACAT
    27301 CTTTAATACG TTGAATAAAT GGGTTACCAA TTTCACGTTC AGAATCATAA ATAGGGAATG
    27361 CTCCACGTTC TTTTGCTAAT TCAACTGATG AACGATAAGC TTCAATTTTT AATTTTTCGT
    27421 GTACACTCTC ACTAAAATCA GTGGCCTTAT CTGTTCCATA GATGAATCCT AGTGATGCTA
    27481 ACATATCGCC CTCAGCAGTT ATACCCAAAC CAGTTCTACG TCCTAAAATA GCCTTTTCTT
    27541 TAATTTTTTC CCATAAATTT CTTTCATACA TCTTAATAAA TTCATCTTCT GGATCAGAAT
    27601 CAATCTTTTC AATGATTTTA TCAATTTTTT CAATCTCTAA ATCAATAATA TTATCCATAT
    27661 ATCTTTGGGC AGTTCTAACA TCAGATGTAA ATAAATCCCA ATTGAAATAA GCATCTTTGG
    27721 TAAATGGGTT TACAACATAA CCATATAAGT TAACAACTAA TAGCCTACAG CTATCATATG
    27781 GACAAAGGGT GATTTCTCCA CAATTCGCAG TTACTACACC ATTAAAACAA CCTCTACCTC
    27841 TTTTAGGATC TGTAAAACAA TAGACTTTAT CAGCATTTTC GATTCTTTCA ATTGATTTAA
    27901 CTGTGATAAA TCGACTTGCA TCTCTATTAG GATTAATATC ATCAATCTTT ACTCGATGTG
    27961 TTCTTAATCC TAAATTATAT AATTTTTTTA CATTTGATGC ATTGATGATT AATCTATAAG
    28021 ATTTATTTGT ATTATATTCA ATACCTTTAA TTTCTTTTAA ACCACCTTCT TTTTCATCGA
    28081 TAACACTACC ATTAACACCA AGTGTATTTA ACACATTTAG TTTAATTTTC AATAGAAAAT
    28141 CTCTATCAAT AGAGGATATA GATATTGAAC CTTCTGATGA ATTTCTTGAA CCATCAGAAT
    28201 CAATAATTCC AGCTAACCAA TATAATGTTT TCTGCAATGT TGAATCATCG AATTTAGGTA
    28261 CATATTTTTT ATATTCTTCA TTATTTATTG ATAATAATAT TTGTGAAAAG TCTGCTCTAA
    28321 TTGTTGTTCT ATCAACTTCT TCATTATTTG ATGGATTATT AGTATAATTA AAATATTCTA
    28381 ACAATTCACG TTTTTCACCA TATAGATGAA TCATATGTTC TTTTTTTCTG TGTAATGTAC
    28441 CATCACCAGC ATAGAAACCT AAAGTATACC AACTTTTTTC GTTAATAAAA TTATTAGATC
    28501 TTGCAAAATC CATATCGAAG TTATTAGAAT CCAATTTAAA ACTTTCACCA ATTTGGTAAT
    28561 CTAAAACAGG AAAATCATAT TTTTCAAGTT TATCACCAAC ATTTAAATCT TTGGCTTCTT
    28621 TTTTCACAAC ATTACCATCA CGACTATAAC CTTCCCATGT ATAAAATCCA TGATAATCAG
    28681 TGCATTTTAA TTCAGAACCA TCTGAGAATG CTATTTTCAA CATGGGTTGA TCTTCACCAG
    28741 TAATCATTGG TTCTACTTCT GAGAATTCTT TACCATTCCA AACATTTACT TTGGAACCAA
    28801 CAAGACCACC TATTTCTTTA TAACCTTTAT CTGTTAAAAT TGGAGTATCA TAACTAACAC
    28861 ACGGATTAGT CGATTTAGTT TCAAATCCTA GGTCAGCATA ACAATCAGGA ATACTTTCAC
    28921 TTAAAACTTT ATCCCAAAAC AATATTCCGG GTTCAGCAGA TTTCCAAGCA TTGTGAATAA
    28981 TTTTTTTCCA TATTTTTTCA GCATCCACTT TTCTAATGAA ACCTAATACA TCATTATTAT
    29041 CATCCTTTAT TTGTATATTT TCATTATATT TTAAATCTTG AATATTATAA TTAAAAGACG
    29101 ATTTAATTGG AAATTTTTGA ACGTAATCAG TTTTATTCAT TACAGATTTC ATAAAATCAT
    29161 CGTCAATTCT AACTGAAACA TTTGCACCAG TTACTTTACC TTTAGTCAAT TTAGCATCAA
    29221 TGAAATCTTC TGAATCAGGA TGTTTAATTG AAATACTTTC CATTAAAGCA CCCCTTCTAC
    29281 CATCTTGTGC TACTTCTTTG GTTGAATTTG AAAATCGTTC CATGAATGGA ACAACACCAG
    29341 TAGATGTAAT AGCTGAATTT TTAACTGGTG ATCCTTTAGG TCTAACAAAA CTTAAATCCA
    29401 AACCAACACC ACCACGTCTT TTTTCTAATT GAACAGTTTC TTGATCTAAT TTCATAATAC
    29461 CACCATAACT ATCACTATCA GTTTCATTCC CAATTACAAA ACAGTTTGAT AATGAAACAA
    29521 CCTGAAAATC GTTGCCAATT CCAGACATTG GTGAACCTTG AGGTATAATC CTTTTAAAAT
    29581 TTTTCAATGT TGAATAAATA TATTCAACTG ATAAAGCATT TGGGTATTTT GCTTCAATTC
    29641 TTGCGATTTC TCTTGCCAAT CGCCAATGCA TTTCATCTGG ATTTAACTCA TATAAATCAT
    29701 CTCCATTCTT TAGACAATAT TTTCTAATCC ACACATCGGT AGCCATTGTA TCACCATTAA
    29761 AATATTCTAA TGTTGATTTT TCAACATCCT TTCTATCAAT TTTAACCATA TAATATATTT
    29821 TTTTTATTTA ATAATACCTC AAAAAAACAA GAGGGTGAAG ATAAATATAA TTCAAATAAA
    29881 TATTTTTTTT ATAAAAAAAA TAAAAAATTC ATTACTTACT AATTGTTAAT GGATAAAAAA
    29941 ACAACATATA AAAAATATGT TGTTTTTTTA TTATAAAAAT TTTTTATTCT ATATTTATGT
    30001 TTTGTTTAAA ATATTTTTCA CTTTATTTCT AATAGAATTA ACATCAACAA GATTCTTACT
    30061 TTTATCTATT ATTTTATCAG CAATAATTTC AACTATTGTT TGATCATCAT TTTCTTTATA
    30121 AGATTCTAAC AATTCTGGAA AAATTGTTGA ATATGCTTTT GTTACTTTAT TTATTAATTC
    30181 ATCCATAATA TTTTATATTT CTAATATAAT TTTATTATCG AAAACATTTT GAATTTTATA
    30241 ATTTATATTG TTTTCGTTTG TCGTTTTAAA AAAAATAAAT TTTTTAAATT CCCATTTTTT
    30301 TTCATTTGTA TTTAATTGTT CATCCTTAAA TTCCAAATAA TTAAAAATAA ATTTTAGTTT
    30361 ATTTGTCAAT TCAGGGTTTT TACCATTTAT TGAACAAGTT TCAAACCATT GCTCATCATG
    30421 TTCTAAAATA AGTTTATAAA AAAACTTTTC AAAATCACAA GATTCAATAA ATTTATCAAA
    30481 TTTATTGAAT CTTTCCGTTG TAGCAAATAT ATCCATAATA TTTATCTTTA TATATAAATA
    30541 TCATTTTAAT TGGTTTGGTA CAAAGATATA TTTATTTTTA AATATCTCAA AGATAAAAAA
    30601 TAAAATAGTA TACTATTTAT AGTTAAAAAA ACACATCTGT TATGTCTGAT AGAAAAATTC
    30661 AATTATTAAA AGAGATTAAA AACAGTATCA ATAAAAGAAA AGAATATCTC TTAAACCAGT
    30721 TACCAATCAT ACATACTATT AACGATGGTA TAGTTATTAG ATTTTTTGAT GATTGGAATG
    30781 ACTCTGAACA TGAACGCATC AAATATATGG AAATAACAGA TGAAACATTG TTTAATGCAA
    30841 AAGCAAATAT AAAAACTTAT TACTTTTTTT TACCAAAAGG CAGTATATTT GATGTTAGAA
    30901 AACACAAATA TATTGAAACT ATGGTCTGTT TAGAAGGTAA AATTCAACTA CACTATAATG
    30961 ATAAAACAAA AATATTGAAT TCATTTAGTA GATTTGATAT ACCTGAAGAT ATGAAACATT
    31021 ATGGAATAGC CATTGAAAAT ACATATATGT TGGTTACATC AAAGTTTTAA TATTATTTTT
    31081 TCCAAAACCC TTTAGGACAT TTAGATTTTA AACTTCTTAC TTTTGCTGGT ATAAAACAAC
    31141 CACATTTTGA ACATCTTTTA TTTTTAGTGA TATGTTCACA GTTCAAACAA GTAATCAATC
    31201 TTTTTTTTGC GATTGATTCT ACTTCTTCAG ATTTAAACAT ATAATTTTTC CATCCAGATA
    31261 CTATTTCATC AAATTTTTCA ATCATTTTTA TTTCTTTTTA ATGTATATAA TTTATATAAT
    31321 GCTTTTATTA ATCTTCTTTT AGTTTTATCA TTTAATGTTT TATAACCAAT AAAATTATCT
    31381 CTAAAACCTT TTAATAATAA CATAAAATCT TCTTCCCAAT CCTGATCAGT AAAATTACTA
    31441 ACTGTTTCAG AATATTTAGC CCAAAATTCA TGAGGAACAT TTAAATATTG TATAAAATCT
    31501 TCTTTTGTTT TTAAATTATT GTTTTTAAAT TTTTTAAAAA AATCTTGTGT TTTTTTATGG
    31561 TAAACAAATT TTCCATCTGT TCTATAATCA TCGTATGCAT GTTGTAATTC ATGTACAAGA
    31621 CTAATTTTGT ATACATCTAT CAATATTTCT TCGGATATTT TAAAAATATC ATCTTTATTA
    31681 TTAATTTTTA AAATATTATT TTTAAATTCT GTTAATGTTT CAGATAAATC TTTTGAACGT
    31741 CCATTTAATT TAATCAATGA TTCACTTTTA ATATATTGTG CATCATTATA ACCCATATCT
    31801 TCTTTTGTAA ATTTAATATT CAGATCAAAG TTATTGATGA ACTGTTTTAA TTTATTATAA
    31861 TTATTAAAGT TAACAATATT TTTCAAATAT TCTTTTTTAT AATTAAAATA AACATCAGAT
    31921 TTAACAGAAT CAAATTCATC TTTATTTTTA AATAAAAAAT AAATTACATT AGCAAATATC
    31981 TTGGATTTAT TTTTTAATAT ATCTTTAGCT AACTTTTCTA TTTCAATTAC ATCGCTATAA
    32041 CCCTCACTTA TATTATCTTT AAAATATCTC ATAAATATAC TATTACTTAA TCATTATATA
    32101 TTATCCTACC ACCATCATTG ATAATTACAT TATAAAATGA GTTGTTAAAT ATTTTCTTTG
    32161 CATTATTTTT TATTTCATCA TTCATTAAAC TTCTATTATA CAAACTAAGA TTTTGCATTC
    32221 TACCAATAAA AGACGAATCG AAATATTTTT CAATATATAA ATTATTTTTA CTAATATCCT
    32281 TATTTAAAAT ATTGGTATTC TCAACAATGA AATTTTTAAA TTTAAATATG GAATTTTCTA
    32341 CAAATCCAAT ATTTGATTCT ATAACAATTA AAGGGTAAAA GTATAAATTT TCACACGTTT
    32401 TATCAACCCT AAATTCAAAT TTTAATTCAA ACCATTCAGG ATTTATTCTT TTTGTTGAAA
    32461 ATTTTTGCTC TGAAAGAATT GTTAAGTTAT CAAAATTTCC ATCCACATCC AAATAAATGC
    32521 TACCCATATC CATAAGTTTA TCATATATAT TTGCATTTAT ATAAACACTC ATATATTGTA
    32581 TATGACCACC CAATAATTCT ATTTGTTTAT TATATTTAAT TATTATTTTT TCACCATTTA
    32641 AAATTTCTAA TCCAACAGAT TCATCTGATG GTAAATATAA ATAATTTACA TTTCCATCTA
    32701 CATCAAAATT ATCATTTATA TAAGTTATAT CATTATTATT ATAAACATTT ATTATGTTTT
    32761 TATCATAATG AAATGAATGT TTTAAACCAA AACTACCACC ACCCCATGAT ATATTATATG
    32821 GAACACCAAT TTGTTTTTCT TTGTGATTTT TTATCGGTTT TGTATAAAAT TCATCAATAT
    32881 TTTTCAATGA CCAAAATAAT AATCCATTAA TAAAAACGTT TAAATCACCC TTTCTCATAG
    32941 GATAACATTT AAATTTATTA CCATCATAAT TATTAAATGT TTCGTATGGT TTAAATACTA
    33001 CATCTATTAA TTTCCAACCA TTTGTTAAAA TATTATCAGA TTCATATTCC ATTAAATCAC
    33061 CATTAATATT TATGGTTTTT ATTTTAATGG TTTTATTTGG AGTTATCTCA AAAGAAATTA
    33121 CATTATTTTT TAAATTATCT ATTTGTTCAC TTGATATTTT TTCAATATGA AATTTATCTT
    33181 CTTCATAATT TTTAAAATTA TCACTTAATA CACTTTCATC TATATATGAT GATAAATTGT
    33241 TTTTTTCTGA TGTTATTACA CCCTCATATT CTTCATTATT TATATATGTT TCACCACTGA
    33301 AATGAGGATT ATATTTATCT TCACTCCTAG TACCCATATA ATAAAATATA CCGCTTGAAG
    33361 TATCAGATAT TTCAAGTAAT GTTTCAATAG TAAAACCATT ATTATATCTT GGTGGTAACA
    33421 ATTCGTAATT ATAACCCTCC AATTTAAAAA AGCCTTGAAA ATATCCACCA TTAAAATTCA
    33481 TATATGCACC AATATTTGGA TCTTGAATTA AATCTGTTTC ATATTGAGAA TAATCTGTAT
    33541 TCCCTGTATA ATCATTTTGT CCGACTGGAT ATAATTTTAT ATGATTATCG TTTTTATATA
    33601 ATGTATAACA TTCCTCCATG CTAGAAGTTC TACCATTATC ATACATTGTT AAACCATAAT
    33661 CAATTAAATT AATGTCGTCC GATACATTAT TAAACCATTT TGATTCAATT AATAATGCAC
    33721 CCTCATTATT AATATAATTC GAACTATTTA AAGTTGAATA TTTCGATAAA TCAAATTCAA
    33781 ATAATAATCC TTTTTTTGTT TTATTATTTT TTTTACAATA ATTATACATA TAATATTTTT
    33841 TATATAAATA GTTTAAAAGA GTTTACTATT TATATAAAAA ATATTATAAT GGATCATAAT
    33901 ATAAAATATA AAAATTTTAC AGATTTAATA AAAGAAGCGA TAAATCCTTC ACAATTAGAT
    33961 GTTGATGTTT TAAAACAAAA AGAAATATTA AATCCTAAAA TATGGGAGAC TGATGAAAAA
    34021 ATAAAAGACG AAGTTAGAAA ATATATTTTA TTAAATGCTT ATCAATTTAT TAAATTTTTA
    34081 AAAATTGATA ATTTAAGAAT AAAAGATGTT ACTTTAACAG GTAGTATTGC AAACTATAAT
    34141 TGGAATGAGG ATTCTGATAT TGATATTCAT ATTTTAATGG ATTTTTCACA AATTTCAAAT
    34201 AACCCAGATT TTGTAAGGGA GTTTTTCATG ACAAAAAAAG AACTTTGGAA TGAAAAAGAT
    34261 ATAAAAATAA AGAATTATGA TGTTGAACTC TATGTTCAAG ATGTTAATGA AGAACACACT
    34321 TCTACTGGTG TATATTCTGT TTTAAAAAAT GAATGGATTA GTAAACCTAT TAAACAGATG
    34381 ATTACTATTG ACGTTAATAA CGTTAAACAA AAAACAATGG ATTTTATACA GATTATTGAA
    34441 AGTTTATCGC AAATAAAAGA TCCAAATACT TTATTAACCT TAGTCAACAA GTTAAAAGAT
    34501 AAAATAAAAA AATATAGAAA AAGCGGTTTA AGTGAATTTG GTGAATATTC AACCGAAAAT
    34561 TTAGTCTTTA AATTATTAAG AAATTACGGT TATTTGGATA TGTTAAGTAA ATACAAAGAA
    34621 GAAGTAATAA AAAATAAATT AACTTTTGAA AATTATTAAT CATGAAAAAA TATTATATAA
    34681 CAGAAGAACA ATATAAATAT CTTACCACAA AAAAACAAAC GGAAAAAATA TATAATGATA
    34741 TTGTAAATGA AATTAGAAAA TATGATTTAT ATTTAAACGA ATCTCACCAA TTAAATGAAG
    34801 CAGTTGTAGA TGTTCTAAAA AAATATGCTA AAAAGGGTTT AATGACTACA GCATTAATAT
    34861 CATCATTATT GTCTAATAAT ATTGTTTCAG CTAATGATTT AATGTCTGCA GGTATACCCA
    34921 AAGATAAAAT AGAAAATGTT CAAGATGATA AATTTTCACA TATGGAAATA TTAAATGAAC
    34981 TAATAAAAAT ATTAAAAACA CGAGGACATG AACGAGATGA ACCTATGTTT GAAAAATTAG
    35041 TTAGTTTGGA TGACGATGCA CAAAAAAAGA TTACTAGTGA AATATCGAGT AGAATAAATG
    35101 ATCTAAGTGA TATGTGGAAA TATAAATATA ATATTTTAAC AACCGCAGAT AAACAATTTG
    35161 ATACTGATAG ACGTGATATA TCACAAATAG ATAAAGAAAA AATTGTTAAA GTTGATACAT
    35221 CTTTAGTTAC AACAAATATT AAGGGTTTGG AGGAAACTTT TAAAAATAAT TCCGCAGTAA
    35281 TATTAAAAAA TGAAGAACTT AGAGATAGTT TGCAAAAAGT ATTGAATTGT TATTACAACG
    35341 TTAATGAAAT ACTTATAAAA ACATCATCAA ATACTCTTAG AAATACAGGT GATTTTGAAA
    35401 ATGTTACTTG GGAAGAGGGA TCTTTATTGA GAGCAAATAA TATTAAAGAT ATAATTTCTA
    35461 AATTAGAATA TTCATTGGGT TGTGAGAATC CCACAAAAAA AATAGACGAT TCAATTATTA
    35521 AAATTGATGC TAGTGGTGAA AATGGTGATG GAACTAGTGG CCCTAAGTCA CCATATGAAG
    35581 TAGAAGATAA ATATATTCAA TATTACAAAA ACAATAATAT TGATGAAAAA TATTGGAAAT
    35641 CTAATGCTAA AGAAAGTCCA TTATCTAACA TTAGTGAATA TGAAAAATTT AATAATGTCG
    35701 AAATATTCAT AAACGGTCTA GTTCTTGAAG AAAATGAATA CGTGTATAGA AATTTCAAAT
    35761 ATTTACAAAT GATTCAACTT GATACTGGTA AGAAAACATC TAAGAAAACA AAATTAAATT
    35821 TATTTGGAGG TGGAAAACCA AATAAATATG ATGGTGGTAA AGTGGGTGCT ATTAAATGTT
    35881 CCAATCCACA AAATTATTAA TATGTTGTTA TGTGTAAATA ATTCAATCTT CTTTTTTTAC
    35941 CACTAATATT TTTTATTTTA TAACAAATTT CAAAGCCAAC TCTTTTTATA GAGTTGGCAT
    36001 GATTAAAACT ATAAGTTGTT TGATACGGTT TTTTTGTTTT ATTATCTATG AAATGAGCAT
    36061 TTACAAATAT ATAATCATTT ATATTATTTA AATCTTCTTC CGAATAAATT CTTTTATTTA
    36121 TTTTTTTTAA AGTTTTTTGA TTAAATTCGT TAATAATTGT ATCATTTGTA TTTATAGATA
    36181 CAATTAAGTA TTCCAATACA ATATTCCTAT CTTTATTTCT ATTATTTGTT TCAACTTTAA
    36241 TAGATTCACC AATTTTATTT TTAAACTTTA AACTGATTAT TAAATCCCTG TTTTCTTTAT
    36301 AGTTTGTTGC GTTGTTCTGA CCATAAGACG GAACAATTAA TACAACCAAT AGAAACAACA
    36361 TCATCTTTTT CATCTCACAC ATATTTTTAT TATTAATATT GCAAATATAT TATATTTTCT
    36421 AAATATCAAA CAAAAAAAAA TATTAAAAAA CTTTAATTAA TAACAAATTA ACACTATTTA
    36481 TATAAAAAGT TCATAATTTG ACTATTTATA TAAAATAATA ATAATAAATA AAAATTTATA
    36541 AAATGAAAAA TAACAAATCT TTAGAAACTT ATTTTGGTAG AATGAGAGAA TTGTCCGATA
    36601 TAAAGGGTGA TAAAAAACAA CATACAAATC TAAACACCAC CCTTGTTGAA CATGCGAAAA
    36661 CAAATGATGG TACTGTTTTA GGTATTGTTA AAGATGCTCA TCATTATTAT ATTAAAAAAA
    36721 CAACATCACA AGATGCAAAT TTAACAGAAT CTCATTTTGC ATTTATAGGT GGGTTAGAAA
    36781 ATAAGAATGA ACATAGGTTT GATAGTTTAG GGGATGCTCA AAAACAATTA AATTTATACA
    36841 TTAAATCAAT TAACGAGAAT TTTTCTAAAA ATAAAAAAAT TTCTGAATCA AAAAAACAAG
    36901 TTTTATCAGA AGATAAGAAA TTGAATGATC CTAATTCTTG GATTCGTTCA ATGATTTCAG
    36961 AAGGAAAAAA TCAGGAAAAA ATTGATAAAT TTAATAGATT TAAAGAATCA ATGAATTTAA
    37021 ATGAGTCTAA AGATATTAAT GAAGATGATG AAATCGAAGA TAATTTGGAA AACACTTCGG
    37081 ATGCTTTGGA AGATTTGAGT GATGAAATTA AATCTGATGA AACAGAAGAT GTAGTTAAAT
    37141 CTGATGAAGT GGAGGACGAA GTTATTTCTG ATGATGGTGA TGAAACACCT TCGGAAGAAT
    37201 CTGATGGGGA AGAATCTGAA GAAACACCAA AAAAAACTGA TGGTGAGGAA GAATTTGATG
    37261 CTGAAAAAAC TGATGGTGAA GATTTAGATT TAGATGATTT AGACCTTGAA GATGGAGAAG
    37321 AAACAGAAGA AACTGATGGT GAAGAAGAAA ATCTGGATTT AGATGTTGAT AAAGGTGAGG
    37381 AAGAAGAATT ATCAGATGAA GATTCGTCTG ATGAGGGTAA AGATACCGAA ATTAAAGAAA
    37441 TGGAAAAACT TATTGGTAAA TTAACACATA AAGTTAGAAA TTCTGATTTA ACGCCTGAAC
    37501 AAACAAAATC ATTTATGAAT TCATTGTTAA GTTCTTTTGA AACAGAGATC TCTGACTTGA
    37561 AAGATCATGT AAAAAAAGAA ATGGCTGATA AAATTCTAAA ATCTAAAGAG GATGAAGAAG
    37621 GTGAAATTTC AGAAGAAGAT GAGTTTTCTA ATGAATTAGA TTCTGAAACC GAAGAAAGTT
    37681 GTGACGAATG TGGTGGTTTT AATAATTATA TTTCTGAGAG AGGATATGAT GACGTTGAAA
    37741 ATGTTACACC TATGGAAATT GCCAATGTTA TTTCTGGTTT TATTGATAGT AAAGAAGAAT
    37801 TATCTGATGA GGATTTAAAT GAAGTTGCTA AATATTGTAC AGAAGAGGTT GTTGGTGAAT
    37861 TGGGTGAATA TGGATATGTT GACGAAATGA ATAAATTAGA ACCATATATT AAACAAATTA
    37921 ATGAGGAAGA TGGAATGATG AAATTTGGTG GTGTTCAAGC TGATTTTGAT CCTGATGATA
    37981 CTGATGTTGA ATTAAAAGAA GAAGAAAATA TGGAGGGTGA TTTGGGTGAT ACAGTAGACG
    38041 ATGTTATTGA TGATATTGCT GATGATTCTG TCACACCACA ATCACCTCAA GAGATGCCAG
    38101 CACCAGCAGA AACTATGGGA GTTGGTAGTC CATCTACAAG TACATTAAAC ATTAATGCTA
    38161 AAACTGGTGA TGCAACTTTA ACTATTAATG AAGAAAAAGA AAGGAAAATT AGAAAGTATA
    38221 TTCGTAATAG AATTGAAGAA AAAATGTCTA ATAAAAAACC ATCTTTGAAT GAGAGTAAAA
    38281 AATCAAACAA AATGAAAAAA TTAGATTCTT TGATCGATAA AACATTGTTG AAATTAACAA
    38341 AATAATTTAT GTGTGAAAAA GATGATTTAA AATTAATATA CGTATTAAAA GTAGGTCAAA
    38401 ACACTAAAAA AGAGAATATT TTCGAATTTA TATTTTCTAA AGATGAATCA AATATTGATT
    38461 ATAAAAAATG GGGTTGGGAT GTTCACCCAG CATGTGATAA TGCCAACCCC CCATCAGAAG
    38521 ATTATATTGA TGAGATTGTC ACAATAAAAA CAGACGAATT TGATTTATTT TGCTTACATG
    38581 ATGCTACTGA TAGAGAATAT TTACATGGGT ATTACAATAT TCACGCATTA GCATATGAAT
    38641 GGGAGGATGA AGAAAATATG GATTTATACC CTAGTTTGGA GGATGATATT GAACCAATAT
    38701 TGGTGTTTTT ATATGGTATG TCTTTTAATG TTGTTAAAGA CTTATTATAT AGTAGAAATA
    38761 TAAGAATATA AATAAAAGTA AAAAAAGATA TAAACAATGG CAACACAAAA AATAAAAATT
    38821 AGTGAACTTC GTAATTTGGT TAGGGAAACC ATTAACGAAG AGAAAAAGAA AAGAAAACCA
    38881 ATTAATGAAT CTAAAAATAA AAAACCTATA AATAAATCAA ATAATAAAAA AATTGGTTTA
    38941 AATGAATTTA AATCTTTGGT AAAAAAGATA ATTAATGAAG AATCGGGTAC AGGTTTTGAT
    39001 ATTGGAAATA TTGATTTACA AGGAACACAA ATATTAGGTG ATAATATTAA AGATTATTCA
    39061 CATAATATTC AATTAGAATG GCCCTCTAGT GATCCAAATT ATACCTTATA CATACTTAGA
    39121 GATCCGGGTA ATATGACACC AATGAATGAA ATGGTTGCAG TTATTACAAA AAGAGATGGG
    39181 AGAATTATAA AAATTTTACA AACTGCTCGA AATATTGATA ATCTAATTAA TATGTTGAAT
    39241 CAATCATTTA ATATGCATAT ACCTGAAAAA AGAAATAATC ATAATGATGA AGATGATGTT
    39301 GATGATTATG GTGATGATTT TGAAAACTTT TTTTAATGTT GCTAAAACAG ATTAATTTTT
    39361 GTTTTGTATC ATTAAAAACC CACTCATAAT ATTATGAGTG GGTTTTTTTT ATAAAACTAT
    39421 TTATAAAAAA ATATAAATTA ATGAGTGAAG ATAAAGAACT AGAGATAATA CCATCCATAA
    39481 TCCCTGATAT AGAACTTCAA AAGAAAAAAG AAGAAGCTAG AGAACAATAC AGAAAAATGA
    39541 TTGATAGTGG TAAAAAACCA GAGACAATGG TTATTACCCA TAACAATAAT TTAAAGGGTG
    39601 TTAGTGAATT AAATAAAACA GAAATTGAAG ATCAAATTAT AAAATGTGCT ACTGATCCAA
    39661 TATATTTTAT TGAAACATAC TTAACTATTT TTGACCAGAC AAAAGGTGAT AAAGGTATGA
    39721 TTGTACCCTT TAAATTATTT GAATTTCAAA AAACTTTAAT TGATTCATTT TTAACTAATG
    39781 ATTTTAATAT AGCAAACAAA TATCGACAGG CTGGTATTTC AACAACAACA TGTGCTTTCC
    39841 TTGCATGGTA TATTATGTTT AATAAAAACA GAAGTGTTGC TATTATTGCT GATAAAATTA
    39901 TGACTGCTCA AGATGAATTA ATGAGTGATG TTGTTAATTT TATTGAGGGT TGTCCTGATT
    39961 GGTTAAAACC AAAACCTAGT AGAAAAAACA CACAAAAATT AAAAAGATAT GATAATAACT
    40021 CAGAAATTGG TGCATTTGCA GCAAAATCTG GATTAAGGGG TTATACTCCA ACATTGTTAT
    40081 TTTGGGATGA AACTGCTTGG ACTGAAAAAG GTGATAAATT TTGGGAGTCT GCAGGCCCAA
    40141 CACTTCAAAC TGGTGGTGCT GCTATATTTA TTTCGACACC GAATGGGTTT GATTCTGTTT
    40201 TTTATAAAAC ATATAGTTTA GCTACCGAAG ATAAAAATTC ATTCAAAGCG ATTCAATTAT
    40261 ATTGGTTTAA TGACCCTCGT TATAATATTA ATTTAAAATG GTATAAAAAT AGGGGAAAAC
    40321 TTGATGAAAT TATTATTGAT GATGAAGACT TTACCAATGA AAAAAGAATA AAATTAAATA
    40381 ATGATGGATG GGAACCATAT AATGTTTGGA TGGATAATCA AATCAAACGT GTAAATGGTG
    40441 ACATGCGTAA AATTAATCAG GAATTAAGGT GTGTTTTTGG TGATTCTCTC ATAACAATAA
    40501 AAAATAAATC AAACAATAAA ATCGAAACAA TAAAAATATC AGAGTTTTAC AATAGATTAT
    40561 ATATAGAAAA TAATTCTTGA ACTATTTATT ATAAACTATA AAAATATGGA TCAAGAATCA
    40621 TTAATAAATT ATGTAAGCAA TATTGATATT GATAGATATT ATATTAAGGG TGGGTATGGA
    40681 AGGTTTCTTA AAGAACATCC AAACATTATT GAATATGTAT ATAAATATAC TAATTCAATA
    40741 GACTATCATG ATATAAATAA AGGGATATTT CAAAAACTAT TATTTATTAA AAAATATAAA
    40801 TGTATATCAT TAAAACCAAT AATATTTGAT AGGCAACTAA AAGATTTTAA AGAATCAAAT
    40861 ATAAATGCAG CAAAAAAATA TTGGTCTGAA TTCAATTTAA GGACTGAAGA ATATTATTCT
    40921 AAGGATTATA CTGTTGAATT TTTAAAAAAT AATTATCAAA AATACATTGG TAAATCTGGT
    40981 AATAGAAAAT TAATAAGGGA TAATATTAAA TTATATGATA GTTTATATTA TCACACACAA
    41041 AACTTAGATA GTCTTAATAA AAACAAAAAT AAATTCACTA TGAGAATGTT TATATTAAAA
    41101 GACAATATAG AAATTTTCTG TGAAAAACAT CAAATATATA AAACTTGGAG ATTTATAAAT
    41161 AATGATTTAG ATATATATTG TAAAAAATGT ACACATAAAA ATTATCCATC AATAGATTAT
    41221 TTTAAATATA AATATAAATC TAATTGGTCT GTTGAATACG CAAAATATAA AGAAAAACAT
    41281 GCAAAAAGAA AGTTACATAG TAGAGAATGG TTTATTAAAA AATATGGAGA AGAAACAGGA
    41341 ATTGAAAAAT ATGAAATTTA TGTTGAGAAA TTAATAAAAC AAATAGCAAA ATTAAAAGGT
    41401 AATAGATATA GTAAAATATC CCAAGATTTA TTTTGGAAAA TACATAAAAA ATTAAAGGAT
    41461 ACATCAAATA TATATTTTTT TGAAAAAAAT CAAGAATTTG TATTAAGAAT ACCACCAGAA
    41521 TATAATTATG ATAAAACAGT TATGATATTA GATTTTAAAA AAGATAATAA AATAATTGAA
    41581 TATAATGGTA AATATTGGCA TAATGAAGAG GACGATGATA TTCGAAAGAA AATATTAAAT
    41641 GATATGGGTT ATGATGTTTT ATATGTTTAT TCAGACGATT ATAATCGTAA CAATAAAAAT
    41701 AAAAAAATAA TTGAAGATTG TGTAAAATTT TTAACATGTT AGCAAACAAT AATTATGAAA
    41761 TATTGAATTC TAAAAACGAA TTTGTTGATT TTAAAGGTAT TATTAAACAT GAGATTGATA
    41821 AAGGTAAAAA AATAACGTTA GAAGATGGTA ATAGTATTAT TGTTAGTAAT GACCATTTAT
    41881 TTTTTGCTGG TGAAAAAGAG ATATATGTTT CATCATTAAT TCCAAATAAA ACGTATATAA
    41941 CAACAAATGA TGGTGATAAA TTTGTTGTTA AAATAGAAGA TGTTGAAGGT GGTTATTTTT
    42001 ATGATATATT TGAATCTGAA AACTATGAAT ATTCAGCAAA TAATATTTCA AATCATAATT
    42061 GTGCTTTCCT TGGGTCTGGT GATAACTTTA TTGCTGGTGA ATATTTAAAA CGTATTGAAG
    42121 AAAAAGAAGT TGAAGTCCCT ATTCGTCAAG AATACACTGA TAGTAATATG TGGATATGGG
    42181 AAGACCCAAT ACCAACAGAA GATTATTTAA TTGGTGTTGA TGTTTCATCT GGTCATAGTG
    42241 ATGATTATTC ATCTATTAAT ATTATGAAAC AAGAAGAATA TATTGAAAAT GCTATTATAA
    42301 AAAAGAATGG TGTTGATGTT AAAGTTAAAG TTAAAAAAAA CAAATTAATA CAAGTAGCTG
    42361 AATATTATGG TAAAATATCA CCACAAGGAT TAGGTGAAAT AATATACATA TACGCAACAA
    42421 AATATAATAA TGGTTATGTG GTTATTGATA TTACTGGTGG TCATGGTGGA CAAACTGTAA
    42481 ATAAATTATT TGAATTAGGG TATACTAATT TACATTATAG TGAGATAACT CATAAACCAT
    42541 CAAGAGATAT GTTAGGTGGT TATATACGAA AAGGTAAAAA AACATTATCT GATGGATCTA
    42601 TTATTTTTGT TGATTTAGTC CCCGGATTTT ATATTGGTAA TAATAGAGGT CAAGTATTGT
    42661 TGGAATTTCA AAGAGCAATC CATTTAGAGG ATTTAGTTAT TAGATCTAGT AGAGCATCAA
    42721 ACGAATTAAA AACATTCTTA AATGCACCCG GATCAAGAGT TGCAGATCAT GGACGTTCTT
    42781 TTCATGATGA TTCAATTATA GGTATTGCAA TAGTCACATA TACCGCAAAT TATGATATGA
    42841 AAAAATATAA CATTGATGAT AATTCAGCCA AATCATTAAT AGATACAATG GTAAATGTAA
    42901 ATAATAATGA AAAAAGAGAG AAGTATAAAA ACAGGAATGA ATCTCTATTT GATAAAAATA
    42961 TATCTAATCC TTATGGTAAA CATGCATGGT TATTTTATGG TATAAAAAAA TAAAATAAAC
    43021 TATTGAATTA TAACATAATT ATAATTAAAT TTACTATTTA TTAAAAAATC ATTTTTATGA
    43081 AAAATACTGC ATACCAGAAT TTAACTAAGT TTCTGAATAT TAATACACAT AACACTAGTG
    43141 ATGTTGAAAA TAAAAAAAGA GTTATTATTA AAGGTAATTC TATTGAGGAT GTAAAAAGAA
    43201 AGGGTTTAGA ATATGAACAA CAAAAATCCA TAAGAGATAG ATTCTTTAGT AATATGGATC
    43261 ATGGTTTTCA AAAAGCCATG CAATATGAAG CTGCAAGATT ACCAGCATAT ATTGATTATG
    43321 AGGGAATGGA ATATTACCCT ATAATTGGTA GTGCTTTAGA TTTATATATG GAGGAAGCAA
    43381 CAAATGTTAA TGATAAAGGG CAAATGTTAA ATATTTATTC TAACAATGAT AGAATAAAAA
    43441 AATCGTTAGA AGATTTATTT TATAATGTTG TTAATGTTAA TACAAATTTA CCTTTTTGGG
    43501 TTAGAAATAC AGTAAAATAT GGTGATAATT TTGTAAATGT TTTCGGTGTT AAAAAGGAGG
    43561 GTATTGTTAG TGTACGCCAA ATGGTGAACT ATGATATTGA AAGGTATGAA AAGATTGAAG
    43621 ATGGTAAACC TATTATTAGA TTTAAAAACA GAACATCATC AGATTTATAT AATGTTTTTG
    43681 AAGTTTTACA TTTTAGAATT TTAGGCGATG ATAAATATTT ACCCTACGGA AGCTCAATAT
    43741 TAAACAAAGT TAGACGTGTA TTTAGACAAT TAATTTTAGC TGAAGATGCA ATGTTAACAT
    43801 ACAGGATTGT TCGTGCAGGA GATAGAAGAG TATATAGAAT TGATGTTGGT AATATGGATG
    43861 TTGATGATAT TGAAGATTAT ATCTACAAAG TAGCAACAAA ATTTAAAAAG AAACAAAATG
    43921 TTGATTTTAA TGATGGTCAA ATAGATTACC GTTTTAATAT ATTGGGTAAT GATGAAGACA
    43981 TTTTCCTACC TATGAGAAAT GGTAATGCAC AAACAGGTGT AGATACATTG GACGGTATGA
    44041 AAACAACAGA TATTCATGAT ATTGAGTATT TAAGGGATAA TTTATTTACA GGTTTATCAA
    44101 TCCCAAAACC ATTTTTAGGT TTCCAAGATG CTGCAGGTGA TGGTAAAAAT CTAGCACAAC
    44161 ATGATATTAG ATTTGGCAAA AAAATAATTC GTGTACAACA AGCAATGTTG CAAGAATTGA
    44221 ATAAATTAGC TGTAATGCAT CTATATCTAC AAGGATTTAA AAGAGAAGAT ATATATGAAT
    44281 TTACATTATC TATGAATAAC CCATCAACTC AGGAAGAAAC ACTTAGAACT GAATTGATGC
    44341 AAGCAAAAAC TAATTTATAT GGTGATTTAA CTAGAATTGA AGGTGGTATT GCTGCTATGT
    44401 CACATACAAA TGCAAAGAAA TATATTTATA ATATGTCTGA TGAAGAAATC ATATTAGATT
    44461 TAAAACAACA AAAAATTGAA CGTGCAGTTA CACAAGAATT ACAAGACGCA CCATTACATA
    44521 TTAAAAGGAC TGGTGTTTTT GATGATATTG ATAATTTATA TTCTCAAAAA GAACCATTAC
    44581 ATGATGTAGA TAATCCTGAA GGTGGTGAAG ATAATGAAAA TGAACCTGAT AATGATGAAA
    44641 TAGGTGGTGA TGAATTCCAA TCTCCTTCTG ATTTACCAGA ACCAGAAGGT ATTGGTGATT
    44701 CATATAAAAC TAATTTTGAA ACATTATTAA GTGAATTACA AGATACAGCA AAAAACAATG
    44761 AAAAAAATAA GCCGAAAAAA TTAGGTATTG ATTTTATCAC AAAAAATAAA GAGTTGAATA
    44821 CAAAAACAAA AAAGATGATT TCTGAAATGG ATAATATTAT TGGTGATGAT GTTAGTTTTA
    44881 AAACTAAATC TGAAAATATT GACGAAATTA TTGAAATTGA TGATATTGAT GAACTAATTG
    44941 TTTAATTATT AGAATTAAAT CAAAAAAACA ACTATTTATA TATAAAATTA TATTTTTATG
    45001 ACTGAAAGAT ATATCAATAT TGGATATGTT AAAGATTTTT TAACCAAGAA ACTCATTAAT
    45061 TCGTTAAATG AGGGTGTTCA AGATGATTAT TATTATATTA ATAAATTTAT TGATATAATA
    45121 TCTGAATCTG AGATTCTGAA AAAAGAATAT GATTTATTTG AATCTTTATC AAATAATAAA
    45181 ATACCTAGTG AAATTGTGGC ATCAAGATTT TTAGATAAGT CAATCTCAAT TTTTGAAAAT
    45241 TATACAAGAG AAGAAATTGA TAATGCCCAT TCTAAATTAG AGGAATTGTT GGATGAAACA
    45301 ATAACAATTA ATCCAAAAAA AATAGAGTAT TATAGAAATG TTTCAGATCT CATATACGAA
    45361 TCATTAAAAA CAAATGAAAA TACTAATACA CATCTATTAT TTGAATCTTT TAGTAATGTT
    45421 TTGTCTGTTA TAACTAAGAA TCAAAAAGAA GTAAAAGTAG AACCAAAAAA GATAGTTAAT
    45481 GAAAATGTTT TAAATATTGC AACTAACAAG TTTAATGAGA AATATTCAAA TTTGAGTGAA
    45541 AGTGATATAT CATTATTAAA GAAAATTGTT TCATCATCAT ATGATGAAAA AAAACAAATA
    45601 TATGAAGATT TTAAACAAGA AAATTTAAAT TTGTTAAATA ATATGTTGGT TAACGAAGAA
    45661 TACCAAGATA AAACTCCTAT TAATAATGCA ATTCAAAATA TAAACAGTTT TAACCTGAAT
    45721 GAGGAAACTG TTATTGATAA TATAATTAAA TTATATGAAT TAAATAATGG GTTGAAAGAA
    45781 TAAAAGGTTG TATTGTACAA CCTTTTATTT TAATTATTAC TATAACCGAA AGACCTAATT
    45841 ACTTCTAATA TTGCTGAATA TATAGAATTA ACATAATCTT CAAGTATTTT ATCATTATCT
    45901 AATAATAATC TATCAGCTAA ATTGTCCATA AATAAAAATT CAATTAATAC ACCGGAATAT
    45961 TTTGGTTGTA CTTTTTCTGT TCCTGCTAAT ACTGTAAAAT TTTCTTCTTT ATATAAATTA
    46021 CTATTTAATT GTCTCCATAC TTGATTAGGA AAATCATTTA TCAAGTGTTT AGCAAAAATA
    46081 TTACCAATTT GGATTTCTCT TTCTGTTGGA TTTTTTTGTA AAAATAATTC ATTACCAGTT
    46141 CCACCACCTG CATTATTATG AAAAGATAAT AAAATTGGAG TCGTAACCCC CATTGAAAAT
    46201 TGATTTGCTC TTTCCACTCT ATTAGTTAAT CCTATTTCAT AATTTTCTGT AACATTTTTT
    46261 ATATATGGTA TATCTGTTCT ATCTAATATA TCAGCTAATC TATTAACAAC TCTTTCAGAA
    46321 TATAACCATT CTGCAAAACC ATTAATCACC CTATCTTCAA CATCAATACC ATGTGCTCTA
    46381 TCTAAAATAA ATAATATTCT ATGTTTATTC AATGAGTTTA AAATTGGTAT GTTTGCTTTA
    46441 TATGCATCAA ATTTATTTTT ATCTAAATCC AAATTATAAC CATAATATCT ATTTATTGGT
    46501 TTTATAATTG AAACTTCGTT ATATTCATCT GCTAAAACAG CAAAAATTTT TTCAACATAT
    46561 TCCACACCTT CAACAATATA TTTACCACCT TGATCATTTT TAACCTTATT AATAATACCA
    46621 ACATATGAAT CAGATTTATA CGATGAACCT CTATTATAAG CAAATAATGT ATTAGATGCT
    46681 AAATTATAAT TTCTATTAGC AATATATTTC ATATATCTGC ACTGTGCTTT AATCATTAAA
    46741 TCAGGATTAT TCATAGCATT CTGCAATAGT TGAAATCTAT TTTCTCTAGG AATAAAAAAT
    46801 CTTGAATTTT GTGATATATA TCTATCAGAC CCTACTTGAT AGGAAGACCT AATAAAGGGT
    46861 TTATTGATAT TGTATATAAT TTTATTAATT TCTTCATCAG TAAAATATGG TTTACTAATA
    46921 AATCTATTTT TTACAATAAC TTCATATATA GTACCAATTA AAAATTGTGA AATGCCCATA
    46981 GCAGTACTAT TATAATCAGC ATAATTCCAC GTCTTAAAAC CTGACTCTGC AAATGCTTGT
    47041 GCAGACAATA TATTTGCATC TAAATCATAC ATCTCACCAT AAAAATTATA CAAATAAATT
    47101 AAATAATCTA TATATTCAAT ATTATTTGTT ATTTGTATAC CATTATTATT AATTATATTT
    47161 GCTTCCAATG TTATATTTCT ATTATTTACA TCATTAACAA ATGGTATCTC GTAATTATTT
    47221 TTTCCTTTTA TTAAACCATC AACACCATTT TTATCAGCAA TTGAATACAT AAATTCTTCA
    47281 CCCTTTTTTG TAATTTTTTT AAATCCCATA TATTTAAATT TCTAAAGTTT CATCATTATT
    47341 TGGATGCATT GAATTATATT TAGCTTCTTC AGGTAAATCA TTAGCATCAT ATGAAATAAA
    47401 ATCATCATCA AAATTATTAA TATTATCCAT TATGTCATCA TTAATTTCAC TATTAATACC
    47461 CATTAACATA CCAATCGATT TAGCAAAATC GGTTACAATT GGATTGGGGT ATTTTAAAAT
    47521 TCTCACCCCA TTAAATACAG TTTCCATATG ATTTGGTGTT AATTTGTGTT CGACATTTAA
    47581 TACTATATAT GATCCAGAAA ATAATGGAAT ATTTTTAAGT TCAAAATAGT TTGTTGGTTG
    47641 AATCATAGCA TTACCTAGCA TGTTTACTTT TACGGAGTAT GCTCTATTTT CATATAAATT
    47701 ATATAAATTT TGTCCTTTTG GTATTGGTGT AGATTCACTT TCATCATTTG CTAAATTAGA
    47761 TAATATTGCT AATGATTCGT TTGTTTCTGG GTATTCTTTA CTATCTATTT CAATATCTTT
    47821 AAATATTGAT TGGTTTTGTC TACCATATTC AACTGTAAAT GCATTAACCT CACCATATTT
    47881 AACATTACTA TCTATAACAG ATTGATTACT ATTCATTCTT TCATAATCAT CAGAACATCC
    47941 TTGATCTCTA AAATCACTAA CATCATTTAA ATTTTGTAAA CCATCATCTA TAAAATCATT
    48001 ATTCGTATTC AATGATGATG ATGTACCACC AATATACATA CAAACAAAAG CAGGGGATGT
    48061 TACAACATTA GAATTTACAT TATTATAAAT TTTAAATGAT TCCTCCCATT GATTACCATC
    48121 AAAAGACATG AAGTTTTGTA ATGGAAAAAA TTCAAAATTG TTTTGTGATA ATAATCTGGA
    48181 TATTACAGTG AAAACATTAA TATCAATATT TTGTTCCATA TTAATTAGAC TTTCAGCATT
    48241 AATAATAGCT GCATCACCAA TATCATTCAT AGCTCTATCT ACAAAAACAA ATTTATCAAT
    48301 TAATTTACCT TTACCAATAA ATGGGTATCC CTCATCAAGA AACCCTCGAA CCCACTTATC
    48361 AACAATATTC TTTATTGAAT AATAAGTTTG AGTTTTTATA TCATCATCGT CAATACTTTC
    48421 ATAAAATTCT TTTTCTTCAT TTTCAAAATC TTTCTTTTTA TCTCTTAAAT TTGATTTCAA
    48481 ATGCCTAAAA AATTCTTGAA AATATTTGTT AACTATATTA CTTTTATTAT TATCTTCTAT
    48541 TAATTCTGAA TATGTTTGAT ATGTTTCAAC ATTATTAGTT GACCAAGTAT ATTCAGAATT
    48601 AACGACCATA TATCGTCTTT CTGTTAAAAC ATTAATAATT TCAACATTAT ATACATTATC
    48661 AGGATCTTCT AATAATTCAT TTTTTTCATC TTCATCAATA TTATTCAATT CTTTTAAATA
    48721 ATTTACAACT TCAGTATTGT TTAAGACACT TTCAAATTCA TCAACAAATT TTACAATATC
    48781 AGATTCTGTT AAATATGATT TAATTTTATC AATCATATTC ATTATTTTAA TACTATTATT
    48841 ACCATTAGTA CTATCACCAT TATTAAATAT AATACCACTA TTTTCATTTA TTTCATCATA
    48901 ATCTATTGAA AATATTCCAC CAACAAACAA TATATAAAAA TATGGTATAT CATAAATTGC
    48961 GCTTCTAAAA TCAGAAATAC TAATATCATT TATCTTACCG AAAATACTGA CTAAACTTAG
    49021 TAATATTAAT GAATTATTTA AATCACTATT TAATATATTT TGATTAATAT TCAAAGTATC
    49081 TATTATATAT CTTAACTGAT TTGTTTGTTG TTTTTCAGTG TTTGTTAATA AATTACTGCT
    49141 CAAATAATTT ACTCTATACC AATCAGCATA CATTGTTGTA TATTGATTCT CATCATATTT
    49201 ATAATCTGGA ACAATAAGGA TATTATTTTT TGAATATTTT GGTTTAGTTT TTCCTAAAAA
    49261 GAATTCTGTA AACCAATTTG GTGTATTATT TTCAATAAAA TTATCAATAG GTGAAGTACC
    49321 AAAATCATTC CTTACTGTTA TTTGATTTTC AAATAAAATT TCAATACCAG TATAATCGTT
    49381 ATCATTTTTA TCTATAACAT ATTTACCACT CGCAGTTGTT ATTTTATTTT TGTTTTCATT
    49441 AATATTAATT TTAGAATTAG TCATTAATTC GTTAAATTCT GAAAATTCCA TGTTTAAAAA
    49501 TCTATCAATA ATATTTTGTT CTGATATTGA TAGTGATAAA TTTAATGCTT CACTTTCAGA
    49561 ATATAATTCA ATGTAATTAT CATCAATTTC ATTAAAAAAT GTATTATATG ATGTGTATTG
    49621 AGATAGAATT AAAAAACGTT CATTTAAAAT TTTAATAATA TTTTCAACAC TATTACCACC
    49681 TTTGTTGATA TAATTAAAAT AAGGTGATGA ATAATTTAAA GATAATTTAT TTAAATTACT
    49741 ATCCATTGGA TTTATAGGTA TCCACAGTAT GTTTCCTTGA GTATCTACAC TCATTTTAAT
    49801 ATTTAATGGA ATCTTTTCTC TTTTTATTTT TAAAAATACA TCAATAAACC TATTAATGAA
    49861 ATCTGTTTCA GGAAAGGGAT ATGTTTTAAA TAATGTATTT TTTGGATAAA CTCTGACTTC
    49921 TGTTTCATTG CAATTACCCT CAACATGTTT TTTCTCCACA AATAATGGAA ACGCATTAAT
    49981 TTTTTCAACA TTTTGTTTAT CCCTATAATT CGTATGTGTT AATATTTTAC CAAAATATTG
    50041 TTGATGGTGA TTTTCAGCAT TATTTTTTAC AGTGTTTAAA ACTTTAAACA TTTTATCAAC
    50101 ATCATCACAA ATAATTTTAA TAATATTCCT AACTGTTGGT TTAAACCCTA AATTTTCTTC
    50161 AACAATACTA TTAATTCTAT TATTTAAATC ATCTTGCAAT ATCTTTGTTT TATCATTTAA
    50221 AACATTGTAT CGATCATAAA CCCTTTTAAA CGCTTTAGTT ATATCTAAAC AATTATTAAA
    50281 ATTAAATGTG TCATTCTGAT AATTATTTAA ATATATTGAA TTAATTCTAA TATTTTTTAT
    50341 ATCTGATGGA TTAATAATAT TATTAGCGTT GAGAATATTT TCACTCATTT CACCATATAA
    50401 ATTAATTTGA GTGTTTTGAT TTATGATTAT TAGTTTCGCA TTATTTGAAA CCACATTATT
    50461 TCTACAATAT TTTGTAAAAG AATTAACTGT ACGTACTTGC TCATATTCAT ATTGGTCTGA
    50521 ATTATTTTTT ACACCAATAT AAAAAACAAT ATTATTTCTA TATTTATTGT TTGATACAAA
    50581 ATTTTTACTA TTTAAAAAAT TTATAAATGT TAGATGACTA GAAATTTCAT CTTTATTACG
    50641 TTCGATGTTT CTTATTTCAT TTGTACTTTT AATATTCTTT TCGATTCTTT GATATATATT
    50701 TTTCAATCTA TATGTTAATT CATAAATTGA TTTTGGTTCA CTATTAACAT TTAAATTTAT
    50761 ATCTGGATTA CTGTTATCTA ATAATGAAAT AATTTCAGCA TATTTAAATA AAACATCTGT
    50821 TAACGGTGCA AATATATTAG CAATTAATTT TACAGTTATA ATATAATTAC CCGTTTTACT
    50881 ATCAAATCTA GTATTCTGTT TAGTTAAATG TAATGCATAT TTTAGAGGTT TACCATAATA
    50941 CCCTTTAATA GTTAATTCGA ATATGGGTGG TGGAAAATCA TATAATACTG AATATGGTGA
    51001 TTTCTTACCT TTATTCATAA AATTCATACC TCTAATATCA ACAAAATCAA TTGTTACTTC
    51061 TGGAATATAA GAACTATTTG TTTTAATATC TATATTAGTA ATACCAAAAC CTTCATAATT
    51121 ATCATCACTA ATTATTGTAT TATTCGTCCA TTTTGTTGTG TATTTTTTTG TGTTTGGGTT
    51181 ATAACCCATC ATATTAACAT TCATGCTATC AGTAGTGTCG ATATTAACAT ATCCTTTAGC
    51241 ATTGAATATA ATATTTGTTT TACTCTTCCT ATAAGCCATC AAATTAACAT ATATCATTAA
    51301 TTCTTCTGGA TTAGGTATTT TATTATTTAA CTCACTATTA GTGATTACAT CTAAAGGATT
    51361 AAAAATATTT ACACTCATAC TTAATTATTA GTTTTTTATA AATAGAAATA ATTTAATTAT
    51421 CATAAATTTT TATGGTTAAA AGTACTATTT ATATATGATA ATAACAATAT ACCCAAAAAA
    51481 AATATACGAT GTTTTTAACC ATTATTAAAG AAGTATTTGA TTTAGAGGAA GCTGTCAGAA
    51541 ATAATGACAT TATTGGTATA TTAATTCTAA TAATTATTAT TTTATCTTCA TTGACTGTTT
    51601 ATTTTTATAA ATTAAATACA AAAAATGAAA AAGAAAATAA AAAAGAGTTG GTGTCTTTAC
    51661 AAACAGAAAT GTTAAATAAA GAAAAACAAT CTGAAAAAGA ATTAATTGAT GTTTTAAATG
    51721 GTGTTTCTAC AATATTAAAA ATGAGTGAAC AAGCTGATAA ATTCCAAACA GAAAAAATCA
    51781 TTGGATCAAT AAAAAACTTA GAGAATAGGT TAATTGATAA ATTAAATCAG TTAGAAAAAT
    51841 AATTTTAGAA TATTTATATT AAAGATTTAA ATAATGAATA TATTAAAATA CGGTCAAACA
    51901 GGTACAGGAA TTTTAATTGA ATATGATGCT GGATATATTA ATAAAAATTT GAATAAATCA
    51961 AATAAGTTAA TTACAGAATC GTTTGATTTT AACTCTGATG AACCGATATT AATTAATTGT
    52021 ATACTACAAA AATACGGAGT CCCTAATAGA AACAATAGAA TTTATCCTGA AAAAATATTA
    52081 AAAAATCAAG TTGAAATTTA TCAGGAAGCT GTAGCTAATA ATAGTGCTGT ATCCGAAGCT
    52141 GATCACCCAG AGTGTGTACA AGCTTCTAAT TCTCAGATAC TTACAGATGA AGGTTGGAAG
    52201 TATTTTAGAG ATATTTCTAA TAATGAAAAA GTTTATACTT TGAATACAAA AACAAATAAT
    52261 GTTGAAGTTC AAGAAATATC AAAAAAAATA TATCAAGAAT ATTCTGGTGT TATGTATAAA
    52321 ATTACACATA GAAATATGGA AGCAACATTA ACACCTAATC ATAGAATTTT ATTAGAAAAA
    52381 AACAATAATA GATTTTATAT TACTATTGAA GAATTATATA ATGATGAAAA TATTATAAAA
    52441 TCAGGTAAAT ATAAAATATT AAAAATTGGT GATTGGGAAA GTGATAAGGA TAATGATTAT
    52501 TTTATATTAA ATGGTGTTAA AGATGATTAT TTAGCATATA ATTCTAAAAA AATATATCGT
    52561 GAAGTTTTCA CTAAAGATTT AAAAATTAAT TCTGATGATT GGTTTTCATT TTTAGGAATA
    52621 TATTTGGCAG ATGGGCATTG TGGTGGTACT GTTTGTAAAA AAGAAAGGTG TTCTGGTTTT
    52681 GATGTAGTAA TAACACAAAA AAAAGAAGAA TCACAAAAAG AAATAGAATT ATTATTAGAT
    52741 AGATTACCCT TTGAATATAG ATATATTAAT CATCATGGTA AAAAACAATA TCATTTAAAA
    52801 GATCCAAGAT TATATAATTA TTTATATCGT TTGGGTAATT CATATGAAAA ATATATACCA
    52861 TATGAAATAA AAAACACATC CAAAAAAAAT TTAATAACTC TGTTAAAATG GTTTCAACTT
    52921 GGTGATGGTA GAAAAATAAA AACACCGTAT GGGACTATTA GAAATTCAGT ATTTTCAACA
    52981 TCAAAAAAAT TAATTCAGGA TTTTAAAGAA ATATTATTAA AAATTGGATT AAGTGGTAAT
    53041 ATAACCACAT ATACTCCAAA AGATCGTTTT ATTAATGATG TTAGTTATGT TGATGGTAAA
    53101 GAAATATTAA CCGAAAGATT AATCAAAGCT GAAAATTCAA AGAAACAATA TAATCTAAAT
    53161 ATTTCAAAAA GAAAACATAT ATGGGTTGAT AATAGAGGAT TCAAAATAGA AAAAATTGAA
    53221 GTTGAGAATG AAATGATTGG TTGTGTTACT ACACCTAATT CAAATTTTTA TTTAATGGTA
    53281 AATGGTAAAT CTCATTGGAC TGGTAATTCA ACAAATATTT CTTTATTAAA TCTATCACAT
    53341 TTAATAAAGA AAATGTGGTG GGGAACAACT CCAGAAGATA AACATGTTCT ATATGGTCAA
    53401 TTACGAATAA TTGTGTCACC CGGATTTATA AAATATGGTA TACCAACAAT GATCGGTGAT
    53461 AAAATAATAG TTTATCTACA ACATGATATT AGAATTGGTA TTTCATCTAG AGGTGTTGGT
    53521 TCTTTAAGTG AGGATAATGG TAAATATATA GTTGAAAACG ATTTTGAATT AGTTGGTTTT
    53581 GACTTAGTAG CAACACCTTC AACATTTGGT GCATATTTAT TTCCAAATAA AAATCAAATT
    53641 CAAATGGGTG AAGATGTAAT CAAAGAATAC GATAAATTAA TTAAAGAAGA TAAAAAAATT
    53701 AATGCAATAA ACAACTTTTT ATTATAAAAA TTAAAAAAAG TTAGAATTTT TTATAAAATA
    53761 ATACTATTTA TATTTAAACA TAATTTTTGT TATGGAAACA AAGAAAAGTA TATTGAAAGA
    53821 AGCAATTCTT GAATTTAATG AATTAATGGA AGCTGCAAAA GATAAAGCTA AAGATGATAT
    53881 GGCTAAAGAA TTTCCAGATA AATTCAATAA AATAATGAAT GAACACATTG AAAAACTCAA
    53941 TAATATGAAA AAAAATATCA ACGAAAAAGC TGAAACGTTT AAAGAAGAAC CTAAAACTGA
    54001 AAAAGCTAAA GAAATAGGTA AAACAGAAGA CACCGATAAA AGAAAAGAAG GTGGTGATGG
    54061 CGTTGATAAA GATGTTGAGA AAACTTTTAC TAAAGAGCCT AAAAAAGGTA CAAAAAAAGT
    54121 TAATGAGTCT TATGAAGATG ATATAGATTT AACAGATTTC TCAATGGATG AACTTGAAGA
    54181 AGCATTTAAT GGTGCTGATG ATGAAGACGA TTTTGAAATA GATGATGAAA TCGAATTAGA
    54241 TTTGGGTGAC AGTGAACTTG ATTTAGATGA TATTAGTGCT GAAATCGCAA AAATGGATAA
    54301 AATGTCTGAA GAATTTGAAG TTGATGATTT AGATGAGGAT GTTGATGATC CTTACACAAA
    54361 ATTGAAAAAA CTTCAAGAAG AAATGAATCA AATTATTGAT AATATTAATA AAGGTGGTGA
    54421 ATTGCAAGAG CAAGAAGATC CTATGATTCA AGAATTTGAT GAAAAAATGT CTGGTGTTTA
    54481 TGGTGAAAAT TATAAAGATG TATTAGGTAG CGATTACGAT AAAATGTTAG ATCTCTATAA
    54541 ATCACAATCG GATGGTGAAC CTAAACATTT TAATGATGAA GAAAATGTAG AAGTTTCTAT
    54601 GGATAAAGAT GAAGTAGAAG AAGCACATGG AGTTTCATTA TCAAATAATA AAAAAGTTGG
    54661 TTCAGAAACA CAACCTCGTC CAGAATATGC AGACTATAAA AAAGATAAAC TTAGGTTTGC
    54721 TTTACAAAGA GAACAATTGG AAAAAAGAGT TAAAGCATTA GTATCTGAAA ACAAAAACAC
    54781 TAAAATCAAT TTTAATAAAT TAAAAAAGAA AACAGCAGAG TCTAATAAAT TATTAGAAAA
    54841 TTATAGAAAC GTTATTGATA AATATAGAAA CAGTTTAAAT GAGATGGTTG TATTTAATAC
    54901 AAATTTGGCT CATGTAAATA ATTTATTAAT CGATGAAAAT TTCGATTTTA ACGTTGAAGA
    54961 TAAAAAAGAA ATCGTTGAAA GATTTAAACC TGTTCAAAGT ATTGATGAGT CTGAAAAAGT
    55021 ATATAAAGAA ATTTTAAGTG AAAACTCTAA CGGTAAGAAA GACATTGTTG AATCAATAGA
    55081 AAAAAAATAT AATAATGTCG TTACACCATC ATCAAAACAA AAAATAGGTG AAGCTGTTGA
    55141 AAAATCAGCA TTTAAAAAAG ATAAACATAT TGAAAAATTG AAAAGATTAG TCAATTACAA
    55201 TATGGATAGA AAATAATAAT AAAAATTAAA AATAAGATAA AATGGGATTT CTTACAGAAA
    55261 ACGAACTAGT TGGAAATATT GGTCTTAAAC ACTTGAAAGA ACAACGTGAG ATCACCACAA
    55321 ACCGATGGGA ACAAATTGGT TTGTTAGAAG GTCTTGAAGG TAACTTGAAA GAAAACTGTG
    55381 CTCAGTTATT CGAGAACCAA TTATCTGACA TGATGAGAAT TAATGAATCA ACTGACTCCG
    55441 CAAATAGTGG ACAGTTTGAG ACAGTCGCAT TCCCTGTTAT TCGAAGGGTA TTTGCTAAAT
    55501 TGCTTGCTAA TGAATTAGTT TCAGTTCAAG CATTGAACTT ACCTCTTGGT AAATTATATT
    55561 ACATTAACCC TAAGATTTCA GTTAGAACTG ATGGTGGTAC TAATCATACA TCTCCTGATG
    55621 GTGCTTATGA AAATGCTGCA ACTGCAAGTG AAAGAACTGA ATATGAAGAG CGTTCATTAT
    55681 ATGATGCTTA CTATGCAACA GAATATGATC ATGAAGGTGA ATCATTGTTT GATAGATCAA
    55741 AAGGACGTAT TACTAACGTA GACGGTGTAA CTTCAGCAGA TTATGTTGTT GGTGATAAAT
    55801 CTGCAACTAT TACTCTTTCT GGATTTACAA CTACTGATTC AGGTGCTCTT GTTGGGCCTT
    55861 CTGGTGTACC TATGGATACT GAAAGTTTCT TAGCATCATT AAAAATTACT TCTGATGTTG
    55921 ATTTGATTGC TCCGGCTCCG TTCCAAGATG AAACTATTGT TGCTGGTCAA AACATTCCTT
    55981 TTAATGTTAA AACTCAACAG TATGGTAAAG CAATGGTTGA TAAGAATGGT AATTTGATAT
    56041 TGAATGTTGA TACTACTTAT CCCGGTGAGA ATGGATATCA AGCATTTAGT GCTGCTACTA
    56101 CTCCTACTTT CAACTATGAA TACAGAGTAT ATTCAGACTT AGAGGAAGAT AGTGAAATGG
    56161 CTGAAGTTAC TTTCGGTCTT GATGAAGTTA CTGTTTCTGT TGAAACACGT AAAATGAGAA
    56221 GTCAATGGAC TCCTGAACTT GCTCAAGATG TTAGTGCTTT CCATAACATT GATGCTGAAG
    56281 CTGAGTTAAC TGCTCTCCTT TCAGAGCAAA TGGCTGCTGA AATCGACCGT GAGATTCTTC
    56341 GTGATCTTCG TAGAGGTGCT GCTTGGACAT TGCGTTGGGA TTATAATGGA TTGCGTAAGC
    56401 AAACTAATAC TTACTATGGT ACTCAAAAAG ATTGGAATCA AACATTGATT ACTAAAATTA
    56461 ATCAAATCTC AGCACAAATC CATAAAGCTG TCCTTCGTGG TGGTGCATCT TGGATTGTTG
    56521 TTTCTCCTGA GATTAGTGCA GTATTTGATG ACCTTGAATA CTTCCACGTA AGTAATGCTG
    56581 CTCCTGAACA GGATAAGTAT AACATGGGTA TTGAAAAGAT TGGTACTCTT TCTGGACGTT
    56641 ACCAAGTATT CCGTGATCCT TATTCTCCTG CTGGAACAAT GTTGATTGGT CACAGAGGTA
    56701 GAACAATACT TGAAAGTGGG TACGTGTACG CCCCGTACAT ACCTCTCCAG TTAACTCCTG
    56761 TGATGTATAA TCCATTCGAT TTTAAACCTA TTAGGGGTAT TATGACAAGA TACGCTAAGA
    56821 AGATGATTCT TAATCGTTAT TATGGTCGTA TCTTGTGTGA TGGATTGCAA ACATTTGGTA
    56881 TTGGTGACTT GAAATAGTCT TAGTTCTAAT ATATAAAAAG GGTGAGAATT AATTCTCACC
    56941 CTTTTTTATG ATTTTTTCAT ACTTAAATTT ACCACAATCC CATATTCGAT CATATCCAAT
    57001 TTCCTGCATC ATGTCCCATT CCGTTTTATT AATGTCAAAA TAATTTGGAT ATTTTAATCT
    57061 TAATTTATTT TTACCAAATC CAAATTTATG TAATCGACCG CTTCTATGTG ATTTTCTATA
    57121 ATAATATTTA TAATCTGGTT TTAAAATATT AACACATTTA AATCCTAATT TAATATATAA
    57181 ATTATCGTTT TGATTTGGAG TCCATCTTCT ATCTGCAAAA CTAATAATTC TATTAGGATT
    57241 ATATTGATTT ATGAAAAAAT TTAATAATTT AGAAGCCATT CCATTAATTA CATAACCATT
    57301 CTTCACAGCA TACCTTGTTA ATTCATATAT ATCATTAGTA TGACCCTTAG ATTTAGACAT
    57361 ATTCCGTTTA TTATCAAAAC ACATAATAGA AACTAATTGG TTGTTATAAT ATGCACCAAT
    57421 ACAAATTTTT GATTTAACGT TACCTTGTAT GTGATTTTCA TTTAAAAATT CTTTTTTTAT
    57481 ATCATTATCT ATTTCATTAG AAATTATACA TTTTCGAGCA TGTATTTTTT TATTACATTT
    57541 TTTCAATAAA TATAATAATT TATTTTTAAT AATTTCTTTT TTTTCTTCCC ATTCATCTTC
    57601 ATGTAAATGG TATAAATTAA TATTTTTCTT TGCTGCTATC AAAGTTTTAT TTAAATGATA
    57661 ATTAAATGTT TTTTTACCAT AAATTTCTGT ATGATATAAA TTCCCATTAT ATTCAATACC
    57721 AATATTATAT TCAGGTAAAA ATAAATCAAT TTCTAATCCA TCTAAATATT TTCTTTTTGA
    57781 TTGTTCTACT TTTATATTAT TTTCTTCTAA GAATAATTTA ATTTCATTTT CGGATTTAGA
    57841 AGTTTTGCTT TTTTTTATAA ATTTATTTGT ATTTTTACTA ATAATACTTA ATTTATCTTT
    57901 AGTTCCCTTA GAAACTATAT CATCATCACC ATATTTTAAT TTATATTCTG TAACATTCGT
    57961 ATTATGTTTT TTTAAATGAG TATTATTAAT AATTTTCATT TTTTTACCAC AAATTTTACA
    58021 TTGAACTAAA CCCATTTTAG AAATATCTTC ATAATTTTTA AAATATTTTT CATCTTTTTT
    58081 ATTATCTTTT AAATATTCTT CTATTGTTTT ATTATGAATT TCTTTCAAAT GTTTTTCATA
    58141 AGCACCTGAT TTATTATTTA TATCTGTGGT AGTCCAATCA CAATAATAAC ATTTTTTAAT
    58201 TTCTTTTATT TTTTTATAAA CGAATTCAAA ATATTCATCA TACCAATATT TTCCTGTTTT
    58261 ATATTCTAAG GATTTTCTTT TATAGTTTGA GGGTATTTTA ATATTATAAT ATTTTTTTAA
    58321 ATGATTTGTT ATTGATCCTG ATTTATTTTT ATAATCATCA ATAAAAATAT TGGTTTTTAA
    58381 ACATTTAGCA ACAATATAAA AACCATCCCT TTCTGGATAA TTCTCTTTAA TTTTTTTATC
    58441 AAATTCGTAT GATTTTATAG TTTTTTGGAT AAAAGTAAAA GAATAAGGAT ATTCTTCTTC
    58501 TAATTTTCTC ATTGAAACTC CAGAAATATA TTTATTATAT ATTGCATTTT TTTCTTCTAT
    58561 ATTGATATCT ATTTTTTCTA ACATTAATTA CATTTTAAAA TTTTTACAAA AATAAATAAT
    58621 TTATTCAATT AAACAAAAAA ATCCTGTCAA TATATATCAA CAGGATCTAA ATTTTAAGAA
    58681 TTAAATTTTA ATATATAAAA AATCCAATAA AAAATAAAAC AAAATACCAA ATAGCTAATA
    58741 AAGGAATTTT ATATTTTCTT GGTTTAGCAT CTATTTTAGA CATCCAATAA ATCCACTTAT
    58801 CATACCATTT ATCGGTCGTA CCAACATAGT AGTAGGGTAA TCCTCTATGT TTATTATAAA
    58861 CAACGTTAAA ACCGCCCAAA TACATCAAAA TACATGAGAA TATAGATATT AATGTTATTG
    58921 AATCATAATA TTGCCATGTA AGAACAACAC TAAGAAACCA AAACACTCTT AATAATAATT
    58981 CATATGTGTG ATTTCTTTTT TTTGTATTAT CAATTTCAGC ATCACCTTTT GCATCAAAAT
    59041 AAATTGTCCC TAAAAAGAAC AATTTTAATA TCAACATAAT TATTAAATCG AAATTTCCTT
    59101 GTATCATATT ATTTATTTTA AATTTTTATC AGCCCAATCT TTAAATTCAT ATGGATTTAA
    59161 AAACGGATCT ATATTATATT TTCCTGTGGA ATTTAAAAAT CTTATAGCAT GTTCATAACA
    59221 ATATGTTTTA CGACTAGTTT TACTACCATA CCATTTACCA AAAATAATTT TAACTAAATG
    59281 CCACCAAAAG TTTTCAAATT CATATGGGGT TTCTTCAGCA TTTTTCAAAT AATTTAAACC
    59341 CTTTTCATAT TCTTCATCTG ACAACTCTAA ATTATAATCC AAGTATTTAA AATATTTTCC
    59401 ATTAAATTTT CTTAAGTAAT CAATCCATAA TCTAGTTTTG ACACCCTCAG ATATAGCACC
    59461 AGATGTTTCA TCACCAAATC TAATTTCTAC ATGATTGTAA CATTTTCTGG TTTTTAATCC
    59521 TCTTAATACA GCCCATAACC ACATACCAAT ATGAATTGCT ATGGCAGATA TGTTTTTTGT
    59581 TCTAATAATT GTAATTGACT TCATAACTAT TTTTTATATA AATAGATTTA TTAAATAAAT
    59641 TATTTTTCAT CAGTCCAATT ATTATCATAA ATTAATTCTT TTTTTGCTCT AGTTATAGCT
    59701 ACATATGCTA AATTTTTTTC TTGTTGTACT TCCCATGCCT TTTGAACTTT TTTCATTGGT
    59761 AATAAATCAG GTCTAACAAT AAATACTCTA TCTGACTCTA GACCTTTACT TTTATGTACA
    59821 GTACTAAGAA TAATACCCTC AACTTTATCA GTAAAAATAT GTTGAATTTT TAATTTTAAA
    59881 TCATTAATGT CTTTAGATAT TTTACCAATA AATAATAAGG TTAAAACTTT ATCTTCTAAT
    59941 GCAGTGTAAG TTGAATCATC TTCAATATTA ATAATACCTT TACTTAATAA ATTACTTTTA
    60001 TAAATATTTA ATTTTTCATC CCAAATAGAT TTAAGTTGGT CTACTGTTTT TGCATCACCA
    60061 ATCATATCTA TCAACGAATC ACCTATTTCA GCACCTTTAA TTGTAACTTT CTTTTCTTTT
    60121 ATTAGAAATT GAAAAAACAA TTTAACTAAT GGCATTGTTG TTCTACATAA AATAAAATCA
    60181 CCACTCTGTG CTTCTTTTAA TACATCACCT TCTCTTACAA CACCATCAAT AGCAGTATCT
    60241 AATGCTTTAA TATCTGGTAC ATATTGTTGT GCATGTTTTA CAATATTTTT TGCACATCTG
    60301 AATGTTGTTG ATAAACTTAG TTTTTTTGTG TTTGGTAATT CTCTATACCA ATCGAATGTT
    60361 TTATCATTAA TTCCAGTAAA CGAATAAATA GATTGATTTT TATCACCAAT TAAAATAAGT
    60421 CTACCAATTC TTTTACCTGT TTTGCGATCT TTTTTAACCA TTTTATCAAT CATCATTTGT
    60481 TGAGCACGAT TCAAATCTTG AATTTCGTCA ACATAAACAT AATCATAAGG AATTAAAAAA
    60541 AGTTTATTAT CGATTGCAGG TAAAAACACC ATATCATTAT AATCTATTGT TTTAATATCA
    60601 TTCATTGATT CTTCTAAGAC CATAAATACA CGCTTAATGT CTTTATCAGA TGAATATTTA
    60661 ATATTATAAC GATCACAAAG AAAAGGAACA AATCTCTTTT TCGTTGTTAA TGTAACCTTA
    60721 CATAAACCGA CTAATCTTTT AATACTTTTA AGATAATCAT TTATTTCATC TTCAGAAGAA
    60781 AATTCATTAT GTAAATACCA TTTACCTTTC TTTTTATTTA TTATTTTATC TATTTTAAAT
    60841 TCATCAAAAT CAACTTCTTT ATATTTTCTA ATAATAGAAC CATAACCAAT TCCGTGCAAT
    60901 GTTTGTGTTT TAATTTCTTT TGGTAATTTT TCTTTCAATT CATCTTTAAT ATGTGTATTA
    60961 AAAGCCAAAA ATAATTTAGA TTTACCATCT GGAATATATT TCAATGATTC TATTGCTGTT
    61021 GTTGTTTTTG CACATCCAGC AAATGCTTCA ATAAGAATAT TACCAAATCC ATTTTTAATT
    61081 TCATTAAAAA ATAATTGTTG TTCTCTAGTC GGTTTAAATT CCATGTTTTT TTATTTGCAA
    61141 ATATAACACC TTTTATGAAG ATATAAAAGA AATACCCAAT TAAATTATAA AAATAATAAC
    61201 TATTTATATA TAAAACATTC AATTATGAGT AATTTTATTG ATACAAAAGA TAAAAACAAA
    61261 TTATATCTTC ATGTTAAACA TGAATTGGGT TATCCATTTA GACCTTTTGA AGTTACGGAC
    61321 GAAATGTTGG ATTCTTATTT AGAAATGAGT TTAGAAGATT ACTCATCTAT TGTTAATAAT
    61381 TGGTTGATTG AACAACAATG GGTAAATCTC CAAAATATGG ATATTGATAA AGGTGATTTC
    61441 TTTAATGCTT TTGTGACTAA ATCAAATGAT TTTATGGAAT CATTTACTTA TGCATATTCA
    61501 AAACAAGTTG GTTTAGGAAC AAATGCTCCT GCATCCAGAG GATGGGAATT AAAAAGAGAC
    61561 TATATAACTA TTAGTGGTGA TACTCAACAT TATATTATAC CTAAAAATAG AGAAGTAAAT
    61621 GAAGTTTTAT GGGCTACACC ACCGTCAATA GATCAAGGAA TGATGGCTCC TTTTGCTGTT
    61681 AGTAATTGGA GTGCTGGTCA ATTTGGATGG GGTTATATGG GTAGACCTGC TCAATATGTT
    61741 CAACCAACAT ATTCATTATT AATGGCTGCA CAAGATAGAC GTATGAAACA AAGAATTTTA
    61801 CAATCAGAAT TAACATATAA AATAACTGGT TTAGAATCTG GAGAAAAATT ATTACATCTA
    61861 TATCCTGTTC CGGGTAGTAG ATATGAAATT AAAAGTAAAT TCGGAAAACA TTTTAGTGGT
    61921 ACTAAGGTAT GGTATTGGTA TTATGATACA GATAAAAATA ATTTAGAGGA TTGTTTAAAA
    61981 GAAAACCCTG ATGTTGTTAG ATTACCATCT GATGTTCCAA TAGATAATTT ATATTGGAAA
    62041 AAATTAAACA CTGTTGCTAG AAGACATGTT CGTGAATTAT TAGTTGCAAA AGTTAAGATA
    62101 GTTATTGGTG GTGTTAGAGG GTTTTTTAGT GGTGATGTCT CATCAACAGA TGCAAAACAA
    62161 TTAACTATGG ATTATAGACA TTTGTTAGAT GAAGGAGAAA AATTAAGAGA GAGTATTTTT
    62221 GAAGAGATTC GTAATAGTTT AGAGAAAATG AGTTTAGTTA ATCTCAGTAA AGATCGGGCT
    62281 GATATAGCTG AAAATGTAAA TAGACAAATG GGATATCAAC CAATGCCAAA TCCATTTATA
    62341 ACTATGTAAT TATATAATTA ATTTATGAGT AGAAAAAAGA AAAATATTGA TTTTGAAAGT
    62401 AATAGATATG GTTTATTTAT GAGTGATGAA TCATATAAAT TAGAAATGAT GTATGGTAGA
    62461 CATTATTTAA ATACAGATAT TAAACACGAT ATACTATTAT ATAAAATAAA TGTTATAAAA
    62521 TCAAAATCTA ATGATTTATA TGGTCAATCA AAACCAAAAG ATAAATCATA TTTAACACCA
    62581 GTTCAATTAA CTGGTTTCAT TAGAATTGAT GATTCTCAAC AATCTACTTA TGGTGATGAA
    62641 TCAGGGGTTG TTAGAGATGA TTCTGGTAAC TTAATATTTA ATGTCTATTT AGATGAATTA
    62701 AAAGAAAAGA ATATTGATTT TGATAGAGGT GATATTATTG AATATAATAT GGGTGGGGAT
    62761 TTTGCTAGAT ATTATGAAGT ATTCAATGCT AATAATGTTG TTGATACTAC TTCTAATAGT
    62821 ATTGGTGGAT TTAGACCATA TTATAAGAAA GTTGAAGCCT TACCAGTTAA GGAAGATCTC
    62881 ACGCATTTAT TAAAAGTTTG ATTTTTTGGT ATATAATTCA AAATCATAAA TTAAATCATT
    62941 GTGTCTACCA GATGCAATGA TTTTTTTATT ATGAGTTGTT ATTTCTATAT TAGGAAAATA
    63001 AGTATCTCCT GTAAAAATAT TTTTTAATTG TGTCATATAT ATCTTATCGT ATAATTCGTT
    63061 TTTTATAAAA TAATCATAGA TCATACTTCC ACCAATAATA AATATTTCTT TATTATTTTT
    63121 AAATGAATTA ATAAATTTAA ATAATGCATC AAATGAATCA ACAAAATATA AATTATTGTA
    63181 TTCTTTACTT ATATCATATA ATTCATATTT TCTACTTAGA ACAATATTAA TCCTATTCGA
    63241 TAATGGTTTA CCTATTGATT CAAATGTTTT TCTACCCATA ACAACAATAT TATTCTTTGT
    63301 TATGTTTTTA AAATATTTTA AATCTTCTGG TATATACCAT AATAAAGAAT TATTATTACC
    63361 TATAACATTA TTTTCAGATT TAGCTACGAT TATATTGTAT TTTCTATTCA TAATTCAACA
    63421 TCAAAATATT TTTTCTTTAA ATCAATCAAT TTCTTTTTTA TTAATTCATG TTTTTTTTCA
    63481 TCGTATAAAT TTAAAGAGTG TCCATAATCA ATATATATAG TTATAATAAA AGATATTAAT
    63541 TCTATTTCAG ATTTAGATAA TAATTTAGTT TTTTTTAAAA TAAATAATAT TATAAGTACT
    63601 AATACAAGTA TTATAATTGT TAATATTAAC ATTATTATAT AATCCATTTA TTCTTCTATT
    63661 TAAACAACAA AAATATTAAA TTAAAACATA ATAAACAACT ATTTATAAAA AAATAATCAA
    63721 CAATGAATTT AAAAGAAGTA ATTGAAGAGG AATTTGAAAA AACCCAAACA GATTATCCAG
    63781 ATTTGATAGG TAAAACGTTA AGGTTAACAA CCACTATAGA AACAAAATTT CGTGTAAAAA
    63841 AGATTTTCTA CCATGAAAAA AATGATCCAA ACAATATAAT TTTATATGGT AATCTTATTA
    63901 GAGGTAATAA TGAACATAGT GGAGAATCAC TAAGAGTACC ATTAGATAAA TTTAAAAGGT
    63961 TTTATAAAGA AAAGTATACT ACTTGGAAAA GGAATGATTT TGAATATCAG GAATTGCAGT
    64021 ATTAAACAGC AATTTCCAAT TCACTATCCA ATTTAGTTAT CCCATCAATA TTTTCAATTA
    64081 TAAAATCATC TATGGTAAAA TCATAAAAAT TTTTATTTTC TTTTAATTTA ATTGATGGTT
    64141 GTTTATCTAA TGATTGTTTG GTTAATATTT CAAATAAAGC ATTCATATGT CGATCATAAA
    64201 CATGTAAATT CTGAGTTAAA TGACAAAACT TACCAACTTT ATAATTTAAA TGAGAAGCAA
    64261 TCATCATTTG AAGTGCTACA TATTGAATTT TATTGATATA ACCAGCCATA ATATAATCAT
    64321 TAGACCTTTG AATTAAAGTC ATATCTAAAT AAAATTCATC ATTAATTTTT CTAACACTCC
    64381 ATAATGTTTC ATAAGCACAA GGATCTAGAC CCTTTGTTTC TTCTAAATCA TTATATTGAT
    64441 ACATATTCAT AATATGTCTT CTACCAAAAG GATTTTCTTT TAATGATTTC AATAACTTAT
    64501 TGATTAAATC ATATCTTTTT ATAGTTGCTC CATACCTCTG ACCAATACTA TTTGTATTAT
    64561 TAACTTGCCA CTCATCCCAC CATTTTATGC CAAGATCGTG AGCAACATTT AAATCATTAG
    64621 ATTGCTTTTG ATATATCCAT AAAATTTCTT TAATTCCAGT TTTTATAGCT GTATTTCTAA
    64681 GAGTTGTTAA AGGAAATTCA CCCTTAGATA TGTCATATTC TTCAAAAACC TGTGTAATAA
    64741 ATTTTGTATG TGCAGGTGTA CCATCTTTAT ATTTAGGTCT AGGGTTTTCA TCCCAAACAC
    64801 CATCATTAAT TATTTTTGTT AATTTTTCCC TATAATATTT ATCTGCTTTA ATCATAAATT
    64861 TTTATTTTAA ATAATTGATT ATTGGATGAG TCCGTTCGCT ACTATGCAGG GCTTGGCTCG
    64921 TATTGCAGGT AACCACTCCT GACCAAGTTC CGCAACTCTT TTTATAACCA ATTATTGTTT
    64981 TTTAATGATT GCAATATGTT TTAATAATAG AATCTATTTC ATTTATTAAT TTATCTGGCA
    65041 TATTTGAGGT TATTAATGTG ATAGTTTCAC CAACTTTATA GTTTTCAACA AACATAGGGA
    65101 TTGTTTCAGA TTGTTTTCTA CCAATAACAT TGTATTGTTT AATACTTATA TCATCCAAAT
    65161 TAAATGTTAT TTCTTTTTCT AGTATTTCTA AATTTCCCTT CATAATAACG TTATTTTACA
    65221 CCAGTATGAC CAAATCCACC TTCACCTCTT TGAGTTGTAG TACTAAACAA CCCAACTTCA
    65281 TGAAACATTG CTTTTTCATG TTCAGCAATT ACCATTTGAC AAACCCTATC ACCATCTTTA
    65341 ATTATATAAT CTTCATTGGA TAAATTAATC ATAATAGCTT TAATTTCACC TCTATAGTCA
    65401 CTATCCACAG TCCCCGGAGA GTTTAAAACA GTAATTCCAT TATTTGCAGC TAATCCTGAA
    65461 CGAGGTCTTA TTTGTGCTTC AAAACCTATT GGTAATTCAA TATAAATACC TGTAGGCACT
    65521 ATTGCTCTTT CAAGAGGTTT AAGTACAATA TCTTCTTCAA TATTTGCACA CAAATCAACA
    65581 CCTGCAGATT CTTCTGTTTT ATATTCAGGT AATCTGTTTT TTGATTCATT TATAATGTTT
    65641 ACTATTACCA TATTTTTAAA TTTTTTCTAA ATCTTCAATA TTTATTTTTA ATTCTTTTTT
    65701 ATAATATTTT ATTTTAACCA ATAAATGAAA ACTATCGATT ATTTTAATTA TTTTACCTTT
    65761 GAATGTTTTA AAATCATTAT AACCTTTTGA TTGGTATAAA TTTTCTTTTA AATATTCTGA
    65821 TGAATAAGCA CAAACAAATA TTTCTACATC ATCACCAATA TTATATTCTA TTTTACCATA
    65881 TCCTTCACAT TTAGAACAAA CGTCTCTTTT ACAAAATTTA CCACACAAAA GACATTTACC
    65941 ATTATCTATA TATTCACAAC AACAACTAGA AAATGAACCC TCACCGTAAC ATTCATTGCA
    66001 AGTAATAATC ATTTTTCATT CTTTTTTATA TAATTATCGA TTAAATTAGT TATATCTTCT
    66061 AAGGATTCAT TAAAGTTAGT TAAATCATAT AAATCTTTTT GGGTAAAATT ATAGGTGTCT
    66121 ATAATTTCTT TATCTGATTT ATCATCAGAA TATTCATCAT TGATTTTATT AATTGTTTTT
    66181 AACAATTCTT TAGCTAAACC ACCCCTATCT TCATCAATTA TTGAATAACG ACCATTGTAC
    66241 TCTTTATAGA TTGAATCGTC AGCATAATAG TTTAAAACAA CCATAAATCT TTCAATAAGG
    66301 CCGTCATTAT TCGTTAATAT TTGTTTTATT TTCTCCATTT TTTTTATAAT TTTCTATTAT
    66361 ACTTTCAACT TCTTTTATTT CACTTTCAAA AAGCTTATAT TCAAATCTAT ATTGATGAAT
    66421 AGGATTAGTT TTTATATTCT GATTGAAAAA CTTCCCTTGT GATTCAGCAT TTTCAAAATT
    66481 CTCATATAAT TCTTTATCTA CATTAATATA TGAATAACCA TGTCCACGTT TAAAGAAAAT
    66541 ATAAAATTTT TCATTATCCT CAAAATATAT TGTTTTTGTA ATATTTGACG AATCAAATAT
    66601 ACACTCTACA TATTTTTTTC CTTTGTCATC CGTAACTACT GTTTTTTCTA AAATCATATT
    66661 TTTTATTTTT TAGACAATTC AACTTGATTT AATAATGAGT TAGCTAAACG AATAGCTTCA
    66721 GGCATACTAA GATCGATAAA TGCTTCATCA TCATAATTTT CTATTTGAAG CTGTATTACA
    66781 CGGCCACCAA TTACTGTTAT TTTTTGATCA TCATAATCAA TAATTTTTTC TATTAGATTA
    66841 TTTTCCATAT TTATTTTTTA TGTGTTCAAT TTTATTATTA ATTTATAGTT AATGCAAAAA
    66901 TAAGTAATTT ATTTATAGTT TACAACTATT TATGAAACTA TTTATAAAAA AAGATTTAAA
    66961 TTATGATGCC AGATAAAAAA TATAAATCTA TTGATTATAG TTATGAAGTA TTAAGAAATA
    67021 CTGATAAATA TTTGGAATAT GGGTTTGATA AATTACAAAA TTTATTATAT CGAACTGATA
    67081 AAAATACTAT ACATTTACCA AGGTCTATTG ATTTTTTTGA TTTAGATTTA GCAATAAAAA
    67141 ATTTATTTGA GAGTGGTCAG CTTAGTTTAA ATATTGACGG GAATAAAGTA CCTACATTTT
    67201 ATATGGAAAA TGAACGATGG GGAGAATTTT CTAAAACATG GAAAATGACT GATAAAGATA
    67261 AAAACGTTCC AACACCTTAT ATTACTATTA GAAGGGTTGA AAAAAGTCCC GGTACTAGAA
    67321 TGGAAAAAAG TAATGTTGTT CAAAATAGAC TTTTCACATA TAAAGAGATA CCAATAATGG
    67381 ATGATGGGCA ATTAATAAAA TTATTAATGA AAATGCCACA ACCTACTAAT GTGGATTTGA
    67441 TCTATGAAGT AAATTTATTT ACAAAATATC GTGTTGATGT AAACGAAATG GATAAATTAA
    67501 TATTGAAAAA ATACGCATCA AGACAATTAT ATATAAATAT AAATGGATCG TACATGGCAA
    67561 CATTATTAGA AGATATTGAT GAAGCAAATA CAATCCAAAA TATAGATGAT GATAAATATA
    67621 TTGTTGGTAA ATACAAGATA AAATTACTTG GTTTTATTCA AGATGAAAAA GATTTTAAAA
    67681 TAACTAAATC AACAAGATTA CCCAATATAT CTTATGATAT TTAATCAAAT TCAATATTAT
    67741 CTTTATTAAC AATAAAACTA TCTCCAATTG GGTAAGTTGG TAATTTATTT TGTTTAATGT
    67801 TTAATGTATT TTTATATGTG TTATTGTATG TATTAGCATC AATATTATAA AAATTAAATT
    67861 TGGTAAACTC AAACGTTTTA TCTTCTTTAT TAATGTGTAT ATCGAATAAT ATATCTTCTT
    67921 GTGAACTTAT TATTTGTGAA TGTGAAAATT GATATATTTC ACCATTTTTA GAATTAAAAA
    67981 AAGTAAATTT ACCATAATAA ATATCATTAA CTATATTATT CGGTATTTCT ATGTCAGAAA
    68041 TATTATCATA TACGAAATCA TTGATTGGAA TGTAAGGAAT ATAATAATTA AATATTTTAT
    68101 TCCTTACATT GGGGTTGATT TTATCAAAAA CCTCTAATAA AAAAAATGAT TTTTTAGCAT
    68161 AAGGATACTG ATTATTTTCA AAACCTATAT CATTTATACT TGTACTACCA CTAAAATAAA
    68221 ATGAAATATC ATTATCATTT AAATTTTTAT ATATTGAAAA ATCACCATCA ATAATCTCAT
    68281 TAATACTTTC AGTTTTAACC TTTTCAATAT ACGAATTAAA AATAAATTCG TCTTTAATAA
    68341 ATGAATTTTT ATTATCGATT GGAATTTTTA TAGTTTTATC TTTAAAATCC CTAATAAAAT
    68401 TATATTTAAT TTTTAACATA AATCACCATA ATTAGAAGTA TCAATATTAT TATCTTCTGT
    68461 TATATATTCT TTCATAACAG GTTTGAATTT ATTATATGTA TTGGTATCAG AAATATCAGG
    68521 TATTAATTTT AAAATATTAT TATTATATAA ATAATGTTTT CCATTTATAA ATGGAAAATT
    68581 AGTACCAATA CCATATAAAT TATCCACAAA ACCTTTATCT ATTAAATTCC TCCATATGTA
    68641 ATTACCTTGA TCATCTAATT TAATTGCTTG TTCTGGAAAT TCAACATATG TTCTACCTGA
    68701 AACATTTTCA ACATTTATTT CATTTTCTAA ATAATCTATT TTTATGGGTA TGAATAAATC
    68761 ATATTTCCAT GTTATACTTT CAGTTGTACC AGAGTTATCA TAGAATGTTT CAATTTTAAT
    68821 TGTTTTATCA TATAATTTTG TTTCAGAATA ATTATTTAAA TTCCAATAAA CAACATCTCC
    68881 ATCAATAATA TCTCCAATAT TAAATGACAT CGTATCTCCG GTTAACATTA TTTCATTATA
    68941 AATTACTTCA ATACTATAAT CGTCTACAAC ATAATCACTA ATATAAACTT TCTCATCATT
    69001 ATCAATTGTA CCTATATAAT TTTTTTTATA AATTGGCATA ATATATAGTT CGGTTATTGG
    69061 TTTACCAAAC CAGTCATATT TATACTCTAA ATTAATATCT TTATTTATTA AATAATAATA
    69121 TTTTATATCA CCAAAAATAT TTTTAGAATA ACCTTGTTTA TTAATAATAA AATCAGTGTT
    69181 TTTTGCGATA ACTTCAAATT TTCTTAAAAA AGTATTACCA GTAATATTAT CATAATTTAA
    69241 TGTTTCGTCT AAATTATTTA TTGGTTTAAC TAAGTAAAAA TCAAAACTAT TAAATATATT
    69301 TTTATTATCA TTATTAACCT TTTTAAAAAA ATCTTCAAAA TATTCATAAT TTGTAGTAAT
[truncated: 291,382 more chars]
