# Supplementary material for: Clades of huge phages from across Earth’s ecosystems
Source: Nature. 2020 Feb 12;578(7795):425–31. doi: 10.1038/s41586-020-2007-4 (PMC7162821; doi:10.1038/s41586-020-2007-4)
Supplement: Supplementary file 6 — Genbank files for all genome. [file 41586_2020_2007_MOESM6_ESM.zip › genbank_genomes_SD-4/GD_PHAGE_CIR_35_52.gbk]

LOCUS       S19_GE19_scaffold_251993_prodigal-single     437772 bp    DNA     linear   BCT NOV-13-2019
DEFINITION  S19_GE19_scaffold_251993_prodigal-single, contig.
ACCESSION   S19_GE19_scaffold_251993_prodigal-single
VERSION     S19_GE19_scaffold_251993_prodigal-single.1  GI:
KEYWORDS    .
SOURCE      GD_PHAGE_CIR_35_52
  ORGANISM  GD_PHAGE_CIR_35_52
            .
COMMENT     Data sourced from ggkbase. For additional details see
            http://ggkbase.berkeley.edu/organisms/404910
FEATURES             Location/Qualifiers
     source          1..437772
                     /organism="GD_PHAGE_CIR_35_52"
                     /mol_type="genomic DNA"
     gene            209..1768
                     /locus_tag="S19_GE19_scaffold_251993_prodigal-single_1"
     CDS             209..1768
                     /product="RNA-binding protein n=1 Tax=Verrucomicrobium
                     spinosum RepID=UPI0001746451"
                     /codon_start=1
                     /transl_table=11
                     /translation="MSSKKLFSNTSSSKTVVKTADTTNNAGGMAYSLSDKAALAQLAM
                     TGCFNGTFYTSDKDQLNKVLELSKKVDTLFLAKLAVYSRKEGLMKDMPAVLAAIVAGR
                     DSNLLTKIFPLVIDNPKMVRNFVQILRSGVTGRKSLGTRPKKLVQKYLESLTDEQLFK
                     ADIGNDPSLQDIIKLVHPRPADKQRSAMYGYLLDKQYSKKDICSLVNEFEVFKKDMSK
                     EIPNVPFQMLTALPLTDGHWKSIAENATWNQTRMNLNTFARHGIFKDANLTKALANKL
                     QDANQIKRAKVFPYQLFSAFLNIDATVPTSMSIALQKAADIALENIPEIDGKVYVMVD
                     TSGSMSSAVTGNRGSVTSKMRCIDVAALIASAIMKKNPEAEVIPFDMRVHAHKLNPLD
                     SIMTNAQALSKFGGGGTNCSEALAHVNRKSGKGDLVIYVSDNESWMDSGRWGATATMQ
                     EWTKFKSRNPKAKMVCIDLTPNTTTQAHDRPDILNVGGFSDQVFEVINKFIKLGNDKD
                     LWVQTIESVSV*"
                     /db_xref="UniRef100_UPI0001746451"
                     /db_xref="vpe:Varpa_5106"
                     /db_xref="E6V472_VARPE"
                     /db_xref="UPI0001746451"
     gene            1870..2226
                     /locus_tag="S19_GE19_scaffold_251993_prodigal-single_2"
     CDS             1870..2226
                     /product="Uncharacterized protein n=1 Tax=Myxococcus sp. 
                     (contaminant ex DSM 436) RepID=U2TXH4_9DELT"
                     /codon_start=1
                     /transl_table=11
                     /translation="MIKRNGQQITSSNKRYPKHAAEILSAINDKHYISPNGNKIDLSN
                     DIEDSVKNTVLFEDYLSDSYPTESTSIEVTEETTTVAAERLISEGHNNIAILNFASAK
                     SPGGGFLAGAIAQEED*"
                     /db_xref="UniRef100_U2TXH4"
                     /db_xref="U2TXH4_9DELT"
                     /db_xref="mxa:MXAN_6120"
     gene            2428..2694
                     /locus_tag="S19_GE19_scaffold_251993_prodigal-single_3"
     CDS             2428..2694
                     /product="Putative uncharacterized protein n=1 Tax
                     =Actinoplanes sp. (strain ATCC 31044 / CBS 674.73 /
                     SE50/110) RepID=G8S768_ACTS5"
                     /codon_start=1
                     /transl_table=11
                     /translation="MDEVDEGYLKPLLEKRIEKIFQIAAKFGHKTIILGAWGCGAFGN
                     DPDLMSKLFAKAIKDMPWFKHVCFAIFDKSTNKTTLSSFKVNII*"
                     /db_xref="UniRef100_G8S768"
                     /db_xref="ase:ACPL_5412"
                     /db_xref="A0A0B7CFQ5_9PSEU"
                     /db_xref="G8S768_ACTS5"
     gene            2695..2931
                     /locus_tag="S19_GE19_scaffold_251993_prodigal-single_4"
     CDS             2695..2931
                     /product="Uncharacterized protein n=1 Tax=Clostridium sp.
                     7_2_43FAA RepID=V9H267_9CLOT"
                     /codon_start=1
                     /transl_table=11
                     /translation="MDIWFVYLLECSDLTLYTGITNSLTKRVEKHNSGKGAKYTRGRT
                     PVKLLKFWTCQSKGDALRLEYKIKQLSREEKLKL*"
                     /db_xref="UniRef100_V9H267"
                     /db_xref="V9H267_9CLOT"
                     /db_xref="clj:CLJU_c01940"
     gene            2933..3235
                     /locus_tag="S19_GE19_scaffold_251993_prodigal-single_5"
     CDS             2933..3235
                     /product="Uncharacterized protein {ECO:0000313|EMBL
                     :KKN60279.1};  TaxID=412755 species="unclassified
                     sequences; metagenomes; ecological metagenomes.;"
                     source="marine sediment metagenome.;""
                     /codon_start=1
                     /transl_table=11
                     /translation="MAKEKFILTPTGKTSDNKIVLAGCYQMYQTHGVPLDIILSYLKD
                     NNYVPDWIDIYKSARVNGMSHERILSKLEPDIDDSFGPEWTKIVLEKLNKIFGEKK*"
                     /db_xref="A0A0F9RZN3_9ZZZZ"
     gene            3232..3852
                     /locus_tag="S19_GE19_scaffold_251993_prodigal-single_6"
     CDS             3232..3852
                     /product="Uncharacterized protein n=1 Tax=Desulfotomaculum
                     gibsoniae DSM 7213 RepID=R4KJM9_9FIRM"
                     /codon_start=1
                     /transl_table=11
                     /translation="MKENFTSLNVIVDKSGSMFTLLGSTLEGFNGFLEEQKKAPGEAV
                     LTLCTFNTKYELVHDFVPLDKVSNLDETKYLPSGGTALLDAMGKTINEVGSKLAAMDE
                     NDRPSKVLFLIITDGQENSSLEFSKEKIKEMVEHQQTVYNWEFIFMGANIDAIAEGAS
                     LGITPDKAFQYSATPVGTRNLYKSVSDNTTKYRSSTTKHKFDISSK*"
                     /db_xref="UniRef100_R4KJM9"
                     /db_xref="A0A0F9GSX8_9ZZZZ"
                     /db_xref="dgi:Desgi_3508"
                     /db_xref="R4KJM9_9FIRM"
     gene            3862..4356
                     /locus_tag="S19_GE19_scaffold_251993_prodigal-single_7"
     CDS             3862..4356
                     /product="pantetheine-phosphate adenylyltransferase (EC:2
                     .7.7.3)"
                     /codon_start=1
                     /transl_table=11
                     /translation="MIGIYTGSFDPITYGHVDIIKRSMDFCSQLIIGIGINPEKKVLF
                     STIERLDMIHKVINSEFDFLTSTNIKAVSFNGLLVKFAKEVGASVIIRGIRSVSDFEY
                     EINLANVNKTLEPSIETIFLPTSPNLSVVSSSSAKTIAKFGGNIESFVPKYVSGKLKE
                     KLSE*"
                     /db_xref="tmt:Tmath_1343"
                     /db_xref="UniRef100_D3T2V3"
                     /db_xref="87189273"
                     /db_xref="D3T2V3_THEIA"
                     /db_xref="2.7.7.3"
     gene            complement(4346..5155)
                     /locus_tag="S19_GE19_scaffold_251993_prodigal-single_8"
     CDS             complement(4346..5155)
                     /product="hypothetical protein"
                     /codon_start=1
                     /transl_table=11
                     /translation="MKINADKILKRCNDYLISSAGLLAFPHGMAKEITELYYSDKNSF
                     LKLSEYGVNIQSYSHTVEINLQDLPKSYHADELEGIAKSFNKDTDQLNVMFVFEMGTH
                     SPRGDFFPTNMSITFYPVIDPKEIDEHDTTMESYIQHELMHFVQFLLSKRADKFQSPP
                     PKIEIPGYDTLVGYPTQSSPKEFNKLVSLLKDNKQALYELNPAEFYPKLNDALNRFLQ
                     KKYQTARTFKIFVGLEGNNPDYFFRYLKKFNSKLWTKAIKELWKKVEPIIR*"
     gene            5314..5393
                     /locus_tag="S19_GE19_scaffold_251993_prodigal-single_trna_
                     1"
     tRNA            5314..5393
                     /product="Undet"
     gene            5475..5548
                     /locus_tag="S19_GE19_scaffold_251993_prodigal-single_trna_
                     2"
     tRNA            5475..5548
                     /product="Trp"
     gene            5774..6523
                     /locus_tag="S19_GE19_scaffold_251993_prodigal-single_9"
     CDS             5774..6523
                     /product="id=5087246 bin=GWF1_OP11_31_35_complete species
                     =OP11_1 genus=OP11_1 taxon_order=OP11_1 taxon_class=OP11_1
                     phylum=OP11 tax=GWF1_OP11_31_35_complete
                     organism_group=OP11 (Microgenomates)
                     organism_desc=Complete genome (was OP11_1)"
                     /codon_start=1
                     /transl_table=11
                     /translation="MKNNSLKEKAIHLRKNNYSYGEISKILGINKSTLSYWLKEIPFD
                     KKIQKIKSNKGLNTPLNFEIKNKAVLLRQQNKTIHEISLELNISTSSVSRIVKNLPKI
                     KFKDIKVNLWKEDAILSFNKHKTDPLFMLGLGLYWGEGSKLQNLEICNSDAGVIKQWM
                     CWCSTFLPNRKVRFRLNIHECSNIEQVLKFWNEKCNIPKNIKVYTLKKRSTSFNDKKN
                     KMPNGVMYVTICEGSFEEHVKMMQWLEMLRE*"
                     /db_xref="OP11_1_1_706"
                     /db_xref="87754669"
     gene            6576..6660
                     /locus_tag="S19_GE19_scaffold_251993_prodigal-single_trna_
                     3"
     tRNA            6576..6660
                     /product="Pseudo"
     gene            6714..7607
                     /locus_tag="S19_GE19_scaffold_251993_prodigal-single_10"
     CDS             6714..7607
                     /product="Ribosomal protein L11 methyltransferase n=1 Tax
                     =Clostridium sp. CAG:813 RepID=R7MBG0_9CLOT"
                     /codon_start=1
                     /transl_table=11
                     /translation="MNIEINKKIFTQENLTDMILSCYDKTNFASKLGFTYFNGKISKK
                     IDEIISKNNLDSSHFDSKKKHKARRKYPIIKKNCPVCNLKFDTQIGNKEERTTCSYKC
                     SNIYFNSIRHTTESKKKTSDALNAFHVGNGTSARRDIICNYCQNIFSTKRYFRKFCSV
                     VCAAKSNWNNIEYRKNLTNQANDRVKSGVHKGWAGRSKLKPSFPEQVTMEVLNELGVS
                     NYLREKKVGSWFIDFAFEESKIAIEIDGKQHEEPVRKAKDKIKDEYLIKNGWKVFRIK
                     WGKLTKEFRFNLKIRLMSILL*"
                     /db_xref="UniRef100_R7MBG0"
                     /db_xref="87094158"
                     /db_xref="R7MBG0_9CLOT"
     gene            complement(8624..9298)
                     /locus_tag="S19_GE19_scaffold_251993_prodigal-single_11"
     CDS             complement(8624..9298)
                     /product="Uncharacterized protein n=1 Tax=Oscillatoria
                     nigro-viridis PCC 7112 RepID=K9VBC8_9CYAN"
                     /codon_start=1
                     /transl_table=11
                     /translation="MIVENTPEFIEFLQRLPPNSLVSIECPFCKKTFTRAKNVLQSKL
                     ITHKMKNIYCSRACSNKHKIKIMNVQCKQCNKSFFKKADQVAKHPNNFCSSSCSATYS
                     NTHKTKGNRRSKLEIWVESKLKELYPNLDIIFNDKETINSELDIYIRSLNLAFELNGI
                     FHYEPIYGPEKLESIKNNDNRKFQACLERGIELVIIDTSTQKYLKEKTSKKYLDIIIN
                     IINIKL*"
                     /db_xref="UniRef100_K9VBC8"
                     /db_xref="X0RM61_9ZZZZ"
                     /db_xref="oni:Osc7112_0387"
                     /db_xref="K9VBC8_9CYAN"
     gene            9782..9856
                     /locus_tag="S19_GE19_scaffold_251993_prodigal-single_trna_
                     4"
     tRNA            9782..9856
                     /product="Gly"
     gene            9912..10163
                     /locus_tag="S19_GE19_scaffold_251993_prodigal-single_12"
     CDS             9912..10163
                     /product="hypothetical protein"
                     /codon_start=1
                     /transl_table=11
                     /translation="MLIEANAHKDYIEYNMRQFLACQGYPSFQVSIPGYLYKNCCFTF
                     RCGRKGIREAVNFDFTGSNPVAGTEWIVFFEKYYPGCVV*"
     gene            10042..10113
                     /locus_tag="S19_GE19_scaffold_251993_prodigal-single_trna_
                     5"
     tRNA            10042..10113
                     /product="Pseudo"
     gene            10388..10464
                     /locus_tag="S19_GE19_scaffold_251993_prodigal-single_trna_
                     6"
     tRNA            10388..10464
                     /product="Asn"
     gene            11486..12262
                     /locus_tag="S19_GE19_scaffold_251993_prodigal-single_13"
     CDS             11486..12262
                     /product="hypothetical protein"
                     /codon_start=1
                     /transl_table=11
                     /translation="MSINNLSILNDLKTSLAIRKTNFKSSFSISREHAPLLFHLMIND
                     CESYYADVDSTSITIKDNRLVFNLPNNATLFAVRSALDKFFDGVSYNQEINDDNLINL
                     DFLKQSPQTTEIVELIKALEISEEVIRSIDRKNSAENEISSFFEKEIKILKEAFLKKT
                     NLNLTYSCEQFPHFELKKYPNWLSKYELLDKNRCEAVKLLLTKDDYENLNKLLLFPDH
                     IFVLCAKKIGLIRIITYWLDELAPFKSKMSKVESLLSLSE*"
     gene            12295..12477
                     /locus_tag="S19_GE19_scaffold_251993_prodigal-single_14"
     CDS             12295..12477
                     /product="hypothetical protein"
                     /codon_start=1
                     /transl_table=11
                     /translation="MQPYGYKSSISIYLKIRRGGICYCLDCEADENQERKNKKRHRKR
                     ARRWAKLEIKKQLLES*"
     gene            12479..12796
                     /locus_tag="S19_GE19_scaffold_251993_prodigal-single_15"
     CDS             12479..12796
                     /product="hypothetical protein n=1 Tax=Paenibacillus elgii
                     RepID=UPI000248C2E9"
                     /codon_start=1
                     /transl_table=11
                     /translation="MGYYTDFIIECHDNDCYQTMLEEFSYDDHKDNQIIIPYRKWYEH
                     EEELCAFSTRFPAVLITVTGYGEENDDIWRKYFKNGKVQMEFAEMTFESFDESKLRDP
                     KIL*"
                     /db_xref="UniRef100_UPI000248C2E9"
                     /db_xref="bao:BAMF_0907"
                     /db_xref="E1UPF0_BACAS"
                     /db_xref="UPI000248C2E9"
     gene            12947..13022
                     /locus_tag="S19_GE19_scaffold_251993_prodigal-single_trna_
                     7"
     tRNA            12947..13022
                     /product="Ile"
     gene            13040..13258
                     /locus_tag="S19_GE19_scaffold_251993_prodigal-single_16"
     CDS             13040..13258
                     /product="hypothetical protein"
                     /codon_start=1
                     /transl_table=11
                     /translation="MASIEIVLSSGKCYCRGYGKNCAFTNGKISKGAKALKISIYASG
                     GVATSFYYHKCMILLLEMAKEAIRNAED*"
     gene            13289..13702
                     /locus_tag="S19_GE19_scaffold_251993_prodigal-single_17"
     CDS             13289..13702
                     /product="Bacteriophage protein n=1 Tax=Gloeobacter
                     kilaueensis JS1 RepID=U5QIB4_9CYAN"
                     /codon_start=1
                     /transl_table=11
                     /translation="MKQCSKCNRSDVEFGKNSYKKDGFQSQCKKCKSESDAKHYSKNK
                     NKQKLRVKEQRRKTRQFIYDYLKNNPCVDCYEKDPVVLDFDHLNDKTINVSQMVSGGF
                     SIENIMLEISKCEVRCANCHRRKTAIQFNWYKDLT*"
                     /db_xref="UniRef100_U5QIB4"
                     /db_xref="glj:GKIL_2486"
                     /db_xref="89856137"
                     /db_xref="U5QIB4_9CYAN"
     gene            13704..13782
                     /locus_tag="S19_GE19_scaffold_251993_prodigal-single_trna_
                     8"
     tRNA            13704..13782
                     /product="Lys"
     gene            13921..14133
                     /locus_tag="S19_GE19_scaffold_251993_prodigal-single_18"
     CDS             13921..14133
                     /product="hypothetical protein"
                     /codon_start=1
                     /transl_table=11
                     /translation="MKKLLFALLLVSGCEVNQPTKDNKVEFRYVKDDKTNLCFIDNTV
                     DSTTLITYHIYSSVPCSPEVEKLIKK*"
     gene            14140..14215
                     /locus_tag="S19_GE19_scaffold_251993_prodigal-single_trna_
                     9"
     tRNA            14140..14215
                     /product="Lys"
     gene            14411..14659
                     /locus_tag="S19_GE19_scaffold_251993_prodigal-single_19"
     CDS             14411..14659
                     /product="hypothetical protein"
                     /codon_start=1
                     /transl_table=11
                     /translation="MGKIIIGLLVFILGVAFLFGAAMMNRSDMIDHKSDRDIQYLQWA
                     LGYFVDTRTNLCFAKTSVDTLTSVPCTPEVLKLAKQIK*"
     gene            complement(14652..15290)
                     /locus_tag="S19_GE19_scaffold_251993_prodigal-single_20"
     CDS             complement(14652..15290)
                     /product="hypothetical protein"
                     /codon_start=1
                     /transl_table=11
                     /translation="MKISEIEKLAEKYELESKGAAGAFFMALPFISNLIRSTLIDTAK
                     DMPTAIKDINTAFSNLDKEAADAWFDSMGAGTYKKYKPDFDSFRKETSELGTVYSDII
                     TGKTTPENFIKLQNLINQVSQKGSSARAKLEEVKTWATKTVEVAEDIGMTLGMHNSVR
                     KGQDAIDRLLTEISKVVPELERIKNEAEKQKETTPVKTDMVDPFAELSQVII*"
     gene            complement(15287..16270)
                     /locus_tag="S19_GE19_scaffold_251993_prodigal-single_21"
     CDS             complement(15287..16270)
                     /product="hypothetical protein"
                     /codon_start=1
                     /transl_table=11
                     /translation="MRNIDIILSSCQEYDLLSEGQFVGLNEPMRSFKPSISPAPHISP
                     IVEPTFKTEPFKYGPTETRTIKLEPSAPKAAPKSTKPSAHDVFDEHGKVKPGKYWEYM
                     KGEFKGAGEAVKQQRIQAKKDLINSLNKSILNIYGKLYKLTHPTKIQMVKASIPVILG
                     LTAYVKFFANQKPASNNKEVAEVVDEAFINLDAAPGMPDVKGSELISKISGLTSKLKS
                     LKPRTPRGEKIINDSMDELNNINKSLTALQTAPNLTSASSAQSYSNLATSFALTGVTA
                     TEKLDLLASALEKSNKLELANEVTAVSNDIAELISGVNSVKSISKTDEGTI*"
     gene            16375..16791
                     /locus_tag="S19_GE19_scaffold_251993_prodigal-single_22"
     CDS             16375..16791
                     /product="hypothetical protein"
                     /codon_start=1
                     /transl_table=11
                     /translation="MDSFEDTAKQLDLESVKSAEELNEKIKEQFGISLDDMILHLAEE
                     VKNNPNKVAATFINVAPMGDYSKLLESPEEIAKFFSEEGYKPEFWIPETILSTESGFI
                     EFSFTNTSVDDGTTCKGYVVISSNGKIKHAFAQGEE*"
     gene            16788..16928
                     /locus_tag="S19_GE19_scaffold_251993_prodigal-single_23"
     CDS             16788..16928
                     /product="hypothetical protein"
                     /codon_start=1
                     /transl_table=11
                     /translation="MIKIGFDIGGVLSKYPEIFKPLIEALSISKDISLIMSVHVVEHV
                     IE*"
     gene            16998..17351
                     /locus_tag="S19_GE19_scaffold_251993_prodigal-single_24"
     CDS             16998..17351
                     /product="hypothetical protein n=1 Tax=Streptomyces
                     scabrisporus RepID=UPI00037679C3"
                     /codon_start=1
                     /transl_table=11
                     /translation="MSRHNIILENLEKFGELSFKPKGNSMNPIIKSGATVRLKKVDPI
                     VYRVGDAVYAKVQGNYYLHLISAIDETKNRYQISNNHGHVNGWTNAENVFGLCVEVDG
                     KIIVSDEEIEKRKNK*"
                     /db_xref="UniRef100_UPI00037679C3"
                     /db_xref="A0A086H4A9_STRSC"
                     /db_xref="afs:AFR_27140"
                     /db_xref="UPI00037679C3"
     gene            17399..17474
                     /locus_tag="S19_GE19_scaffold_251993_prodigal-single_trna_
                     10"
     tRNA            17399..17474
                     /product="Ala"
     gene            17480..17553
                     /locus_tag="S19_GE19_scaffold_251993_prodigal-single_trna_
                     11"
     tRNA            17480..17553
                     /product="Pseudo"
     gene            17558..17631
                     /locus_tag="S19_GE19_scaffold_251993_prodigal-single_trna_
                     12"
     tRNA            17558..17631
                     /product="Ala"
     gene            17661..18029
                     /locus_tag="S19_GE19_scaffold_251993_prodigal-single_25"
     CDS             17661..18029
                     /product="hypothetical protein n=1 Tax=Fischerella sp. PCC
                     9339 RepID=UPI0002F594E8"
                     /codon_start=1
                     /transl_table=11
                     /translation="VSDKKQISIGDSIADFVSNIVKSWKFIIIQTIFIVSWIILNFSH
                     YKWDAYPFSFLKLILIIEACFVALMIFKSNSRLSKIDRKTMYNDYIVDLSIRNDVKKI
                     KILSEDNSKKISKIDKKLEK*"
                     /db_xref="UniRef100_UPI0002F594E8"
                     /db_xref="A0A0G0FE85_9BACT"
                     /db_xref="ppn:Palpr_1029"
                     /db_xref="UPI0002F594E8"
     gene            18029..18421
                     /locus_tag="S19_GE19_scaffold_251993_prodigal-single_26"
     CDS             18029..18421
                     /product="hypothetical protein"
                     /codon_start=1
                     /transl_table=11
                     /translation="MSDQDPIMKKFFEAIRSSDRTCLFCSDQFKGFREWCDKEECRKA
                     GVAYMDYKRGSYLRDNYGLIDYIPPPSHSSGLLFYIDYMSRDNSDQNDSDESSKNTSG
                     SAISEEDIKMGESLLEIFRSRLKNNTNK*"
     gene            18436..18509
                     /locus_tag="S19_GE19_scaffold_251993_prodigal-single_trna_
                     13"
     tRNA            18436..18509
                     /product="Gln"
     gene            18597..19037
                     /locus_tag="S19_GE19_scaffold_251993_prodigal-single_27"
     CDS             18597..19037
                     /product="hypothetical protein"
                     /codon_start=1
                     /transl_table=11
                     /translation="MRANGNKIIHRHSNAPKLMYSLEIKRQLNHIKCPICQGPIDIAT
                     FLGKTVYGCAVDIDHYHIEFDSKSSEIVNEFVRFYDEKHKYQILKNNNKTNCNLYIYN
                     IDSEKRVIEDGRIRILYPDKSLFDFRNFNVAKAITRVKLLLNFS*"
     gene            19064..19930
                     /locus_tag="S19_GE19_scaffold_251993_prodigal-single_28"
     CDS             19064..19930
                     /product="Uncharacterized protein n=1 Tax=Haliangium
                     ochraceum (strain DSM 14365 / JCM 11303 / SMP-2)
                     RepID=D0LTV2_HALO1"
                     /codon_start=1
                     /transl_table=11
                     /translation="MSTKNLSRTIIEGGRRKRNKWERRHSNRALRAKVREYMHGVMKN
                     PDASDEDYEPTREKVYKDFDDKLGPIYRWLHAQEGRPWDDVRSEIHQKFDLRTTAGRH
                     IIYDHLLRSVQETPNYDYGRNEESWFVSIWKNDFYVEDGILRAKDRVKCNWYPYPAIN
                     TYPIVEWLNGRIIGKSGNKLYWFLIKSKSSDGWADEWKCEWLNSYYGHPTNLVYLKKT
                     QVPVYIKDKLTSYKEEWREPFYYKFKRLNARQWKELSDKDVEYFNSLPEYYQEAILEW
                     SPLNKNPRKISW*"
                     /db_xref="UniRef100_D0LTV2"
                     /db_xref="hoh:Hoch_3294"
                     /db_xref="D0LTV2_HALO1"
     gene            19953..20507
                     /locus_tag="S19_GE19_scaffold_251993_prodigal-single_29"
     CDS             19953..20507
                     /product="Uncharacterized protein n=1 Tax=Salmonella phage
                     SSE-121 RepID=K4I1V4_9CAUD"
                     /codon_start=1
                     /transl_table=11
                     /translation="MSYADNFTIYGPYARKSDGRQIVIVIDRNGKRRTVSYPKWLLET
                     QLGRPLDTNLETVDHWDSNHENNDLSNLRIVPRDQHSADDTRRVKPVKFECAWCNKEF
                     ERSPRLIRDKARKNKAGPFCSRSCAGKYSRMLQLKLIDKFDSQQAVDSEYYKRKYVTA
                     STKLVALSSDQIIDYLCDIWDADE*"
                     /db_xref="UniRef100_K4I1V4"
                     /db_xref="K4I1V4_9CAUD"
     gene            complement(20553..21611)
                     /locus_tag="S19_GE19_scaffold_251993_prodigal-single_30"
     CDS             complement(20553..21611)
                     /product="hypothetical protein"
                     /codon_start=1
                     /transl_table=11
                     /translation="MVTNINKLLKKSDFLYKMAGILPYPPKMKEEVLKIVKEAYAAYQ
                     NSKQMSSEKLINIDLTGLPPQYSKLEKELADSGYSILVSTDIVEMTEENKFKTVTMGS
                     WNPHYEELNVKLIIHNGKPFFDRIEDIVEHELIHMMQTLIEKHNPRLAEHSKVLKTKP
                     GYPSEWKPSKQEEVYSDAYRIHGRHYLSSGVEFFSQLRNNIEIFKKLQNKTKYDFLRF
                     VNGTEFFVNLKLEKPKLWERAVKEAWKELSDDFNTDPEKELEAKNDYDSWNFMSKNKV
                     KLLEKANSMGFDAPFSLQSADPLIQEAFKHLLHATRLSDYSEDQFVFLQDARMDGINF
                     CIVQNGEIIPLIVLLNPK*"
     gene            21648..22301
                     /locus_tag="S19_GE19_scaffold_251993_prodigal-single_31"
     CDS             21648..22301
                     /product="hypothetical protein n=1 Tax=Scytonema hofmanni
                     RepID=UPI0003824739"
                     /codon_start=1
                     /transl_table=11
                     /translation="MKIPLIYPKIPGPANCPLKQCVVFEKLDGTNMHWKFTPGIGWTH
                     FGTRRTQFSLDDNGIVEFGKTHPEISEAPHLFLRSMIGIVNAPICLNEIILYTEFLGN
                     NSFAGSHLSSDRKKLVLFDALINGRILDPKSFIDAFSSYNPPDEFDDDFDLPKIVYQG
                     KFSGQLVEDIRNGKYKVNEGVIIKGPYKGEVYMCKVKTNEYLNRLKKSFDDWENYWE*"
                     /db_xref="UniRef100_UPI0003824739"
                     /db_xref="A0A0C1MWU0_9CYAN"
                     /db_xref="oni:Osc7112_6217"
                     /db_xref="UPI0003824739"
     gene            22304..22552
                     /locus_tag="S19_GE19_scaffold_251993_prodigal-single_32"
     CDS             22304..22552
                     /product="hypothetical protein"
                     /codon_start=1
                     /transl_table=11
                     /translation="MASIKENKKIVLNTIDNCSLELIEWLSYLRQSCQFGLHKGKLGN
                     ISWYVNILRELADALEAYNDDSFTLSDLQDYHDWKIKK*"
     gene            22559..22888
                     /locus_tag="S19_GE19_scaffold_251993_prodigal-single_33"
     CDS             22559..22888
                     /product="Uncharacterized protein n=1 Tax=Bacteroides
                     fragilis (strain ATCC 25285 / NCTC 9343)
                     RepID=Q5L958_BACFN"
                     /codon_start=1
                     /transl_table=11
                     /translation="MGMLKTFNLKNFIKGWIIGNFEPTLIKTNEVEVGVKRYVAGDYE
                     SAHHHKIATEITVIVSGKVEMNGVEYSENDIIVIEPNQSTDFKCLTDVVTVVVKYPGA
                     NNDKYVD*"
                     /db_xref="UniRef100_Q5L958"
                     /db_xref="bfs:BF9343_3593"
                     /db_xref="A0A017N3I0_BACFG"
                     /db_xref="Q5L958_BACFN"
     gene            22891..23076
                     /locus_tag="S19_GE19_scaffold_251993_prodigal-single_34"
     CDS             22891..23076
                     /product="hypothetical protein"
                     /codon_start=1
                     /transl_table=11
                     /translation="MSVHYCISNPCWICFQHLAPKSDDSNDNLWKTYRQKVPDDSLEA
                     KLIDLIIEDIENEDPTM*"
     gene            23057..23398
                     /locus_tag="S19_GE19_scaffold_251993_prodigal-single_35"
     CDS             23057..23398
                     /product="hypothetical protein"
                     /codon_start=1
                     /transl_table=11
                     /translation="MKILQCKECGVDFDLHSAEKRRVGGLICNCPDCSEDNVIKYAGV
                     QAADGKQSQATILKFNSEQDKNQYLAFWQNNSGLHKGKSCQLGNHLSTTPSIKFETIT
                     GFNPTNHKGKL*"
     gene            23398..23637
                     /locus_tag="S19_GE19_scaffold_251993_prodigal-single_36"
     CDS             23398..23637
                     /product="hypothetical protein"
                     /codon_start=1
                     /transl_table=11
                     /translation="MALCKMESLAAAVVSGRPIMLVTLDKVINAQPMSAVISCNHKTG
                     EIQGSVTFLMDNNEVLSKTFYEMWVDGWSPANFRD*"
     gene            23716..24024
                     /locus_tag="S19_GE19_scaffold_251993_prodigal-single_37"
     CDS             23716..24024
                     /product="hypothetical protein"
                     /codon_start=1
                     /transl_table=11
                     /translation="MSTNVKSQMETVEKVFSATLTALSSLQDGERVQLKELAKTVGLS
                     TALEPKVVLPFVSYFVHNTTVAYVTRGKKGGIIKGVKPAKVVKSRKKDSDDSDSSDQS
                     *"
     gene            24047..25138
                     /locus_tag="S19_GE19_scaffold_251993_prodigal-single_38"
     CDS             24047..25138
                     /product="Uncharacterized protein n=1 Tax=Clostridium sp.
                     CAG:465 RepID=R6U7J0_9CLOT"
                     /codon_start=1
                     /transl_table=11
                     /translation="MLITIVAGSFNDDGGKTSGWASKFFDQCQSNIDKNSDFIYQFVN
                     GGPASLLSELLDDFQKIKPDVIIWMADVPNDKPKLVKSIKELLPHTLLITSKRNLDLA
                     YSLQDLVSRALSIKSNLVMEFSGDRSDIKTSIYDPLGNCFLNKSSSINEVASVLINRL
                     RVLKSVARTKSYSIGDKINVPVNNETNEFMSLVREQAETFHLIIHGVSTERMLGNASF
                     RCARGFPSFRHESLIFVSQRNIDKRYISPDAFVACSLHGGNDVKYFGETKPSVDTPVQ
                     IKLYNYYGNINYMLHSHTYIDGAPTTKDILPCGAIEEYDQIIKEVPERDNINFNINIR
                     GHGSIVFASDLKFIENTKWIARPVPEFVV*"
                     /db_xref="UniRef100_R6U7J0"
                     /db_xref="A0A0F9W2A2_9ZZZZ"
                     /db_xref="R6U7J0_9CLOT"
     gene            25165..25716
                     /locus_tag="S19_GE19_scaffold_251993_prodigal-single_39"
     CDS             25165..25716
                     /product="Putative uncharacterized protein id=3152318 bin
                     =GWC1_OD1_38_17 species=Ruminococcus albus
                     genus=Ruminococcus taxon_order=Clostridiales
                     taxon_class=Clostridia phylum=Firmicutes
                     tax=GWC1_OD1_38_17 organism_group=OD1 (Parcubacteria)
                     organism_desc=Good + Candidate for curation"
                     /codon_start=1
                     /transl_table=11
                     /translation="MSKKIEIERRFLVEFPKSWSDLAELFDDLVDVKRIFQTYLEADS
                     DNISPRVRKTIQGLTGDRETVYDYNKKHPAGVGANHEKEFEISKSQFEDKLKQKRKDK
                     ETVVKTRFVFKYDSFVFELDVFKGALRGLAILEIELDDLNEKFKLPPFLKIIKEVTEN
                     KKFNNFHLASIKSPEELKKLLNE*"
                     /db_xref="gwc1_scaffold_397_45"
                     /db_xref="A0A0G0H346_9BACT"
     gene            25709..25951
                     /locus_tag="S19_GE19_scaffold_251993_prodigal-single_40"
     CDS             25709..25951
                     /product="hypothetical protein"
                     /codon_start=1
                     /transl_table=11
                     /translation="MSNIYTTIFLLLFIMFISWMILNQDHILFSNPKEIWNEKEDSYF
                     LENKKCQVELIYYGLDKPKVWQKKVIIGKRTVCYAE*"
     gene            25941..26162
                     /locus_tag="S19_GE19_scaffold_251993_prodigal-single_41"
     CDS             25941..26162
                     /product="hypothetical protein"
                     /codon_start=1
                     /transl_table=11
                     /translation="MPNKVENPYEYCTNYQHQCYCEKCERDKISLLALYKQNPNINDF
                     INHVIFSMRLRDQEIVNLKNILMDNYNGN*"
     gene            26152..26463
                     /locus_tag="S19_GE19_scaffold_251993_prodigal-single_42"
     CDS             26152..26463
                     /product="hypothetical protein"
                     /codon_start=1
                     /transl_table=11
                     /translation="MEINHILWKDIQIVHIKNKKEVDKIKFATFDMANGSLAIRGYDY
                     YNSPNNMHHLYTRPKIIKLTPVKVQIEAFWWGTSFKKLKNGKTKMIKMPEHKVIITAM
                     F*"
     gene            26470..26757
                     /locus_tag="S19_GE19_scaffold_251993_prodigal-single_43"
     CDS             26470..26757
                     /product="hypothetical protein"
                     /codon_start=1
                     /transl_table=11
                     /translation="MTNFEDSLIAKLIYVSYMSFCISFCVVGGFRIYAENSFYEKLPQ
                     QTWAEIQNEFVINDKKCHTHFLFKGVNVPKWENRKMLIGRFVRCDNDALLY*"
     gene            26844..26918
                     /locus_tag="S19_GE19_scaffold_251993_prodigal-single_trna_
                     14"
     tRNA            26844..26918
                     /product="Cys"
     gene            complement(26950..27669)
                     /locus_tag="S19_GE19_scaffold_251993_prodigal-single_44"
     CDS             complement(26950..27669)
                     /product="Uncharacterized protein n=1 Tax=Oscillatoria
                     nigro-viridis PCC 7112 RepID=K9VBC8_9CYAN"
                     /codon_start=1
                     /transl_table=11
                     /translation="MLHDQINIYDEKELLLSNRKRKCYLIDCHCCGKRHYKEHAEIMR
                     GLRRNKKFFCSKNCHSKYYSKKQNVICANCTDKFQKKQSQIKKSKNNFCSKSCAATFN
                     NKNKSYGLRRSKIEVLIEKTIQKDFPKISFKTNDKTVINSELDFYFPDIKLAIQINGP
                     LHYKPIYGQLKLNNIQKLDEEKRNKCKEKSIKLIELDYSEDKYLNKKLILRRLNEFKI
                     ILAEEIGLDPNTLTNTTSFPN*"
                     /db_xref="UniRef100_K9VBC8"
                     /db_xref="X0RM61_9ZZZZ"
                     /db_xref="oni:Osc7112_0387"
                     /db_xref="K9VBC8_9CYAN"
     gene            27865..28101
                     /locus_tag="S19_GE19_scaffold_251993_prodigal-single_45"
     CDS             27865..28101
                     /product="hypothetical protein"
                     /codon_start=1
                     /transl_table=11
                     /translation="VGIARYGVRVSPSSAMNKPPNLYNNDYSEIVKDVCNRFPELVLN
                     KSIKELQKIIMTEQRGSVHPGLVLEYLERKINNL*"
     gene            28119..28592
                     /locus_tag="S19_GE19_scaffold_251993_prodigal-single_46"
     CDS             28119..28592
                     /product="hypothetical protein"
                     /codon_start=1
                     /transl_table=11
                     /translation="METNENFSLLTNLCKNEDWFHSLAVDEFNRMIVYTKYMSLDVYN
                     YVPDELNEQKILVHFAQSVLANKDRYKEEIGSPFSGESAPPVPVSVPVTELILELEKL
                     EKICGSNILQDIFFEVHDGENAVTNLSDRYPEVRKPMDKLYTTYGFDAIYNELDG*"
     gene            28595..28879
                     /locus_tag="S19_GE19_scaffold_251993_prodigal-single_47"
     CDS             28595..28879
                     /product="hypothetical protein"
                     /codon_start=1
                     /transl_table=11
                     /translation="MKCIDILCQEKILGTIEWDGQNKYYQIINYDRFDNDIIKQLYYL
                     SLNKINIWVGLGKLPYPMPREEMFPWEDDWWIHIKKFMIHAIKFGDIYEK*"
     gene            28869..29201
                     /locus_tag="S19_GE19_scaffold_251993_prodigal-single_48"
     CDS             28869..29201
                     /product="hypothetical protein n=1 Tax=Zavarzinella
                     formosa RepID=UPI0003136804"
                     /codon_start=1
                     /transl_table=11
                     /translation="MKNKKEIRQNFRNVCLKRDKLSCRMCGKKAKSHDEALEIFDVHH
                     ITDRSLMDGGGYVLENGITLCKDSCHLKAESYHSTGIAVEGAAPEDLYKIIGSSLEKA
                     QEASKKLI*"
                     /db_xref="UniRef100_UPI0003136804"
     gene            29316..29663
                     /locus_tag="S19_GE19_scaffold_251993_prodigal-single_49"
     CDS             29316..29663
                     /product="hypothetical protein"
                     /codon_start=1
                     /transl_table=11
                     /translation="MTVQDLEHSKISTVSENDEYNIPLDISDIISICREYNKLGWKIQ
                     NQIESIVENGVEESLKTGILTKESLPLIKSFLKSISRNPYFGDAVSQADDCVNIINEY
                     EYRLKINHSSDLN*"
     gene            29723..30226
                     /locus_tag="S19_GE19_scaffold_251993_prodigal-single_50"
     CDS             29723..30226
                     /product="hypothetical protein"
                     /codon_start=1
                     /transl_table=11
                     /translation="MSLLAILVTVFFTYLFVTFFGYVVHRSLHQPWMGRFNKMHMTHH
                     LKLYPPSDYYSEEYRDPGKDSTAKFFAFTTLPVFAIVILLAIFGVLSKLVLFVVLVEM
                     VILGWMHDYLHDSFHITNHWLSRTLLIEKLFNYWNKLHFNHHVNMQTNFGIFDFVWDK
                     LFKTFWK*"
     gene            30247..31020
                     /locus_tag="S19_GE19_scaffold_251993_prodigal-single_51"
     CDS             30247..31020
                     /product="Uncharacterized protein n=2 Tax=Singulisphaera
                     acidiphila RepID=L0DLM0_SINAD"
                     /codon_start=1
                     /transl_table=11
                     /translation="MYLITQARVGYAYSEIMALHFAAREMGWEVYPAPVTWRMEEDFI
                     NSKPTGVPYGSQLFAEIISDQLGWELSGNTFDWLTKIPIEFTKRNIIFTNTKDAKFYP
                     ERKFIKPADAKMFPAKVYESGTFDYTSNVDPKYSELVSDDCPTIISDVVEFTSEFRCF
                     VKDQKVQTWSCYTLDGVINHEGNWRNPEVFEGFEPPDTFVNKMLETVHSEPAVIDVGI
                     IPGLGWAIIESNQAWASGIYGCDPVAALNVMAESVKRKQ*"
                     /db_xref="UniRef100_L0DLM0"
                     /db_xref="A0A0D8ZTD3_9CHRO"
                     /db_xref="saci:Sinac_6032"
                     /db_xref="L0DLM0_SINAD"
     gene            31017..31721
                     /locus_tag="S19_GE19_scaffold_251993_prodigal-single_52"
     CDS             31017..31721
                     /product="hypothetical protein"
                     /codon_start=1
                     /transl_table=11
                     /translation="MIKEFLPTLYKMCSNEDHDSYAVDEVMDFISIISQNKDFENLNE
                     FLVQVDLSKLTTGVLYCIVWQVCSYINQLPEYRNFYSRVREEYARRNRSEQDIKSLFD
                     KLRDGGPHLYDPNAPKYIPPHVKDKIRMEEALQRAIDSGDKDLANYITWYMADRESRI
                     SRDNEFHKLRHQLGDEELRKRAIKSLRGIADILERSAGSYPGIYYCTLSKWVEGKDKK
                     DIMDGVTVVLSYPWGG*"
     gene            31781..32473
                     /locus_tag="S19_GE19_scaffold_251993_prodigal-single_53"
     CDS             31781..32473
                     /product="hypothetical protein n=1 Tax=Zavarzinella
                     formosa RepID=UPI0002E07307"
                     /codon_start=1
                     /transl_table=11
                     /translation="MKKILITGGHTQIPIDQVRVISNIFKGKTACDIANEFWMSTPLN
                     DQEIVVVGNPDMKSKIEFVQDLSYMDHDIPNKFIPYKSYDELYSIMEKEITTGNYDVI
                     IHSAAVSDYYVSGVQSEPGKYLDTSSKISSSYDTLYLELKKTRKIVDDIRYLWGFSGT
                     LVKFKLQVGLSDEELLSIARKSRTDSMADFIVANCLEWAKERAYVIGDNREYSVSRED
                     LGKALYMETVSQ*"
                     /db_xref="UniRef100_UPI0002E07307"
                     /db_xref="88336650"
                     /db_xref="UPI0002E07307"
     gene            32470..32997
                     /locus_tag="S19_GE19_scaffold_251993_prodigal-single_54"
     CDS             32470..32997
                     /product="phosphopantothenoylcysteine decarboxylase
                     /phosphopantothenate/cysteine ligase (EC:6.3.2.5)"
                     /codon_start=1
                     /transl_table=11
                     /translation="MNILLGITGSVAAIKGSELVDELSKIGSVKVVQTESAYKFNTIA
                     IKQAEIFRDHHEWRWEKLGDPVLHIELRDWYDVFVIAPTSANTIAKMAHGICDNLLTT
                     IWMASRNKKVIIAPAMNTQMWKHPIVENNIRTLKLLDVKVIPPVSKALACGEVGVGAM
                     ANIEDIVKEIQNIGG*"
                     /db_xref="ant:Arnit_2915"
                     /db_xref="UniRef100_Q9J5A8"
                     /db_xref="A0A061R429_9CHLO"
                     /db_xref="Q9J5A8_FOWPN"
                     /db_xref="6.3.2.5"
     gene            33049..33121
                     /locus_tag="S19_GE19_scaffold_251993_prodigal-single_trna_
                     15"
     tRNA            33049..33121
                     /product="Met"
     gene            33207..33281
                     /locus_tag="S19_GE19_scaffold_251993_prodigal-single_trna_
                     16"
     tRNA            33207..33281
                     /product="Val"
     gene            33306..33494
                     /locus_tag="S19_GE19_scaffold_251993_prodigal-single_55"
     CDS             33306..33494
                     /product="hypothetical protein"
                     /codon_start=1
                     /transl_table=11
                     /translation="MSSLEDYDGLCGIPHFQLSDSDQQVKCTYKIGHDGPHSWQKYVT
                     GGPVIAFTHTTTLDRSVK*"
     gene            33494..33964
                     /locus_tag="S19_GE19_scaffold_251993_prodigal-single_56"
     CDS             33494..33964
                     /product="hypothetical protein"
                     /codon_start=1
                     /transl_table=11
                     /translation="MFKTTAIYDNRIADKQELEEKLKIPEEGNSSTKFYLPNGDLLCE
                     GYDRIVYGDHGPYLEFSLHHLKAQLYSKFGNKVVTDNLPGEDYKYYYFWLTPKNNPQI
                     KIYLQIKTVHNLPNAPKRDDGKPSRFNRKEGYADYKRGYFYVDPYSIVMDNSIT*"
     gene            complement(33966..35741)
                     /locus_tag="S19_GE19_scaffold_251993_prodigal-single_57"
     CDS             complement(33966..35741)
                     /product="Uncharacterized protein {ECO:0000313|EMBL
                     :KKL53767.1}; Flags: Fragment;;  TaxID=412755
                     species="unclassified sequences; metagenomes; ecological
                     metagenomes.;" source="marine sediment metagenome.;""
                     /codon_start=1
                     /transl_table=11
                     /translation="MSIFSCIDGGKMSNENVFAEGIKNYNTSFVIKNKSNKYISIFNN
                     KLKPNSTLDLLTIPGISETEIKASLLKGVLSRKIKSGELEVLSNTSDIINSSIIKPAL
                     NVSELSLISLLNVDEHSLVYVKSVRDYFQLNKSSSLSVDNITVLLASDGVSKWIRKNI
                     RDISWSLQSNWYIDPVSGNDNNTGDTLNSAIKTWAEFMRRVVSINIGMTLTITSSLSE
                     PLRGTFETSSSSAYLKIIFIPTILASGSASTFVDPTSSARGTTTVTDLTLSAGGVGDF
                     SNFVGKLLRAEGNADGYRYAQIFKAAAPTVANVGFWTRYLSNTKPTNGALVEVIDLPT
                     VPTVDIVTLGGLPVEVQGCDILGGNTNPGDVPIINPLRSQQGVRTGVGTILLSSFNGC
                     IFRSAFHGSQTWFLGCLVASGSGINILPMNGSTASFIGGGSLQNINLTAPGVIALQGF
                     TLQGAQLTIGAFNFSANTAGVGVAVNGLTGSLPICVYDSPGDGVYVRNGAQFNVSTLW
                     GSGNTGYGVQVDNGGFMRATGTPIITGTAGDVRLDLSTTAIPPLTAGATVPAASNLTT
                     WAQWAASPFNRNVISYTTGSRIIGL*"
                     /db_xref="A0A0F9FRW3_9ZZZZ"
     gene            35764..36816
                     /locus_tag="S19_GE19_scaffold_251993_prodigal-single_58"
     CDS             35764..36816
                     /product="Putative uncharacterized protein n=1 Tax
                     =Coprinopsis cinerea (strain Okayama-7 / 130 / ATCC
                     MYA-4618 / FGSC 9003) RepID=A8NET2_COPC7"
                     /codon_start=1
                     /transl_table=11
                     /translation="MIKLSNQILIFATYGLVNSRSQAYTILGLQEGASLEEVKTAFKN
                     KALKLHPDRNPDPNALKDMQLLNAAKDFILNNEQPQEVVEGIPQEDMDNPFDLSYEEI
                     SELRDRMGREEFDKKFPGWKDEIMREMGLDAYNKLFEKYDPTYNPEDDPYFVGQMEQL
                     WDHVKGIAEDIASALYEKGMEDHVIDVYTNTSSLMEKYPNLVEYPEWIDKKGFSKDLL
                     KAIDDKFNELLLENIGEFDIPFDYIIEFPNEKVINAFLAKEGNIAKYDFPDDFLTSKN
                     FGRAFIFLLREDPETAEIFINKYKDNKAFMQGLVKSVGFLHYMRDNAVAKMLLKLINF
                     DEEQRKLINRWLTKIG*"
                     /db_xref="UniRef100_A8NET2"
                     /db_xref="A8NET2_COPC7"
                     /db_xref="aza:AZKH_0290"
     gene            36834..38030
                     /locus_tag="S19_GE19_scaffold_251993_prodigal-single_59"
     CDS             36834..38030
                     /product="hypothetical protein"
                     /codon_start=1
                     /transl_table=11
                     /translation="MLIPELLKQASFYEDLCIKLAGNDSLFEEKILRELSKLNATLGK
                     PLIALSDFKIWYDLNKSALSAAKINNLFFSEGLIWFRPAEKYEGVISPNSDLSKDSYF
                     SDEESYKLIYEAKLTGYQSIPDLWLFVVKYIYDQYQSNIFESFTPSKEMADYSKLLSI
                     ISEMLNMSRAKDIVEFYNTYKDNLKKIRDISGAQPKFLGGGADGRAYDIGNNMVLKLF
                     LEEYSFESAKKALETPYTDPKAARTEARIYDAGIVGSYKGEKLYYLLIEKMNKIADRH
                     DMRDLLYGIVKNINKFHTIVDPLRNKFTQESKLEDKDYAEINEIVQKISSEITIDKSR
                     YKLDVIKKLNNLKDNWLPLFIEEIIMKYISRRGDLHTGNLGVTNFGELRYFDPAHPSH
                     QVAINY*"
     gene            38183..39106
                     /locus_tag="S19_GE19_scaffold_251993_prodigal-single_60"
     CDS             38183..39106
                     /product="Elongation factor Ts n=1 Tax=Sorangium
                     cellulosum So0157-2 RepID=S4Y0D6_SORCE"
                     /codon_start=1
                     /transl_table=11
                     /translation="MSNLNLIKELRALTLAGMGDCRSALEESNWDMEKAVDLIKARGK
                     NIASKNESKVATEGVVRIKEFSKPSGFSGASMVEVNCQTDFVANSPDFLSFVEFTSNA
                     LTDAAMQDQAFDVSSVGNERQELMSLTKEKIDVRRWWIEESSNPLVKVFNYTHSNNKI
                     GVMLTLLAPSKEALTNDVFSSLGNDLCLQIAAMSPLAIDRDSVDPAEVDRQKEIFKVQ
                     LTESNKPAASWSKILEGKFNKWYSEVVLTEQESIVAPKTTIGQIIKLIESKLGGNIKV
                     VNFIRCQVGEGLSVDKKDFADEVSQLVGESK*"
                     /db_xref="UniRef100_S4Y0D6"
                     /db_xref="scu:SCE1572_18905"
                     /db_xref="S4Y0D6_SORCE"
     gene            39103..39468
                     /locus_tag="S19_GE19_scaffold_251993_prodigal-single_61"
     CDS             39103..39468
                     /product="hypothetical protein"
                     /codon_start=1
                     /transl_table=11
                     /translation="MIKEVLLKELKESIGNKDPILFFEKFVDVFSLLFDKIDRLEKKV
                     KLVQNNSALAIKWEPKLAADMLVKEIEVLRKDKDTYASEISELKRAYAEGEVVKDYVS
                     FCTFWQDTLGWHPFLDYDQ*"
     gene            39465..39908
                     /locus_tag="S19_GE19_scaffold_251993_prodigal-single_62"
     CDS             39465..39908
                     /product="Gp116 n=1 Tax=Bacillus phage G RepID
                     =G3MBH8_9CAUD"
                     /codon_start=1
                     /transl_table=11
                     /translation="MKSIGKLVYSPKTHLASSERWLVLLCDDEISKYYRTLFQREFPW
                     KSKLTRPVWGTHISVIRGEKIPNAHLWKLKENKIVEFEYDGGVLDNGEYYWLKVKCPE
                     LEDIRKAYGLSAYPKYGFHLTIGRSTDAPPKFKLEFEEVQTDNVI*"
                     /db_xref="UniRef100_G3MBH8"
                     /db_xref="G3MBH8_9CAUD"
     gene            39898..40575
                     /locus_tag="S19_GE19_scaffold_251993_prodigal-single_63"
     CDS             39898..40575
                     /product="Fructose-2,6-bisphosphatase (EC:5.4.2.1)"
                     /codon_start=1
                     /transl_table=11
                     /translation="MLYDLTFNLTLIRHGESEVNARPDEMGQSPIVPLTEKGKNQAKL
                     LGQYFEKNKILFDRVFSSPYLRAYNTAEIVLDNGQIYCPIITVPELREYDSGDWLGAS
                     RQSVMTDDVRHRMNVLNHSFLPPNGESMHQVERRASLWLEEKILYNKEMIELSQELQS
                     KNDTLGIVCFSHGMTIKCLLHYVMGFDKSMTWRVNISNTSITKLHFNKYGWGVGCINN
                     TPHLDKE*"
                     /db_xref="cct:CC1_10150"
                     /db_xref="UniRef100_K2F8S5"
                     /db_xref="88671279"
                     /db_xref="K2F8S5_9BACT"
                     /db_xref="5.4.2.1"
     gene            40582..41097
                     /locus_tag="S19_GE19_scaffold_251993_prodigal-single_64"
     CDS             40582..41097
                     /product="Putative uncharacterized protein n=1 Tax=Vibrio
                     alginolyticus 40B RepID=D0WZ87_VIBAL"
                     /codon_start=1
                     /transl_table=11
                     /translation="MGLQERKRLKRIREQVINRDGFICSYCKANLTLDTLTMDHIVPE
                     SKRGTYNATNLIVACSSCNNKRGNKPFFEFCKQYDLSEKQLLKYKNMYFNNLKIKILN
                     IAKEECLDDNEAVPNELIKRACEILKIRTVDFSPYENKYLFEIKFGEVSNRKKIKYCF
                     ELLIRIIESEC*"
                     /db_xref="UniRef100_D0WZ87"
                     /db_xref="D0WZ87_VIBAL"
                     /db_xref="paa:Paes_0170"
     gene            41123..41413
                     /locus_tag="S19_GE19_scaffold_251993_prodigal-single_65"
     CDS             41123..41413
                     /product="10 kDa chaperonin n=1 Tax=Syntrophus
                     aciditrophicus (strain SB) RepID=Q2LTG3_SYNAS"
                     /codon_start=1
                     /transl_table=11
                     /translation="MSLLPLRDYVLVEKEAVAESKTPSGLVLVPTAVEKLASGTVVAV
                     GGGWHTSDGKLVSLGVSVGDKVMFSPGMATEVKHDDKNLLLLREEHLVAVVK*"
                     /db_xref="UniRef100_Q2LTG3"
                     /db_xref="A0A091AG41_9DELT"
                     /db_xref="sat:SYN_00062"
                     /db_xref="Q2LTG3_SYNAS"
     gene            41477..42079
                     /locus_tag="S19_GE19_scaffold_251993_prodigal-single_66"
     CDS             41477..42079
                     /product="hypothetical protein"
                     /codon_start=1
                     /transl_table=11
                     /translation="MNYIECDHCKNMLENYPIEYWIEHPCPFCKNTRKVIDPREVLCN
                     LCTGPMCPLGTMNEQIPHGLYRAKVIGGYDSYHLSDCYKYTFNICEKCLRELFIKCKI
                     KPDIRDVGITGDADIICDWEKDQEGYEYRVWKDTGGFHQAYMDGKCNSIKDCPNKAVY
                     TILLNDEFTEDSTCEDHKGMRLYANSKLTTFIPNKIRVFL*"
     gene            42165..43226
                     /locus_tag="S19_GE19_scaffold_251993_prodigal-single_67"
     CDS             42165..43226
                     /product="LAGLIDADG DNA endonuclease family
                     domain-containing protein n=1 Tax=Thanatephorus cucumeris
                     (strain AG1-IA) RepID=L8WM15_THACA"
                     /codon_start=1
                     /transl_table=11
                     /translation="MICLSCGKENILTKGYCRNTCYQRFLKTGNPKKQYDIKIGSLPA
                     LLNQFQEEVLTGLMLGDGCLFYNKLSKSKYPMLTISRKISDIEYLRDNFLCFKQFCNY
                     DDVKLFNYHDKRTNKIYYGCKFSTFACPLFTNYYNLWYINGKKQIPKDLKLTPLTCAI
                     WFCDDGSVVVSKNKRLKIKLSTHGFSLDENVYLINLLFKMFNEKFTLSCDNGKYFITA
                     ADSGCKSFIKYIEKYIPISMKRKIVWNTGHFSLNRSRPHLKSRLDSDLNDKEILILKS
                     LNKNDNISSKDICKNINWGNGIKIPSAYFRYLKKFLFKQWITPNKIVINGKNNIKYSI
                     SNLGREVLSEALSFNKQND*"
                     /db_xref="UniRef100_L8WM15"
                     /db_xref="88163027"
                     /db_xref="L8WM15_THACA"
     gene            43229..43810
                     /locus_tag="S19_GE19_scaffold_251993_prodigal-single_68"
     CDS             43229..43810
                     /product="Uncharacterized protein n=1 Tax=Plesiocystis
                     pacifica SIR-1 RepID=A6G9C4_9DELT"
                     /codon_start=1
                     /transl_table=11
                     /translation="MIYISTHSINKDGTNIRAEWNSKKGFYKFGTRTQLIDENSKPFG
                     RSISLIKESFEEDLSMVFEEQKYKSAICFFEYWGEDSFAGNHNFDKPMKATLIDVAPY
                     NMGILPPTQFIKLFGHLDIADCLYEGHITTEFVDSVKTSTLEGIGLEGVVCKGANDKK
                     TKMPIMFKIKSRAWLERLKIYCNGDEKLFEKLA*"
                     /db_xref="UniRef100_A6G9C4"
                     /db_xref="A0A0F9KNH4_9ZZZZ"
                     /db_xref="A6G9C4_9DELT"
     gene            43823..44980
                     /locus_tag="S19_GE19_scaffold_251993_prodigal-single_69"
     CDS             43823..44980
                     /product="hypothetical protein n=1 Tax=Flexithrix
                     dorotheae RepID=UPI00038071A8"
                     /codon_start=1
                     /transl_table=11
                     /translation="MNIWSKQHNFAQVGYQVDIRARSMGTLPLIRCILEDKLNKQVTM
                     LNGGGATYKKLDYFLSEIEKLSKMKCVYTEGNDSFVHKFYASDDSFMDFTCGLNSSNN
                     YANVEVATTTPEYFKDFIEYVDDVVEPPITTGSIFAIVQHNGRLSLDNIGMAGLTLVK
                     ENYNDSVLSDYNEAVQDLRSSTPSGRIVILEGPPGTGKTHLIKSFLMDVPDAMFVLIP
                     PDMVASLAGPELLQLLIANKEEFAADAPIILLLEDADRCLVVRQNDNISSIQSLLNLG
                     DGILGSMLDLRIIATTNAKKLEMEGALLRPGRLSKRIEVAPLKSVKARELLSKLCPDL
                     NSEKLVSLIKADAMLAEVYSIARKNGWVPPAKNDKKTRESNNEGRLTEIKD*"
                     /db_xref="UniRef100_UPI00038071A8"
                     /db_xref="A0A0F9V353_9ZZZZ"
                     /db_xref="mtt:Ftrac_2691"
                     /db_xref="UPI00038071A8"
     gene            45060..45950
                     /locus_tag="S19_GE19_scaffold_251993_prodigal-single_70"
     CDS             45060..45950
                     /product="Tax
                     =RBG_19FT_COMBO_Thermodesulfovibrio_42_12_curated"
                     /codon_start=1
                     /transl_table=11
                     /translation="MSYSPYTLEIVSKLPEFNNKTLRKHHVNGQDIVGVYGNEPFEVK
                     FRNNTRDRIQVKISIDGTDILTGDLANTQSSGKMWMVEPYSTLSLSAWPETNNGGASF
                     VFTNHENGVSSNTHGNVSSRGIIAAAVYIEGEPKATRIDYYRHYHNYNYPYYNYPNYL
                     YNLWSNLDSRDLGLSDNDFAFNSTLSCNTSGGSTFDMPECKSTQSLAAVGAGSFVKQD
                     LRNVEGLNKPVFAQAIQVKYEWWDDVVSMLKKQNEQPSYNSGFPGDKNFPNINLGKTP
                     RINTLNGSFKRSTEMTFSRF*"
                     /db_xref="87290139"
     gene            46138..47172
                     /locus_tag="S19_GE19_scaffold_251993_prodigal-single_71"
     CDS             46138..47172
                     /product="hypothetical protein n=1 Tax=Synechococcus sp.
                     PCC 7336 RepID=UPI0003466591"
                     /codon_start=1
                     /transl_table=11
                     /translation="MKKYGFCVFIGRFSPFHLAHSELLNEALKIANNIIVVLGSANRA
                     RDIKNPWTVSEREDMIRATLSETDSKRVKFIRMRDYLYNDNLWLTDLQQKVFEITSES
                     PVDIRQESIALIGHEHDRCSFYLKLFPQWKFESKSNIDKYPHATKIRDLYFTHDLEYK
                     NYVHPAIFNKMEEFKKTEEFKNLKSDYDYIKEYKAKWEGAPFKPTFVTVDSVVIKSGH
                     VLVVRRKGNPGKGLIALPGGFLNQEEKILTGALRELKEETGIKVPKEDLESSVIDQRV
                     FDHPDRSLRGRTITHAFLINLKAGALPYVKGSDDAEKAFWMPLSEFYSRESDFFEDHW
                     HIIHFFVSRF*"
                     /db_xref="UniRef100_UPI0003466591"
                     /db_xref="syu:M744_02030"
                     /db_xref="Q31RT2_SYNE7"
                     /db_xref="UPI0003466591"
     gene            47191..47454
                     /locus_tag="S19_GE19_scaffold_251993_prodigal-single_72"
     CDS             47191..47454
                     /product="hypothetical protein"
                     /codon_start=1
                     /transl_table=11
                     /translation="MSVKYVTIYLKSNNNIVDCHSYMSENIKDIEKWLVNFISQDEVK
                     NSIKLLEEQCEIPNQFPNLLLFIEYVNKTRKMTTIDSFMKKSR*"
     gene            47484..48887
                     /locus_tag="S19_GE19_scaffold_251993_prodigal-single_73"
     CDS             47484..48887
                     /product="nicotinate phosphoribosyltransferase (EC:2.4.2
                     .12)"
                     /codon_start=1
                     /transl_table=11
                     /translation="MKTKLSYLFDTDSYKASHYLQYPPNTTSMFSYIESRGNDEGKYA
                     ETVFFGLQYYLKEYLSHKVTVEEVKKAKEFFAVHGEPFNYEGWMYIAQELGGKLPVRI
                     RAVPEGTIVPTRNILVSIESTDPKVFWIASWLETSLLRSIWYPVTVATRSRFIKQIIL
                     ESLKKSSDDPEGEIAFKLHDFGSRGVSSQESAMIGGVAHLVNFMGSDTVAGVLCANDY
                     YNTPMAAFSIPAAEHSSITSWGKENEVEAYRNMLKQFAKPGALVACVSDSYDIYNACE
                     KLWGEALKQEVIDSGAVVVVRPDSGNPPEVVLKCAQILDTKFGSTVNSKGFKVLNNVR
                     IIQGDGINENSIKLILDNLMNAGYSATNVTFGMGGALLAQVHRDTLKFAMKCSHITVN
                     GESRDVFKDPITDSGKKSKSGRLDLVKWANGKFETVKLASGSNANEFSIMRTVYENGE
                     LLIDENFKTIRDRAKNR*"
                     /db_xref="glj:GKIL_3232"
                     /db_xref="U5QKT7_9CYAN"
                     /db_xref="UniRef100_U5QKT7"
                     /db_xref="2.4.2.12"
     gene            48844..49740
                     /locus_tag="S19_GE19_scaffold_251993_prodigal-single_74"
     CDS             48844..49740
                     /product="Uncharacterized protein n=1 Tax=Bacillus cereus
                     VD196 RepID=R8GQ12_BACCE"
                     /codon_start=1
                     /transl_table=11
                     /translation="MKTLKPLEIGQKIGKLTILKFVADQKVDVVCDCGALKTISRRSI
                     KQGSATSCGNGKCHARYRDLDGQRFGKLLVLKSDLPNSKVLVVCDCGTKIEVQKSSLT
                     AGKSTSCGKGFCHAATIDLTGKTFGYLIVTKFVEGKSVHGYGTLWECICVCGKTHQVV
                     SHSLVTGQTKSCGCKTGEIYSNLRTIPDNGAIINAIYASYKLHAKKLNINFLLTLDEF
                     KNLIQSPCYYCGDDLSNVRTVRNKFGNSKFYYNGIDRKDSVLDYVSSNCVTACKNCNL
                     AKRKLSHDRFIELVKKIAENFK*"
                     /db_xref="UniRef100_R8GQ12"
                     /db_xref="A0A0F9NM85_9ZZZZ"
                     /db_xref="R8GQ12_BACCE"
     gene            49880..50446
                     /locus_tag="S19_GE19_scaffold_251993_prodigal-single_75"
     CDS             49880..50446
                     /product="Uncharacterized protein n=2 Tax=Burkholderia
                     RepID=A4JTV6_BURVG"
                     /codon_start=1
                     /transl_table=11
                     /translation="MIYALSFKHKIPEDSIVLDVTSRSNTWARAFSPFCLGPIDLYDG
                     YVSLNLENAFQFSKVYAEYNGYDDCPSPNYWEWAVKGWSNKFPIKYPLGVWNKHLYHW
                     WDGKKLTNLEAQNNIFLRSYKEAVLKTREFKKLKELYENTDKDIYLLDFEGYNHRFLE
                     RSWDQVISNPDQPVGQGFALCMILEGYL*"
                     /db_xref="UniRef100_A4JTV6"
                     /db_xref="A0A0F9UGE4_9ZZZZ"
                     /db_xref="byi:BYI23_E000410"
                     /db_xref="A4JTV6_BURVG"
     gene            50443..50670
                     /locus_tag="S19_GE19_scaffold_251993_prodigal-single_76"
     CDS             50443..50670
                     /product="hypothetical protein"
                     /codon_start=1
                     /transl_table=11
                     /translation="MKKLYLATRNAIFSSEETDEGKLNLEADQWLREEAGNFSGLSQK
                     DDSITVTLITKINQVPETFLSTLVWGRRRRC*"
     gene            50746..51012
                     /locus_tag="S19_GE19_scaffold_251993_prodigal-single_77"
     CDS             50746..51012
                     /product="hypothetical protein"
                     /codon_start=1
                     /transl_table=11
                     /translation="MKILKQEDISNWEYKHVCSSCDSELLVEPSDLKHQESYDQRDGS
                     YDGTFTSKCPVCSQVFYIPAKVIPKRLQIQVKQQQKDYYDNHSH*"
     gene            50993..51559
                     /locus_tag="S19_GE19_scaffold_251993_prodigal-single_78"
     CDS             50993..51559
                     /product="Hydrolase, NUDIX family protein n=1 Tax
                     =Acanthamoeba castellanii str. Neff RepID=L8GKU1_ACACA"
                     /codon_start=1
                     /transl_table=11
                     /translation="MTITVINFQYKVPSDAVVIDTTSRSSNWSAGLSPFFVGPVDLYG
                     DYKSHNVENGWQYSKLFAYYADENGDPTDRYFKWAQEGWSKIRADRYPMGKGIVPLCS
                     IWNGEKLDYISARKKIYIPLYKSAVENTFAFNKLKEIYKTGEPLYLRDFDAHNLQPGA
                     FSYDKLWDNPNIKVGHAYVLAMMLENKI*"
                     /db_xref="UniRef100_L8GKU1"
                     /db_xref="A0A0F9UGE4_9ZZZZ"
                     /db_xref="byi:BYI23_E000410"
                     /db_xref="L8GKU1_ACACA"
     gene            51556..51810
                     /locus_tag="S19_GE19_scaffold_251993_prodigal-single_79"
     CDS             51556..51810
                     /product="hypothetical protein"
                     /codon_start=1
                     /transl_table=11
                     /translation="MKIRKLIIKIKRLIFGPKTEIEFVEASLNRHLWQLKDLKIRLGD
                     ERDHCCYDCASGGEYTRLVDKIERIEHRLKVLKKRKAKNG*"
     gene            51803..52414
                     /locus_tag="S19_GE19_scaffold_251993_prodigal-single_80"
     CDS             51803..52414
                     /product="hypothetical protein"
                     /codon_start=1
                     /transl_table=11
                     /translation="MAKDFYSMILKDFQLKDNDIVNVYPFGSKIYQTDSYKSDWDFIV
                     LLKDGIPIKNNRLKSNNQLNVNLFSETEFNNSLKKHRMSSLECIFLPEEKLLKNSKKI
                     PFNLDLDKLRVYAIDKSQEDWGKAKRAFSNNSHDMIKSVFHAFRTLEFAKQIIDNKKI
                     VDYSSANNYLSELNSFKDEGLLFDEEILCYYEEDFYLLLKEFL*"
     gene            52411..52506
                     /locus_tag="S19_GE19_scaffold_251993_prodigal-single_81"
     CDS             52411..52506
                     /product="hypothetical protein"
                     /codon_start=1
                     /transl_table=11
                     /translation="MMKNNCIFCDSTNLFPKKYSIPVELDGQKTM*"
     gene            52622..53431
                     /locus_tag="S19_GE19_scaffold_251993_prodigal-single_82"
     CDS             52622..53431
                     /product="Putative uncharacterized protein n=1 Tax
                     =Acidaminococcus fermentans (strain ATCC 25085 / DSM 20731
                     / VR4) RepID=D2RK79_ACIFV"
                     /codon_start=1
                     /transl_table=11
                     /translation="MPSQIDYFNSRGSTFHDPIFDNQIEATKFYVRHREGYPETELQD
                     YARRGFWTLGVEVQPFEWVDDIDEIKDLSPTVGIAGYIGDVHRALSVNNKKIPQNIDY
                     PEQLHYLLKRSMCRGTIGDVRKTIKPVFIKPEMEHKLFSGFLWNNDEISRRRIVTCDD
                     DIAVWISEPISFVSEFRTFILDNKILDCRKYKGHWGIAPNSSVVEEAVKKMAGHAPRA
                     YCLDFGVTDSGETALVEMNEGFAMGHYGLHPVQYARMLSARWNELMSDKGK*"
                     /db_xref="UniRef100_D2RK79"
                     /db_xref="A0A081P757_9BACL"
                     /db_xref="afn:Acfer_1113"
                     /db_xref="D2RK79_ACIFV"
     gene            53431..53688
                     /locus_tag="S19_GE19_scaffold_251993_prodigal-single_83"
     CDS             53431..53688
                     /product="hypothetical protein"
                     /codon_start=1
                     /transl_table=11
                     /translation="MKKILLITLLMIGCNDFAENHASNTGEVNINGKQCKVSIVSGPG
                     MSRLYYVDCGPCSESAVNYQQSKTHVTVVQSAEPSCSCPAK*"
     gene            53696..54544
                     /locus_tag="S19_GE19_scaffold_251993_prodigal-single_84"
     CDS             53696..54544
                     /product="23S rRNA m2A2503 methyltransferase n=1 Tax
                     =Clostridium sp. CAG:433 RepID=R6YIL6_9CLOT"
                     /codon_start=1
                     /transl_table=11
                     /translation="MQLIDVFKSSTEDVFKLVFKEKESPVMEVSIIRKGDGKDILCVP
                     TQTNCKMGCKFCHLTGLDVPSVNLTANQIVDLVENSLTFSPPQNKTLLVSYMGVGEPL
                     LNVDGVIESAKQLTQLNTYKTVRFGVSTLIPGKKPFLNLMEQVAVNNLNMKLHWSLHT
                     TQSATRKSLMPSAFGIRESAALVGQYLDNTKCPVEIHYTLINGINDQLRDIKNIDLLI
                     DKRIPIKILRFAPHKLEPDLEESTRVEAFRKSLESIGYTVEVYSPPGRDIGSSCGQFI
                     LDKYTT*"
                     /db_xref="UniRef100_R6YIL6"
                     /db_xref="R6YIL6_9CLOT"
     gene            54554..55414
                     /locus_tag="S19_GE19_scaffold_251993_prodigal-single_85"
     CDS             54554..55414
                     /product="ADP-ribosylation/Crystallin J1 n=1 Tax
                     =Ferroglobus placidus (strain DSM 10642 / AEDII12DO)
                     RepID=D3S2M7_FERPA"
                     /codon_start=1
                     /transl_table=11
                     /translation="MSNVLLGGAIGDALGMPFETKRSDDAELVKWDGKTFLPSKHHGL
                     SAGQFTDDSQFSLVVAESLIENSGFDPDDLSKRYVELFASKKLRGYGKTTAIAINSLI
                     AGKHWTESGVVGSYGNGSAMRAAPFGVFFRNDLYSLANIIRIDSAITHVSEEAEAGAV
                     AIGLAAALAVNNDMDDFLQRIVEKLPDSKTKRTLANLDSMLESNIAPSQVLRVLGTKA
                     NVAETVPSAIYCFLKFKEYHEAVVTAIKAGGDTDTTAAIVGALFGAKDGMKKLFVVFI
                     RLKTLISWLD*"
                     /db_xref="UniRef100_D3S2M7"
                     /db_xref="mtp:Mthe_0488"
                     /db_xref="88148480"
                     /db_xref="D3S2M7_FERPA"
     gene            55467..55589
                     /locus_tag="S19_GE19_scaffold_251993_prodigal-single_86"
     CDS             55467..55589
                     /product="hypothetical protein"
                     /codon_start=1
                     /transl_table=11
                     /translation="MAASKVNKFPPKKPDNSHVVKPVVKHNWSNYQYLYISLVV*"
     gene            55629..56351
                     /locus_tag="S19_GE19_scaffold_251993_prodigal-single_87"
     CDS             55629..56351
                     /product="Uncharacterized protein n=1 Tax=Ruminococcus sp.
                     CAG:330 RepID=R7FC76_9FIRM"
                     /codon_start=1
                     /transl_table=11
                     /translation="MGKFIDFTGQKFGSLTVISFFGVKNKRSYWNCICDCGAEIISWQ
                     GNLRNRKSCGKKECCNPTFIEDLSGKTFSYLKVIKYELRKGWLCECECGKTSYVKGWS
                     LVNGLTKSCGCKSYILNAKAHLLPDNMSFVNKLYSIYKRGAESRKLIFNLSLEQVKEL
                     TSQNCFYCGSPPIEKSHMKRKYFDNNFKSNGIDRKDNTVGYTPNNSVSCCKICNKAKC
                     NMKYDEFINWLDAISNFRKTIK*"
                     /db_xref="UniRef100_R7FC76"
                     /db_xref="A0A0F9NM85_9ZZZZ"
                     /db_xref="R7FC76_9FIRM"
     gene            56296..58911
                     /locus_tag="S19_GE19_scaffold_251993_prodigal-single_88"
                     /gene="pcrA"
     CDS             56296..58911
                     /gene="pcrA"
                     /product="pcrA; ATP-dependent DNA helicase PcrA (EC:3.6.1
                     .-)"
                     /codon_start=1
                     /transl_table=11
                     /translation="MNLLIGWMLFLILEKQLSNMKKQFKKQTESTIKPKPKHQWSEYQ
                     KAIFKDIAGIGAAGNTIIIARAGSAKTSSLVEGSKYIPRGKKSLFCAFNKSIQEELKS
                     KLGSYVECLTLHSLGLRAIKLKFGNNVELNDNKCWEIVSDFFSKPKENFDLIDNICKT
                     VAFCKANLVDTPKEIEKIIDQYDIELCELEPKQFIVYVAQALRKCKEITNVIDFNDMI
                     WFPFVYRLNPGKYDYVFIDESQDLNKCQIELALSAVRSPGGRVIAVLDNFQCVDQTTT
                     VRLENEVKSIKDIKIGDKVESYQNGKITFNRVLNKSQSDWKFGYQITTASNKKLIMSP
                     NHKIWAEQQEVNNKFLIYLMYRQDLGFRIGKTNKWKSKQNHFGARAIHEQADKLWVLD
                     IVDSNEEAILLEEIYSLKYGIPTSVFNALERGLNQDRINKIFENFGKNGFKCLEDKFY
                     DFNYPHWIGRSMSASNRKRLVVRLISHSQSHGSIVFIEFSDLDIAKKLNNHNISYTNY
                     KRRPTDLEHFVVKKQFKNYIDAIKFAKKLQSILDCYLTENISFGKEDNLRLLTASQLF
                     PGMQIISIENGIPIKDEILKIDKVDGVFFDIEVENSSNFIGNQILSHNCIYSWRGADS
                     RVLDNLRERLKPKELSLPICYRCPKLIVEEAKKFVPDIIPYEKSPDGKITEMPIWDLM
                     KTAKPGSYVVSRYNAPLIKHCLKFLKNGIPANMLGRDIGNNLLFLIKKSKKKNIKDFL
                     KWVDDWGKEEKEKLLAKYPKANTDTISDKIECMYNLCDGASTLEEVKSNINDLFQDND
                     ETKIVLFSSVHKIKGKETDKVFVLADTLQSSSQEELNIHYVAITRAKKELFMVWNKMP
                     DPELEEEKKRILDSF*"
                     /db_xref="cad:Curi_c03110"
                     /db_xref="UniRef100_I7HXJ9"
                     /db_xref="I7HXJ9_9CAUD"
                     /db_xref="3.6.1.-"
     gene            58958..60154
                     /locus_tag="S19_GE19_scaffold_251993_prodigal-single_89"
     CDS             58958..60154
                     /product="Kelch repeat protein n=1 Tax=Paenibacillus
                     larvae subsp. larvae BRL-230010 RepID=UPI0001693C5E
                     id=8689 bin=ACD15 species=Paenibacillus larvae
                     genus=Paenibacillus taxon_order=Bacillales
                     taxon_class=Bacilli phylum=Firmicutes tax=ACD15
                     organism_group=OD1-i organism_desc=OD1-i"
                     /codon_start=1
                     /transl_table=11
                     /translation="MTKFKMLARDVNSQPTQYRTWVVGTEPDLTAQYYTGYKSGENEL
                     VDISVHPVSDSAVMDFNMPNPKSWDTTKKVLPEAISNSQLAIIDGYIYLFGGKNTNKI
                     YRATTKNPATWEDTGKTLPNKLYDSQLAIVNDTVYLFGGIADGYASANIYSASIYDPL
                     TWTNTGYSLPEKISNSQLMVLDGYLYLVGGLSDNEPTNKIFVAGTTNPTFWTTTAFTL
                     PVPLYNSQISILGNRVYLFGGQLSDRSYSSYIFDAPDNDLSSWTASGSLPAPMSNAQF
                     VVVGYDGYLFGPTDAGGVAKYTSIFRCRVTSPHVWYDTGNFIPGEVTSSQLAIIYDRL
                     FLFGGNGSSIIFASNPEYHFHESEARVFEYGYISKTAVKFTPSNLELFKTLGFPYWKT
                     DYLALI*"
                     /db_xref="ACD15_37_11"
                     /db_xref="87816162"
                     /db_xref="UPI0001693C5E"
     gene            60246..60686
                     /locus_tag="S19_GE19_scaffold_251993_prodigal-single_90"
     CDS             60246..60686
                     /product="hypothetical protein"
                     /codon_start=1
                     /transl_table=11
                     /translation="MDNKLEDPIVMYLIVRESLGMSIGKTAAQCAHASSMLSLLATEM
                     SGDIKEYEGNLDLQRISEKDYKIFLDKELYFSKWLDSGYRKIVLRADEKEWLKLKENL
                     EACDAIVVDYGLTELEPQTETVIGLFPMPKSKCGKLIKRLQVLK*"
     gene            60683..61174
                     /locus_tag="S19_GE19_scaffold_251993_prodigal-single_91"
     CDS             60683..61174
                     /product="Putative uncharacterized protein n=1 Tax
                     =Acetohalobium arabaticum (strain ATCC 49924 / DSM 5501 /
                     Z-7288) RepID=D9QQE6_ACEAZ"
                     /codon_start=1
                     /transl_table=11
                     /translation="MNIFVLDEYPGDAARYLCDKHVVKMILESTQILSTVSTERGFPG
                     PYKITHANHPCTKWIASNPANWAWLMYHAITMCEEYSQRYSKIHKCQKLIYDLEENSP
                     KIWAGTKFENHSDYWAAHTPFVQCMPDQYKKPNAVDAYRAYYIGAKKDIAKWSYSEKP
                     SWF*"
                     /db_xref="UniRef100_D9QQE6"
                     /db_xref="aar:Acear_1218"
                     /db_xref="D9QQE6_ACEAZ"
     gene            61184..61372
                     /locus_tag="S19_GE19_scaffold_251993_prodigal-single_92"
     CDS             61184..61372
                     /product="hypothetical protein"
                     /codon_start=1
                     /transl_table=11
                     /translation="MKYFVSVMTYVLPKDNGPGYYYPGNFTISIHPLEWIKLSKNRMK
                     TIIWWQDITNVKIKENVK*"
     gene            61369..61647
                     /locus_tag="S19_GE19_scaffold_251993_prodigal-single_93"
     CDS             61369..61647
                     /product="hypothetical protein"
                     /codon_start=1
                     /transl_table=11
                     /translation="MSDLDDKFSWSKWSDKCPYCSKESLVKSAGNMFRALSGIIKCTS
                     CSYRRSVSSHLACSLIQIEPLPRGALSTYDRDIDIGSIICDKKDDKDD*"
     gene            complement(61644..62234)
                     /locus_tag="S19_GE19_scaffold_251993_prodigal-single_94"
     CDS             complement(61644..62234)
                     /product="GIY-YIG catalytic domain containing protein
                     possible intron encoded endonuclease n=1 Tax=Bacillus
                     cereus (strain ZK / E33L) RepID=Q637A6_BACCZ"
                     /codon_start=1
                     /transl_table=11
                     /translation="MRYIYVIQNETNYKIYVGQSKAPNKRWVRHKYDAMIRNHKLPLY
                     NSIRKYGVDNFNFYIIEELPDNEIDSSEEFWIQYFRSWDANYGYNLELGGCKNKIISQ
                     ETKNKQSISSKKRYTNETTIKLRESKRTPLARKHASESSTGSKNPRANINEDIVLSIR
                     KLWQTGNYKQIELAVIFNIPKTTINHIIKRYTWKHI*"
                     /db_xref="UniRef100_Q637A6"
                     /db_xref="bcz:BCZK3428"
                     /db_xref="Q637A6_BACCZ"
     gene            62284..63075
                     /locus_tag="S19_GE19_scaffold_251993_prodigal-single_95"
     CDS             62284..63075
                     /product="M1_3866; putative tRNA(His) guanylyltransferase 
                     (EC:2.7.7.-)"
                     /codon_start=1
                     /transl_table=11
                     /translation="MLKSKDSLGDRMKSSYEDAYRIHLPRRMPVIVRYDGKSFHSYTR
                     GCKKPIDQDLVDCMNETAIYVCKNVQGCKLGYVQSDEVSLLITNYDQLETNSYFDNNL
                     QKIVSIISAMASSYFTSISAKIFGEIKLAQFDARAFVLPKEEVNNYFLFRQQDATRNS
                     VQMLARSLYSHKECTDKNNSELQEMCWQKGINWNDCPTSQKRGRCVIKTKTIKTGINP
                     ITKEVSSSERSEWVVDNEIPIFSKDKSYINKYLLTEFEESLNQIP*"
                     /db_xref="ppo:PPM_3497"
                     /db_xref="UniRef100_M4HPC2"
                     /db_xref="M4HPC2_9CAUD"
                     /db_xref="2.7.7.-"
     gene            63072..63365
                     /locus_tag="S19_GE19_scaffold_251993_prodigal-single_96"
     CDS             63072..63365
                     /product="HNH endonuclease:HNH nuclease n=3 Tax
                     =Podoviridae RepID=M1PXG3_9CAUD"
                     /codon_start=1
                     /transl_table=11
                     /translation="MSEATNRKLIRRRYKKKQIRINKRFKRQFESLIFYPCFYCQRAF
                     LISELTVEHIMPKCLGGTNEPANLTLACLECNQERGREAWFFKRKENRLKYGS*"
                     /db_xref="UniRef100_M1PXG3"
                     /db_xref="M1UH75_9CAUD"
                     /db_xref="dto:TOL2_C36090"
                     /db_xref="M1PXG3_9CAUD"
     gene            63355..63639
                     /locus_tag="S19_GE19_scaffold_251993_prodigal-single_97"
     CDS             63355..63639
                     /product="Uncharacterized protein n=2 Tax=unclassified
                     Siphoviridae RepID=U5PWI2_9CAUD"
                     /codon_start=1
                     /transl_table=11
                     /translation="MGVDYFTCAICGYNFPDCGEFVSCDCGEHFCSWDCGRTDYTIYN
                     EKGEPTEEDGDKCTCVICRKEDANNDILFEALLKHFNLTREQALEIWEKQ*"
                     /db_xref="UniRef100_U5PWI2"
                     /db_xref="A0A0E3GMP1_9CAUD"
                     /db_xref="U5PWI2_9CAUD"
     gene            63826..64017
                     /locus_tag="S19_GE19_scaffold_251993_prodigal-single_98"
     CDS             63826..64017
                     /product="hypothetical protein"
                     /codon_start=1
                     /transl_table=11
                     /translation="MKTDFDIYHNALSIIGSANSCSKEELLIHINDINSIIGTEYYDS
                     DGDVLLGQIVNYLKSKLEE*"
     gene            64017..64220
                     /locus_tag="S19_GE19_scaffold_251993_prodigal-single_99"
     CDS             64017..64220
                     /product="Tax
                     =RIFOXYD1_FULL_OD1_Magasanikbacteria_40_23_curated"
                     /codon_start=1
                     /transl_table=11
                     /translation="MENKESFKLRIQPHFSPSDTLDVCLAYYLAKYGHRGQVRKELDS
                     DGNPTRYFEHVRRVALILMDEVL*"
                     /db_xref="89892686"
     gene            64357..64905
                     /locus_tag="S19_GE19_scaffold_251993_prodigal-single_100"
     CDS             64357..64905
                     /product="Uncharacterized protein n=1 Tax=Azospirillum
                     lipoferum (strain 4B) RepID=G7Z9E2_AZOL4"
                     /codon_start=1
                     /transl_table=11
                     /translation="VTCIIGLVDKGNVYMDGDSAGVAGLSITTRIDEKVFVKGPFIMG
                     FTSSFRMGQLLHYKLEVPKQEVSQTDMEYMVTDFIDAVRRCFADNGFGKMAERSDNEG
                     GTFIVGYNQKIYTIYDDFQVGESIHGYDSVGCGSDLALGSLYSTKGKQPEARVKMALE
                     AASTFSAGVTPPFLILKQLKKK*"
                     /db_xref="UniRef100_G7Z9E2"
                     /db_xref="paee:R70331_25765"
                     /db_xref="A0A089L5Y8_9BACL"
                     /db_xref="G7Z9E2_AZOL4"
     gene            65006..66883
                     /locus_tag="S19_GE19_scaffold_251993_prodigal-single_101"
     CDS             65006..66883
                     /product="DNA ligase {ECO:0000256|HAMAP-Rule:MF_01588}; EC
                     =6.5.1.2 {ECO:0000256|HAMAP-Rule:MF_01588};;
                     Polydeoxyribonucleotide synthase [NAD(+)]
                     {ECO:0000256|HAMAP-Rule:MF_01588};  TaxID=1192034
                     species="Bacteria; Proteobacteria; Deltaproteobacteria;
                     Myxococcales; Sorangiineae; Polyangiaceae; Chondromyces.;"
                     source="Chondromyces apiculatus DSM 436.;""
                     /codon_start=1
                     /transl_table=11
                     /translation="MSDRIKELAEKINKARKDYYNGTSQVSDKVYDAWIDELAQLDPK
                     NPAVIGIGSDPVSNWEKYNHLVPMGSLNKVQTDDEYQKWHDKYISDKDDIFVTLKLDG
                     LSVSLIYENGVLVKAATRGSGVTGELISPNVAKMRGVPLRLPEKLNVTIRGEILLSKE
                     NHEKYFPEYSNPRNAASGISRRYDGAGSDKLTVLTYQIFSDDLKIETQEEQFSMLSKM
                     GFLVPTFYVVKSFKEVCDLKAKYQASLRDKFSFDLDGLVAHNNDITKQESFGSLNGRP
                     YASIAIKFESIAKEGTISNIIVQVGNSGRLTPVAVFSPKIQLMGAEVERASLHNFSNI
                     YELGIDVGAKVLVCRSNDVIPYVEEVISSTGTIFATPTVCPKCGTKVIESGEYVQCPN
                     TVTCPAQVVGRIKNWIKELNVLEWGDTLIERLVESGKVTTVADLYRLSVDDLASIDRM
                     GKRSAQKCYDLLWASKVVPLEVFLGALSIPMIGQSTIKSIMSVGCDTLEKFGQLKSVH
                     FEQVPGVGPNKAKSLADGLVNNQSLILDILDAGVKIKEKIEGKLTGYRIAITGSTKTK
                     RADLEKFISDNGGENKSSVSKSCTHLVIADINSTSSKAATARKLGIKLVDEESLLNLA
                     I*"
                     /db_xref="A0A017T8F1_9DELT"
                     /db_xref="UniRef100_S4XXB3"
                     /db_xref="scu:SCE1572_27220"
                     /db_xref="S4XXB3_SORCE"
                     /db_xref="6.5.1.2"
     gene            66897..67664
                     /locus_tag="S19_GE19_scaffold_251993_prodigal-single_102"
     CDS             66897..67664
                     /product="Uncharacterized protein n=1 Tax=Clostridium
                     difficile CD002 RepID=U3VXP8_CLODI"
                     /codon_start=1
                     /transl_table=11
                     /translation="MMKKCARCQEIKNSSEFGKRRSSKDGLDSRCLQCIKECSKQSAD
                     KNRIKNSNGTTASNKLCPTCRVEKTADFFGTNPGSKDGLRNECKDCRNIKTRHKYKTD
                     PAFKESESIRAAQNYLEDKEYILNRTKKWSKENPDKKVEQRHRRQARLYGQIEFDLPK
                     DFIKLLKESQNNSCAYCSRNDVKLTVEHMLPLSRGGKHCFVNIVLACTTCNFSKHNKT
                     LEEWLWHNQNLQNAGINSEILDIICENLTKLVKLKGD*"
                     /db_xref="UniRef100_U3VXP8"
                     /db_xref="A0A0E3D9U2_9CAUD"
                     /db_xref="nhl:Nhal_1393"
                     /db_xref="U3VXP8_CLODI"
     gene            67667..67870
                     /locus_tag="S19_GE19_scaffold_251993_prodigal-single_103"
     CDS             67667..67870
                     /product="hypothetical protein"
                     /codon_start=1
                     /transl_table=11
                     /translation="MSVNKNEVLHWCSSVEETFQPREDIPRNEKPKQIPEQFLAVAIR
                     YLRSTCAELPEPISEEEFLDLVK*"
     gene            67867..68166
                     /locus_tag="S19_GE19_scaffold_251993_prodigal-single_104"
     CDS             67867..68166
                     /product="hypothetical protein"
                     /codon_start=1
                     /transl_table=11
                     /translation="MSILDKLNLFPGKIIKSSLLEAKVLSFDENSIEIEVISNPTSFM
                     QRYIDVGKKYKLFRHEHWNGDLLLWEIPGKQMKRDFSQVLLQWEKDIGWTWDLDS*"
     gene            68205..68423
                     /locus_tag="S19_GE19_scaffold_251993_prodigal-single_105"
     CDS             68205..68423
                     /product="hypothetical protein"
                     /codon_start=1
                     /transl_table=11
                     /translation="MMSDDDEYYMGIDFGFNQISFDFMDQMAYDSPKENDGMDGCFCK
                     KCKEFFQYARPNQKDGTLICYSCRTPWW*"
     gene            68479..69075
                     /locus_tag="S19_GE19_scaffold_251993_prodigal-single_106"
     CDS             68479..69075
                     /product="Uncharacterized protein {ECO:0000313|EMBL
                     :KKP53317.1};  TaxID=1619080 species="Bacteria; candidate
                     division TM6.;" source="candidate division TM6 bacterium
                     GW2011_GWF2_33_332.;""
                     /codon_start=1
                     /transl_table=11
                     /translation="MEIEKKFIISSEVFDKCTTFAKESVSTSADKYARRNQFDVEKIV
                     KDIRNGKIGEEGVWASVSQVYPDLSAPDHKIYSKKDKSWSPDLIAEKSALRLAVKSQD
                     IDSSLAFGESWVFQFGNGGKYDCDAGVFKEKDPNHYVAFVSLNVPKRFGEIKALVKIN
                     WLHENNLFKAMKKATLRGNKVAVYYEDLLKYNDQLWQL*"
                     /db_xref="A0A0G0DDI0_9BACT"
     gene            69063..69389
                     /locus_tag="S19_GE19_scaffold_251993_prodigal-single_107"
     CDS             69063..69389
                     /product="Uncharacterized protein n=1 Tax
                     =Propionimicrobium lymphophilum ACS-093-V-SCH5
                     RepID=S2W0B0_9ACTO"
                     /codon_start=1
                     /transl_table=11
                     /translation="MAIIVFKKGLKYYHNNEYRRHRIDGPAVICPDGTKFWYQNDVYH
                     REDGPAIELSNGDKYWYYLGTHHRADGPATEMANGKCSFWYMGNFIDVNSTQEYIKYI
                     KLHPFW*"
                     /db_xref="UniRef100_S2W0B0"
                     /db_xref="S2W0B0_9ACTN"
                     /db_xref="ptq:P700755_002393"
                     /db_xref="S2W0B0_9ACTO"
     gene            69393..69605
                     /locus_tag="S19_GE19_scaffold_251993_prodigal-single_108"
     CDS             69393..69605
                     /product="hypothetical protein"
                     /codon_start=1
                     /transl_table=11
                     /translation="MKCKYCEYEFICFYENEVGPCFGPMQPIALAHCFDDDDNFGIHT
                     CQAHQYMDLENAEEWWRGPRGYQPND*"
     gene            69556..70401
                     /locus_tag="S19_GE19_scaffold_251993_prodigal-single_109"
     CDS             69556..70401
                     /product="Uncharacterized protein n=1 Tax=Enterococcus
                     faecalis EnGen0305 RepID=R3VZ98_ENTFC"
                     /codon_start=1
                     /transl_table=11
                     /translation="MPKNGGEDQEVINQMIKTPFRYPGAKNKLLPMLMDYLNPLLSNS
                     TEFIDVFVGGGSVLLEIAEKYPKMILHANDKDYWMYCFWNIVAGNDSYKLNKLLNLID
                     TPPTLELFYKLREEKTTDEVESAYRAIFFNRTTFSGIFYSGPIGGKEQKSKYTVDCRY
                     NAKKIKSKINACHNLLKDRTTVYNLDFSQLQSLINSDIVAYLDPPYYDKGDALYIEKM
                     SHSDHQNLSNILFNRKNWVLSYDDCAEIRDFYKNSQIIDLSARYCINGKKDNWEHKNE
                     LVIMP*"
                     /db_xref="UniRef100_R3VZ98"
                     /db_xref="C2HC70_ENTFC"
                     /db_xref="css:Cst_c04350"
                     /db_xref="R3VZ98_ENTFC"
     gene            70481..70651
                     /locus_tag="S19_GE19_scaffold_251993_prodigal-single_110"
     CDS             70481..70651
                     /product="hypothetical protein"
                     /codon_start=1
                     /transl_table=11
                     /translation="MKNLFVVLLCLLFVLACSFQKTYTVKYKTPGLSSVQYSSGGYVR
                     PDYVFFYFRIDF*"
     gene            70652..70960
                     /locus_tag="S19_GE19_scaffold_251993_prodigal-single_111"
     CDS             70652..70960
                     /product="hypothetical protein"
                     /codon_start=1
                     /transl_table=11
                     /translation="MIIIYILAIFGLAFSIKEIDGPWNILTKSRNWLITNKYFGVFFY
                     NLLSCYVCVGFHAGWIVWLLSQFAFGQIICWGLAGSTICILLNSIISLLTAINNKIGE
                     *"
     gene            70964..71881
                     /locus_tag="S19_GE19_scaffold_251993_prodigal-single_112"
     CDS             70964..71881
                     /product="Abortive infection protein id=1748020 bin
                     =GWE2_OD1_46_68 species=GWE2_OD1_46_68
                     genus=GWE2_OD1_46_68 taxon_order=GWE2_OD1_46_68
                     taxon_class=GWE2_OD1_46_68 phylum=OD1 tax=GWE2_OD1_46_68
                     organism_group=OD1 (Parcubacteria)"
                     /codon_start=1
                     /transl_table=11
                     /translation="MSIELKVEPSTPALSWNKFIKTYPSYSIALDGFVNEGPMFNANG
                     PHMNMNHHEGVDRLATRSTCAQALLSVRLGLFSSFRDKNGPKATIYVNDCDEDVCTSF
                     FILKNHYLTNNTINPLLNKLVSMEDSLDCTAGAYPFPADLPTLQELAWVFAPYRQFRL
                     SGGLEKRDADSFYNIITDVCSRISKYIVGQGECIPLDTRYERIGSGKNFAVVKEIGAY
                     AKTGMFSDGIKAYLSIKERSDGKYQYVIGRLSPFVFVDTMIIAKALNQEENKTTDCWG
                     GGNSIIGSPRISGSSLPPEKVIEIINSLV*"
                     /db_xref="gwe2_scaffold_1037_9"
                     /db_xref="88726933"
     gene            72061..72351
                     /locus_tag="S19_GE19_scaffold_251993_prodigal-single_113"
     CDS             72061..72351
                     /product="Poly(ADP-ribose) polymerase n=1 Tax=Bacillus
                     thuringiensis Bt407 RepID=C3CU79_BACTU"
                     /codon_start=1
                     /transl_table=11
                     /translation="MALKVLKENEIGPLSVKESIKRWTFNYTDIVNNNNKFYNLEILQ
                     TIDNKYYLYTQYGRVGGTAAKEYRVCDDQVHAESEAEKIIKSKTKKGYVEVK*"
                     /db_xref="UniRef100_C3CU79"
                     /db_xref="btg:BTB_502p03890"
                     /db_xref="A0A0F6J8Z7_BACTU"
                     /db_xref="C3CU79_BACTU"
     gene            72335..73420
                     /locus_tag="S19_GE19_scaffold_251993_prodigal-single_114"
     CDS             72335..73420
                     /product="Putative cobalamin B12-binding/Radical SAM
                     family protein id=3730145
                     bin=GWC2_Deltaproteobacteria_55_46 species=Leptospirillum
                     ferrodiazotrophum genus=Leptospirillum
                     taxon_order=Nitrospirales taxon_class=Nitrospira
                     phylum=Nitrospirae tax=GWC2_Deltaproteobacteria_55_46
                     organism_group=Deltaproteobacteria organism_desc=Clade
                     sibling to the Geobacter/Pelobacter"
                     /codon_start=1
                     /transl_table=11
                     /translation="MLKLNEFVRFSKQVGRHKIIAGGYHPTALPKQILPFAHKVVTGY
                     CDNIDDIINGPEGILKGSFGFTKMRRDLVDMSTMKQVYPDIYNDDISGSMVSSVGCPF
                     DCDFCSTPSMSGRKMRTATLDYVASEIENLLEHKVTTVFIRDESFATHPMMKEVAPLF
                     KGKFKTLYSFGTSGVFAKNPELLKVLKDSGWHSLNLGLEDVGVKYKKNINLKLGVENI
                     HKNGLQHVMSFIVNDENKSFEEAKANYYALYDAFIDLKPLQTCANFLMPFPGTKLWES
                     YKDKVSDQDFDRFDSKTPLFSSGDMAAWHRRMLVAVQLKYYLSDVYNKQVRKFDCGDT
                     LFHRMMELAKEFNLADISWGNLLEIKV*"
                     /db_xref="gwc2_scaffold_188_13"
                     /db_xref="tna:CTN_1120"
                     /db_xref="87844291"
     gene            73430..74140
                     /locus_tag="S19_GE19_scaffold_251993_prodigal-single_115"
     CDS             73430..74140
                     /product="hypothetical protein"
                     /codon_start=1
                     /transl_table=11
                     /translation="MKTVYIEDSFDKKAFVKAISSFPKYGFAEYTSESYYPCQNGSSC
                     CDNDYCRCGQITNTEVLSVNDQQIIDYFIKKVKDPINAYCVDRLIRTSSLLNPKCWAV
                     EVSGGYYGEEIGGVHPLPKVLEDFQRIVESFLYKSDLQKVKDLLIQEYGFLLPALENT
                     KNVSVVRVTVGDVKIPNMDYSRKINQKVVDSYKDFNLPRAVCQKLNSDEYKLVDGYHR
                     MVSALKFKKRKIDIIVME*"
     gene            74142..74621
                     /locus_tag="S19_GE19_scaffold_251993_prodigal-single_116"
     CDS             74142..74621
                     /product="Putative uncharacterized protein n=1 Tax
                     =Trichomonas vaginalis RepID=A2FIL1_TRIVA"
                     /codon_start=1
                     /transl_table=11
                     /translation="MPEIITGNLLEATEQYIAHQCNCISDYAAGLAGAIFEKFPYSDC
                     YSDRSHYDVPGTIQICGNGQDQRYVINMFAQYYPGHPKYLTSRKDGTLAREAFFSLCL
                     DEISQIQNLESIAFPWHIGCNLGGGTWVNYLNMLTIFENTVKDSGVNVKIYRRPEDE*"
                     /db_xref="UniRef100_A2FIL1"
                     /db_xref="A2FIL1_TRIVA"
     gene            74630..74911
                     /locus_tag="S19_GE19_scaffold_251993_prodigal-single_117"
     CDS             74630..74911
                     /product="hypothetical protein"
                     /codon_start=1
                     /transl_table=11
                     /translation="MSELLVKLSKAASYAFKDDATAPGVLVSHLKDGRVYASVVRYGA
                     KFPRGKMVVCNVYSDDFDAALKTLSELFLAKVSVAPTNPLEDLRVSVGK*"
     gene            74913..75347
                     /locus_tag="S19_GE19_scaffold_251993_prodigal-single_118"
     CDS             74913..75347
                     /product="Uncharacterized protein n=1 Tax=Rhodopirellula
                     sp. SWK7 RepID=M5T921_9PLAN"
                     /codon_start=1
                     /transl_table=11
                     /translation="MSNVIKFYKSNEPQGFLNNFYPCRFFLYDHWWNHVEGAFQYAKT
                     FVPSEQEQIVKAASPRDAKNLGQKVSLRKDWEFVKLSVMRECVLAKFTQNHELREKLL
                     ETGGAFLIENSPIDYYWGCGSTGTGLNKLGETLMNVRSLLKE*"
                     /db_xref="UniRef100_M5T921"
                     /db_xref="M5T921_9PLAN"
                     /db_xref="cyj:Cyan7822_3925"
     gene            75349..75693
                     /locus_tag="S19_GE19_scaffold_251993_prodigal-single_119"
     CDS             75349..75693
                     /product="hypothetical protein"
                     /codon_start=1
                     /transl_table=11
                     /translation="MAKRKISNFEVHFDDKWNMYEHSDRWRQHKNVQLNAVFSDTLEY
                     VGYISAGRGGNSKIKLKSLNSNRTYIMFISDFDIVVKAKKFIDNLIVGNFVFVKKGAA
                     QGISLILENDDF*"
     gene            75776..76255
                     /locus_tag="S19_GE19_scaffold_251993_prodigal-single_120"
     CDS             75776..76255
                     /product="hypothetical protein"
                     /codon_start=1
                     /transl_table=11
                     /translation="MSSLDDLVLTVVRNFVSNGELFTALDVSNKVKETMPLARHREIR
                     DIVRTNFHSEIEVNSYARTPIVVTLADGSTAEALLYHPLASSWDLETIYDAQKRSASA
                     TRPGSNATTVVAAPAVSVTPVVPVVSQPTPVVAPPSLSPRQQWANLFNTQPSLFQKK*"
     gene            76262..76834
                     /locus_tag="S19_GE19_scaffold_251993_prodigal-single_121"
     CDS             76262..76834
                     /product="hypothetical protein"
                     /codon_start=1
                     /transl_table=11
                     /translation="MRFVELINYLYFCKVCKNNTREIACSTSPDEFVLNSFSFHNDEA
                     IFRLSMKDRAIYCDSDNLDIKSGSVDIDLAVDYDTNTYNSNFDLGYGYPLSITFDSYC
                     NVCGSATYSSDVFFTDGEIKSIYIEQDKFILDNKNFIYTVRVYPTRIKVYRYAANDAR
                     STPVYLPPFNMDFSNIKSICNKIDKLLLLS*"
     gene            76847..77050
                     /locus_tag="S19_GE19_scaffold_251993_prodigal-single_122"
     CDS             76847..77050
                     /product="hypothetical protein"
                     /codon_start=1
                     /transl_table=11
                     /translation="MATFQEANQLKSSLKMRFVNYAWFKSVAVVTSDGGYDVIIYSSK
                     VDNSVRKLVPQVINGVGVKLELE*"
     gene            77047..77769
                     /locus_tag="S19_GE19_scaffold_251993_prodigal-single_123"
     CDS             77047..77769
                     /product="hypothetical protein"
                     /codon_start=1
                     /transl_table=11
                     /translation="MIIKRISDSFVKKNKLRICHFSDNHGKLPTLYGRFDAVVCTGDF
                     FPNTPMVLSGQKNLEMAFQLDWTRQNANAIKKWLRGTPMFICMGNHDFLHPDLFVGAL
                     MELGVNNITSLHDRVVEFEGCSFYGFPYVPAISGSWNYEREIPEMQVEVDKMVSVLNS
                     TKVNVIAAHAPIHGTLDLSMGNARLGSSIIANALDFSIDKSHLPRYYLHGHIHEANGI
                     AFRNGMVVSNAATTQQIIEVDL*"
     gene            77766..78035
                     /locus_tag="S19_GE19_scaffold_251993_prodigal-single_124"
     CDS             77766..78035
                     /product="hypothetical protein"
                     /codon_start=1
                     /transl_table=11
                     /translation="MKVKPKEVLLNLPIVLMFEDYHEIPAFASVINQLIHGKVHVKCE
                     ELGLLGTQYVGLFYLQRNDEFDELRRSFKSLIEKEELENYNKLSK*"
     gene            78032..78382
                     /locus_tag="S19_GE19_scaffold_251993_prodigal-single_125"
     CDS             78032..78382
                     /product="Uncharacterized protein n=1 Tax=Cronobacter
                     phage vB_CsaM_GAP32 RepID=K4F6A9_9CAUD"
                     /codon_start=1
                     /transl_table=11
                     /translation="MNKIKHILETLDIDNKDLYSLKYKEDVEYLLSLVTDLQDKLNQI
                     KEITDNTSLPIDVSEQYDPEFGDDVECLCGHPYYRHFDPYDDMEPVGCKYCSHYSYND
                     KHTEGYCPFFKEKQ*"
                     /db_xref="UniRef100_K4F6A9"
                     /db_xref="A0A0F9MRI2_9ZZZZ"
                     /db_xref="K4F6A9_9CAUD"
     gene            78379..78849
                     /locus_tag="S19_GE19_scaffold_251993_prodigal-single_126"
     CDS             78379..78849
                     /product="Uncharacterized protein n=1 Tax=Crinalium
                     epipsammum PCC 9333 RepID=K9VTT5_9CYAN"
                     /codon_start=1
                     /transl_table=11
                     /translation="MIIAGTGHRPQKLGGFKLPNPTYNYVCQQIEKHFLELKPEKVIS
                     GMALGYDQWLAVIAIKLKISLIAAVPFEGQEKAWNAESQTIYKKILSKASEVVIVSDG
                     GYANWKMQVRNEWMVNHADLMLACYDGSAGGTANCINYAKKIGKELIIINPLDI*"
                     /db_xref="UniRef100_K9VTT5"
                     /db_xref="A0A0F9PZ82_9ZZZZ"
                     /db_xref="cep:Cri9333_0392"
                     /db_xref="K9VTT5_9CYAN"
     gene            78862..79155
                     /locus_tag="S19_GE19_scaffold_251993_prodigal-single_127"
     CDS             78862..79155
                     /product="hypothetical protein"
                     /codon_start=1
                     /transl_table=11
                     /translation="MMLRPVTINCLDFNDVVKNSKLISKLRELTIFPFSGMNYELTEL
                     TKLSKKRKVNCRILTATHNNQIIGWALMSKESSNYSFKGDYFRAGDGILFQVL*"
     gene            79330..79415
                     /locus_tag="S19_GE19_scaffold_251993_prodigal-single_trna_
                     17"
     tRNA            79330..79415
                     /product="Leu"
     gene            79499..79582
                     /locus_tag="S19_GE19_scaffold_251993_prodigal-single_trna_
                     18"
     tRNA            79499..79582
                     /product="Leu"
     gene            complement(79587..80081)
                     /locus_tag="S19_GE19_scaffold_251993_prodigal-single_128"
     CDS             complement(79587..80081)
                     /product="Uncharacterized protein {ECO:0000313|EMBL
                     :KKN67675.1};  TaxID=412755 species="unclassified
                     sequences; metagenomes; ecological metagenomes.;"
                     source="marine sediment metagenome.;""
                     /codon_start=1
                     /transl_table=11
                     /translation="MSYSIDELCNLAINFEKLAAKKDLDPKAEVRSRGKVVFPAESPK
                     VKDNKDHFPINDADQARNALARAGQYTKAPSWYKGTLESLKSSIQRAVHKHYPSIGKE
                     KKSSETVNLLVKAAEKFEKPLIFRLFDQLKDAIKIGDEESIKELKQAIDEECTKLPSF
                     KYKE*"
                     /db_xref="A0A0F9SFK6_9ZZZZ"
     gene            80229..80305
                     /locus_tag="S19_GE19_scaffold_251993_prodigal-single_trna_
                     19"
     tRNA            80229..80305
                     /product="Glu"
     gene            80418..80606
                     /locus_tag="S19_GE19_scaffold_251993_prodigal-single_129"
     CDS             80418..80606
                     /product="hypothetical protein"
                     /codon_start=1
                     /transl_table=11
                     /translation="MKLKIISDGTTVGTKLINEETGEMIHYVQKITWEVNAQGAISKA
                     TIELAKIPIEVVVDSKVE*"
     gene            80633..80929
                     /locus_tag="S19_GE19_scaffold_251993_prodigal-single_130"
     CDS             80633..80929
                     /product="hypothetical protein"
                     /codon_start=1
                     /transl_table=11
                     /translation="MACKACGKESLGYCLYEIKETEYYKRFVTVCDECVDKKFEIAPC
                     GSKVVRAWSGVITCPHGYHYKVKCQFENNKAELFYKFVKRNWWSFLFSKKHPTE*"
     gene            81105..81179
                     /locus_tag="S19_GE19_scaffold_251993_prodigal-single_trna_
                     20"
     tRNA            81105..81179
                     /product="Arg"
     gene            81229..81314
                     /locus_tag="S19_GE19_scaffold_251993_prodigal-single_trna_
                     21"
     tRNA            81229..81314
                     /product="Arg"
     gene            81335..81628
                     /locus_tag="S19_GE19_scaffold_251993_prodigal-single_131"
     CDS             81335..81628
                     /product="hypothetical protein"
                     /codon_start=1
                     /transl_table=11
                     /translation="MLAQELRKISEDCQNKSNNARALILKKLLEDKARTYAIEGKFSY
                     RYWIGSSDWSVSDLHNVKPLLEQEGFKVIVDLEITSMYSNTDWDSDDFIQIEW*"
     gene            81648..82178
                     /locus_tag="S19_GE19_scaffold_251993_prodigal-single_132"
     CDS             81648..82178
                     /product="Translation initiation factor IF-3 n=1 Tax
                     =Roseiflexus sp. (strain RS-1) RepID=A5US38_ROSS1"
                     /codon_start=1
                     /transl_table=11
                     /translation="MQPQKQFNNQNRVRTNNQIRVPQVRVILEDGTSLGILSTYDALK
                     KAKELGLDLVEVNAKASPPVCKILDYGKFKYEEKKKAVAAKKNQKQVELKEITFRPNI
                     DENDLNHKIAQAREFLLDSKKVQFTVRFAGREITHLDIGKEKLEMVIKSLSDIPVNIS
                     QTFLEGKKLSLTVSPK*"
                     /db_xref="UniRef100_A5US38"
                     /db_xref="A0A017TDG5_9DELT"
                     /db_xref="rrs:RoseRS_1032"
                     /db_xref="A5US38_ROSS1"
     gene            82448..82750
                     /locus_tag="S19_GE19_scaffold_251993_prodigal-single_133"
     CDS             82448..82750
                     /product="hypothetical protein"
                     /codon_start=1
                     /transl_table=11
                     /translation="MRPNDISDEDIQRWNSIIENDKAHITDVVIKETYNRPEVIEVCL
                     AGLWMAEQLSEMGVEDETIYEIQYQAGRLSVGRDPWEISKFFIESFKSSQGQTADT*"
     gene            82803..83930
                     /locus_tag="S19_GE19_scaffold_251993_prodigal-single_134"
     CDS             82803..83930
                     /product="hypothetical protein"
                     /codon_start=1
                     /transl_table=11
                     /translation="MSKQDNKGMAISDFNLKKLTTANLSKHLSASIAIGENVAIFGRR
                     GTGKTEISKQEIAEAGCKEVYVNLSVLERVDLGGYPNMLAASQNKKFVDFILPSMYES
                     MIEGNQKVVALLDEVDKADPSLWAPLLEFVQFKSINGKKLPNLLAVVMTGNLISEGGS
                     RPSLPLLDRAEKYLVEADAASWLNWAGKSGKIHPAVTAFISDNITMLFGAVDPEDRYA
                     DPSPRGWARASNILFQGEKLGWDLELLNAKVHGCVGKEAGMKYDNYYAYYRKLLPLVD
                     RIFKGENILSEYSDLDPTKKLVIAMMVSSRLAVQLDQASSGSSPPPAVKHVGKFFSIV
                     DPETVLVSVRSQIQVSRIVKFNLDEHPDWAPFINDINDKMS*"
     gene            83954..85546
                     /locus_tag="S19_GE19_scaffold_251993_prodigal-single_135"
     CDS             83954..85546
                     /product="Uncharacterized protein n=1 Tax=Acinetobacter
                     baumannii NIPH 1362 RepID=N8T335_ACIBA"
                     /codon_start=1
                     /transl_table=11
                     /translation="MKFSKVIGKIDPKLVAKAEELLSRVFLELATRYTNDHTASKIGG
                     DPLLFSLLYPIEHVCTLNIKTAATDGKRFYWNPKFILKQHPIGLRIVCAHEAWHALYM
                     HPQRRGHRNPKLWNIAVDYIVNGTVMDDFAARKLDPKEYFTKYLGKYMTLEQYAEMLK
                     DPTKPVKGFEDVTPSASVPENTKLPHPMEDRDLTDEEKKELERHEKKVKFYFADPALS
                     DEMKRPEKIYEYLYNLLPKCPKCGKVGVYPPNKPKKQRGKSNQKDQDQNQDQDQDQDS
                     SCSPQPSQGKGKGCDHCGGGHDVFGMGDTLDDHMDADESEEKMAQRISDAIDTAKRLA
                     GHVPASLEEELGKLTAPKISWQDIIRARLLKARAGNGRNDWTRFRSRPMFTGLMVPKR
                     KNYFAKFGCLLDTSGSMSRDDMAFGLSQLCSLDDRSEGTIVPADATIYWDQATKIRKA
                     NSEEITKVKVVGRGGTKYAEFFSDYEKNIGKCDFLIVITDGFLDDVDIANMTNPGIDV
                     IWLVTSGATFKAPFGRVFDLKS*"
                     /db_xref="UniRef100_N8T335"
                     /db_xref="A0A0F9SA02_9ZZZZ"
                     /db_xref="mcs:DR90_1115"
                     /db_xref="N8T335_ACIBA"
     gene            85546..86001
                     /locus_tag="S19_GE19_scaffold_251993_prodigal-single_136"
     CDS             85546..86001
                     /product="hypothetical protein"
                     /codon_start=1
                     /transl_table=11
                     /translation="MKDYLAQIIESQDLKSYLGLVREFVIDSNHSPNNSADLEIFDTL
                     IFHTKFGKNHIYFYTDLLEKLSYENHIELLKVFSKYLQYLDGLSLALLLDALDYFFEF
                     IAKQNQTLAVSAGDYIFVSLPDNIKEIIMNYNSEFINTLPKIKLYRTFY*"
     gene            86097..86402
                     /locus_tag="S19_GE19_scaffold_251993_prodigal-single_137"
     CDS             86097..86402
                     /product="hypothetical protein"
                     /codon_start=1
                     /transl_table=11
                     /translation="MSKQYFTISTPQYHIVGVSGEHFDIFNKRANAIKEAIKLAFEFP
                     GENFSVIKKVNLKEKKIFSFTLSVEMDFADIKSIYEFITEASANKSNRMRYWRFKGK*"
     gene            86519..88597
                     /locus_tag="S19_GE19_scaffold_251993_prodigal-single_138"
     CDS             86519..88597
                     /product="RIIA protein n=2 Tax=unclassified Myoviridae
                     RepID=S4TPL9_9CAUD"
                     /codon_start=1
                     /transl_table=11
                     /translation="MKLNDIRPFVETSGELEEQFFSIQDQGMIFDILRNKMYSNPILA
                     ICREISCNARDAHREVGKTDVPVEITLPNSLEPFYKIKDYGPGISPDRMSNIFIKYTA
                     STKRDDNIQTGGFGLGAKTPFSYSDTFTIKTVVDGIEYNYACFIDETKVGKLALLNQA
                     ASSEPNGTEIIIPVKPIDFRAFTDNTELATRHWEVLPKIKGGNITYIKNEFIISGTNW
                     AIAKSTDWNKSVKLIIDGIEYPVDLTALRGFANTKVLDASRSNIFLYFNIGELSLSAS
                     REQIYLDKPTQKIIADRFSLVVSEIKKNISNKINSFPNLWEANIYYATELYANFHSLD
                     FLGNLDWKGYPLSSASLYLDCTVYYYSKGHYTRKTGMDPNRIKRSHATSLTFGPNSKL
                     FINDTNLREPTPKHVKQAFENDPTLKNIQLVCPNDKTTLDVLNKKANLDKMGPELLSS
                     ITSATGRAPTSGNKSSAPRLLMFKFDMSVSAFRQVPYSSVEDDKNKKVICRLYKEYNE
                     RVVRFNKTSFNHVQMLFLAKQNPKISFYGVDADIDTARLDEDYPDFVDIEKFVTDYLK
                     SITNFVEIKYALTQQYNIESRLLSAKSNIEKLIEDKNSLFLKKIKMSEIIGELVKNAQ
                     LLQFYEAVNKEIPSSDLKDFVSKNPDYDLIKLGEKINKKYPLLSALSIYNYAQFADPI
                     CQYINLIDKV*"
                     /db_xref="UniRef100_S4TPL9"
                     /db_xref="A0A0F9S9H2_9ZZZZ"
                     /db_xref="nml:Namu_2668"
                     /db_xref="S4TPL9_9CAUD"
     gene            88609..89517
                     /locus_tag="S19_GE19_scaffold_251993_prodigal-single_139"
     CDS             88609..89517
                     /product="RIIB protein n=1 Tax=Klebsiella phage KP27 RepID
                     =K7NQ43_9CAUD"
                     /codon_start=1
                     /transl_table=11
                     /translation="MSQKRFSYLITDQNITVNYDGQTHIVPRTDGLADRLIQAVREKR
                     MEEIPNLVSTAKRIETLSKGNFVVRDGEILVKGVPAPAALSRKILQFLDEDLPHEPLV
                     KFAENLQRNPSYRSVNELFQFLEKNDHPITDDGKFIAYKKVRNDFKDVHSGTFDNSPG
                     NVVEMPRNQVNEDSTQTCSYGLHVANWDYAFQFYSGGVMLEVEVDPADVVAVPVDYNQ
                     AKMRVCRYKVLGVVDKEHSSDTVLRRTHEEPVTDSGCHNCEDCEECDEEFRYCDYCGD
                     ETEAGNNLCPECQREEDDYPWEDEVL*"
                     /db_xref="UniRef100_K7NQ43"
                     /db_xref="A0A0F9UCC5_9ZZZZ"
                     /db_xref="K7NQ43_9CAUD"
     gene            89614..90648
                     /locus_tag="S19_GE19_scaffold_251993_prodigal-single_140"
     CDS             89614..90648
                     /product="hypothetical protein"
                     /codon_start=1
                     /transl_table=11
                     /translation="MIDLNKISPKFRQLVDVLLFSEKFSINISDFKSLVKTNRHVHLA
                     YLLEKFKTSLEIFWENSPVIWQKRISFLFSLKDKAISKYISLFIEKRFFDYIKNEEKP
                     NPKIHLELIQFIEYCKYFKNKKSKLSLLKQNILELINKTKYKKMIKIVESLIPHLFKD
                     MNEFTALVAPKALNYIPYYEILKELEQNGYSYNKKIFTNYLVNCFFKPNGLFEPAIAF
                     HLLNDADVRNKLKDHYNPNCKIHLLNYIDRCNLWHLEEKWLRNLKNIMEIDSSLPDEV
                     FVIYINKVYSEMCFHKMTAFDRAMRFYQKFPQTSIKKILLHFSQEKKLPDINLLIKKY
                     PELQKLSVFI*"
     gene            90645..90971
                     /locus_tag="S19_GE19_scaffold_251993_prodigal-single_141"
     CDS             90645..90971
                     /product="Iron-sulfur binding protein n=1 Tax=Sorangium
                     cellulosum So0157-2 RepID=S4Y154_SORCE"
                     /codon_start=1
                     /transl_table=11
                     /translation="MTITLTDKAVSKIKEISESEGIGHLNLRIKVVGGGCYGLQYDIS
                     FLDLSSEYDEVVKQDDVSLFIDPLSLQYLDGTEVDFLEGLISSGFKFSNPNSVGNCAC
                     GNSFGV*"
                     /db_xref="UniRef100_S4Y154"
                     /db_xref="scu:SCE1572_34935"
                     /db_xref="S4Y154_SORCE"
     gene            90973..91137
                     /locus_tag="S19_GE19_scaffold_251993_prodigal-single_142"
     CDS             90973..91137
                     /product="hypothetical protein"
                     /codon_start=1
                     /transl_table=11
                     /translation="MSKDFSFIEQCDCDCHNPNEFIMHFMPCCFTCPDCGKRVKDRFL
                     EFHKKSCKKE*"
     gene            91142..92290
                     /locus_tag="S19_GE19_scaffold_251993_prodigal-single_143"
     CDS             91142..92290
                     /product="Putative nucleotidyltransferase n=1 Tax
                     =Synechocystis sp. PCC 7509 RepID=L8L007_9SYNC"
                     /codon_start=1
                     /transl_table=11
                     /translation="MPKHIVLDSIIKKGPHMKWIENGAVFLVRHGSHAYGTNTATSDE
                     DFKGVAIPPKEYLLGGIKRFEQAELKAPDPDAVIYDIRKYFNLAADCNPNIIETLHAE
                     DSDYIFVDDIGREILDHKYDFLSKKAKHTFSGYAVSQLHRIKLHRRWLLNPPKAPPTR
                     AELGLPEQTLIPQDQFLAAQAEVQKELDRFQFDFLEDLSESNKIAIRNTVFDMLAELK
                     ITTDQHWLSAARKVGLSDNFIELMQKERQYLALKREWDQLQSWKKTRNVARAALEEKY
                     GYDTKHGYHLVRLMRMCREILETGKVIVKRPDREELLAIRNGAWTYDQLIEFAEREDK
                     LLQELYDASKVLPKSPDKEKLDKLCVSLIEKSLSKFSLYSLKKRFLSI*"
                     /db_xref="UniRef100_L8L007"
                     /db_xref="A0A0F9V2D0_9ZZZZ"
                     /db_xref="nos:Nos7107_0689"
                     /db_xref="L8L007_9SYNC"
     gene            92323..92547
                     /locus_tag="S19_GE19_scaffold_251993_prodigal-single_144"
     CDS             92323..92547
                     /product="hypothetical protein"
                     /codon_start=1
                     /transl_table=11
                     /translation="MIHGVYVKNRSKSKWHLISTSVSAEIAVKDKNAILERAKLEGNA
                     DFQVAIKVFDSNFYIPEYLSEIVEQQLLFN*"
     gene            92547..93455
                     /locus_tag="S19_GE19_scaffold_251993_prodigal-single_145"
     CDS             92547..93455
                     /product="hypothetical protein"
                     /codon_start=1
                     /transl_table=11
                     /translation="MSFKCLFEALTKPHAQIDIPATDIDLAAESFFSYVRFLLIKKED
                     INVLYTIFDNLYKLKIDRLMESFADAIISSAINLDQDLYYFYHLKVLEKSLKTSNLIV
                     FNRTAHHISHAGLSKIIAYFKQIHLHLEDNKYKIYLSILNQNNKSNYFIDQIIALVPA
                     KEKLNFWVDSLSYSKLSLGMAYYIDSDDSLKDLLYDNIRECGDKSKFAQALLNKEITI
                     DLILITGIRHVITNLAAYMPDAIEDLFNRSCEEQSWRMMLHLKNCIDKKRILKELIKS
                     NDKQLIDNFVRDNSDDPVIKKIIPFI*"
     gene            93510..94622
                     /locus_tag="S19_GE19_scaffold_251993_prodigal-single_146"
     CDS             93510..94622
                     /product="Putative uncharacterized protein n=1 Tax
                     =Brevibacillus brevis (strain 47 / JCM 6285 / NBRC 100599)
                     RepID=C0Z5D4_BREBN"
                     /codon_start=1
                     /transl_table=11
                     /translation="MNNKLNLPEINQEQALNLGKFFIQSQQNLFLFGRRGVGKTEIAI
                     QAAQECGYKVSYINLSVIERPDLAGYPDINSPGELVNFKSPYFLPSLSENQKPNHVLL
                     FDEVDKASPEVTAPLLEILKFKKINGKPLNIVGCILTGNLANEGAYSNAISSALLDRG
                     AKYILKFDLEKWIDWAKMNAVHDLIIGFLRANQDFACGKIEDSCYASPSPRSWTQASE
                     ALNKAKDHKILDNQSIFQIISGFVGEEAGIRFNMWYTHYREFEPHVKSLIDNGELTIN
                     FAKLAPTEQLVFVITACYFAKLKLFSEIPKNKNKFYFLENLINFFTQSNVDLEIQLMG
                     LNNSFDFEMIANQKLYTCIPFFNHFKKLNENINIKK*"
                     /db_xref="UniRef100_C0Z5D4"
                     /db_xref="A0A0F9SFC5_9ZZZZ"
                     /db_xref="bbe:BBR47_50630"
                     /db_xref="C0Z5D4_BREBN"
     gene            94676..95002
                     /locus_tag="S19_GE19_scaffold_251993_prodigal-single_147"
     CDS             94676..95002
                     /product="Thioredoxin n=1 Tax=Oxalobacter formigenes
                     OXCC13 RepID=C3X7C8_OXAFO"
                     /codon_start=1
                     /transl_table=11
                     /translation="MSNVKSVDDADFASEVLNSDKPVLVEFGAEWCGPCKRLAPILDE
                     YAHKNETVKVLKVDVDDAPSTAAKFGIRGVPTLMVFKNGQSVGTKVGLIGLSAMEVFV
                     SDSVNK*"
                     /db_xref="UniRef100_C3X7C8"
                     /db_xref="put:PT7_1429"
                     /db_xref="C3X7C8_OXAFO"
     gene            95064..95276
                     /locus_tag="S19_GE19_scaffold_251993_prodigal-single_148"
     CDS             95064..95276
                     /product="hypothetical protein"
                     /codon_start=1
                     /transl_table=11
                     /translation="MKYSIGQIVYVNKPLYGWHDYSLGDCIPINAACIIEKAFDNELY
                     RVKFIGKWIEFGSIEILGLNLKQDND*"
     gene            95278..96210
                     /locus_tag="S19_GE19_scaffold_251993_prodigal-single_149"
     CDS             95278..96210
                     /product="Oxidoreductase n=1 Tax=Sorangium cellulosum 
                     (strain So ce56) RepID=A9F4D3_SORC5"
                     /codon_start=1
                     /transl_table=11
                     /translation="MSVIMICGAPASGKSTLVKSLLNSKTIYLSRDKEGGNVSDLLPK
                     LEKSLQNKEDVVLDNLFTTIDSRKPFIDLCKKYNTDISCEYMTTSIEDCTFNAVQRSF
                     SLIGKFPSPEEIRSAKHPNIFPPAVLFKYKKEHQKPTVAEGFSKINEHSFSRKDDPSF
                     VNKALILDYDGTLRECVGGNGKYPVSEDQIVIKDNVKNKLLDFKNKGYILLGVSNQSG
                     VHKGDLTYEKCCELFDHTNKLLGVDIDYKFCPHQSAPISCYCRKPQTGTFVEFMLKYK
                     LDRKQCLMVGDMTSDKTMATRAGIKYYDQAEFFK*"
                     /db_xref="UniRef100_A9F4D3"
                     /db_xref="A0A0F9UZ89_9ZZZZ"
                     /db_xref="scl:sce7528"
                     /db_xref="A9F4D3_SORC5"
     gene            96207..96707
                     /locus_tag="S19_GE19_scaffold_251993_prodigal-single_150"
     CDS             96207..96707
                     /product="hypothetical protein"
                     /codon_start=1
                     /transl_table=11
                     /translation="MKKCSQCKLDFSIYPLEDCSDLEHWKSYSKHATYQLNLLQSKLE
                     MKDDDRDKYEIIERLKRYPKVKKYKCSGCKREYNIPVHLIYFSCVCGHRCKLRYFGAE
                     PLEEELLDAAMNFFGNERIAQLAWIAEVVGGKHAITYTGDEIRKIIRNELDRWEETED
                     GWRKKQ*"
     gene            96704..97204
                     /locus_tag="S19_GE19_scaffold_251993_prodigal-single_151"
     CDS             96704..97204
                     /product="Uncharacterized protein n=1 Tax=Nostoc
                     punctiforme (strain ATCC 29133 / PCC 73102)
                     RepID=B2ITB3_NOSP7"
                     /codon_start=1
                     /transl_table=11
                     /translation="MKYFFDTEFIENGKTIDLISIGIVAEDGRELYCVNQDAKLHLAS
                     DWVRQNVLPHLPKYGNPAWMLHAKISDKIRDFIVRPYYEIDPAKRSNIEFWAYYADYD
                     WVAFCQLFGTMMDLPGCFPKFCMDLKQLSVMKGSPKHPEQIGTEHNALEDARWNKQLY
                     IFLADQ*"
                     /db_xref="UniRef100_B2ITB3"
                     /db_xref="npu:Npun_R2590"
                     /db_xref="B2ITB3_NOSP7"
     gene            97206..97595
                     /locus_tag="S19_GE19_scaffold_251993_prodigal-single_152"
     CDS             97206..97595
                     /product="hypothetical protein"
                     /codon_start=1
                     /transl_table=11
                     /translation="MEKIKFVLNTEVMYDDIHIEYQINGTRDRYFCLSKREDHITLSC
                     FKFDEKDYVFKKMCQTFNISVLKKQYVGNPYWRFYTVDCDWNQFVPDINKYVRENRIA
                     DLEIELASVPTDYLQEIINRRLNNRDK*"
     gene            97597..98088
                     /locus_tag="S19_GE19_scaffold_251993_prodigal-single_153"
     CDS             97597..98088
                     /product="hypothetical protein"
                     /codon_start=1
                     /transl_table=11
                     /translation="MAIKKHTEEFYYWRDLVNAVEKKSGKSIRDWAGKFRRKSSKLED
                     YPVSRWAIKHGYDYKVLHDPVDEAGLKLRIKINEKYKTAKDGACLEEEIPYQDFWHYA
                     LDHMWEINNGVIRHFCPIETLEYLKEDDDKNLYWVQEILQLFVDVLKENNLPEEIPVK
                     FEW*"
     gene            98100..99077
                     /locus_tag="S19_GE19_scaffold_251993_prodigal-single_154"
     CDS             98100..99077
                     /product="Polynucleotide 5'-hydroxyl-kinase (EC:2.7.1.78)"
                     /codon_start=1
                     /transl_table=11
                     /translation="MLKVILLVGIPASGKSSYAKLEVAKDPNNWVRINNDDLRAMMNG
                     SVWSADYEKMITDARNYLLRDALKRGKNVIIDNLNLNRRHFDTVCDIAKSVNVDVQIL
                     EKAFYVELDEAVSRDAKREGKAKVGEDVIKKWWKESGGKQFKFYNPRVQIFNQSSFAT
                     DEYMKPDFDPNLPNAVICDLDGTLALLNGRSPYDASSCEDDIPNLPVIETLKHFYKAG
                     YKILFCSGREDKYKRQTINFIETYVTVENDQFTQDPMETSGTKPIQYELFMRKTDDFR
                     KDSIVKDEMFNKNIRGKYNVFLVLDDRTTVVKKWRELGLTCFQVAPGDF*"
                     /db_xref="oni:Osc7112_2734"
                     /db_xref="UniRef100_F5UF79"
                     /db_xref="A0A086ADY5_FLAHY"
                     /db_xref="F5UF79_9CYAN"
                     /db_xref="2.7.1.78"
     gene            99089..99307
                     /locus_tag="S19_GE19_scaffold_251993_prodigal-single_155"
     CDS             99089..99307
                     /product="hypothetical protein"
                     /codon_start=1
                     /transl_table=11
                     /translation="MEWKNTDPRYDINKRATIVILRKTIDGDSACIAFVDTKEEWSIY
                     SHKDNLYLGVDDNWDPNWYWVWFPNVIL*"
     gene            99318..99851
                     /locus_tag="S19_GE19_scaffold_251993_prodigal-single_156"
     CDS             99318..99851
                     /product="hypothetical protein"
                     /codon_start=1
                     /transl_table=11
                     /translation="MKEPFINNMFPNNYRKPYESDFIKRTKNIKICSIYKPFYGDRYN
                     EEKCGACGNAECIRYECEEYEENDPEFLKLIEARRQNKNKTLQDILNKLPEGITPDKV
                     KITVNIDSNDFGVEGSEVVFSYEKEMPDDPEGYKKALEVYERNYQAYLVEKQKYDQWK
                     KEQDINELEAKLAQLKK*"
     gene            99953..100192
                     /locus_tag="S19_GE19_scaffold_251993_prodigal-single_157"
     CDS             99953..100192
                     /product="hypothetical protein"
                     /codon_start=1
                     /transl_table=11
                     /translation="MSFGIGLIIVSFVLYVLLVKGVLWKLLVAIFAFLGMHTFLTSNF
                     HNSTHTFVTVGDTTFSWATTISIFIILMASLYTRE*"
     gene            100195..101409
                     /locus_tag="S19_GE19_scaffold_251993_prodigal-single_158"
     CDS             100195..101409
                     /product="Uncharacterized protein {ECO:0000313|EMBL
                     :KKM74281.1}; Flags: Fragment;;  TaxID=412755
                     species="unclassified sequences; metagenomes; ecological
                     metagenomes.;" source="marine sediment metagenome.;""
                     /codon_start=1
                     /transl_table=11
                     /translation="MSLLVQDFLKTHSFKDLAEMHGVYSSFSKSGHKFSLNYDQIEAK
                     EDNPLTQECRGLILSSVNGLPFSFNEINGKRNFDHIIPGDTRILAFPMRRFFNYGQGS
                     AANVNWNDPNLSILEKLDGTLCIVYFDVWTNQWCVATRSVSEADLPLDNGLFAFRTLF
                     EKALLETTGSSFEEYTQKLDKEITYCFELTTPYNRVVVYYPDNKITLLAARSVIYSEN
                     WSSFEELNIKDVPTFGVPIVKGYSYSSINDLVEWVSSRNPVEYEGVVVRDSNFNRIKI
                     KNAAYVAQSKMRDTLGSSIRNCLTIILLEKDDDVLPLLPEDIKNNLIKIKGQLQEFIK
                     KYDNLYIMYKEQVNSKKEFAQLVLSNKDIWSAPFFNIFDGKSKNVKDFILNNKREGEW
                     SNSFLDSILSAL*"
                     /db_xref="A0A0F9KHU8_9ZZZZ"
     gene            101540..102277
                     /locus_tag="S19_GE19_scaffold_251993_prodigal-single_159"
     CDS             101540..102277
                     /product="hypothetical protein"
                     /codon_start=1
                     /transl_table=11
                     /translation="MSKYLYENDFSADSLRWLKKIDEYQLKTHLLKINKSSHIKELEE
                     IQDQIIVDNDSALAYFFACDFPYKIYKMQKVILDNKDPKYAFLFAQNIPGCDIKALQN
                     IVVDSKKTKYICKFACFVPTADQVLLEKLVLKSRNVKYCHMYVKHVPGANVEKFKKII
                     LQSRKPRYLFELAKHTSSISEISKIEDLIIACKSYTYIRMMAEKIKNSNIDKLEQAVL
                     SSGNTAEIKKFAKYVRKSRLRNFLIVV*"
     gene            complement(102264..103085)
                     /locus_tag="S19_GE19_scaffold_251993_prodigal-single_160"
     CDS             complement(102264..103085)
                     /product="Uncharacterized protein n=1 Tax=Selenomonas
                     ruminantium subsp. lactilytica (strain NBRC 103574 /
                     TAM6421) RepID=I0GWP0_SELRL"
                     /codon_start=1
                     /transl_table=11
                     /translation="MINYINKICKQCLCEFAVTLTNKNRIFCSKKCYSLSMIKEPKIR
                     HCLSCNKEYICKNITEEQKYGYGKFCSRKCSKYSINENYFHTIDSSEKAYWLGMLLSD
                     GNVYKNTLTLKLMLSDYDHVVKFQKALEAEQPIRCGKNYASFSTNNKKLCEDLLKFNM
                     IPRKSLIVDYPIIEPTYNKDFIRGYFDGDGCISFDYKTPKYKRFSIFSGSKKIISKIK
                     KIIEDEVGIEINQSKCNGGFSINTAKKINIEKLFHYLYNASTIHLERKFIKFIQQ*"
                     /db_xref="UniRef100_I0GWP0"
                     /db_xref="sri:SELR_pSRC500030"
                     /db_xref="I0GWP0_SELRL"
     gene            complement(103133..103735)
                     /locus_tag="S19_GE19_scaffold_251993_prodigal-single_161"
     CDS             complement(103133..103735)
                     /product="hypothetical protein"
                     /codon_start=1
                     /transl_table=11
                     /translation="MKMANLTFWLSEIITIVIIGIVFAYISPILDKNIINHVEHKTRT
                     LYVDPSFSDEEQEAIISAAIIWTCKTHYIVNIGIVFLPSKNIDATDGIIILPISRYNP
                     DIIGLDEFNQHTTLGFFTREGAVPSINLVSSRIEDEEYQTVVLHELGHALGLKHNSTV
                     DGIGTLMYPSINFGAPTITNDDLVNFCKLYKCNSLELTNQ*"
     gene            103811..104479
                     /locus_tag="S19_GE19_scaffold_251993_prodigal-single_162"
     CDS             103811..104479
                     /product="Uncharacterized protein n=1 Tax=Sorangium
                     cellulosum (strain So ce56) RepID=A9GXB4_SORC5"
                     /codon_start=1
                     /transl_table=11
                     /translation="MNSPKYNRTYHLPWSKGATNDDKIATDIDNLINKKIIISEKMDG
                     SNTSLEYSGCFARTHSGPPTHLSFDGLKALHASVKYKIPENFQIFGEWLYALHSIPYK
                     ALPSYFMMFNVRDLFTNQWLSWEEVEMWAEELKVPTVPVLFKGTVTSMKEFQELTNHF
                     MTGPSCCGSPVREGIVIRVAGSFNDDEFPTHCMKMVRENHVTTDDHWKDQEIIKNCLK
                     NDNI*"
                     /db_xref="UniRef100_A9GXB4"
                     /db_xref="A0A0F9S9G7_9ZZZZ"
                     /db_xref="scl:sce6901"
                     /db_xref="A9GXB4_SORC5"
     gene            104505..104840
                     /locus_tag="S19_GE19_scaffold_251993_prodigal-single_163"
     CDS             104505..104840
                     /product="hypothetical protein"
                     /codon_start=1
                     /transl_table=11
                     /translation="MNHSIDSLRKLAQSDSNRFIQLLSSTKDVHVATMGAEILGEELD
                     EEIALPILMKLTRHINAIIREGALIGISALFYGKNFPPEIIERLIDISRNDPSTTLRE
                     YSKELLDFT*"
     gene            104837..105001
                     /locus_tag="S19_GE19_scaffold_251993_prodigal-single_164"
     CDS             104837..105001
                     /product="hypothetical protein"
                     /codon_start=1
                     /transl_table=11
                     /translation="MKLLRCIICRGEVDIIDDSTTVKKIKCKSCGFSNGEVSANKAPE
                     ILVIRKRISE*"
     gene            104998..105708
                     /locus_tag="S19_GE19_scaffold_251993_prodigal-single_165"
     CDS             104998..105708
                     /product="Uncharacterized protein n=1 Tax=Clostridium
                     hathewayi 12489931 RepID=N9XCE9_9CLOT"
                     /codon_start=1
                     /transl_table=11
                     /translation="MKNYDFSLDMTTDNSNSVILKNINPKSKVLEIGCAHGRMTKYLK
                     EILECYVCIAEINELGGEIAKNWADIGFVGDLGNVENNNYMFFDILIDKFGFDNYFDN
                     IIYADVLEHLHYPNYVLRQSKRLLSPNGSIWISIPNVAHNSVIIDLWNNKFEYRETGL
                     LDETHLRFFTEKSLRKMILSEGFSVEKEINLRNVVENTEFKNSYNDVPKEIIEALQQR
                     EFADVYQFVWNIKPLNGE*"
                     /db_xref="UniRef100_N9XCE9"
                     /db_xref="N9XCE9_9CLOT"
                     /db_xref="pmq:PM3016_549"
     gene            105709..106488
                     /locus_tag="S19_GE19_scaffold_251993_prodigal-single_166"
     CDS             105709..106488
                     /product="Uncharacterized protein n=1 Tax=Desulfomicrobium
                     baculatum (strain DSM 4028 / VKM B-1378)
                     RepID=C7LT20_DESBD"
                     /codon_start=1
                     /transl_table=11
                     /translation="MFYLSSCSIVKNEYPYILEFYKIHKHMGVENFLFFDRSTEGPPL
                     VELFKGQPDVTVIHFPEPKRHAHAWMEGVKYFRGKSKWVQFIDIDQVTVPMNTKDIKE
                     MLVPYEPYASLGLNWHSFGSSHRETEPDTNTSTYEAYTMRAIGNTPINNHIQSILQPD
                     RVQPVVWDDPHHPTVNPGETQINERFQKFNGPFNIPPSQNVGFIAHYYTRSREYWAKK
                     CAKLRADTGTTGGKLEEFNHHQDYMNVENDLTVSNIWKTIK*"
                     /db_xref="UniRef100_C7LT20"
                     /db_xref="dba:Dbac_0115"
                     /db_xref="C7LT20_DESBD"
     gene            106485..107186
                     /locus_tag="S19_GE19_scaffold_251993_prodigal-single_167"
     CDS             106485..107186
                     /product="SAM-dependent methyltransferase n=1 Tax
                     =Acanthocystis turfacea Chlorella virus NTS-1
                     RepID=M1I504_9PHYC"
                     /codon_start=1
                     /transl_table=11
                     /translation="MINPKNKYTDMQQNQYDNDAKKWTVSNRDPVVGSFDAHNAWKDY
                     DILFKNIDAHGKIALDFGCGPGRNIVKFSNLFDRIDGVDISDINLKNAELWVQQNGIK
                     IPSLYKNNGVDIAEVPSSHYDVVFSTICMQHICVHEIRYSLFSEFFRVLKDNGWISIQ
                     MGFGTSHPRTVGYFDNYYDAPGTNSMCDVRIENPQNLEDDLSKIGFKNFSFEIRPVGP
                     GDGHSNWIFFKAQKA*"
                     /db_xref="UniRef100_M1I504"
                     /db_xref="M1I504_9PHYC"
                     /db_xref="arp:NIES39_K04620"
     gene            107183..107629
                     /locus_tag="S19_GE19_scaffold_251993_prodigal-single_168"
     CDS             107183..107629
                     /product="Putative uncharacterized protein n=1 Tax
                     =Prochlorococcus marinus (strain MIT 9215)
                     RepID=A8G604_PROM2"
                     /codon_start=1
                     /transl_table=11
                     /translation="MIYIAHRGNLYGPNPDVENHPDQIELCIKSGFDVEIDVRFVDNK
                     WVLGHDEPQYEVGLWFLKKQGLWVHAKNMDAFVRLVDQIPINSFFHDTDDVVLTTHRW
                     LWVYPGKPLLHRKCIAVMPEKVPDYDIKHAAGICSDFVANYKDNYK*"
                     /db_xref="UniRef100_A8G604"
                     /db_xref="A0A0F9M1G8_9ZZZZ"
                     /db_xref="pmh:P9215_14221"
                     /db_xref="A8G604_PROM2"
     gene            complement(107633..108679)
                     /locus_tag="S19_GE19_scaffold_251993_prodigal-single_169"
     CDS             complement(107633..108679)
                     /product="Uncharacterized protein (Fragment) n=1 Tax
                     =Ganoderma sinense RepID=V5KVN9_9APHY"
                     /codon_start=1
                     /transl_table=11
                     /translation="MICQSCNKDSPRIIKHNCSACYNRHYQKNKRKIQKEKNKIILTN
                     LQKQILTGLMLGDGCIQFASSASTNPRLTITRSVQDKDYMLWIYNHLKNICSSQPFEY
                     EVFDKRTNKNYCSINLQSKSLECLKQVREDWYPNKIKTVSKDLELTDLTLLIWFLDDG
                     SFINRGSKFEIKLSTHGFHKDDVMFLSKLLSLKFKSHFRVHNDNNHYYIAGSSKSAIL
                     FIKEINSIFPQCMDRKKKWNDLILDQQFNSSKMEKINKYNYQICRFIVDNNYNKFTSV
                     DIASKYNWFKPNGSPNGIINSYLNSFEKDGLLSIIGRSFKREIVFDVTLFGKQEFKSI
                     LDRSKKYLDGYGLL*"
                     /db_xref="UniRef100_V5KVN9"
                     /db_xref="A0A0D4D396_9APHY"
                     /db_xref="anb:ANA_P10053"
                     /db_xref="V5KVN9_9APHY"
     gene            108737..110119
                     /locus_tag="S19_GE19_scaffold_251993_prodigal-single_170"
     CDS             108737..110119
                     /product="Predicted phosphatase/phosphohexomutase n=1 Tax
                     =Prochlorococcus marinus (strain MIT 9215)
                     RepID=A8G603_PROM2"
                     /codon_start=1
                     /transl_table=11
                     /translation="MTIKLIISDFDGCVIDCRELHFEALNKALESIDKKYIISQDEHV
                     KIFDGLSTKRKLKILSEVKGFPLDKSDDVNNLKQQYTTELLGKFDKLNYNIIEVVSKL
                     KSDGYVFYIASNAIRQTIELGLKRLGIYHLVDKIYSNEDVKNQKPHPEIYLKCMIDAG
                     VSPKETLIIEDSKHGREAAANSGAFVCGIDNSHSFTYEEIQKSINLANSVKKKHKWEG
                     QDVTVLIPMAGAGSRFQQQGFKLPKPLIDVNGKPMIQWVVENLNIKANFVFVVQKSHY
                     EQYNLGIILPLIAPNCKIVQTDGLTEGAACTALLAKEFINNNDHLLIANSDQFVEWDS
                     CDFMWHMISADADGGILTFEDNTLNPKWSFAKINNLGNVTEVAEKKPISNLATVGIYY
                     FKRGNEFCKFTEQMISKNIRVNNEFYICPIYNEYIESGKVIKTKNCEKMWGLGTPEDY
                     NIFLDNYKEK*"
                     /db_xref="UniRef100_A8G603"
                     /db_xref="pmh:P9215_14211"
                     /db_xref="88705067"
                     /db_xref="A8G603_PROM2"
     gene            110120..111685
                     /locus_tag="S19_GE19_scaffold_251993_prodigal-single_171"
     CDS             110120..111685
                     /product="Uncharacterized protein n=1 Tax=Pedosphaera
                     parvula Ellin514 RepID=B9XDE9_9BACT"
                     /codon_start=1
                     /transl_table=11
                     /translation="MSFDGKYHDWNQKRIKAIIDFYNYQFIFSKKVLDLGCGHADIGG
                     ALYRLGADLTAVDARQPHLQIAGKKFPGIKTVKADLDGNWPFHGKSFDIILDLGLLCH
                     LINIENHLNYVCSSADSFVLETAVCDSDDAQKIVSIPENKNVYDLSANGQANYVSAQY
                     IERVLADCGMEFKRLDSNKLNSGSYKYDWKVTNSNKCDINNRRLWFVVRKASGYKISD
                     DCKLISVPGVVSSKPLIPPKLLHNNIALPSRVLQNTNIPVAPPILAAPPPPDSSTILE
                     NKKLKVALCISGHLRTFEQNYQSVYANILSRFDCDVFIHTWDTLGLNHRHLDNLVSTI
                     STHQLMDRINKIYNPKKIVIETNRNFDITPIIKQRSFEHRDVSGILSMYYKIEECNKL
                     KSEYEKENNFKYDCVIRFRGDIFVESPLPIDNKTNFNYLYMPVYGNFGGLNDQFAFGG
                     SEIMDKYSSLYSNIENHLKNNAVMNPEKLLDFHVRALSIPLARFNFKYVIKRSNGLVQ
                     DNYLLEKALGFIR*"
                     /db_xref="UniRef100_B9XDE9"
                     /db_xref="B9XDE9_PEDPL"
                     /db_xref="bto:WQG_4260"
                     /db_xref="B9XDE9_9BACT"
     gene            111682..112368
                     /locus_tag="S19_GE19_scaffold_251993_prodigal-single_172"
     CDS             111682..112368
                     /product="Putative uncharacterized protein n=1 Tax
                     =Cafeteria roenbergensis virus BV-PW1 RepID=E3T542_9VIRU"
                     /codon_start=1
                     /transl_table=11
                     /translation="MKVALCLSGHMRKFTHTFPALHKYVIQPYQCDVFIHTWDVLGYT
                     CAYKSDGSLDRHPVSLSQINALYNPKKIIVDSTDFVNELLVQAKQYAPHLINIPKPVS
                     HMAGMFYKIYAANELKNFYEIESGIKYDCVIRCRPDLMFLHPLDMEKNLKHNTIYIPR
                     HISGHMWYTDQFAYGTPESMDLYSSLYFDIPSYFRQGGEYFPERFMEWGLRHKKLNAE
                     MRHAHFDVYR*"
                     /db_xref="UniRef100_E3T542"
                     /db_xref="E3T542_CROVB"
                     /db_xref="E3T542_9VIRU"
     gene            112383..112892
                     /locus_tag="S19_GE19_scaffold_251993_prodigal-single_173"
     CDS             112383..112892
                     /product="hypothetical protein"
                     /codon_start=1
                     /transl_table=11
                     /translation="MNIKQRVKLLKIIAQEVVPQKHSVSGSPQAFNLVNVYPNIIVGL
                     NQVNANRLSILFNIINQALYYTSDGQIDLSWMRSRNFNFGTTSVIDRDLKNLMEFCKL
                     VYNLLITNRGSTYKAALSAEDLENRVLNLMQSQYLNNLSSTKPNSQLSTKIPGNLKTI
                     ILDNLRLIK*"
     gene            112909..113691
                     /locus_tag="S19_GE19_scaffold_251993_prodigal-single_174"
     CDS             112909..113691
                     /product="Uncharacterized protein n=1 Tax=Ruminococcus sp.
                     CAG:330 RepID=R7FE57_9FIRM"
                     /codon_start=1
                     /transl_table=11
                     /translation="MPLSLKDRIDLYSEASNYKLLPKLPLIISVNGRAFSKATSLVDK
                     PYCPKLGECMFSTMMKLCVDIEGSIFAYHHNDEITIAVRNDQNIDTSPWYDNKIQKIC
                     SAVSSIATMHFNACANAVDLNLLGEPIFITEVFAVPTIAEATNAFVFKQQQNFQTAIQ
                     FSCFYELIKKYDKPTIKEMLFGLNIDEKVDLLKQECDIDFNNYPSAYRRGAACYKVPK
                     VVNGVMKNKWMINEDLPIFTKDQSFLSNIFKNGSDIFRYDSF*"
                     /db_xref="UniRef100_R7FE57"
                     /db_xref="A0A0F9SKV2_9ZZZZ"
                     /db_xref="ppy:PPE_03273"
                     /db_xref="R7FE57_9FIRM"
     gene            113698..113889
                     /locus_tag="S19_GE19_scaffold_251993_prodigal-single_175"
     CDS             113698..113889
                     /product="hypothetical protein"
                     /codon_start=1
                     /transl_table=11
                     /translation="MNPNIPNECNGCGKSLLLENLYVDDGCPCNTPRGVNFKPIKCTK
                     CKTDDCVKPGHQLKQLFGL*"
     gene            113886..114038
                     /locus_tag="S19_GE19_scaffold_251993_prodigal-single_176"
     CDS             113886..114038
                     /product="hypothetical protein"
                     /codon_start=1
                     /transl_table=11
                     /translation="MKRCFEFPNKKRYNTKRDAETAILLSDKAKSLYVYFCDTCNGWH
                     LSSNVF*"
     gene            114028..114417
                     /locus_tag="S19_GE19_scaffold_251993_prodigal-single_177"
     CDS             114028..114417
                     /product="hypothetical protein"
                     /codon_start=1
                     /transl_table=11
                     /translation="MFFNSVGILKYSDNPNKLVVEVDEEISRYYRYFVPKFINLKRQA
                     FPAHISVVRKENPLNMEFWGKYNNKEVDFVYENVIYNDEVYYWLSAFSPDLEKIRLEL
                     GLSNISDITCSPDKKHKFHITIGNLKK*"
     gene            114512..114586
                     /locus_tag="S19_GE19_scaffold_251993_prodigal-single_trna_
                     22"
     tRNA            114512..114586
                     /product="Thr"
     gene            114593..114666
                     /locus_tag="S19_GE19_scaffold_251993_prodigal-single_trna_
                     23"
     tRNA            114593..114666
                     /product="Thr"
     gene            114706..115365
                     /locus_tag="S19_GE19_scaffold_251993_prodigal-single_178"
     CDS             114706..115365
                     /product="HNH endonuclease n=1 Tax=uncultured bacterium
                     RepID=K2CGN0_9BACT"
                     /codon_start=1
                     /transl_table=11
                     /translation="MRKGLSASEAGKLGAIKSAEIAAIKKQQRIDDWNLDPKLCKHCK
                     LAISYEKRYNDFCSHSCSANFNNYLRNFSSPIKENNCLFCCKKLKEKGQSKYCSRKCM
                     YSFHWKETKSELLNTGIDNSAENIIGKRYLIELSNGKCQLCGLDKWQNQTMPLVLDHI
                     DGNAYNNLLSNLRVICNNCDALQPTFKSRNKGNGRFKRAERYMLEKQLFKNLEGFKFR
                     H*"
                     /db_xref="UniRef100_K2CGN0"
                     /db_xref="A0A0G0M6Y6_9BACT"
                     /db_xref="msa:Mycsm_05700"
                     /db_xref="K2CGN0_9BACT"
     gene            115883..116452
                     /locus_tag="S19_GE19_scaffold_251993_prodigal-single_179"
     CDS             115883..116452
                     /product="hypothetical protein n=1 Tax=Calothrix sp. PCC
                     7103 RepID=UPI000314899A"
                     /codon_start=1
                     /transl_table=11
                     /translation="MKFIEIVCANCNKNFQKDFREYKRQIKNAKYRFFCNRSCLASKR
                     NSENKPDQNTIKGQEKIKKLIDQFGGKTRRDQYSPFRWFILRAEFRNKKKHYDCNITV
                     EYLKNLWEDQKGICPLTGWNLLLPNSTRKAWKYKDPANASLDRIDNSKGYIEGNVRFV
                     AVMANYARNNFSDDQLIEFCKSVTNNKTL*"
                     /db_xref="UniRef100_UPI000314899A"
                     /db_xref="oac:Oscil6304_2109"
                     /db_xref="K9THC2_9CYAN"
                     /db_xref="UPI000314899A"
     gene            116449..116916
                     /locus_tag="S19_GE19_scaffold_251993_prodigal-single_180"
     CDS             116449..116916
                     /product="protein phosphatase n=1 Tax=Streptomyces
                     acidiscabies RepID=UPI000287E26D"
                     /codon_start=1
                     /transl_table=11
                     /translation="MIIIDDLDANEIIPGLWVGSKPPKGDFLHKNGYTHVVLCSTDYQ
                     LPSKDFPEVNVIHCPFEDNSNIMGGNTMALVFVTAKLVAEAHKAGGKVLVTCYAGINR
                     SALITALALRVLGYSAFFAIESIRSNRNKRCLENKVFERIASGANNSSEFYLG*"
                     /db_xref="UniRef100_UPI000287E26D"
                     /db_xref="S4M7W7_9ACTN"
                     /db_xref="sdv:BN159_3070"
                     /db_xref="UPI000287E26D"
     gene            116919..117023
                     /locus_tag="S19_GE19_scaffold_251993_prodigal-single_181"
     CDS             116919..117023
                     /product="hypothetical protein"
                     /codon_start=1
                     /transl_table=11
                     /translation="MIWPLKNLTPSIVGINSVGDFAYRKLESLHLHQF*"
     gene            117038..117352
                     /locus_tag="S19_GE19_scaffold_251993_prodigal-single_182"
     CDS             117038..117352
                     /product="hypothetical protein"
                     /codon_start=1
                     /transl_table=11
                     /translation="MINYKSQCATCGSSEGELSSLNFGKRFHMSGMTCAAVLKNKNTI
                     LQDKINAHIEHIKMLQNKKMSCKRSLISLPVQKKMEYGFGKEVMIIQKHYHVQLLCLL
                     GN*"
     gene            117426..117908
                     /locus_tag="S19_GE19_scaffold_251993_prodigal-single_183"
     CDS             117426..117908
                     /product="Uncharacterized protein {ECO:0000313|EMBL
                     :KKN65709.1};  TaxID=412755 species="unclassified
                     sequences; metagenomes; ecological metagenomes.;"
                     source="marine sediment metagenome.;""
                     /codon_start=1
                     /transl_table=11
                     /translation="MKYPLKDKNVSIPEMGAVGDFAFRRSFYYHPGIDLYCDYGQEII
                     AIEDGIVVNMETFTGPMATPPSPWWNETFSIMIEGASGVLGYCEVKPVPYIKVGVKVK
                     EGDIIATVIPVLKKDKGNGTTMLHFELYEHGSREHVTWVLDETKPTSLLNPRDLLSKF
                     *"
                     /db_xref="A0A0F9SFA2_9ZZZZ"
     gene            117958..118116
                     /locus_tag="S19_GE19_scaffold_251993_prodigal-single_184"
     CDS             117958..118116
                     /product="hypothetical protein"
                     /codon_start=1
                     /transl_table=11
                     /translation="MWYGKNSSKYDDDWCPTIVIVKDCGCERREYIKELTKELENHFS
                     EVLEQDDE*"
     gene            118194..118538
                     /locus_tag="S19_GE19_scaffold_251993_prodigal-single_185"
     CDS             118194..118538
                     /product="hypothetical protein"
                     /codon_start=1
                     /transl_table=11
                     /translation="MNYYNICKVNFVGKINGLSEMSRKTSKILAAKKNLSSHKKDILK
                     RRKVILGDDIRHHLLAYAFLLGKKYHDLESKCAEDNKPSVEHIFDIIKLHVSSYDFRK
                     INIETIKEWLSQ*"
     gene            118546..118839
                     /locus_tag="S19_GE19_scaffold_251993_prodigal-single_186"
     CDS             118546..118839
                     /product="hypothetical protein"
                     /codon_start=1
                     /transl_table=11
                     /translation="MNIRGLTYKTDIENLFKDCPQNITWYDQADWLKKTYSKEYLATI
                     FKSLYRDLCTITDFDSNDPAADYIRDCLDPICLAGDADLFREKIREVLDERGE*"
     gene            118935..119186
                     /locus_tag="S19_GE19_scaffold_251993_prodigal-single_187"
     CDS             118935..119186
                     /product="Uncharacterized protein {ECO:0000313|EMBL
                     :KKL50215.1};  TaxID=412755 species="unclassified
                     sequences; metagenomes; ecological metagenomes.;"
                     source="marine sediment metagenome.;""
                     /codon_start=1
                     /transl_table=11
                     /translation="VQFGFDHSVIYNEWYKKSNYLGLLSVRDEYELHQLIEKAIAQNI
                     KFSVFREPDIGNKITAIAIEPGPVSKKFCSKIKLALRSK*"
                     /db_xref="A0A0F9EYV9_9ZZZZ"
     gene            119229..119307
                     /locus_tag="S19_GE19_scaffold_251993_prodigal-single_trna_
                     24"
     tRNA            119229..119307
                     /product="Sup"
     gene            119313..119386
                     /locus_tag="S19_GE19_scaffold_251993_prodigal-single_trna_
                     25"
     tRNA            119313..119386
                     /product="Pseudo"
     gene            119387..119857
                     /locus_tag="S19_GE19_scaffold_251993_prodigal-single_188"
     CDS             119387..119857
                     /product="Uncharacterized protein n=1 Tax=Acaryochloris
                     marina (strain MBIC 11017) RepID=A8ZK69_ACAM1"
                     /codon_start=1
                     /transl_table=11
                     /translation="MKLILTIDLIPKTSFFNNVRSALSKNEWDKIRKQVYEKAYYVCE
                     ICGDVGPQHPVEAHEVWEFNDKTSTQKLVRMIALCPNCHLVKHMGFAIINDKQDVAFK
                     HFSKVNKLKKDDAQQEIDKAFEVWDKRSKKNWKLDLTHLSEYGIDAEKIKEKKT*"
                     /db_xref="UniRef100_A8ZK69"
                     /db_xref="amr:AM1_A0059"
                     /db_xref="A8ZK69_ACAM1"
     gene            119826..120128
                     /locus_tag="S19_GE19_scaffold_251993_prodigal-single_189"
     CDS             119826..120128
                     /product="hypothetical protein"
                     /codon_start=1
                     /transl_table=11
                     /translation="MPRKSKKRKHKKPIPKERLLLSAKDIDYYISSKYGVDGEDFWKW
                     FFSELDVNIVDLASEPSPDENYLAYKFPEYFSILKEDFIECADDDKIIEIENDLFN*"
     gene            120142..120217
                     /locus_tag="S19_GE19_scaffold_251993_prodigal-single_trna_
                     26"
     tRNA            120142..120217
                     /product="Arg"
     gene            120255..120971
                     /locus_tag="S19_GE19_scaffold_251993_prodigal-single_190"
     CDS             120255..120971
                     /product="Nucleotidyl transferase n=1 Tax
                     =Caldicellulosiruptor obsidiansis (strain ATCC BAA-2073 /
                     strain OB47) RepID=D9TGU2_CALOO"
                     /codon_start=1
                     /transl_table=11
                     /translation="MKNGIILAGGTGSRLFPLTHVVNKHLLGVDGKFIIDYPINTLKQ
                     MGVENVTVILGGAHFSQVVGYLQDGARYGMNFNYVYQGEPKGIAHAISLCKRYVSDQD
                     EFSVILGDNIYENPVNWQPYSGSAQIVLHKHPELTRFGVASLDLGEIVNIQEKPKTIN
                     SNYDNYAITGCYLFTNEYFDFFKKMTPSARGEYEITDIINSYNKESKLEWTSVDGLWS
                     DAGTHESISYVNDYFYNKRK*"
                     /db_xref="UniRef100_D9TGU2"
                     /db_xref="cob:COB47_0051"
                     /db_xref="82404097"
                     /db_xref="D9TGU2_CALOO"
     gene            120978..121805
                     /locus_tag="S19_GE19_scaffold_251993_prodigal-single_191"
     CDS             120978..121805
                     /product="hypothetical protein id=95845 bin=ACD63 species
                     =ACD63 genus=ACD63 taxon_order=ACD63 taxon_class=ACD63
                     phylum=OD1 tax=ACD63 organism_group=OD1 (Parcubacteria)
                     organism_desc=OD1"
                     /codon_start=1
                     /transl_table=11
                     /translation="MKICSIGNGFIASHLKYESINSRLELDSKQIGSLLDTHKPDVLV
                     NCVGKTGRPNIDWCESHKEETAAINTALPILLAEECAKRSIHLIHIGSGCIFFGDSPN
                     KKWFDIDPGWKETDFANPKSFYSKTKYACDLVLGNMDNVTTLRIRMPISSKNDQRNLL
                     NKLKGYSQIIDIPNSMTFVNDLVRCIDWAAKEHHTGIFHVTNPEPLNAVQIMREYQKY
                     VPTHSFSTISEEELDKLTLAKRSNCILDSSKLSEKGFEMSASKEALANCMKEYIKNI*"
                     /db_xref="ACD63_10_21"
                     /db_xref="vba:IMCC26134_07505"
                     /db_xref="89892904"
     gene            121819..122013
                     /locus_tag="S19_GE19_scaffold_251993_prodigal-single_192"
     CDS             121819..122013
                     /product="Uncharacterized protein {ECO:0000313|EMBL
                     :KKN67673.1};  TaxID=412755 species="unclassified
                     sequences; metagenomes; ecological metagenomes.;"
                     source="marine sediment metagenome.;""
                     /codon_start=1
                     /transl_table=11
                     /translation="MSNNNLTIDLKARKDVDGQTFYVGKIKAPLLIDCSKGAVFLVFV
                     SDQGGEQLQIAMMNNKDIDD*"
                     /db_xref="A0A0F9VPE4_9ZZZZ"
     gene            122006..122278
                     /locus_tag="S19_GE19_scaffold_251993_prodigal-single_193"
     CDS             122006..122278
                     /product="hypothetical protein"
                     /codon_start=1
                     /transl_table=11
                     /translation="MTKMHFEDLWEKCENYHKSNEDQNSPLNMDELIMKIGLYQSLNE
                     KPNISKNDLKTIKSRLLGEILFSISNISLKDDINVYQAMLDALNSR*"
     gene            complement(122281..122706)
                     /locus_tag="S19_GE19_scaffold_251993_prodigal-single_194"
     CDS             complement(122281..122706)
                     /product="hypothetical protein"
                     /codon_start=1
                     /transl_table=11
                     /translation="MSDKEILKKLYKIAVNQQKIQNRILEKLGFDMSTVDAALRKLGT
                     DTATKWLADNNISGDAKVFLSRDSAEPTATKANYDVDVKLTVNSQEAKAKAEDPKYGL
                     ISRLRNNFSLAAADSNSPLFGSSAEFTITVIVGTVSPIK*"
     gene            complement(122718..123158)
                     /locus_tag="S19_GE19_scaffold_251993_prodigal-single_195"
     CDS             complement(122718..123158)
                     /product="Marine sediment metagenome DNA, contig:
                     S01H1_L03983 {ECO:0000313|EMBL:GAF78981.1}; Flags:
                     Fragment;;  TaxID=412755 species="unclassified sequences;
                     metagenomes; ecological metagenomes.;" source="marine
                     sediment metagenome.;""
                     /codon_start=1
                     /transl_table=11
                     /translation="MDKCCKVAALYIATLKAMALIHQHNHWTTKGDNFYGDHLLFERL
                     YDSALENLDTAAEKFLGIFGEECLNFSLQADLLNKVLSKYKNVSNQPAALSLKIEKDF
                     IKLSQDSYKCFEDEGKLTLGLDDMIMSISSQREESVYLLQQTIK*"
                     /db_xref="X0SV38_9ZZZZ"
     gene            123343..123690
                     /locus_tag="S19_GE19_scaffold_251993_prodigal-single_196"
     CDS             123343..123690
                     /product="hypothetical protein"
                     /codon_start=1
                     /transl_table=11
                     /translation="MKKQKTTKPFYFKDKTHLQMIEQLNMDYPINLKYNEDLVERVHN
                     RYPLIDKAQVGFIIKLIFQSIRELLVMGKILNFNKLFFDTKLFVIDKKKNGNILPTLK
                     VKISTPPPMRKSK*"
     gene            123687..124007
                     /locus_tag="S19_GE19_scaffold_251993_prodigal-single_197"
     CDS             123687..124007
                     /product="hypothetical protein"
                     /codon_start=1
                     /transl_table=11
                     /translation="MTEDLFNDDYDLDQNDGDINVNKFMENKASFTNDKLCDIIAANR
                     YLNINEEVTILCMEELSNRRSNGDNFDFESTINSKLQELPPLDNVSLDLRLLVKQLNN
                     SIKG*"
     gene            124009..124545
                     /locus_tag="S19_GE19_scaffold_251993_prodigal-single_198"
     CDS             124009..124545
                     /product="hypothetical protein"
                     /codon_start=1
                     /transl_table=11
                     /translation="MNVKLTNEIVRHIFSNFGIVKTDFVNLESSKSLMDKSYLLTDKI
                     KLDNDGAVVTNNVWGCQMSADQQLITILLGDVSIQDDLGFVLLINMSSAPTYAIYFSP
                     SLSDVPYESALITCSVEDNKWFVCNTHLQATFLAAMEQIRDINFSWRKAENYNEQFVS
                     LLSFIEYYDSLFEENNEG*"
     gene            124535..124990
                     /locus_tag="S19_GE19_scaffold_251993_prodigal-single_199"
     CDS             124535..124990
                     /product="hypothetical protein"
                     /codon_start=1
                     /transl_table=11
                     /translation="MKGKKIDSDFLSLFIEECVNNSKSSTEEIVNEARSRISEIDKKI
                     VEVERLKTVRSKLLDVITTFEPKVKQSKSDDAKILALYNMHYSDLCKDICLKLKSAPI
                     KISALISDKNSNYIFCIKQLIEHKVLKKTGEILSHGEMYDLYLDKVLKV*"
     gene            124987..125328
                     /locus_tag="S19_GE19_scaffold_251993_prodigal-single_200"
     CDS             124987..125328
                     /product="hypothetical protein"
                     /codon_start=1
                     /transl_table=11
                     /translation="MNIDSKTNIDKRTFWRYVNSKVDRNIHSAHILSVINILFEEIIS
                     DLKAGKEIKMFNFGSLSLVKVLPRMYHDLRYHKMMYSAGNKKLSFKISKKIRDQIIKK
                     LDLDKTFGDIK*"
     gene            125325..125699
                     /locus_tag="S19_GE19_scaffold_251993_prodigal-single_201"
     CDS             125325..125699
                     /product="hypothetical protein"
                     /codon_start=1
                     /transl_table=11
                     /translation="MRRGARETYFVCSGIVQDKLVNRVISSNSPSEASQIYFDENHIV
                     PQEILGPFYKKRTQIIETTRELKLTSQIKKAVYNDWQVNAFILQEPENYAYLVFLKRV
                     DDKKISPPKGVIIVPISDLRIL*"
     gene            125702..126052
                     /locus_tag="S19_GE19_scaffold_251993_prodigal-single_202"
     CDS             125702..126052
                     /product="DnaK suppressor protein id=3981759 bin
                     =GWC2_CP_Nitrospirae-rel_42_7 species=Thermodesulfovibrio
                     yellowstonii genus=Thermodesulfovibrio
                     taxon_order=Nitrospirales taxon_class=Nitrospira
                     phylum=Nitrospirae tax=GWC2_CP_Nitrospirae-rel_42_7
                     organism_group=Nitrospirae"
                     /codon_start=1
                     /transl_table=11
                     /translation="MNKLFVEKMKKTLLEEKASIISKANQELNVDTEGDETDEIQANM
                     LIELNAQLETRDVSRLTEINNALQKISESTYGLCEDCGDAISEKRLTFNPYFLTCISC
                     AEEREFEAKQKKRS*"
                     /db_xref="gwc2_scaffold_2294_23"
                     /db_xref="bmx:BMS_2210"
                     /db_xref="86235234"
     gene            126054..126659
                     /locus_tag="S19_GE19_scaffold_251993_prodigal-single_203"
                     /gene="clpP1"
     CDS             126054..126659
                     /gene="clpP1"
                     /product="clpP1; ATP-dependent Clp protease proteolytic
                     subunit (EC:3.4.21.92)"
                     /codon_start=1
                     /transl_table=11
                     /translation="LNTLVLESTELGDAPIDVYNKLSNNRILFIFGEISDSLATYISA
                     SLMQKDTEDPEKKITLFINSRGGDIRNVFMIYDTMQMISAPVETICMGMALDEAAVIL
                     SGGTSGMRLATKNSVIAVGQLVHDWYTQSNLTDAKKILDQFVLDNKKMMEIFAKSSNK
                     PLKQVMDDFERRVFMNASQACKYGLIDKEVSFTKKVSNAKS*"
                     /db_xref="clt:CM240_1069"
                     /db_xref="W6RV74_9CLOT"
                     /db_xref="gwf2_scaffold_48_173"
                     /db_xref="3.4.21.92"
     gene            126646..127224
                     /locus_tag="S19_GE19_scaffold_251993_prodigal-single_204"
     CDS             126646..127224
                     /product="ATP-dependent Clp protease proteolytic subunit 2
                     {ECO:0000255|HAMAP-Rule:MF_00444}; EC=3.4.21.92
                     {ECO:0000255|HAMAP-Rule:MF_00444};; Endopeptidase Clp 2
                     {ECO:0000255|HAMAP-Rule:MF_00444};  TaxID=269084
                     species="Bacteria; Cyanobacteria; Oscillatoriophycideae;
                     Chroococcales; Synechococcus.;" source="Synechococcus sp.
                     (strain ATCC 27144 / PCC 6301 / SAUG 1402/1); (Anacystis
                     nidulans).;""
                     /codon_start=1
                     /transl_table=11
                     /translation="MPNHNDEISFASFQRYAETYVTLSKERQIFLSEDVTQELAADLS
                     ALLLYYDNENSELPITLFINTNGGDTSGLSNIYDVMQMISAPIKTVCLGKCYSAGAVL
                     LAAGSKGERYALKNSKIMIHGIQFVFPIPGDDILTSKNYFNFIKDNNDNIMKILSLHT
                     GQSLEKLKEDCKQDLYLTPKQALEYGLIDNIL*"
                     /db_xref="CLPP2_SYNP6"
                     /db_xref="gwd2_scaffold_2356_9"
                     /db_xref="syu:M744_03535"
                     /db_xref="3.4.21.92"
     gene            127221..127916
                     /locus_tag="S19_GE19_scaffold_251993_prodigal-single_205"
     CDS             127221..127916
                     /product="Putative uncharacterized protein n=1 Tax
                     =Methylobacterium extorquens DSM 13060 RepID=H1KCR0_METEX"
                     /codon_start=1
                     /transl_table=11
                     /translation="MKNLSLVSFVGIDVLTDLREIKEWESHIPCEFGILHSESQTGNR
                     YPSYKFCELYLKWATLKNVKTSLHLCGSEVINKFISNDPQIINLCKVAGRTQLNINIS
                     KFKDYNELADKILDVTFKHNLTVILQQNATKKSFNEVIFSKINKDTKINFLHDSSGGF
                     GRVISKVLPPDPEHFTGYAGGIKPENVSDIVKLIEENNPSGSSYYIDMESGIRENNLF
                     SLKKCREIIDNLK*"
                     /db_xref="UniRef100_H1KCR0"
                     /db_xref="H1KCR0_METEX"
                     /db_xref="mea:Mex_2p0605"
     gene            127994..129454
                     /locus_tag="S19_GE19_scaffold_251993_prodigal-single_206"
     CDS             127994..129454
                     /product="hypothetical protein"
                     /codon_start=1
                     /transl_table=11
                     /translation="MEKLARKKSQDPIQEKLREKKSLWNKEVSEFIDNLIHLKKMMNG
                     WPSKFHMERSSIGAPLPKSPETIIGALAGDFQDIANKGNDIVSSQIAYSQSRRKKTAP
                     SGAPQPHVASLDYDLVAEASNPLSRLLSKTKGPFWGKSPEARHRKYRLTMLKMCAKLE
                     DRFEILESEIMSKGAESIFKSFQIFEKISSDVQGLEEELSAYISGIVPFNEKPAELPK
                     DIKTYEASKAKEVGKLTDVLPERASEIAPPEEAKVMEAGLSFQDIFPLVEDFNKNRFN
                     FTEFDHQLFNALRVLSVRFSVALATKKADNALFSQIKDTYYKLLNDLKGKLNVEGSSF
                     EELKRNKKAAESLDNINKFAQSMLKKWLGKTRHFLSSDETTAKRSDIVTISERSRERL
                     QRIMDSLEDKIDHKFLEKEISILKSDIAGMNLVFNPLLRSIKELKFDKPFIDLLEGKR
                     VLDYDTDLSEGNKDLLKKKLEQERLRELLKMYRGMK*"
     gene            129451..129822
                     /locus_tag="S19_GE19_scaffold_251993_prodigal-single_207"
     CDS             129451..129822
                     /product="Uncharacterized protein {ECO:0000313|EMBL
                     :KKN67654.1};  TaxID=412755 species="unclassified
                     sequences; metagenomes; ecological metagenomes.;"
                     source="marine sediment metagenome.;""
                     /codon_start=1
                     /transl_table=11
                     /translation="MKTGYVYLNNSLFPTILAISAEEQANGLMYQEWPPPVMSFVYSS
                     PQLNRFWMKNTPSPLDIIFCCNGEIKEMCAGEPHSTTALGSVTSDLVIELPRGTVDLI
                     GLKVGHKVGLVSPTISEILKK*"
                     /db_xref="A0A0F9SKR5_9ZZZZ"
                     /db_xref="cthe:Chro_2050"
     gene            129902..130900
                     /locus_tag="S19_GE19_scaffold_251993_prodigal-single_208"
     CDS             129902..130900
                     /product="FtsK/SpoIIIE family protein n=1 Tax=Leptotrichia
                     sp. oral taxon 225 str. F0581 RepID=U2WHH3_9FUSO"
                     /codon_start=1
                     /transl_table=11
                     /translation="MENIHNFNSILNLFKIKALCVDYKSSDNYCSYDLRLHNNAKVKD
                     IQKYSDEISLALKSPCKPNVRILHNEGIVRLEFVTPQTKPLKLFDYFTNDNIPSVEIP
                     CLLGKRLDGKPVWMDLAQNPHLLIAGTTGSGKTTLVHNIIANLFNYNNVKLFLSDPKN
                     IEFSEYDNRIKSSNLEVVYSYADTVLLLEELVALMETRYKDIRNGLNPKVLPHIVFII
                     DEFADLIMQDEGNVFNDLLCRLAQKSRAAKIHLIIATQRPSVSIINGAIKANFPARIA
                     CRVSSHIDSKVILDSVGAENLLGKGDALLRDNSRYLDRFQIAYTNASEVCNYFGDK*"
                     /db_xref="UniRef100_U2WHH3"
                     /db_xref="A0A0F9VPC6_9ZZZZ"
                     /db_xref="smf:Smon_1370"
                     /db_xref="U2WHH3_9FUSO"
     gene            130897..132228
                     /locus_tag="S19_GE19_scaffold_251993_prodigal-single_209"
     CDS             130897..132228
                     /product="Uncharacterized protein {ECO:0000313|EMBL
                     :KKN67652.1};  TaxID=412755 species="unclassified
                     sequences; metagenomes; ecological metagenomes.;"
                     source="marine sediment metagenome.;""
                     /codon_start=1
                     /transl_table=11
                     /translation="MITYNLLDIDDLVDKFIKDSYSGIYNLHKYYYKTDSEVSLQALL
                     LSLKEELKTGSVSFLNKNSSTDGLYPYLFYIVNAYCKKNAVILPKKKHDYICPGCLFN
                     GQESILELYKNFVCHECSNNLKSEQDPKKKLLYKSFALHSKGGYRCPNCSRFLPDSIS
                     SNEEITCPYSDCIFSGSVSTLKKMHHPSTSYIPEVSVLDHNVNGASPKDIIPATDNSP
                     LESLENKENEKMVYDLLVSVIDSQKSLVHYNSSDSTSYHKVMVYQAISNLLEKYRQDM
                     IDYLIYDSRSGGFQHKIFQEYISLLEKELPLVFKKNGKVYRIESLLDDNLDLFKGISE
                     FSAIINENSEIKNNTSEFYIGGRKGSITRPYYIGKVLSVVNSLTKESLTSSIKEYSFN
                     KIKMQNVVPGTPVIVTHLRVIPHYQMGGMVYINRIRKKIVDKAKSSLSRLQ*"
                     /db_xref="A0A0F9SYA7_9ZZZZ"
     gene            132225..132617
                     /locus_tag="S19_GE19_scaffold_251993_prodigal-single_210"
     CDS             132225..132617
                     /product="hypothetical protein"
                     /codon_start=1
                     /transl_table=11
                     /translation="MIKITISNSSIFRGRCLHCGDFPQMFFDIINSLYKVSPQKMSRV
                     YVHKLFGMVDKFIVWEVTTKIPNLSFKVNHHKIHKKNPRFVTTDYISCGCGKTKWALN
                     DIYPKFTSKNKCGKYGVSTKIVNHYECK*"
     gene            complement(132595..133002)
                     /locus_tag="S19_GE19_scaffold_251993_prodigal-single_211"
     CDS             complement(132595..133002)
                     /product="hypothetical protein"
                     /codon_start=1
                     /transl_table=11
                     /translation="MMSKNKIINFFEEALSDINCQNDTKSYIVGIYGKYISATHDLSK
                     DSITLLFAQARNNHDFFAYQNLGDWIFYKNTIFKDDSINKEYYDTIARLSYNSCYKLI
                     NKKWKLFEELSDNLIKIEYEVKNKLTPIYIHND*"
     gene            133035..134819
                     /locus_tag="S19_GE19_scaffold_251993_prodigal-single_212"
     CDS             133035..134819
                     /product="DNA topoisomerase I (EC:5.99.1.2)"
                     /codon_start=1
                     /transl_table=11
                     /translation="MKTLVIVESPSKADKIQNYLGKGYIVLASKGHITDLAKGGRFGI
                     GVDVNNSFKPHYVLMDDKIETLDHLIKVGKNCDQIFVASDPDREGEAIAWHLAKRLED
                     LGKPIKRMVFNEIKKDKLLKAVKDVRDINLDLFHAQEARRILDRLVGFMASPFLMSFY
                     GPKLSAGRVQSVVTRMVIDREREIESFVPETFWTIQVALSADNKNGFATKYSGKLIDL
                     KSAETIRDKVSDKSASFVVSEVLAEEEKKNPPPPLVTSSLQQIMSKVHGFGADRTMKA
                     AQALYEGGYCTYIRTDSVRVGDEALEEVRTWLKDNKYDVPKKPNVYKNKDAAQDAHEC
                     IRPSDISLLPQENYAMIDPDEKLVYETIWKYFIASQMQPAVYNTLKLTAKLSSSKDVE
                     VKASGKALKSEGFMKILGLSDDSKIDIPNLNKGDVLNLFGKNPVKMEKKQTQPPARYS
                     EDKLIKELVNRNIGRPATYAELLSKITLRNYVEKKGNVYHATDLGKKITDVLAKYFTF
                     MDYNYTSNMEQQLDEIESGKINHTDMLKKFYPSFKQEIDQAYIDNGGCLCDKCKSPMV
                     TKTAKTNGERFLACSAYPKCQFTKSTVK*"
                     /db_xref="ctx:Clo1313_1760"
                     /db_xref="UniRef100_A3DCL9"
                     /db_xref="A0A0F9SYA2_9ZZZZ"
                     /db_xref="A3DCL9_CLOTH"
                     /db_xref="5.99.1.2"
     gene            134850..136151
                     /locus_tag="S19_GE19_scaffold_251993_prodigal-single_213"
     CDS             134850..136151
                     /product="Uncharacterized protein (Fragment) n=1 Tax
                     =Mycosphaerella graminicola (strain CBS 115943 / IPO323)
                     RepID=F9XAN7_MYCGM"
                     /codon_start=1
                     /transl_table=11
                     /translation="MEKQLNCMTPADVEKQEHLSSDLLNLVYSHITCPPDRPPSNFID
                     LMDWVKKHFEDHLKAKKPPMKVVNNRIIIDGQFLVFCKENNVKVTPLYSDSIVSWKTD
                     HDFEKFFAQGVFLIEGNGFSFIHAALFHKGNQNEDEISFFVIVSQENYEKYVSFRNSF
                     DEWIVQRDRSNLQIRVIDGEDIPYTQDNSWEDLFLPSDIKEDIRNLVEGFLASKDFYH
                     KNKIPWKRGFLLYGQPGNGKTSIIKTIMSSYNFKPVTIVPGANDDAVREAFSYAEEQS
                     PSLLFFEDLDSLLEKSVDISSFLNLMDGVSAKNGILVIATANDIGKLKTNLTQRPSRF
                     DRKFEIPLPNQEMAYIYLKRWFGNLIAATKCRAIAKVAVSNKLSYAYLKDIYVSSMFE
                     ALSNNRKVPIEKDIKNALEQIIKEKNVLNGNVINIDKYFNK*"
                     /db_xref="UniRef100_F9XAN7"
                     /db_xref="bcl:ABC0519"
                     /db_xref="86837940"
                     /db_xref="F9XAN7_MYCGM"
     gene            136174..136524
                     /locus_tag="S19_GE19_scaffold_251993_prodigal-single_214"
     CDS             136174..136524
                     /product="Uncharacterized protein {ECO:0000313|EMBL
                     :KKN67646.1};  TaxID=412755 species="unclassified
                     sequences; metagenomes; ecological metagenomes.;"
                     source="marine sediment metagenome.;""
                     /codon_start=1
                     /transl_table=11
                     /translation="MREDSYKRNKKSKKNVKSQDSYVPDVGTAPSEFAHIEPVQAKPL
                     EVIVYNNNFDKALRAFRALVQKERILSAYKEKQSYEKPSDRKRRKKNEAKRKLSENNR
                     PSRSFKNSKNDELV*"
                     /db_xref="A0A0F9V2A4_9ZZZZ"
                     /db_xref="CSP2_16ft4sub_bin3_scaffold_7_21"
                     /db_xref="rpt:Rpal_4529"
     gene            136536..137192
                     /locus_tag="S19_GE19_scaffold_251993_prodigal-single_215"
     CDS             136536..137192
                     /product="hypothetical protein"
                     /codon_start=1
                     /transl_table=11
                     /translation="MSNGGVKFYKNPHRSDGEDNKKYTPQYQLMGVVPEQGDGMSFVP
                     SMVKIANPSLADNPRTRQPSIRLDEESDTEPNEYGSGNGLVNIGNHQEQAWVGEGDHI
                     YDDISDLDIDPNHPMIDNNDYVMQEDPLPEKQFFSKNDFLEALGKDVLDSLSSLKNDD
                     YVIMYDNTLVGVGSHSDIESILNSLIFGEHPVCNNKPISPDRISVFKKIPIKVGAFVG
                     *"
     gene            137196..137930
                     /locus_tag="S19_GE19_scaffold_251993_prodigal-single_216"
     CDS             137196..137930
                     /product="Uncharacterized protein {ECO:0000313|EMBL
                     :KKN67644.1};  TaxID=412755 species="unclassified
                     sequences; metagenomes; ecological metagenomes.;"
                     source="marine sediment metagenome.;""
                     /codon_start=1
                     /transl_table=11
                     /translation="MENGSRKASDLLLEMENKIETLLHLVRSQDLNIKVLSNKLNSLY
                     EKLDNLNVKQADLPKIEAVDTPLPVSTIFGDRQMDNRQVMIQASNSIPVEQVPQGFRR
                     TSRPETYAGDDAYLPNNQEQFVEKEAEVVVNKKPPVKEKPKKKENVNPPDAPTIPVQQ
                     RMVDKNGKSLFLADIEVLNHETGEVIYKTRTNGAGKWMAALVPGKYKVKLKKREALTK
                     EQVDVVQDIVIDGTQSPLELPMVIVK*"
                     /db_xref="A0A0F9SKQ5_9ZZZZ"
     gene            137948..138460
                     /locus_tag="S19_GE19_scaffold_251993_prodigal-single_217"
     CDS             137948..138460
                     /product="Putative restriction endonuclease n=1 Tax
                     =uncultured bacterium 293 RepID=E3T633_9BACT"
                     /codon_start=1
                     /transl_table=11
                     /translation="MSKKTLLLNASYEVLSFIPERKVYKLLFKDKVEVVSTWDENITW
                     GSGRVKYPAILRLKKHVRRNFFNSNFSRKALVKRDRSMCQYCGVKLTASQITIDHVLP
                     RAQGGITSFTNCVTCCHACNNKKADRTPDEAGMVLLKKPTHPSFSAAHYVSEPQEYWH
                     DDWDGFLSHS*"
                     /db_xref="UniRef100_E3T633"
                     /db_xref="lfp:Y981_02275"
                     /db_xref="33280716"
                     /db_xref="E3T633_9BACT"
     gene            138520..139290
                     /locus_tag="S19_GE19_scaffold_251993_prodigal-single_218"
     CDS             138520..139290
                     /product="hypothetical protein n=1 Tax=unclassified
                     candidate division KSB1 RepID=UPI00035C9E72"
                     /codon_start=1
                     /transl_table=11
                     /translation="MKICCICNIEKTDDCFYPSILKNRLSKCKDCFSDYYKKNKQKIQ
                     QYKNKYWQENKEALYKYKKQWRKKYLNVLKICPIHKVEYYSEECNICSGIRNKIYKNT
                     HKKEIKEYQKSYASKNRDKININYKKRREKDPIYNLRRIISNSVYSMIKKQKCIKRGS
                     ISKYLPYSIQELREHLEKQFESWMNWYNHGKYIAEKWDDNDQSTWTWQIDHIIPQSKL
                     PYTSMLDDNFKKCWSLDNLRPLNAKQNVIDGTTKSRHF*"
                     /db_xref="UniRef100_UPI00035C9E72"
                     /db_xref="A0A0F9S2Q9_9ZZZZ"
                     /db_xref="put:PT7_P051"
                     /db_xref="UPI00035C9E72"
     gene            139377..139643
                     /locus_tag="S19_GE19_scaffold_251993_prodigal-single_219"
     CDS             139377..139643
                     /product="Tax=RBG_13_Bathyarchaeota_38_9_curated"
                     /codon_start=1
                     /transl_table=11
                     /translation="VFKKWEIAMTTYNCIVCAEECNEDEMQSVALSKINSTKFKICQN
                     CLDKCDPADDYRTAREIINSYLNFSEAKSLLKEAQEIVDSYKKL*"
                     /db_xref="86698715"
     gene            complement(139638..139796)
                     /locus_tag="S19_GE19_scaffold_251993_prodigal-single_220"
     CDS             complement(139638..139796)
                     /product="hypothetical protein"
                     /codon_start=1
                     /transl_table=11
                     /translation="MDSLFPIIIESIKENDKKKGPIPIQLELEIPDYYINQQDEKEEP
                     SSEVIQIL*"
     gene            139833..140039
                     /locus_tag="S19_GE19_scaffold_251993_prodigal-single_221"
     CDS             139833..140039
                     /product="hypothetical protein"
                     /codon_start=1
                     /transl_table=11
                     /translation="MKCLTCQSLNFQVTHKKCIKCQGAVNDTLSVLCETCSTSNKICA
                     VCLKKVQNAVTKKYYYGGCKICGK*"
     gene            140067..140594
                     /locus_tag="S19_GE19_scaffold_251993_prodigal-single_222"
     CDS             140067..140594
                     /product="peptide deformylase; K01462 [EC:3.5.1.88] id
                     =16596 bin=ACD1 species=ACD1 genus=ACD1 taxon_order=ACD1
                     taxon_class=ACD1 phylum=OD1-i tax=ACD1
                     organism_group=OD1-i organism_desc=OD1-i"
                     /codon_start=1
                     /transl_table=11
                     /translation="MLITNNEDLLRVHCDPVSADEVGELIATLETELIYQNKLGRGGI
                     GLAAPQIGLAKDIAIIRLNDTNINLVNCQMVKSYDPTIFRQEGCLSFPGRVEDTTRFQ
                     EILIKDDLFYPNGFVATGLLAVVCQHELDHLNKTLFMDRAIPKQQPIIVKTKQKPNEP
                     CLCGSGKKYKKCCGF*"
                     /db_xref="ACD1_6_17"
                     /db_xref="A0A0F9SFC8_9ZZZZ"
                     /db_xref="hhl:Halha_0881"
                     /db_xref="K01462"
                     /db_xref="3.5.1.88"
     gene            140609..140803
                     /locus_tag="S19_GE19_scaffold_251993_prodigal-single_223"
     CDS             140609..140803
                     /product="hypothetical protein"
                     /codon_start=1
                     /transl_table=11
                     /translation="MSDDKEKYETFLINLLVRVTVIEKVLLENKIVTEDFLLSEASNL
                     TEQIVKSIKDNLEKQAVNKN*"
     gene            140805..141104
                     /locus_tag="S19_GE19_scaffold_251993_prodigal-single_224"
     CDS             140805..141104
                     /product="Thioredoxin n=1 Tax=Coprobacillus sp. CAG:826
                     RepID=R7DPJ6_9FIRM"
                     /codon_start=1
                     /transl_table=11
                     /translation="MIYITDEKEIDFNEGKVVLYFYSDWMPFNKKMLNMLAKMEEEHT
                     NIRHLAINVDHLKLSIKRFDLESIPTVLLFNNGKEIKRITGVILTSAMRRAYADI*"
                     /db_xref="UniRef100_R7DPJ6"
                     /db_xref="scr:SCHRY_v1c08100"
                     /db_xref="86698713"
                     /db_xref="R7DPJ6_9FIRM"
     gene            141123..141401
                     /locus_tag="S19_GE19_scaffold_251993_prodigal-single_225"
     CDS             141123..141401
                     /product="Tax=RBG_13_Bathyarchaeota_38_9_curated"
                     /codon_start=1
                     /transl_table=11
                     /translation="MEKKTESTEKPNTKKTVTTAADAIWEDIKNTPLELFALPGQVVH
                     MFFSPVNIDPEKLYLTVTAPAAFPAMEAALGNKYNFERVDRFITVTRK*"
                     /db_xref="86698712"
     gene            141410..141883
                     /locus_tag="S19_GE19_scaffold_251993_prodigal-single_226"
     CDS             141410..141883
                     /product="Tax=RBG_13_Bathyarchaeota_38_9_curated"
                     /codon_start=1
                     /transl_table=11
                     /translation="MPFDEEDNDDLQQQPKIGLKNVSSQSSIFDKKPKVPTQQEFQEK
                     VKQAVDKNISYKEKAASLATQFKKMMQDKTLPQNKNVFAQGLEKEVLANMIQLAVEIN
                     NDPNEQEGMGSLTWITLLLSSCLSQRDKINQLEYLISDLQKTINLLSLDKKKASE*"
                     /db_xref="86698711"
     gene            141962..142579
                     /locus_tag="S19_GE19_scaffold_251993_prodigal-single_227"
     CDS             141962..142579
                     /product="DNA primase n=1 Tax=Clostridium sp. CAG:557
                     RepID=R6GE12_9CLOT"
                     /codon_start=1
                     /transl_table=11
                     /translation="MRPISSSNRPNSDSEAHSEAGGFTEPFTGKNEYKDLISKANAVP
                     LTIVFKYYGLRLDECNRKIICPFKSHNGGRENSASFNFYPQTNTFWCFGCKTGPGAVD
                     FVSEIEEIGKIQAANKILDIFSSDIDEDNILDRENYSLKLEIMLEFSSIVRDFRAKYN
                     SSKSFSYIENICSVFDSLNLKHNLNNDALKHVVSKLKEQILSYHE*"
                     /db_xref="UniRef100_R6GE12"
                     /db_xref="86698710"
                     /db_xref="R6GE12_9CLOT"
     gene            142572..143771
                     /locus_tag="S19_GE19_scaffold_251993_prodigal-single_228"
     CDS             142572..143771
                     /product="Uncharacterized protein {ECO:0000313|EMBL
                     :KKN61003.1};  TaxID=412755 species="unclassified
                     sequences; metagenomes; ecological metagenomes.;"
                     source="marine sediment metagenome.;""
                     /codon_start=1
                     /transl_table=11
                     /translation="MNNVIILGDVHLGKSMSIGKLNVGNSLNSRLEDQLNLLDWVLER
                     AIEHTAGHIIVTGDVFEEPKPPPHLITLFISWLKKCQAHNVHCHVIIGNHDVLRSGFF
                     YSSPLDIISEVELENVTIYKNIDTVVIGTTAFTMLPFRDRKSFSAATNAEALSILKES
                     LTYELGVIPITYKKILVGHLAIEGSIPIGDEIDDVTNELFCPVDMFNGYDSVWMGHVH
                     KPQVLKKKSPYIAHIGSMDISNFGETDHKKHIVIIDCDESSNNFLTEYIPTRSLKKII
                     VVVPKGTEDTTKFVMDYLGEVKDLEKSIVRVDITLSDPDLKSINKSLIDKELNKIGVF
                     NVAGISESKKTVVVKNSSSQNLDSKMDVLTAAKIYAENNVDAKVRPDFIDAITHLYNE
                     FKLENKE*"
                     /db_xref="A0A0F9V540_9ZZZZ"
     gene            143768..145969
                     /locus_tag="S19_GE19_scaffold_251993_prodigal-single_229"
     CDS             143768..145969
                     /product="ATPase involved in DNA repair n=1 Tax
                     =Thermoanaerobacterium thermosaccharolyticum M0795
                     RepID=L0ILY8_THETR"
                     /codon_start=1
                     /transl_table=11
                     /translation="MKPLRLYIENFLCHEYSFLDFTQFNSALVVAKISNNELLSNGAG
                     KTTIFKAIEYVLFNEADVNLEKIIRDDEPSCKVTLDIEVDNVEYRISRKRTRKGSSDL
                     TLWKRTSETGEFSEVYGETDPLTDKKYWKDISGRRAADTEKDLFKLIKLNFKSFRNTI
                     HFLQNDFSGLTKATPKDRKLILKEALNLAIYSKLEKIAKEKSSFLIKEIDKNKILLEN
                     IGDPQSIITDNKDKVAVSEKALEGKRKLLEETTSINNDLSEKLNELNQIYSATINKTA
                     DLKLKEKEFKASATKIETSIKEYSTKKSNVSKSAHAIVADLKSLKEEQASLVDKDYNQ
                     IDILNEKISTKKDEISSFKINIQNLINKVEELKIPMPDNTECKHCRQIISKEHKKNCQ
                     QQIDKELIESQTAIQNYKKNINSVTNEITEMQREVNSFLIYKQKLENVNLQISSKNKE
                     LQDKRTIFEEYSSLLKKFEEELSDKNKELLEVQENLANSSNEEESSLKEQIDQLKTKL
                     NETNQAISSLNKEISHLSNEIAVLNYTIDLKNKDLDKKKDLTDKLLKLEKEYSIYPTL
                     LQSLSTSGIPNLIIQNVLDDLQIEANNLLNQLKPGLQLQFSTEKTKGDGTSDDTLDIH
                     YLFNGRERDYDQLSGAMKLSVMFSLKLGLSFILQKLIGTEIKFILLDEIDQSLDKAGV
                     DAFADIVKFFQKDFKIFIITHNDRLKDKFSHAILVEQDINMVSRAKVVSSW*"
                     /db_xref="UniRef100_L0ILY8"
                     /db_xref="A0A0F9RX49_9ZZZZ"
                     /db_xref="tto:Thethe_01350"
                     /db_xref="L0ILY8_THETR"
     gene            145976..146566
                     /locus_tag="S19_GE19_scaffold_251993_prodigal-single_230"
     CDS             145976..146566
                     /product="hypothetical protein"
                     /codon_start=1
                     /transl_table=11
                     /translation="MYKIAICGKAGSGKDTVGKILRTLIKNDLNKPCFKAAFANPVKE
                     TARHLFPDLPRKYFYGASHYRATEIPGAFREGKPLTVRQLLIDVGTGLGRSYNQDIWV
                     NAMEHLLKNKEKSLYLGGIVITDVRFRNEFDMLKKRDYFMIKLVRNNLPSINDISETT
                     QNSFMDDEFDIILDNNGSIKDLPKIIKNQVLPIIPF*"
     gene            146582..146896
                     /locus_tag="S19_GE19_scaffold_251993_prodigal-single_231"
     CDS             146582..146896
                     /product="Uncharacterized protein {ECO:0000313|EMBL
                     :KKN61006.1};  TaxID=412755 species="unclassified
                     sequences; metagenomes; ecological metagenomes.;"
                     source="marine sediment metagenome.;""
                     /codon_start=1
                     /transl_table=11
                     /translation="MMESDFKTEILAKYLSIGEEKFYKFLLVQAITKLISIESGSYKG
                     ISPEIEFLAFSDKFITLYRREGDQNYLIIAKLFRRSAHKIYRIMLKKSLTTHNSKFLN
                     VV*"
                     /db_xref="A0A0F9UID9_9ZZZZ"
     gene            146898..147884
                     /locus_tag="S19_GE19_scaffold_251993_prodigal-single_232"
     CDS             146898..147884
                     /product="Uncharacterized protein {ECO:0000313|EMBL
                     :KKN25841.1};  TaxID=412755 species="unclassified
                     sequences; metagenomes; ecological metagenomes.;"
                     source="marine sediment metagenome.;""
                     /codon_start=1
                     /transl_table=11
                     /translation="MVAISVTITESSEQVISGIPRSIAFSANIPATIFYTLDGTDPTL
                     FSSIYIDPIVLPTDKLSITVKVFATNGVDTSPIITELYETNLLNNARLNHAATDAAAG
                     ENIPGIYPFGSNAPQPTTTFLNPGDASITVNDPDKTQIPSGFDGSGQPNSFTNEPFNT
                     ENYSIKYSTTDFLGRQGKGIGNLPATVTVEAEPTPPETSSAYSQIFDPRAKVIYQDVT
                     NENLDDPPIINRNYFSMENPEKARDGNLYFNSGLDAPPVSGSFVRSHYNPRDNTITYY
                     YLDTTVNKWIISKTPYQPNGSFDGNLSGVLSSREPGSRYVFNWIPFTRRVLF*"
                     /db_xref="A0A0F9RLJ6_9ZZZZ"
     gene            147912..148622
                     /locus_tag="S19_GE19_scaffold_251993_prodigal-single_233"
     CDS             147912..148622
                     /product="hypothetical protein n=1 Tax=unclassified
                     candidate division KSB1 RepID=UPI00035C9E72"
                     /codon_start=1
                     /transl_table=11
                     /translation="MTLPQKCKLCDENDISNFRTKKVRNKIYYEKICRACESKKALAH
                     YALNKEKISKYQKKYTENNKDIIRFKKKNYDKNRYHLIKDEKRKYDKKYRIENKDLLN
                     AKKRLRRKMDPAYKLRHYISVRICKILRMNGYKKKNSCMKHFNFSFQELKEHLEKQFE
                     PWMNWSNHGSYDPQLWNNTDPSTWTWNIDHIIPQSELPYTSMEDDNFKKCWSLDNLRP
                     LSAKQNILDGISRVRHGK*"
                     /db_xref="UniRef100_UPI00035C9E72"
                     /db_xref="A0A0F9S2Q9_9ZZZZ"
                     /db_xref="put:PT7_P051"
                     /db_xref="UPI00035C9E72"
     gene            148612..149397
                     /locus_tag="S19_GE19_scaffold_251993_prodigal-single_234"
     CDS             148612..149397
                     /product="Uncharacterized protein {ECO:0000313|EMBL
                     :KKN25840.1};  TaxID=412755 species="unclassified
                     sequences; metagenomes; ecological metagenomes.;"
                     source="marine sediment metagenome.;""
                     /codon_start=1
                     /transl_table=11
                     /translation="MENNLRLSVSKTKCFLQCKKQYEFSYIRKLPKKDRDYHIFGKFC
                     HKVLEDFHNVYINGSTDPFHKTMSKAYKDALTEYKGKMTPEMNKECWAIIDNYLQKIT
                     LDKKNNCLPNVIACEKNFNLILNEKVSLNGMIDRVQIDDDNVVHVCDYKTVKNKKYLK
                     KDFFQLLTYAYVMILENPDLEKIRASYILLRHDFEYMTTEFSIPEIMKIKDQYIEYAS
                     QIVSEKEFPANPTALCAYCDFLNNCPQGKGKVFDQHIYGEVAW*"
                     /db_xref="A0A0F9P210_9ZZZZ"
     gene            149406..150653
                     /locus_tag="S19_GE19_scaffold_251993_prodigal-single_235"
     CDS             149406..150653
                     /product="Trigger factor n=1 Tax=Pedosphaera parvula
                     Ellin514 RepID=B9XKB4_9BACT"
                     /codon_start=1
                     /transl_table=11
                     /translation="MQIEIKELEQCKLSVHYEADALEVLNKKSEVVNAFKKAPVPGFR
                     PGKASPAAINIHYRQQIEDSLKRALAEDAFHNTIFEKKLRVHGAPIFHTINYNGGAFS
                     CDFDVHTKPDFELSSYQGLEIPKPADPINATDLAEKMLQDLRMRVGEISPYSENDFIQ
                     EGDDVVLDYTATVDGEKLDNLSAEGEILKVGSSPMLDFDSNLYGMKMGETREFDLKVP
                     EDGLPSLAGKTVHFSVTLQMGSKLTPAALDDAMAQKFGKSSFEELKQFVGATASARVF
                     NTSKALVNEAICLKLIDNNKIDVPNWMALSEAQYLAFNSKLEWDKMSDVDKEKLVEMA
                     RKNVALALILDKIRELEPEAQLSDHEVFEIIKQHLAQTQTVQSVDDVIKEMNRTGQMQ
                     ILFSRIRDEYTLDFIVKHARIVE*"
                     /db_xref="UniRef100_B9XKB4"
                     /db_xref="A0A0F9P6Y9_9ZZZZ"
                     /db_xref="sbt:Sbal678_1666"
                     /db_xref="B9XKB4_9BACT"
     gene            150668..150982
                     /locus_tag="S19_GE19_scaffold_251993_prodigal-single_236"
     CDS             150668..150982
                     /product="hypothetical protein"
                     /codon_start=1
                     /transl_table=11
                     /translation="MSKKDQQPVEFADKWAKVLKELPEFKDTADAADTDELKKIIVDC
                     EGNIYTLENDKKEDVKLNGAKEIVKELSAPYRDAIKVQTAKIKYALFLLEGKGVDLNN
                     ND*"
     gene            150986..151264
                     /locus_tag="S19_GE19_scaffold_251993_prodigal-single_237"
     CDS             150986..151264
                     /product="hypothetical protein"
                     /codon_start=1
                     /transl_table=11
                     /translation="MKVTRFSVQSCCGSTSLILKLDRPIDNSLISFLKQQGFNELSHF
                     TQAGILYVDSLELIVTGPIGSNKLQVKCKRADCSQIFNNFEVLLQQIG*"
     gene            151268..151927
                     /locus_tag="S19_GE19_scaffold_251993_prodigal-single_238"
     CDS             151268..151927
                     /product="hypothetical protein"
                     /codon_start=1
                     /transl_table=11
                     /translation="MAIRGISDLRKKIAYTHGLISTAYHEAGHVVYGLLKGFKIDSVI
                     IFENKNNKRIDGATYYSDPPFLENNTDFDIKQYFLREEVCLRYAGLVSEKCHFKKISG
                     TDRFPLFLRDGSSDDTLFAASIIKTNNLAPPGKKRYALKKKLIKTTQNHIEEHWDAVT
                     AVAHELFNKKKLSFDDLRSILIKNTDSKKFWKEQFNNISKIYEKSVSIDKNNIKYILS
                     L*"
     gene            152020..155535
                     /locus_tag="S19_GE19_scaffold_251993_prodigal-single_239"
     CDS             152020..155535
                     /product="DNA polymerase III subunit alpha n=1 Tax
                     =Desulfurobacterium sp. TC5-1 RepID=UPI0003B341AC"
                     /codon_start=1
                     /transl_table=11
                     /translation="MTEFVSLHNQTHYSILDSLSSPKELFLRAKELGQSALAITDHGS
                     LAGAWEAFKASKEVGVKLIIGCEFYFLDSVKDTDKKLRHLVLLAKNAVGYKNLLTLNK
                     VGFDQSEIRGKRVYSIIDWNNLEKYSEGLICLTACGNGVLSQLLMNKQFDEAEVSLLK
                     LKNIFNDNLAIEIQPNNMRRGSTAYNDEIDQTFLNRQLINLGKKHDVKIVAATNSQYL
                     RKEDHEVHDVLLSIGSHQPIYSNFRLKYTVPDFYLKSGDEVKSFFIRNYGEELANEFC
                     SNSVYFANLCENPIWIDPKFSNPSGKELPIFPVKDESDYQEFINWKSAQLEKMQSLDE
                     DKLYLRFKCEKNLPSRVKNVEPERLKDYYDRLEEEYDVLEYHGFSSYMLIVGDFISWA
                     RNNGIAVGEGRGSAGGSLVAFLLGIHQADPIKYNLIFARFHNKEKSSFPDIDTDFAPS
                     GRERVQNYLRQKYGADHVAHVSNVNTITPKVYVRDIARACELGGSREAAVKLGNDVAD
                     CIPADIHSIDEALKRVPLFEEYCKKYPEFAKYKSICGKYRAWSTHAGGIIISARPLTG
                     LIPLRKDKDGAWAIEYNKEVAEENGLVKMDTLGLSTLDIIGQIEELIAESGKELPPKN
                     FDYDEYDDKTYKLISSGDTFGVFQLGTSGGTIDLCKRIKPTSINDISYINALARPSAR
                     DMRNDFIATKDGKKPFALLHPNLGRAFNNTFGFGLYEESLMYLAQDIAGWSLHSADRL
                     RKLTKEKGKNPLKAQQWRTEFINDAIKNSVNEEIAKRIWDEVVEKFQGYGFNQSHSVL
                     YSMTSYKTAYFKSHFPIEFLVANLMAEVNSNTPDAKKNIDKIKKEIRAHKVKIIPPDI
                     NTSQLVYKIKDGNKLITGLDALKFVGEDAIKDIIQKRPFKNFFDFMVRVDSRKVRANS
                     IQALAASGALDSFKIDRKLIFLYVSDYRKKLQVWLKKHNPNIEEFVYPWPKEPNWSLP
                     ELYALENFYLGEGFICKASDAYGSFFKDDHQTISDIKKAKEKANLNNIKLIVKDFFEF
                     KVKKETSQYYGQSMIKATVEDKYGEQCSLTIFPEKWKQLQDRIKEINSKIKFDVGLAL
                     HFSGNVNVYEDDVGIIFYQLYNIAAPPSVPADLKAKKVSLRETKVKETLTPEIVINNN
                     NPLQEEIEDSLYDNGLIDLDEENDD*"
                     /db_xref="UniRef100_UPI0003B341AC"
                     /db_xref="A0A0F9P206_9ZZZZ"
                     /db_xref="ccl:Clocl_2233"
                     /db_xref="UPI0003B341AC"
     gene            155628..156464
                     /locus_tag="S19_GE19_scaffold_251993_prodigal-single_240"
     CDS             155628..156464
                     /product="Resolvase, n terminal domain n=1 Tax=Thermus
                     thermophilus (strain HB8 / ATCC 27634 / DSM 579)
                     RepID=G9MBB6_THET8"
                     /codon_start=1
                     /transl_table=11
                     /translation="MKLTDWANKQGISYLTAYRWFKSGKLPVSAYQSESGTIIVQEDG
                     NDSASAEPMEKKMSSDGNVLSLFLKKTVEFSKNNSTIEDFAAFVISNFKLQTLDDKPK
                     YSKNKPHPAEIQEYFKTFIPNKEKPVPNMFVPEKDFVDSLTEESLDLSTDNTFSSKSA
                     MVNQIKQIAGTQTANAINVGLNSTLSFNQSPNLGASPFTMGDSLTPQHSTLTYSSSID
                     APKEDLIKLDENAITTTISASVSASPPIFVKFTDKELELSNRLSTIEDQPKKRGRKPK
                     NK*"
                     /db_xref="UniRef100_G9MBB6"
                     /db_xref="G9MBB6_THET8"
                     /db_xref="bts:Btus_2110"
     gene            156514..157287
                     /locus_tag="S19_GE19_scaffold_251993_prodigal-single_241"
     CDS             156514..157287
                     /product="hypothetical protein"
                     /codon_start=1
                     /transl_table=11
                     /translation="MKCISCEMQIDPKWKHAIDVNLCPFCGKGIMEEKLKDLLSSLRI
                     TMDALQEYPEQLDDWMLSNFDYIKSNSPNLKNLISRNAEDNRSSKDAKFKVKVETENG
                     MEEVLAEKIQSDEKTESFFKRADALKPNIDGFRSQTEKTEHLKKMVQQIKSSGSRGIN
                     MEGGADIITPEMLDNADPEAVAEMQNILSGGEAVSSSIDSLDDSDDPPPFVVAALTSK
                     TKTAGSNSADILKQQRMYDKVAESRRNFATGAKGSFSRS*"
     gene            157295..157627
                     /locus_tag="S19_GE19_scaffold_251993_prodigal-single_242"
     CDS             157295..157627
                     /product="Uncharacterized protein {ECO:0000313|EMBL
                     :KKM56170.1};  TaxID=412755 species="unclassified
                     sequences; metagenomes; ecological metagenomes.;"
                     source="marine sediment metagenome.;""
                     /codon_start=1
                     /transl_table=11
                     /translation="MTLRIVDKKKVDMTDDEWNMYQQICKSYTIPPNRGEDLFIDLFE
                     TDENGIIIFLKPPSKRGTTFEVFLFLMSLFQHQHLRQMHNQVDDVCDQMRKKIAEIDA
                     KLDLLSKK*"
                     /db_xref="A0A0F9IPY0_9ZZZZ"
     gene            157760..158269
                     /locus_tag="S19_GE19_scaffold_251993_prodigal-single_243"
     CDS             157760..158269
                     /product="hypothetical protein"
                     /codon_start=1
                     /transl_table=11
                     /translation="MIQKVRLGDMLGDNLEEEFVEFDVSEIQNVLSRLQETDAIDIAH
                     AEFLQQQALRGADILSEYLGRIVKTVGYLEAKVNSTKNKVALEYKAPDGSKTTSDMKK
                     WASEASTEVEEVQIKLAKAKASKVVLEKKYDILIKSHHHYKDIAAGLRKTVLGYSVVA
                     NDKVPEGYE*"
     gene            158282..159442
                     /locus_tag="S19_GE19_scaffold_251993_prodigal-single_244"
     CDS             158282..159442
                     /product="recombinase RecA n=1 Tax=Lactococcus garvieae
                     RepID=UPI0002D7BE9E"
                     /codon_start=1
                     /transl_table=11
                     /translation="MSNKLEAFFKSYSDSEDQLDFKLAHETVGQKLVGTSTGSLVLDD
                     ALSSGNLPKGRLFQYYGASGSGKTLMAMLAVKEAQQEDPDAQQMWIDAEGTFDPNWAE
                     SLGLDTSRLILVDQETAVIGRKCFEMILGVPKEDKKTHELTGKTKDGLLDLVMAGELN
                     INMVVLDSLGAIIPPGEDVSRVGKMNISLLARFLTTTLRKLSLEANKAKVPFIFINHK
                     KDGMDPYGSDHTFSGGNSYSHFLSANIYFSAASGKDKQIFDENEKKVGHVMYATIEKS
                     KFGPWPRKCEFKVDFRYGVVDRNEEIAQLAKDYGVITMSSSVTHEYGDNKWVGFPKLC
                     EAIQTNPELANELVEKINQARDAKLETKRKEQEEKKAALEEKKEKKSKKGKE*"
                     /db_xref="UniRef100_UPI0002D7BE9E"
                     /db_xref="A0A0F9NI23_9ZZZZ"
                     /db_xref="doi:FH5T_13795"
                     /db_xref="UPI0002D7BE9E"
     gene            159442..159762
                     /locus_tag="S19_GE19_scaffold_251993_prodigal-single_245"
     CDS             159442..159762
                     /product="hypothetical protein"
                     /codon_start=1
                     /transl_table=11
                     /translation="MSSTDVVVGSVGLPTNNIPPKKPSYLIILENVRGKTKNDENFIA
                     VDKPELLNGFIQVKGFFCELSADEISKSFLTVLTDSNKELYVEMMFPWHRVKSVKSLI
                     FKAK*"
     gene            159759..160193
                     /locus_tag="S19_GE19_scaffold_251993_prodigal-single_246"
     CDS             159759..160193
                     /product="hypothetical protein"
                     /codon_start=1
                     /transl_table=11
                     /translation="MNVYDSYIENWNLLNPLNHVNGLTELDENSWIENNSYAMKMFIH
                     SMRYNVERWNYNPNIIFLHPENLYHMYKSMGENIYYNHSNKKHIVYDMELSPSIKISD
                     KLIIFTTKFEVENTSRPRYEFLAFGKMDYVVLNKLNKLRNFW*"
     gene            160219..160521
                     /locus_tag="S19_GE19_scaffold_251993_prodigal-single_247"
     CDS             160219..160521
                     /product="hypothetical protein"
                     /codon_start=1
                     /transl_table=11
                     /translation="MASNSKTNTVKTDVNEVVLNGVLKVVNNHNEDTWIGTMTELNSV
                     LVRVLGRKAATVLPASPSALRVVLNRVVNKLRNRKVGVKFLRSTDHTRTRLVKFTR*"
     gene            160609..161322
                     /locus_tag="S19_GE19_scaffold_251993_prodigal-single_248"
     CDS             160609..161322
                     /product="Uncharacterized protein {ECO:0000313|EMBL
                     :KKM56174.1};  TaxID=412755 species="unclassified
                     sequences; metagenomes; ecological metagenomes.;"
                     source="marine sediment metagenome.;""
                     /codon_start=1
                     /transl_table=11
                     /translation="MTTFGEVSWEDDVFGGSEKKNTNSKDLFLRLDEGSNELRLITQP
                     YQYLVHKYKKEGEPGFGHKVSCSMVHGSCPLCALGDKPKPRWLLGVISRKTDTSKILD
                     ISFAVYSQIRKLARNTARWGDPTKYDIDIVVDKNGGATGYYSVQPISKEPLSASDQDK
                     KDKMDVDDLKRRVTPPTPELVQKRLDKINGTDGTAAAANTKAKAPVAPVTPKKAAAPV
                     AIEEDEEELSNSFPPYNGD*"
                     /db_xref="A0A0F9LQU1_9ZZZZ"
     gene            161411..161962
                     /locus_tag="S19_GE19_scaffold_251993_prodigal-single_249"
     CDS             161411..161962
                     /product="Uncharacterized protein {ECO:0000313|EMBL
                     :KKN74471.1};  TaxID=412755 species="unclassified
                     sequences; metagenomes; ecological metagenomes.;"
                     source="marine sediment metagenome.;""
                     /codon_start=1
                     /transl_table=11
                     /translation="MKKILGIDVSSTTVGWGVVEIDDKDNINFIKCDFIKPSKKGTIL
                     DRLYDTREKILKIIDAEKPDYIGIEDLIKFMPKSTATTTTTLSAFNRMIGLLSFDYLN
                     QHPGLFSVMAIRHGLKINKKFPNKEEMPELVAKHLRFKFPYIKNKNGKIKEENFDMAD
                     GLAVALYYAFILTGKAKVKKVKT*"
                     /db_xref="A0A0F9VLV8_9ZZZZ"
     gene            161959..162843
                     /locus_tag="S19_GE19_scaffold_251993_prodigal-single_250"
     CDS             161959..162843
                     /product="Chaperone protein DnaJ n=1 Tax=Flexistipes
                     sinusarabici (strain DSM 4947 / MAS 10)
                     RepID=F8E6R4_FLESM"
                     /codon_start=1
                     /transl_table=11
                     /translation="MNFKEAWEILELPEGTDQGAIKKKYRELTKKFHPDVNKSPDAED
                     KFKKINEAYKIVTTGKNTEPRSQYIPTNIELNVEITFKESVLGLKKNFSYNRTILCNS
                     CEGNGAKPKNNGCDRCHGKGVVVSKNANMIFTQTCPKCMGKVEVEQCVACHGDGTVNT
                     NTTILVTTPGGILDGSILRLGGRGNFVGAFMGMGQFTDVFVHVKVIPMEGLSIRNNDV
                     ISYLPLSLIEALTGCTKEINTINGSNTINVPPLSKNKDEIAIPNLGVSGMGNHVTILQ
                     VSYPEDTDNLIKFLKKED*"
                     /db_xref="UniRef100_F8E6R4"
                     /db_xref="A0A0F9THT3_9ZZZZ"
                     /db_xref="fsi:Flexsi_2342"
                     /db_xref="F8E6R4_FLESM"
     gene            162845..163180
                     /locus_tag="S19_GE19_scaffold_251993_prodigal-single_251"
     CDS             162845..163180
                     /product="hypothetical protein"
                     /codon_start=1
                     /transl_table=11
                     /translation="MAFSTYCNNKGCGKHMEPYIDPKTDKVYCSVCDGEITNITHFAK
                     SQMKTLKQFRVKNKISFSVKCDKCGKEDRPKIVADQVVCSGCKKPLDNLSSTFKIMLK
                     EQLKNTDKE*"
     gene            163187..163942
                     /locus_tag="S19_GE19_scaffold_251993_prodigal-single_252"
     CDS             163187..163942
                     /product="DNA primase n=1 Tax=Aquifex aeolicus (strain VF5
                     ) RepID=DNAG_AQUAE"
                     /codon_start=1
                     /transl_table=11
                     /translation="MLSEIVNSCRFLLQNYYGATECRDYLNSRLTPDSQDKFEFGYFP
                     NIQNIEVLTSLIDENKLKENKLLFSKEIEDAWCSRTINFSYLEDYPLIMPFKDAYGNV
                     VALVGRSLLSDAERKAKKIPKYKNTKFTKGNFLFGLYENKDSILENNGVYIVEGQFDV
                     IKANEKGLKNVVALGNSNMTYYQFSLIMRYTNNIFLLLDNDEAGEKGRKRIINKFGSL
                     ANIHNFYLPEPYKDIDEFFSHHDYEDLSFTVKG*"
                     /db_xref="UniRef100_O67465"
                     /db_xref="A0A0F9T5M1_9ZZZZ"
                     /db_xref="aae:aq_1493"
                     /db_xref="DNAG_AQUAE"
     gene            163994..164434
                     /locus_tag="S19_GE19_scaffold_251993_prodigal-single_253"
     CDS             163994..164434
                     /product="Uncharacterized protein {ECO:0000313|EMBL
                     :KKN74475.1};  TaxID=412755 species="unclassified
                     sequences; metagenomes; ecological metagenomes.;"
                     source="marine sediment metagenome.;""
                     /codon_start=1
                     /transl_table=11
                     /translation="MEKRKNRSDSYQYLLLETACSNEMMESFSNDESISSRLNPFQYN
                     EELLDLEDQLKVEFWRVVNTLLTDRQKEVIKLYADGYTQMEIAKMLGVNQSSITKSLN
                     GNVDYKNGKKVYGGAKKKIHKIIQSDEKIIEILKKMSELRESKW*"
                     /db_xref="A0A0F9SZX2_9ZZZZ"
     gene            164549..165007
                     /locus_tag="S19_GE19_scaffold_251993_prodigal-single_254"
     CDS             164549..165007
                     /product="Uncharacterized protein {ECO:0000313|EMBL
                     :KKN74476.1};  TaxID=412755 species="unclassified
                     sequences; metagenomes; ecological metagenomes.;"
                     source="marine sediment metagenome.;""
                     /codon_start=1
                     /transl_table=11
                     /translation="MSKFTVDYSKLENKILKKAYKLDEVKDRIEKVAFDVVRFKDGDK
                     GADLWQVQSSDDGDYIVAMYSDDETEKTAADWQVVLSKNATDVHFYYKGDPLVKVTAS
                     KLGIPSSELSSVQHYLPQKLSENKKLVKALLNELPESAKKEALNKYPELV*"
                     /db_xref="A0A0F9VLW2_9ZZZZ"
     gene            165025..166629
                     /locus_tag="S19_GE19_scaffold_251993_prodigal-single_255"
     CDS             165025..166629
                     /product="Uncharacterized protein {ECO:0000313|EMBL
                     :KKN74477.1};  TaxID=412755 species="unclassified
                     sequences; metagenomes; ecological metagenomes.;"
                     source="marine sediment metagenome.;""
                     /codon_start=1
                     /transl_table=11
                     /translation="MSLDKISKLVSSLARSVEDNKKIATPVLAIKLAKCVEENPHDQT
                     LGAMSRVIQQMTSNNNVFISRAELKSLYNKLYSRNTKFAELFSEELGLNSEAVVENKP
                     MQVEASSLPEYEVSDPILANALQTAFDNTIPLKTYSKSLADKAIKTVANTLDAWSLKP
                     SNMEIGSGNDKFIIVKADYETPKGITSVLVPVEVSNDKVLEASVFIGSKGPEDLNNLN
                     IKSHLKLQTGKKLNISAETVLTALTKSASENREISNVELVLARVNSEKQTQSEFFTNQ
                     IVGQKVSTASVKDVELPKYDEFSSFEEKFASPRGVAEFNFGSEKVKIASDVISRKLIG
                     FGYKNPQITVVKSDSNSIYYGVSLDAGKVAFTVPVKIENNKVASPSVMLCNGSLASFN
                     EEAINKLYVNNATDFKVAAAASLMFGLKPSDLINNIRVAVAEGNHAKAEDALNVLANS
                     GDEKAYATGFNVYMQGLSGTKTAEDCKCNMMIKSASSEHPICGHTGLPVHKVYQDKYG
                     NCRPLYRRGMDETYEGAVFNNSKIFG*"
                     /db_xref="A0A0F9THT9_9ZZZZ"
     gene            166633..167841
                     /locus_tag="S19_GE19_scaffold_251993_prodigal-single_256"
     CDS             166633..167841
                     /product="hypothetical protein"
                     /codon_start=1
                     /transl_table=11
                     /translation="MKSIFKLARKFEIKLASFSDENDAVIDFNEIKARGESEIKKIIK
                     HMTALVKGSKELREAALTLSQDPLVEFGERAQKGIENCKNIISIILYLNNNVDSLTLE
                     EMVQPLVNLSEAILLALQSSGTDKWGINRSKFLNLIEIFGDYYTTQGGYHDRTKLNPM
                     AKRELESKFGKLTHIFDALSHSLRNSQKTGALDILKKLSSHGLIDNDKIDNLIQEMSS
                     LGDTSRVVKNLENHEKEMVLRLFSDVLNLGKLGLLPTIETWNKYIAIEDYPKVNFSQS
                     SEKLLSDAFRAYLSAPKADPSKLEKDEMIGPNNKLISRTTLAKLLEVASRLESVKKVK
                     DAEEKSKHEKMMGSPEPLSKIKPKKNVRELIQNLSADERRIWMKVPKNVQEEVISGVR
                     DIDDVLSEFE*"
     gene            167854..168567
                     /locus_tag="S19_GE19_scaffold_251993_prodigal-single_257"
     CDS             167854..168567
                     /product="Uncharacterized protein {ECO:0000313|EMBL
                     :KKN74478.1};  TaxID=412755 species="unclassified
                     sequences; metagenomes; ecological metagenomes.;"
                     source="marine sediment metagenome.;""
                     /codon_start=1
                     /transl_table=11
                     /translation="MRIAEMLYAIASWLENPNNEALLLAEYDDECLKVVAESCVSAAQ
                     TLKVAADQVDRIEPPAESVINAESIEDLANLASALDSSDDPNLKKQASVIDELLLTIA
                     ANPEVLSEKRAASDKKIDEIARKYQNPKKELEEVNKIADSKKAIDKSPMTKEYRIMEA
                     PLSTRYCPDHAGAQISRIGEHLWQCELDKKTYNFDTGFELNNGNKVPGGDVSQQTQGT
                     GIETQSIFDTREGRLNSNN*"
                     /db_xref="A0A0F9W8T7_9ZZZZ"
     gene            168608..169414
                     /locus_tag="S19_GE19_scaffold_251993_prodigal-single_258"
     CDS             168608..169414
                     /product="Uncharacterized protein {ECO:0000313|EMBL
                     :KKN74479.1};  TaxID=412755 species="unclassified
                     sequences; metagenomes; ecological metagenomes.;"
                     source="marine sediment metagenome.;""
                     /codon_start=1
                     /transl_table=11
                     /translation="MVQANFLVYKQVFMNKTSLKKIIEHPDKDEIISKSVIGISAKDI
                     HDWLASKYTNVNESKFVISEKSIKSFQDNYLDIYNLIQEDISKTKLAVATSTEDKLEL
                     AIQNNTTYKSKMLELASEKVDVRQMVAHLCIAIETRFAQVFDEIQSDPRNINTRIDRM
                     LKEYGELLANLLDKYYKFTETQPEQVVQHNVTLQVVDQHISVLHDAIKEVLSELNVEA
                     SLQFIEVFNRKINKLKLPSADDNSNQEMRLADAKILSENITKKLNEHNND*"
                     /db_xref="A0A0F9T5M5_9ZZZZ"
     gene            169407..171176
                     /locus_tag="S19_GE19_scaffold_251993_prodigal-single_259"
     CDS             169407..171176
                     /product="Uncharacterized protein {ECO:0000313|EMBL
                     :KKN74480.1};  TaxID=412755 species="unclassified
                     sequences; metagenomes; ecological metagenomes.;"
                     source="marine sediment metagenome.;""
                     /codon_start=1
                     /transl_table=11
                     /translation="MTKKEDISLEANPEEFPSLEELKQILGPITSDEELKEILESKRL
                     HNMIKWIRKHNLDKSDDLPTLDHVFAYPNYNAYMSIPGQHNMDRWISAVRDIVSKEQS
                     GIDYKMALSQATQGWQPMEILDFVNWLKYYQEGAHVKYKYAQFYYGDMNNGYMIPIKK
                     ETPQENLQTGEPTIEVTDSAAERKEMIEKQRNKILSRLDSVEKLLRSTNGQLFSGNEL
                     SSFLESIHDLKRRILQFNKQTLSSKTYDDMIIRQANVLRKNGFVKASGLLYSLAEENL
                     QLESSPVDPTAGNGEQESSKKPAESTKLPPPASPAPPAQSSGAVGGLPSTGPGMPQTP
                     PESASQISPAVNQLIKNLNFGDTSHVDDNIEVNDTDDELVVEAQLAPTEAPAPTETPI
                     PPPTPVTAPAEIEPKVEDKIEVEDETPLEKSNFDSKIDSAFSNLTVADVVAKLEDLAK
                     IFKVREVPRQLSIVDMMLDSLGLASYFPSLSEATNKALESNNYISTRVEDILSKLRGA
                     MKTHDIDLKGVEKEENPETQALRGKLQQDQDKEKARKEMRKEQEAQELESKTKETPEI
                     EVEEDLTPAPAPAPAPPPAKPVV*"
                     /db_xref="A0A0F9SZX4_9ZZZZ"
     gene            171184..171957
                     /locus_tag="S19_GE19_scaffold_251993_prodigal-single_260"
     CDS             171184..171957
                     /product="Uncharacterized protein {ECO:0000313|EMBL
                     :KKN74481.1};  TaxID=412755 species="unclassified
                     sequences; metagenomes; ecological metagenomes.;"
                     source="marine sediment metagenome.;""
                     /codon_start=1
                     /transl_table=11
                     /translation="MKLRELLNELLEVQKDIGASKPYLCGGVPRDRYLDRLEDLSDVD
                     ITTGDKTADYLSQEFAIRFKKNYNITRKVMSDGHSSIYIGKLKVDFSSNFVLPNIDKI
                     LSDMDIKNPSDMKREIFSRDFTCNALLLDFDLKTVYDPTKMGFQDIKDKKIRTCLDPQ
                     ITLTSNKNRVIRAIYLAAKLDFDLDDKIIDFVKNNPDTVKIASQKTLIEKLNQAFEKD
                     PDKSSYLLNKMNLWQYIPITDVVKPFYIKNVKENLNVKE*"
                     /db_xref="A0A0F9VLW7_9ZZZZ"
                     /db_xref="gwf2_scaffold_951_14"
                     /db_xref="ptq:P700755_000641"
     gene            171944..172693
                     /locus_tag="S19_GE19_scaffold_251993_prodigal-single_261"
     CDS             171944..172693
                     /product="hypothetical protein"
                     /codon_start=1
                     /transl_table=11
                     /translation="MLKSKAYFQGTEEPTPKKKKYKSDPAILNQPRFEEPFYKNYDVY
                     DVPGVSDKPKHGPGAGWHSMHEYKSISDFLKERRKRNKDKYKADDSWIEDDNTLSKRH
                     LKTKARLGIISLIKNGIDFPVDDQINSSPIIEPSDDLSSVSPIGGNLDKYLPKNDFED
                     KMPTSLDFGRDYDTSYESSLSLNDLKDYLKDNRNNNIENLLDKYLNIEDTNLYGLPDG
                     LDERPEFNDLNTDNPRGKSESGTDIYDKMWI*"
     gene            172758..173720
                     /locus_tag="S19_GE19_scaffold_251993_prodigal-single_262"
     CDS             172758..173720
                     /product="Uncharacterized protein {ECO:0000313|EMBL
                     :KKN74486.1};  TaxID=412755 species="unclassified
                     sequences; metagenomes; ecological metagenomes.;"
                     source="marine sediment metagenome.;""
                     /codon_start=1
                     /transl_table=11
                     /translation="MLENKTAQMVVEPNLNGAVLTPIEILPNQPIEVVDQALPEESLV
                     ITDDGNSEPDLIVEVNLDGKLLGAADFDPEKEKELISVVDDSEEDDKDKSEADDSDAK
                     KSKKNEKWDWETKGGKGFLVWVKERIDSVPKHSGYDTAGLERAVSYLERLDDEISKAM
                     RLDLDGELDANQIEHVRSQIEKGLDMLSDRIDAINESKKNKKKKNKKKSDLETTGLVK
                     EAQKITGVQGIYVTVPLLISRVARVCINGMVSAGHDIEDLYKKQVKKYNLNTREQAET
                     MQLLADMGYPLRQDRGYMPEDEIEVTDGMDFAQNFHEWSKTSKE*"
                     /db_xref="A0A0F9VLX0_9ZZZZ"
     gene            173723..174343
                     /locus_tag="S19_GE19_scaffold_251993_prodigal-single_263"
     CDS             173723..174343
                     /product="hypothetical protein"
                     /codon_start=1
                     /transl_table=11
                     /translation="MSKYSRYNSVISRNSDETIDEDYWLKKFQSQLQKEAVQPRSVDS
                     SIFEQITTIMNGKPKYTSVEAAVEDMKNRSGLTAYLDKVKFSESAEPANTKTAENKNV
                     PQIIAENPTIANTIKNVVDDVKGTLPVMVVLDKVKSIHYNDVSNEKLWDDDNLLIYIS
                     ELNLAAKRNSSRIENTQNLGKRDINNNLDIDPANTDAFFGLNPTKM*"
     gene            174361..177261
                     /locus_tag="S19_GE19_scaffold_251993_prodigal-single_264"
     CDS             174361..177261
                     /product="Terminase n=1 Tax=Bacillus selenitireducens 
                     (strain ATCC 700615 / DSM 15326 / MLS10)
                     RepID=D6XZY9_BACIE"
                     /codon_start=1
                     /transl_table=11
                     /translation="MSESSDKALFEKLKQQLLSFDPVSFAEKYLTLDGKPFRLNGNGY
                     RPFADIYRYIGIKALEPNSKPLIIVKGRQVGATTMASVLEMYFMGSGLFGVGDKPPIR
                     IMHTFPQLELAAAYSKTKLSQMINSSVTAPNVEISKKGAKPKTIMQSLLDQSSDTNNS
                     LHFKQFIGGNHLWIESTGLDADRIMGRMLSLDTDIPTINGFVKLKDLKEGDQLFDENG
                     NICNVIKLHPIDFNPEAYKITFDDGTIIDACADHLWLTYTKLNRNKKGKPTVKNTKEL
                     LETLKSSGEANHSILCTKPLNYSDKNLSLDPYLLGLWLGDGDGNGRIESADPEIFNGY
                     EYKIIKSSINHIGNFNSTPSKSCSYRIKGLTARLRSLNLLVNNHNRQNNIYTKYIPDI
                     YMKGSFNQRLALLQGLLDTDGHCDKNGNIEFVQVSKNLAEQVYQLVLSLGIKAYFYKR
                     NSKRYEKTYQDKYRIRFTTNLPVFRIKRKLERIKKNISTKSTHRFIKNIERIPSIPMR
                     CITVDSPSHLFLVTKKYIATHNTADGIFFDEVQKTTDQAIGNALKILTTAKYGNKGIQ
                     VFFGTPRKKGSGFYKRWMTSSQQYYHLGCEQCGKHFPLYTPGSDDWEKIWLRGFIVKC
                     VHCGHEQDKRDAAERGKWVALKPESDEDCKMIGFHINQLYMPLFTKEDILNEKPGIHP
                     VNTERVYQNEVLGEFFQGDSSPITPEEIRETCADFGRKFSARISPGEQPIVVLGIDYG
                     AKADLEQLADPDNVKNIGQSYSTAVVLAAKGPGLLSIEYATKFKRNDPESKKGLIDQI
                     MRQYSINLSIGDIGFSSDFSQILHNAHGDRYLVSRAHPKVNNHVKYNTEAFPKELVFE
                     RDYYIGELYEQMKKGMIRFPFGDYEKIAWLIDHCSSMEIKPSISRGGDPSIHYIKGGT
                     PNDGFMALLNAYLAYKFIVTDGFKQNNPFVAKDNFENKGKPLAVTGVIRRRM*"
                     /db_xref="UniRef100_D6XZY9"
                     /db_xref="A0A0F9W8U5_9ZZZZ"
                     /db_xref="bse:Bsel_3009"
                     /db_xref="D6XZY9_BACIE"
     gene            177321..179132
                     /locus_tag="S19_GE19_scaffold_251993_prodigal-single_265"
     CDS             177321..179132
                     /product="Gp14 n=1 Tax=Bacillus phage G RepID=G3MB84_9CAUD"
                     /codon_start=1
                     /transl_table=11
                     /translation="MPVNKKTKSWVGPSNSEQFLANRSNVPQVSALMAQGVSQYRRDV
                     LAGEVEQGVFRDGSGPTVKENGLTSNANVTASVGLNKFAQVVSSNYRGGSGDTVKQTP
                     EVYSPLWLNSNINLPRDRATINAWSRSFYALNPFVHNAINLHSTYPISKLNIKCPNKE
                     VEKFFNDMIEEIDLMNVCVQIAQEYWLLGEAFVFAELDESKGKWSRLLIQNPDYMVVK
                     RTVAANEPMIMMRPDEHLKKIVFSNKPSDVEQRKQLNQYIIDSVKRGDNILLDNYQVS
                     HLARRISPYEVRGTGLPVCIFRQLMLFDKLRESKYAQADNMINPLTLIKVGTEGADGL
                     KPTHADLDAWREVFESAQYDKDFKIFTHPGVTVERVGYGSGIYDISGDITQIIKEIYV
                     GLQVPSVLMDGGADTTYANGGVALDVLRQRYMQFRNMLSQWLKRKIFAPISKIQGFYD
                     YSSGKKQLIVPEVDWNHMSLFDVGDYINNLITLSQGEGDQKRISLHTLYKSLGLEFQD
                     EVRKIRKESIQSAIFKKEKMALESMDLAALRALDDEDEIPEPEAVPGSGGMPGSPEAG
                     GMPGMPGESAPPGGLPGLDLGAPPTSPPSPESPPPTP*"
                     /db_xref="UniRef100_G3MB84"
                     /db_xref="A0A0F9SR89_9ZZZZ"
                     /db_xref="G3MB84_9CAUD"
     gene            179205..180566
                     /locus_tag="S19_GE19_scaffold_251993_prodigal-single_266"
     CDS             179205..180566
                     /product="hypothetical protein"
                     /codon_start=1
                     /transl_table=11
                     /translation="MYKLAQERGVLDWLSEKTDVGGIATESAPFLNQPGFKDLMDKLR
                     MTDDNARSIALGKSVGEGEAPADSTSMKDLLKEAESSFNRREYMRAAAFLGRFHRKFE
                     DIINVLKNFNADVSSIHEKFILEGLDPETQEQIFKMREKMHPKTASFNKEASIRDFFV
                     NIFTDRGRALSAWEKRYPEKAKVLKTKTADMLKNAKSTFDNLSKIFKEMSSARNKRLV
                     EKYDAGITKLTSLYNKHDSAFRDYYANYIKSFADKLAEQAEKAKAEQAKKLETELPKS
                     EKPVSEKEPSKAEVPELVVPVKLGPTSSERETGILPPPSSSSAPTAVSPLKPFEISLS
                     PKAESVREVITPQSGQLSAFMPSKLPSPSAPPTIPGGVSTLQTGEEPETEKDTEREER
                     STLITGLSPAKKAALLNSLISLGSESPLLLKSYLSKYANLVKNEDPRLAKSLFEIVSR
                     IEG*"
     gene            180567..181676
                     /locus_tag="S19_GE19_scaffold_251993_prodigal-single_267"
     CDS             180567..181676
                     /product="Transglycosylase family protein n=1 Tax
                     =Pseudomonas sp. GM78 RepID=J2YE41_9PSED"
                     /codon_start=1
                     /transl_table=11
                     /translation="MANLGNNFYPKLVQMAAEVQMSPLDILNIMVSESAGNPAAHNPH
                     GGASGLIQFMPKTLSTLGFKGSPESFRNFSGEQQLPWIKKYIQGNAGLLGKPFDSPAL
                     FYVATFFPVALKLPGVRAGDPSTPIVEENPQTVTDRSGKKFSKKYYDIGLKISPGTET
                     SAYKANPLFHGSTPGAITYGDMLNQVQKNANNPLYRKMAEQLKQSTGFVESRKPTAQA
                     PVSDQEDQSDIINFINSQLQSVASVSDDIYKKFLPQNLYLIKINAADIESKLEFGRIL
                     SYALEEHMLAESKILKDGHNVEIECKIPGPSAICSKALNQLVNSIKEVFEENTVKAGN
                     LSIDTKIVMNKKSSYKQIDWKTADKNYQKFLLKFI*"
                     /db_xref="UniRef100_J2YE41"
                     /db_xref="J2YE41_9PSED"
     gene            181684..182073
                     /locus_tag="S19_GE19_scaffold_251993_prodigal-single_268"
     CDS             181684..182073
                     /product="hypothetical protein"
                     /codon_start=1
                     /transl_table=11
                     /translation="MAHTEQEILQHIAEMNKDRSKTLAEFIATVFKDKLIEIYLGDSY
                     EEISVEQISTSYPAVFCGKVVGAYKECLVISAAYAGIDKAIKFGNLMFISERAIRALN
                     EIDGNGVMEDMFLRSKESLILNKIAKK*"
     gene            182076..182828
                     /locus_tag="S19_GE19_scaffold_251993_prodigal-single_269"
     CDS             182076..182828
                     /product="Uncharacterized protein {ECO:0000313|EMBL
                     :KKM15204.1};  TaxID=412755 species="unclassified
                     sequences; metagenomes; ecological metagenomes.;"
                     source="marine sediment metagenome.;""
                     /codon_start=1
                     /transl_table=11
                     /translation="MPNFSDDILDFADNYLSCAESYCQGKMTKLAVIKKLPSGKYRVL
                     SEKGKNLGTYDSKEKAKKRLKQVEYFKHLDESSANDEAIDLSNAEEFSLSAILRQMRQ
                     NASSDQVLEFLKIFNSFFNKAVKNNLQSPERVALQKALVDLNKRYKITLDKDIIKNAA
                     ITELGHPQQVGNYLANMIRFILLRISPEKRQKAIDGLKHKIYHLNEVDISDKNLPASA
                     AIGQSITLVKNVLFNHNHTYVRAVINSLVRSL*"
                     /db_xref="A0A0F9I6C3_9ZZZZ"
     gene            182828..183583
                     /locus_tag="S19_GE19_scaffold_251993_prodigal-single_270"
     CDS             182828..183583
                     /product="Putative uncharacterized protein n=1 Tax
                     =uncultured bacterium CSLG7 RepID=G4WV31_9BACT"
                     /codon_start=1
                     /transl_table=11
                     /translation="MIERLRKVTDQLYRGSAPSPKDVKWLKENLGINKIVSLDEDAGN
                     RIAKTCKLLGIKHVMFPLFIDKKSIIKLLSADLQELLISDGPTYVHCHYGKDRTGLII
                     AMFKCRYLGMLPKDAIEEAKSLGFGIGVEDDIVKLYEKIIKSCKPLQDENAADIVSNT
                     REYISDNRSGPLNEAHQGSFAPYLSQTRQMPFDAIYNEINDQSPTRENYPDYKPITKH
                     DKEGVIPPVGQYNNNAGIQGFGPVINPGGFIFD*"
                     /db_xref="UniRef100_G4WV31"
                     /db_xref="A0A0F9VLX9_9ZZZZ"
                     /db_xref="G4WV31_9BACT"
     gene            183615..184235
                     /locus_tag="S19_GE19_scaffold_251993_prodigal-single_271"
     CDS             183615..184235
                     /product="hypothetical protein"
                     /codon_start=1
                     /transl_table=11
                     /translation="MTYDISDEEKHQANRAIICVNNASKLLEQASNYLSHMNTPFKDN
                     PGSKPDDIVNNRAVIRRFRDQAIENFNKFKSQTFECIKLLQIFSSDTQIIKLMKSLIS
                     SIEELDKKLDKFKNTFNDLESKDFSTDITKSMDDIQKQCDSTSDILEERLKSHIQNNI
                     LSTSWVDAVGKELQVKVEKKTPLLLDLSKQRQEQLNDVLTKNKKNT*"
     gene            184339..184494
                     /locus_tag="S19_GE19_scaffold_251993_prodigal-single_272"
     CDS             184339..184494
                     /product="hypothetical protein"
                     /codon_start=1
                     /transl_table=11
                     /translation="MFIKRGDGKILSVIKTEELTEEQENSVKKSSQQSNKQPEVQVES
                     ADKKSGR*"
     gene            184498..188178
                     /locus_tag="S19_GE19_scaffold_251993_prodigal-single_273"
     CDS             184498..188178
                     /product="Gp19 n=1 Tax=Bacillus phage G RepID=G3MB89_9CAUD"
                     /codon_start=1
                     /transl_table=11
                     /translation="MFIKLGESIEINRIEDINSCIPAVSAEVLDNFKKFASNLKRIAP
                     RAEDFLYFSAVIMHAAEASALNDDGTPRLDIQGQPVKVSWDKSDNTWRWVSSDRNIKP
                     YRNSNGDIFPEEELVKAFKKWVGKPLCIDHKSSSVDHVRGFIVDTYYDRSLKRVIALC
                     ALDKQNYPDLARKVATGYSHAVSMGTAVGRAICSDCARVARTESDFCDHMRKKSGYGE
                     INVDLNPIELSIVVNGADPKAHIKHIVAAAQTLNNYVDFKAESLKKMADQIFEGNLSA
                     LDPQGDEGGDVHIRLKSSDLEGFKNDLAGAVKKLEDLMAPVEKDTNDLVSNQSSGSSA
                     MAEGTTVSTDFGLAPSPSDRYASTNYDAESLLELRAVASEIQVKLSQMKMNLDKLENI
                     NKSNKQEENMSGSKDNINKKAYYQGTEEPTPGQPKYTADPTNAKLRTDGDKHMEGQMD
                     TGPVDGMHPGPDSAGMSELERKKMLARAAAEERALRRAAMVDLAKQALNKSAWDSSLE
                     SSCVEEVRAVDPLKAAGLEAKFRGGNRDEVKSFIKDNGLDRLPNCARLMSTASLQSKA
                     YFQGGGGVNEPTPGKTKYPADKMNEDLREDGDKQMFGQKPFPGVGSVDGLHPSPSSVD
                     TTDELKRKEMLRRANTLRATFTKSASNLGNSSWNVFLGDKLILTASVNDLTGGNGDLF
                     FDKVATKEFGSKLIEKIKSEGADKVVAMVKKAQDAAAPMPAAAPAAPAPEMAPPADVE
                     PPAEDMGKSGDPTETVKDLSKQISNLSSDLAEAANLLGQEQSEMGAEPAPEMGASASF
                     GLSTLNTLRKELNEALTGAMKEVIAELQDHKEELDMLANMYEKGTVTASNNEVVESIK
                     EDAINETKSALADGFKLMTAFVKYARGTKAIVKRAEIEAELQALAQEESTEKTMSADD
                     NDLMGLVEDTNADLDDLEGLLDTEEPHHDDELGEEVTLSELGDLDALEVDDNDLKAGD
                     LKPETTLSPEALNAKASTKEGRAVLRAKLAAEALKTSPHLHEAHPKGGVTTDLDVKPS
                     GDLAKVEDLEEVHDKMMDLANAPPKVRKEAEAIHKLVSEGKLAAADLDALVAEGLDKD
                     AVAYYKKYFAQVDGGSEFASELVKEHAKAQAEAEMQSYKIKLARAYELAYDMVDRGLC
                     HNDRGSVSSQVDEIMKFNDESFDSLKRVVARHAPIMRKEAGRMPQVGVIGSGDVNSTN
                     VEGENLLDQLNAAFSKTTKKLF*"
                     /db_xref="UniRef100_G3MB89"
                     /db_xref="A0A0F9T5N8_9ZZZZ"
                     /db_xref="G3MB89_9CAUD"
     gene            188196..188789
                     /locus_tag="S19_GE19_scaffold_251993_prodigal-single_274"
     CDS             188196..188789
                     /product="PREDICTED: uncharacterized protein LOC101403671
                     n=1 Tax=Ceratotherium simum simum RepID=UPI0002C67200"
                     /codon_start=1
                     /transl_table=11
                     /translation="MTNKSISDLVAAAMNATLNSDEHKSLFNTNYKTASEKCAKCGGV
                     LPDSCVCGKDESSADDKSSSSCSTDSSMADDSSSSSSTKDSSMADDSSGSDDSSKTVS
                     AFDVAIDSLLTASAALDAVGLEKSAEYSLKIASFVVEAKKKEQDKKSGKKSSDKKSDK
                     KSDKKSDKKSDKESSKSSSKSSSKPVKKDDKSKKSSK*"
                     /db_xref="UniRef100_UPI0002C67200"
                     /db_xref="A4S9U2_OSTLU"
                     /db_xref="ldl:LBU_1606"
                     /db_xref="UPI0002C67200"
     gene            188810..189292
                     /locus_tag="S19_GE19_scaffold_251993_prodigal-single_275"
     CDS             188810..189292
                     /product="hypothetical protein"
                     /codon_start=1
                     /transl_table=11
                     /translation="MFKYASCDTELMRAMENNLIDKVADENHNLSKIARAIEYLSVAA
                     DIFDNANMSEESDEVTSILESLAGLNKTAEMSITCMEEVSAILKEKVPSIVVRSATAR
                     AGGTDRMCVLSVTYAASDNVDELKVKNNIRNALVNTQISSPEGWFIRPEEVLVQRVKE
                     *"
     gene            189305..189685
                     /locus_tag="S19_GE19_scaffold_251993_prodigal-single_276"
     CDS             189305..189685
                     /product="hypothetical protein"
                     /codon_start=1
                     /transl_table=11
                     /translation="MIKKSLFEDELIEGMQKHLALDDADKKINKLDHAVDCLNSAASI
                     FEDVNLTVQSDKIINLLSKIAQHNRPKDPRKIPDSHTKQLTPQKMVDNLKHHGTVFNM
                     ADDGTTEIDVADESDEDTFEEENS*"
     gene            189747..190436
                     /locus_tag="S19_GE19_scaffold_251993_prodigal-single_277"
     CDS             189747..190436
                     /product="Uncharacterized protein {ECO:0000313|EMBL
                     :KKL18904.1};  TaxID=412755 species="unclassified
                     sequences; metagenomes; ecological metagenomes.;"
                     source="marine sediment metagenome.;""
                     /codon_start=1
                     /transl_table=11
                     /translation="MLRLVYTGNSLPASFICDPSASFQPGQIAELTVIGNQVMATVSN
                     GTAPIGVIDDIKTKAFTNVSWNETIIVPATGVPGPNGQLVTPIDIKAELKRPNIMQSS
                     FSSTIDVALNPVNGVITFIAGTPLNFDLIGTGQPNAIRTIVNYTYQVSNIPGDDSTQG
                     SGRVTVWFQRMFFQTDQFESNQQYPVRANLYVSETGFLTTRRPSSMHPAVAMVTAPPS
                     PLNPMIEVLWY*"
                     /db_xref="A0A0F9BAC7_9ZZZZ"
     gene            190487..191182
                     /locus_tag="S19_GE19_scaffold_251993_prodigal-single_278"
     CDS             190487..191182
                     /product="Intron-associated endonuclease 1 n=1 Tax
                     =Clostridium saccharobutylicum DSM 13864
                     RepID=U5MY16_CLOSA"
                     /codon_start=1
                     /transl_table=11
                     /translation="MHYLYIIINKLNNKVYIGQSIKPEYRWYQHKSHSAIGSDHKQYL
                     HKSIAKYGLENFVFEVIATCRTQEDANYIETVLIKQYNSCNSQFGYNIKPGGNNSSPS
                     EETKEKMRQATLRQIATKGHPAQGTKRTDEQKAKMSKIQKNKDNAAIYTKEVREKFSK
                     SHIGIKDSEETKKNKSIKAKLAWQKRQEEKLITGELKCNAPDCDRCGLIKYRFVNGVR
                     YCQMHAFRLQKLE*"
                     /db_xref="UniRef100_U5MY16"
                     /db_xref="csb:CLSA_c35600"
                     /db_xref="A0A075KJD6_9CAUD"
                     /db_xref="U5MY16_CLOSA"
     gene            191269..192561
                     /locus_tag="S19_GE19_scaffold_251993_prodigal-single_279"
     CDS             191269..192561
                     /product="hypothetical protein"
                     /codon_start=1
                     /transl_table=11
                     /translation="MSWKHTKLEDSATFRSLERVAQQKNLIKADPAVVKTASKGLDLS
                     PSNNLSNNIIKLCSGLRARGMEKIAEELESKFINYKRAESLYETSKETGDDLIDSAHP
                     DGSHKLEDVDGDATVETILDQHKKHLEVINKKPTGKLTTANQIIDAVKLSLGQYFDVE
                     ANLKAFESFSQSMDKLIAGLKSMEDIYSATKWSDTKSAISDKIKVANEIKADIAKVDP
                     NLNPFPQSLNSRIGKLFFDTRTWADAAKAYFADKSNLEKDGLDAIFVNRFNSAYSTIT
                     YAQSLSWGAAKALSGDISGMEFHKEFLSADEVKSVISAELIRKLQAAKKKISDIKFNE
                     RKEKLSADKKTAAESAVTQIETLLSISYNALGAISKATDPSMGLINQKIIQSLFKSPF
                     EWSTITDIDSLTKNCQNSAAKVLKNVSIIEEWLNSAGA*"
     gene            192564..193736
                     /locus_tag="S19_GE19_scaffold_251993_prodigal-single_280"
     CDS             192564..193736
                     /product="hypothetical protein"
                     /codon_start=1
                     /transl_table=11
                     /translation="MSYKHLLDEIQKIAQTIDLSAPTKAKPTAPAAAGPKVPAPTSGQ
                     IDLSTKPSATPAAKTYTGPTFAKSANIMKMQKAMKDLAQTVMSDANIGVMQSAKEIKD
                     SKAATKEQKKAKKGFADFIAEQYTSELDDEHKGVTWGADPKLKTYQQKQPTESKIYEM
                     DAVMQTMKRIGGATSEFKEDGFWGFRTDNALKNIMGFAYALLTLEGDFGIPASKTYNK
                     GNWNVLAQLLSGYEVDADNKEPIGLPPQERNSRALKIVPHIVAIHKLYNEVRNYILSQ
                     PTYRTYIEGTNKFDITPQEVGSTVTPNHIDNAIKQHQYVTLSVPHWENGQEQSPSNEN
                     VYLAFLKNTNNFKNFMKNILKCPPGILDQQVPLVYNNISKQLAYAKPEEPSIETKI*"
     gene            193746..195314
                     /locus_tag="S19_GE19_scaffold_251993_prodigal-single_281"
     CDS             193746..195314
                     /product="hypothetical protein"
                     /codon_start=1
                     /transl_table=11
                     /translation="MSDNDIFSNKKLLEIFSDIVKKAQVAAPIGGPSPLEIAKHMVLQ
                     LGQELNGMPNLSFETGAAKSPSTQDLKNIESFVQYLAANKVTIDGVRLAYSPDESSLA
                     LQDPTKSKDYGSIGTKVGDEETGGAKFQETGQWGEADYRVYLPGLYEYIKYLQRKATT
                     ESNKVLEVMVGKLITFVNNRFGANIPKKPKHTPGQTPSEMPADTILDSFTTGFVFNPN
                     YKTYAPGDVSLTAGDLSSIGNLNSWMSKNKFKVATPTEASSKEGMVWQPLEFGDPKAN
                     FCNVGKVLLWRAKYLRQRGSDEDRKKADFYLKKLSEVIPQWTDPSGKPCTLDEEAAKT
                     VTPTGEKASPTTGATPLALSQLLQLLPFHQNNIDLQRMNRFNSAYLSITAGDHKTDLQ
                     QLINSVNSKMKDVMAYSASGNVKLFPLTVGVGAAEEYASSYVKAPPGANFVRLITELK
                     TLITEEKKLVLDLLNRYGGGGAGGVAVSQARYTPEQAAQISGDIEIANDNLQRLSAIL
                     SEWTSLPSMQTGPK*"
     gene            195314..196393
                     /locus_tag="S19_GE19_scaffold_251993_prodigal-single_282"
     CDS             195314..196393
                     /product="hypothetical protein"
                     /codon_start=1
                     /transl_table=11
                     /translation="MKIDQAEFNFYADTLIIQSMLGNGHLTKIAAQGNFIGPLIQQTK
                     EYVESHMDPNNKLKSAINFLAPSAVSLLLKSLGFGWTGALMGLLMNVLHVDVSSILES
                     MYNKVKPLLTSGQPVTSSQVDEAANEVASAQGSEDSDFNDDMETLSHKIHNARIIRLA
                     IAEYQATNNIVVSAKFLPNKAKVVQIFTSVIGWIFKVILAATGLMAAGDVVNKVVGGP
                     NAFDKTLQHGKPTKDVGTFEKMFKSKIQPTITPAVTQSKFKVKSNYSDIKENAPGSNW
                     VVNITNNRQNIEQMVINFAKEVYNLEDLDNVIKSSATFQTIVNQIVFFNKETEGDPAV
                     WIPRQFVSKKQLVDFFIDEVAAKSP*"
     gene            196447..197667
                     /locus_tag="S19_GE19_scaffold_251993_prodigal-single_283"
     CDS             196447..197667
                     /product="Uncharacterized protein {ECO:0000313|EMBL
                     :KKN74512.1}; Flags: Fragment;;  TaxID=412755
                     species="unclassified sequences; metagenomes; ecological
                     metagenomes.;" source="marine sediment metagenome.;""
                     /codon_start=1
                     /transl_table=11
                     /translation="MRRSEIFDNFVKIAEEKGLVSKDAPEKAKKILEETRRADSQTIK
                     DIEVLYGVKPDAPKDMEYKRNIIEDAHPEPVVISPSYDKLNGLVENNNERQNILINII
                     NKTPNGHLTNHKYAEKDLILSLVRIGNDLDNRNDDELRALADTCLDQLSQKKKLIKEA
                     IAPMAIVALIGAAAASIYAYEHLPNVSVSFRQDNKRLKDLIRELLSSEVSWGLGIEVS
                     SRVKKDLNKLMAWLNKFESIYNGLYPAIISVESGKDAQELMQQDTQAMIQKSLAAANK
                     LRSVLDQFLPIMQQIKKNFSSSEYKFRESEMGMFTEIAEKAHLYGGSTSLFADKFEQI
                     VNQISAYITSVNKSLEVLESADEERITKENNAKAFFAKKMKKPSVPEPSEFSADEDES
                     GIAKTDAAISGLVE*"
                     /db_xref="A0A0F9THX1_9ZZZZ"
     gene            197815..198477
                     /locus_tag="S19_GE19_scaffold_251993_prodigal-single_284"
     CDS             197815..198477
                     /product="Uncharacterized protein {ECO:0000313|EMBL
                     :KKM45776.1};  TaxID=412755 species="unclassified
                     sequences; metagenomes; ecological metagenomes.;"
                     source="marine sediment metagenome.;""
                     /codon_start=1
                     /transl_table=11
                     /translation="MALKLLQPGTQPLGQFDGYDTQVLTLKGGEIVTFASVTATSATD
                     KAASDVFDGYVNSAKRVVVTRNVATSARPLMLADDGLSGYGTLFGSVVGGTVGQVSTG
                     GTVLGPHTATGSGKVTLWDKPGLYAVSLDACDTAASDGLTPTNATLTAGAGLTFVPAS
                     ASGGQLTPVGSTAAAGNTVVVARFVDFETNGSLVNTPNKLVSSLATPTYTFAVFHFNP
                     AL*"
                     /db_xref="A0A0F9IMN4_9ZZZZ"
     gene            198653..199669
                     /locus_tag="S19_GE19_scaffold_251993_prodigal-single_285"
     CDS             198653..199669
                     /product="Gp27 n=1 Tax=Bacillus phage G RepID=G3MB97_9CAUD"
                     /codon_start=1
                     /transl_table=11
                     /translation="MNQMFNNKGELNASSVADAIRQLAKYASILEENVPSNMGLAGQP
                     ALSDDKRDELVSRAIMTQDGKIALAQAMANPIRRNLDYHGIARRALVVDPLPQGAMPT
                     YDRDIDVAAVVISSNGTGPESRVFGDRVVVPEFEIFANPTVRIAEVKRRRFNVIDRAV
                     QKARQEIMAQEDANVFAALDAAASVENTLTDIADAGLLKRDLVEIKQQIDGWDLVTTK
                     YFMNIAEFTDILKWGSGGGQGVGGGEFDPVTMREVLQTGLYAHIWGADIMVSKIVPPG
                     TVYGCADPEFVGVMPVRQDIEVLPADEPKQLKLGWVVSEIIGLAIVNPRGVAAGRKSV
                     VVGV*"
                     /db_xref="UniRef100_G3MB97"
                     /db_xref="A0A0F9IMP9_9ZZZZ"
                     /db_xref="dly:Dehly_1673"
                     /db_xref="G3MB97_9CAUD"
     gene            199783..200664
                     /locus_tag="S19_GE19_scaffold_251993_prodigal-single_286"
     CDS             199783..200664
                     /product="hypothetical protein n=1 Tax=Spirosoma
                     spitsbergense RepID=UPI00037CD328"
                     /codon_start=1
                     /transl_table=11
                     /translation="MKLTPIKQRNTKSNVLIDQHIDEITKLYESGMSLTKIGKQLSID
                     RKALARLLKNNNIEARSGFSYARKYNLDEHYFDIIDTEEKAYILGFIYADGNNLFRIN
                     RVAIQLSIVDKEILQKFSTIFFNSEVLKTYKRKNNKGKEFEYVALNLFSKHMSQHLAT
                     LGIVERKSHKIAFPEWLDKNLYRHFIRGLIDGDGWIYLPSSNRDSPNVGLICTRKMND
                     FLKELYEKELNLKSYLTKANKQDINVMCEIRVKNYHQCKIFLDWLYEDSTIYLQRKFD
                     LYQKFLQQYENLRDQNK*"
                     /db_xref="UniRef100_UPI00037CD328"
                     /db_xref="A0A0E9E5Z1_CHLTH"
                     /db_xref="fae:FAES_4010"
                     /db_xref="UPI00037CD328"
     gene            complement(200531..201547)
                     /locus_tag="S19_GE19_scaffold_251993_prodigal-single_287"
     CDS             complement(200531..201547)
                     /product="Uncharacterized protein {ECO:0000313|EMBL
                     :KKN70860.1};  TaxID=412755 species="unclassified
                     sequences; metagenomes; ecological metagenomes.;"
                     source="marine sediment metagenome.;""
                     /codon_start=1
                     /transl_table=11
                     /translation="LAKRTQEEIQNICDDYKSGISLKKIILKYKIDNRTLNQLLLTQN
                     VLKRTISQSHRTYNVNEHAFDILDSKKEWALGWYLADGCVYLGKKGHRLIIRLKRTDK
                     CILYMLQSLFYPDGINRIKDVDQHRTYRGIKSIGEQSILEISSKYLVNRFIELGIHPR
                     KSLNASYLEIIRSKPIKDQYQFIRGIFEGDGCISFQKKQKKHEYLCCSVRIVGPELFC
                     NSIKEIVESFLQIKCSIYKNGKICCLTITNNNDCRKFLDWIYQDVNSGVADYFLPRKY
                     ERYLDFCKYMDQGIFPEKLTYSDLGDSHIVEEISDINQTSSEDKLLNPRITSQEISYI
                     DDNS*"
                     /db_xref="A0A0F9SPA7_9ZZZZ"
     gene            complement(201625..202767)
                     /locus_tag="S19_GE19_scaffold_251993_prodigal-single_288"
     CDS             complement(201625..202767)
                     /product="tRNA nucleotidyltransferase (CCA-adding enzyme)
                     n=1 Tax=Eubacterium sp. CAG:38 RepID=R7H8F3_9FIRM"
                     /codon_start=1
                     /transl_table=11
                     /translation="MVVIMKILKEKINGRAVEICKLLQNNGFQAYIVGGCVRDLLSHY
                     TPKDWDINTNALPEQVIQIFPKTYLTGLKHGTITVSMGEGVENHFEVTTFRVEGKYTD
                     GRRPEEVTFVHNIVEDLARRDLTINAMAYDPISKVTLDPFYGQQDIKWGFIQAVGDAN
                     ERFQEDGLRIMRAARFAARFEYIIQTKTFEAMCNNLPTLAKVSVERIKDELCKTLMTE
                     NPHMGMEYLHDCGALQQICPDIQVTDALEKCKGSLETRIACLFTHVSFATAEQAMISL
                     KFSNSEITKVKLLLQLFEWTNADWSSPKAYRKFMAFLKNQAKEDWQNILREFIHLSEA
                     FGRDVKTTLEACKDEIVWARKEMAINGDDLIAIGNQARQRNQRNIG*"
                     /db_xref="UniRef100_R7H8F3"
                     /db_xref="ccx:COCOR_04542"
                     /db_xref="88578655"
                     /db_xref="R7H8F3_9FIRM"
     gene            202841..203536
                     /locus_tag="S19_GE19_scaffold_251993_prodigal-single_289"
     CDS             202841..203536
                     /product="hypothetical protein"
                     /codon_start=1
                     /transl_table=11
                     /translation="MDLETIMDIYALISRGTENLVSRKKCIQLRKASASNDNGFTKLA
                     FDTRRIDQETEYNPRRGLQNYNRSEAFLSESLSNKLHSLSNLRSMLVDLKTAYGKEPE
                     WQDSNARVLLSTLDKGLRVDQKDGDFSENQPAMGSLNYIEDLLHVRYRLTMDDLSKMA
                     AKDIKRVILSKDEYLTKKDSDLPVEIKKSDIGRENYDALMDKLFGGVKATKDNPEVER
                     TITITIKDRLIDK*"
     gene            203549..204169
                     /locus_tag="S19_GE19_scaffold_251993_prodigal-single_290"
     CDS             203549..204169
                     /product="Uncharacterized protein {ECO:0000313|EMBL
                     :KKN22499.1};  TaxID=412755 species="unclassified
                     sequences; metagenomes; ecological metagenomes.;"
                     source="marine sediment metagenome.;""
                     /codon_start=1
                     /transl_table=11
                     /translation="MSGMDEFAPYKKKNGCFIVRNITPDRNKTIKIFHYPILFNETRD
                     LLQIPGVAEADIRASLLKGELRHKILAKDIVIECSDIDLLQFNEDQKQFLMSAGIING
                     LEAAGGGGGTTIPYLFRQGVPLVGPIDGVNRIFTVPSPDKFINGTLNGNILKIQILHH
                     GRALVESTDYIVSESAGVGTGYDTIVIVSFTPSINSTLVANYMVKA*"
                     /db_xref="A0A0F9NXD1_9ZZZZ"
     gene            204197..205054
                     /locus_tag="S19_GE19_scaffold_251993_prodigal-single_291"
     CDS             204197..205054
                     /product="Patatin n=1 Tax=Dyadobacter fermentans (strain
                     ATCC 700827 / DSM 18053 / NS114) RepID=C6W7T0_DYAFD"
                     /codon_start=1
                     /transl_table=11
                     /translation="MKALVLSGGGSKGAFQVGALLHLINNLNRSYDIICGVSVGALNA
                     SFLSMYPKIKEKNAINDLYEFWLTVTPKTIYKRWFPFGRLHALWEKSLYNSQPLIDLM
                     HDRIKLDKIRKSGKSIAVGAVSLKTGNYKLFTQNDDCFVDAVLASASFPGALKPIKIN
                     DEFWTDGGVKHVTPIKAAIDLGADEIDIIMCSPEMSTAKYDEKSATLALAIRSIDLMT
                     DQLNENDLKLAHLYNKLALSGVRSDKRYVSINTIRPEKNLIEDSLVFGTKEILSMLSE
                     GYSTATKSF*"
                     /db_xref="UniRef100_C6W7T0"
                     /db_xref="dfe:Dfer_5074"
                     /db_xref="87253356"
                     /db_xref="C6W7T0_DYAFD"
     gene            205118..205468
                     /locus_tag="S19_GE19_scaffold_251993_prodigal-single_292"
     CDS             205118..205468
                     /product="Uncharacterized protein {ECO:0000313|EMBL
                     :KKN14932.1};  TaxID=412755 species="unclassified
                     sequences; metagenomes; ecological metagenomes.;"
                     source="marine sediment metagenome.;""
                     /codon_start=1
                     /transl_table=11
                     /translation="MPTNNFPGIGYSTGKRDWNYFQKYDVTETTFGGASVDGYQPALL
                     IPFTTSSVMFLNEGTGVVEFSFNGTTVHGELDSTKVSVAQTFDNRVICKIWFRLKTGS
                     TGPITVSVSAWAIR*"
                     /db_xref="A0A0F9NSC1_9ZZZZ"
     gene            205481..206116
                     /locus_tag="S19_GE19_scaffold_251993_prodigal-single_293"
     CDS             205481..206116
                     /product="Tax
                     =RIFOXYC2_FULL_OD1_Magasanikbacteria_39_8_curated"
                     /codon_start=1
                     /transl_table=11
                     /translation="MSGFTPNPSVTIAGSALPTNAAQEVGNLSQLNSKITTDPNGVMR
                     ASVSETFADGYLPSYNNATFNPISLDVAGRIRASTIEQYAPLAEDNTNGVFWTQQKPL
                     ASSTNSLSVDSSAALEASSVTKAAPGRVYKVVVTNTNAATRYFQIFNSTTVPADTTVP
                     AFAVAVPTGVTVTYDFPNGMYFSTGISWCNSSTLPTKTIGAADSWCHVYYV*"
                     /db_xref="89852761"
     gene            206133..206348
                     /locus_tag="S19_GE19_scaffold_251993_prodigal-single_294"
     CDS             206133..206348
                     /product="hypothetical protein"
                     /codon_start=1
                     /transl_table=11
                     /translation="MSYKIESIVVADSGSGKHIASISFTLSDGTEVPAMMYSVDAVNS
                     DANIAAIESYYETQNSEMKAQQSQLIG*"
     gene            206352..209363
                     /locus_tag="S19_GE19_scaffold_251993_prodigal-single_295"
     CDS             206352..209363
                     /product="Uncharacterized protein n=1 Tax=Sphingomonas
                     wittichii (strain RW1 / DSM 6014 / JCM 10273)
                     RepID=A5V8B7_SPHWW"
                     /codon_start=1
                     /transl_table=11
                     /translation="MPRFKPYTFDNSIADGILKGVGTAKTAAQTALVPGTSDLTIEGW
                     FKISGESSSTVGRLINVGAYPNGFLILFNNSTCSIDTYHGSYRAENYVSGSTKPIVPL
                     NAWFHLAVTITFATSTCRTYINGTLASTATFNKTLGSISGNVFGRGVDSPSAIFSMAR
                     VRYYKRALSASEVLDTYQNDNKQSGCLIEWKMTDGSGSSTITDSSGNGFDGALANLVS
                     YLNWYPTDVPMAKRGSTENLLLQSEDLTVSPWLRSNLTTSAGATDPNGGTTAFGVVED
                     NANNFKQLTQSAKTSGDNDSYVFSLYVKRGSRNWFALATGPGGSFVNFDLVNGAVGTT
                     SISLNQLWNPQIEAVGNGWFKVSVSSYSAYLQIVPTNGNAVYTYAGDGSTAIYVWHPQ
                     VKRSNTPKAYVGTTSKAVRFGAPTLPNFDNKTIPARNQSLSVENRLGSASSYFKVADN
                     AAFKTPSMSMECWMLDTGNDRNVTYHGLLTKTTNLNWNDGVGLVAQQSADLGQARNIR
                     FFVNKYNGTTGGAIVSYVEFFKWTHLVATFDDSTKKMALYINGALKGTYTITASIIQN
                     TASIIALQGFEGNAYPWQGNITRVKWYNRALTSDEVAKRYRNEDVFDGLVGAWNFSEG
                     SGTTVADSVGGRNGTLVGSVGWSLETPNAQRGASQNFFKASEDLTDAAWTKSNVTIAA
                     NTIVAPDGTQTADALVDDAVTANRFVRQFASGGTSPYTISFYAKAINKPWLFMSTSGG
                     GAVGYINLTDGSSGTGSTLVNLKTSVIANGWLKISATTTNYVEIYPATGNAGSLYAGD
                     GSQSIALWGFQAKNLDTNYSYIKTTASTVPIGSPVVQTSRGATQNLLKYSNTFSNAAW
                     TLQAGVSVTPNSTSNPVDGANNAWLLDMTGAGAATGLYQVSGVPNSEDVVLSIWIRSV
                     SGSGTISFTQPVGSNPVVGTFTIGTDWQKITVTGPTGNPYASATGIWLRKGTLNQAYI
                     YAAQIRRSQTPDSYVETTSSAIVQGPQVNNT*"
                     /db_xref="UniRef100_A5V8B7"
                     /db_xref="swi:Swit_2174"
                     /db_xref="A5V8B7_SPHWW"
     gene            209448..209726
                     /locus_tag="S19_GE19_scaffold_251993_prodigal-single_296"
     CDS             209448..209726
                     /product="hypothetical protein"
                     /codon_start=1
                     /transl_table=11
                     /translation="MSFKIDATDPSNLSSQVLPEKESRRRVMADAKRLGCDKEMFLLF
                     SKYDNLLRNCTNEKERRDIAKLACVEVYRLLGGGGELYIDGQLVVKDD*"
     gene            209748..209981
                     /locus_tag="S19_GE19_scaffold_251993_prodigal-single_297"
     CDS             209748..209981
                     /product="Cold shock-like protein cspG n=2 Tax
                     =Acinetobacter oleivorans RepID=D8JN90_ACISD"
                     /codon_start=1
                     /transl_table=11
                     /translation="MSDNSFYGVVVWFDPKRGYGFIEWSKDGVKQKDLFAHFSDVTSD
                     GFKTLYKGQNVSFNLGKNKNGVLKAVDIIVLKN*"
                     /db_xref="UniRef100_D8JN90"
                     /db_xref="A0A0F9P116_9ZZZZ"
                     /db_xref="acd:AOLE_12780"
                     /db_xref="D8JN90_ACISD"
     gene            complement(209982..210302)
                     /locus_tag="S19_GE19_scaffold_251993_prodigal-single_298"
     CDS             complement(209982..210302)
                     /product="hypothetical protein"
                     /codon_start=1
                     /transl_table=11
                     /translation="MASNSNDQLNKKDLELILEVNKKAIEVQTDVAEQNEEVIKILNS
                     SSEMEEKIDGKVDSLSKQFNEKADKIIKQNEDLNKEIFKLQVLFVAGLLNLIIQIVQL
                     FIKK*"
     gene            complement(210314..210532)
                     /locus_tag="S19_GE19_scaffold_251993_prodigal-single_299"
     CDS             complement(210314..210532)
                     /product="hypothetical protein"
                     /codon_start=1
                     /transl_table=11
                     /translation="MAAIKTPVSSLISDSNDDKSPLITLLKSQLIDVVSEESALDTKI
                     QEEYAKLNEKCEGVIKKINNRKKKNNKK*"
     gene            complement(210536..210985)
                     /locus_tag="S19_GE19_scaffold_251993_prodigal-single_300"
     CDS             complement(210536..210985)
                     /product="Uncharacterized protein {ECO:0000313|EMBL
                     :KKN18076.1};  TaxID=412755 species="unclassified
                     sequences; metagenomes; ecological metagenomes.;"
                     source="marine sediment metagenome.;""
                     /codon_start=1
                     /transl_table=11
                     /translation="MKKVESFWITNISNRNVSLADLNLTIKAYASINLLDKKRYQYTI
                     DQLELSAKSGSLYKKQRIIAIRNNAPTIIKNNMPVSKTVYDAETKTWSENGTFIPGRE
                     RSVLKIEETYYEELDVDGLSQSDEKFAEENADLANLDHERSINHKGK*"
                     /db_xref="A0A0F9QY68_9ZZZZ"
     gene            211056..211391
                     /locus_tag="S19_GE19_scaffold_251993_prodigal-single_301"
     CDS             211056..211391
                     /product="hypothetical protein"
                     /codon_start=1
                     /transl_table=11
                     /translation="VQILSYFPGQTATFFLETLDGYGVRTDCIATPIVSKIVFPTLTL
                     AANYPQNMSRLETGLYYFQFTLPSGASAVGSYLVDVSYIDPVKSIALSSLYQIVVTAP
                     YGMFSTITI*"
     gene            complement(211375..212220)
                     /locus_tag="S19_GE19_scaffold_251993_prodigal-single_302"
     CDS             complement(211375..212220)
                     /product="Uncharacterized protein {ECO:0000313|EMBL
                     :KKN61329.1};  TaxID=412755 species="unclassified
                     sequences; metagenomes; ecological metagenomes.;"
                     source="marine sediment metagenome.;""
                     /codon_start=1
                     /transl_table=11
                     /translation="MKKNENLDEEKICNLYSDGNSLVTISKIYNVSTKPIFRILKKHH
                     IKTRRVGHPKIYKCNENIFQENTEQSFYLAGFIAADGTIKKQKYSNILKISLSAKDKS
                     HLEKIQKLLDNDSPIKLYSYKPKNNIIVNNNALYEKYSYVELTITSSKICKDLERFNI
                     VSNKTYKYDLPEWLVQHPMFNHFIRGYIDGDGTISSSLRKKYNKPQISLSLIGNYEVL
                     LKINNAFVKIGANNSKINHKPNTKQTYKIRYGGNIQLQKIGKFLYKNSTIHLDRKFNN
                     IKSLL*"
                     /db_xref="A0A0F9S2R7_9ZZZZ"
     gene            212273..213172
                     /locus_tag="S19_GE19_scaffold_251993_prodigal-single_303"
     CDS             212273..213172
                     /product="Uncharacterized protein {ECO:0000313|EMBL
                     :KKM82019.1};  TaxID=412755 species="unclassified
                     sequences; metagenomes; ecological metagenomes.;"
                     source="marine sediment metagenome.;""
                     /codon_start=1
                     /transl_table=11
                     /translation="MAIKARGEVLDVTDQVNLTVQFKDPSGNPVDADSFPKISIVQPS
                     GAILLAPTSAGVTKVGTGKYSYIFTIPINGPYGVWNDIWSAYINGFYVETTFQFAVLH
                     TQVPAINSDGYVALGDDPGFNYSQAAIKNINKLIKSLRARLNSGGKAKSTDSYGNVIY
                     VDCDIFSVDMLVTFLATALWDFNQIPYFTFFQFDDDNFIEQFGEILVEGATLQALASK
                     ALIERGREFQITDNGLNFNPPSVSDLMNTQYSALLTQYWDKLKYIKTSLRPNPKGLGV
                     FSMNSGINPAFARMRHLRSRRIY*"
                     /db_xref="A0A0F9KIQ4_9ZZZZ"
     gene            213263..214105
                     /locus_tag="S19_GE19_scaffold_251993_prodigal-single_304"
     CDS             213263..214105
                     /product="Uncharacterized protein {ECO:0000313|EMBL
                     :KKN61329.1};  TaxID=412755 species="unclassified
                     sequences; metagenomes; ecological metagenomes.;"
                     source="marine sediment metagenome.;""
                     /codon_start=1
                     /transl_table=11
                     /translation="VRGKYITIDKEILLKTYEDCGRSMRATSKVLGTSEKTIMRRMKE
                     YSIEWDKKVFYPCNENFFDELNEKSLYWLGFLATDGNVYKHNYSYTISLKLAAKDKDH
                     ILKFKTNIESIAPLHDTIKKANTNSFKKKEYPAVQFTITSEKIFNRLAEFNIVPNKTH
                     IYTFPEQLKDHPDVRHFIRGCLDGDGWWREHRNNGKDYTTEIRVGMCGTPKFVREMFD
                     VIKEQCVIDSGSYYIRKSGKTADFEFCSKSDVNKIVDYLYKDTTIYLQRKYDIALKAK
                     NYIK*"
                     /db_xref="A0A0F9S2R7_9ZZZZ"
                     /db_xref="agw:QT03_C0001G0574"
                     /db_xref="GW2011_AR10_complete_1_557"
     gene            complement(214113..214394)
                     /locus_tag="S19_GE19_scaffold_251993_prodigal-single_305"
     CDS             complement(214113..214394)
                     /product="hypothetical protein"
                     /codon_start=1
                     /transl_table=11
                     /translation="MNEVTDWDDVIAMFEDICEHAKNNGRAVVNEDYPKELKLGWKCS
                     NTNKVWKISIIKLKNSLQKADAKQKDFISRLIITQAGKEVLTELLNSKP*"
     gene            214459..214839
                     /locus_tag="S19_GE19_scaffold_251993_prodigal-single_306"
     CDS             214459..214839
                     /product="hypothetical protein"
                     /codon_start=1
                     /transl_table=11
                     /translation="MSKSLDNLEKLASKFEEKLKKLAQPMQEPTVSEEYSFQQWLDTN
                     FSKQDKNKIANEIVNAVPDDVNSLHISLMVANKKVNVVANVNGMSNPTAKSIVMKYLA
                     PKMGKAPGFPDGSAYKGWITYNAK*"
     gene            complement(214847..215836)
                     /locus_tag="S19_GE19_scaffold_251993_prodigal-single_307"
     CDS             complement(214847..215836)
                     /product="hypothetical protein"
                     /codon_start=1
                     /transl_table=11
                     /translation="MNAIKDNKTGKYVGIISKLDINSILDKISENKTLKQISKELKIS
                     PEGLRKFLIRNNISYRKKNKYHCNDLFFNEKNEQSFYWAGFIAADGNISKLGDFTLSI
                     KISDINHIEKFKKITQSSAPINLIKEKQLVINNIKTKSSGIASIRFRNKFWLQSLLRF
                     GIIPNKTRKYDIPNEIINDNNFKHFIRGYFDGDGWLSVRSTYNKKLRFGFGLCGNFSV
                     LEKIQKHLQQQCDIEKLPTIYKQKNIFKFEFNNQYDVWKILNYLYNNSLIFLDRKYEL
                     SKMVDKCNTNRLNLSKETLDILYQRLKSYTKIALVLNCSKSAVAKYCKKYGIK*"
     gene            215890..216399
                     /locus_tag="S19_GE19_scaffold_251993_prodigal-single_308"
     CDS             215890..216399
                     /product="Uncharacterized protein {ECO:0000313|EMBL
                     :KKN61325.1};  TaxID=412755 species="unclassified
                     sequences; metagenomes; ecological metagenomes.;"
                     source="marine sediment metagenome.;""
                     /codon_start=1
                     /transl_table=11
                     /translation="MSKLSIESIKQMPYKSLNRLITKARNFLKNDDVWKRICEENNVK
                     PDIIDVIPIMFGDLEVSAKTDHGIIILNYKLLQDGNFFKDYSYLIHEGTHWFQQCFGN
                     KPTQSSDDGSYLDNPAEQEGFQNQIDYIADHFGEEEAHKYVDHLLNHHEIDSKKEKKD
                     KKEILMAKV*"
                     /db_xref="A0A0F9RY06_9ZZZZ"
     gene            216513..219368
                     /locus_tag="S19_GE19_scaffold_251993_prodigal-single_309"
                     /gene="nrdE"
     CDS             216513..219368
                     /gene="nrdE"
                     /product="nrdE; ribonucleotide-diphosphate reductase
                     subunit alpha (EC:1.17.4.1)"
                     /codon_start=1
                     /transl_table=11
                     /translation="MVYYPQYVNVGTDAVSSLGDGTTINVKWFQAIPNDGYSIAYHIY
                     YSTTKENVFSEGVKYISIDSGLEANLIDLVPGQEYFIAVRPVEYNPLISNLSALPVAY
                     DNLRVYPSSLLRSDITSTDLTIPLLDVTGFPSTGVIKIGVELIYYLVVDTVNNNLILA
                     STAQRGYANTTASLHTIGGWDGYKSWDPSVGIFTLTESKDFDRIFMCQTRYEYPNYSF
                     TLVDGYKQVTKDILSTDLSAAEESNLGFPMYDYAGYHRTDPVQLLNGTCVGSYIGGEM
                     GCIDGYGNVNMIRGLSLQDQNNQRQELLLSVTGRPAVLVKQVHTGIVCSCYLASGEYP
                     DDRCPKCFVPGTLVNSKNGFIPIENIKAGDLVLGSDGEYHKVIKTHKNNYCGDLISIS
                     TTSTTNPILSTPDHPFLILGGTHGKLNKCGPNSNCIAYINRGDGRKSMSDIKQLPSGN
                     WQARVSVTNHKRKYIGTFKSKELAQEAIYNYVSKHYLPGHTPVWKDAQDIKKQDWIIT
                     KSNRNIKDIDFIKIPQQFCKNTKLGSARNGNTIFKVDEDLLWIMGLYIAEGSAGKRSI
                     NFALHKKENNYANKIVNYFNINGFNSKITKCSNNGIRVDIYSTSLSLWFKELFGFKCY
                     NKKIPNELMNLPENKSFALIRGIFDGDASKRDQELIQTSEILTLQISEILQRFGKKPI
                     IRKIINKTKTVNGNDRKTAYGISYEKSSLNRNNRNNRKGRWQLNEHLLSKVKSLSKIN
                     YSGPVYNLEVEGDHTYVVQNLVVHNCHGTKFVYGYEQFFNPRRSDGRILVRMGPAEET
                     TKMYEAGYESEFPLDLWTLSSPIIKQRDLIILFDQDNNEEFRYEVMGVSRNNTTLGQM
                     GGQKLRVQRIRKTDPTYQVRVFRDTSTMPSKLNTSIGFTTGIPPHTHEIVRNETDPSN
                     WSQTTSVSQGHNHPVVYKGGSLVVLTAVGHDHKIIIP*"
                     /db_xref="nfa:nfa43070"
                     /db_xref="UniRef100_I0RJH2"
                     /db_xref="A0A0F9S2R2_9ZZZZ"
                     /db_xref="I0RJH2_MYCXE"
                     /db_xref="1.17.4.1"
     gene            219411..220736
                     /locus_tag="S19_GE19_scaffold_251993_prodigal-single_310"
     CDS             219411..220736
                     /product="Uncharacterized protein n=1 Tax=Mycobacterium
                     smegmatis JS623 RepID=L0ITG2_MYCSM"
                     /codon_start=1
                     /transl_table=11
                     /translation="MSDPTRPNYKKNVGRLVTDRYDFEDHITGNKFRHNADQIDLNPI
                     ITVGGVPKRNVQQALQAISDITSPPTVADADSVTKGIIKLAGDVGGTANSVIVTGLQQ
                     KPVSTATPSLNDVLTWDGYSWTPSTATSAFSPGNDLSGSNILQSVVQITGNAGSLPVK
                     AAEVIFDMNISPTIKQATEPAMGALGVHDLTIEAQSSNFAGSGGGSVVLKSGTGPTGS
                     GNIISLVNGNVLVESGYVPSTTNRVVSLVRGSGVAPGDVPSGDLVVYIGNAASPPSSN
                     PSAGAILYGDSGKLNIRQSDGVDFTIGTIPNPSIWGPVNAQVVSYRVTGQTIGAGPVD
                     LLNYVMPTNTSVRIDVVIVGKEIGTFECEQMNLSHSLVWDNGTSSFILIDGIPLTKSD
                     PKRSAIAGASWTDPDIIISGNSFILRSGFGTTETINWMAAVQIVILEAV*"
                     /db_xref="UniRef100_L0ITG2"
                     /db_xref="msa:Mycsm_01767"
                     /db_xref="L0ITG2_MYCSM"
     gene            220738..221418
                     /locus_tag="S19_GE19_scaffold_251993_prodigal-single_311"
     CDS             220738..221418
                     /product="hypothetical protein"
                     /codon_start=1
                     /transl_table=11
                     /translation="MPISAGLLQQSIVTLGKPIVSLDSIVPDGYTDCGNQISFVASVS
                     YTLPFSEISMPINDGYIAIRDNDTNEVLGVGAVSANTASISTSTFDGYRHIHAFFTGI
                     PNLLYSAKSDSQPYYTIKATVDISSVSSHTVFAGQDGYVVFDFTTTNPYVTISGTVEY
                     RLYSNYDAYVSLASSTITAGQSTAMIPANTMAPNATYYLSAIYLGTSCISLATNGLGL
                     SGFQINST*"
     gene            221473..221877
                     /locus_tag="S19_GE19_scaffold_251993_prodigal-single_312"
     CDS             221473..221877
                     /product="hypothetical protein"
                     /codon_start=1
                     /transl_table=11
                     /translation="MDGVLLALFTWQFILFCLAVFGLTFLFRKIGEYLFANVGFLTKE
                     SKIWRDLILPVLPIVVGIVFALIAKSYPYPIDMHASSARMAWGLSGGLLSGLGYRIIN
                     SFLTSFILSKLPNANVIDPNLEDNTNQPTKKE*"
     gene            221921..228019
                     /locus_tag="S19_GE19_scaffold_251993_prodigal-single_313"
     CDS             221921..228019
                     /product="Uncharacterized protein {ECO:0000313|EMBL
                     :KKN61320.1};  TaxID=412755 species="unclassified
                     sequences; metagenomes; ecological metagenomes.;"
                     source="marine sediment metagenome.;""
                     /codon_start=1
                     /transl_table=11
                     /translation="MIKFPLDIDDDASIPVVNDNINEIGGEAINALRDATIALETELG
                     IGASGTAGSVAQRLSVALLPDGHLKPSELTSLGLVTLPITNDQIANNAGILESKLHLD
                     YRTSDLFNYIRDVARETNINTGWISTSGSKLEPHIAGFAFFHTLRHILVSDPSEYLTN
                     KFGALRDNSSAYTLVKDMNSELVSHQLADGSPFGTIKNVTTNNGSTYPSNYGHTASGI
                     FLNTSKFVTIPQTLQDLQLFADFIDNSSIFLLGSRIQNLYSNGISKVSRSSSFLQDGY
                     GQPLTETVTATAYLLNGGISTSPYDDISKGDDIIELFPSGTLSSSNVFDSQFALVKVG
                     DIIRVNYGTVEVPFLIREKKYIQNGTNKQYIVRINGKNLLHTTTATARIDRSLINPNK
                     YGVLAMAQANNTFSEVPSLIVGSPRGAEALGIGFNPDLLDNTHYLLYLALYPTGNPKD
                     GYTVLPGIDVTGNKGATPGKYTLESVVEATNEAFRQNGFNYRFIAFSYQGNFGIKLAD
                     SYQNAAFSIISAVVDDSGAYDQTLTNTNFKYNVIDVFATTLTFAPDALGFGPSAANLA
                     SPPYKPSYGTPAAANLPTKLFVALKRNNYYVNGLERDQLASDIGQVIDQYGDTYWQAT
                     VKAVNPIPAPAPAGHVEITYSIPLNLSNSNLKAGKTLVVQSLDSGGTLVDFGRFIIKS
                     VNFTNCAPDYVTEITVYDGVHATGLSPYSVLSVGSKVALYFDSSSVSFNLENATDISL
                     SSAPAFKRYFEVFVTEDGHTFTHERARINVSGATITVNGSVPLYANTELGKFNIVKIS
                     SKLKGYQFGQVQKITLHIDSYSATSGIYSGYLGEFNGTSFISNGKVTYGKKGEVTRFY
                     DSTNVDYVDLVFDINESMSGFANANIDIQVFPTLSLDDEVMLIGTCQYNDVTKKLSYL
                     RDCRQFGNTSEKDLSTSALNLISLPEKLLHANGVIRGFDIAVELAPIPSSEIHIMGGT
                     VLVDGKLIQMNDAKLHIPAIQEYYTSSYYNINWALCVNNKNEYQFIPLLDYDTVLATP
                     NDTTRLMKVFNPTNGSSYYVDATTFSDIVNQRKDLTILYLVAATVTPAPLPATISLSL
                     TDARRYVTDVDNNLPLKLTVGNSQGNFKDPISIINWVTWNNKFNSTANFNGADTTSGI
                     INIPVRLDFEHSTIFEGENNAALIFNQNVTLGSNISFRNMRIDFNGLLTVLSGASNIT
                     FENCTIFITTPTSVVVPSNVIFDFNASDNITFKNCSINVVYTEEANGGAVFRLTSSGK
                     FRFDGNDLDVQFKFSNGQEVPGQVFIIRSHSQVNAPHANTKITDSRFSGNFLQFMVNS
                     ASNVYMDRLDITSTHQVSVTPDIYLSDATNGMPYGFTFDKTDFVNSGRGYIYCDVSQE
                     MYDIVINRVNFNYKPTNADGYRLSFINFDLSSNTAKLDDVTITNCKFNSTSVPTDWDD
                     LAPAIAIINKASVVTSINPQPVISNIEIANNHCNRNQMILLTSVCDGYGEMLYPGLVA
                     SNVNIHDNICGTIGYWTAADTKFINVPPTINSYTDKNSGLNIKDNICHYIASMDHKGR
                     YWYPVRVIHGMVGDYTVNQCNYPSGFVTISGNKSNWIHTAITTTENSALQIMKNSLCA
                     YDSNYWLNYHTGPTGSGLGTSSGFAITVGANVHQFAATSADTDYPDSPCVISGNSVGA
                     GYWLQTSFTSQTYRYLGGYIYSQGSSQITDNVLKGIDSFIVGGFPLSAGILVGGANNI
                     VTNNRIYRNGKTILAYVAFGSPDFPVWNGEQSHGIVTENFFDSPWISDAAHTDVTEYL
                     VNITTLGTAKASKWIIERNINQTLSVSVPLTTSQLFGSFGMATTTIEPPYNLNLFVAT
                     APGVDAVGSNVVGLYKSQVLWLHEATIVTPAIRVLGWQENLDKYLPNSVRIIKAQLGV
                     RSFDSLVDPANSQIYLSLNRYTFASDYVNLDYFTGPPTGSAPYPAGIRDAKILNDTSP
                     QAALLTGMALNSTNLTIPMIIDTTTAGPSGTDISDQFTTGRGTSYSITLDLKYSRTAG
                     VDLDLYFSPLLIKYRW*"
                     /db_xref="A0A0F9RY02_9ZZZZ"
     gene            228023..228844
                     /locus_tag="S19_GE19_scaffold_251993_prodigal-single_314"
     CDS             228023..228844
                     /product="Uncharacterized protein {ECO:0000313|EMBL
                     :KKN61318.1};  TaxID=412755 species="unclassified
                     sequences; metagenomes; ecological metagenomes.;"
                     source="marine sediment metagenome.;""
                     /codon_start=1
                     /transl_table=11
                     /translation="MSSNNVFKSDLYNIHNIVQSSMLIYPKEIIISALRDFFSKDSYY
                     HYSKDQWGFPNVTDHTDLEPGADIPSPENSSSILSTRLYIGENYHKDGIFYPAILVKS
                     GGSRYVPISINREKGSVKYEDVIYEDGYGNYTTIKRPKSFVTAGIWEGSVIIDIFSRS
                     LRARDDLAELIGMFFSEISVDYLYDIGIIIKPPQISAPSESDDRSDKLFKLTMTLDVR
                     TEWRREIPVENLIDAIFFVVEFQDLSNPNAPVANNLTINTDVNIIDTLLNVLATT*"
                     /db_xref="A0A0F9V648_9ZZZZ"
     gene            228957..231710
                     /locus_tag="S19_GE19_scaffold_251993_prodigal-single_315"
     CDS             228957..231710
                     /product="Uncharacterized protein {ECO:0000313|EMBL
                     :KKN61317.1};  TaxID=412755 species="unclassified
                     sequences; metagenomes; ecological metagenomes.;"
                     source="marine sediment metagenome.;""
                     /codon_start=1
                     /transl_table=11
                     /translation="MPNIPGATNILPGVVTDVVTQSRGVSIPGGSRIAALIGEGSTDE
                     VIVSQANGGGKDGLNSNYTSTNGSDGRHFQLTNYPLISNRTTLYRNGVPLVGKEATID
                     NNAFSNSYDYRIDITTGKIELQRAHLVDQGGSYYVPLSTNVGDGYISALTLVDVNAPP
                     ETWTIRCVSVQRNGLNQPIQGTAKFIAIGSISGAKLDANGNPIIWKADNTVVSNSILS
                     FSIGETMSGPTAISPFREGDAFTVKVVSGVLVRGDSLTANLVPELNLNDPVILQGMDD
                     VVKRHGLPSVDNNLALGAQLAFDNSAPVIVGVQAAPPMPRRTSYVLSNAVQSTSTNND
                     DFIFPLPFGVTPDLNSNIHFFVTNNSTNVESQILPNKLTYYTLDTLGNPTTSDFITSA
                     TTWDFFYTVVDAYATLVTGFDGYIGRNLAYTTKGVFSSSVTFDSTYAGKVLKVIDATN
                     NANIGQYTIDSVSGGKLYVTHEPFTAFNNETALSFQVIDVATGLPLGAATDGYLAALV
                     TPTATLGSSSVTGLDFSTITNMTTRRLQINGSLNGNDGLYDIIAYNNLSNTMTIEKAV
                     VNESSMRFEVLDPLETSKYVVINKSVVPNGYGLRVTIVDSRDASFYDAGWYNALTSLE
                     KVECDILVPLPKQTISVIFQNALSHCITMSNIRNKKERVLFAGAINGLKPENLTGASA
                     AAVENIGILEGIQGESVTDVLAGNIEDLANYSVADAFGSTFRCVYFYPDQIVVQAGSD
                     NVLIDGFYIAAAAAGYLSAQVRIEEPLTNKVLSGFTILRNKLLSTFTMEQLAAAGVSI
                     LQPVAGGGRVIWGITTTQSGYPEEQEISIVFIRDRVAKTLRAGFAGFIGTAETPETQA
                     ILNTRAIQILNSLASQNLITAYKDLVVKRDDVEPRQWNISVRVQPTYPINWIYIKVNV
                     GQL*"
                     /db_xref="A0A0F9SGA6_9ZZZZ"
     gene            231727..232365
                     /locus_tag="S19_GE19_scaffold_251993_prodigal-single_316"
     CDS             231727..232365
                     /product="Uncharacterized protein {ECO:0000313|EMBL
                     :KKN61316.1};  TaxID=412755 species="unclassified
                     sequences; metagenomes; ecological metagenomes.;"
                     source="marine sediment metagenome.;""
                     /codon_start=1
                     /transl_table=11
                     /translation="MALAPNTQSTLSFGSGANRTSTAISTNILILVGNTPVGAVQSLS
                     IGEKRPIKMIDEVGTDGHIDSVPTGSSNFIGTCRRVRFDRLRIAEAFSRGFTHVQSQA
                     YPFDIVIIDKQKADVANQVSTVIKNVWITGIDYEYNADNWIITDNMSWEAETIYSVLT
                     SGTGVPIAQGGERGIPYMNLSIERLTDSGANGRRGSLDAAGLIDIGSSGTLF*"
                     /db_xref="A0A0F9UJD4_9ZZZZ"
     gene            232453..233061
                     /locus_tag="S19_GE19_scaffold_251993_prodigal-single_317"
     CDS             232453..233061
                     /product="hypothetical protein"
                     /codon_start=1
                     /transl_table=11
                     /translation="MAKFDSPLGDKNFSGPQMREFTVPDATFDQGSNPGMAQFHGRTF
                     EATSPDIESEFKAAREAKRQGDRLNEGAKKRIEILLGMTRTTRDVPVGEHTFTLQTLK
                     SKELREAIVAASQYDGTVQSSFEIRRQYLARSLTQVAGVDIDSFLGSTDLQSKLLFID
                     ELDEPLINHLYSEYLELIKTAREKFSVNNENDAKEIAEDLKK*"
     gene            233097..233411
                     /locus_tag="S19_GE19_scaffold_251993_prodigal-single_318"
     CDS             233097..233411
                     /product="hypothetical protein"
                     /codon_start=1
                     /transl_table=11
                     /translation="MKMKNTIKVDDPDILDMDPVQKRWLYENWLADQKDTAEIAKNHA
                     YLVGSFWNPEAVKDLIDDKNQHSSTEEEYEESIKMVMEAGKNQQNNSDGVRKRRRRKL
                     QG*"
     gene            233415..235595
                     /locus_tag="S19_GE19_scaffold_251993_prodigal-single_319"
     CDS             233415..235595
                     /product="Uncharacterized protein {ECO:0000313|EMBL
                     :KKN61312.1};  TaxID=412755 species="unclassified
                     sequences; metagenomes; ecological metagenomes.;"
                     source="marine sediment metagenome.;""
                     /codon_start=1
                     /transl_table=11
                     /translation="MADIPDPSVLDQTTVAAEGTKTAIDSVTVASESAAAALGKLYTT
                     ADSAADSFNDFITAYSALGKLTPQQANQFNLLSTAILGVRRAFNDVSLAGGGFVNQLL
                     FITNGFKNSTGAIGALANISANVFGKVMPNSVKTSVGAAKEFVLNLAMSADNALRLQT
                     RFLALSAASGNLGKVYQAAGKDLGNINELLLRQRTYIDLAADSTGLTANEVEKYYEQL
                     GKIPGALESTISGTHKSGMQMNMLTAAIKLAHGSGRDFSDIVNDLSVAFKDYGLTGEK
                     ALTFSARMGDVANSLGLNLKDVQSHLMGAADAFARFADAGDKSLKMSEGLARITNEYV
                     NALKLTGMSGTHALGVVKGMTNAIANMSLAQKAFLSGQTGGPGGLMGAFQIEKMMRDS
                     DVEGVLKKMRDQMRQQFGKIVTLDEAASNQAAAAQMTRQIAILKSGPLGKLVQTDQDA
                     YRMLESFEKIDSGGLGGVGLTADVLKEGMDKGTDIQQGMATDIAVMRSLMEKQQGVAD
                     VSGLGLMKGVAKTSGAAAFMKGSAEAGGDKTKMYAAGIEAHTMSDTMSQEIVYNINNL
                     KKLVGSVPTNLSKAFDKLKISLLNPSDYKAIESANAELEKSIKEQQAKLKSAPKSQQD
                     AIKKQIAAEQAVHDQVMSGLYSKPDFAGGIGKVLFTPGAILEESTAAKTAKTKPGAVS
                     AGPITVPGGQPFSGTIEVKVTGYCLHCGNILDDPQAKAILPIKK*"
                     /db_xref="A0A0F9SGA0_9ZZZZ"
     gene            235605..236468
                     /locus_tag="S19_GE19_scaffold_251993_prodigal-single_320"
     CDS             235605..236468
                     /product="Gp184 n=1 Tax=Bacillus phage G RepID
                     =G3MBQ0_9CAUD"
                     /codon_start=1
                     /transl_table=11
                     /translation="MAIIDALNSAQDFLNNNNPLTEEQRSQFKNDGFMLPSTFSADGN
                     GLPYQKVPSFNSGQIKRNIITWFVPEFGTVKMYVNPSQIRYSHQKAISKDRTKGGFTL
                     QYWGENLTNISITGTTGSSGVEGINMLYEIYRAEQYAFDGTGLTLAANNASADLAGNL
                     INGIGGAIGGIIGGESGSIIGSGLLGGILGMNSPQNTLSAQNIPSLAQLAFGIEMYYG
                     GLVYRGYFENMNVTEGTDFLWNYDINFVATQRRGYRTNYFPFHRSPKDGPSQYSTATS
                     FNLDDIKNIIL*"
                     /db_xref="UniRef100_G3MBQ0"
                     /db_xref="A0A0F9UJC9_9ZZZZ"
                     /db_xref="G3MBQ0_9CAUD"
     gene            236480..241519
                     /locus_tag="S19_GE19_scaffold_251993_prodigal-single_321"
     CDS             236480..241519
                     /product="Uncharacterized protein {ECO:0000313|EMBL
                     :KKN72140.1}; Flags: Fragment;;  TaxID=412755
                     species="unclassified sequences; metagenomes; ecological
                     metagenomes.;" source="marine sediment metagenome.;""
                     /codon_start=1
                     /transl_table=11
                     /translation="MSFLNKLADQISSQFSLGDNNNNSLDMVDPLTGKQEKYGALGDF
                     AKKVDQSAERRYVEEGYLRRDPYNTNPKQFEILLQEPSATVLLKKRMFSSIAENFRPD
                     FMDKDEKLYYKAMRILFQNKCNQISAIEKLSKIEKISSAVGNFNEQLMPLVFSLTDTF
                     SDGLISDSGLGSNFGLGAFSSSNPFAKPDFSKFVKTIDKIRRVYSFNTTNKLTTWITD
                     ANKLFASSLGDGTGVIEITNFTNLSTGVGTTLNSGNCNFSISDPYELMLITEWDIEKA
                     ISDATNSFYRHKSFQFGQSSIEQIINDNMSKLSRMRAGRKASPIQFKVTPDTVLGKRV
                     AAIIERNGTELLFAYDSTAGTGVFPGIGGFTSNSVSISNEFLRGGEVAGYDGLDSSSS
                     NNELAVFKSIITSIYSKIQLEANSRNAIIVNNKNTNYARRKLRFNFSGKLIIQPQDTV
                     HIYISSKSRYDNRVLSGLNNMLSGNGVLQNINKTFTDLKTSVDLAFNPNNINIQVEKS
                     VYVGDDFPNYLWSIMRNQFVTEHEGTHVFAGVVNSANSSWAEGRFTVSVSCDDNTSYL
                     NKGKINFKPGADTFNGAIFDPLTPFKTSFDSVTTNFGDKPPVLLDENQYLLSPDGKNT
                     KTALVRFKSGPYAGNKAASNNLVHDQSIDPINGITTRTYYAPDGLVYKWKEGIGVFTQ
                     FGSSLDLNDPNKVGNPNTFQEPFAGQDIMNVLSLLVTGQPYNFATYWNAAVKFQGFSN
                     DPQSLQAPIHSFLSSLRQDLTKSNLLWGNFIPFKNLTISEQAYASALQNTLQITTLNQ
                     KIEENLKKFNELNSQAEIMGVANLESEQVGAATVAQDALVKLKASKDALYNDINNQIK
                     ELQEKSKTANYLSDIGGDVTFDFDEFVNSDPAAKQAADPRLRRFLRRKLNELTRRMSY
                     NVRANEDKNLFIVDDFYDKDYDILAYDAAIQNSIELYNQEFNSVRDKVDNVSKLLNLE
                     VFADTQGHIRVRPPQYNRMPSSVFYRMMYMKQTLGVQIFPEFLNEMFNDQITTLVKRV
                     EILEDLIRLDCAVLGYDNDHDAMVFITSTGIDGLTAIKNFGETFVFVSSQNGLISDIP
                     KLLNSANPDVEDSNKDQTFVNLQKQATSTKPIFTNEQRYNTLVNALKKSSDDGLSTSA
                     TYSFPNDSVVDNLISRIQTKSGQKIQRTFFTKNNGKIGGGIEFAGNTTLDLFKITSDL
                     SDKLKERQKVIKLLYSAIKNSAEFKSLDNDDGTLSNRLMMPGLFGNQNIPEIFEHMIQ
                     DESYDDYGPGSGNRYIIKRSQIRSMNIYENPPDYTMVEVHGYLNTFTSAGENQSGDLA
                     VPGFGNGMTTAVAVDYDLWRNYGFLTPSALTVPFLNDPISQCAPFATMLLSQARKNIF
                     RGTITISGNEYMQPGEVVFIEDRGMLFYVNKVSHNYSYSDSGGNFTTTLDLTYGHSPG
                     EYIPTTLDIFGKLIYKNKDIASYAIQRQSGFSNDINMGALIKPGGNVPSSSLIAGTDN
                     KSPNPVSSFNEQVINNTLFTAANVINANNTQGNLTVAKLELRIYHDGNVDTDLQNFAI
                     QVSESFLGNNTGPKKYPTPPSLGTKKDGYVQIVPVDLTSDTEYRSPSQKALDLAREQL
                     KMISVSGGGASAPTATSDGGSGTKPVGETDNSGKIREENDRLRTALFKYIIDCWITFE
                     NKGTTQSKAGS*"
                     /db_xref="A0A0F9ST20_9ZZZZ"
     gene            241521..243548
                     /locus_tag="S19_GE19_scaffold_251993_prodigal-single_322"
     CDS             241521..243548
                     /product="Uncharacterized protein {ECO:0000313|EMBL
                     :KKN72141.1};  TaxID=412755 species="unclassified
                     sequences; metagenomes; ecological metagenomes.;"
                     source="marine sediment metagenome.;""
                     /codon_start=1
                     /transl_table=11
                     /translation="MIDKKQDFKEEVGLLKRGAIVGFDMAKGIMLVQLTANLAINGPK
                     PKPVPVPLPFPLLYNNGLFLGSKPSIGSTVIIGQGNGGSNYFVSFLPENVNAIPNLKD
                     NELRLESGSNTTISLQKDNIYVGNTSYFSHIDTNSGLQTSSFDNSNLFTQASRSINGS
                     VKRDLSRNINFSQDVKLTSDIYDSEFKVIGLDPTVKTNLLISGANKNPALVENRELVY
                     EFKNESMVLDDYTESLLYSNNIPTQSDYVFPNRRLSRSDTLSLSLVYPNHLMETVKGT
                     VVDIFGNILDINRVPLPVGQDTATLKSDNKNIDKKSSFLQIKELERKSIAFHFEINAR
                     KDLISSSTKQLILPDINSNDDYARNRSRFFVDIDKEGQFKINVPASSERGNVPLLTRY
                     ENYSTVGDEDNNNPNKLIFRDDNLDIMHDSFAAPQMTATFDGFIASTDKGSIKLDNEG
                     ANGAPLDRITSVHIKHGTAHHDILNTCYAHQTTDRLSYPNEWGIDTFPLNVDDIPLLK
                     NIASSVIKLSGDNANAGGRSGTINLDGSIELNIGANTVDRQSIWLDTAGGIVGNIGRD
                     LNNNSAILSLDGNVYVQIGALGVSTDSRFSSKNNGEMGSSLDIRILNKGGRATLIRVD
                     ENGSATIMVPGNMALHAGQNMKLSADGNIEIDAETVIMQGRYVMKVLGGSM*"
                     /db_xref="A0A0F9VEY3_9ZZZZ"
     gene            243559..243918
                     /locus_tag="S19_GE19_scaffold_251993_prodigal-single_323"
     CDS             243559..243918
                     /product="hypothetical protein"
                     /codon_start=1
                     /transl_table=11
                     /translation="MKKFNSVIFNKLLLQAEEAEYQGLNKLATALHTNLKPYLNEENS
                     SSEYSMDEMKQEIYNNLWAAASSIIKYYDVQSVDAIKVHAAIEEMTENMLQNIKNSIE
                     VSSTFGPLEPKTPGETE*"
     gene            243940..246099
                     /locus_tag="S19_GE19_scaffold_251993_prodigal-single_324"
     CDS             243940..246099
                     /product="Uncharacterized protein {ECO:0000313|EMBL
                     :KKN72143.1};  TaxID=412755 species="unclassified
                     sequences; metagenomes; ecological metagenomes.;"
                     source="marine sediment metagenome.;""
                     /codon_start=1
                     /transl_table=11
                     /translation="MPCSPNDITINTSDVPSGPPIPGFGIPFALKVPDISPFPDGFPE
                     DLMDILNKLQFIIPPGTLKPALNPNFGKDVFDGIMKLLDQFMPFLMLYKFFLPVLNLI
                     VCIIEVLCAIPNPYKLVRAIRRLFRNCLPPFLSLFPIFALIIMIISILLLMIALVEYI
                     IQQLLKLIKAMLRNILALNKAISENNSTSVLAIAKKLGSLLCMFQNLFVLLSLFSIII
                     DVIKNILKVAFSIPPCNSNSDCCGTDVCPSIVKQNYTRVTGTFKYLNAVKQSSSFGSP
                     FTVGLRDESWQLFDSNQEIAQKFINIVDGYDITVSPKPVFFPTDATYNASTPTNQAPY
                     LIDMRMYYNPSSWGRIGAPRWIRFKDCIVTNAPTNYYFDYQNAAIGMSSGTLKIVGGL
                     GYEDNGSTPLIGFLSDGTTSSGKQATVQNFFHYQDNVGIAPTLLSTDGYQFSNVEYTF
                     KPMIEVLINKNLVTLGCHPDLAADKAAVNELFAGDASLKFQMLSDLINSDAFPNPNAT
                     LECLNTAVSALRNNLTVSGLATFQTMATVCLEKLKSDASLSLSSAIDLGFDPCNSLLS
                     GSPKIQFTSQPIQIKVDLRDRNGISLGMGLPSDVGSNIANKMRGYPTFGTLSNFKYDG
                     YQYFTADLNSLETGSGELTVSYDDNILCTNIAPADLSLPVTHSLQKFEYKFIYTLGNI
                     TSVTTSIGNESDGPAQRRDASDLIGEYSGNNGSGGSE*"
                     /db_xref="A0A0F9W239_9ZZZZ"
     gene            246099..247778
                     /locus_tag="S19_GE19_scaffold_251993_prodigal-single_325"
     CDS             246099..247778
                     /product="Uncharacterized protein {ECO:0000313|EMBL
                     :KKN72144.1};  TaxID=412755 species="unclassified
                     sequences; metagenomes; ecological metagenomes.;"
                     source="marine sediment metagenome.;""
                     /codon_start=1
                     /transl_table=11
                     /translation="MTDILNQANYEDFLNLKIDIDEAYNSFIKVIDNIRSKNNISGSI
                     AYLNHLDLDTYQTINYKIKPELTPQESRCHAFFRWVGFPVVAENKDYYNPGHDIIKSS
                     KKKITDQIKLNTANSVGESFRLISLYRENYVANFLKIFATGDTINAGTIALMSGANIR
                     KFSDHFSNIDPFNFEIKTQQYKIPLESQVGVNNNISLLSYASSSGQIPYGAGLKILKD
                     NKSHLIKPFMVDPRIDFAVSPSYNRIAVPFVPDNTYLKVSEGNSAVRPILEKVIRERW
                     SSNNETQTMGTNQKFINDLIKKNDIIKNEALIQKVQENTGDLSLTDKMQFAYFLSVIR
                     TMIAKLVESQNIIKKAQGLYYWLPITTKAGPEEKCTSHNTFVSVPFIKNHKELITVLD
                     NKVTQAYIQTTANSFTKQANEEAKGKVEVLNFGISSPFTTSFGTDTSSSMGDLAKKHF
                     DELLSDREKLLDNAAQALRTVEIIMGEFSGLGLCDIIAVMGALYVMPKEDLLGFLDDD
                     AFNRMNDILKLNKKRTANNIVKSYESFTRNVSDFYHLMDKLYEDQIKDVKS*"
                     /db_xref="A0A0F9SYX1_9ZZZZ"
     gene            247841..248272
                     /locus_tag="S19_GE19_scaffold_251993_prodigal-single_326"
     CDS             247841..248272
                     /product="Uncharacterized protein {ECO:0000313|EMBL
                     :KKN72145.1};  TaxID=412755 species="unclassified
                     sequences; metagenomes; ecological metagenomes.;"
                     source="marine sediment metagenome.;""
                     /codon_start=1
                     /transl_table=11
                     /translation="MSFDLKISNRDLVIQSGSLKTVQDSEKLIQDILKMCITSAGSNP
                     MFPWYGSFLSRTIVGTAQDTSIIIQISKSQLKTALDNLKSLQELQVKSMQRVSADEQI
                     AAISDISIVRSQIDPRYFDVKLKVLTKGLKPITTNFIVSTI*"
                     /db_xref="A0A0F9ST25_9ZZZZ"
     gene            248269..249039
                     /locus_tag="S19_GE19_scaffold_251993_prodigal-single_327"
     CDS             248269..249039
                     /product="hypothetical protein n=1 Tax=unclassified
                     candidate division KSB1 RepID=UPI00035C9E72"
                     /codon_start=1
                     /transl_table=11
                     /translation="MNIKICKICMQEKDSLNFSKRKTKNGTIYFRTECNDCRAKYHSN
                     YYQNNQLSIKNNINKFRKHNKDIIKKRQRNYYMKNKLEISKKNKSYYVNNKAKITEQK
                     QKYYLTNKDKINAHKLGYQKIREYNDPIFKLRRRVSNMVYIAIKKFGATKNNLSILNF
                     LPYTIAELKIHLEKQFETWMSWNNWGNFNAKSWNDNDSATWTWNIDHVIPQSDLPYSS
                     MEDENFKKCWALNNLRPYSAKQNIIDGPARSRHFKKVV*"
                     /db_xref="UniRef100_UPI00035C9E72"
                     /db_xref="A0A0F9S2Q9_9ZZZZ"
                     /db_xref="UPI00035C9E72"
     gene            249039..253133
                     /locus_tag="S19_GE19_scaffold_251993_prodigal-single_328"
     CDS             249039..253133
                     /product="Gp188 n=1 Tax=Bacillus phage G RepID
                     =G3MBQ4_9CAUD"
                     /codon_start=1
                     /transl_table=11
                     /translation="MVTIRSVNEIILNLIDFFKISQPDLDTKPGTVARDLFVDAPASQ
                     LAILYDQLSSVSNKQSLSLVVGTDLDKLAKNFGIIRRNATSSTGVALLTFSSINAAIN
                     INKGDLIFASNNFSYSVANGTTVDPNATNFYRSIASKYRDQLDFAGISDEYAVEVTVV
                     ATTTGSSGNIGKYSLSRTSISGVSNVTNINGFSGGTDQESDASFRNRVLSSFSGSSVG
                     TALGYLNIALSVTGVSSAAVIEPGNPLMTRDGTITKKNADGSSTIISEGAGGKVDIVI
                     LGSSLTENSDSFIYNDKSNNNDPTSSKNDVVLGQIDGDENKTINRKRIDNIANGVLPS
                     QPVENIVDVIGSLSGANFTEKVVDSFGRVSGNYELIKDTGVYGGSPWGFDKLHWVSNK
                     ISLFSEDRIKGQFNGQDTTTFSDVLEIPKITQNIAITNENSKLTSDRSIIQLLHTPVS
                     NVTRVVNVNTGERYLITDQNPDQTGTYNTTGRIKISGNTLPTASDILQVDYNWVVDYD
                     QYSDYDGLQYTYNPRTVNDSIDWGYSSVIKNEKISFTLTGGNFFTGVASHNINSIVSA
                     SKFLEVDAPVVKVTSGLFVNRLAVVLTNLAQPATSVDYVTLKNSNKEIFNTAQNDGTY
                     VNSTGVVGIDVVYNVTIILPVDTAAKEGDFATAVINSADVFNSASGIGSTNGSQITIP
                     ATSVDTTATQIALNVTYIASVTDLVSTSVSNMPASRAGNGFALLNNTGFSSFSPANIS
                     RRENLAVQKNLSNQFYVETTLSSTEFSFDTTGIVAIIRLSDGKELWNASNIGSIAVGI
                     SGNYQIILNGLNSPAINDRVLAVYYATDIRKFQPFSYANSVIKTRVNRLLEDPSTGRL
                     YVPLNDLTEQISGLSFDIKEPNTDITLFNVTDGYMSAINGIGYITSLSVNFNSVHDIV
                     GKKITIYQATDPNNNGTYDIVEYSSTTNVLTIKNVLNHITADNVCIVRLLDNKEVWNY
                     SGTVSASNNKLLLPAGAGAAFNDLVFVMLFKFNNLRQSAARVISTTVDQTVNPGVISL
                     SGTTIFKAADVVFTATNTGLKLNVAEVIRKALNLNSTSAIPSNIKLAKIAKLEKVSTV
                     SINSDEVLTVSATYDVKNTAIQNNLLFSNEMISDATLSSLDFVLPSTTNNTLNADIVN
                     LPKIGDKLRVTLYYTVDNDIESLSYTRNGTLYGNKKFALINKVYVSSGFKTSQSTRLT
                     LTSFNQPSLGTRYSAYYDYVAPKQNERITVRFNSNKLITDVTFNVENNRPINADVIVR
                     AAKAVLLDLTLNIVLTDTYKNSATTVVQSVKDKLLTAMTTNELGTIIDVPTLVNVAQS
                     VTGVARARVVYFNKTGSAGQVLSVQAQGDEYLAPNLITVNTETR*"
                     /db_xref="UniRef100_G3MBQ4"
                     /db_xref="A0A0F9VEZ1_9ZZZZ"
                     /db_xref="bxh:BAXH7_02318"
                     /db_xref="G3MBQ4_9CAUD"
     gene            253135..260235
                     /locus_tag="S19_GE19_scaffold_251993_prodigal-single_329"
     CDS             253135..260235
                     /product="Uncharacterized protein {ECO:0000313|EMBL
                     :KKN72147.1};  TaxID=412755 species="unclassified
                     sequences; metagenomes; ecological metagenomes.;"
                     source="marine sediment metagenome.;""
                     /codon_start=1
                     /transl_table=11
                     /translation="MQNLRILNVDVTSSTSIEVKFSSTLTTNLITSNVTITSDDKHIP
                     NSEVLQIKVLNDTLTISCQPLTPLAAYYIEFKSLPLHKFSSLHGDAIISEDGISNKYL
                     INGPMSSDNPVQNYLKAYLHDNIYNLDDSNSIISKYVTALSTILSKALYDIKQSVNEN
                     YISHTIVDEQHTREDGPFDRLNEESAYEVIRVGRTPSKTSVTLTDSYDAFESSPITLQ
                     KQTNTETLLVDSIDEAGRFNINSLTLNLSNSPVTKLTGLVFTLSTPSPIYTYNIETLG
                     YQIADSRYDQNYASTYVTLSDNQIRLNEKVLEDPNFSISNILRIDVQYESKDLGRIIN
                     TDTVEVYTYLTSTREVLPPIINIFNLKHAPIVDASNKIPVVGGVKFNDANNTGLPHPA
                     FASEIPFRLNGLPALPGQYSIDYATGTVYVYGAGVSRDGTGPFPPVATYNYKFSYKPQ
                     LDYVYDEGLRELVALPFGNLLDYSGTISFQYEQVLVPGTDYQADMHVEELSERVGNKL
                     VALNALKTAHSPITNVFKVYNETTGEIYTINRWNDNKIYFNYFTAPNIKTEINERAAF
                     NTIINELLFVDSSSINTSTIKVVKILLKNNNIVASSEDTLGASFNSTAYFSNTNIFKV
                     ERWFNRMDTESNNINRLTSVGDYMIDYSNGIVYCAVSNSQSSDIGTVTYKNNVIVPQF
                     AHVISVEDIFYRINPLANKNKNFSYSSFGEGSIIPEVLEYADEQVLNNGSDTYQVYND
                     SVGTFISTTFVAGVTNQVKAIRGLYEYQDLLNNSTPINFASASNFSDFNVTVQPISKK
                     SFDTVQFDGTNYFVTINESINYLSPNITQTISIVRASDSAQLWDVSGVVTPGNPVKLV
                     LSGANSPAVGELVEIDYQFTINNLSRIILDYNRGELYVDYTYLADELIVSYEYGDNVI
                     DFRQNKNLPAGTNYYVTYRVGALRDALLKNFGNLINIPELTNFDVYFDRERYRDAVSA
                     ALSSFIKGPTLSAIKNIGKTISHIEPIVTESAFQSWSLGSSWLNPEKIETSGSFDLVT
                     AKFGQGVLVNSDSQSITFPVNSNIRLEEGTFQEWVVPQWNGIDNDADLSFNILKDGYA
                     IDPLQVFIGASEIHPGSSEFTINKNSVYSGLPNFNKDGVFIYYDKDVSGTFNRWYVKV
                     VDGYVSTAGTYKIKMTTNGKIYDSKSISTPKSSNLSILTSTNSVTLTVNSATVTSDGI
                     TFVADHEHYILDFGKDKSKSRLSIYKDVSGYLNFRVFDKEGTSYVISSDVSSWREGEQ
                     HFVAASWKLNTINNQDEMHLFIDGFEVPNIIRYGQNLAPYLHEKYRTVNPEEIVGIIT
                     SDIVGSVDLVTTAGSSVVTSSINFGAYNILPGDTIYIDETGFSTSGYTISAVSGQSLI
                     LGTAMPLSITNGRFSVNRAFINVSSEIDIYPNIYVTTISYNLTNNDLSTLAGSSTVTS
                     SSVNFETSGVLVGSSIRIDYPGLEKTYTILQVSANSLLLSGNIPLTLSNVTFYIYPNN
                     EVEIPGVRALRPSYSIEKDINNNNLLVLSNNVKANDLVLLRTLGLNFRKVRRQYYVWA
                     DGYENVLMTKMPPPISLDEAKVTKIILQPVGIGPSNSTYSAGLFYSNNISTAQPTYSS
                     AGRTLSVTINGNNTDFTSPVQVTINGTVGVSTVSETISFTDYGTLNFANSYSQINFIS
                     VVAQPINSARNALSVSIKEKYPLTYNESSITYPTIKYSYVINLGYDLYSNYPNEVTDN
                     SKLFSDFANNNYLYVKSPVSAAGYYQIVGISADRKSLTLNTPISSFSGGQYQILNVSS
                     YRSGLQNGFFTFEHADAPGQPFYLNAGFYELEYYTYASVRMDPLSGYAHLGHDMFVNN
                     NVNSVLDSAYIYSVMLTDTRVGETVPNNQKSITKNFNSIKPIAKDQNTLMLLSFDSFP
                     FANSADYYARVGEIKNQFQSSVVVNENFGNSLVVLDKPIVIQNEGILDTKKEGTIEFW
                     TSPLYDTGNDPNERFYFDAFGAVTEDCVSVNNTAVKLSAPASKILKVIVKGGDPTVDY
                     FAGGKLEIDTQNAIQEEGTSISNSVVIASKPILQVISVKIVNDPMERDFFGAGSVGTD
                     RKTIYLETPLPSSTLPLIITYKAAENKNNKLNTQVVRLNRKLPNQNTHVQVTYLPKGV
                     KGDRISVFKDVFGFINFGISASGKDYVVRAPTRWVKGTWHRIKASYKINGGLGQDEMR
                     LFVDGYEYTNSLFGTGLIFGEFPVIFGSSTTGDGYIVKDNIRFTDPINQIVIGGQYDN
                     RSPLFSILDNFRISNVFRPIYAPYGEPIDINYNNNIDMAFPVTPDLYTTYLLNFTESL
                     TKMDDFATLKNRENGNFDFSINVLDSFGIINSSLKVQDVLEKLIKTLKPANSRVFISY
                     TK*"
                     /db_xref="A0A0F9TB04_9ZZZZ"
     gene            260243..260884
                     /locus_tag="S19_GE19_scaffold_251993_prodigal-single_330"
     CDS             260243..260884
                     /product="hypothetical protein n=1 Tax=unclassified
                     candidate division KSB1 RepID=UPI00035C9E72"
                     /codon_start=1
                     /transl_table=11
                     /translation="MTKKCRKCLIIKNNFDFYQSELNRKSGTCKLCIKNYKKTYYLKN
                     KKHITEKVTNYKIKNKRKVQRLSADYYQNNKVKINTKNLVYQKNRKKTDKQFNLRMII
                     SNSIWCGLKRNNSYKKESSITKLPYTIQDLKIHLEKQFESWMNWSNWGRYNSKTWNDN
                     DQSTWTWQIDHIIPHSTFKYTSMDDDSFKRCWTLENLRPLSSKQNNLKGNKYD*"
                     /db_xref="UniRef100_UPI00035C9E72"
                     /db_xref="A0A0F9S2Q9_9ZZZZ"
                     /db_xref="UPI00035C9E72"
     gene            260877..264440
                     /locus_tag="S19_GE19_scaffold_251993_prodigal-single_331"
     CDS             260877..264440
                     /product="Uncharacterized protein {ECO:0000313|EMBL
                     :KKN72148.1};  TaxID=412755 species="unclassified
                     sequences; metagenomes; ecological metagenomes.;"
                     source="marine sediment metagenome.;""
                     /codon_start=1
                     /transl_table=11
                     /translation="MTKRSPVSAPSNIWFDARQVDDTDLTLEQQYNDTIQSGTINNHI
                     GTGVLPESLERVVLFDSTLASGFLDGVAVDSQNQPTDNNLGNQLELELTGSNAAGKKH
                     VKVAVIGLDFESNLQYETFVFKTNEIQVGTKHFTKILLLLFNDFVGDPDLSFNLGGRL
                     IIREVKPVTLSRSPIMVAQDIEPNLFFRDFFVSSAPSLLTLLRTALPLYNVDNLAIYT
                     AEKDNKVLLNGDVTTHIGQKFMATTNNIQKVTLLLSVRNLDNPADLIWNGDLVVSVYP
                     LQSNIECSTDVVPNLPIDFSPSNIPIVQTSIDYGSLLSSGIILDSVPQPVDFVFSNSP
                     IAAGNVLTPGNYYAVTVKRSGSANKSDILLAVGNDRISDSRLTTFTGSLWVDLPDEDL
                     WFRVYTDAAKVSDGQAYDAGHGIIIPKIIQDSITQANIDYSLQNIQFTGNDVYRAVLA
                     AITEQNTLIPDQRTGDQVYSRKEYSPDVKLLNSIDIVNLQKTADPLLIGAISDQNIKY
                     YDSISSDIGANLYSATMVNNELLVRIVDDPTDTVRFDTTVTGLVTRLLNGEFIGAKIY
                     PDADNLAAVYRIAEARLCTMIVGDVNGDGIIDNTDLDLLNSYIGYNLNSGLPTSTTIT
                     TDGYVTTYKNGYTTYIKPFSNDYALSFQLVDPLTNNVIVSGSDGILVADPTDHRLARF
                     TSSTVNFGSIIGLYNLKLVILNPLPLENYGAFDVISLDLLSDVLTVRKVLLNVETLYQ
                     MLRADIDGDFYVTNNDGYLLQNYIDRYPSSSAPGTTYPAPATDPYTKIGTTFKVVKFK
                     LESFIDRTDDYTTLSAGRSTGCHPTSDIFLTDGYFAEHNFYTSPIPILIQKQLSWDES
                     LVVTNARPKLVPSVFSTNTGFVTHDCNLEGIICNIYPAKPTFDSGKVDYFVPNNLIIG
                     ESGELVRSSGDFYKVDFEVGTIVLEIPDGLFDSEKTINVVEDFIASAVDGSGLLTGLT
                     KLGFPAMKFADCSMVTGDALTRDQLRFSVAVQSFSPNTNGLSEDGYYGAIVDGKIGVS
                     IDYATGLLTLNFTNLYKDTILPTLNTKIQINVFLKKGGFNNQPLYVDSTKVQNMLKLI
                     SVFSGTAGGPSALVDLSADTTGVLPLIHGGTGLNAVGISGTVLTSNGSSLSYEFVLSS
                     NISYTPATPLIWAGIAPTNVQSALDRLAALIYTLNGSVPIP*"
                     /db_xref="A0A0F9W243_9ZZZZ"
     gene            264547..265293
                     /locus_tag="S19_GE19_scaffold_251993_prodigal-single_332"
     CDS             264547..265293
                     /product="hypothetical protein n=1 Tax=unclassified
                     candidate division KSB1 RepID=UPI00035C9E72"
                     /codon_start=1
                     /transl_table=11
                     /translation="MEYLTCTKCQVSKELIKDNFYYRKSSNNWIKQCKTCILLKEKDK
                     YAANSDHIKKIAAIYRINNREKIRNHATYYNNQLTVKTRSKEWRKQNKKLLRLKEKAW
                     ILKNPEKYKAILKRKIKVQRQKPTFKLKTHVSRQVNFALRAVSKSKLGNSVVKFLPYT
                     IKELKEHLEKNFEPWMTWENYGIYRAKMWNDNDQSTWTWQIDHIIPQSNFSYSSMKDE
                     DFCKCWSLNNLRPYSAKQNCLDGATRIRHK*"
                     /db_xref="UniRef100_UPI00035C9E72"
                     /db_xref="A0A0F9S2Q9_9ZZZZ"
                     /db_xref="UPI00035C9E72"
     gene            265290..266426
                     /locus_tag="S19_GE19_scaffold_251993_prodigal-single_333"
     CDS             265290..266426
                     /product="Uncharacterized protein n=1 Tax=Candidatus
                     Kuenenia stuttgartiensis RepID=Q1PYZ0_9BACT"
                     /codon_start=1
                     /transl_table=11
                     /translation="MKICWFGFLGRNHSWSIVAQNISRELIKMGHDVDLFSTNGTNHF
                     PDDLKPYLRGSIEEGIQMTPEQFHDQISAKLKSEYDMQLSYTALPNFSRHFIRGSKNR
                     FGIWNYETTVLPKAFAKNHKYVDKVVPSSEFSKKIFTDNGMPADKQVVIPHGIHLDRF
                     ENLGKFPLKTKKKYKILANIAQPHLRKNIPGLLEAFGKAFTKEDDVCLVLKISKKGPN
                     AQFDIPFNPIFSDWQKTYKNHAEVEIIDYFIPDIEPLYNACDVVFTMTKAECFWMPGL
                     EGFAANKIVVAPRYGGQLDYMNDDNSVLIDGKEVRADLKMQYWEPSPFAKVFEPDVNQ
                     AAEKLRDVIKNYDDYHAKFSPRIKEMLPNYTWKKVAEQFINLCE*"
                     /db_xref="UniRef100_Q1PYZ0"
                     /db_xref="A0A0F9TB09_9ZZZZ"
                     /db_xref="Q1PYZ0_9BACT"
     gene            266429..266743
                     /locus_tag="S19_GE19_scaffold_251993_prodigal-single_334"
     CDS             266429..266743
                     /product="hypothetical protein"
                     /codon_start=1
                     /transl_table=11
                     /translation="MNHKKIVSISKIENVKYIDNHDSETYAICLECNERITYGMTSCP
                     DQRWGCCVAHWGFGCKNCKTVYHIKFDSPTTVNMEKFKILEEVGVGFINTNGLSKLKI
                     NQ*"
     gene            266758..267966
                     /locus_tag="S19_GE19_scaffold_251993_prodigal-single_335"
     CDS             266758..267966
                     /product="hypothetical protein"
                     /codon_start=1
                     /transl_table=11
                     /translation="MNKRDLIHIVKKAYLFEFKALAEETIDPYSSVGLFYRKFRTFLE
                     KNGFKDITSAEFLEWFKRNQSAFEAINTSYDTFFLKDDKLSSEVRYGKGKYPRMGLQF
                     SIISLSPLDKDSPDFDILSESFLTGMGSIPQLRLYSILNYYKNPEADFSKEMSHFGTI
                     LSGISHTFSVFKSDDVKRVYESIKPKLEALRPYFQQTPKKLGAGMDGIAFDIGGGKIL
                     KIFRSERAYREAIKSMDRLYKRPELAKTEAMIYDVGVLGSLRGKDPLYYWIMEKMPVT
                     LENIDNFDLETLNGLITIITRVYDDMPHPMKLDISSNIEDPAQKEKVTQFIKDATKYV
                     VTELNRHPYFAKENRLKKFETNHKLSPGWLETFAEEIIFKLMSGRVDLHEGNVGITNY
                     GQLRFFDPVI*"
     gene            268077..269099
                     /locus_tag="S19_GE19_scaffold_251993_prodigal-single_336"
     CDS             268077..269099
                     /product="Uncharacterized protein n=1 Tax=Brevibacillus
                     laterosporus PE36 RepID=U4WUP8_BRELA"
                     /codon_start=1
                     /transl_table=11
                     /translation="MPCKNNIFLYQKIAAQKGGECLSTEYLNASSKLKFKCKHGHVWE
                     TKGVNISGKGRWCPHCAPNKKLSLADAIDFANQFDGYCISKTYVKCTDKLQWKCKYGH
                     EWESTFVSIKNSKGWCPQCTGKLFSENLVRLMFERLTGKKFIKIKPKWLKYGKSFLEL
                     DGYCSELGLAFEHQGAQHYKLTGFSSTKKILNKIKHRDEIKQKLCNANNITLIMVPDV
                     FSIIGIDNLFDFIQNKLKRNNVPINEINFHLEFFLKEIKTKPYDNIMSEINDLVKLRG
                     GKCLSSYTHYNVKLKFQCNNGHEWLAKWNNIKFGSWCPFCYKTKPRGKYKVNNGKKTV
                     NSSPVL*"
                     /db_xref="UniRef100_U4WUP8"
                     /db_xref="A0A0G0R063_9BACT"
                     /db_xref="lpm:LP6_1252"
                     /db_xref="U4WUP8_BRELA"
     gene            269062..269748
                     /locus_tag="S19_GE19_scaffold_251993_prodigal-single_337"
     CDS             269062..269748
                     /product="Uncharacterized protein {ECO:0000313|EMBL
                     :KKN72153.1};  TaxID=412755 species="unclassified
                     sequences; metagenomes; ecological metagenomes.;"
                     source="marine sediment metagenome.;""
                     /codon_start=1
                     /transl_table=11
                     /translation="MVKKLSIVVPCYNRWNFTKSCLNDLSRLPNDHEIIVVDNASTDE
                     TNDQLAGSKEIVYIRNLSNQGFAKACNKGYYNSSAPNVLFLNNDIRVKSNHEDWTRPL
                     IEKCDSGLVGPTMGQLDKDLNFVQEANKVLTGNSYMSGWCLASSRNIWNKLDISGNKE
                     IFSEEFFCYFEDTDLSFRAKELGITLIVQEVPVVHFGKVSSKQLNTHQLYLNARNIFI
                     KKWIKRKAKK*"
                     /db_xref="A0A0F9W248_9ZZZZ"
                     /db_xref="RBG2_12_45"
                     /db_xref="bsr:I33_0854"
     gene            269721..270722
                     /locus_tag="S19_GE19_scaffold_251993_prodigal-single_338"
     CDS             269721..270722
                     /product="Uncharacterized protein n=1 Tax=Bacillus cereus
                     HuA2-1 RepID=J9BB81_BACCE"
                     /codon_start=1
                     /transl_table=11
                     /translation="MDKTQSKKIKFLNECKLLAESRGGACVSEYYISTHTNLTWKCVY
                     GHIWDAMPSNVKRGKWCPVCSKNKKLTINNCIELALSRDGYCLSKEYISSGSLMKWQC
                     KYGHVWEATYNNLKTKKCWCPECKLSIGEKICRILFEQYFNKSFDKCRPNWLLNNKGS
                     KMELDGYNSDLKIAFEYQGIQHYKVDGFFIKDKNELESRILDDKVKVQLCSDRGISLV
                     VVPYFKNFSNEILMDTFYNSLDGCGLKVERKEFNINFSEIYNNKIEIYKKIAITRGGK
                     CLSNTYIDYYSKLTWECKFGHVWNSLGYSIERGHWCPDCAGNRKGSIYKSKNNLNRI*"
                     /db_xref="UniRef100_J9BB81"
                     /db_xref="A0A0F9DEP7_9ZZZZ"
                     /db_xref="lpn:lpg1269"
                     /db_xref="J9BB81_BACCE"
     gene            270748..271611
                     /locus_tag="S19_GE19_scaffold_251993_prodigal-single_339"
                     /gene="mutM"
     CDS             270748..271611
                     /gene="mutM"
                     /product="mutM; formamidopyrimidine-DNA glycosylase (EC:3
                     .2.2.23)"
                     /codon_start=1
                     /transl_table=11
                     /translation="VPEGAEVKLSADTIKPLVINHIISNVIIGETSKYSKEQPEGFNN
                     FLNCIRSNDGSNIVFVNGVKVTDVSVHGKFMYWAFSNDWYMFCGFGMTGQWSTEHGKH
                     VCLQLKLIPEEFDSAKLIYFNDPRHFGTIKFVESKAKLQEKLNELGWDPLQHDLTKYE
                     PWLKSKLRLSNKNIGELLLDQSLFSGVGNYIRAEALYLSKISPWRKGSSLSDNEINLL
                     CQSIVEVMTDSYNHQGATIQTYKTVLGAEGKFADKFKVYGKKADPLGNKILKEEMPKG
                     RAIHWCPNLQK*"
                     /db_xref="tsc:TSC_c04300"
                     /db_xref="UniRef100_E3T574"
                     /db_xref="E3T574_CROVB"
                     /db_xref="E3T574_9VIRU"
                     /db_xref="3.2.2.23"
     gene            271620..272621
                     /locus_tag="S19_GE19_scaffold_251993_prodigal-single_340"
     CDS             271620..272621
                     /product="Uncharacterized protein {ECO:0000313|EMBL
                     :KKN60988.1};  TaxID=412755 species="unclassified
                     sequences; metagenomes; ecological metagenomes.;"
                     source="marine sediment metagenome.;""
                     /codon_start=1
                     /transl_table=11
                     /translation="MSLINKILITLGVFVVLGMLSVIIYQQIQINKRQQAIEAQVVAQ
                     KQLVDGIVRSQNEYTTKKDLENFIKDNGINLKAIQDDVKKLRAEVIAANVVTVISKPQ
                     NGTFIPTTNTGPDNPNTTPPTCQDGKPCPNADPYGYLKSQQNLLLSEDFGTVKVPIGS
                     VGFSAWQDKPWTLDIKSRTYSVSNVIGVDENQRTYFYNKFTVTVGDKTYTVPITKAET
                     KQEYPDPKWYFWNPRLYLGVDSGITLSAPLRGEISPGVSLAIMSYGKFKTQPDFTVLG
                     LGVGYGAINKSAQFSLTPFTYNIGKHIPLMTNVHLGPSLQINASGDFSVMGSIKVGL*"
                     /db_xref="A0A0F9V525_9ZZZZ"
     gene            272630..273469
                     /locus_tag="S19_GE19_scaffold_251993_prodigal-single_341"
     CDS             272630..273469
                     /product="Glycosyl transferase, group 1/2 family protein 
                     (Fragment) n=1 Tax=Leptospirillum sp. Group II 'C75'
                     RepID=U4QUE8_9BACT"
                     /codon_start=1
                     /transl_table=11
                     /translation="MSHLYIFTLSWNGADKLEKLKESLIPCLQNFNWTWLIKDNGSKD
                     NSVELVNSWNDPNIKVIPYKDNSQNFSQGMNFLYQEASPKDEDYVLLLNNDVIFNDKK
                     SINNMVKIMDQDPDVGVVGARLLFTGTNLLQHAGVVFNPAYHAPTHFRLKQSADQLSE
                     KNREFQVVTGAVLLTKSEYYKQACTTNKSGIPGMDENYHWAFDDVDFCLSIKYNLNKK
                     IVYCGKTNIFHEEGASLKKNPANKLFMRHNLDLLRGKWSSKMLMDQGIYDKQPRYNLY
                     KEV*"
                     /db_xref="UniRef100_U4QUE8"
                     /db_xref="A0A0F9SYX7_9ZZZZ"
                     /db_xref="rar:RIA_1285"
                     /db_xref="U4QUE8_9BACT"
     gene            273469..274422
                     /locus_tag="S19_GE19_scaffold_251993_prodigal-single_342"
     CDS             273469..274422
                     /product="dTDP-glucose 4,6-dehydratase {ECO:0000256
                     |RuleBase:RU004473}; EC=4.2.1.46
                     {ECO:0000256|RuleBase:RU004473};;  TaxID=1348973
                     species="Bacteria; Firmicutes; Bacilli; Bacillales;
                     Bacillaceae; Bacillus.;" source="Bacillus azotoformans
                     MEV2011.;""
                     /codon_start=1
                     /transl_table=11
                     /translation="MNKKLLITGTGGFILGNFIRKAIYEKQPYQFVSLDRINSNNVNS
                     LYWNKSHTFHIADLRDQHVIDTIFKFEKPDIVIHGAAETFVDASLSDPNVFMTSNVLG
                     TQTIINACIKNNVERLIYISTDEVYGHLTDENDNPWTEEAPLNPRNPYSASKAAGELL
                     VKAAHQTHGLTYNITRSSNNYGPRQTSEKLIPKVIKCILNNQPIPIYGKGLQIRDWTH
                     VFDNCSGLMTVLNNGEPNQIYNIAANQEYTNIEVVQKICNVMESGHQLISFVNDRPGH
                     DFRYSINTDKLSELGWKPAIKFKDGIRDTIQWYKNNQWFLK*"
                     /db_xref="A0A072NHP0_BACAZ"
                     /db_xref="UniRef100_D3ELG3"
                     /db_xref="gym:GYMC10_5806"
                     /db_xref="D3ELG3_GEOS4"
                     /db_xref="4.2.1.46"
     gene            274497..275855
                     /locus_tag="S19_GE19_scaffold_251993_prodigal-single_343"
     CDS             274497..275855
                     /product="hypothetical protein n=1 Tax=Anaeromusa
                     acidaminophila RepID=UPI00036D3470"
                     /codon_start=1
                     /transl_table=11
                     /translation="MSATSITEDNKPEELVDDVSNTEVKKEESVDLSKLAALKAKSQA
                     KQQENKMAAKIVAKKERSLALGVVGSGQAGSRIAEAFFKLGYDAVVINTAMQDLKFID
                     VPDSNKLLLQYGLGGAAKEIEIGKAAAEEHRGEILQLINEKLDNSQVNVLCLSLGGGS
                     GAGSCETLVDVLADTGKPLVVITVLPMDTEDAQTKANALETLSKLAKLTQTKKVNNLI
                     VVDNAKIEAIYQDISQVEFYGVANKAIVDPIDIFNTLSSMPSSTKALDPMEWSKLFID
                     GEGLSVYGEFSVSNYEEDTAIAEAVINNLSGNLLASGFDLKQSRYVGFIITANKEIWS
                     KIPASSINYANSMINDLCGSPKGIFKGMYVIESLDKDVKVYSIFSGLGLPSSRVEQLK
                     NETKDLQLKVKDKDNVRNLNLQLETNTNDTVSQAQKVREKIAAKNSSFGKLLNGVVDR
                     RK*"
                     /db_xref="UniRef100_UPI00036D3470"
                     /db_xref="A0A0F9VYM2_9ZZZZ"
                     /db_xref="UPI00036D3470"
     gene            275903..276634
                     /locus_tag="S19_GE19_scaffold_251993_prodigal-single_344"
     CDS             275903..276634
                     /product="Putative uncharacterized protein n=1 Tax=Blautia
                     hydrogenotrophica DSM 10507 RepID=C0CLN3_9FIRM"
                     /codon_start=1
                     /transl_table=11
                     /translation="MASYIYLVTNIINNKCYIGKTNNKNIRWSQHKSKSKNNNSYFYN
                     AIRKYGTQSFSFEIIKECETEEDAYEYERVLIELFSLRNRKYGYNIIEGGSGGSKGYK
                     VKESLKQYFSKKYVGTNSVRSKFLKEDIYNILNDYSSCNFTTEFLSQKYNCSKSTIIR
                     IISGKSYSNIEFDRSNFKEISKINKIKNTPHGINVKTHKLSDNDVINIRKLYSTGDYS
                     YNDLSKKFNVSKTNIYFIINNLSRK*"
                     /db_xref="UniRef100_C0CLN3"
                     /db_xref="A0A0F9GUT6_9ZZZZ"
                     /db_xref="efau:EFAU085_02467"
                     /db_xref="C0CLN3_9FIRM"
     gene            276752..277162
                     /locus_tag="S19_GE19_scaffold_251993_prodigal-single_345"
     CDS             276752..277162
                     /product="hypothetical protein"
                     /codon_start=1
                     /transl_table=11
                     /translation="MYSYNKEKFKFSESFSFPHRARCSCCGSLVNLDAFYLYFKSAYI
                     SSKMPPKMKNFKFVQYRVTQSPISYKRKRAASNRIPIKYHKNNHIFDNGEYSKDVSGA
                     LFCQKCQKRAWGFVSSIDLNPESRHRRSRYNTRL*"
     gene            277164..277919
                     /locus_tag="S19_GE19_scaffold_251993_prodigal-single_346"
     CDS             277164..277919
                     /product="acm; Lysozyme M1 precursor (EC:3.2.1.17)"
                     /codon_start=1
                     /transl_table=11
                     /translation="MSNILDGIDVSIYQTTPNQKSIDWKTVAGSGKASFACARATMSY
                     DKVDTQFKNNWKGIKDNGLIRGAYAFGKSQYDPIKQASFFVSQLDNLSPEDFLMLDIE
                     VPGLTGKSFTDWILTWLETVEKQTGKIPFVYTYGPFFRETAGKVDKETAAKLQKYPFW
                     LAAYVKNPNLYVPDVWKSKGWVLWQKSGDIAAPGDSVYRVPGIPTVVDHNVFNGTLEE
                     FKEIILNLHTGKENAITYAVNAIVDNSDADPQV*"
                     /db_xref="elb:VO54_01982"
                     /db_xref="UniRef100_I3ID48"
                     /db_xref="A0A017T004_9DELT"
                     /db_xref="I3ID48_9GAMM"
                     /db_xref="3.2.1.17"
     gene            277981..279480
                     /locus_tag="S19_GE19_scaffold_251993_prodigal-single_347"
     CDS             277981..279480
                     /product="hypothetical protein n=1 Tax=BRC1 bacterium SCGC
                     AAA252-M09 RepID=UPI00036F1579"
                     /codon_start=1
                     /transl_table=11
                     /translation="MTKIVIRNSNCQITEESDLNHILALDKHLSFKVQGAEHTAAYRG
                     FFNSEGDFIKWDGLKKLLTPTLQFPTGLLSRVEDFYKDANKEYEIVDKRAPKSIGKPF
                     DILPKLAQLNKNPYPYQLETLDAVDKNDRGIIKVATGGGKSLIAALIAAKIGKKSIIY
                     VIGKDLLYQFHSFFSTIFDEPIGIIGDGKCEIHNINIASIWTIGQAIGLDKKSILLDS
                     DDDEESVSKNKYVEINKMMKDSKLHIIDECHMSACDTIQQIFRHSSAEHIYGLSGSPW
                     RDDGADLLIESILGKYIVNISASRLIKGGFLAQPLIRFRVTPPYPEELEKSYPSVYKK
                     YVVENEVRNNLVLEAAKTMVDKGYQTLVLFNSLKHGKILYDLFSQHMECALLDGKNDQ
                     EEREKVKQDLLNHKINCVLASRIFDIGVDIPSLSGLVIACGGRSSVKSLQRIGRVIRK
                     YPSKKYAVVVDFWDQAPFLENHSKIRAKVYKSEPGFDVKTPNKKKSINK*"
                     /db_xref="UniRef100_UPI00036F1579"
                     /db_xref="A0A0F9SVG6_9ZZZZ"
                     /db_xref="eclx:LI66_23445"
                     /db_xref="UPI00036F1579"
     gene            279501..280508
                     /locus_tag="S19_GE19_scaffold_251993_prodigal-single_348"
     CDS             279501..280508
                     /product="Uncharacterized protein n=1 Tax=Paenibacillus
                     alvei DSM 29 RepID=K4Z9D3_PAEAL"
                     /codon_start=1
                     /transl_table=11
                     /translation="MTVFNGSELILTANKGLSLVKDLREGDLLWSSESNTCSILKITN
                     HHDQVIRLRTIIGQDIYYSLDDEIVVFQTNINKLRKFLVSDYIKSSNYIKHNCKLKIQ
                     DIDFTNVKDPSIDPYFLGLFLGDGNISDTIGITSKDYEVINYVYDFARNNNLRVSPSG
                     KKSCKTYRICGLEKKNNPLLSSMRNYGLGFSRASTKFIPDEFLFNSKSNRLKLLAGLL
                     DSDGHKHRNNNYDYITKSEKLAMDISILCRSLGFRVNISLCSKKAQNGFTGQYFRLGI
                     SCHDNIIPNLIARKQSQKRLKVNSPSNVGFFMEEISYKNFIKIQTNSSNYIDHNFYLS
                     A*"
                     /db_xref="UniRef100_K4Z9D3"
                     /db_xref="K4Z9D3_PAEAL"
                     /db_xref="smul:SMUL_2232"
     gene            280534..281136
                     /locus_tag="S19_GE19_scaffold_251993_prodigal-single_349"
     CDS             280534..281136
                     /product="hypothetical protein"
                     /codon_start=1
                     /transl_table=11
                     /translation="MSRKKESKELELFGAPNSQYEKFFAKFQEIDSLKTEEWKVPHIL
                     GYFCKKYKETYNTDYQFKFNSPSPTKSFEVFQIKKLASILTANPKLLKEYIDWVYLNK
                     VVKAKRKLTSISFMTHEGLVNDYKFNVLLAGKKNLNIDRSTALPEIIKTIFNDAGVSI
                     SNYGDLAFLSQMTDKPQLVEDAFSKAEANGLDKDVLRRIV*"
     gene            281133..281540
                     /locus_tag="S19_GE19_scaffold_251993_prodigal-single_350"
     CDS             281133..281540
                     /product="hypothetical protein"
                     /codon_start=1
                     /transl_table=11
                     /translation="MNIKNGDCISVLLKIGTTITGNVVDFSPKTLQLSSTDGGESYFI
                     LEPTQNIIMLTKHNQPQKAEPKPVKQEVVATESNSSFESYHAEKIKNLAELRLELAKR
                     EKEEIENRLVDHTFSGKPLNKYGTPNFNKIKGR*"
     gene            281541..282248
                     /locus_tag="S19_GE19_scaffold_251993_prodigal-single_351"
     CDS             281541..282248
                     /product="Uncharacterized protein {ECO:0000313|EMBL
                     :KKL48340.1};  TaxID=412755 species="unclassified
                     sequences; metagenomes; ecological metagenomes.;"
                     source="marine sediment metagenome.;""
                     /codon_start=1
                     /transl_table=11
                     /translation="MELIDFTRSKCLSNIPQRKLQEVINSIEASDLPLASKNVKIIAV
                     NRYAESNIPIEYWSLKMESDFSGDPRLLTKYQEYTQDVKKSYIDGSSVCFAGGHGRGK
                     TMAVSCILKKASQKGYSCLYSTLSDIVSALTQSSAEEKFLARRELVMVDFLAIDEFDP
                     RFMPSENAADLYARTLENVFRTRSQNKLPTLMCTNSPNVVESFNGALKLSIDSLMNGY
                     LKVFPVLGEDFRKKKTP*"
                     /db_xref="A0A0F9ETR1_9ZZZZ"
     gene            282264..283676
                     /locus_tag="S19_GE19_scaffold_251993_prodigal-single_352"
     CDS             282264..283676
                     /product="Replicative helicase dnaB2 n=3 Tax
                     =Cycloclasticus RepID=K0C4V4_CYCSP"
                     /codon_start=1
                     /transl_table=11
                     /translation="MSFNQLDLCVIKSLINNKKHALDFVNECDTNLFSPDIWNAAKLI
                     TGYVKTYKEAPTINVILDKLSKGNNDKLIEHVKQVWLELDSVKSDDKEYQYNVDKLKK
                     RFAEKQISQLKDSLNKIDPGNVDVNKTVTDIQKSIQTIKSLNKQKTFENYSIKDYLPT
                     FVEKFNAKRENPNIEAGLMTKYSFFDFATNGVKPADMILIAGESGFGKSLLLNNIAIQ
                     TWMQDNNVNMQSDFGPGKDIAYFSLEMPYEDCFNRLISRLSGVPSRDIENAKLSKEDF
                     AKVKKALDFINKYPYNFRIIDIVDACANDIENILIDGGEKFDALFIDYLGIMNPNEKS
                     DEADWLKQGIVSYEVRAIARKHRIPLFSAVQLNRKKDSKDSAENIGLSRLARSGTIAT
                     HATHVIQIENRQNEEKYPDFLYHFIKNRKGPKGKGTLYKNLACATLIDKPMEKDANYD
                     NMFIDQDDISGEIEKLELEL*"
                     /db_xref="UniRef100_K0C4V4"
                     /db_xref="A0A0F9SVG8_9ZZZZ"
                     /db_xref="cza:CYCME_1885"
                     /db_xref="K0C4V4_CYCSP"
     gene            283673..283864
                     /locus_tag="S19_GE19_scaffold_251993_prodigal-single_353"
     CDS             283673..283864
                     /product="hypothetical protein"
                     /codon_start=1
                     /transl_table=11
                     /translation="MKNYEEIVGEAVRIEYNESTGKLFLIFEITNEKFKQVIKKDWTN
                     DIEFKLKNKSLVIEGDENE*"
     gene            283857..284057
                     /locus_tag="S19_GE19_scaffold_251993_prodigal-single_354"
     CDS             283857..284057
                     /product="hypothetical protein"
                     /codon_start=1
                     /transl_table=11
                     /translation="MSNEIDKCKFASFYCEPCGLEWITSRDYSSVHYCPDCNSDNIYA
                     SELTDYLPQMSDEEFKKLTVRD*"
     gene            284059..284367
                     /locus_tag="S19_GE19_scaffold_251993_prodigal-single_355"
     CDS             284059..284367
                     /product="hypothetical protein"
                     /codon_start=1
                     /transl_table=11
                     /translation="MPTYCHKCSDVECAHEWEDIYSISAEPPKVCPKCNKETAQRVIS
                     YATPGTVELVGQDLVDKVKSETKQLKKDMSNDAKKYANLLGESLYHQLQTQLDRRKKR
                     *"
     gene            284428..284619
                     /locus_tag="S19_GE19_scaffold_251993_prodigal-single_356"
     CDS             284428..284619
                     /product="hypothetical protein"
                     /codon_start=1
                     /transl_table=11
                     /translation="MATYVYFCEIHKEFEFEHPMSEKLEECPKCKEEGLAPQKVTRLI
                     AGSGSFILTGGGWAREGYS*"
     gene            284616..284771
                     /locus_tag="S19_GE19_scaffold_251993_prodigal-single_357"
     CDS             284616..284771
                     /product="hypothetical protein"
                     /codon_start=1
                     /transl_table=11
                     /translation="MTKKKLKPNPRVQKLQKIVGLLKFILSIDDEEITKSTIESVIEL
                     LEEEINK*"
     gene            284820..285449
                     /locus_tag="S19_GE19_scaffold_251993_prodigal-single_358"
     CDS             284820..285449
                     /product="Uncharacterized protein {ECO:0000313|EMBL
                     :KKN70818.1};  TaxID=412755 species="unclassified
                     sequences; metagenomes; ecological metagenomes.;"
                     source="marine sediment metagenome.;""
                     /codon_start=1
                     /transl_table=11
                     /translation="MLTDQESQELMTKLIQLREISKSSNDSKVLLELKRHENICIEKF
                     KYLVTMRTSRYKAFSNYEDLNQEGFEALIKAMNNYNPNKGSFFWWAHKYIDTRISRSA
                     NLHTTIRYPLKVAKDNTPHKEAIMPTLIEERHCPDKELEDVQTHNIIQNVFSSLSKEQ
                     REIVELAFGFDGDKPMSINKICKKLQISRPFCIKTINNALSIMKEKIKS*"
                     /db_xref="A0A0F9VYN0_9ZZZZ"
     gene            285499..289401
                     /locus_tag="S19_GE19_scaffold_251993_prodigal-single_359"
     CDS             285499..289401
                     /product="Ribonucleoside-diphosphate reductase n=1 Tax
                     =Porphyromonas gingivalis JCVI SC001 RepID=T2NFJ1_PORGN"
                     /codon_start=1
                     /transl_table=11
                     /translation="MKRYTYSQVLEASTEYFSNDEFAAKVFVDKYALQNQQGEYLELT
                     PYDMHKRLAKEFARIERNYPNPLSEEEIFNLIDRFKYIVPQGSPMSAIGNDYQLQSLS
                     NCFVIQGVHSDKLDSYGGIMLADQELAQIMKRRGGCGLDISGIRPKDVLTNNAAKTTD
                     GLAVFMERFSNTCREVAQNGRRGAEMQTLSVNHPEIDTFINIKKDLSKVTGANISIKL
                     TDEFMTAVKNDQDYILRWPVNVSPDKAKVTRTVKARDVWNNIIEAAWRSAEPGLLFWD
                     TVQRTTPSDLYKEFGHESISTNPCFSGDTLIAVADGRNAVSIKQLAEEGKDVPVYSMN
                     KETGILEIKMGRNPRVTGYNKKIVRVWLDDESYIDTTPDHKFILLNGEKKEAKDLSSG
                     DSLPRFTKALEPVKSGSKDYYRIYTNTRNMSEDKIFEHRLIAKFNYPEQWKKIYSQTK
                     ENGFAKTGGLVVHHKDYNQLNNSPDNLQIMTFKDHVQFHGEKDNSGELNGNYSGFTSE
                     EIKQHALELTKQLGQRFTYEQWQKYAVENELPQTFSLFRKDQLGSVIQLAKICAAELN
                     IDHSNEDPRLVKTYQSMLEQGYNANIINHVVMVKKKCEICFNEFEIDHLHREGSICST
                     KCKNIYLNADSAVKEKRDLSRDKFNADKMVKVKTSQAKIYSELKFDLKRDPLMREWED
                     ACKLNGISCRIGKTLKFGFKNFKEIAQAGNDYNHKVVKVEELSGDHTVYNITVDDNHT
                     VAAITKVNEKRNNKWFSGILLSQCGEIVLPAYDACRLLVLNLWSYVKNPFTPDAVFDY
                     KLFHKHTMIAQRLMDDIIDLEIESVDKIIAKIKSDPEPDDVKAVELNLWNKIRAMNIS
                     GRRTGLGITALGDALAALNIKYGSPESITATKKIYRALAVAAHTSSCIMAKERGAFPI
                     FDYKREKGHAYLNSIMTDAGKTVMAMWKKTGRRNIALTTTAPTGSVSTLTQTTSGIEP
                     AYLLSYVRRKKINPSDKNAKVDFVDALGDKWQEFTIYHHGVKKWMEVTGETDITKSPY
                     WGATSNEINWVASVDLQAAAQESIDHSISKTCNLPGNATQEIVSAVYMRAWESGCKGF
                     TVYRDGSRTGVLVSESTKKPKSKNERPDGIENSLAPKRPTELPCDIKKAKVNGEAWTI
                     FVGLLNGRPYEVFGGLSKYVDIPNKYKLGKIIKNGKNSDGVTSYNLSIGDGDDKMLIK
                     DIANVFENKSYGAFTRMISLSLRHGTPIEYVVEQLTKDQYAEITSFTTVIARVLKSYQ
                     KEEKVLSGVKCPECGKENSLIYYEHCTKCTSCTYSKCG*"
                     /db_xref="UniRef100_T2NFJ1"
                     /db_xref="A0A0F9BFL2_9ZZZZ"
                     /db_xref="pgn:PGN_1226"
                     /db_xref="T2NFJ1_PORGN"
     gene            289437..289802
                     /locus_tag="S19_GE19_scaffold_251993_prodigal-single_360"
     CDS             289437..289802
                     /product="hypothetical protein"
                     /codon_start=1
                     /transl_table=11
                     /translation="MKGTILLNYDANVRAEAELERQRFLRGLLDQMGVPVSEFWTSDG
                     LLSIDQKIKLRETLLTYNIQVIDDLDGHMQIFVEDQLVGEWQKCTYKLKRDLRQLDPK
                     KQLFVEMEISFWSLFEESE*"
     gene            289811..292198
                     /locus_tag="S19_GE19_scaffold_251993_prodigal-single_361"
     CDS             289811..292198
                     /product="Helicase domain protein n=1 Tax=mine drainage
                     metagenome RepID=T1BHL8_9ZZZZ"
                     /codon_start=1
                     /transl_table=11
                     /translation="MRKTFILDTSVLVQDPYVFEKFTNGDVIIPAAVLNELDDLKKNS
                     NDAGKNARVAIRLLDELTTDEDLSKGIDLEGDIKLFIDTNYFNIKDLNLKSFGNQDYG
                     DTQILVCAYMFKSEHPDTEVTLVTNDINLKIKARSRGINAESHLDKKSSLNDLYSGVQ
                     VVKDVDAGIELQQNGSLDPRLFNIVANPHECILFEDDDGNAIALGRKVNFDKVKLIKK
                     SYPWKISAKNKEQAFAIDLIMDRGVDLVTMVGKAGSGKSLIALAAALELVLNKKEYDK
                     LIIYRPIQSVGNDIGYLPGPQPLSSKIMTPSGWTTMGDIQPDDFVIGSDGTSKKVLKI
                     FPKGEKEVFKVMFSDGSYTECCEDHLWYTTSLQESQRKNGVGSVKSLKEIRATLKVYK
                     TQINNHKIPMINPVFFNKKETVINPYIMGVLLGYGTLSEQYSIYFTSSDNEMYEHCSA
                     CLPDNMLCKIKNQVKNSFNYSFIMKENEKCQHRIDNIFNAEIKKYGLLGTKSNSKFIP
                     EDYKINDIESRIAILQGLMDTDGFVSEDGSDVSYSTTSEQLALDVQFIVQSLGGLAKI
                     NDKKSTYVYDGIIKELNSKVVSISLPNGICPFRLSRKVNRFKSRKYDLHRMIVDIVSV
                     GMKETKCILVDSEDHLYATDYFILTHNTMEEKLAPWFQAIMDNFEFLFSNKDNHSNND
                     WKKDLEMYQRKDRIEMDAITYIRGRSIPNSVMLIDEAQNLTKDEIKTILTRAGEGTKI
                     ILNGDIDQIDNSDLDALNNGLTYVIEKFKTSELAGHVTFVQGERSRLASKAAEIL*"
                     /db_xref="UniRef100_T1BHL8"
                     /db_xref="A0A0F9SZX9_9ZZZZ"
                     /db_xref="hym:N008_08395"
                     /db_xref="T1BHL8_9ZZZZ"
     gene            292218..292490
                     /locus_tag="S19_GE19_scaffold_251993_prodigal-single_362"
     CDS             292218..292490
                     /product="hypothetical protein"
                     /codon_start=1
                     /transl_table=11
                     /translation="MVDQEKVSPNETTHIDELDRLLLEVAKSKKQTALAEAKLALANN
                     ENAELNYKYLVLQIYMKYGLSPTDGIKEEDGSIIRGQTAESTQGKS*"
     gene            292487..292741
                     /locus_tag="S19_GE19_scaffold_251993_prodigal-single_363"
     CDS             292487..292741
                     /product="hypothetical protein"
                     /codon_start=1
                     /transl_table=11
                     /translation="MKIDEITGLIKIKEYMQSAMASYTIDKKSLNDFSIMINLIDNKI
                     ISLLQSSEFKDYLGYDNFKAEQESIKQSKISSGAVNYRHK*"
     gene            292760..293551
                     /locus_tag="S19_GE19_scaffold_251993_prodigal-single_364"
     CDS             292760..293551
                     /product="Methionine aminopeptidase n=1 Tax=Mycoplasma
                     yeatsii 13926 RepID=S6G3G0_9MOLU"
                     /codon_start=1
                     /transl_table=11
                     /translation="MKLNHRDPFVSNGFFTLKGQDWLEKQRVAGAVVAKCLKHLEQRV
                     KEKTNLTTKELSLEAEQIILDNKCTPTFKGYKGFPEAVCISVNKELVHGIPKDNKLEE
                     GDVVSFDLGATFEGAIADSAITCIYGEPKSSRHQELILATEQALLEGIRAVKVGDRLG
                     VIGNAISKYAKSKGFGLVTLYGGHGLTWNVPHDQPFVANKSDPNMGPRIHPGLTIAIE
                     PMLTLGSPETKIMPDNWTVMTSDIGSHFEHSIYVNEDHVEIVTLR*"
                     /db_xref="UniRef100_S6G3G0"
                     /db_xref="A0A0F9SVH3_9ZZZZ"
                     /db_xref="myt:MYE_03410"
                     /db_xref="S6G3G0_9MOLU"
     gene            293548..293826
                     /locus_tag="S19_GE19_scaffold_251993_prodigal-single_365"
     CDS             293548..293826
                     /product="hypothetical protein"
                     /codon_start=1
                     /transl_table=11
                     /translation="MSCQPDPFICIKNELKKYNGSLIFKFTALFPAPKDSDHYVLAGG
                     KIIIKGRSVGATTIFNSLIEEDQLKVYFKNTEDFWYRWNRFKKLIIFR*"
     gene            293835..294008
                     /locus_tag="S19_GE19_scaffold_251993_prodigal-single_366"
     CDS             293835..294008
                     /product="hypothetical protein"
                     /codon_start=1
                     /transl_table=11
                     /translation="MYSANFTPLWENAINETYHFYDFDEALKFCIKRLDRFKDVKILN
                     FVGKVVVAFRTVK*"
     gene            294005..294187
                     /locus_tag="S19_GE19_scaffold_251993_prodigal-single_367"
     CDS             294005..294187
                     /product="Uncharacterized protein {ECO:0000313|EMBL
                     :KKN70825.1};  TaxID=412755 species="unclassified
                     sequences; metagenomes; ecological metagenomes.;"
                     source="marine sediment metagenome.;""
                     /codon_start=1
                     /transl_table=11
                     /translation="MKLSFDDKSYVEVKKSTNPGKIIIIISAKDQSNPLKKITNAVEI
                     SEEEFKNLISDVKITY*"
                     /db_xref="A0A0F9SP84_9ZZZZ"
     gene            294234..294686
                     /locus_tag="S19_GE19_scaffold_251993_prodigal-single_368"
     CDS             294234..294686
                     /product="Uncharacterized protein n=1 Tax=Pseudomonas
                     fluorescens R124 RepID=K0WXU2_PSEFL"
                     /codon_start=1
                     /transl_table=11
                     /translation="MSFLNPGYVRWDGVKYTTDNTVDITGPSGPAGPQGIPGPTGPTG
                     PAGPAGIMSPIIVKSPLVITSYIIIPVTDYYIGVGTLSGIITISLPAAPSLGDTYEVK
                     DVNGSANTYNITIDSVDAKNIDGSSTYVFNTNYQAAKFVFTGTQWSIS*"
                     /db_xref="UniRef100_K0WXU2"
                     /db_xref="X0UDW2_9ZZZZ"
                     /db_xref="ddr:Deide_07150"
                     /db_xref="K0WXU2_PSEFL"
     gene            294683..296599
                     /locus_tag="S19_GE19_scaffold_251993_prodigal-single_369"
     CDS             294683..296599
                     /product="hypothetical protein"
                     /codon_start=1
                     /transl_table=11
                     /translation="MSHIGKPNNVYETIFWDGYKFSAAKVLNNNVDDAAAIAGTKLSV
                     TQINGLNVSYDVTPPTDGYVLTWENSNNRWTAKSVGLSFATYADARSVPSSLLANVRS
                     IMISGRDSQGDGGAGQFVWNATSTDNTNDGISLRPDDIVPANPGRLVRVYSDSIYTKW
                     FGSDEFALRNAILFAESDLSKTNVVLLPNEPINVDVNANGPILIGDAASLKKTIILRA
                     SSSGEGGFRSVIRAIGTLTSQPLVKILNVNRGLLEYVTIDSNSITDYGVQVFQKLGIS
                     LTSTTDCGFISCYFIGARVNNLLIGDTAPGSGDCSGTYLSGCYFHHQAGLTTPSHIRL
                     NAWETFPLSVTSCVFTGDGTYPSHAISGVGGVVDVDGCELASLGNGDLHGEADINCPF
                     ICYTVDGCESQSYMFINADNTGSGQASQRPWTVTGCYHADITGRGSTTSIIWNVGTFA
                     ALVLNGFRSTLNIDIQHASADVFSNGVQFADTGADFIGYTQRVSGHWKKGSLFIQQGA
                     TSSVRNRSLFCYDQTYSAGAWTGIASLCGAPFASALNDEHRLFGKEFTGKLIIISDGG
                     PGAVGWVSEWLIYNGQPTAVLQADPSTQYSTVAGTAGKVNLFWDIGTDRWVIQNKAGG
                     LRITVVYLGTPPTF*"
     gene            complement(296605..297213)
                     /locus_tag="S19_GE19_scaffold_251993_prodigal-single_370"
     CDS             complement(296605..297213)
                     /product="hypothetical protein"
                     /codon_start=1
                     /transl_table=11
                     /translation="MASIERCHAIVAKNRVYTPPGHQTTDGYNASQDGYHVSGGNIIP
                     GEGYPSVVNSYGKVGFSAWIQVDQNTGDRDSPPSRSLVINSPAFKYTALPGQQISSRV
                     ASIDGYTIDGYNNHITAYLNIIGDKLPYAGYIKVNPNMVSSYGKGGQDSGALVRYYCM
                     WGLDTTNTVRVWVVTGSPDIGGTYAGATMNPTSIRIIKEWTV*"
     gene            complement(297213..299300)
                     /locus_tag="S19_GE19_scaffold_251993_prodigal-single_371"
     CDS             complement(297213..299300)
                     /product="hypothetical protein"
                     /codon_start=1
                     /transl_table=11
                     /translation="MATIYSPNIAPVTGDLFAHAWQGIRAQLKAGWLLKHSSDGSAKS
                     SANSADPMNCKWGVPAIVQDYSATGIGHITTQSGKDFLFTELSGLVVPTNTNRGGSEG
                     NLLVVTNATNAGNNVTWLITNVVSTTSCYARPLVPTATTAFGTAPPTCTINGHLARTN
                     RWNLKVQADTTGALGTCKVKISLDGGTNYATAVTVPTAANGATVEVIDNNGIATGVYL
                     TFSGAINNLDNYWTSTSAVVNDDGVGGTSGVGNGLIRWVERSWITTAYPAITSGGWLG
                     MEGPCTIKVPFTTAPTNNPSNGSPFLRGENAVQTGSGAEGEVMGVSYEPTTGVGYMLI
                     SPRLQGNSTGVEGWGAGVITGSVSGATVTPSAAPTKRLVREAVWVRGTSTTNGTIVYQ
                     PVLDATENANRYGYLAVAASGCTATVFPGGGGTNNGAPTIANVVAGTLGSVSHQGSPW
                     TNTNYTALTGWTVGNLQHFAANCIERQNVSADGSHIGIIGQPTQSTQSAGMICPFMRF
                     DGAEEGDFEPYGWWAFNWNVTTPSRTTNTSGYTNAPYDSIIGISTGYAGAGDTLGAGG
                     PFFTWQKRDLTGDTFAGAHPLIPGGYMRYGWNVFQFTNIYATNVSDPERIANSAQTIK
                     PLALLPVDLFCYASAIRGRKGSLRWVFAFHGNNAFDTFGGKTWMQAFPFTANQVYGIP
                     FVVPYDGSTTPVQ*"
     gene            complement(299322..301112)
                     /locus_tag="S19_GE19_scaffold_251993_prodigal-single_372"
     CDS             complement(299322..301112)
                     /product="Putative uncharacterized protein n=1 Tax
                     =Clostridium ljungdahlii (strain ATCC 55383 / DSM 13528 /
                     PETC) RepID=D8GTN3_CLOLD"
                     /codon_start=1
                     /transl_table=11
                     /translation="MTIIKKDGTKNRLIVDQLGYGTGDSPTEGSSSVVLSSDADYTLS
                     NTQYNAQIIFLTSSVSLTAPRNIIVPLDAGSDWMIRNYTTGGQSVIIKGSTGTGVTID
                     SNESVHVFTDGVNVYAIGGLAGPVWNSVDIDFTTYATTSSLTDGVQIGNSMVGWKVEN
                     SANTTTFQITNGTGLVITLSSAASELTGSTRSAPMVTIPLSTLASSLNWTEVADIRIS
                     AIISTTNMNENFESAYLCTCKWNAAAGTDQRAELSKVYSGALGFYPSINISGSTTGGT
                     FDASRSTDDILVLHGYAGAKLWNAYSLASSGGNFPTDRTGQRLRGRMDLMYSNISTPL
                     FIDPGDLGVMLAVKNVNAGLVTPVTVTYKKLRIEWRNVTGPTGPVGATGPAGASAYTT
                     TNGSFTQPSANGTVAITVLDTSWMSVGGLIFIETGGTYEVTSIGGPTSVTIKWLGYDG
                     TVGAGGTVATGKKVMASGVRGATGAGGIPLVTIAQTRVMTNYPHTTWSAIAAATLVLN
                     TGATNTFKAVLAAPAGFTMNIRLCDLTAGGTQLVALSTSNTSLTSVSGTFTPTDNTNR
                     IYTVEIKLSGTTQPSTTDIGVSWGSYIEVT*"
                     /db_xref="UniRef100_D8GTN3"
                     /db_xref="clj:CLJU_c16180"
                     /db_xref="D8GTN3_CLOLD"
     gene            complement(301131..303254)
                     /locus_tag="S19_GE19_scaffold_251993_prodigal-single_373"
     CDS             complement(301131..303254)
                     /product="hypothetical protein"
                     /codon_start=1
                     /transl_table=11
                     /translation="MSTLTKKVGSRQHTITDRVQLNSGNAPQLGFTTVDLGGAFSGNY
                     TLTNIQYNNLVIRVIGTLTGDGYIIVPDDAGAFWTFKNDTTGLFALAVKTSGQSAATA
                     VDIPAGGAADVFEGYVAPNYLVYQKSASGSGGAPVNANYFTFGTDPTLTNERSLVHTA
                     NFSTVDGGAGANYTVDLSTTGVTPGTYKNATVTVDGYGRVTVVADGYSGILSFNNIAD
                     LRAYNTTGLVEGTYAFVNTLNALFEYSNNAVDAAAYTNDAIEFMSLTSTNGSSPANGR
                     WFRKVATDWRWVTTTNWYIDGISGNNENSGASNAPLKTVAELYRRLGDAHLPQNTTIH
                     IISDLIDNDRVKINPTWTSDGYSLIFRGVPSVTNTYTLTGTTIFSRSGNTPFAVTKAT
                     SWGVDDMEQIFKLNDGVNDGYGVSITYGTTDLTVTNAFTYNDILYGTQSTIMSPATGN
                     TLSILSLPIVEFDKISAQKVYIQLLTIRSDIGGIISEAGGEVTVNRCKFIPKLGPEGS
                     VNAGLTASSGGHAYLDNCFVAHIYASSGGYIAAHNAYINYGIFVDDASTFYHDNSATD
                     SEGDLFFNMSHSNVASDAVYSDVTNSIIELANVCLINTSGLTPAASVITLGTGSSLFF
                     RDGAAIYADINTNIDGYLANVYGVRSMLILGDIPNINIYAKFDGSGTNILGEFIHNGV
                     VRWGSTDFPITNLVKFNGVIAKSSS*"
     gene            complement(303266..304984)
                     /locus_tag="S19_GE19_scaffold_251993_prodigal-single_374"
     CDS             complement(303266..304984)
                     /product="Uncharacterized protein n=1 Tax=Pseudomonas
                     phage Lu11 RepID=I1TQJ5_9CAUD"
                     /codon_start=1
                     /transl_table=11
                     /translation="MPINLISKIKPKNNGSFPIYEDVDVEGGFQVRATISARNNIPTL
                     NRKEGMLVYVVADGYFYQLGPGLTNSDWAVSSMNNFINGGISYFSNVTALKNFNANNL
                     PDGYLVFVASNLSWYEFVNSAAGYSNDTTNFLIIQPTTGPVNGRWFRTDSDHPIWLSN
                     ISNFYINESSGSNENSGVSSSSPLKNWQELYRRIGNNIILNDISINIDGYLSDEIIIS
                     PIWTSRNKNINIIGTFSPINVSPIVLSGTTSRNRATNTIFGLDKGTNWSVGYERKIAK
                     YTGISGDGYGLLLEINPLNSLEIWSNDFYVQNSLNPNSFTLQNPTTSSSLYAYNLSDV
                     LVGSIETIGKGVISFINCQIRGDLKINNAKVNFVRCISGNSNYLNIYAHSGAEIYINT
                     CFIDSLYANQGGKVKITNSLIGTDSNNNSIVLNGGVVEHTSSSDGDLVVTQSSNNNII
                     QNLLSEDGYVCFSMMRFYNLCILKPSTNNIIDFKVPHNSAIMSSGGSIYGSSNAVNTG
                     FIVNISASNCTFMCQDTSPNIYIKKDNSGSSLNDNEFQLFGNTYNFTDDYPVNDLLRM
                     SGLYQY*"
                     /db_xref="UniRef100_I1TQJ5"
                     /db_xref="I1TQJ5_9CAUD"
     gene            complement(304996..309399)
                     /locus_tag="S19_GE19_scaffold_251993_prodigal-single_375"
     CDS             complement(304996..309399)
                     /product="Putative uncharacterized protein n=1 Tax
                     =Solibacter usitatus (strain Ellin6076) RepID=Q02CD0_SOLUE"
                     /codon_start=1
                     /transl_table=11
                     /translation="MSIKVISKIKPKNNGQFPVVEDADIEGGLRIVDTLTDRDNIPTL
                     SRKAGMLVKVNETGLTYTLSGGVTNVDWITDPIVPGVSPQDLASGINQDTIKLVAEEL
                     GVQVNFEAPREIEVDGNFIYVAQSTQNNPTSGVGTIWKIEVNGSTIISAQSINLAGFF
                     PTSNIQVRDIAQDTSYIYATLWDKSNVVIIDKATFTIAGWAYTGANSNAVSVAADNAD
                     NFYVTSAGSVKKIYKFTTSAHLGQAPYNAVPATASALNGSNLRWVDYGAGKLWITKGN
                     NSNPGNSFYKVDAATMVLDSALLTVGTNDYAISVLYAFNYVWVGCGNGEIYKLDPTTL
                     SVMVGYPLTLPNAPSVTGLGVGPDAAGNANSRVWVGTVNDPYINAINPNTDTFDYASD
                     IYPELTGSVEGIASIGNYVYVPNYDSTNIGFYNALTAEKGIIKSAKTYDWKQKYTRSL
                     GDVVDGYNRLAIASLNGMPITKSIPNVNDSLVAKSYYLTYVSDLAYDSINNIIWIADS
                     NAAAITSYDVTNNTFKRTSFKDTNVNNITELNNSVAGIFAPIGAFAATSTVIENGNFV
                     FYGSYNRIYKNIMVVDKTSGAAISVANSPAKEIIKSLMIADGYLYSHGERSITKYSLA
                     KLTSNTQKYISPESSLQIKNVSYNGRVSRMAYDGYHVFSTTCGAGSNEDTITVIDPAT
                     MLPVSTWVHPINSTINNLLYAFGYLWAACDQSIYKIDVSNPLSLSATAVTGLTPGGAI
                     WQSLTSDGTYIWAGDIGLSSGDIALINPATAAYVGAVTGNAGDYFYSAIYNGVNKMWM
                     ATGNTTPNNGGLVQFYTTTHEVGTPAGRISSYKEIGFAANAFTAAGDLSGTSSSQTVI
                     GIQGKPVLNTAPSLNDVLTFNGTQWGPAAAAGGSFTAGGDLSGTSSSQTVIGIRGNPV
                     TSSSPLNGYMMFYNGGSAQFQFSGPGGDLSGNYPSPTVAKVNGVAVTGTPQDGYMLTA
                     TGATTATWQMKGATIAVANFAALAGIVDAGLPNGTVAYVNSVKDYFMLDHASSKSTDS
                     ITTSATNSAVGRWLRLNIPHPDWQSQTTWYIDSSTGNDENTGAVGSKLKTHAELFRRV
                     GNEYVPSANITINITSTTIDDIDVPYRPYNTYVYYVGTKTSVISDSVNSVTVRNAASN
                     QPLLVTATAGGTFWSTYAAAPYLVTMTSGAASGSSFWVQANLGTGQGRMTSCVQTQIV
                     PFPTLTENNVIANTDTFTVYSLTTVPTIRVSAIKSYSGQTQPYIFQNFNFTSSVNIHT
                     NVAFMDCYFTNNLFINIESGIHTSNVSSILLNTAHTNGTSLINGGSTIIQAGKIPWVD
                     NNKYLEVLTGTYFERLTAYTGSSTRLQDSWSWDWSNYAVFIHPNANVRIGGNFWGTST
                     TGSSYAVRIYPNATLTYNSSTYLKMAGAVGYDFAFGDTLTSSCRAFDDSIGSFTAQRT
                     LTWTNLTTAVASGGFGDNVSDPITGATVAKG*"
                     /db_xref="UniRef100_Q02CD0"
                     /db_xref="sus:Acid_0274"
                     /db_xref="Q02CD0_SOLUE"
     gene            complement(309414..310517)
                     /locus_tag="S19_GE19_scaffold_251993_prodigal-single_376"
     CDS             complement(309414..310517)
                     /product="Uncharacterized protein n=1 Tax=Bifidobacterium
                     longum subsp. longum CECT 7347 RepID=T2I2J2_BIFLN"
                     /codon_start=1
                     /transl_table=11
                     /translation="MIKYPAQIDDSASLPATVDNNTPVQADVVNKLRNAILAVESELG
                     VKPSGIYSTVRARLDAMDTLIGTFDFIKLKGDLGGTTSIPLVIGIQGNPISDQSPNLL
                     DVLMWNGISWTPMSVGAAGITISGDLSGDTTTQQVVGLQSRPLDSAAPTIGQALIWDG
                     TKWSPGNVSAGTVFTATLAGGGIVEVSQTIANPAFTATYTATPDLATLSDTDGNSQDV
                     TATPTSFNSIYSFVKNTFGATVTFTLMATKDAVTESPTATLSWGQKAYWGVGPAGLVG
                     NTFITTYSTGNATALTRSTTFSVTAGASDKIYFACRSGYGSGTAVFTVGGFEGGFTFV
                     GTFSRTNTYGFIENYDLYESDNVGLGATTVTVS*"
                     /db_xref="UniRef100_T2I2J2"
                     /db_xref="A0A087DA77_9BIFI"
                     /db_xref="bbw:BDW_00900"
                     /db_xref="T2I2J2_BIFLN"
     gene            310617..311276
                     /locus_tag="S19_GE19_scaffold_251993_prodigal-single_377"
     CDS             310617..311276
                     /product="Uncharacterized protein {ECO:0000313|EMBL
                     :KKN70833.1};  TaxID=412755 species="unclassified
                     sequences; metagenomes; ecological metagenomes.;"
                     source="marine sediment metagenome.;""
                     /codon_start=1
                     /transl_table=11
                     /translation="MSFQNLVENAKRYYPNLEIKYKDQSKFMRFLGLLLFFNSKFMAN
                     YTTTIGSTVYFPNEQSVTSRPISSSVVLLHELVHVYDSQKIGGVPFKLLYLFPQILVL
                     FCLPVLFISWKLALVLMFLFMLPLPAYFRMNYEKRAYLVSLYSLHKLSKQLVFTVDLQ
                     ETKKYYLKQFKSGYYYFMWPFSNIDKEFDLAVEKILKNEKPYEDEIFKIIDVLIASMQ
                     K*"
                     /db_xref="A0A0F9VYP1_9ZZZZ"
     gene            311329..312537
                     /locus_tag="S19_GE19_scaffold_251993_prodigal-single_378"
     CDS             311329..312537
                     /product="Uncharacterized FAD-dependent dehydrogenases n=1
                     Tax=Ruminococcus obeum A2-162 RepID=D4LXW1_9FIRM"
                     /codon_start=1
                     /transl_table=11
                     /translation="MTTFDIGIIGAGVAGSFAALRVSKEYKNVKTIVFDLGRPPMKRR
                     RQLEGWLGCLPNSDGKFYLSDLNKVSKVTGLRKAKTANTWINHILDEIDNFKIIKDKP
                     LGINLEKRISKLGFNIVQNNYLQMYPKEIHSLSKYISDNLENNENVTLSFDNEIKTIY
                     KQRGHFIVVGENQEYKCKKIIIAVGRSGWRWARNLFKSFDIIENNDIAKIGIRVELNS
                     SYMKEFNKSSCSLLREDLEIGPFSWNGTVIPEDHVDMAISAFRSNENRWSSDKVSFSL
                     IGNRHFSDNGFEQADRLAKLTFVLTNDRIIKEKISNIVSGKSKISIIPEYDWLKNTVT
                     EVSSIIPELVSKGYYHAPTIMPMAPKINIGNNLESEIDGMFVVGESAGLPGLLSAALS
                     GVAAVDSILK*"
                     /db_xref="UniRef100_D4LXW1"
                     /db_xref="A0A0F9SVI0_9ZZZZ"
                     /db_xref="rob:CK5_09600"
                     /db_xref="D4LXW1_9FIRM"
     gene            312549..312899
                     /locus_tag="S19_GE19_scaffold_251993_prodigal-single_379"
     CDS             312549..312899
                     /product="Uncharacterized protein {ECO:0000313|EMBL
                     :KKN70835.1};  TaxID=412755 species="unclassified
                     sequences; metagenomes; ecological metagenomes.;"
                     source="marine sediment metagenome.;""
                     /codon_start=1
                     /transl_table=11
                     /translation="MSNNKPTQDNNTPEEFKDQNLKYNLSKFEYDLYHEEDDVVQKVI
                     RVKRFSLPNKGERWKVFEDNKVLWTLEGTKLTKKEREFLRTVDGINWILSEYKNGIKS
                     FNAFKQNLKKKISE*"
                     /db_xref="A0A0F9SP94_9ZZZZ"
     gene            312973..313560
                     /locus_tag="S19_GE19_scaffold_251993_prodigal-single_380"
     CDS             312973..313560
                     /product="Uncharacterized protein {ECO:0000313|EMBL
                     :KKN70837.1};  TaxID=412755 species="unclassified
                     sequences; metagenomes; ecological metagenomes.;"
                     source="marine sediment metagenome.;""
                     /codon_start=1
                     /transl_table=11
                     /translation="MNYVLYVADTETTGLDSRVHDVIELSLLRLNDGTQKTWTLKPLN
                     VSSADPGALRVNGHKLEDLKLETKLGRETYKEPSSVLVEIENWIAEDGVPAENRVLVG
                     QNVAFDKDMLEKLWEKCHAKDTYPFGRRLLDTMSIEFFLNLCQNKMAESYSLSALVKK
                     YGIVNAKAHSAEADVKATSEVFQKQLEFFQTILNR*"
                     /db_xref="A0A0F9T7C5_9ZZZZ"
     gene            313980..314951
                     /locus_tag="S19_GE19_scaffold_251993_prodigal-single_381"
     CDS             313980..314951
                     /product="hypothetical protein"
                     /codon_start=1
                     /transl_table=11
                     /translation="MKILYAANNNENSKIQLMRILNFFKTQPHQLKTAAYKRSSPSIN
                     IDWTLDALLNPLRPDLLSIDNDNVHIYYEQIKAFKPDLIISDLEYFTSYIAGVLNIPL
                     WNCSSLLINYSLSHKSKYNSGITNQYSYLLRLDSDHHQKIMSTIHNADLNLVYSHFGD
                     CQPQPTLKENFKWVRPYFKIGKPYVPCHHDVVACATENKYKIISLLKNRPDSVVFSET
                     YHDNYDNIIIKSLYESEDYYCNIYNSNYFICEGQTNFLADAFYNGKKSFIVTNYKDME
                     SITNSMYSKHLGTGQIISNIRDVQDAEIIEPTLNQDIYYLHQLIEEL*"
     gene            314948..315559
                     /locus_tag="S19_GE19_scaffold_251993_prodigal-single_382"
     CDS             314948..315559
                     /product="Uncharacterized protein {ECO:0000313|EMBL
                     :KKN65671.1};  TaxID=412755 species="unclassified
                     sequences; metagenomes; ecological metagenomes.;"
                     source="marine sediment metagenome.;""
                     /codon_start=1
                     /transl_table=11
                     /translation="MKNLALDIGNVLCRVDFDPFRKLLSRTVNISNDEIDYFLNRTQK
                     FHDLGITTVEEELIDRYKIKSNYLLQDLNLAWNKCVIPDKQVIEFFSTIREAHNIKIA
                     LLSNIGTEHALIMKSLLKGLFDESILHFSCFVGARKPTDLYYQSFISKYPDFSNCVYV
                     DDLDINLNAGRKFGFTTFNFNLEFVDNTMLDLQKIEKLILEVP*"
                     /db_xref="A0A0F9UWU4_9ZZZZ"
     gene            315556..315921
                     /locus_tag="S19_GE19_scaffold_251993_prodigal-single_383"
     CDS             315556..315921
                     /product="hypothetical protein"
                     /codon_start=1
                     /transl_table=11
                     /translation="MSFITNVNHVDKEDGKSEQLNTSMSLDTLASKLNRFCLSEAANA
                     YLERDHNKTRFADLLSGMSTIYWLIKTSNNKPIFIVQNSYDPESTDGFYFFIGTHQEI
                     ENKLKKLAENSENLKQFCY*"
     gene            315963..316448
                     /locus_tag="S19_GE19_scaffold_251993_prodigal-single_384"
     CDS             315963..316448
                     /product="hypothetical protein"
                     /codon_start=1
                     /transl_table=11
                     /translation="MNKTTEEKNKFLAPGKTKVIKGTILAPENSGLRFVLSVTNMAGK
                     PESPMYPLFEKKWKKVKQEAKGWFTTKTGAYKLGATNTTAVQSDVWVIHMLCQDDQLN
                     TDEKALEECLNKVCASAKYEKATIHVSTILTEAVPALSPLLKKCLVDKGVSVYLYEEV
                     A*"
     gene            316530..317186
                     /locus_tag="S19_GE19_scaffold_251993_prodigal-single_385"
     CDS             316530..317186
                     /product="Peptidase, family M23 n=1 Tax=Mariniradius
                     saccharolyticus AK6 RepID=M7XAM3_9BACT"
                     /codon_start=1
                     /transl_table=11
                     /translation="MSNLDQEIAELLEQTEESPETAPSTQPQQYQAPIKGNWFNSGGF
                     TYSTSPSHPKGHPGVDMRALGGTGVYPLTDGVVKNVGNSSIGGNFVKIQHSDGLSSYY
                     AHFGTVNVQEGQQVNKNTVIGTVGNTGSAAQTFPHVHLEVYKNNKPVDPAQFFYIPPY
                     TDPKNNPREPKTIGQYWISDQEKQNAQSFKMTEHKKKATKTINELVALANSYYLLSKY
                     *"
                     /db_xref="UniRef100_M7XAM3"
                     /db_xref="A0A0B8ZYL8_9SPHN"
                     /db_xref="lfc:LFE_1702"
                     /db_xref="M7XAM3_9BACT"
     gene            complement(317183..317677)
                     /locus_tag="S19_GE19_scaffold_251993_prodigal-single_386"
     CDS             complement(317183..317677)
                     /product="dihydrofolate reductase (EC:1.5.1.3)"
                     /codon_start=1
                     /transl_table=11
                     /translation="MITIIAATSPEGIIGIGNELPWKGKYSSDLKRFKKLTSGGSIIM
                     GSNTWRSIGEKPLPNRINYVVSSILDTTEDMIVCNGVSTAIRSSRFNDPDKSIWIIGG
                     ASIYLQALPLADKIDLTIIPENINAHHNENIVRFPWINPLQFRIENIETGSEGLVHVQ
                     YSRY*"
                     /db_xref="aex:Astex_1733"
                     /db_xref="UniRef100_F8UVU9"
                     /db_xref="F8UVU9_9BACT"
                     /db_xref="1.5.1.3"
     gene            complement(317674..317973)
                     /locus_tag="S19_GE19_scaffold_251993_prodigal-single_387"
     CDS             complement(317674..317973)
                     /product="Uncharacterized protein n=1 Tax=Polysphondylium
                     pallidum RepID=D3B1V7_POLPA"
                     /codon_start=1
                     /transl_table=11
                     /translation="MSEYKKYVVHCKKDKYDVYIGRPSKWGSPFAFRGGTAAEVIVES
                     REEAMACFKNYIFATPWLLEAAKKELKGKILGCWCAPDLCHGEILAEIANSEEVK*"
                     /db_xref="UniRef100_D3B1V7"
                     /db_xref="A0A0F9TL26_9ZZZZ"
                     /db_xref="tkm:TK90_2749"
                     /db_xref="D3B1V7_POLPA"
     gene            318022..318696
                     /locus_tag="S19_GE19_scaffold_251993_prodigal-single_388"
     CDS             318022..318696
                     /product="Uncharacterized protein n=3 Tax=Bacillus
                     thuringiensis RepID=C3IV04_BACTU"
                     /codon_start=1
                     /transl_table=11
                     /translation="MLKFPSGKNYIGQSVNIEKRFTEHKKDSKKCFISDKLETITKLH
                     SAYKKYSWNLIEKVILEECKPEELNDREIYYISFYNTFNEGLNCTTGGDSLFKVSEQT
                     KQKLRDINLGKRGGVQAIPFYIDGIRYVSILDASSKLKIPHKTIYNRLNSTNIKYSNY
                     LYEDITLIPIRRKRKTKQAQKVKIDGILYTSASEASIVLNISTTTILRRARSSSKKFI
                     NYEVMD*"
                     /db_xref="UniRef100_C3IV04"
                     /db_xref="btn:BTF1_31132"
                     /db_xref="A0A0B5QJ19_BACTU"
                     /db_xref="C3IV04_BACTU"
     gene            complement(318693..319583)
                     /locus_tag="S19_GE19_scaffold_251993_prodigal-single_389"
                     /gene="thyA"
     CDS             complement(318693..319583)
                     /gene="thyA"
                     /product="thyA; thymidylate synthase (EC:2.1.1.45)"
                     /codon_start=1
                     /transl_table=11
                     /translation="MNKEELEYLNLLSKILNGNERSDRTGVGTYSVFGTQLRFSLENG
                     KIPMLTTKKMFARGVIEELLFFLRGDTDTKKLEAKGVNIWKGNTTREFLDKRGLTYLP
                     EGDMGKGYGFQWRNFDGDDKRDTEWSKTSDPIVKGTDQIKKALHMIKNDPNSRKIIVS
                     AWNPNQLNEMALEPCHCFFQFEVNDGELSCQWYQRSVDTFLGLPFNILSYAILTHMFA
                     KASGLKAKELIFCGGNTHLYKNHINQAKLQISRTPYDFPTLEINQNISSIEDMEKLSF
                     DNFEIIGYQSHPAIKADMAI*"
                     /db_xref="abad:ABD1_04290"
                     /db_xref="UniRef100_E3XAX1"
                     /db_xref="W5JIC5_ANODA"
                     /db_xref="E3XAX1_ANODA"
                     /db_xref="2.1.1.45"
     gene            complement(319580..321169)
                     /locus_tag="S19_GE19_scaffold_251993_prodigal-single_390"
     CDS             complement(319580..321169)
                     /product="Inosine-5-monophosphate dehydrogenase n=1 Tax
                     =Bdellovibrio exovorus JSS RepID=M4V7Z9_9DELT"
                     /codon_start=1
                     /transl_table=11
                     /translation="MIDGNVTLKGDSVFNLTFNSKELVAKKCDRCGKIKHVSWNTVAR
                     CRKKHNTNFDYCFSCSMKVYNTGTNNPTKRPAVKAKMSLAMKGKSKTFRDGKNLRILY
                     RKISSSGHVLKWDEEHNSYVQEHRLIMSNELKKPLNELNEIHHINGIKTDNSLSNLIE
                     LSASEHGLLHSQLEKLAFNMVANNLILFDKVSKQYVLSPQLLISSMEKSLGFENVAIK
                     QKKNICKSRLDAKIESEVIRGIKLQIPLIAANMSTVVNSNFCIKLYELGALGILHRAD
                     SEENLIKSTKEVAKKCHLVPVSIGIESSQFDLAKTLIKNGANIVTIDIAHGYSDSVLD
                     LAKKIKHYSPDTKIIVGNTTNPDIIYECYDFVDAIKVGIAQGLACETKNTAGCTEKQF
                     STVLKFKTLSRNFGIPIISDGGIREPADFTKSIAAGANSVMAGSIFAACPESAAEIVL
                     VNGEQKKLYAGMASEYVQNKWKNGLKPGTCAEGGVRFLDIGLSLEKLLERYSGALKSG
                     ITYAGASDIISFQSNVEFIQI*"
                     /db_xref="UniRef100_M4V7Z9"
                     /db_xref="A0A0F9VGP4_9ZZZZ"
                     /db_xref="bbw:BDW_06615"
                     /db_xref="M4V7Z9_9DELT"
     gene            321259..321576
                     /locus_tag="S19_GE19_scaffold_251993_prodigal-single_391"
     CDS             321259..321576
                     /product="hypothetical protein"
                     /codon_start=1
                     /transl_table=11
                     /translation="MKFFNLIFLITLVPSCPNNDFVPPKPPPAVTDTEFCGPAEDNLK
                     KLGCIPSDKPYTKKGLSFKEFCEKKQDDGVFLNPKCLANEVTEKTGCSYVDVCTGTAN
                     KPK*"
     gene            321536..322357
                     /locus_tag="S19_GE19_scaffold_251993_prodigal-single_392"
     CDS             321536..322357
                     /product="Peptidase C1A papain n=1 Tax=Haliangium
                     ochraceum (strain DSM 14365 / JCM 11303 / SMP-2)
                     RepID=D0LZA3_HALO1"
                     /codon_start=1
                     /transl_table=11
                     /translation="MLMFAPEQQTNQNKEYNMNFGWKPGKEDFNDYSFSDIKSGLIKI
                     ASSSGNEHVIQEFTPISNQLKLGSCVANATVDALEILMGLTGNVTQLSRLFVYWNARL
                     YDGTTNLDEGTYIKNAFASLSKDGVCPESVWEYNVNKVFAQPPLEAYRQGSDNTIDSY
                     YRIKSSGSQRLDEIAAAVRANHPVVFGTGVTNSFLTYYNDNSVVWAAPKDKIVGLHAM
                     IITGVREVNGELQFLVRNSWGSSWGDQGHTWFESSYILHESTGDIWVPTLMTGLM*"
                     /db_xref="UniRef100_D0LZA3"
                     /db_xref="A0A017TGE1_9DELT"
                     /db_xref="hoh:Hoch_3866"
                     /db_xref="D0LZA3_HALO1"
     gene            322359..323135
                     /locus_tag="S19_GE19_scaffold_251993_prodigal-single_393"
     CDS             322359..323135
                     /product="Uncharacterized protein n=1 Tax=Pedosphaera
                     parvula Ellin514 RepID=B9XDX5_9BACT"
                     /codon_start=1
                     /transl_table=11
                     /translation="MDLTEVLGKDIIPIRDPAAVSGSEFINNNINLEGSVREQNILNE
                     FLSGNIPSFLRRFVPLQIKNKTDIITYLVMSDVLSIGNDDDYVRMPMNPHTAQKIADL
                     YDCSLPTTKICKDIWKYSFKLDPQPWGPPYDSDMWKTHRILTHNQKINDQIKLKRINK
                     TKLLSGHKKDVVLTNKLYPNNPNKRVAIFGWFYPTGEYIQGLNPKDHDDLYEDYSHGI
                     RLISNDVIVNGSYMKIQDVFKDSRLCELLSEEGKLLFSRY*"
                     /db_xref="UniRef100_B9XDX5"
                     /db_xref="scl:sce8234"
                     /db_xref="107285478"
                     /db_xref="B9XDX5_9BACT"
     gene            323136..323993
                     /locus_tag="S19_GE19_scaffold_251993_prodigal-single_394"
     CDS             323136..323993
                     /product="hypothetical protein n=1 Tax=Zavarzinella
                     formosa RepID=UPI0003615A7C"
                     /codon_start=1
                     /transl_table=11
                     /translation="MKWSSDRKIQIRSNAAKQRAANLLSLAQSNFRDQFYSLSPAERE
                     NLVYQTAINMGPPKLVKVNLPRDPKTGIEVSYDVMPNYFTIDNMVVPMTPATAEKIGD
                     KFGLSLPTSKMSKQIWQMSDVKMQPLPQAINEQSWSDSVKKFNDSYAQQLANKKIRPN
                     QIIGGGMKDLVIPEGNSQYVHATGWYNPTTGEALQKFVQTKHPSSYTDYSHGTRLVGN
                     FTFKKGNETVGPLTMKELMSNPKYKEYARLISDKPETYSSYVNPQSAQSNKTNGYQNL
                     IDNLSKEFL*"
                     /db_xref="UniRef100_UPI0003615A7C"
                     /db_xref="X1RG68_9ZZZZ"
                     /db_xref="UPI0003615A7C"
     gene            complement(323994..324215)
                     /locus_tag="S19_GE19_scaffold_251993_prodigal-single_395"
     CDS             complement(323994..324215)
                     /product="translation initiation factor IF-1 n=1 Tax
                     =SAR324 cluster bacterium JCVI-SC AAA005
                     RepID=UPI00026257CA"
                     /codon_start=1
                     /transl_table=11
                     /translation="MADDKLEFEGEVVDASRGQFKVKIDNNNTNLTVLCTLSGKIRQN
                     SIRILTGDRVRIEVSMYDTSKGRIVHRYK*"
                     /db_xref="UniRef100_UPI00026257CA"
                     /db_xref="cni:Calni_1485"
                     /db_xref="86992169"
                     /db_xref="UPI00026257CA"
     gene            complement(324223..324867)
                     /locus_tag="S19_GE19_scaffold_251993_prodigal-single_396"
     CDS             complement(324223..324867)
                     /product="hypothetical protein"
                     /codon_start=1
                     /transl_table=11
                     /translation="MKSLSLEAFYLKIKKHILLLQGYTEIEYLESLIKSCRLKPFNKA
                     TKDVSIHDKWVDEFGNSFNLVNGKKFKIIYNDLSISSKGIITDIYYGLDIVNVAKISK
                     LAYICYGKDEEYNEMYFIAFMGIDNYLRCFLNLGGDWEKVSPLLLGTKHLQNIIKNSD
                     IRFFKKFPNKEKTPFPCVSGEAWLTSLPVSTIFVKTVSKEHDVLLELLNSNKGI*"
     gene            complement(324848..325228)
                     /locus_tag="S19_GE19_scaffold_251993_prodigal-single_397"
     CDS             complement(324848..325228)
                     /product="hypothetical protein"
                     /codon_start=1
                     /transl_table=11
                     /translation="MGIVFIVIQVIAALFLLLSVWHTNLQSNIKVNIYNLPTVLLSIV
                     LMAAATYIEYLHILWFLPTGVLLAIIVWVLFSVEVPGAENISTTHKIIASLLSILLWN
                     HVMIYLFYYFSNSKQIEAHEKFKP*"
     gene            complement(325228..325866)
                     /locus_tag="S19_GE19_scaffold_251993_prodigal-single_398"
     CDS             complement(325228..325866)
                     /product="Uncharacterized protein {ECO:0000313|EMBL
                     :KKN66639.1};  TaxID=412755 species="unclassified
                     sequences; metagenomes; ecological metagenomes.;"
                     source="marine sediment metagenome.;""
                     /codon_start=1
                     /transl_table=11
                     /translation="MSLKFYVIDTETNGLKANYHEMTEIGIIRCADRVQLHRKLRCLN
                     PERSSFDALAITKKTLADLESGNEREDVVAECERFFNEDGATSAHRVIIGHNIPFDRK
                     FLHALWESCGKKFPADLWLDTIALTKEYAKKIGLVKPKVNLHAACDIVGIKKLSDAHN
                     AKVDSRNTFLLHKDLVEVKNIDYLPFIKTAIHNFSTSQFSDEGLDPSLLDIE*"
                     /db_xref="A0A0F9SHV1_9ZZZZ"
     gene            complement(325867..326349)
                     /locus_tag="S19_GE19_scaffold_251993_prodigal-single_399"
     CDS             complement(325867..326349)
                     /product="lysine methyltransferase n=1 Tax=Sphingomonas sp
                     . KC8 RepID=UPI0002489F70"
                     /codon_start=1
                     /transl_table=11
                     /translation="MYNKFLKIKENHLGKCVVTSIDIPAKSPILEMRGDRLSDISHLD
                     PTYCLQVGNSMFLGPSGDIDDFINHSCNPNCYLHIVGSRAILYSLYEIKANSELTFDY
                     SLSSTDTHDSWSLACKCGDPNCRKTISGFQYLDENVKDRYKKLGIIPIFISEKPFKGE
                     *"
                     /db_xref="UniRef100_UPI0002489F70"
                     /db_xref="tpx:Turpa_3709"
                     /db_xref="87186922"
                     /db_xref="UPI0002489F70"
     gene            complement(326351..326587)
                     /locus_tag="S19_GE19_scaffold_251993_prodigal-single_400"
     CDS             complement(326351..326587)
                     /product="hypothetical protein"
                     /codon_start=1
                     /transl_table=11
                     /translation="MKKEVKPKQYFDIRIECMLPATVTYRVLAENAEDAINLIKNKPP
                     HSVSYKLNGKRDLVIRVYDAGSSMMRFIKKVLNR*"
     gene            complement(326591..327331)
                     /locus_tag="S19_GE19_scaffold_251993_prodigal-single_401"
     CDS             complement(326591..327331)
                     /product="Uncharacterized protein n=1 Tax=Opitutaceae
                     bacterium TAV1 RepID=I6B1F5_9BACT"
                     /codon_start=1
                     /transl_table=11
                     /translation="MSKIIKVKRFDEDAALISEAVEQIKSSENQRIINDLIAFGHLKV
                     SEKPAHFVDLNDFDPAEDWIETYSGARFTPMAPKAGAICIQDIAHSLSMQCRFGGHSK
                     NFYSVAQHSVLVSYLCDSKDALHGLLHDASEAYLVDVPRPIKRSGKIKEYVTLEKKLQ
                     ETINFRFALTPAEPESVKMADYKLLVTEARDLLKRHRGDWSETVKPFPFTITPLPPNE
                     AKRQFLDRFYELTDNLELYEELKKIDIF*"
                     /db_xref="UniRef100_I6B1F5"
                     /db_xref="A0A0F9PIA7_9ZZZZ"
                     /db_xref="afi:Acife_0751"
                     /db_xref="I6B1F5_9BACT"
     gene            complement(327339..328106)
                     /locus_tag="S19_GE19_scaffold_251993_prodigal-single_402"
     CDS             complement(327339..328106)
                     /product="Putative uncharacterized protein N267L n=1 Tax
                     =Paramecium bursaria Chlorella virus FR483
                     RepID=A7J6X1_PBCVF"
                     /codon_start=1
                     /transl_table=11
                     /translation="MVKCDFNLSNKCRKEYFVEYRRYLKILSQNDNKIICLFCSRTLK
                     FSGRNNPNTKYHQIDDNYFDNINSPDKAYILGWIASDGHIGKRGFKIAIHQKDIAILE
                     YIKNKISTELPINIFKTKTSNLASLEVNSQKMSKDLCKLLKVSPGKKSNSINFPNLDG
                     NLIHFFARGYFEGDGSINDINKTKYPYIKGNIRSNSKKILESFKQIYGGSISNNILCL
                     SNKKMLEFLDKIYTEPFMVLKRKYDRYFEWKINSQKK*"
                     /db_xref="UniRef100_A7J6X1"
                     /db_xref="A0A0F9PSP6_9ZZZZ"
                     /db_xref="A7J6X1_PBCVF"
     gene            complement(328126..328710)
                     /locus_tag="S19_GE19_scaffold_251993_prodigal-single_403"
     CDS             complement(328126..328710)
                     /product="Uncharacterized protein {ECO:0000313|EMBL
                     :KKN60984.1}; Flags: Fragment;;  TaxID=412755
                     species="unclassified sequences; metagenomes; ecological
                     metagenomes.;" source="marine sediment metagenome.;""
                     /codon_start=1
                     /transl_table=11
                     /translation="MKEIPEYKFAIREDLENCEINFMPRRAEPYATGYDVRAALHNRS
                     SLVIKPGEYFKIPLGFRALPEEGWWFELHPRSSSFVKKYMHNLIGIIDEHYSHEVIFA
                     GQYIPTIEPVSEVKFKTGAYSLSSDNISTDYQVLNFNAPPLQINFGDAIGQIIPVKRI
                     DMLTTKISNKDYDDLCSKRMAFRQGGFGSTDKNQ*"
                     /db_xref="A0A0F9S1L3_9ZZZZ"
     gene            328779..329273
                     /locus_tag="S19_GE19_scaffold_251993_prodigal-single_404"
     CDS             328779..329273
                     /product="hypothetical protein"
                     /codon_start=1
                     /transl_table=11
                     /translation="MTTLPPAIIFVNSDLNASLQSKIQSQLQIHETISGQEFDNRIIV
                     DPNYKTNVELNGLRVLVIRDSFHDLTNRTLADVVIFVKNGLAYIEKNNFGPPGQSYSV
                     DKLNIYNLLRANNSPNVVILPSASPPPNGLGGIFSIQSRDTSGVNDPNPDNIYNNPDF
                     INRK*"
     gene            329331..330074
                     /locus_tag="S19_GE19_scaffold_251993_prodigal-single_405"
     CDS             329331..330074
                     /product="hypothetical protein"
                     /codon_start=1
                     /transl_table=11
                     /translation="MKKIEFLLKKAESFEKLSAYGDKRQFLISLSQAEYVPNDKSSHE
                     TMVDNLKKSFDESRAVSPGTPLTGDDIEISNALTRLQSTLPSETNKIKDLLGFISTNA
                     NSPLAGLAKQYLNVLNYAAPSVAPSVKKPVVLPPHPKAAAAKKEIAFANKLVNDIRQS
                     SNKMSFFDTFNKTVSSLNKTKIDLTADMFEINSELVDAGLTKPELPPQKEAEMKRHFS
                     ELETAVGQIEKTLLALNAANPKMPLREKF*"
     gene            330303..330911
                     /locus_tag="S19_GE19_scaffold_251993_prodigal-single_406"
     CDS             330303..330911
                     /product="hypothetical protein"
                     /codon_start=1
                     /transl_table=11
                     /translation="MSTRKNCLCGSELKHSFSYNSSDHENEFWFAPRKSFKFEGNQLI
                     LSYIMNSNSDLESTNFDIIIDCDNGSCDIVTDGSRNLIASQFNLEVQRKLCIIAYKYC
                     NNLDCTFRINIYTFPFAFQFFWENGIVTSGLYHETFSIVDGKNSYVIDNDYLLNISKF
                     YTHNKNEPLNKEIFNMDLEKFLAIPFNREDILKKIKKLAIFS*"
     gene            330960..331604
                     /locus_tag="S19_GE19_scaffold_251993_prodigal-single_407"
     CDS             330960..331604
                     /product="hypothetical protein"
                     /codon_start=1
                     /transl_table=11
                     /translation="MNLKSFLSYNEKCPICGDCNFYTYFHSNRRQKYRINENNYEFLF
                     SLGGLKKQKDYKVGYCVDLDNNDLKIEFYTKDMNHFKNHVNTGIISRFLDFQLNLGQF
                     RLLKRCESCDRYYYSSSYLDIDIKSATIGDIEIEDENFSCIKKSDTSIAYQIFNNLIT
                     KTTEISIYKIDDEFDATFGSIISARTKSSLDMPLLNFSSETEIVNKLSKIIIFS*"
     gene            complement(331601..332152)
                     /locus_tag="S19_GE19_scaffold_251993_prodigal-single_408"
     CDS             complement(331601..332152)
                     /product="hypothetical protein"
                     /codon_start=1
                     /transl_table=11
                     /translation="MDIKYIMTIKRISLTPEDFLKMVKECSDNTGEDIEIIPDNINMD
                     PYDTYEDYLDGPNELSDFHPNYNGIVNASDFKRSEVKKLIWSFANIKINNFTIKIVKY
                     HLSVFVTKKSELLMDVTIYEDARNEINNSIVPKRIHFKTDKRFKDQPWIGKLEVLIPK
                     IDEDTVSQIIDHVFIISKLKAFI*"
     gene            332170..332823
                     /locus_tag="S19_GE19_scaffold_251993_prodigal-single_409"
     CDS             332170..332823
                     /product="hypothetical protein"
                     /codon_start=1
                     /transl_table=11
                     /translation="MNINKILRFSSMFLSLAKSSGEKLPKNSDDKTVVLKNIESLETY
                     DARKKYAEKNFKRLSSGSSRIVFKTKDDTVIKLAKNDKGIAQNKAESNPKIKSKYVNK
                     VLKNAKNYSWIEVPFLEKMDLDKFKEYTDLDFEEFGEAIRYSLKSVSGNSDKETPENF
                     EEIKKNKFFKEITELGKKFDLMPGDLAKKSSWGYRNGCPVLVDVGLTKKIFEEFYES*"
                     /db_xref="csb:CLSA_c23910"
     gene            332813..333346
                     /locus_tag="S19_GE19_scaffold_251993_prodigal-single_410"
     CDS             332813..333346
                     /product="hypothetical protein"
                     /codon_start=1
                     /transl_table=11
                     /translation="MSHKFESFKDALFYKTNCVFCNSELKMDEYYEDEYITFNISTSS
                     NEAITLNKITEEVSYSKISKKIHFRNKYISCDNTFLTSLWVECKNCYKYSYRISLDFN
                     LDAPSLEEVNLASEIFSFEENNLILELKLNYHSNCCDFISYDSDKTRTTTLPIIDVNY
                     KNPQETLERVKKIVSFL*"
     gene            333343..333903
                     /locus_tag="S19_GE19_scaffold_251993_prodigal-single_411"
     CDS             333343..333903
                     /product="hypothetical protein"
                     /codon_start=1
                     /transl_table=11
                     /translation="MMTFNSINEFINFRNKCIICGSKFNIYINGLFDGKNISRKSKYE
                     NDVLKFKNNGCEYSFNCIDNSLTMTNLNNGSSTQEAMFALFVKAYPNIELNCNSCNKY
                     SVVSRIITVSDNKVQPFKLSWESFHTDPYWVQNDWDELKTKIYSISSSVEDSISDEPI
                     VVDIIPFDGLTPSQLLKKIKTIVTFS*"
     gene            333962..335053
                     /locus_tag="S19_GE19_scaffold_251993_prodigal-single_412"
     CDS             333962..335053
                     /product="Peptide chain release factor 2 n=1 Tax
                     =Marinitoga piezophila (strain DSM 14283 / JCM 11233 /
                     KA3) RepID=H2J3R8_MARPK"
                     /codon_start=1
                     /transl_table=11
                     /translation="MIEIIQKIAVCKEKVKALEKMIPLRDHQLRIDELDHLLSKPDIW
                     NNPQKASSLMKERQKISSLLDRYFKINEQVSFYDEYIKEYPQDIGSVIDQIAHVHADV
                     IDFEFRQLLNNPIDDNPAILSINAGAGGLEAANWVTILLRMYMRWADSNEFKIEFLDT
                     KPSEEHSSICTDSVSIRIDGKYAYGLLKGESGVHRLIRNSPFNAGDARHTSFAAVSVT
                     PDIEDSIDIQINEKDIEITSQTAGGPGGQNQNRVKSAIRIKHIPTGINVIARSERDQL
                     TNKKTAFKLLKSKLYDLEYKKREEENNKIISQLSDISFGAQIRTYTETPYSLVVDHRT
                     NKKINNFSSVLDGNIKEFIYSYLANFAQK*"
                     /db_xref="UniRef100_H2J3R8"
                     /db_xref="mpz:Marpi_1411"
                     /db_xref="H2J3R8_MARPK"
     gene            complement(335016..335603)
                     /locus_tag="S19_GE19_scaffold_251993_prodigal-single_413"
     CDS             complement(335016..335603)
                     /product="hypothetical protein ORF032 n=1 Tax=Pseudomonas
                     phage PA11 RepID=UPI0001554370"
                     /codon_start=1
                     /transl_table=11
                     /translation="MTVKKKNTWTKERQSAYYKEWRAKNKEKLAKYNKKWHEENIEHI
                     QQYLKNNSDHIKMIQKDYRDNHKEEISKMWKDWYKEHPERSPKRRFTESKNKAIKRRG
                     ILWSLSFEEYSQLIELPCHYCNNNLGSPVKRSCGLDRLDSSRGYEAGNVVSCCFICNT
                     IKNEHLTQEETKAAVKAILAVRGIIFEQNLPDTNI*"
                     /db_xref="UniRef100_UPI0001554370"
                     /db_xref="A0A0G1YSY3_9BACT"
                     /db_xref="UPI0001554370"
     gene            335664..336263
                     /locus_tag="S19_GE19_scaffold_251993_prodigal-single_414"
     CDS             335664..336263
                     /product="hypothetical protein"
                     /codon_start=1
                     /transl_table=11
                     /translation="MKKLTVKDFILYNSPCINCNSPIVFKFGTAFSDSDIENFYEEHL
                     YSPHIDGSILEIDLRINYSGTIKLKIDAKTNKFSTNSPRYLTKFLSEHKFFLESACSK
                     CYTKLRSSALNFNIDYGFIYPTTTCVEYINLYNITETYNIHSLADKSEIIIYPAKNNQ
                     IDPQFINKPTYLSLPIMRLSKFKSKSDFIRKIKVCLLFS*"
     gene            complement(336258..336674)
                     /locus_tag="S19_GE19_scaffold_251993_prodigal-single_415"
     CDS             complement(336258..336674)
                     /product="hypothetical protein"
                     /codon_start=1
                     /transl_table=11
                     /translation="MSIRKITHEQNVLYDFSNQSLTSKTIKKSLQNIGMYPSIQDRNY
                     QRNGSISIVDNIIVVGNYTLTIAANNCKYYKRRKISSINSFSIELSEKSNNFYKTINV
                     ENDCRFYNIKNENSSFSNLIELIYRCYRLDKLSAFS*"
     gene            336710..337060
                     /locus_tag="S19_GE19_scaffold_251993_prodigal-single_416"
     CDS             336710..337060
                     /product="hypothetical protein"
                     /codon_start=1
                     /transl_table=11
                     /translation="MEKKHICPICNSHLTPELYVKYTDFSCRDDAHFFSIREREDAFS
                     KTIHKVKLKVRVGDMEKQAFVLKLNYDECTSEIWTINNGNNSDRLKINTVLNVDFSDI
                     EKIKNKILTYLNFS*"
     gene            337057..337389
                     /locus_tag="S19_GE19_scaffold_251993_prodigal-single_417"
     CDS             337057..337389
                     /product="hypothetical protein"
                     /codon_start=1
                     /transl_table=11
                     /translation="MKIPSKCPFCNNIFVKTYYAAGVRKDFSTHQCTKTSHDIKYYSS
                     DTDSDMADEIHLIIPEISYVLVWHFVNNDFGLSSHNDNFYPLQWIDPDFSDRKKLIKK
                     IKTMITFS*"
     gene            337420..337779
                     /locus_tag="S19_GE19_scaffold_251993_prodigal-single_418"
     CDS             337420..337779
                     /product="hypothetical protein"
                     /codon_start=1
                     /transl_table=11
                     /translation="MDDISVCPICNNKFRITKNVPLKTVSSLVAYTEKLCTTGMNHAL
                     QAFYNPSSKKIDLIKFSLDPKYSKFIEINFIDNKTEIHCYKNSKLSVLKIDKIISPDF
                     PDLESLKKKVDIYILMS*"
     gene            complement(337781..338386)
                     /locus_tag="S19_GE19_scaffold_251993_prodigal-single_419"
     CDS             complement(337781..338386)
                     /product="hypothetical protein"
                     /codon_start=1
                     /transl_table=11
                     /translation="MYKIILLFCFILVGCHFKHTNIHPIYIVREGAGTPIKVIPVYID
                     PSFTKNDKASITRAINTWNTALNGYIILKIESTNCQFTKSLIDRAKNGEIYLISEIFS
                     SAPMIVKRDSGDNATLGLANKIGGNWFYIVRDRLTESDIYYIALHELGHLLGSDHTKH
                     FLMQPYYNKSQYECIDDITIEAVADYWRLPLNKLNYCTYYQ*"
     gene            complement(338388..339026)
                     /locus_tag="S19_GE19_scaffold_251993_prodigal-single_420"
     CDS             complement(338388..339026)
                     /product="hypothetical protein"
                     /codon_start=1
                     /transl_table=11
                     /translation="MKLSLSIVLILLNILLMGCASSPKYWSYKTVPAPSHINHVTEIP
                     VWIDSNFSKTQVSEINKAIAEWNMVFNGQVIVKVESTFKSVAEAETKLEEAFKTGLGI
                     LIINLPESNPLLGNLIDDSDGVLAFVRGPGGHLMTVIGDHVGNRNLKTIVLHEMGHLF
                     GCYHVNIPNSLILPFYSNDQANCVDKISAAQAAGYLGLNLNTLNYCVTPNFE*"
     gene            339121..339288
                     /locus_tag="S19_GE19_scaffold_251993_prodigal-single_421"
     CDS             339121..339288
                     /product="hypothetical protein"
                     /codon_start=1
                     /transl_table=11
                     /translation="MEKITCFFCNQEAVRSNIIDHTKNKYKCNRHNFNIIYVSRSRRN
                     TFNIVECYVFF*"
     gene            339275..339442
                     /locus_tag="S19_GE19_scaffold_251993_prodigal-single_422"
     CDS             339275..339442
                     /product="hypothetical protein"
                     /codon_start=1
                     /transl_table=11
                     /translation="MYFFEGNSIFYKFDDNKSFYCNKRDLFNLIDINIIIFDYTEEQL
                     LQKFKTYDLFY*"
     gene            339426..339812
                     /locus_tag="S19_GE19_scaffold_251993_prodigal-single_423"
     CDS             339426..339812
                     /product="hypothetical protein"
                     /codon_start=1
                     /transl_table=11
                     /translation="MIFFIDEEAPEQITCWFCNRSVKKITDAIYYIHKCEASKHQPTV
                     SYYIFSHSSSVNNKKYYIGMLDIIYADLRLIHLFLSKRTIFKELCEVDDNKFAWIQVA
                     ELSDDFTFSKNLDEIIQKMKVYSIYS*"
     gene            340222..340587
                     /locus_tag="S19_GE19_scaffold_251993_prodigal-single_424"
     CDS             340222..340587
                     /product="hypothetical protein"
                     /codon_start=1
                     /transl_table=11
                     /translation="MTAHKHHPINCWYCNNIIKVPLEDPIYDISNRKYLYYGSAKHKC
                     NKLNISYILSKNSDEELLDVEFVNVAWDKYTIMTEVASGECKLVCKGKFITKLNNYFI
                     FSHSIPDILSKTKKYVNFS*"
     gene            340584..340949
                     /locus_tag="S19_GE19_scaffold_251993_prodigal-single_425"
     CDS             340584..340949
                     /product="hypothetical protein"
                     /codon_start=1
                     /transl_table=11
                     /translation="MIIKCKYCHSEIGYHVPPYQYMSCPNDVYGGLGFNSVCKNTSYV
                     CLECNVDFIYRSDDFIASLIFIRIHMNSLDTISINIYDRKISLESITNGFITNLPYEL
                     SNESLKDIKKRANKILIFS*"
     gene            340951..341283
                     /locus_tag="S19_GE19_scaffold_251993_prodigal-single_426"
     CDS             340951..341283
                     /product="hypothetical protein"
                     /codon_start=1
                     /transl_table=11
                     /translation="MNGLTIHEKCFFCNKDLKFSTSLTSAMYTIVCGFCDIFYIFTGN
                     GKISLSHIYFNVDGVTVFMFPKNTTFKHLVTIFVSPGCSESFNFPDWEKSSIDDIKAR
                     IKKLLVFL*"
     gene            341280..341615
                     /locus_tag="S19_GE19_scaffold_251993_prodigal-single_427"
     CDS             341280..341615
                     /product="hypothetical protein"
                     /codon_start=1
                     /transl_table=11
                     /translation="MNNNDEFCLFCGDKIKQGKLSSCNKCQVVYDKNYKTGSLQFLEF
                     KIKPNITLFYNVKKQLAIIYKWKEDNWNIHEYFFEDNDKIKKIFEFKIDFCEREILTQ
                     KALTYINFL*"
     gene            341612..341938
                     /locus_tag="S19_GE19_scaffold_251993_prodigal-single_428"
     CDS             341612..341938
                     /product="hypothetical protein"
                     /codon_start=1
                     /transl_table=11
                     /translation="MICLFCSKEISFQYIKNDVFHMVKCHDCDIEYGLTGDDFVTYEF
                     EVKPNITLMYEIHLGFSLWKWTDWEKLRDELPQRIDVFESELSYLEIDQKLKMIKKVN
                     TILNFS*"
     gene            341935..342267
                     /locus_tag="S19_GE19_scaffold_251993_prodigal-single_429"
     CDS             341935..342267
                     /product="hypothetical protein"
                     /codon_start=1
                     /transl_table=11
                     /translation="MICLFCNKPTDVGGNKRFCRECGTVYYYFYRSLVSSFEFPINEH
                     FTFFYDVIRQRAEIYHYENPVVWDEEVKCYFLNNMSHRIAYFDFPSDKLTHQNPLIEK
                     MNKYLLFM*"
     gene            342269..342640
                     /locus_tag="S19_GE19_scaffold_251993_prodigal-single_430"
     CDS             342269..342640
                     /product="hypothetical protein"
                     /codon_start=1
                     /transl_table=11
                     /translation="MNKDFPKCHIDLYCLYCNNSVGDNEFISFRSITCINCKVTYRVF
                     DNNGEPYVSSWFTSTHVGVPNFDFELPKVVNGQNRYIPPKLYVYYDRHLLELNGDYLM
                     DIIFLPLNKIIKTVERIKNLI*"
     gene            342637..342939
                     /locus_tag="S19_GE19_scaffold_251993_prodigal-single_431"
     CDS             342637..342939
                     /product="hypothetical protein"
                     /codon_start=1
                     /transl_table=11
                     /translation="MKMIVCLYCNKEICGESVDIECINCNTYYRVSFESNDILWWYCI
                     FPDYDLYFNCKKLRLSLFSDSSPTPFLNLNGEEAMDFIFRTKDSLLIKTKNLYILS*"
     gene            342936..343280
                     /locus_tag="S19_GE19_scaffold_251993_prodigal-single_432"
     CDS             342936..343280
                     /product="hypothetical protein"
                     /codon_start=1
                     /transl_table=11
                     /translation="MSDLSKIYCLYCNICLNFSFPRRVVSLTCNKCDSVYLISRKFSG
                     KFEADGASFDITPELTAHLIFPSEHFAGLITIHNTGVVSVDSLFKSDDFTYFTMHKDD
                     IIKKFSKLKNFI*"
     gene            343282..343617
                     /locus_tag="S19_GE19_scaffold_251993_prodigal-single_433"
     CDS             343282..343617
                     /product="hypothetical protein"
                     /codon_start=1
                     /transl_table=11
                     /translation="MKNKLTCLYCNKEIPFESSNVVKCKVCRIFYYIAWNAIPIEDFN
                     ENQLLFSVFSITIPINNFPMDNFEVAFSLKNNYCHLHTPKGTIRMNIEPSTPIDFIKN
                     KVKTVINFS*"
     gene            343765..344175
                     /locus_tag="S19_GE19_scaffold_251993_prodigal-single_434"
     CDS             343765..344175
                     /product="hypothetical protein"
                     /codon_start=1
                     /transl_table=11
                     /translation="MQYLFIFISIRITVGWLQEELVKSNTQYLSLMTPICLYCNKPTT
                     PPAPESVGLKCRDCDSYFIVQNGKVVSIQLNYKSLLLQFLINPNIINIYALNHLLDMP
                     QYDTICVIRDGAQDFMLQSLNSIHKRLNMIGNFS*"
     gene            344172..344516
                     /locus_tag="S19_GE19_scaffold_251993_prodigal-single_435"
     CDS             344172..344516
                     /product="hypothetical protein"
                     /codon_start=1
                     /transl_table=11
                     /translation="MTRYCLYCAQPIICNVQNDWIDCDHCNVEYFIVNGYLDTFKVDL
                     GEYSFRFHLYPDKYAYSNDALGVSPSALVVFKPKSKTFRERGKIIPLVNFDPMMPLNL
                     LKNKIKTIVNFS*"
     gene            344513..344818
                     /locus_tag="S19_GE19_scaffold_251993_prodigal-single_436"
     CDS             344513..344818
                     /product="hypothetical protein"
                     /codon_start=1
                     /transl_table=11
                     /translation="MNPVCLYCAQPIPNSIYKNYIYCEQCDVDYYFDLVNDLPRLNLF
                     VIKLDKSCFISYSPPIGSIMLFLVNGQSSLSYPISNFDPLLPIPQIKQKIYRIINFS*"
     gene            346313..346951
                     /locus_tag="S19_GE19_scaffold_251993_prodigal-single_437"
     CDS             346313..346951
                     /product="hypothetical protein"
                     /codon_start=1
                     /transl_table=11
                     /translation="MDDILSLLIADSILATHIEGGEQDESVVRTVVARKVDGNPDERS
                     KGFAKVKAPKVAAPVALAPAAPPPVPTKDTAIAFLVAVRDAGKRPNADGVMVRETKLV
                     RDDEAKALATFVGYSKAMPHGTQLETARRKATALTKDGWAEDKPIRTAPTVGGYVAGA
                     PDPSARLLQDLRAKQRAIIDAACKLEKAGKKADADKLLAASRKFDEQIQAMR*"
     gene            complement(347355..347540)
                     /locus_tag="S19_GE19_scaffold_251993_prodigal-single_438"
     CDS             complement(347355..347540)
                     /product="hypothetical protein"
                     /codon_start=1
                     /transl_table=11
                     /translation="MVQVSNRLDDVAVDARRADVVQRALVQLGGTLIRRGTLGSLVDH
                     LASRLALAHLDANDVEH*"
     gene            complement(347555..348301)
                     /locus_tag="S19_GE19_scaffold_251993_prodigal-single_439"
     CDS             complement(347555..348301)
                     /product="hypothetical protein"
                     /codon_start=1
                     /transl_table=11
                     /translation="MGRPGFLEGSRKPCVSRKLLETEFPLIQKRKEQQNILSCRGAPE
                     STTRVDVDGDDSVCARVDLTNFLHVFSSAWRSMGSERFVAGHVATALDRVGHVPEGRK
                     LARLQRDIHPLDCVRRDAVNVALGSDRWVAENRHDLARHLEGSGERHVGGELDDAGVG
                     VVDDQRVVLEVNHVPTLDDPPREAVEAGTMRHAEMGRVEAVLAVNHEERIRRTDDDIV
                     TLLLLETLDVGRLATARDARHENDVHDVTS*"
     gene            complement(348456..348935)
                     /locus_tag="S19_GE19_scaffold_251993_prodigal-single_440"
     CDS             complement(348456..348935)
                     /product="hypothetical protein"
                     /codon_start=1
                     /transl_table=11
                     /translation="MYCMIPPRVNDRWEESWIEMRYRAPRLNSGLCNPPPSYLDAYHC
                     PPYIPRDNVIIIVVIQEKVSDQLGLLAGEGRTLGMNAAEDEPALLTELLQAQGRDDGP
                     DHGLVLGIEDENFVAHGRHVARLRLLEPLHFDGVASDDRLGAHVSPRCQQSMGHSHY*"
     gene            complement(349403..349837)
                     /locus_tag="S19_GE19_scaffold_251993_prodigal-single_441"
     CDS             complement(349403..349837)
                     /product="hypothetical protein"
                     /codon_start=1
                     /transl_table=11
                     /translation="MHPAQYPATIGASYGSERGCMYHMSFVIGSILLGIFIQVSQSRQ
                     SSRERINPSHGNLQGFYNALTPEPFPKERLPGQRRSIVEDMRVEGFVLLRFLVVTNSI
                     GWLHQTIEVKRRTILLVGFVGKHSDVDTGRLVVVVARSVIHC*"
     gene            350469..351095
                     /locus_tag="S19_GE19_scaffold_251993_prodigal-single_442"
     CDS             350469..351095
                     /product="hypothetical protein"
                     /codon_start=1
                     /transl_table=11
                     /translation="MTERRMTPKGFLSKLSSAKSAIGFLAAHREYLTTGELAALTSPI
                     VAMVDEKQLMPTPALQEIQAVVFRAVMESELKKAEKSLVPSTATKEPKAFEATIRNAE
                     GQVQWYTTEGGDEKELSASFDMPQDAERWCDRKLFDGAPDWYGEIVWTKCPEKLQDFK
                     VRKVIREDAIARTLRGKPGAVTKTLKVGGSGLGFGTKVRNDVSKFSRG*"
     gene            351805..352260
                     /locus_tag="S19_GE19_scaffold_251993_prodigal-single_443"
     CDS             351805..352260
                     /product="hypothetical protein"
                     /codon_start=1
                     /transl_table=11
                     /translation="MNKQRGVFLPSIVQPRFHHEEECRQGASGQVRVFHLWADCHGGQ
                     GYSPQLLPRIQGGQAASGNVSQPDQSRPQGNVEGALISVKPCLDIDNAQEVFLDSKGS
                     EGSRYIGVVTFDANKRSWLYGFNGFFREAHSRDSAIDALVMRDAQLSTR*"
     gene            352344..352790
                     /locus_tag="S19_GE19_scaffold_251993_prodigal-single_444"
     CDS             352344..352790
                     /product="hypothetical protein"
                     /codon_start=1
                     /transl_table=11
                     /translation="MEKFPCTRCNGSGSVTYQGFTTLNGEVVPDRTNTCSCCNGEGFF
                     PPIDQSGIVQAIVATRGKNKGSIRAAMVSPLRKDGPEAARAYYVWRLARFHGGKDMTM
                     PVAADMVVRGDPFKKELDSLAETCAKAFFGTDLAAALRWAKVFGIL*"
     gene            352815..353111
                     /locus_tag="S19_GE19_scaffold_251993_prodigal-single_445"
     CDS             352815..353111
                     /product="hypothetical protein"
                     /codon_start=1
                     /transl_table=11
                     /translation="MFKRRFDWFKAFVVFVICLVALLFVGLVASLISANNPGKHEANA
                     HKWAESMGIPDAKINCDPGTTCGCAVRYTDESKTDHIVPLACCGSGCEIMIPRR*"
     gene            353173..353247
                     /locus_tag="S19_GE19_scaffold_251993_prodigal-single_trna_
                     27"
     tRNA            353173..353247
                     /product="Asn"
     gene            353788..353973
                     /locus_tag="S19_GE19_scaffold_251993_prodigal-single_446"
     CDS             353788..353973
                     /product="hypothetical protein"
                     /codon_start=1
                     /transl_table=11
                     /translation="MSKSFKKMRREPKEPRSEVAFKAIFERKGGPHRPARAFRERDDE
                     RSIIHRGMEDYERPEEG*"
     gene            353980..354219
                     /locus_tag="S19_GE19_scaffold_251993_prodigal-single_447"
     CDS             353980..354219
                     /product="hypothetical protein"
                     /codon_start=1
                     /transl_table=11
                     /translation="MSAYEEIDEEDVPLPPIDLFKEREKRKQKEFWSDSCWHDAKCQH
                     EYLPDADGTVYTCGGTDDLQFVDGIALCEHHRKDH*"
     gene            354220..354570
                     /locus_tag="S19_GE19_scaffold_251993_prodigal-single_448"
     CDS             354220..354570
                     /product="hypothetical protein"
                     /codon_start=1
                     /transl_table=11
                     /translation="MSKELCFKVRGKVSFNQRDASVDATGERIVVTLDTPKRMGLTCT
                     SLARLGKAGIADITKDINRRHALKYVEGDIRHVVRRLVKLGLLIQEGEGFDTVYKLTR
                     NAIPRLKKATKLVV*"
     gene            354677..355075
                     /locus_tag="S19_GE19_scaffold_251993_prodigal-single_449"
     CDS             354677..355075
                     /product="hypothetical protein"
                     /codon_start=1
                     /transl_table=11
                     /translation="MDIILIRNVSAADLKLIMREFGARAIVPSIAHEPLDVPPSEEEL
                     SALDKKILEGALSAVETRAGRPIDRGSMRQTIIDLLKTKPHTRAELREILIPKFPGKN
                     VDFSIRNVFYNTRSRNHIYKDGKLYSWKEA*"
     gene            355193..355441
                     /locus_tag="S19_GE19_scaffold_251993_prodigal-single_450"
     CDS             355193..355441
                     /product="hypothetical protein"
                     /codon_start=1
                     /transl_table=11
                     /translation="MIDLLKNGGAALLVAALYQKYSPGMRMSLDFIALRTWEIAFEVI
                     SPSQIEWLRKPANSLEFRQAIIDYVKGNLSLKLGGYEI*"
     gene            complement(355589..356179)
                     /locus_tag="S19_GE19_scaffold_251993_prodigal-single_451"
     CDS             complement(355589..356179)
                     /product="hypothetical protein"
                     /codon_start=1
                     /transl_table=11
                     /translation="MPKPETGVSLDCASRYITCHIRAIDGIAASSMIGQFCLASLTAS
                     PLPANQRDRWEPTPSQHETLTRFHCRHNSTLAGIMPATVRASLYRVGCLYHQALTTID
                     GNRFPTMTRRRRVACLPLRFSNLITIDGSIPRSHVRIARVRIALPSISTFHAIPDYMQ
                     DPCRAGAGGFAKCARVKIRSHARRSLISNPRASLLN*"
     gene            356215..356631
                     /locus_tag="S19_GE19_scaffold_251993_prodigal-single_452"
     CDS             356215..356631
                     /product="hypothetical protein"
                     /codon_start=1
                     /transl_table=11
                     /translation="MSVALTSAVLAAYVVRGSDGAVDLASTILKFEDDLSRFVAERET
                     EQSVIAEAIAAIFDQHKGTAINMPALQTFALQKLNAQPSNYTVLSERVAEYVRENSQG
                     EVKEGVEERPQSLFVIKKGKGGGVHRRCDMKPKNAG*"
     gene            356839..357093
                     /locus_tag="S19_GE19_scaffold_251993_prodigal-single_453"
     CDS             356839..357093
                     /product="hypothetical protein"
                     /codon_start=1
                     /transl_table=11
                     /translation="MNVVPCSYGMKNGAYAPIDPQSGGSIMTIDEFVAKYGTETPSLL
                     IERFILLAPEFKGDCELAHEIGKMLGDLQSVLNAVAHPVK*"
     gene            357114..357377
                     /locus_tag="S19_GE19_scaffold_251993_prodigal-single_454"
     CDS             357114..357377
                     /product="hypothetical protein"
                     /codon_start=1
                     /transl_table=11
                     /translation="MSERKFTPEQEKEILECLDKIFDKHPNTPVNMLYLVSGIWTQMP
                     EYQKINTVDFGKIIMNIIRNDPEKKFQVIPHKSKGGIMRKVRA*"
     gene            357484..357711
                     /locus_tag="S19_GE19_scaffold_251993_prodigal-single_455"
     CDS             357484..357711
                     /product="hypothetical protein"
                     /codon_start=1
                     /transl_table=11
                     /translation="MNKFSTPEPIPDSVREWMESVLIALGQMKHPPRGSVDGHMLMEV
                     GLRTKLIHQGHNLLGYPGFPIANELADNGEK*"
     gene            357712..357933
                     /locus_tag="S19_GE19_scaffold_251993_prodigal-single_456"
     CDS             357712..357933
                     /product="hypothetical protein"
                     /codon_start=1
                     /transl_table=11
                     /translation="MPKFYTVILCEVEADTYEEAQKETEEFAEIAAMNYPKTDSPAVL
                     FFDPEPDFSRDNLNQRVLYLHDEAFPIDR*"
     gene            358325..358495
                     /locus_tag="S19_GE19_scaffold_251993_prodigal-single_457"
     CDS             358325..358495
                     /product="hypothetical protein"
                     /codon_start=1
                     /transl_table=11
                     /translation="MKRCSECDHELEGKGSNDHYSSCSFGAEVLESEGSSYMEEDFYD
                     AETSYCKNFAGA*"
     gene            358498..358686
                     /locus_tag="S19_GE19_scaffold_251993_prodigal-single_458"
     CDS             358498..358686
                     /product="hypothetical protein"
                     /codon_start=1
                     /transl_table=11
                     /translation="MKIQACEFQLKNEPWERGIAFLTGEFGVYDIKFIIDKDGKRLPE
                     VWNYRLMEGIGKHIDTGL*"
     gene            358823..358895
                     /locus_tag="S19_GE19_scaffold_251993_prodigal-single_trna_
                     28"
     tRNA            358823..358895
                     /product="Lys"
     gene            358929..359261
                     /locus_tag="S19_GE19_scaffold_251993_prodigal-single_459"
     CDS             358929..359261
                     /product="hypothetical protein"
                     /codon_start=1
                     /transl_table=11
                     /translation="MTNAEFIRMRSQQWNMCSTDPKTYKRAKPFKVPLELFANRRSYG
                     HICFYQVGYVCGGSVSLGTDQDDNVYACFVGGYTINPYTRKAECLEYVSKLSINLETE
                     AVELGTLL*"
     gene            359264..359590
                     /locus_tag="S19_GE19_scaffold_251993_prodigal-single_460"
     CDS             359264..359590
                     /product="hypothetical protein"
                     /codon_start=1
                     /transl_table=11
                     /translation="MTNADFIRRRAQQWATISTNPVVYETGTPITQHLELFHNKMKYG
                     GVHFFRVGTIYGGTLSMGTDMNDNVYARFYGWVRNHFLEKNEQMEVICKVSINLETEA
                     VELGML*"
     gene            359707..360192
                     /locus_tag="S19_GE19_scaffold_251993_prodigal-single_461"
     CDS             359707..360192
                     /product="hypothetical protein"
                     /codon_start=1
                     /transl_table=11
                     /translation="MKTVFVVVREWGEYSDHGESTICVCHSETAALRAIEIMKELDQI
                     QHDECGKFKAASEEYRKSLGEKPYPVKPKKSFVDPDNLISQRDWYLNHVLPYDMDYKE
                     VSEHNHKINLKAIELERKYVSEYPLPEKYKLFAKFFHPAPYTYLNNKYSYTVNEVMVF
                     E*"
     gene            360261..360584
                     /locus_tag="S19_GE19_scaffold_251993_prodigal-single_462"
     CDS             360261..360584
                     /product="Uncharacterized protein n=1 Tax=Phaeospirillum
                     molischianum DSM 120 RepID=H8FXY8_PHAMO"
                     /codon_start=1
                     /transl_table=11
                     /translation="MTIRKDDPDYIHCLLINNDRAVERALLAIFARQTQSEQSSGTTN
                     ESNGVGLSACDAPLATYWVKWLRSGRHLSGKHLDKARVMMRKYVRQLADIASDNLERQ
                     AIQNQ*"
                     /db_xref="UniRef100_H8FXY8"
                     /db_xref="H8FXY8_PHAMO"
     gene            360594..360908
                     /locus_tag="S19_GE19_scaffold_251993_prodigal-single_463"
     CDS             360594..360908
                     /product="hypothetical protein"
                     /codon_start=1
                     /transl_table=11
                     /translation="MENRYNLAESEYVYFRAECFTGKEYLFKTIKCHKTKVGQIVLNF
                     FGNEIQTFHLEKIGGFIILDKASVKDPSPDEKFYKNGGKYMVPLEYHYDNVLIIEGDS
                     NE*"
     gene            360901..361047
                     /locus_tag="S19_GE19_scaffold_251993_prodigal-single_464"
     CDS             360901..361047
                     /product="hypothetical protein"
                     /codon_start=1
                     /transl_table=11
                     /translation="MNNKKALLEMINANRDKVIAEMKRKAQENPNMDPALREAIGKIR
                     TNGA*"
     gene            361050..361358
                     /locus_tag="S19_GE19_scaffold_251993_prodigal-single_465"
     CDS             361050..361358
                     /product="hypothetical protein"
                     /codon_start=1
                     /transl_table=11
                     /translation="MSDFSKYSDSQLIDELNRRSAERERIEQERLEKRKENTRELLKD
                     IRVIDMLAPEHERTSCDDANRKNGDPYKIRCRRCLLLNYNADPEVYGDITLDYLSITF
                     *"
     gene            361567..361764
                     /locus_tag="S19_GE19_scaffold_251993_prodigal-single_466"
     CDS             361567..361764
                     /product="hypothetical protein"
                     /codon_start=1
                     /transl_table=11
                     /translation="MNERLQKLIEAECEYLRESGWVLTTTDSWSHHVWNFPAWSDPLN
                     EYDHDWALALQKSIDKEKASK*"
     gene            361761..362012
                     /locus_tag="S19_GE19_scaffold_251993_prodigal-single_467"
     CDS             361761..362012
                     /product="hypothetical protein"
                     /codon_start=1
                     /transl_table=11
                     /translation="MNYLAIFIWHGDDGATWSTEVYSSDKDHVVRALLHKGAHHSLEY
                     AEILLIENGRQNNNFHSDPMAERYPPKIIAHWSALNGDF*"
     gene            362028..362216
                     /locus_tag="S19_GE19_scaffold_251993_prodigal-single_468"
     CDS             362028..362216
                     /product="hypothetical protein"
                     /codon_start=1
                     /transl_table=11
                     /translation="MEAIVAGVSLKGKNRIRENGETWDIIQSNQDRILIQSKKNTNIV
                     RWVDRVGDSDMKIISISN*"
     gene            362228..362416
                     /locus_tag="S19_GE19_scaffold_251993_prodigal-single_469"
     CDS             362228..362416
                     /product="hypothetical protein"
                     /codon_start=1
                     /transl_table=11
                     /translation="MEEDIHSILTRVFANTKKVTKYTPKRWYTLVDGLQQLNINMVDV
                     RMSVEDLQKIQEFLEKGK*"
     gene            362453..362677
                     /locus_tag="S19_GE19_scaffold_251993_prodigal-single_470"
     CDS             362453..362677
                     /product="hypothetical protein"
                     /codon_start=1
                     /transl_table=11
                     /translation="MCSVCPEEAYSLKRFVDDWLSGNEKEEVFIKEFGTIMAFRHNRC
                     ELWILEDANWVLHDPGMYQHYCDQFMGEVK*"
     gene            362674..363003
                     /locus_tag="S19_GE19_scaffold_251993_prodigal-single_471"
     CDS             362674..363003
                     /product="hypothetical protein"
                     /codon_start=1
                     /transl_table=11
                     /translation="MITIILGYITGVVITFLFLILLHKLGLIDFDFENNFDKIKGLPG
                     PYEPWVVDYNRRVWSRKMAENRAETSLLFSSVWIFMIPIFLIYFGYIWGEKFYREYIV
                     RLFASKV*"
     gene            363006..363326
                     /locus_tag="S19_GE19_scaffold_251993_prodigal-single_472"
     CDS             363006..363326
                     /product="hypothetical protein"
                     /codon_start=1
                     /transl_table=11
                     /translation="MYVSRKMKKNIKIAAENSKVQIAVLKAMFDGCEAGTDIWEYIDS
                     ADDIPSQINDLLYGPNCKDPETPEEEVRMMQENANFGAIYYGGHEAAVLLINAVKDNI
                     LKKL*"
     gene            363695..363856
                     /locus_tag="S19_GE19_scaffold_251993_prodigal-single_473"
     CDS             363695..363856
                     /product="hypothetical protein"
                     /codon_start=1
                     /transl_table=11
                     /translation="MTNDEQVNQLLNQVGGTVRDRYTESVLPESATVELLAILIIEIR
                     ELKKLLQEK*"
     gene            363858..364415
                     /locus_tag="S19_GE19_scaffold_251993_prodigal-single_474"
     CDS             363858..364415
                     /product="hypothetical protein"
                     /codon_start=1
                     /transl_table=11
                     /translation="MYRFIAMHCGYVESCKTSLLVFQAFNNGYKSMKEAITELALDMY
                     NKFHHECLSIYENRYSFGLKDCCRLALIEKHDANFCSNCGSQLKDKEFDPDYFMQFIS
                     ELHNTDCDSYGESEYANGEAFSWYPFQTGAFIGAPKKSIIYIAEKAEVVLLCALFDAK
                     PELKKLDYKNDDWLSFKKGKQPSYY*"
     gene            364431..364598
                     /locus_tag="S19_GE19_scaffold_251993_prodigal-single_475"
     CDS             364431..364598
                     /product="hypothetical protein"
                     /codon_start=1
                     /transl_table=11
                     /translation="MNRSNLDKISDPVIKNVVEIAIKTAKRKDIPLSSGYDIARDLWG
                     LYWKYKSEGGK*"
     gene            364667..364915
                     /locus_tag="S19_GE19_scaffold_251993_prodigal-single_476"
     CDS             364667..364915
                     /product="hypothetical protein"
                     /codon_start=1
                     /transl_table=11
                     /translation="MRYADSRCKITKDEKNDIYIVSGKDMFTGTAVEVRIPGPALFAY
                     RQGALIQDAMPMLSLSEREFLISGMFDSFDDLVPEEDE*"
     gene            364915..365319
                     /locus_tag="S19_GE19_scaffold_251993_prodigal-single_477"
     CDS             364915..365319
                     /product="hypothetical protein"
                     /codon_start=1
                     /transl_table=11
                     /translation="MHLESVYKEIGTNRGSGYSAALGWQSKYLDMKISYGGNSKCKLF
                     IVRLDHEQFRFELIVWDDYPLFGDLKRELPKSQDTKYQEIPDELYESIKTRVYNNFSV
                     PEVLSALIKMRGYYMDEGKRQLQNDLKKLLNL*"
     gene            365394..365480
                     /locus_tag="S19_GE19_scaffold_251993_prodigal-single_trna_
                     29"
     tRNA            365394..365480
                     /product="Leu"
     gene            365507..366004
                     /locus_tag="S19_GE19_scaffold_251993_prodigal-single_478"
     CDS             365507..366004
                     /product="hypothetical protein"
                     /codon_start=1
                     /transl_table=11
                     /translation="MAWILQWSYPSASDVRVTVFAQKDSAYKQACYEILNHIRDYLDL
                     SKPDVRFDVTQINNLVKNGDYFGATNYWNNCSTNIDRDGVMYWFVYQQSALDFSSNPV
                     PLSDIELGIPPPVEEKKEEGPFVPTTAGAICRCCHNPSEYAYADKPDGTYECCSCKMM
                     KSVFT*"
     gene            366015..366491
                     /locus_tag="S19_GE19_scaffold_251993_prodigal-single_479"
     CDS             366015..366491
                     /product="hypothetical protein"
                     /codon_start=1
                     /transl_table=11
                     /translation="MRGWTFIDDATPSDHYDENGELTLKGKIREEMINKLASQWNEIH
                     NKMERDSFRSEEDRDNEADYLACRAEEEEDSAVEEALKKNPNLSMEEQNSVREEASRK
                     FYKAQQDKDQEDILRKDTLEELLADLGVRMMRPYEHWNEDERYMEYMETRYDDERW*"
     gene            366439..366714
                     /locus_tag="S19_GE19_scaffold_251993_prodigal-single_480"
     CDS             366439..366714
                     /product="hypothetical protein"
                     /codon_start=1
                     /transl_table=11
                     /translation="MSGTWNTWKLDMMMSGGKLMTKDWRADIRDIASLDDVDPGEMMI
                     YLRHQFLTSAKDLLKSHHKDDREMGNYCSEVAERLQDTIDFFLPGSA*"
     gene            366711..367052
                     /locus_tag="S19_GE19_scaffold_251993_prodigal-single_481"
     CDS             366711..367052
                     /product="hypothetical protein"
                     /codon_start=1
                     /transl_table=11
                     /translation="MNDSQTISDKDAIWKINKIAQEIYNDDSHIEIDGNCVMIAHKGN
                     PNTSCIDSEKYLTWKMPENFSDLRPLLKEISLFLREEYTVYWKRSCEDNEDSYELNEA
                     MEYLYENIRGI*"
     gene            367118..367423
                     /locus_tag="S19_GE19_scaffold_251993_prodigal-single_482"
     CDS             367118..367423
                     /product="hypothetical protein"
                     /codon_start=1
                     /transl_table=11
                     /translation="MEDFEKQWKRLLKKRKMAGVPDDRGIHLAYNGESWLLMEVQKVR
                     SGDLATTHVLSFTPSLAICLNSYEEKLDNQLKSEMQSLRRRTKEIQQELGQDFKDSE*"
     gene            367420..367602
                     /locus_tag="S19_GE19_scaffold_251993_prodigal-single_483"
     CDS             367420..367602
                     /product="hypothetical protein"
                     /codon_start=1
                     /transl_table=11
                     /translation="MNNISQYNFGSQSVTLDQDELGNCRVALDRSYTSGSHDGALELS
                     FPGWVNMLLDFLNGKA*"
     gene            367608..367784
                     /locus_tag="S19_GE19_scaffold_251993_prodigal-single_484"
     CDS             367608..367784
                     /product="hypothetical protein"
                     /codon_start=1
                     /transl_table=11
                     /translation="MEVFAMARQTILMRRAMECDHEKWEKISDTEEQCCYCSVICTEQ
                     GKINLAQMQKRWRR*"
     gene            367784..367972
                     /locus_tag="S19_GE19_scaffold_251993_prodigal-single_485"
     CDS             367784..367972
                     /product="hypothetical protein"
                     /codon_start=1
                     /transl_table=11
                     /translation="MELDESRKKALKVFHQLKDESPSDYDTLRWEGWMLHRAHSMFRN
                     DELSPQEFAFLMDEVVCW*"
     gene            367972..368307
                     /locus_tag="S19_GE19_scaffold_251993_prodigal-single_486"
     CDS             367972..368307
                     /product="hypothetical protein"
                     /codon_start=1
                     /transl_table=11
                     /translation="MTKPTLKFRKEVVITVDSFELDSFVEQVLGQPLEFIASEECSNN
                     SQHRYVIDGKLDKWSAKCYLDFKKGENTLYPARAVLNGLCSEGYIEPGTYLIVVCWWR
                     LPSIALVVP*"
     gene            368368..368646
                     /locus_tag="S19_GE19_scaffold_251993_prodigal-single_487"
     CDS             368368..368646
                     /product="hypothetical protein"
                     /codon_start=1
                     /transl_table=11
                     /translation="MSINIPNPTELDNQSNVKIHRWVDLDSEEIRMLDDNIDLTKKWY
                     KMLFGDYMFADSLGRLWCRGETSDKWFPYHFENSGKNYGIRVSKKAAN*"
     gene            368649..369014
                     /locus_tag="S19_GE19_scaffold_251993_prodigal-single_488"
     CDS             368649..369014
                     /product="hypothetical protein"
                     /codon_start=1
                     /transl_table=11
                     /translation="MEKEISLMNKKCMAIDSEKFPLHSNVKAIVAAFNESVKGLSDGD
                     AAVAEGLFLKRASPSSILAVKAHNYEEQFAVAFYLGSLTTSDHTKVYYLHMNHYVAFW
                     IANDVTDRSTAAIPAWLAG*"
     gene            369321..371411
                     /locus_tag="S19_GE19_scaffold_251993_prodigal-single_489"
     CDS             369321..371411
                     /product="Uncharacterized protein n=1 Tax=Gloeocapsa sp.
                     PCC 73106 RepID=L8LMW6_9CHRO"
                     /codon_start=1
                     /transl_table=11
                     /translation="MVDNTTNILARYGFVEIPNGIESASQEALATIMMNLSYYGYCLN
                     QEAFAAVQKLSDSELAAWWAPLEKEFKSITGDDRKIGDFVVYKNFPAEVLDKSFAEYW
                     IPQLLMYWGFPKEFFTEEVVARAPKKEKTTFKLLKRAGKFTLKSILDSLVASPARWKT
                     QESNDVLELSSKFNVNFAKFAFKENLVYLASVLIARGESVLVSNATDVLRLAAGLSES
                     DVSLRENVKLKSFDKKTRRYLLSMLEKSANLAEDVARRPEMWKKFLHHLHPGDWASRF
                     PNVCSVMNQLYHNNLMTFNTKVEALLLKKDPEVLKLLSTRPGDFRRRLVHTIDLFGDK
                     AVKEFSSQNVLDKLTTMQLVTLRSYLETVNDRFHRVFPPKGNWNKLQIGEARWVNEPH
                     VNNLVKSISSVLSNRLPKIHSLDEATKLVKLPNNGAEVSPYSRGTVFPIPKNVNFIRT
                     ASYWKKAGYSTTWFDNGWNFFDSEWNNVGACCWNQTAFPGYNHSKQKKNNQNTDGAVF
                     SGDPVNSKEMEGRAAQLIDLYPEQLRKAGVRYAVWNILCYSRIAFADADEVFAALQWG
                     EDAQSGKLFEPSRCQLAFPLSGKQFTKYVCLIDLEKNEMIYLDANLAGKVESAASNGQ
                     KLSEVMPSFMEYIRSLPSVHDLFRDAKVSENDGIHVLYSDKDTPLNGESAYVFKPENK
                     DNKFKPVDLNSLLG*"
                     /db_xref="UniRef100_L8LMW6"
                     /db_xref="L8LMW6_9CHRO"
                     /db_xref="csn:Cyast_0023"
     gene            371803..372120
                     /locus_tag="S19_GE19_scaffold_251993_prodigal-single_490"
     CDS             371803..372120
                     /product="hypothetical protein"
                     /codon_start=1
                     /transl_table=11
                     /translation="MYYDLEEDSADWNSVQRGIIAACKEKHNDAWLVNINDKDHPLTR
                     VDGFVHNFQGSAVIPSYDETLQKLILDRLNAPYTGTVDDARRLEPIQNRISELGGKYL
                     FWL*"
     gene            372132..372356
                     /locus_tag="S19_GE19_scaffold_251993_prodigal-single_491"
     CDS             372132..372356
                     /product="hypothetical protein"
                     /codon_start=1
                     /transl_table=11
                     /translation="MPIIIGSIVVILCIWGAKIISASLMQGTVNHSLLTGLFSCGFVT
                     GAVFIAVVGYILLNRALNDLVFIFTGKSKK*"
     gene            372447..373181
                     /locus_tag="S19_GE19_scaffold_251993_prodigal-single_492"
     CDS             372447..373181
                     /product="hypothetical protein"
                     /codon_start=1
                     /transl_table=11
                     /translation="MTLYKMSEWEHNGRDDSDWYAVVYDSEKDTLYRVETGTTRFANA
                     LHCGPPMENPTPEIMEKAKAANLKIALPGLLSYELRRVMEPYADLVKGTKVRLLSECR
                     IMEKTHSSCQKCSGSGFWVNPRNESDKRTCFACSGSGQVTGGKAKDENGKQKWIKLSQ
                     GMVGEVLDTQVWGTFYRNGYNRPCRENTRVLIKFDDGSTHWVSATHVCLNDKIRSEEE
                     LVAAWKARGGDVDFYSHWRTSSLSML*"
     gene            373196..373378
                     /locus_tag="S19_GE19_scaffold_251993_prodigal-single_493"
     CDS             373196..373378
                     /product="hypothetical protein"
                     /codon_start=1
                     /transl_table=11
                     /translation="MKKIFLSICAAAGAWGLLGVAFVFGKVATTVVLFGHSFSQATIL
                     AVCAGLVGLLCYRSIH*"
     gene            373492..373740
                     /locus_tag="S19_GE19_scaffold_251993_prodigal-single_494"
     CDS             373492..373740
                     /product="hypothetical protein"
                     /codon_start=1
                     /transl_table=11
                     /translation="MKIGKYRLYQKVKVVLSDKNLTCRGVIVGRATTFDAKGKSSNSI
                     IIRLNDMDSGHLTDYRGRRRGYIREIMVHPDNLEVDND*"
     gene            373733..373915
                     /locus_tag="S19_GE19_scaffold_251993_prodigal-single_495"
     CDS             373733..373915
                     /product="hypothetical protein"
                     /codon_start=1
                     /transl_table=11
                     /translation="MIEILKPPKKETVTCNSCKAVLQYEMSDTRRQLVGGGPRVRLHA
                     YFIDCPCCNSPVRVSE*"
     gene            373912..374055
                     /locus_tag="S19_GE19_scaffold_251993_prodigal-single_496"
     CDS             373912..374055
                     /product="hypothetical protein"
                     /codon_start=1
                     /transl_table=11
                     /translation="MSTVHVVVMAAMMLVTKSVGGDAMIAALIYLAIQFVSNVVNGKH
                     FPQ*"
     gene            374202..374867
                     /locus_tag="S19_GE19_scaffold_251993_prodigal-single_497"
     CDS             374202..374867
                     /product="hypothetical protein"
                     /codon_start=1
                     /transl_table=11
                     /translation="MSNPNFVCTTELKPFLGEVVGFVKINKPYVHHNASFECAAWWED
                     SEIKPGVYPLTLEKNYHVPYDLQLATKLDAVVVDDFFPSLFGGVAVSSKPYVPQNLGE
                     PRKIGRRFDIVEAIERSGNSPDGDYNLFLNPILWQAFVDSANQSLDDFSKKLGEYYAE
                     YLDKTREDKYNSRLSMVSYCAENMAALGKAIQCILRSLEYSQQSWFISRHDENTRWVL
                     KGV*"
     gene            374867..375094
                     /locus_tag="S19_GE19_scaffold_251993_prodigal-single_498"
     CDS             374867..375094
                     /product="hypothetical protein"
                     /codon_start=1
                     /transl_table=11
                     /translation="MSLLKSLRSLKKRYIKSMDKMVFSKEADYYYINVDNMSYDKQAC
                     IGDFDYLLKELEDMEKAYNKAVKKYKKDHSK*"
     gene            375091..375417
                     /locus_tag="S19_GE19_scaffold_251993_prodigal-single_499"
     CDS             375091..375417
                     /product="hypothetical protein"
                     /codon_start=1
                     /transl_table=11
                     /translation="MKAIYLSDQEYQTLLTELQSLHSYHWNDKSIHADDCGSKIQLTI
                     EQRAHTIHNDEAYRHWMENEFVSFDSEIDLAAECCSAFNMWEPDGSAHKHIMELAKEV
                     FREMEP*"
     gene            375743..376072
                     /locus_tag="S19_GE19_scaffold_251993_prodigal-single_500"
     CDS             375743..376072
                     /product="hypothetical protein"
                     /codon_start=1
                     /transl_table=11
                     /translation="MELFYFLQKNPGDLKQVEKSSDVPKDHHYAILVYKTQSVFIPGD
                     ERSRTHPGHGYPEHTETFGTFEHYVTKDKVLWEKAVTYLVENNKTNMVFFEVNKLGTW
                     KTSVNLE*"
     gene            376096..376335
                     /locus_tag="S19_GE19_scaffold_251993_prodigal-single_501"
     CDS             376096..376335
                     /product="hypothetical protein"
                     /codon_start=1
                     /transl_table=11
                     /translation="MDVKIVFTVCCPTCGNMDVPDNKRRGLIINRRATIGSDMVMIKN
                     QISRLDPKKEPAQIILLQDRLVKLQKEFNELEASV*"
     gene            376350..376613
                     /locus_tag="S19_GE19_scaffold_251993_prodigal-single_502"
     CDS             376350..376613
                     /product="hypothetical protein"
                     /codon_start=1
                     /transl_table=11
                     /translation="MAQLSLTSSNIGFATHEFFDSLPPGTKVSAQIAVTKILSIMGVN
                     RRSKTGGRYGVAIMDFLMKNSTNKFHMHGVRMFHFSNGKIERI*"
     gene            376637..376810
                     /locus_tag="S19_GE19_scaffold_251993_prodigal-single_503"
     CDS             376637..376810
                     /product="hypothetical protein"
                     /codon_start=1
                     /transl_table=11
                     /translation="MSGQSESFINGFILACGIAYTLYCFATHESALWCLANVLLDIVC
                     SYFYFKKGLSQEN*"
     gene            376812..377051
                     /locus_tag="S19_GE19_scaffold_251993_prodigal-single_504"
     CDS             376812..377051
                     /product="hypothetical protein"
                     /codon_start=1
                     /transl_table=11
                     /translation="MPKNILDRLPDSPQENCNGLTINEWAAAAGFPRDKVGPELVIAW
                     RKGVDPTEYRAALINKCSYDNSKMTFESIYDDSIY*"
     gene            377066..377407
                     /locus_tag="S19_GE19_scaffold_251993_prodigal-single_505"
     CDS             377066..377407
                     /product="Putative uncharacterized protein n=1 Tax
                     =Ralstonia solanacearum UW551 RepID=A3RXX6_RALSL"
                     /codon_start=1
                     /transl_table=11
                     /translation="MSNNIDVVEITCLNGTEEWTLNGVRHREKGPAFIGPVAELWYLH
                     GKLHRIGGPAATNPAGEFWYKNGRLHRLDGPAVKTSKDDDGIYAIDGHIWTDINQYWE
                     AAKSYKDDNDA*"
                     /db_xref="UniRef100_A3RXX6"
                     /db_xref="A0A094IJ36_9MOLU"
                     /db_xref="A3RXX6_RALSL"
     gene            377397..377708
                     /locus_tag="S19_GE19_scaffold_251993_prodigal-single_506"
     CDS             377397..377708
                     /product="hypothetical protein"
                     /codon_start=1
                     /transl_table=11
                     /translation="MTPKNLSVSVHEFRGKLYCNCTFELDGELPKEFVGEPDANGKVA
                     MRVASWGRKKLASFLGKFLSGVNIPDVLSDESQASTFWYGEPSEQTKAIQAVLNKKTV
                     P*"
     gene            377752..378225
                     /locus_tag="S19_GE19_scaffold_251993_prodigal-single_507"
     CDS             377752..378225
                     /product="hypothetical protein"
                     /codon_start=1
                     /transl_table=11
                     /translation="MTMLASSRERYTLIVVDMQAKFSSSLKRSTMRECKTLVSRAIFD
                     DQPIILLEYVGFGTTLPSIYNMIDGYDQVFIGRKNDDGSHEVSGIINGFSLPKNNFKV
                     CGVNTDACVLRTVRGLRKRFKTADIEVYEKACNTNYSHEHGMKLIKDIKNVQVVI*"
     gene            378320..378505
                     /locus_tag="S19_GE19_scaffold_251993_prodigal-single_508"
     CDS             378320..378505
                     /product="hypothetical protein"
                     /codon_start=1
                     /transl_table=11
                     /translation="MPGKVFDLRTEEGRKAFYKYCEDFERDDHHYLRILSLRFRAQAF
                     YKKHVRSIFYDDNQDCI*"
     gene            378480..378671
                     /locus_tag="S19_GE19_scaffold_251993_prodigal-single_509"
     CDS             378480..378671
                     /product="hypothetical protein"
                     /codon_start=1
                     /transl_table=11
                     /translation="MMITKTASEKIQFIETMNCDVRRSINDDGDVVYTIIDRVPFGYF
                     NVGGSEILDEAIRYFLNIN*"
     gene            378678..378899
                     /locus_tag="S19_GE19_scaffold_251993_prodigal-single_510"
     CDS             378678..378899
                     /product="hypothetical protein"
                     /codon_start=1
                     /transl_table=11
                     /translation="MRVKPSKEELWLANNPTKLKDYAGLNVAVHADKGIVASSTSFDY
                     LIDMVIELNLLDDVLFTKIPSEADDGERD*"
     gene            378883..379086
                     /locus_tag="S19_GE19_scaffold_251993_prodigal-single_511"
     CDS             378883..379086
                     /product="hypothetical protein"
                     /codon_start=1
                     /transl_table=11
                     /translation="MAKEIDTCSGCHKPRHDLQSCGKDYNGDPDAPELCFICRKESAR
                     GRIFNLELHRYESIHSVLYQEEV*"
     gene            379567..379773
                     /locus_tag="S19_GE19_scaffold_251993_prodigal-single_512"
     CDS             379567..379773
                     /product="hypothetical protein"
                     /codon_start=1
                     /transl_table=11
                     /translation="MLCQTNTNNCVTSGVTTPDAELSLIQLKNKLESILALWIKKNQS
                     CLTPGRQDVLIELMDRIEALNNLL*"
     gene            379782..380351
                     /locus_tag="S19_GE19_scaffold_251993_prodigal-single_513"
     CDS             379782..380351
                     /product="Metallophosphoesterase n=1 Tax=Rhodomicrobium
                     vannielii (strain ATCC 17100 / ATH 3.1.1 / DSM 162 / LMG
                     4299) RepID=E3I115_RHOVT"
                     /codon_start=1
                     /transl_table=11
                     /translation="MIYFTSDTHFHHANIIKYCNRPFSSTEEMNEVLIKNWNDTVKPE
                     DTVYHLGDFCFARDIYAHSKILSSLNGTKHLVYGNHDKSLRTVHEFTRHFASLSDILE
                     IRHHNTKIVLCHFSMRVWDKSHHGSWHLFGHSHGSLPPFGKSVDVGVDSASITGNAEY
                     RPFSFDEIISFMNKQEVSEVDHHIASQAR*"
                     /db_xref="UniRef100_E3I115"
                     /db_xref="A0A0F9NH20_9ZZZZ"
                     /db_xref="rva:Rvan_3136"
                     /db_xref="E3I115_RHOVT"
     gene            380359..380694
                     /locus_tag="S19_GE19_scaffold_251993_prodigal-single_514"
     CDS             380359..380694
                     /product="hypothetical protein"
                     /codon_start=1
                     /transl_table=11
                     /translation="MKVSIDQDLLGIVHWLCFRMGEDNPTWLRQIFDQVKDVDTYIAN
                     MAFNALSMQERQLLVQLVETGKLDNDSLKLFRRRGFILGFDNKIPGHITKLCITYSKV
                     IKEMASESK*"
     gene            381147..381596
                     /locus_tag="S19_GE19_scaffold_251993_prodigal-single_515"
     CDS             381147..381596
                     /product="hypothetical protein"
                     /codon_start=1
                     /transl_table=11
                     /translation="MPNCTRCDGNGSFDFEEDNRIFTDTCYHCGGTGKISEEELWHDR
                     LAMVAKHMAFDIVSAYRKVRNEDPDGEGWDFCAAENGMSPWDYFQVCVMDKQDEMMSK
                     LIDLPLEMQQVLVAWSEMPAEEPVAKIPLPKKESAFIESSVENDILF*"
     gene            382051..383283
                     /locus_tag="S19_GE19_scaffold_251993_prodigal-single_516"
     CDS             382051..383283
                     /product="hypothetical protein"
                     /codon_start=1
                     /transl_table=11
                     /translation="MSYKYDDHDDGAIQWTHYTLKENLQKKVSDDPSDEEIIWKNTFA
                     ESVFDLLEAPEYAKGKDKEAYVYGGYVRDLIGQSYDGYTPGERRVEYNDIDIFFQCEE
                     DFADFCGKLRDLDYEICYSHDNSGKNYTGYHPRYIVTGNQDDRYSMEIDVSFASKIKT
                     PFSRNELDADINALKIYGNGKIEPLFSDLNILNIKKNINTGSFDPQPGLTKYREQKLN
                     SSGFSKMSKNTLDAKSNNVSDKKEKVTMTAQLGIMDILKVDGEDAMYRIAGTQMTRGT
                     KAALLKLLEQQGHGSERVKAISEILDTEGGSAAIAMLLGMMLHYLPQINQDPRAQRLS
                     KEFRVKGMEIAGNAVFDVAISSFLPVLLESLKTLPVPEQPSAQLRVATPPMSVPHSEE
                     DDIDEVVTKSAKKSQANL*"
     gene            383377..383928
                     /locus_tag="S19_GE19_scaffold_251993_prodigal-single_517"
     CDS             383377..383928
                     /product="hypothetical protein"
                     /codon_start=1
                     /transl_table=11
                     /translation="MDVCILQYKSANHNYESVWSNKDLAINEALFLIVETILLIWKAP
                     HCTPSQFRDAAEINNLIQQNKLEDALDFWNTCGSNTLSSSWFQFKTLLKTVETASVAT
                     LSASRLNLAVNGSANATTTTTAIPVATPINIVMASPKPATPVQYGAVCRKCNQKNDYA
                     LADKSDGTYICRSCKMLMDVFSK*"
     gene            383936..384178
                     /locus_tag="S19_GE19_scaffold_251993_prodigal-single_518"
     CDS             383936..384178
                     /product="Putative uncharacterized protein n=1 Tax
                     =Catenulispora acidiphila (strain DSM 44928 / NRRL B-24433
                     / NBRC 102108 / JCM 14897) RepID=C7Q4F1_CATAD"
                     /codon_start=1
                     /transl_table=11
                     /translation="MSDSNAAASSGGIGFFGLLTILFIALKLMHYIDWSWLWVLSPLW
                     VPASFVVLVFLIIILGAFLISTISFVWHWLYNKIYG*"
                     /db_xref="UniRef100_C7Q4F1"
                     /db_xref="cai:Caci_3011"
                     /db_xref="C7Q4F1_CATAD"
     gene            384181..384660
                     /locus_tag="S19_GE19_scaffold_251993_prodigal-single_519"
     CDS             384181..384660
                     /product="Uncharacterized protein n=2 Tax=Coprobacillus
                     RepID=C3RQV9_9FIRM"
                     /codon_start=1
                     /transl_table=11
                     /translation="MKVIFCDVDGVLNSSEYMTYCYYNKIDPDDRMDPKAVKLLNELT
                     DKTGAKIVVSSTWRLPFVHSNNLRDLVTIFKNNGVTGDIIGMTPDLWAKKHNRVRGDE
                     IKDWMDNCGFEIESFVILDDDSDMGELWQSLIKTTTKSGLQRVHILEAIQVLGEKDV*"
                     /db_xref="UniRef100_C3RQV9"
                     /db_xref="G9R6M6_9FIRM"
                     /db_xref="C3RQV9_9FIRM"
     gene            384653..385105
                     /locus_tag="S19_GE19_scaffold_251993_prodigal-single_520"
     CDS             384653..385105
                     /product="hypothetical protein"
                     /codon_start=1
                     /transl_table=11
                     /translation="MSEKISQYLRLKENNSTYKKFDELCAKAEELGLTLYFDSGVLSI
                     SDKDSEYTGIRVVDVENRDYPQYDFPPTMEFLILCDNPKYLEKLKLEREQYAKLAEEK
                     KKEEARLQEERLKKAMQQKAERLAQQKAALEAEEKETLRILKEKYPDP*"
     gene            385265..385350
                     /locus_tag="S19_GE19_scaffold_251993_prodigal-single_trna_
                     30"
     tRNA            385265..385350
                     /product="Leu"
     gene            385376..385627
                     /locus_tag="S19_GE19_scaffold_251993_prodigal-single_521"
     CDS             385376..385627
                     /product="hypothetical protein"
                     /codon_start=1
                     /transl_table=11
                     /translation="MKPKFEHNCSGCTHLDSDAEYDYYFCRQGGANMPTVIARYGNRG
                     HEYCSGLHVAESLETLENVSHETGLVRALHLAREKGFVK*"
     gene            385629..385811
                     /locus_tag="S19_GE19_scaffold_251993_prodigal-single_522"
     CDS             385629..385811
                     /product="hypothetical protein"
                     /codon_start=1
                     /transl_table=11
                     /translation="MKVPFEIVDLEVAKMYDGFSDTENFDQVDWQCQKIVKFLHSCGW
                     SEDEYLARLLELDKFN*"
     gene            385934..386167
                     /locus_tag="S19_GE19_scaffold_251993_prodigal-single_523"
     CDS             385934..386167
                     /product="hypothetical protein"
                     /codon_start=1
                     /transl_table=11
                     /translation="MADKSMSKKVKKAWTASKSNLSLKEFARKLVADGETWVENWFLN
                     KKGACKASRKPENVTRANMERSATKAARTKKKS*"
     gene            386632..386901
                     /locus_tag="S19_GE19_scaffold_251993_prodigal-single_524"
     CDS             386632..386901
                     /product="hypothetical protein"
                     /codon_start=1
                     /transl_table=11
                     /translation="MDRFMPGDRVDYVGNKTFTDNKGEALSLYGKVGTILSRVQGTEN
                     GYSVEFGDDGFVMGGHVLKAHKFTQKELERERNLVKTRRGLDDDD*"
     gene            386954..387214
                     /locus_tag="S19_GE19_scaffold_251993_prodigal-single_525"
     CDS             386954..387214
                     /product="hypothetical protein"
                     /codon_start=1
                     /transl_table=11
                     /translation="MFVCQITGAASAPGDKCHKVVIAKRARTYYEDYFNEETREWEQI
                     EVGRGWEIVKEVNATEDGVSAWNSLSDADRERFARDLMKGKL*"
     gene            387216..387383
                     /locus_tag="S19_GE19_scaffold_251993_prodigal-single_526"
     CDS             387216..387383
                     /product="hypothetical protein"
                     /codon_start=1
                     /transl_table=11
                     /translation="MKNLAKRLATSVASGVMSGFAFTVGSHMARELIAKVAKPEKKLP
                     TKCCARVCTDK*"
     gene            387523..389508
                     /locus_tag="S19_GE19_scaffold_251993_prodigal-single_527"
     CDS             387523..389508
[truncated: 614,255 more chars]
