# Supplementary material for: Clades of huge phages from across Earth’s ecosystems
Source: Nature. 2020 Feb 12;578(7795):425–31. doi: 10.1038/s41586-020-2007-4 (PMC7162821; doi:10.1038/s41586-020-2007-4)
Supplement: Supplementary file 6 — Genbank files for all genome. [file 41586_2020_2007_MOESM6_ESM.zip › genbank_genomes_SD-4/SR-VP_PHAGE_CIR_39_14.gbk]

LOCUS       SR-VP_2-4_scaffold_141_5652861_prodigal-single     255737 bp    DNA     linear   BCT NOV-13-2019
DEFINITION  SR-VP_2-4_scaffold_141_5652861_prodigal-single, contig.
ACCESSION   SR-VP_2-4_scaffold_141_5652861_prodigal-single
VERSION     SR-VP_2-4_scaffold_141_5652861_prodigal-single.1  GI:
KEYWORDS    .
SOURCE      SR-VP_PHAGE_CIR_39_14
  ORGANISM  SR-VP_PHAGE_CIR_39_14
            .
COMMENT     Data sourced from ggkbase. For additional details see
            http://ggkbase.berkeley.edu/organisms/405116
FEATURES             Location/Qualifiers
     source          1..255737
                     /organism="SR-VP_PHAGE_CIR_39_14"
                     /mol_type="genomic DNA"
     gene            complement(<2..1180)
                     /locus_tag="SR-VP_2-4_scaffold_141_5652861_prodigal-single
                     _1"
     CDS             complement(<2..1180)
                     /product="hypothetical protein"
                     /codon_start=1
                     /transl_table=11
                     /translation="MKVSINFSTCADTSVVNVWKLIHSLVNKHWVDEQRFNEDFKKSY
                     DESEPEVGSDLAMFSLDQESGQTFFVNPNQNVKLLKLAKLLIDEKKKGSLLTSIKISG
                     AINLIHDNLKFTNYMLFEPITDNVYRNKYVELRRFENQFKSHLVYLKFKKKYFLILVD
                     KRWLAFPRKEIVVEPIKVVKVKPVTLPNIADVQNLISTTFDQDRIKIVGDSPFLAYLK
                     KNKVKKCNVVGKSGYIDIDAVREESKKWISGELITAMNLIMPGEDNEDNVKWHLSGWA
                     SSSFSSASCVLQRAAANKFGITISQYAANKLLKHNVPQDLNAGSLFLDKIYERTQKFL
                     KQQNIKQVTLFRGVVLSENHLGKITYFKKYVETNPLNSWSSCVSAAIDFCDDFEAKRF
                     P"
     gene            complement(1180..3054)
                     /locus_tag="SR-VP_2-4_scaffold_141_5652861_prodigal-single
                     _2"
     CDS             complement(1180..3054)
                     /product="hypothetical protein"
                     /codon_start=1
                     /transl_table=11
                     /translation="MKLNICFIPTSNEALCLTKTEPKGGQQAEETETWDIWKQLRPLL
                     SKHWMNEEQYESVFNFDLDPMVSMFTHSKDTAEVFHIDPQLEHKVLKLAKTILEEIPL
                     VSVFNLIKDSHSVTKVLKQVKKEKFVSLKPIERVKFRSNMNKINAFSMKVKANLIFIS
                     YKAMFYPILVDTKWVDLVYDEEVPVEVNTDIQKVEPQAVVVPEKDEVQDLVKEGSVPD
                     RSRLILTSPLMQHLLTNKIVYPLKLSELSIEELDDLRMECKTWINAELAKSMTKYLGK
                     NAPGHVKNMIDGWAASSFSESSCDLQQAAANKFGVPLTSYALKMFKYNRLRVDTNKSS
                     PFLDIVYARTQEFLKKSGIEYVTLFRGVALPENNFKRISYFKKHVETNPLNSWSSCVG
                     TAVDFGSDHGDTTFPYVLCCKVPAANIVSTPITGFGCLNELEYIVVGGTYEVLLDPMT
                     CLFLTHIYPRINGYKYGFSQFNLSGIKKDKNWLNINKVKETPFQDQQAIISAIDELLE
                     IYKSNVKISRTTKSPSDAQKKKLFEGLNTKNVLDCLTSELTDGYIVVANDKDKPLNID
                     EGDNADWCKQSWDLPPYKSPEFMKHLQHARQTLEQFKQLLVYKLAVTKGRIKNDRWVR
                     *"
     gene            complement(3054..4940)
                     /locus_tag="SR-VP_2-4_scaffold_141_5652861_prodigal-single
                     _3"
     CDS             complement(3054..4940)
                     /product="Uncharacterized protein n=1 Tax=Bacillus cereus
                     VD133 RepID=R8DKV7_BACCE"
                     /codon_start=1
                     /transl_table=11
                     /translation="MKININVIPTVQEALCLVKTVKKTGPKVMSKPMGKPMPMSKREF
                     DKKLNEIPSNEELWKRLYPIVNKRWLSLEDFKISNVAKDYAMFTYDKEKGGQFYVDQS
                     SSLSFGMYRLITYLSEITTDTRLAELFDKKELADEIYKETKANKFYLLAPIMPANLKH
                     FFNKFEVFHKTFKAQVVFALFKKKLYPILVDKRWVKLPEPTNQVEKQSIQKVETVSMQ
                     IPDKDEVKELVKVDFYERKDITVKKSPLIDFVIAKKIFKPPKSGSYYVDAVRKACKEH
                     INKEIAKKLGKGTDAQVKQFIDGWAHSSFSNASCLVQMAAANKFGVPISDYVKTVFEE
                     NGVEIDPNKTSPLLEAIYDRTQEFLKEQEIENITLFRGVCLPEKAFNDGVCYKKLIEV
                     NPLNSWSSDIKIAFSFSAEHRNGEFPFILSCKVPAINIVSTPVTGMGCLNELEYIVAG
                     GKYEVLIDPLTYFWLAYANPRLAKSNNNFPKFGMPAGFSNARDELLGNNSIPFQDKQF
                     IITSLEEMFDYYKKNLGHNTTPNEKKLFEAMTPNNVLKHLQTETITHGNIVIAKDQEP
                     LNIDQGQNADWTKQTWDLPPYKSKEFMTFLERAKQTLEQFKQLLVYKKAVRKGRIKND
                     KWVQ*"
                     /db_xref="UniRef100_R8DKV7"
                     /db_xref="R8DKV7_BACCE"
     gene            complement(4940..5761)
                     /locus_tag="SR-VP_2-4_scaffold_141_5652861_prodigal-single
                     _4"
     CDS             complement(4940..5761)
                     /product="Uncharacterized protein {ECO:0000313|EMBL
                     :KKM08139.1};  TaxID=412755 species="unclassified
                     sequences; metagenomes; ecological metagenomes.;"
                     source="marine sediment metagenome.;""
                     /codon_start=1
                     /transl_table=11
                     /translation="MPRPLSYKTALDNLIDSVGLPQFRQNLSQLETIIHNLPEEKQQQ
                     KTVQLQKAVDTAKRVGQIKITPKMQQALDSILVQNIGPDEISDEQARRNAGIRPETRP
                     KLVGQIPKTPGKEVGPVLPMKNLPAIINKQLAVKSNKEPKWHMVKNLPGYLSNPIRSL
                     GRSIFKYFTATPIEEIQVLANFHGQQEPNTEQEIKMVASWLQKNAVKLPQKKLLFETT
                     IPGYDADVVVYETDGYEFMVVKDFAGYYIYAYNGKQNTKRLSQSSSIRKLIVRVR*"
                     /db_xref="A0A0F9HAI9_9ZZZZ"
     gene            complement(5773..6183)
                     /locus_tag="SR-VP_2-4_scaffold_141_5652861_prodigal-single
                     _5"
     CDS             complement(5773..6183)
                     /product="Putative uncharacterized protein n=1 Tax
                     =Bathycoccus sp. RCC1105 virus BpV2 RepID=E5EQT2_9PHYC"
                     /codon_start=1
                     /transl_table=11
                     /translation="MKVKVRLKSKSATPAVVDVEPAAVLIAQCFNARDAAHKLHLQTQ
                     SYAQHMALGAFYEGITSLVDSYAESWQGRYGVIAAYPTIPESAADPLALIINLREFID
                     NTRVNCGTTSELQNDIDAIVTLCNSTIYKLQNLK*"
                     /db_xref="UniRef100_E5EQT2"
                     /db_xref="E5EQT2_9PHYC"
     gene            complement(6198..7742)
                     /locus_tag="SR-VP_2-4_scaffold_141_5652861_prodigal-single
                     _6"
     CDS             complement(6198..7742)
                     /product="hypothetical protein n=1 Tax=Aliivibrio fischeri
                     RepID=UPI0003093BB0"
                     /codon_start=1
                     /transl_table=11
                     /translation="MRLNISLAVNVSNLDEIQKYLDSIKIGNEKIDKWIQGNLRKYIV
                     NADDNDIRIGKITTTKKTDPQWLQEAVKRGEEVFDVDLGSRFKRNIEHVISYLKTVAD
                     PSRISVPDAIKGSKDIVAQQIKKDSNDDRADDIKVIYKFSNGYKWVSILTERGILREG
                     RLMQNCLGDEENYTNGVENGDLEIWSLRDPTNEPHCTIEYDTVEMTVNQLKGKQNDNV
                     AAKYIPYVEEFLHSSAIKDKITGFNEEELLHIGIWEQDAKWYQINNLPNRFRLDGDLD
                     IGEHTEITQLTEGLHITGDLSIGDYHLKELPKGLVVDGELRIMHGELTSLPDDMVVKS
                     NIEIESTGITNFPQKLKVVNGDLTLLYNKIKELPRGLTIKGNLKLRGNDIKSLPDDLV
                     VKGIIDVKGSAITQIAKPTRDGAVEIKPATIRTYEVKLSTSRKPTTLTKTWIKGQPIV
                     FKATPTEWYAGVVRTVGKTGIITILFNDGDVQKYEGIELKRLKLTKKLGKRKGSYTTE
                     QIKTLM*"
                     /db_xref="UniRef100_UPI0003093BB0"
                     /db_xref="magq:MGMAQ_3313"
                     /db_xref="X2H016_9GAMM"
                     /db_xref="UPI0003093BB0"
     gene            complement(7732..9414)
                     /locus_tag="SR-VP_2-4_scaffold_141_5652861_prodigal-single
                     _7"
     CDS             complement(7732..9414)
                     /product="Putative topoisomerase I n=1 Tax=Pseudomonas
                     phage PaBG RepID=S5VM74_9CAUD"
                     /codon_start=1
                     /transl_table=11
                     /translation="MWVKVMRPKIRIYLSESADVAAFNALLCSLVTLVLKITGNDTST
                     LKAEFKNWASEASVVVTQLKIKKIYTIVANSFSLSGKFTEDHAYELGELLKSSLPLVV
                     KDITIKKDKLQMYKDCYAVFLTNSMPAWRRIEKNVSILNSGKLTKIFLPDTEEEVVSI
                     AAAVKKLKMLCAKLTGRTNPPFLHPREVTPLRKDPKTLPILIEYNSYLKEINHVIKTE
                     TMNFVRASGKTLVSLDSLKAHLKKLGVVNNLPTGFTGGQVDERGAMYTREGRKLDKIP
                     FGAVVMNPKYDPDKDNTYVMNNLDCKTFRYRTLTFTSRNKKNRHALVREFFKKESQHR
                     DAWLLDLKRAKSKQQVMAAMTELLFKTACRIGGKGNQTKGEPTYGLTTLQVRHLQFHP
                     EDVQFNYSGKKSAEQEHVFNTTTPDGKRVGTILETLVKGKKPTDLVFTFKNKPISRPV
                     VNQYLHSIGIEITAHRFRQLAGTKLTMGILKKSPFKAKDEPKQAAVEKWLKEELKKVG
                     EVLHHRTGTKVTGSTALKSYIDPEIVVEFFTNLGLRVPGDVPQAEEEDKDAA*"
                     /db_xref="UniRef100_S5VM74"
                     /db_xref="S5VM74_9CAUD"
     gene            complement(9404..9610)
                     /locus_tag="SR-VP_2-4_scaffold_141_5652861_prodigal-single
                     _8"
     CDS             complement(9404..9610)
                     /product="hypothetical protein"
                     /codon_start=1
                     /transl_table=11
                     /translation="MKIYVSLSRKSKKGKSGNPRSMFLSAFMKTIGADPSVVDSFVGK
                     DKEEFLKKVDALKHKLAEKMPNVG*"
     gene            complement(9655..10131)
                     /locus_tag="SR-VP_2-4_scaffold_141_5652861_prodigal-single
                     _9"
     CDS             complement(9655..10131)
                     /product="hypothetical protein"
                     /codon_start=1
                     /transl_table=11
                     /translation="METKKDPKKKTTSWIDERIQDQNRWKKKRYEYSRLITSLLRLGG
                     DFVYIAKEGDPMVELLSRKGKQFKCKITKIGREGNRPNKLLVIRHVKDDPTNNRLCIG
                     YTQVINQSISFWIKNYWVYNIKTNTIIESTLEYPKRYWGIQLSTQGADRLINSVRS*"
     gene            complement(10135..11157)
                     /locus_tag="SR-VP_2-4_scaffold_141_5652861_prodigal-single
                     _10"
     CDS             complement(10135..11157)
                     /product="hypothetical protein"
                     /codon_start=1
                     /transl_table=11
                     /translation="LPSLTKGYWSGGFTSGVTIVNEIDGIDFASDTGVNPTAALTQGR
                     QDHACVSYNYVAITGRGYFSGGGQDSTRIDGIDFAQEVALYLTAALGTGRVTAMGVSS
                     ATSGYTCGGINTQTTGLNYNLIDKLIFSIESNSVLSATLALARNGGAGVQSATKGYIA
                     GGLSNSINGVQEIDGIDFTTNAAINPSTAVTGGYYQAGTSSSLAGYIHIGRTTGGSDT
                     TQVDKLTFASESIAQNSGTLSYARFGSTGVQSPTRGYYAGSTGANVSIDGIRYDTDAG
                     ITTSAVLAQTRAYSGGASSLTKGYFTRLSSPFDGIIFATETSLTSSVTLTLNRSGVAS
                     MGYNKG*"
     gene            complement(11096..11296)
                     /locus_tag="SR-VP_2-4_scaffold_141_5652861_prodigal-single
                     _11"
     CDS             complement(11096..11296)
                     /product="hypothetical protein"
                     /codon_start=1
                     /transl_table=11
                     /translation="MPVIDFKAIQVIAPPSSSLGKGFISNITGYVNQALDFDTDSIAS
                     ISIALTNERLLVWWVYLWCYYS*"
     gene            complement(11305..11757)
                     /locus_tag="SR-VP_2-4_scaffold_141_5652861_prodigal-single
                     _12"
     CDS             complement(11305..11757)
                     /product="hypothetical protein"
                     /codon_start=1
                     /transl_table=11
                     /translation="MEHDIERLRKYFSDKAIKKAFSQPKDSPFTVVWMTPDQYLSLVN
                     PGDFFLHKSLVEDFINKNFRFDHFPYLGVETDKDDGSIYISADGRDHSGRRMMKALKG
                     LDLKYVPVVIKSQQYDDGPVYHWGQLKDRPATIEGEDFKMPFPKTYPY*"
     gene            complement(11760..12242)
                     /locus_tag="SR-VP_2-4_scaffold_141_5652861_prodigal-single
                     _13"
     CDS             complement(11760..12242)
                     /product="hypothetical protein"
                     /codon_start=1
                     /transl_table=11
                     /translation="MKIKISTSSKEEAIRVAGRFFNERAIDVAFRQNSASRETVVLMS
                     PDQFLKLAAPGHSETKEEGVRLLIGQGIKFSDIPFLGAETNKDGDLEVVGNGNDHEGR
                     HRVRALKELGEKQIPVRITSKEHGDGPCFRWGQTDKRPKKLIGYNGYSIPFPQIETGY
                     *"
     gene            complement(12251..12952)
                     /locus_tag="SR-VP_2-4_scaffold_141_5652861_prodigal-single
                     _14"
     CDS             complement(12251..12952)
                     /product="hypothetical protein"
                     /codon_start=1
                     /transl_table=11
                     /translation="MKISISISAAFLKGQRVAVRVKKDEWYCGKVTTVTRTGGYRVDF
                     NDGDWIKVASSRPLRAITAKGKQSSYTDVEIQNLFQQKPTIKPKPTNVPKPAKPKTTL
                     LVQGIQLETLLGKKETKYGPTWELTLFNKKHDVEIILDEFFSYVHGTNSTTKRFYYFE
                     CPLTRVTPTGVEQPLTPSLEQGDAQVAVKTLEVVLNNPQHLKWTTCSRYFRDHAAIRD
                     KGNVLAIADKIQRKI*"
     gene            complement(12949..13596)
                     /locus_tag="SR-VP_2-4_scaffold_141_5652861_prodigal-single
                     _15"
     CDS             complement(12949..13596)
                     /product="hypothetical protein"
                     /codon_start=1
                     /transl_table=11
                     /translation="MAEDDMKEKRMTEWTPELVLQHVNKLLEDRDTLYREQITSLEKI
                     RTAEIVAMDKVINTTIVALRTELQLDVTSKYTANHALIQSLIKQHQTISEQTTEWYRL
                     MSDWHTTALDHEKGFARQEDLKILTERMDTKEGQSVGHRELYTWIIPLLIIATTALTH
                     FWPSRGQVETQELITSHEKTTVEHNGEMIKSLDQKIDLLNQTLKQHLDDMLKERK*"
     gene            complement(13653..15308)
                     /locus_tag="SR-VP_2-4_scaffold_141_5652861_prodigal-single
                     _16"
     CDS             complement(13653..15308)
                     /product="Phage tail sheath protein n=1 Tax=Pseudomonas
                     phage PaBG RepID=S5WBD5_9CAUD"
                     /codon_start=1
                     /transl_table=11
                     /translation="MSLSAHSSAGVYVVERDLSQRVAAATTSIAAVVGNSNKGPIMER
                     TLITSTRQFTETFGEPNPAVSYMHYAALTFLEESSRIYVTRVSNGDALTAGAYLTVDD
                     INATVPVLRLTNFDDGTNNPLGKWDPFNTLGFDPQQAGIENILGFFCAVNPGTWNNDL
                     YVRVRPSNKLGVIAPDDPYVFYVDVFVNYTSPRQQPSESFLVSRDYRMDGFNHQMNIE
                     DVINGQSKLIRYVANQYAAPSIKVLASVAEFLDGATNGSQPTPGKIIQGWDLYRDPEK
                     VDVNILINAGYTDEAVQINMEEIARDRMDSVAVLDVPWNLQETQDAMNYKNVTLNLDS
                     SYAAMYSPDLLIYDQYTDRNIFVPPSGHVAAAYARTDTDYETWFSPAGMIRGDLNIRG
                     VRWVYNQLDRDALDSAHVNPMRAIPGRGYKIWGADTMQSMASALSNVNVRRLLNFLEK
                     SISIAALYSVFEPNDKILWGQLVELCERFLKPIRAGRGIYWSYVQCDEKNNPVESIAS
                     GDVHLDVYVDPVLPAKRIHLNAIVTRTGAVYTEVAIDRQRNAG*"
                     /db_xref="UniRef100_S5WBD5"
                     /db_xref="S5WBD5_9CAUD"
                     /db_xref="dde:Dde_1889"
     gene            complement(15426..15650)
                     /locus_tag="SR-VP_2-4_scaffold_141_5652861_prodigal-single
                     _17"
     CDS             complement(15426..15650)
                     /product="hypothetical protein"
                     /codon_start=1
                     /transl_table=11
                     /translation="MTETIKPRTRLDLLNQLLKNHKLHLPSFRTTIDRSGRNLAWLKK
                     HVSHNVDMPDNIKHLLDLPLKTLLEEVEHH*"
     gene            complement(15653..16621)
                     /locus_tag="SR-VP_2-4_scaffold_141_5652861_prodigal-single
                     _18"
     CDS             complement(15653..16621)
                     /product="Conserved domain protein n=1 Tax=Vibrio phage
                     KVP40 (isolate Vibrio parahaemolyticus/Japan/Matsuzaki
                     /1991) RepID=Q6WI32_BPKVM"
                     /codon_start=1
                     /transl_table=11
                     /translation="MKPKISTMFIQDLTCIDHAWCCEASNYTIQGGSYLASFAITGNV
                     DPHEQVVVDFSTCKKEIKNIIDHKIHGLDHKLWVFPHAWNKYEEYANGVDHFVRVRAS
                     NPSIRIDVPKNATQMIFNENGARYSLEYAQQIVQDLVQRTLEAKYPGIKIECFLTENP
                     SVPQMYSMESQATRMFRYTHGLKDSTSWACQSPVHGHLSFLSFCYPVFIDDIKEKQIL
                     VELDNFSRTIQDAVFLYERNILQCHDDTITIEYETRERGLFNVSYWLGQNRILILPEE
                     TTIENLLLNLLDKYGNVSKLKELGVTSVIMSEGLAKGSTISLVEST*"
                     /db_xref="UniRef100_Q6WI32"
                     /db_xref="Q6WI32_BPKVM"
     gene            complement(16634..17299)
                     /locus_tag="SR-VP_2-4_scaffold_141_5652861_prodigal-single
                     _19"
     CDS             complement(16634..17299)
                     /product="GTP cyclohydrolase I (EC:3.5.4.16)"
                     /codon_start=1
                     /transl_table=11
                     /translation="MPQISNIIRKRILESGSPFASNDNISEFILTGEREQLLEELESK
                     IQAMLETLIIDTENDHNTKNSAKRVAKMMLNETFVGRYSKMPVVTDFPNARELDELYT
                     VGPIHVNSACSHHLVPITGSLWVGIHPGERVIGLSKFHRLAEWVFRRPQIQEEATVIF
                     ANLLEKVIAPKGLAVVVKLQHMCCSIRGVKDIDTWMTTSVVRGTMRENPTMKDEFFKL
                     IRS*"
                     /db_xref="pseu:Pse7367_3566"
                     /db_xref="UniRef100_UPI0003478150"
                     /db_xref="33606212"
                     /db_xref="UPI0003478150"
                     /db_xref="3.5.4.16"
     gene            complement(17384..17644)
                     /locus_tag="SR-VP_2-4_scaffold_141_5652861_prodigal-single
                     _20"
     CDS             complement(17384..17644)
                     /product="Putative acyl carrier protein n=2 Tax
                     =Spiroplasma melliferum RepID=G9XXU7_SPIME"
                     /codon_start=1
                     /transl_table=11
                     /translation="MNMSLDADIRATLIELIKENLDEENMDIPIDDNTNPKDLGLDSL
                     DMAEIYMEIEDLFDIHFPEDRLADTSNFLELVNLVKHYITIS*"
                     /db_xref="UniRef100_G9XXU7"
                     /db_xref="A0A037UT45_SPIME"
                     /db_xref="G9XXU7_SPIME"
     gene            complement(17644..18066)
                     /locus_tag="SR-VP_2-4_scaffold_141_5652861_prodigal-single
                     _21"
     CDS             complement(17644..18066)
                     /product="hypothetical protein"
                     /codon_start=1
                     /transl_table=11
                     /translation="MLQETYLDLLGNITSLEKNVLPKDVFKKAVNDIQALHKLKYVYV
                     RLGSQDEDTDQVYLDNYGGLTIAYKVPPEPTRHNIVWVSLAWCSPNDQFNKLIGRYVA
                     SSRYVNNNIVPIRLPNSDNIRTQLFLLFLPFLETLELF*"
     gene            complement(18394..18792)
                     /locus_tag="SR-VP_2-4_scaffold_141_5652861_prodigal-single
                     _22"
     CDS             complement(18394..18792)
                     /product="hypothetical protein"
                     /codon_start=1
                     /transl_table=11
                     /translation="MKYLRALLLSALILPPTISVADNVFFVVGNPTSPNSILVPALIN
                     SGSATISANPDPRRVAGSALIMKSDNLIDDATIPSNAIPKTYYFTTVLIPVDTAIVPV
                     PLNNTIELVPRPSTLILKYQPLVTNEQVIK*"
     gene            complement(18805..19278)
                     /locus_tag="SR-VP_2-4_scaffold_141_5652861_prodigal-single
                     _23"
     CDS             complement(18805..19278)
                     /product="hypothetical protein n=1 Tax=Thiothrix flexilis
                     RepID=UPI00035EC0D7"
                     /codon_start=1
                     /transl_table=11
                     /translation="MKEDAELTGLGGWLILLGLGIVVAPVRIILHSSIYLEIFTNNTW
                     YLLNTEGLSTYIPYWGIFFWVEVLVNAILLLGWIGIGYLFFNKRRVFIKAYIIITLLT
                     LIFLSTDIAMSQLLMPNVPAFDDATIEQLVRLIIACTIWIPYLRYSRRVKLTFIN*"
                     /db_xref="UniRef100_UPI00035EC0D7"
                     /db_xref="I2K560_9PROT"
                     /db_xref="mpc:Mar181_2273"
                     /db_xref="UPI00035EC0D7"
     gene            complement(19289..19762)
                     /locus_tag="SR-VP_2-4_scaffold_141_5652861_prodigal-single
                     _24"
     CDS             complement(19289..19762)
                     /product="Uncharacterized protein n=1 Tax=Thiocystis
                     violascens (strain ATCC 17096 / DSM 198 / 6111)
                     RepID=I3Y7H4_THIV6"
                     /codon_start=1
                     /transl_table=11
                     /translation="MKYLILFLMCSNVLANASTSLIVDKKNGSISVIDAGKPSIVKPA
                     LLGKVHSNRLDMNNYNRPGRSNNITPAGHFTIKKMFSWRLNEPMLVFIQGKASVASIH
                     PLWMGNPDQKRVQRLESATPDDNYITGGCINVEPKFFYDVLNNLPDGTSLEILPE*"
                     /db_xref="UniRef100_I3Y7H4"
                     /db_xref="tvi:Thivi_0906"
                     /db_xref="I3Y7H4_THIV6"
     gene            complement(19759..20412)
                     /locus_tag="SR-VP_2-4_scaffold_141_5652861_prodigal-single
                     _25"
     CDS             complement(19759..20412)
                     /product="hypothetical protein"
                     /codon_start=1
                     /transl_table=11
                     /translation="MDSGFMYILRGLLVIGGFYLMYKLLKSVGQSQPNTAKVKVYSKY
                     VPLLYTNQLIQLNQALRLEFRNNLFKFPTNSLIVTKFKYFKVKDKEFEEVVLSNHYSS
                     SEYRLMFDPLENKFYFLYKFSTHSFAHNTEDQLFGNEKSVMADGENQYEYQDFSDLIE
                     TKVEQETHSPITRVIRMYRRPIRSDVNEYYILMMDKPGVVDTYLGYSISLDQLEEVL*"
     gene            complement(20431..20988)
                     /locus_tag="SR-VP_2-4_scaffold_141_5652861_prodigal-single
                     _26"
     CDS             complement(20431..20988)
                     /product="hypothetical protein"
                     /codon_start=1
                     /transl_table=11
                     /translation="MLQKIFLILTLLAVIGCSQNIIEYDSEKMELDQAKKIKQKQADP
                     FNNPATPDYVKVADDEDEGVYIEVMKLHPIKGPQNIKLDVWNVQAVNRTLEPKCVGIS
                     WKLQDFEFESEQPMEFLLLGKQTLHVGKMKQSIWSFDGAMIAIPPSGYVDDLKVRKAV
                     FDTKSKRLTCEMEEKDIQDPVKDDD*"
     gene            complement(21236..22132)
                     /locus_tag="SR-VP_2-4_scaffold_141_5652861_prodigal-single
                     _27"
     CDS             complement(21236..22132)
                     /product="Uncharacterized protein n=1 Tax=Collimonas
                     fungivorans (strain Ter331) RepID=G0AK09_COLFT"
                     /codon_start=1
                     /transl_table=11
                     /translation="MFKIKQAAIALAMTLVVSGSAFALGAEATATNTTNALSGSSATS
                     GSSSGVTSAIHSGSVGVGNNAGNLSNQQTALGGQSSQGQMQGQGQHQSQGNQGFNNGQ
                     SQGVQLGGNGWTDANGVFHAGSPAFSVDSHAVSQAADLSKAVGNAFAPALTTTLTETC
                     MGSTSFGGGFSGGSFSFGTTWRDHACVRRLDAREIRSYGDIQAAKEIMCDSDLVREAF
                     KRVGRPCAEDGGTYVAVAEPVPAPAPAVEPEKVIPQPATDKPVKDDQDEKARHDAEVL
                     RKADEASKVMHEKYDVPASNGL*"
                     /db_xref="UniRef100_G0AK09"
                     /db_xref="cfu:CFU_1862"
                     /db_xref="G0AK09_COLFT"
     gene            complement(22249..22932)
                     /locus_tag="SR-VP_2-4_scaffold_141_5652861_prodigal-single
                     _28"
     CDS             complement(22249..22932)
                     /product="hypothetical protein"
                     /codon_start=1
                     /transl_table=11
                     /translation="MNKSILTIAIASILSTAALADDHQVPTATFTELEANHFALQSSE
                     ITQTNLNANIAAGSASYGGGVTVQQSGHVDSDARPATTFALNSDQRSLELEGNRNHFE
                     LDASHNTLGIQASSSGVDGQGHVTNAFQGQNVGGASSLNTVDNHGNVYSSNVTSQAPV
                     VIASQDISASGNANAGGYQAGGAGGQGNATGGAAAIDFSHSSNEQLAIQHNSFEFERA
                     SLPVVSFNR*"
     gene            complement(23605..23916)
                     /locus_tag="SR-VP_2-4_scaffold_141_5652861_prodigal-single
                     _29"
     CDS             complement(23605..23916)
                     /product="hypothetical protein"
                     /codon_start=1
                     /transl_table=11
                     /translation="VSFNKRLMLIVLMCTSLSAIADRDDWNGGEWGEHHGGWHHGWGG
                     NSYGYGYQNSYVAPCNVPPGYVLVNPYGCIIQPYYQQQPYYYGNSGISIQVPPLQFNF
                     H*"
     gene            complement(23903..24289)
                     /locus_tag="SR-VP_2-4_scaffold_141_5652861_prodigal-single
                     _30"
     CDS             complement(23903..24289)
                     /product="hypothetical protein n=1 Tax=Methylovulum
                     miyakonense RepID=UPI00037C6412"
                     /codon_start=1
                     /transl_table=11
                     /translation="MKKLLALASAFLIVGCAEYGGYSPTVDTYGDPYANRVGQDQAEC
                     KSLAQRSSGGAVKETVTGGLVGGAIGAAGGAIVGAFTGNPGAGAAIGAAAGGFGGGAY
                     KGLSADEAYKRAYNHCMSGRGHRVVQ*"
                     /db_xref="UniRef100_UPI00037C6412"
                     /db_xref="V5B114_9GAMM"
                     /db_xref="mah:MEALZ_3732"
                     /db_xref="UPI00037C6412"
     gene            complement(24330..24473)
                     /locus_tag="SR-VP_2-4_scaffold_141_5652861_prodigal-single
                     _31"
     CDS             complement(24330..24473)
                     /product="hypothetical protein"
                     /codon_start=1
                     /transl_table=11
                     /translation="MKTVNVLTLMVLTLLVTGCDAWLGKNGIGIDILKADPPTKEALA
                     DTK*"
     gene            complement(24474..24818)
                     /locus_tag="SR-VP_2-4_scaffold_141_5652861_prodigal-single
                     _32"
     CDS             complement(24474..24818)
                     /product="hypothetical protein"
                     /codon_start=1
                     /transl_table=11
                     /translation="MKTVNVLVVILLSASFTTFADQYQYQEQHQSQQQYQQGNNRGGY
                     RGDDEQYRQRWGEQHRHWKRRYGYGYNQPCPHGYGRQDPYGCVRLNYVQPYGVPVPSV
                     SIPPFIINLGGH*"
     gene            complement(24815..25219)
                     /locus_tag="SR-VP_2-4_scaffold_141_5652861_prodigal-single
                     _33"
     CDS             complement(24815..25219)
                     /product="Uncharacterized protein n=1 Tax=Synechococcus sp
                     . (strain ATCC 27167 / PCC 6312) RepID=K9RRQ0_SYNP3"
                     /codon_start=1
                     /transl_table=11
                     /translation="MKSKIFAALLLMTASLTANAFVAGTTPGPLLGDTATQQQCTQHG
                     TQTAPLTPNGNVNWRNGGLNRAIDDTYYKQDIIAYKIRFFNGQWSDWYVKGVNDIYNF
                     TTQNVTNSALVDLRLAWIYFYDHDYLYIGCVG*"
                     /db_xref="UniRef100_K9RRQ0"
                     /db_xref="syne:Syn6312_0544"
                     /db_xref="K9RRQ0_SYNP3"
     gene            complement(25366..25719)
                     /locus_tag="SR-VP_2-4_scaffold_141_5652861_prodigal-single
                     _34"
     CDS             complement(25366..25719)
                     /product="hypothetical protein"
                     /codon_start=1
                     /transl_table=11
                     /translation="MNNPISSFIGEEVISLYDALAARLTLLTTLQKNVQPGSAWVKAS
                     EVNIKIGDIFLARHVQRDSVLKQSRCYLVRWTANGWVTESSIPLPCTTSNSWIELWTD
                     KDYFKDVVTSNMCNI*"
     gene            complement(25719..25973)
                     /locus_tag="SR-VP_2-4_scaffold_141_5652861_prodigal-single
                     _35"
     CDS             complement(25719..25973)
                     /product="hypothetical protein"
                     /codon_start=1
                     /transl_table=11
                     /translation="MITMNEPIREKREPIFHKFCASFTLKDYLRSLLDPWGVTTPSMH
                     ERTSQERLRALRPDMYSPGPVHVYTKEEIDKYMNEHNMVA*"
     gene            complement(26041..26904)
                     /locus_tag="SR-VP_2-4_scaffold_141_5652861_prodigal-single
                     _36"
     CDS             complement(26041..26904)
                     /product="hypothetical protein"
                     /codon_start=1
                     /transl_table=11
                     /translation="MKENYAKPTKIKVGGTQIKADKYRLLELFPIEDLVSQIPVPFGD
                     SDIKDSVNYWPTVLAEAVNEQGFNKTLITSIEGMVVLINAKDLTAEDCSILSKAFAIL
                     EQKTRMEDSNPSLKEQEDDDSDELEEFDEEDFDDEDDEESKPFERQDSIDHYSDYCDA
                     VRVVARQLSKKADDKETLCSARFIPLLERAMKKLGIGDENPVYHELLSIKKLNLVKTP
                     FGRACLQDFDEKWFRIATTFKTRRSLLISLMDGSFYCELATMLRYGKNNDILKHVINM
                     SDLGKAWYRFT*"
     gene            complement(26909..27301)
                     /locus_tag="SR-VP_2-4_scaffold_141_5652861_prodigal-single
                     _37"
     CDS             complement(26909..27301)
                     /product="hypothetical protein"
                     /codon_start=1
                     /transl_table=11
                     /translation="MTMRLKLKYVTQKDGRENLSPSKIKLPVHATAAEFSTKFLAYCK
                     QALVRENTTGLVIYRKDIRRWFIVNLYVNKSLAKRMFRAFLDDLQSSNDYEVDRVKPN
                     YLGIKSSKKAYLITLREPEHLPLTLTAE*"
     gene            complement(27279..27455)
                     /locus_tag="SR-VP_2-4_scaffold_141_5652861_prodigal-single
                     _38"
     CDS             complement(27279..27455)
                     /product="hypothetical protein"
                     /codon_start=1
                     /transl_table=11
                     /translation="MTIKTVNTVQHCTKWILVKWDKPIAYINMRAVPDHVKQQLITMG
                     YKFQLSTYDNEIKT*"
     gene            complement(27452..27691)
                     /locus_tag="SR-VP_2-4_scaffold_141_5652861_prodigal-single
                     _39"
     CDS             complement(27452..27691)
                     /product="hypothetical protein"
                     /codon_start=1
                     /transl_table=11
                     /translation="VNTIHAAKVVRDAKRYNAIMLIAVARVALHYQQSVWHVAHHEHL
                     KPKIVEQMVIEGLDPLPSVHWITTGYGAQVLDSIR*"
     gene            complement(27760..28071)
                     /locus_tag="SR-VP_2-4_scaffold_141_5652861_prodigal-single
                     _40"
     CDS             complement(27760..28071)
                     /product="hypothetical protein"
                     /codon_start=1
                     /transl_table=11
                     /translation="MPAYIDLRQDKLKNWVAVNAHPIDALPIRIRNRKDTVQPTDELP
                     IVVFHHTNWDAAGIATDPKTLHYLSTAQAHSKSYYTATVSELLKVSQHLPEYLVSPLP
                     I*"
     gene            complement(28241..28546)
                     /locus_tag="SR-VP_2-4_scaffold_141_5652861_prodigal-single
                     _41"
     CDS             complement(28241..28546)
                     /product="hypothetical protein"
                     /codon_start=1
                     /transl_table=11
                     /translation="MLKKEICIEATPTTTLRILPDDSKIVELFRFLPSELEKEGCTIN
                     SVAEQFSKELLNFPVKNLIVILDPGTIAVVWWGRTTCTQTSCLARAFIEINLKQTGP*"
     gene            complement(28546..28827)
                     /locus_tag="SR-VP_2-4_scaffold_141_5652861_prodigal-single
                     _42"
     CDS             complement(28546..28827)
                     /product="Uncharacterized protein {ECO:0000313|EMBL
                     :GAO34405.1};  TaxID=1188319 species="Bacteria;
                     Proteobacteria; Betaproteobacteria; Gallionellales;
                     Gallionellaceae; Ferriphaselus.;" source="Ferriphaselus
                     amnicola.;""
                     /codon_start=1
                     /transl_table=11
                     /translation="MWLTPDLINCFFEMLSGVFILNNCYTVCKHGAVAGVSIISVAFF
                     TLWGVWNLYYYPSLNQWCSFYGGILLVVANFIWITLLYHFRHELTIRNK*"
                     /db_xref="A0A0E9MBD8_9PROT"
     gene            complement(28818..29624)
                     /locus_tag="SR-VP_2-4_scaffold_141_5652861_prodigal-single
                     _43"
     CDS             complement(28818..29624)
                     /product="Ribonucleotide reductase of class II (Coenzyme
                     B12-dependent)2C alpha subunit n=1 Tax=gamma
                     proteobacterium IMCC2047 RepID=F3KDP3_9GAMM"
                     /codon_start=1
                     /transl_table=11
                     /translation="MDKKPPVKITQKIVSQRVVTPEMKEEEEKQVILEQEIREKLEPE
                     LRANIERELRTLIEQELRESMGIHKCVSQTMSEDIKRPEVLVGSTYKIKQPGADHAVY
                     VTINDFVLNEGTVNECRHPYEIFLNSKSMENFQWVLALTRVISAVFRKGGDVEFLVDE
                     LQSIFDPRGGYFKKGKMIPSLVAEIGDVVERHLIKIGKIQREGMGEDTKLFLAKKRME
                     FEALHDPDVPAIESAEYPAQSIVCYKCKVKAMIQMDGCLTCLACGESKCG*"
                     /db_xref="UniRef100_F3KDP3"
                     /db_xref="F3KDP3_9GAMM"
                     /db_xref="mah:MEALZ_0300"
     gene            complement(29628..29978)
                     /locus_tag="SR-VP_2-4_scaffold_141_5652861_prodigal-single
                     _44"
     CDS             complement(29628..29978)
                     /product="hypothetical protein"
                     /codon_start=1
                     /transl_table=11
                     /translation="MREYTYRNNEWEATAKLQRLTDGMNISTWLEKNEFVEKGCIHYG
                     TAEHYIDIYPQRPALDSDKSLAIINPFGGKQYAVILPDLIDLMMFVSYFVTPFASLRI
                     QHGVASIQNYKSMG*"
     gene            complement(29978..30328)
                     /locus_tag="SR-VP_2-4_scaffold_141_5652861_prodigal-single
                     _45"
     CDS             complement(29978..30328)
                     /product="Uncharacterized protein n=1 Tax=mine drainage
                     metagenome RepID=E6QUU7_9ZZZZ"
                     /codon_start=1
                     /transl_table=11
                     /translation="MVANREAGRPLDFPPTVVYRNSQTQVVYARLFSRWYPSFHQATE
                     KDIQLKGVILDSSAGHYHKDDAGKLIKCYHNCRSWLSNPMFWISMTCSFPFEHFIWTQ
                     IYPFKLIASLIGLG*"
                     /db_xref="UniRef100_E6QUU7"
                     /db_xref="E6QUU7_9ZZZZ"
     gene            complement(30395..30676)
                     /locus_tag="SR-VP_2-4_scaffold_141_5652861_prodigal-single
                     _46"
     CDS             complement(30395..30676)
                     /product="hypothetical protein"
                     /codon_start=1
                     /transl_table=11
                     /translation="MEDFNMKTLTDEQAKLLSEKMITEAVEIVDKTLLRLPAGMACES
                     SRKLVELIVAASTLQITALIMNVMKQQEYDPEQGTGYTQRDIAVPREVE*"
     gene            complement(30676..31230)
                     /locus_tag="SR-VP_2-4_scaffold_141_5652861_prodigal-single
                     _47"
     CDS             complement(30676..31230)
                     /product="Deoxyuridine 5'-triphosphate nucleotidohydrolase
                     {ECO:0000256|HAMAP-Rule:MF_00116,
                     ECO:0000256|SAAS:SAAS00071038}; Short=dUTPase
                     {ECO:0000256|HAMAP-Rule:MF_00116};; EC=3.6.1.23
                     {ECO:0000256|HAMAP-Rule:MF_00116,
                     ECO:0000256|SAAS:SAAS00071036};; dUTP pyrophosphatase
                     {ECO:0000256|HAMAP-Rule:MF_00116};  TaxID=1026882
                     species="Bacteria; Proteobacteria; Gammaproteobacteria;
                     Thiotrichales; Piscirickettsiaceae; Methylophaga.;"
                     source="Methylophaga aminisulfidivorans MP.;""
                     /codon_start=1
                     /transl_table=11
                     /translation="MTDNEGKIVIPVSVKILNPDLLVKYGMPQYQTSAAAGLDLIACI
                     DEPITIKEGETVLIPTGLAIHIGDKNIMAVLWPRSGLGHKKGIVLGNLTGVIDSDYQG
                     QVFVSVWNRNQVQFEAIEMSVMENDPNPTIKMVQKDQSYTIQPGERICQMLFVPVYHA
                     VFTIVEEFEATARGTGGFGSTGRT*"
                     /db_xref="F5SZT6_9GAMM"
                     /db_xref="tmc:LMI_0644"
                     /db_xref="UniRef100_F5SZT6"
                     /db_xref="3.6.1.23"
     gene            complement(31336..31842)
                     /locus_tag="SR-VP_2-4_scaffold_141_5652861_prodigal-single
                     _48"
     CDS             complement(31336..31842)
                     /product="hypothetical protein"
                     /codon_start=1
                     /transl_table=11
                     /translation="VFDIPTIGTYWKSEQGPILKVIDVTRSSLDHEPKSELAPYIIWV
                     SDINDVTSREMLTLIDLQERIVIDSDRINLADSVFELAEDFVKNAIKKHVEIEIIEAA
                     LEVKSLWIKIIDVSTTKFSTPKGVSLANMKVLYNNALKLKLYRMQLKKLVELNTPHKQ
                     PIGDHYYG*"
     gene            complement(31844..32593)
                     /locus_tag="SR-VP_2-4_scaffold_141_5652861_prodigal-single
                     _49"
     CDS             complement(31844..32593)
                     /product="Diyroorotate dehydrogenase n=1 Tax=Francisella
                     philomiragia subsp. philomiragia ATCC 25015
                     RepID=C6YTK1_9GAMM"
                     /codon_start=1
                     /transl_table=11
                     /translation="MIKKAIIAAPFGVYLKTNWATSVRGTYTINPRTGVIVQSLKTFR
                     KVNGGWVNRMGFRNKGILSEYQHLADARDYINDIESETIWSIGAAENDDEWEHLFLFL
                     KDFNRITVELNLGCHNVNQTVIDDSLMKSYVNMFENIIVKLPSELGSAYALAERCYHN
                     GVRTFHFCNTLKTEAGAESSRRIQDVAIPLITEFKKHHYDVGCIAGGGIYAADDVKRY
                     RDAGADYFSLATVFLQPWKIPSVLKEIYTGG*"
                     /db_xref="UniRef100_C6YTK1"
                     /db_xref="A0A0F9QWL6_9ZZZZ"
                     /db_xref="fpj:LA02_494"
                     /db_xref="C6YTK1_9GAMM"
     gene            complement(32590..33297)
                     /locus_tag="SR-VP_2-4_scaffold_141_5652861_prodigal-single
                     _50"
     CDS             complement(32590..33297)
                     /product="hypothetical protein"
                     /codon_start=1
                     /transl_table=11
                     /translation="MTTEIELLSFLKRVVRQVKREGFARNCLTVKPIEDVTQIPSVVY
                     NHSLSQFQIARWALPEKIQTAFQTNTPIDLELCLYDTISSLMYSEDYSLIKSIDHMSN
                     PIPYDGSVDGFAEKLLAALELDCYKNRECTLFAGNHMWQKIFSAFTSDLNFADSEEIK
                     LGILARYNNVVIKSDSFRFPTHKVLAIMEAFFVPSNLGEMLRESILNLADISKLPLDS
                     TSCIMIKEPCIKFVTQS*"
     gene            complement(33300..33878)
                     /locus_tag="SR-VP_2-4_scaffold_141_5652861_prodigal-single
                     _51"
     CDS             complement(33300..33878)
                     /product="Deoxycytidine triphosphate deaminase {ECO
                     :0000256|HAMAP-Rule:MF_00146}; Short=dCTP deaminase
                     {ECO:0000256|HAMAP-Rule:MF_00146};; EC=3.5.4.13
                     {ECO:0000256|HAMAP-Rule:MF_00146};;  TaxID=1149133
                     species="Bacteria; Proteobacteria; Gammaproteobacteria;
                     Pseudomonadales; Pseudomonadaceae; Pseudomonas;
                     Pseudomonas oleovorans/pseudoalcaligenes group.;"
                     source="Pseudomonas pseudoalcaligenes KF707.;""
                     /codon_start=1
                     /transl_table=11
                     /translation="MTIKSDWWIIEHARAGMITPFVDHQVSHLGDGLVKEKVISYGVS
                     SYGYDIRAFDEWKVFTNINSSIIDPKNFDERCFVTVKDRGYCLIPANSFAISRSIEYM
                     RIPNDVLVMCLGKSTYARSGIVINVTPLEPGWEGHIVLEFSNTTSLPAKVYANEGVAQ
                     LLFFQSDEQCKTTYADREGKYQKQTGITLPRA*"
                     /db_xref="L8MFY0_PSEPS"
                     /db_xref="pfc:PflA506_1266"
                     /db_xref="UniRef100_L8MFY0"
                     /db_xref="3.5.4.13"
     gene            complement(33875..34153)
                     /locus_tag="SR-VP_2-4_scaffold_141_5652861_prodigal-single
                     _52"
     CDS             complement(33875..34153)
                     /product="hypothetical protein"
                     /codon_start=1
                     /transl_table=11
                     /translation="MDVSLNRVLWIVGFLFAVFIFIIVDPFKVKQHNADVKQVEQVEQ
                     TTEKAKEILDNMYEIRDKKGRCFMVFDNQTQYTYTISTITYIPCGNIK*"
     gene            complement(34163..34309)
                     /locus_tag="SR-VP_2-4_scaffold_141_5652861_prodigal-single
                     _53"
     CDS             complement(34163..34309)
                     /product="hypothetical protein"
                     /codon_start=1
                     /transl_table=11
                     /translation="MKIQICAEYVAVTLGAGLMVTTFLALSFIGHVLTELKEPPVTPN
                     TNTD*"
     gene            complement(34321..34491)
                     /locus_tag="SR-VP_2-4_scaffold_141_5652861_prodigal-single
                     _54"
     CDS             complement(34321..34491)
                     /product="hypothetical protein"
                     /codon_start=1
                     /transl_table=11
                     /translation="MKGLTVIAVVCAAMYATATGILTEHLLDALCLTQIHFEFNVKDV
                     FNNWLMFDHYPN*"
     gene            34634..35638
                     /locus_tag="SR-VP_2-4_scaffold_141_5652861_prodigal-single
                     _55"
     CDS             34634..35638
                     /product="Putative uncharacterized protein n=1 Tax
                     =Micromonas pusilla virus PL1 RepID=G8DD29_9PHYC"
                     /codon_start=1
                     /transl_table=11
                     /translation="MPNTDLFSQKFVNKVLTKWGNIYNLNKIIYKGCFSKIKLFCKIH
                     KFWFFTYPSKVIRKGNCCPKCSRTNYNEKRKIKFISQTKIKHENKCSYSKVNYVDSWT
                     KVIITCIKHGDYEQIPIYHLHNRIDCPECLKLIPLKRRKTTQQYLDKIRAKWGHVYKD
                     KYSYEYTNCIKANLEIIIVCKVHGKFKRTAMDHLNGHGCPKCVDKLNNFSKVAIDWID
                     QYSYSHRLKNVQHALNGKEYNLPGTNIRVDGYHHRSKTVFEFHGSCWHGDPKIYKSRS
                     QPNPYSNKTAKQLYKETLDREDLIVKLGYKLIVIWESDYYDNHEYSYILYDTNPVVRT
                     *"
                     /db_xref="UniRef100_G8DD29"
                     /db_xref="G8DD29_9PHYC"
                     /db_xref="fps:FP0485"
     gene            complement(35606..36232)
                     /locus_tag="SR-VP_2-4_scaffold_141_5652861_prodigal-single
                     _56"
     CDS             complement(35606..36232)
                     /product="Uncharacterized protein n=1 Tax=Pseudomonas
                     phage Lu11 RepID=I1TQ85_9CAUD"
                     /codon_start=1
                     /transl_table=11
                     /translation="MTKRIIVKGLADKELEKTLVSRGVPAQDLPSRNIKFIVDDCLVR
                     IDPDIPNVVSRTVSPAKQLKLLQSFIDHPLRSSTTMCISSFPSDLRAKHLAIYLMALA
                     TKLHKEGQHKPGRALPLWHRVYGGYSNSLVDKPMQEIPSLLIITNVNVNSSPLKIEKV
                     RDIIEKYSEIPKIVVTGGEPPCNLFANKLFSPLRIGIYLGPNNRVRVI*"
                     /db_xref="UniRef100_I1TQ85"
                     /db_xref="I1TQ85_9CAUD"
     gene            complement(36299..37903)
                     /locus_tag="SR-VP_2-4_scaffold_141_5652861_prodigal-single
                     _57"
     CDS             complement(36299..37903)
                     /product="Putative DNA/RNA helicase n=1 Tax=Pseudomonas
                     phage PaBG RepID=S5VZP3_9CAUD"
                     /codon_start=1
                     /transl_table=11
                     /translation="MAKPTIYISNKVYIPINEVSMPSIKEEYTTRLYDDNACKVCEYR
                     HDRHSMMCDSCPSYLEQIVLWSPKVISGKKYVALPVGDKKNIEHRAKIDFDDFKIVDK
                     RTLAPFDYPIKFTAKLRPVQEELEAAFMRRKYGMIVAPPRTGKSITMLKICLNLGQRT
                     IFMANQYEFLTQIRDHICGNEKEGIPKCTNLPELEKKYGKKLYGFPKTDEDFNNFQFI
                     FMTYQAFISEKNGKDRLRKILHNFGTLAVDEVHKSNSKCFAKTVSAIRTRYRLGCSGT
                     LERKDGKQFIAEAIIGPVSAKTEIGALKPTVYVHHTPLEGRHYQPGKGAWQYCMRYIS
                     KHKKRNEMIVERVVKDLKNGHNILILTQFRDHVTVLQQMINEAWGKHICNEFTGGQGK
                     KNLQIRADTLKAAKEGKIRVVVGIRQMMQLGLNVPAWSCLYEVMPISNKPNLKQETSR
                     ICTPKEGKRAPIIRMFVDLNQPQSAGCARSSIHHMKEFGYAFAQSEVQQEALLKVLST
                     GRRKQQIDLDDLIPSRTQKSSNKLFA*"
                     /db_xref="UniRef100_S5VZP3"
                     /db_xref="S5VZP3_9CAUD"
     gene            38037..38990
                     /locus_tag="SR-VP_2-4_scaffold_141_5652861_prodigal-single
                     _58"
     CDS             38037..38990
                     /product="Uncharacterized protein n=1 Tax=Flavobacterium
                     psychrophilum (strain JIP02/86 / ATCC 49511)
                     RepID=A6GWW8_FLAPJ"
                     /codon_start=1
                     /transl_table=11
                     /translation="MAFKQTQEEFIKRAKSIHGKRFRYNKTKYVDHDTKVIITCVKHG
                     DFLYNPVTHYQGFIGCPDCKAKSIPRNEFLNKAKVIHGYKYDYSNLPKFIRGKVDIKC
                     KEHGLFNIGRASHLRGEGCPKCVGTRNPEHFIEKHKKKHGDLYSYENTKYISCQTPVT
                     VTCKKHGDFSVLPVTHFVGKGCPTCNPKRISRNNYSPIAIRWLEGYSYSHRLKNIQHA
                     LNCGEYIIPSTKIRADGYHERSNTVFEFYGDNFHGNPIKYKPHSRPHPFNKNKTAKQL
                     YKDTMQREQTILELGYNLIVIWESDYRSGCKYSYIRRSGAM*"
                     /db_xref="UniRef100_A6GWW8"
                     /db_xref="A0A0F9Q4V4_9ZZZZ"
                     /db_xref="fpc:FPSM_01858"
                     /db_xref="A6GWW8_FLAPJ"
     gene            complement(38963..39499)
                     /locus_tag="SR-VP_2-4_scaffold_141_5652861_prodigal-single
                     _59"
     CDS             complement(38963..39499)
                     /product="Uncharacterized protein n=1 Tax=Pseudomonas
                     phage Lu11 RepID=I1TQ93_9CAUD"
                     /codon_start=1
                     /transl_table=11
                     /translation="MLKTYKNPVISTMRKDPKYKRLKETFSTHETFRLPLDDLMLELT
                     GLHRSRKVRILNPTDPEFVAKVVESVLNDQAIRSRTTEILIRCVRAHALLSHSVEGLK
                     YHLLTTYADSLKTYRTKDERAQIVNSTLRTFEKFLSDVLTLKESAQLVVNDIDKASWS
                     LKSVLSALELHMAPERRI*"
                     /db_xref="UniRef100_I1TQ93"
                     /db_xref="I1TQ93_9CAUD"
     gene            complement(39499..39921)
                     /locus_tag="SR-VP_2-4_scaffold_141_5652861_prodigal-single
                     _60"
     CDS             complement(39499..39921)
                     /product="hypothetical protein"
                     /codon_start=1
                     /transl_table=11
                     /translation="MDGTPFSLNGLPVNRFINLGRQYRDNSIVHTVYIRKLTLGCGCT
                     IQPRKQISGYCYYSLIECENAGIVGVVFYTYINKTRVTHFALTVERNVQLEKVQEESF
                     TPMFILEKSDLLVYSSDCGSVVVISTLVVDTPLLVQVT*"
     gene            complement(39979..41166)
                     /locus_tag="SR-VP_2-4_scaffold_141_5652861_prodigal-single
                     _61"
     CDS             complement(39979..41166)
                     /product="hypothetical protein"
                     /codon_start=1
                     /transl_table=11
                     /translation="MPLKVSLNESLLLKPFAFTADCKDLEASIQKATATLESSPSGDR
                     IYLLISTKQGKVYVAGLGSQSFGLLRIPNAVGESPGFLCFDHEKLSGIIKGRSVMHFS
                     FTATQECEFKLVKGKYNGKILTLPITSETLNVFNSTFNFKPDKSETVADFSTQTLETL
                     REGLNVTAVKDVFNSTKRLSYIEFKDKSVTVSTWDNHHFGYYNMDTDYVGSPFSIAVP
                     ISHFQLIDKIVSGYSDENVTFTMRSDLLRVDSNSFIAVLPLIQASEKDFNMVGNFLDN
                     VGKADMIAKLNMNTLATIADNLFTLHTVNTTFDFNYKEATNQLKVTFTSPSGSASDQM
                     KVDAGKSKSMSAKVDPKVFKDVMTLAKMLKEPTINIKADKCFIVKGTTTLGADTTLVC
                     SLV*"
     gene            complement(41177..41680)
                     /locus_tag="SR-VP_2-4_scaffold_141_5652861_prodigal-single
                     _62"
     CDS             complement(41177..41680)
                     /product="hypothetical protein"
                     /codon_start=1
                     /transl_table=11
                     /translation="MATFTVLEFMYGFMEIQKERDMSKAVESYQYRFHAYTLSLDSNV
                     NNMFNFVKTDFDSDPIIVVQKLITDYVLYSKKNVLDEYSVISLAGRLFEAINSWASKI
                     DYSKYSQLSVDDMQAFLSQFIISFYVNTVNSVTILNVVFDLRPPVVDLTVRHCLYHSS
                     CRLNILQ*"
     gene            complement(41619..42530)
                     /locus_tag="SR-VP_2-4_scaffold_141_5652861_prodigal-single
                     _63"
     CDS             complement(41619..42530)
                     /product="7-carboxy-7-deazaguanine synthase {ECO:0000256
                     |HAMAP-Rule:MF_00917}; Short=CDG synthase
                     {ECO:0000256|HAMAP-Rule:MF_00917};; EC=4.3.99.3
                     {ECO:0000256|HAMAP-Rule:MF_00917};; Queuosine biosynthesis
                     protein QueE {ECO:0000256|HAMAP-Rule:MF_00917}; 
                     TaxID=1445510 species="Bacteria; Proteobacteria;
                     Gammaproteobacteria; Oceanospirillales; unclassified
                     Oceanospirillales; Gynuella.;" source="Gynuella sunshinyii
                     YC6258.;""
                     /codon_start=1
                     /transl_table=11
                     /translation="MNTQPTAKITEVFYSQQGEGPYVGYPMVFIRFFGCNFTCKGFNN
                     PNGEDTAAQYTDVMPTIGCDSIYSWHSKYKNLTSTFNVQQLVEQILSVVPRGKWTNPI
                     SGLKPILCFTGGEPTLHQKFLTAFISSLTADYYPELKVDKILFETNCAVPLREDFLYA
                     LGRWLGKDFCNDLIWSNSPKLKNSGEPREKAIVPKVVVDQRLQYTIAFHPMYDVPQID
                     QYFKFVSDGSEASFEEIGDVIKLYNAALPFDADEILAQEVHIMPEGATQEQQEKLHVT
                     VAQKCLYYGYIYCARVHVWLYGNTKGT*"
                     /db_xref="A0A0C5V0I1_9GAMM"
                     /db_xref="UniRef100_R9TIW8"
                     /db_xref="gsn:YC6258_01025"
                     /db_xref="R9TIW8_9CAUD"
                     /db_xref="4.3.99.3"
     gene            complement(42623..45595)
                     /locus_tag="SR-VP_2-4_scaffold_141_5652861_prodigal-single
                     _64"
     CDS             complement(42623..45595)
                     /product="DNA polymerase I n=1 Tax=Pseudomonas phage PaBG
                     RepID=S5VZN9_9CAUD"
                     /codon_start=1
                     /transl_table=11
                     /translation="MLTNARLNYSYKPYQFSKRFRKIKDSYEKVGMPYFVSPASNRKI
                     LFVFDYVPTDDLKSERLLHGTTGDLLDVIDDLSKDIFLRKLKVKPFSWVACTFNAFRT
                     VGRDKEFQEAANVEFAERINSIIVSYRPDQVVIFGDRVFKYLLPKYAKLSDNAIAPWH
                     GVPILETAKWNKQEHRTTFFANISMNSVITGGNSGAAMIGYIARRFGHALYGSNPYAI
                     DIQRVDNHQSVLIDTLPKFNKMLDMLAQQPVVAIDTETKNLNKVTNKLLTVQFAKCLD
                     YGYMVPIYHKDTPFNSKELEIIRKSLRQFFEGQNDNRYHVYTNAVFDLNVLRTALRCS
                     YMANNIWDIFAGEYGIDENHKFLESVTGDYYYSMKNLSVQYGYTGYLTAEFGKKNRGS
                     METVDLDTPGFLKYGTLDVVVPFAIHEKQIELAENIGHTKYKSLIMEQCSDLIHGFSK
                     MSTTGSKLDVNYLFSLHVPGSPIEQVITKMEHDLLSTEAVQKANKIISRKQGIPEKSL
                     FGNAENSSVFSFRKVDHKQILFFDVLKLKPISKGASGKGKLDKKFQTTYAEVPEVKMY
                     TALEKAKKLKNAFVKSFIKLLGIDDDLKSDHRIRPNYHYLKVITGRTSASDPNLQQVP
                     NHSELAKHIKRLFIAPEGYMYVKVDYRVHEVRGWGIISKDKGIADIFIKAKELRDEYK
                     ERPTPELKVRLKAEADVHIMNASYFFSVAIEKVDKELRNAVKGVIFGLIYQMSTQTLA
                     NNLGKTLEFTEKLVHGFTERFPNGMKWIERTKKFANKNLYYENPLGFRRHVWGLALPI
                     EVQDAKRVHAANRRQIVNSPVQGMCAQFAAIGMRQLDKAIHKVRVEEKRKLDIQICNS
                     VHDSVENLVAYNNLLEALFVIEDSLTTKVREEVERRHNFKFVVDVEIDTDVGSNMANC
                     QAWDCSLAELERIVFESLCFQKRELGYKINVLDIMEDVFVRQLAEKTSPLWLRKQAKN
                     VKYVFDRDKLAQQLKDCK*"
                     /db_xref="UniRef100_S5VZN9"
                     /db_xref="S5VZN9_9CAUD"
                     /db_xref="csk:ES15_0021"
     gene            complement(45713..46099)
                     /locus_tag="SR-VP_2-4_scaffold_141_5652861_prodigal-single
                     _65"
     CDS             complement(45713..46099)
                     /product="Uncharacterized protein n=1 Tax=Pseudomonas
                     phage Lu11 RepID=I1TQA0_9CAUD"
                     /codon_start=1
                     /transl_table=11
                     /translation="MRSNFQSHIKQLLQQQCILKGLGFYTGALDGIWGPKSIAAMRQW
                     ESTPSFKPAIPNDGMPLSDREPLPTLVTKKRISGSTAMLLHHPSIYEEPIAEETKVST
                     KTVDKPNKQKGETTTETALPEPIKLD*"
                     /db_xref="UniRef100_I1TQA0"
                     /db_xref="I1TQA0_9CAUD"
     gene            complement(46101..51806)
                     /locus_tag="SR-VP_2-4_scaffold_141_5652861_prodigal-single
                     _66"
     CDS             complement(46101..51806)
                     /product="Putative ATP-dependent DNA helicase n=1 Tax
                     =Pseudomonas phage PaBG RepID=S5VVA4_9CAUD"
                     /codon_start=1
                     /transl_table=11
                     /translation="MSNLHDYDEDKLAEDSLSAAKAKVEAQGIDLLLPVQVDRGSETY
                     LDYYSTFYPQSKVSVKEETAEGDEVGAPKKKRVTHNTDKTHYFELAQYLAKVSAYVNV
                     TFAHLRWLVKEAEYTNSPDEMKDFDRSMRTLLGRINQADIMSAAKNFMFICGSGKQHI
                     IRPSTKFPGGYDIIYSGIPGAGAGKSSCITLEVGTNQNEVPQYQTSWDYRREVAIYEK
                     PWAATAIKKANEIQNALLGKNVGQVRQNIHSHLRQSHMVPLDFDFRTTVASILHDKET
                     AAVYGPDKIANIDSWPQVPKHLVTSLGKFFSILINLEPNNAEVNFMYSHAEAETSIPE
                     NHLTSNTYLATQPDISFSIVAHIPKEVAEYITQTQPGNKLSLVALNTWASVWSRALLR
                     APKSKTQGGRIKIKNVPRYILPASSTTLLNEARKKLGFYTEEGRTNEDDMFVSNTGRL
                     NYCPKAAELAMDNAVNYEKILEEALEVSFAAGSPLKTDQIGETSRCFSLAFPDYREKI
                     GKLKQNLTKYAGCVQSYSWDYNCILTSGLTDPDKLNAISLQGAVKPNDLSLADYLRKP
                     FAQSMAILFNSTSDENRKPISSDHFGGRGEAAGMLKTSLFKNFYSLYSYLLQKKLVPE
                     IQDLVTSAAKELGYSSLRLEHPEQATEAVAYEKDLYHNVIDTNFNVSHSYKNGDTPEA
                     IADKTTNAINELLRVVLQDSYGSPRTNLARVASRKGEDAVNDPHYFSPAHFTLAEFKN
                     IYNYLGGRVFLLALRAILKVPKKALFVIDTEFEGSRLPNYNSLVREVMPMATVFSKYV
                     IDSEAIYEKADAIIESNKKDPSITPDEIRIPGTVVAQGDKNGFQMFPHQVEGNQYLRG
                     PVPPKVAILDVAPGGGKTALLLSDIACLINDGHIRRPCVIAPNGLVRNWVDDMIKVTG
                     GTWNMIPVITLTYNTWEDERLTKMIQTAPRNTIVVIGYTATKILPYNVVIGNHVEPVS
                     VTLEFLKKFGFDYIAIDESHKLKRATTAIHKAVKQLCVMSSVKYIRLATGTLVSNKIT
                     DVVGQAALFNPQIFRTAAEFEAEHGTKVGNTTVPVFNEGVPQLARRQLNKFASVISFK
                     RKEWAFMLPRPLEEFIPVRLEKAEEEGGKAHQAMYEAILKITLDEIKKDAKVKRILAG
                     RGDDDDDEDDDDEDEGTKSKSVKDGEEEDLDEETVKELEKQLSPYLARLEQMLTDPLG
                     DPFGKIYFSAVDQENFVSNKVLKIIERIKLNFIDYPWEKGRIYNLKDLADYDGKRYVL
                     MGKPGELLTLASYEEQYTSTLPPDKDPRWKEESRGKVLVFCRYTRTVNAIYKHLPPDL
                     KAMAVKFHGDEKGKQMNLNRFLANPISKDKGVQIMVANEQALTDGYNLQMASRLIRVE
                     APWCPGDLDQAQSRIFRPDPTHKFKRENIYLDWVLSNNTLEVNKMGRLISKMVSKSQF
                     DESDNPLYDPLQDYAHLPPINMGLELLRTMPVLSDISEYIDAYRLLAHIQASEFEEMR
                     QTKPSAMVDIEATAMFPDAAIIEHVPYLPGMDIVDRHNFGLVKFVDYLDDEDDPEVAE
                     ILDDKKQLIGRYVHTQFGNGVIIGLGLTGKQGRDPDRERKVTKVHIQLASGDIHKSDP
                     SLIFLATNLNEETVKQFTPTIPWATPADKRRAARLERMAAKQKEKDDHRKAREEQERK
                     EIEAKRKAQQAADKKKRPKPLEEDVVPSIELYQVIYNGFLALEAVPEDEEGDNLLKSY
                     KYSQFGDYAYIKVPTAVAFDSILDYIEARYELSKDSQTRLNYAADSFKTRGKKAFDVE
                     LAPIQEFKNFYMLRHKVSTVGKTKKPVIKMYPVVNHGVLMLNVDISTNPAIKKVIGKA
                     IPGCPNKFDDASSLFIKFFPTKSELIKHVNLLKKSGVDITNYQDLVDDVRATSFKKGM
                     K*"
                     /db_xref="UniRef100_S5VVA4"
                     /db_xref="S5VVA4_9CAUD"
     gene            complement(51807..52265)
                     /locus_tag="SR-VP_2-4_scaffold_141_5652861_prodigal-single
                     _67"
     CDS             complement(51807..52265)
                     /product="hypothetical protein"
                     /codon_start=1
                     /transl_table=11
                     /translation="MTSKKVKPLAELIKDLASSSVLADSIVQRLSSHSRDIDLPDTVE
                     SLRSEIVRLQAALATSNQIIRVLQSYAVIDDEQWYSDEEEQSFSESMNKIVSQMSLAN
                     LKFGYTTKVLMAYPVRIRYLIALALVNSCTVRGLQPIPIWQEIVTKQGVI*"
     gene            complement(52293..53078)
                     /locus_tag="SR-VP_2-4_scaffold_141_5652861_prodigal-single
                     _68"
     CDS             complement(52293..53078)
                     /product="hypothetical protein"
                     /codon_start=1
                     /transl_table=11
                     /translation="MNSQHLVHRMITSITTKKGKSTTVDDYLKVFGVTSTSDDLPIVF
                     DKKFESQWKAFLLDRKYSSTNPRLRLLLTILDYIKFMRSQKVNPFVTVNKKTLNSVIR
                     PVDMTKNLLKEDVTETWQAILNYLRKAGVLSFLTVSTRVTQLSLDRKSININLSMSPI
                     RKQSLDEVIKNLYGTLYRDKVPPKQLQPHLPANSKSFRSTVSTINTSPSEWLPLTSIN
                     NFKIYARMTKDALAIRITLPVDKDFVKTSTDLQRLCTLYKTVK*"
     gene            complement(53081..53524)
                     /locus_tag="SR-VP_2-4_scaffold_141_5652861_prodigal-single
                     _69"
     CDS             complement(53081..53524)
                     /product="hypothetical protein"
                     /codon_start=1
                     /transl_table=11
                     /translation="MEPKVLKNSSEISNFLLFDTKLDRFQRESLSAEEETKMPHLAFL
                     RVELSRLRAGMSDFLFRVSSPGPNPGSKPTVITIRGDRSFGKQDGCEAAAKVIFKEMT
                     KRNDKTFDWEKGNTEYLAKMLFNHCRFFVSNVNTDSLAFTTDALH*"
     gene            complement(53546..53869)
                     /locus_tag="SR-VP_2-4_scaffold_141_5652861_prodigal-single
                     _70"
     CDS             complement(53546..53869)
                     /product="hypothetical protein"
                     /codon_start=1
                     /transl_table=11
                     /translation="MKVNISIRNRKVSVSRTLVYPYDLDKEFTRIGIPKPVVEAIDKA
                     VDAASHVRDAQALMYAKSIRPALEQNGLHGVRQQIRHLLDSLSKWIGQDAKHYKHVLN
                     HWLRG*"
     gene            complement(53866..54126)
                     /locus_tag="SR-VP_2-4_scaffold_141_5652861_prodigal-single
                     _71"
     CDS             complement(53866..54126)
                     /product="Putative HNH homing endonuclease n=1 Tax
                     =Pseudomonas phage Lu11 RepID=I1TQA4_9CAUD"
                     /codon_start=1
                     /transl_table=11
                     /translation="MRPAHFKVGPKIVAKVRRTKVQAYTSNWSAISAAIMKRDGHKCT
                     QCGATKGLQVHHIIPVASGGRTCGYNLKTLCIHCHNKKHGHL*"
                     /db_xref="UniRef100_I1TQA4"
                     /db_xref="I1TQA4_9CAUD"
                     /db_xref="mhu:Mhun_1686"
     gene            complement(54123..54593)
                     /locus_tag="SR-VP_2-4_scaffold_141_5652861_prodigal-single
                     _72"
     CDS             complement(54123..54593)
                     /product="hypothetical protein"
                     /codon_start=1
                     /transl_table=11
                     /translation="MKTIISVSAARKPSGDRLAAQKKKLVDKLAKMAQDYETKVAKVK
                     DQIKAVNAKIKDAAPPLDLKPGFYLGNQFFPLKSYKEAVKELSQVKNRSKSLYIVVDG
                     KKSTCLKNWKPAGGQKGMIGGVGWASLAAWKKFANYFPKVQLKGGFKRNLNAMV*"
     gene            complement(54595..55038)
                     /locus_tag="SR-VP_2-4_scaffold_141_5652861_prodigal-single
                     _73"
     CDS             complement(54595..55038)
                     /product="hypothetical protein"
                     /codon_start=1
                     /transl_table=11
                     /translation="MKTIISVSAAPKKRMTTTKSLSPADRTKRIKELESQLKVLNKEL
                     ASLTTQQNKDSDSATSKLTRAKAKELSEKGTTFLVKYTKDKKEKAFKKLPAWPGVHFD
                     AVLYAINGTKKVQIAKATTKRNGKPLKTVIWGWNSIALRKKYLGV*"
     gene            complement(55106..55915)
                     /locus_tag="SR-VP_2-4_scaffold_141_5652861_prodigal-single
                     _74"
     CDS             complement(55106..55915)
                     /product="hypothetical protein"
                     /codon_start=1
                     /transl_table=11
                     /translation="MRVIVALSSNPQARIKELQAANKKHFSTTKEKFKGYSSLLSDRL
                     GVRASFILQDRTTAGGNPKYHIVVKANYGKGKNVVIDATFSTKVSDKALTQIRYATES
                     TIAINATKYIKKFGPFCTKVLGKPAVSVVQFAKVIKIFAAGAEGSALVKVPSGKDLTV
                     GTTHETNLGDVSRRVGEQNLKSAEIASDLRRAGIKMKIERYGMGGFGQQSVYRPVPGQ
                     NPGYIVTQKDGKYIVLQCRGPGNPSTPEFTKKVKMFAKIEQVAAFLNSMKQ*"
     gene            complement(55930..56559)
                     /locus_tag="SR-VP_2-4_scaffold_141_5652861_prodigal-single
                     _75"
     CDS             complement(55930..56559)
                     /product="Uncharacterized protein n=1 Tax=Pseudomonas
                     phage PaBG RepID=S5VME5_9CAUD"
                     /codon_start=1
                     /transl_table=11
                     /translation="MTKTIGTKRRKVSDVSNEIAEVTRPLPVSTKVKKHKAKTISDSI
                     KLEEEAKKLLESMPISPDEHGFMKEYTLMLRLNARLIRKLRRQLLDDEKLNNRDIYSL
                     STLMSQQREVIADIRMISDLSGQVQLILELVLQPMLSNIGQVIVNSFYQQRRLIMETV
                     KEKETQFALKKLDEITGEVSRAMQIYYEQGAAKVQEILVGEEPTKKKRK*"
                     /db_xref="UniRef100_S5VME5"
                     /db_xref="S5VME5_9CAUD"
     gene            complement(56531..57376)
                     /locus_tag="SR-VP_2-4_scaffold_141_5652861_prodigal-single
                     _76"
     CDS             complement(56531..57376)
                     /product="Putative homing endonuclease n=1 Tax=Pseudomonas
                     phage PaBG RepID=S5VZN0_9CAUD"
                     /codon_start=1
                     /transl_table=11
                     /translation="MKRFTQLEYETILEKSTNGRIVCLGRYKSTVLKILHACVNCGYC
                     WKVVPSSFIHRNMACPSCECNGSSSTKTQEGICVDRLFTANPDLLFLRRVNYGAEYLC
                     TICGYIWTATQFVPERTKCKHCGAVKRAENTNKWQRHPIKLKGTWYNLQGYEDYAIIY
                     LSSIGFDVNSLSLTVDEGKPIIIYEEDNRVRQYLPDFYHSDTNTVFEVKSTWTFAGND
                     QYFNNIKNKRDACLKNGFKFELLCMNTDGTKIPIPKFWRMYDLKSMQKFLKQVHNDKD
                     YWNKT*"
                     /db_xref="UniRef100_S5VZN0"
                     /db_xref="S5VZN0_9CAUD"
     gene            complement(57373..57702)
                     /locus_tag="SR-VP_2-4_scaffold_141_5652861_prodigal-single
                     _77"
     CDS             complement(57373..57702)
                     /product="hypothetical protein"
                     /codon_start=1
                     /transl_table=11
                     /translation="MTRIIIVRRKRSTSAVADESWAQEMLEVINSIDPNITAEDMESE
                     DGAEADEDDGKQIVAALKDAGYDVNNSPTMKIVTVKGDDDLGVTVAFGKNAPEGKCVF
                     ILFNDKK*"
     gene            complement(57708..58025)
                     /locus_tag="SR-VP_2-4_scaffold_141_5652861_prodigal-single
                     _78"
     CDS             complement(57708..58025)
                     /product="hypothetical protein"
                     /codon_start=1
                     /transl_table=11
                     /translation="MKIIIQLQPTAVMSADIEGDLERVRADLSNNGILIRKPITEEDQ
                     RIIFSGYQEDFEESLDSFMYDERRKHLNLHNNGKSLYWFDIDPQHRVVLNYFKKTVHF
                     VNR*"
     gene            complement(58027..58680)
                     /locus_tag="SR-VP_2-4_scaffold_141_5652861_prodigal-single
                     _79"
     CDS             complement(58027..58680)
                     /product="hypothetical protein"
                     /codon_start=1
                     /transl_table=11
                     /translation="MAATTYTESLSAGNTFLNPDGLLNFDAVQKLQSRLAAAQKAAEK
                     KEGSKKPSGYYVISAKAKPIKYSIASQKKDDLKYQLRRATKVVERKTITQASMGKVKI
                     ILTLGVEGIPAALQTKVKQAEAAIRSHIKKVDKVKATVAKKKGKIRDAGAKEFEEALK
                     HFAKILEDAGVKESNIVESIGMFGKTLLVKVSADKVITVGRSDIKRFNAAKRATKEK*"
     gene            complement(58789..59514)
                     /locus_tag="SR-VP_2-4_scaffold_141_5652861_prodigal-single
                     _80"
     CDS             complement(58789..59514)
                     /product="hypothetical protein"
                     /codon_start=1
                     /transl_table=11
                     /translation="MSSVQDFISPDGYLCIEEFTALAREIDKCAIGEQLKANEIHFVP
                     KVMPKYDKAKVKKDPAAFERKRALIVKTKKRMPPAGSRMKMVIVLRLYKGLEDAGFDQ
                     DIANALKAIAKHNVLAEKTVTAYKKGAAKKREVLTREFDKNLAVVDKLLAEAGIKKVN
                     IALGQSMMGKTMVVKLPNGGYISIGKADEEKFLKAKAPKEESAGGFGRRAKPTVEDQP
                     VKKSRKTAPTPTKGSKIPTKSRR*"
     gene            complement(59646..60041)
                     /locus_tag="SR-VP_2-4_scaffold_141_5652861_prodigal-single
                     _81"
     CDS             complement(59646..60041)
                     /product="hypothetical protein"
                     /codon_start=1
                     /transl_table=11
                     /translation="MVEKLTISLDQDLESLSSRHAKNMARLRHAEELQENLHDTASLI
                     KIMKTPEFDHFYRNEFQAYKKGLEDVQTTGDEDQSDNSYLDVVEFIQSLFNTTAKPHH
                     IKVTDREHIDTDVKKNPRIGNREGITYSK*"
     gene            complement(60301..60450)
                     /locus_tag="SR-VP_2-4_scaffold_141_5652861_prodigal-single
                     _82"
     CDS             complement(60301..60450)
                     /product="hypothetical protein"
                     /codon_start=1
                     /transl_table=11
                     /translation="MTKIYVNLNQESMSKDPAKVSEHSRVAKTHAVLAQEHAAKASKH
                     PVGSS*"
     gene            complement(60447..60821)
                     /locus_tag="SR-VP_2-4_scaffold_141_5652861_prodigal-single
                     _83"
     CDS             complement(60447..60821)
                     /product="hypothetical protein"
                     /codon_start=1
                     /transl_table=11
                     /translation="MAKILINFCDESLSALNIDRLAAMKHTKAANRHSKRAKSLPKGK
                     TRSFHEELARHHADAAAEHEAASKGHAEKYHQDKVIVHNNLITHHTNAAKKSSGLMKA
                     FHNKMVSHHQNEVQYHQHELGQ*"
     gene            complement(60897..61403)
                     /locus_tag="SR-VP_2-4_scaffold_141_5652861_prodigal-single
                     _84"
     CDS             complement(60897..61403)
                     /product="Uncharacterized protein {ECO:0000313|EMBL
                     :KFL36567.1};  TaxID=1121014 species="Bacteria;
                     Proteobacteria; Gammaproteobacteria; Xanthomonadales;
                     Xanthomonadaceae; Arenimonas.;" source="Arenimonas
                     donghaensis DSM 18148 = HO3-R19.;""
                     /codon_start=1
                     /transl_table=11
                     /translation="MQVLVSLAAAKKTAAKPAKKGIHQLFHELSAKHHATKAAAHAKK
                     AADLKAAGKTEAAKQHALHAKLHKSQAREHTQKAKEHAAKSKPAKLTSTKPAAPKKTI
                     DHAALHSRHRELAKKYKKAGNVEKAQKHLDLANKHKRLHKQKTGETLRVRARKEPTEK
                     ASKAEQLT*"
                     /db_xref="A0A087MI64_9GAMM"
     gene            complement(61491..61760)
                     /locus_tag="SR-VP_2-4_scaffold_141_5652861_prodigal-single
                     _85"
     CDS             complement(61491..61760)
                     /product="hypothetical protein"
                     /codon_start=1
                     /transl_table=11
                     /translation="MKVYVSVSKLNKDPHFVRRSSSPKVQAKLHRDQADKHYAEYNKH
                     FSAMEQAKKTGDKKAYNHHKAHADFHESAMKHHSAQSRKLHPGAK*"
     gene            complement(61789..62088)
                     /locus_tag="SR-VP_2-4_scaffold_141_5652861_prodigal-single
                     _86"
     CDS             complement(61789..62088)
                     /product="hypothetical protein"
                     /codon_start=1
                     /transl_table=11
                     /translation="MKVYVSASARARASEPSSSRRSSRTPSTGLKRREVIPAENKEQI
                     KKLKDQLRELNMAYSQKLRDLDTAHKKKLQALKEKMKKLGWKPPIRSRVKDKRLK*"
     gene            complement(62098..62997)
                     /locus_tag="SR-VP_2-4_scaffold_141_5652861_prodigal-single
                     _87"
     CDS             complement(62098..62997)
                     /product="hypothetical protein"
                     /codon_start=1
                     /transl_table=11
                     /translation="MNHSKNTKALNAAIASSAVGAEPTVNIQSFDLAGKGIARVICSV
                     NHTGASRENHGLVAKAIRQKFGGKMEAVAGSFTSISKGTFQEVITGVVSVVREAMPVT
                     KENLLGFKSISSNMFMDEEENMWVVRKSAAGDLVVKTTGIDDDMSLLALLQQSCSGST
                     SLSSVSDHRAMVAQASAVAMGCEGGDFVSYVDVNNQLKCGFLVATAADEDGQVPDKAV
                     ILPVGEDEEVVVSTQAITEIHDQDSFPEVEQDDSEVIDAAVSAARGSVNINVLLSYYK
                     KVFKRSPKFYNEFAKRIRSHAFC*"
     gene            complement(63111..63323)
                     /locus_tag="SR-VP_2-4_scaffold_141_5652861_prodigal-single
                     _88"
     CDS             complement(63111..63323)
                     /product="hypothetical protein"
                     /codon_start=1
                     /transl_table=11
                     /translation="MKIFISLSLVNNRYKFNIGDNVLYRVPSTGRYVPAVIKGFSSRT
                     DSKGQHVAYRLDTGEYADERLLRSVK*"
     gene            complement(63320..65956)
                     /locus_tag="SR-VP_2-4_scaffold_141_5652861_prodigal-single
                     _89"
                     /gene="flgJ"
     CDS             complement(63320..65956)
                     /gene="flgJ"
                     /product="flgJ; peptidoglycan hydrolase (EC:3.2.1.96)"
                     /codon_start=1
                     /transl_table=11
                     /translation="MAEKKSYLKEMFENRKQQLTELHKTDPTSYVKTLLQPKPVKKST
                     GDPIQDKLNSAQKQQVDSGGKLVNQARSATQERRRQERVVNARSAQEIREVELDSFRQ
                     GIKLDTVLKLLKKLNSLVKNMSSSGSNNIIDEVEDFIEDHTGNQKDRPRKNRSPRRQR
                     GPRTNRPIRGGGRWGKLASLVTAGLTAYEFRDQILPVAEASVPQAFPVFPTIDNQEED
                     QPQVITIPTPVSTQPEQQERKPVTTPTPQQPTKEGASIAVQKKITESSMGQTIGPQIA
                     EGSGSTIEEQRQKSVEGYQQNVAPIMEKAYVGLAAIADDQQGILDKLGDDVDDSIDSL
                     EIGAGLVWDSAKQGASQIMDGLNKAVDELEKGAASAVGQIKKGWQEGGFFGAIKAVGG
                     AVSTMVGAGGKAVTAAETGVVQAGTTVAGGIEAAGAVPQGKAFIGWAKTSIKNEYLKR
                     GFSPEQAEIFATGAAAQMVNETGWKAKKTVGQNNFFNIKENKKAGIVGDVAGTGAIDK
                     AERASGRGSKGGYDVYAGYSTPEKGVAAYVDFLMKNPRYAKAGVFQAQSVEEYAQGLK
                     RAGFATDPAYVQKIASIAKSSSLQSALRESREYQQQHPNEIPGQPTTVAYNGPITPAV
                     SHGLQGFETQNSRQIENVRLAHERVKLDKIHPEMYARFAAMAKQYKELTGKDLTVNSA
                     YRSPEEQANSIRTARKGYAAGQGKSLHQFGYAIDLPQTGPGGGDELASLIDPKTGKNL
                     LEAHGFVRPMMGKTGPHEPWHIEPRELAGHRKEIAQGYVPQLANLEGREQAVAVREQQ
                     VATREQEVAKQTTVAMADKNLPTEKKKINVTNPQQTEVAQTSPKTGANIQVAQTGQGF
                     GDMPMKVDDDMGLVFLNMGQAG*"
                     /db_xref="chu:CHU_1472"
                     /db_xref="UniRef100_UPI00037E92C7"
                     /db_xref="A0A0G0AJW3_9BACT"
                     /db_xref="UPI00037E92C7"
                     /db_xref="3.2.1.96"
     gene            complement(65969..66301)
                     /locus_tag="SR-VP_2-4_scaffold_141_5652861_prodigal-single
                     _90"
     CDS             complement(65969..66301)
                     /product="hypothetical protein"
                     /codon_start=1
                     /transl_table=11
                     /translation="MKIKISLSVTLPSDSKRNNTGLICFMLKKRDLHAKTKEFLNSIG
                     AIPFGLDDERQKFVIPKSKVDAIKHEFFGHAPEFWAPSKEDRRYIKQASLSAAKPKRF
                     QFKETLQN*"
     gene            complement(66304..67446)
                     /locus_tag="SR-VP_2-4_scaffold_141_5652861_prodigal-single
                     _91"
     CDS             complement(66304..67446)
                     /product="Uncharacterized protein n=1 Tax=Pseudomonas
                     phage Lu11 RepID=I1TQA8_9CAUD"
                     /codon_start=1
                     /transl_table=11
                     /translation="MIYRTPEGTVLSAQQEFLDDQDQPIRCKTGYPKVALVDDEKMVL
                     SSIIANPGQVPGNWFANLSIPLMALTAPIELTVRWQVIDIDGNKYQVKDAVIVEPQVE
                     DRENDIVAMFGDPDVAFTLPTLLNTGDIATYQMYFNNQSVLATPINMLIDPTVDVLQF
                     GLESTRVTIPLVAAQASMVATLLKVNIARPSIRVPVSYLYKIYAITPQLMLSMTQIEE
                     FLNKSRIENVIPELRYTSGDLLGYLQRGLDLFNMIEKPTTFTGLNMQGPLLDAHLICA
                     QYYALSAQLLAEGSLAFDFSGQGISLNVDRTPQLEAALGRMEALMDSRIIPLKKELWK
                     NDIISGDGAISATGIHNPQAIGRLGVINAATTRISTPMQRFIGRKR*"
                     /db_xref="UniRef100_I1TQA8"
                     /db_xref="I1TQA8_9CAUD"
     gene            complement(67474..69456)
                     /locus_tag="SR-VP_2-4_scaffold_141_5652861_prodigal-single
                     _92"
     CDS             complement(67474..69456)
                     /product="Uncharacterized protein n=1 Tax=Pseudomonas
                     phage Lu11 RepID=I1TQL4_9CAUD"
                     /codon_start=1
                     /transl_table=11
                     /translation="MKLNIALSKVPLSLAKLYVAGWNKQRYENLFLQFEHSPNKYRIY
                     LPLVGTEVNKKVKIPQKVLDEVQNQGYIIEDYLAGIAVKADDPKKKVKIGKLVAKQPL
                     VKKEFDNDPQRNASKNVKQWVVISRHPYDLSGMSFDRGWTSCMNIKTGEYKKHIRDDI
                     REGTLVAYLIKDTDKNINNPTARILIKPFYNGKHLMLSPESSRKVYGSAPRTFLDTIL
                     DWCAKVNKGLPKGVYKMPDSLYDDDSKGTIINYGVEDLDYLFKDVPEDQFAAFVQSVD
                     TKLLDAISKHKQWKNHYYLTVREAAMKNPNASTAVLAQGIKDEYTYVVRQAIGNPNIT
                     TELLKKAFNAKSSHYRMWVLQSPKIDQAIIQKALKDRVADVREVLFTNPVIPTDIMQI
                     GLKSKSVEDRCAAARNINCPAELLAQVVNDKNEYVRYHVAGNANATAEILTQLVDDAD
                     SEVRQEVAENPNCTAELLLKLVKDKHPRIRMKAADNANADLKVLEIAVKDPSELVRAG
                     VARNLNATPEMVETLSNDVDEFVIGYVVQRPDVTPDQLIKGINCIDFEILRAIYSNPN
                     LPASELIKGMKTKGSAVRKVIIENITAPIEVLKLGIKDKDANVRLACVESMKITPELL
                     LIAAKDPIARIKQAAKEHVKYPKKAEPSKKGKTKGK*"
                     /db_xref="UniRef100_I1TQL4"
                     /db_xref="I1TQL4_9CAUD"
                     /db_xref="dsl:Dacsa_1030"
     gene            complement(69453..70589)
                     /locus_tag="SR-VP_2-4_scaffold_141_5652861_prodigal-single
                     _93"
     CDS             complement(69453..70589)
                     /product="hypothetical protein"
                     /codon_start=1
                     /transl_table=11
                     /translation="MFNHHTTNLIFRGNSALSVTPDSLHTILTNRFRQIDTASLVPLI
                     WSRFGSGSYSKVVMSLANVCSPFSGYSTGYIGPPPKPCCPLNSHLLFTFATRLDTTYD
                     PQHLEYQQVTGRSIFWGSGNTPRKFLTIAINSVEASDFNLMHVHKNEVEYLYRVLGII
                     FRSCFMHYTAGEIYDLKNGQSPVPDNSPYYYHDQYFNMALSGIVRAPYWAWQFNKEIW
                     KLAPNVIPYKNLNPLLALYYFLFLTKLVRPDKPSYDGLSRLTGTVTGASMGIADVLVK
                     SLLSFTQYLNNPSDYQFEIVDLIAPNVLASLLYTGHSKITLNRSNYLENMKENTVALA
                     EQLRGSLVHGDLAQVFTPYTNVAQSILEEDSTLTNKLLNTAGVS*"
     gene            complement(70591..71859)
                     /locus_tag="SR-VP_2-4_scaffold_141_5652861_prodigal-single
                     _94"
     CDS             complement(70591..71859)
                     /product="hypothetical protein"
                     /codon_start=1
                     /transl_table=11
                     /translation="MKPTIHEQIRSARNVSEIQKFTDKIADSIKQCKHKVFNLSRSAS
                     RLVISMAAATPMTDDESIKISHTGVGPVKRASTPGKVNISQPTVTPVNAVLEKFRPPK
                     LSNVTQHTDVINELHDRSLELDSIEALLIQGFAGSRGQPAALKAIRTLKKSVDSLLQN
                     AFTSLAKVAESSLPKEVRALGDAVTEFLINNLDEKTYDNMTETAYVVRTSENLWHYTI
                     YVGIEGLKNEQGYVFDDYNVVLSAMIDQHKKVHYYLTTLADFRLPGKFPLGKEIKNAG
                     EIKTVLSIMLRHNDVINVLDKHPMPVSPAKSKSFTKIPGVADATVEDDILILKLTKKN
                     TPPTAVAEIVKQVIPMLKLLVGNKSRKLDIIWKPIAPGKVHSLHFILASVLKGAVTGI
                     SAEKLRDLQHALDLTDTEIEDIREALKHKE*"
     gene            complement(71907..72305)
                     /locus_tag="SR-VP_2-4_scaffold_141_5652861_prodigal-single
                     _95"
     CDS             complement(71907..72305)
                     /product="hypothetical protein"
                     /codon_start=1
                     /transl_table=11
                     /translation="MADQPLTQFHKSFEKPLAVATATYALNILLYMQRCPALEMEGVG
                     VKTISFLQNVRHVSEKYIQPYYENLTGIIKSLIRYASLEESCQKSGAYSKDRLLALKT
                     VKDNIARFEHPDDEDVLIYLQNMITMNRTT*"
     gene            complement(72413..73030)
                     /locus_tag="SR-VP_2-4_scaffold_141_5652861_prodigal-single
                     _96"
     CDS             complement(72413..73030)
                     /product="Surface antigen n=1 Tax=gamma proteobacterium
                     HTCC5015 RepID=B5JXX1_9GAMM"
                     /codon_start=1
                     /transl_table=11
                     /translation="MATNTRKRGGTKKVGGAKATVTKRAPKKTDAELAAAAKKAHGKK
                     TGKIKTDRKKSVAAKKATKKMSAAKLSVRARKAAKTRKPYQAKINKKISRTLKARYKS
                     GEIKRKSRKGGTKKAGTTKRGGTKKAGTTKRGGTKKAGTTKRGGTKRGGTKKAGTTKR
                     GGTTKRGGTTKRGGTKRGGTKKAGTTKRGGTKKAGTTKRGGTKRP*"
                     /db_xref="UniRef100_B5JXX1"
                     /db_xref="B5JXX1_9GAMM"
                     /db_xref="gba:J421_0456"
     gene            complement(73251..73496)
                     /locus_tag="SR-VP_2-4_scaffold_141_5652861_prodigal-single
                     _97"
     CDS             complement(73251..73496)
                     /product="hypothetical protein"
                     /codon_start=1
                     /transl_table=11
                     /translation="MYKRRTDAALKAAAKRARLIHEGRTHVDRERSRLAKLAVRKMSK
                     NDRHLRAVKAAKTRKAFQHQINKKIAVTHRAKHHGKH*"
     gene            complement(73508..74593)
                     /locus_tag="SR-VP_2-4_scaffold_141_5652861_prodigal-single
                     _98"
     CDS             complement(73508..74593)
                     /product="Uncharacterized protein n=1 Tax=Pseudomonas
                     phage PaBG RepID=S5VZM2_9CAUD"
                     /codon_start=1
                     /transl_table=11
                     /translation="MIKSGKGVIRRRHAKNYIDSQSDRRLQECVRPYQQQGLNALGVD
                     YFEVQLYQHILSTVVCTCKQTELPITHNQELPPNVVNPNSSTDDIIRIDYMRPLFGTR
                     SESLTNLDEESALEISLDDDEIIDDDGEPIKTSENLFSANPNCGICYRTGYIPGYVLY
                     GFDRKVLTTHSLSNTYGYHINKSTAPHTFNKQDEREGFVEFELTIPKYFKRVKYSVRN
                     NMDILFDEELYNSNGQPLTVQDLRFYAGRKFIIRVLAMDFTHAVLEFDLGVSTTHANI
                     AMMSKNLDWSMIDTLGNMNVILPMTIQEVQAQDFIYVPTRNQVLKVTDTPFLRTARDK
                     TLDWSCNTRICQPQEPAKRIHVGKYLP*"
                     /db_xref="UniRef100_S5VZM2"
                     /db_xref="S5VZM2_9CAUD"
     gene            complement(74680..75288)
                     /locus_tag="SR-VP_2-4_scaffold_141_5652861_prodigal-single
                     _99"
     CDS             complement(74680..75288)
                     /product="hypothetical protein"
                     /codon_start=1
                     /transl_table=11
                     /translation="MSMTRKRAQKQRKLVAANEKKQLKNALKVAHATVFDSVCFKVLA
                     PMIDQGYNENFIVISKLNVSHTKAVVMLHRFRVGLLDRLKAANRLPPQEHFNSLTGSI
                     LLHELADDTASYLLERCAALKKDGTIAEMFIEQIRIANEEFLQLVKSTGVVMLEGNED
                     KIKQSVTIVKMNLAVYIDMINKFSDLIVPKGVAYIKHNLVIL*"
     gene            75544..76860
                     /locus_tag="SR-VP_2-4_scaffold_141_5652861_prodigal-single
                     _100"
     CDS             75544..76860
                     /product="hypothetical protein"
                     /codon_start=1
                     /transl_table=11
                     /translation="MSKKTYLKDYELRLPTNKQNGKKLNSTLLILPHTDTLLATTGLV
                     TDVVSSNAYQLISKQLGFNVRRTDHKEFLRDVNTIANDKEVAAKIFNSVGQRIQIKDK
                     TSEYILNEQSSCNKVSAQEKVRHGSLCMREGAIDFYIKHLRYSLEEAIEFFNNNPTVM
                     FMTGTYEEELMDLNQSEINIQRFLNQARAILPKKWRECATNAMAVSEMCQDGKLHAHI
                     LICCPELASYKEELKKAWTHGHLDIKIGRYAIQRTANYLMKDELLLEEGEKVKVSDFI
                     RKGKSPRQVYLHPHVAEIKRRATFKVSIPLTNSSNVDMLHIVSTLGHCEYAHVEILQR
                     KKFTKLKTLQFYTSKITDYVPNATRDLFNYIFKSAAKQTQQRAEFIHSMYLKFLARKE
                     SIVNESARMMAELVDKYNDGVAYANQCFHKSIRPVQEPTFYTEPTG*"
     gene            77399..78337
                     /locus_tag="SR-VP_2-4_scaffold_141_5652861_prodigal-single
                     _101"
     CDS             77399..78337
                     /product="hypothetical protein"
                     /codon_start=1
                     /transl_table=11
                     /translation="VEESIKIKHTTDLEIRPRFTGTYNQSQVVMDMTKSIELPTNSAG
                     FHRAIGKLLRESIPFVIEEKIELPVMTEFGLFVTPFPNICLEYKELGRDKRVGGKWVT
                     VLCVDVWKMRERLVEEGVDRRYWRGLDKVNTGTVVWTIREAELAWCGCVIQKGLRKCR
                     IDKELEKEAGAQRCGQCGIKIETLYGGELAEEVIRGRDERTVKEMVRKTVTGACSMLM
                     ETCWVIKQNQRDRDRGKTLGVVRPSHNQYKHIVRLVKMKRKSRSGKPLAGPRRSPVGH
                     LRAATVKHLEDGREVEVSGCEVCGGPGSTCEYEVRV*"
     gene            78334..79224
                     /locus_tag="SR-VP_2-4_scaffold_141_5652861_prodigal-single
                     _102"
     CDS             78334..79224
                     /product="hypothetical protein"
                     /codon_start=1
                     /transl_table=11
                     /translation="MKQQANKKLARKPLARKPLARNWAGYLLTDLDLLAKFLTRQGLL
                     DARRKTETLAGLIDQADKLVLERMPQEACNWLSTCRQDDRSLISSDKSLVLEFESVHN
                     KCVVLVCKTNEFVNECKAKAVVGEWSPYGEQDLLVWPFVYQRQNHVWLPNRYGYSFAV
                     PQTVTEIACNSVMAETGSLESRIADCKQALDSHKQMEHKVVRCIAMDRFNLVEEPDVE
                     DPSDFEVGMCAWALRALVQKKCVNVDLVDVSPMPIPASQKKRPRAYFRYKTLTSADEV
                     HKSVVGTAVAAGDHFYWWPV*"
     gene            79262..79354
                     /locus_tag="SR-VP_2-4_scaffold_141_5652861_prodigal-single
                     _103"
     CDS             79262..79354
                     /product="hypothetical protein"
                     /codon_start=1
                     /transl_table=11
                     /translation="MFIEFFVILVLGIVGLLYAIYIESDHGSHT*"
     gene            79338..79523
                     /locus_tag="SR-VP_2-4_scaffold_141_5652861_prodigal-single
                     _104"
     CDS             79338..79523
                     /product="hypothetical protein"
                     /codon_start=1
                     /transl_table=11
                     /translation="MAHIHKRPDDDLLVVVLIMILVMISGIATLVYQDVTQTETYYCQ
                     ERSKGNWAGLDLDIDCN*"
     gene            79532..79693
                     /locus_tag="SR-VP_2-4_scaffold_141_5652861_prodigal-single
                     _105"
     CDS             79532..79693
                     /product="hypothetical protein"
                     /codon_start=1
                     /transl_table=11
                     /translation="MNCNDLNQGMSNLCYIFMAVMLALFIAAIVHLMVDPGDTSQLPH
                     DNYVAQGIQ*"
     gene            79690..80295
                     /locus_tag="SR-VP_2-4_scaffold_141_5652861_prodigal-single
                     _106"
     CDS             79690..80295
                     /product="Uncharacterized protein n=1 Tax=Acaryochloris
                     marina (strain MBIC 11017) RepID=A8ZK69_ACAM1"
                     /codon_start=1
                     /transl_table=11
                     /translation="MTIPVRLRLEVVPEQLHGRNLRALVTRSEWERCKKYVAKRSGKR
                     CEICGSHGPRWPVECHEQFVYRVPHTVKEMQQQLRDHPLAKIIVYKPTPARILEAYQT
                     YYGPQLGVQKLVGLIALCPDCHLAKHYGRAVAIGKAEQANRQLMKVNGWTNKMLDLYL
                     EFKRDQFELRTRMEWVQDLFWLCEQKEIAFDQATIDKLGIF*"
                     /db_xref="UniRef100_A8ZK69"
                     /db_xref="jeo:JMA_38750"
                     /db_xref="A0A0B5AX99_9BACL"
                     /db_xref="A8ZK69_ACAM1"
     gene            80417..81070
                     /locus_tag="SR-VP_2-4_scaffold_141_5652861_prodigal-single
                     _107"
     CDS             80417..81070
                     /product="hypothetical protein"
                     /codon_start=1
                     /transl_table=11
                     /translation="MNTSTTSGTPSKTRTPQHLDCLVMLREHAQHIDPDNQIACQQML
                     TDINNIDRLGTRHFNEFLHNKFNRFSCKHVTTHALLVKYAEHVLPDLPEVVTSVSDRI
                     YVQTKCCGACERSHLKLPVILKPNKAPFVYCPTTNKRIEVVLEGQQPVTTGVCLENLR
                     DAMYHTVFTVRSNDPLIVEQLVELKRKAVAATHALQKKIRRYKDSKPQPATHSRAWS*"
     gene            81159..81602
                     /locus_tag="SR-VP_2-4_scaffold_141_5652861_prodigal-single
                     _108"
     CDS             81159..81602
                     /product="hypothetical protein n=1 Tax=Chlorogloeopsis
                     RepID=UPI00031F8491"
                     /codon_start=1
                     /transl_table=11
                     /translation="MKILIFLLFFIPLSAVADQGPPTFFMEQQVIDKINRYRVQHHLK
                     ELVVDAKITQLARVHSYNLVHKHLANKHAGFNERARALMSYNLIGENVAYVYNAKDTV
                     QAAFDGWTASTHHHENILGDYNKTGVGVARSTHGDVYITQIFLSK*"
                     /db_xref="UniRef100_UPI00031F8491"
                     /db_xref="A0A0C1X9C5_9CYAN"
                     /db_xref="ava:Ava_1913"
                     /db_xref="UPI00031F8491"
     gene            81624..81881
                     /locus_tag="SR-VP_2-4_scaffold_141_5652861_prodigal-single
                     _109"
     CDS             81624..81881
                     /product="hypothetical protein"
                     /codon_start=1
                     /transl_table=11
                     /translation="VHGILVTYYGPTKDSNIIINFTSNQFEDDYLFYTVPNEGWQSLV
                     LKTITLLIDKGFTPIAVRETARPCFIITVQELKPLSKPVTQ*"
     gene            81893..82120
                     /locus_tag="SR-VP_2-4_scaffold_141_5652861_prodigal-single
                     _110"
     CDS             81893..82120
                     /product="hypothetical protein"
                     /codon_start=1
                     /transl_table=11
                     /translation="MHRLILLTILLAVAAAANATDKQEWYSKHHKQQLSFHDKQLLKH
                     QQSLIRQQLLDLNRGNKGQCVITYRPHLSNV*"
     gene            82113..82466
                     /locus_tag="SR-VP_2-4_scaffold_141_5652861_prodigal-single
                     _111"
     CDS             82113..82466
                     /product="hypothetical protein"
                     /codon_start=1
                     /transl_table=11
                     /translation="MFNQVPTVYGPTDIQTWDCDKELEPGLWVPARPCGPYLLSLWQR
                     LKVAWRVFTGQLDALDWDQYPKYVVDDLESGQLHVVTEQDVKRILEENQTNFVNYPES
                     IHWTSDDCPTIFSTG*"
     gene            82435..82776
                     /locus_tag="SR-VP_2-4_scaffold_141_5652861_prodigal-single
                     _112"
     CDS             82435..82776
                     /product="hypothetical protein"
                     /codon_start=1
                     /transl_table=11
                     /translation="MTALQYLALDKDPDPCTGLVFRACVSEFLDKRNSYVKTVRFTPL
                     IRSSCRCLKCSSLFDVYIDTIREGLFPIIPDEVVDQALYSLRLINESRDFETGYVDDY
                     DLEFFNLTLGD*"
     gene            82778..83080
                     /locus_tag="SR-VP_2-4_scaffold_141_5652861_prodigal-single
                     _113"
     CDS             82778..83080
                     /product="hypothetical protein"
                     /codon_start=1
                     /transl_table=11
                     /translation="MLQESELKTFLDNQLEAYKETDHTELNEDDCTQIRSNFLTLLEQ
                     KWKEDFRAHNRCFMVSVNRITNGDIHIRIDQYNPSLIIRTAFFELSRTQHWYRLIH*"
     gene            83083..83541
                     /locus_tag="SR-VP_2-4_scaffold_141_5652861_prodigal-single
                     _114"
     CDS             83083..83541
                     /product="hypothetical protein"
                     /codon_start=1
                     /transl_table=11
                     /translation="MKTNTLFPTVESTHYAMFKDEQLLYLFDSLEHEQQLLAMLDLYY
                     TKGYKYIQVLGNECVLFQKIATIAADHLRIDVNLFRDVYVLWMANEPNIELLGQNRLY
                     IETCTVLNNQHKGQVLVPQEVYDKLVYVLKHLDLEEHEVVRQFINLQLRE*"
     gene            83543..83836
                     /locus_tag="SR-VP_2-4_scaffold_141_5652861_prodigal-single
                     _115"
     CDS             83543..83836
                     /product="hypothetical protein"
                     /codon_start=1
                     /transl_table=11
                     /translation="MITRAALMLNINKIVQYYLKRNYVLNFALLNQIRLHIHKFLILR
                     LTEIADHEPVFMLQVIAPVPNMIKITVYQYDEHLVVHQDDFTININGKLFTLR*"
     gene            83839..83961
                     /locus_tag="SR-VP_2-4_scaffold_141_5652861_prodigal-single
                     _116"
     CDS             83839..83961
                     /product="hypothetical protein"
                     /codon_start=1
                     /transl_table=11
                     /translation="MDLSNWPLWLKIVLIVIVTIVCLPLAIIRDEFFNEDPRYR*"
     gene            84153..84677
                     /locus_tag="SR-VP_2-4_scaffold_141_5652861_prodigal-single
                     _117"
     CDS             84153..84677
                     /product="hypothetical protein"
                     /codon_start=1
                     /transl_table=11
                     /translation="MKELIIYLNGVYNIYNTESGLCVFEPGQDLKKIEGYIAEYYGGQ
                     GVKELHTNLRYIQEHGSSHFMQSTDLEITPLETIVQDNHCGLMGSSLSFHKFLEKYLS
                     RGLQFHDQHTEPLAHKQKPEVNLVMMEVLEANVPLEAQQAYADFQQAWNLLPDHVTHM
                     IFENVQKYLDLISR*"
     gene            84680..85006
                     /locus_tag="SR-VP_2-4_scaffold_141_5652861_prodigal-single
                     _118"
     CDS             84680..85006
                     /product="hypothetical protein"
                     /codon_start=1
                     /transl_table=11
                     /translation="MSVVPFPEQLDPNAVNAPEPATWLGKQLANETYVHQQPYSTLPS
                     TFTIGQNALLQLRNSDGEDIPVPCTVVGVSFSSSTVTYDIAIKIEGLDLYTILYNIDS
                     SSLSVV*"
     gene            85066..85167
                     /locus_tag="SR-VP_2-4_scaffold_141_5652861_prodigal-single
                     _119"
     CDS             85066..85167
                     /product="hypothetical protein"
                     /codon_start=1
                     /transl_table=11
                     /translation="MPVFAPDYYFKPNQKKVRQAFLTSIRRKAGAHD*"
     gene            85291..85872
                     /locus_tag="SR-VP_2-4_scaffold_141_5652861_prodigal-single
                     _120"
     CDS             85291..85872
                     /product="Phosphoribosylglycinamide formyltransferase {ECO
                     :0000313|EMBL:ADD08293.1}; Phosphoribosylglycinamide
                     formyltransferase, putative {ECO:0000313|EMBL:EDY37035.1};
                     EC=2.1.2.2 {ECO:0000313|EMBL:EDY37035.1};;  TaxID=439481
                     species="Archaea; Euryarchaeota; Aciduliprofundum.;"
                     source="Aciduliprofundum boonei (strain DSM 19572 /
                     T469).;""
                     /codon_start=1
                     /transl_table=11
                     /translation="MTNKAVVMLSGEGNTLQAILDNCENTKVVGVISNNPYASGLRRA
                     ELARIDTFGISRKFTDDEFADKLIAIMNALEKRHGQINIIVLAGFMKILQPAFLTFCQ
                     EQHIMVINIHPSLLPKYKGMIAKDIYPQVVADGEEKHGMTIHFVTDDVDGGPIIHQQV
                     FFTQGMDAKELEARTKELEQLYYPKIIDALAPL*"
                     /db_xref="B5IA70_ACIB4"
                     /db_xref="UniRef100_N9ALB4"
                     /db_xref="frf:LO80_04450"
                     /db_xref="N9ALB4_9GAMM"
                     /db_xref="2.1.2.2"
     gene            86216..86665
                     /locus_tag="SR-VP_2-4_scaffold_141_5652861_prodigal-single
                     _121"
     CDS             86216..86665
                     /product="hypothetical protein"
                     /codon_start=1
                     /transl_table=11
                     /translation="MKHPAIPPILPTLKTLMVIATVEYLKARGKKPHLHVSFRTLDEM
                     GGMLNLQREQPTVILNITSSAVIDMEIKDNKMYFGCTSRGECFNCIIPTASIISVFNP
                     DDKDGLRFNINDDVKTERAELEQYEKDNSLIRVEEQDNVTFVKFGKQ*"
     gene            86677..86958
                     /locus_tag="SR-VP_2-4_scaffold_141_5652861_prodigal-single
                     _122"
     CDS             86677..86958
                     /product="hypothetical protein"
                     /codon_start=1
                     /transl_table=11
                     /translation="MFQFLFNWLDRRKSQQEERDFIRGYNYAVIHLLYHRRSVDDIPC
                     NIIHQTPFDRGIRRAVFDLHQLQNNPQEIPVKVIKHSNVTYVNFGNKCK*"
     gene            86988..87287
                     /locus_tag="SR-VP_2-4_scaffold_141_5652861_prodigal-single
                     _123"
     CDS             86988..87287
                     /product="hypothetical protein"
                     /codon_start=1
                     /transl_table=11
                     /translation="MSFKTIDKIIQLNLDELYSKHCEINDSLSRSNIVKVITDYFNYL
                     FSTNAHWKVYGKFKVTCDETNNPEVLTQNNIPPIVSVLYCVPYNTKYTEYVPKKV*"
     gene            87310..87570
                     /locus_tag="SR-VP_2-4_scaffold_141_5652861_prodigal-single
                     _124"
     CDS             87310..87570
                     /product="hypothetical protein"
                     /codon_start=1
                     /transl_table=11
                     /translation="MKYLLIKQEGEEVVESGAELHICTNGSCKDLCCRPSCNCKTPRV
                     IRADDGHKFNVIAGEALITTYVKLGPTGNLLYNDMLSTKLDG*"
     gene            87563..88567
                     /locus_tag="SR-VP_2-4_scaffold_141_5652861_prodigal-single
                     _125"
     CDS             87563..88567
                     /product="Uncharacterized protein n=1 Tax=Pseudomonas
                     phage PaBG RepID=S5VZM0_9CAUD"
                     /codon_start=1
                     /transl_table=11
                     /translation="MAKTTIDTRDNREIIMEGLQSLGGYQKSAGDWQMVCCPFHHEKV
                     PSCGIYVSLVKPESLGRFHCFGCNKSGQWNEFATQTNLTPIAEWKNKHVQNTDIVDAN
                     MEESLLGSSSLTVNGILKQMGCPEAQPWPEHLDWRGFPGKVISRAGGYIALDNYIDSV
                     QLVFIVRYAGQVRGGVKAVYERVTKNQPGFITSRGPWVSKYGLLFLDQARTILQKREY
                     NFVFLVEGPRDALRLLCNGIPAVAALGAATMTSSKALMLSSLGVDRVYVMPDNDEGGK
                     TFWRTAKKALTGIVPAKRISLPESDKKIDPGNMSHKLLEELVDLLVERHSFIKRRTLI
                     *"
                     /db_xref="UniRef100_S5VZM0"
                     /db_xref="S5VZM0_9CAUD"
     gene            88564..88938
                     /locus_tag="SR-VP_2-4_scaffold_141_5652861_prodigal-single
                     _126"
     CDS             88564..88938
                     /product="hypothetical protein"
                     /codon_start=1
                     /transl_table=11
                     /translation="MNIRTQTGLYIIIYLLATFIMHLLPATPRIAYILPPGMFMVWMI
                     VASTSHAPSLSGTVKFYQITTRWTPPIVAATIAALGVFVYLYQCCAVSAYIFICTYFF
                     IIAIKLFFLYMDLVPLYSKPIL*"
     gene            88948..89151
                     /locus_tag="SR-VP_2-4_scaffold_141_5652861_prodigal-single
                     _127"
     CDS             88948..89151
                     /product="hypothetical protein"
                     /codon_start=1
                     /transl_table=11
                     /translation="MGPNISDSVFMSDIYELNPVGSSRIRYIVTGITPELVTLTYLNL
                     NPLHLSYTSFIAIQVLLKCYQTT*"
     gene            89133..89297
                     /locus_tag="SR-VP_2-4_scaffold_141_5652861_prodigal-single
                     _128"
     CDS             89133..89297
                     /product="hypothetical protein"
                     /codon_start=1
                     /transl_table=11
                     /translation="MLPDNLKQPVAQAIHLIVHGTESECSMFCQPVVKTMTYEYLQQF
                     YSKAEIPIPL*"
     gene            89294..89566
                     /locus_tag="SR-VP_2-4_scaffold_141_5652861_prodigal-single
                     _129"
     CDS             89294..89566
                     /product="hypothetical protein"
                     /codon_start=1
                     /transl_table=11
                     /translation="MIHRDSLGNELHPPYNMHGDNVVFIYPNQRRLAYGIVTSLADDH
                     AVIQHEPLDDGSSESCVPYAELTLDYRWYDYAPDVVINIDPCFPRE*"
     gene            89517..89870
                     /locus_tag="SR-VP_2-4_scaffold_141_5652861_prodigal-single
                     _130"
     CDS             89517..89870
                     /product="hypothetical protein"
                     /codon_start=1
                     /transl_table=11
                     /translation="MRRMLLLTLILASLASNVNALEWLAVPDTPVSITNLDFDTFKAN
                     HLIAFVSTSTESIDKNMGDRVYNLGDCATKSVIAIPLNSKVALFFPYKKDTVGAVLID
                     FVCVLAPPTSPKKTF*"
     gene            89945..90499
                     /locus_tag="SR-VP_2-4_scaffold_141_5652861_prodigal-single
                     _131"
     CDS             89945..90499
                     /product="hypothetical protein"
                     /codon_start=1
                     /transl_table=11
                     /translation="MITVTRKNYWGKRDSIIDEFESIERLYDYYKLVRGRYGLESLFS
                     HNPFELYKRNFTFHRTGEQSYFYDTHWCEPPEYCMVVYNENNIRLSRETLLGIFRKFD
                     KKHYCRMWRGMPGHKRNYRGHSYRPIRTYQERRESNNVLAEEGEPVWRARRNWVNLPN
                     VFDDVPHLDQNDRCWKRFRKTRWK*"
     gene            complement(90563..91144)
                     /locus_tag="SR-VP_2-4_scaffold_141_5652861_prodigal-single
                     _132"
     CDS             complement(90563..91144)
                     /product="Uncharacterized protein n=1 Tax=Pseudomonas
                     phage PaBG RepID=S5VV81_9CAUD"
                     /codon_start=1
                     /transl_table=11
                     /translation="MAKHSFITLKALEADKDSSSVWVINRTNPRGVLNISMPDNLGGS
                     VIMVIPVTWIPVDLTTQATKESLMKSPVFRRLVSGGNIGLIDEEQAQRIMESEDAKKE
                     AVRVYSAVQATEELMNSATSSPEVAKLTQEESGNISGFAMNIVGVDLDEDQIMTMIRG
                     QEGILTSADYKYIATNSPLAKVKEFCAESAVSA*"
                     /db_xref="UniRef100_S5VV81"
                     /db_xref="S5VV81_9CAUD"
     gene            complement(91155..91778)
                     /locus_tag="SR-VP_2-4_scaffold_141_5652861_prodigal-single
                     _133"
     CDS             complement(91155..91778)
                     /product="hypothetical protein"
                     /codon_start=1
                     /transl_table=11
                     /translation="MSTPNNKHQVIEEPPKQKKIDYDVLPAHTCPYNDWYRFKICGII
                     TCKNYTPITPCHCLDIDRVKTTGTKFISDAELRMYKFPKKKITTRFVSLRRKKAIERA
                     KYLIVLKQYIDFIKKKYEQQGECSPFVNGRYAQKAQTVYPLNVKILQFKNWMWHYLTD
                     EDVHEEFLEQYSGECKTFKIEQLLATTTIKYNKILKDIKQSTQLTQV*"
     gene            complement(91748..92278)
                     /locus_tag="SR-VP_2-4_scaffold_141_5652861_prodigal-single
                     _134"
     CDS             complement(91748..92278)
                     /product="hypothetical protein"
                     /codon_start=1
                     /transl_table=11
                     /translation="MDTLMVMSLDPGKNNTAFAVTQFDLRTGLRYKILETGMIESTLT
                     DLTCDVIPQLKRFKKEVNGIVKHYGANVIIAERFMNRGMMRGNSGEIISAMLGYLCSI
                     NIHHEWITAAQWKNVFNKHCYDLKTFYKEIPLVEHRIDASLIGIYGSSFFTPTNHFDC
                     IKDNIKKCRLQITNTR*"
     gene            92410..93339
                     /locus_tag="SR-VP_2-4_scaffold_141_5652861_prodigal-single
                     _135"
     CDS             92410..93339
                     /product="hypothetical protein"
                     /codon_start=1
                     /transl_table=11
                     /translation="MIESTLREFSSYYSECIKQEREVAPSNPDTLRVSGFPYCGLRHV
                     YQRMIQLPYVNSAASDYYTSVGTITHLVIQHALGYGRRIYGNWECVAEGCTGRRTFSN
                     INTCPICREVMSYKELIVNLRGVFPNLSPCHLDGIYRSREGLYYVLDYKTSSSKIIKQ
                     PDIDSYLPHIYNIAQIKAYCALVEQRFRVEIAGWILQYVARDNPMKIYRAIGESITEN
                     EKELILSKVETYSNHYGMVMNCKDYDTIKYLVENKPCKTPEQYQDEYKKFGGCPLAHI
                     CFERKRLMKELNRGWDEREDNFLTYMRPKNLKL*"
     gene            93377..94798
                     /locus_tag="SR-VP_2-4_scaffold_141_5652861_prodigal-single
                     _136"
     CDS             93377..94798
                     /product="hypothetical protein"
                     /codon_start=1
                     /transl_table=11
                     /translation="VANKYIQPVIPKSGFSFVLAGALYRNFGGYGVYIKYKRGPRYKI
                     TLKQVGPKYSWYVCPDRELVIVKNSQDSDAFYPYGDSFDEYVDLSLYNDSVCKNLGID
                     YIMTNFVHNNNASANRLRSTKSPEDRIQVMSDSGGLQLARGLKGIINPRDLVEFYNRN
                     VDAGMVLDLPLFFNDAEILKKAALQQRENTDVMMKYNKGVDLINIIHGRTEDERTRYR
                     DIVEDKRIDRIALGGMGKFKPVAGLNILYDIIEGRQAYKQHHILGVYSSLLIPLLVKV
                     SNSYTDVHITCDSTSHIQSAVNKAYHHQFDVYRKMDRVPIGDRKSMRNATRYLPCQCK
                     VCTTLKYTDMLAYGANSHLSELFAVHNGAEMARYVDSLQDICLNSSPHVYNEIVKKQI
                     GNNSELQEAMYGLEFIDIVNKHGLKAAKKKYAPYLNDRNDLIEYVPKHLEGFGSHQEP
                     MKLKKAEILKILSYMHEAVKDDL*"
     gene            94795..95049
                     /locus_tag="SR-VP_2-4_scaffold_141_5652861_prodigal-single
                     _137"
     CDS             94795..95049
                     /product="hypothetical protein"
                     /codon_start=1
                     /transl_table=11
                     /translation="MIVIAIDIDGTALEYPERVNDLFLRKDTVIILHTCRPEFLREKT
                     VKELADNGILYNALVMDKLKADHYIDDKNSNFNLTKLDLV*"
     gene            95046..95756
                     /locus_tag="SR-VP_2-4_scaffold_141_5652861_prodigal-single
                     _138"
     CDS             95046..95756
                     /product="7-cyano-7-deazaguanine synthase {ECO:0000256
                     |SAAS:SAAS00029421}; EC=6.3.4.20
                     {ECO:0000256|SAAS:SAAS00029421};;  TaxID=469592
                     species="Bacteria; Bacteroidetes; Bacteroidia;
                     Bacteroidales; Bacteroidaceae; Bacteroides.;"
                     source="Bacteroides sp. 3_1_19.;""
                     /codon_start=1
                     /transl_table=11
                     /translation="MKKIVLYSGGLDSFCLAHLVKPELLVYFNIGLPEQRIEIDHIKK
                     MELLGVLPAPIVYDTRFHLADTKLKNEVLPFRNLYFITAAFCYGDTIYLGKTASSRNL
                     DKDSTFAAKALDVLKYISQVPEKNPEGLLVENMQIVLPFDKKTKSTFLAEFLNKGGNG
                     HDLLLTRSCYRPYGQECGQCQSCIRKSIALINNDIPIEGLFITDPTEFYYKQYDDVLA
                     IGNPLVIEEVASAIAKVW*"
                     /db_xref="D7IT59_9BACE"
                     /db_xref="UniRef100_D7IT59"
                     /db_xref="6.3.4.20"
     gene            95805..96308
                     /locus_tag="SR-VP_2-4_scaffold_141_5652861_prodigal-single
                     _139"
     CDS             95805..96308
                     /product="Uncharacterized protein n=1 Tax=Pseudomonas
                     phage PaBG RepID=S5VM97_9CAUD"
                     /codon_start=1
                     /transl_table=11
                     /translation="MAEIPDTRTKRPFPKTKRAEAGLSCFKILKATPPYVKNKARDEL
                     VVKQLRTVWTKGGLRAVRAVAVNMTLRNPTPHVVTVIGLDAKSNPTTRLRKNQIPKIS
                     KQKRVQIDCDCADYLYTWEVALWTYGAAKIRRSNGEHPEVKNPGLVPGCCKHLTAVLK
                     LIRENEL*"
                     /db_xref="UniRef100_S5VM97"
                     /db_xref="S5VM97_9CAUD"
     gene            96312..97403
                     /locus_tag="SR-VP_2-4_scaffold_141_5652861_prodigal-single
                     _140"
     CDS             96312..97403
                     /product="RpoD subfamily RNA polymerase sigma-70 subunit n
                     =1 Tax=Pseudomonas phage PaBG RepID=S5VV64_9CAUD"
                     /codon_start=1
                     /transl_table=11
                     /translation="MVKHVECEELPVLTLEVEPNLTIENLTGGQIQEILDLLILQALT
                     PIVTNTNIFDIQIAYILGLVTKNRKRKLSALPRDEFISILCQYLTTKDVDKKIQLLEL
                     AKIERGFLYNFVVNVLKSLEGFLDLYQQSLICADSAESLRLEQKLIVKSKAIGCKVDK
                     VFCMYNQSRDYLELAYKFRNVIVSNYSKFAYKQAKIFCASKSKNFDFQDVWHNFLTAI
                     TKAIDKYDCSKGALTSYIKWWILNAQTSVSSQHGHEYGLAYLIPQVQRKSLAMKESKG
                     SVNFGVSLDDILNGSNSEVLLQNYVTSDSGLDGSIEQDEEAEIFKYLVKRADLNGGLA
                     RLYLDIAEYFSKKEKRKMVQIMKEQGTSE*"
                     /db_xref="UniRef100_S5VV64"
                     /db_xref="S5VV64_9CAUD"
     gene            97466..98197
                     /locus_tag="SR-VP_2-4_scaffold_141_5652861_prodigal-single
                     _141"
     CDS             97466..98197
                     /product="Uncharacterized protein n=2 Tax=Bacillus phage
                     B4 RepID=J9PQV0_9CAUD"
                     /codon_start=1
                     /transl_table=11
                     /translation="MIGKKFKTRNCGYVTVLRHVETGKLLVQFNDGTKVTVFKGNLIR
                     GEVKNPNMPAISRVGFIGVGKYNLSDKETLRIYHVWRMMLRRCYDAKTQERNPTYIGC
                     SVAKRWHCFQNFAADYEQMIGYGNIGWHLDKDILKRGNKVYSKRTCCLVPQNINKVLT
                     SNNINRGNLPIGVRLGRHGLYVAVCCIKEKQVKLGRFSSKVAAFNVYKLEKEKELKRI
                     AKQYKTQIDPKVYLTLFNYKVKITD*"
                     /db_xref="UniRef100_J9PQV0"
                     /db_xref="A0A0A0RNN0_9CAUD"
                     /db_xref="dmt:DESME_08995"
                     /db_xref="J9PQV0_9CAUD"
     gene            98217..99623
                     /locus_tag="SR-VP_2-4_scaffold_141_5652861_prodigal-single
                     _142"
     CDS             98217..99623
                     /product="Putative uncharacterized protein n=1 Tax
                     =Ralstonia phage RSL1 RepID=B2ZYC2_9CAUD"
                     /codon_start=1
                     /transl_table=11
                     /translation="VKIDDAKPKVGKESVRLNDILDMVKLPAGKWITVRLLDVSILAV
                     RQHWINIAAGKEKREVSIPKLCISFDPETEKDKPDIHCPYCDIKEGSVFYLANVLVRQ
                     LQEDEPAKKPKQTATETKTGVKDPGSKSWTPVQVLRITGTLMKKIQGLKELNKHKVKG
                     ETKRFPVAHSKYGVDLDIKHDPNAKGAEQYQVNLGEKVALDDDELKYLVHALDESILD
                     EMGRETEKEANAEVKRMEIIGDKDEDDDDDDGDLLGKKGKKGKPTAKKSSKKVVADED
                     EDDEDDEDEPPKRSKKAPPKKSKKVVDDDDEDDDEDDEDEDEDEDDEDDSDDGDEDED
                     EDEDEDDEDEPPKKSSKRPAGKSKAPAKKARKPVDDDDDEDDDDEDDDEDDEDEPPKR
                     GAKKPASKAKSKAPARSKRKSIEDEDDDEDDDDEDDEPPKRGAKKPASKSKAKAPAKK
                     SKRKSSDDDDEDEDDVPF*"
                     /db_xref="UniRef100_B2ZYC2"
                     /db_xref="B2ZYC2_9CAUD"
                     /db_xref="scu:SCE1572_12385"
     gene            99686..101371
                     /locus_tag="SR-VP_2-4_scaffold_141_5652861_prodigal-single
                     _143"
     CDS             99686..101371
                     /product="Protein RecA n=1 Tax=Pseudomonas phage PaBG
                     RepID=S5VZK4_9CAUD"
                     /codon_start=1
                     /transl_table=11
                     /translation="MVTKTRTTTRRAKKEVEEPVRKTRRAKTEEKPARKKRVVKEKVP
                     AKRRSKAEPDIEGVKQTGRSKRAPKQKIEEKSKRRSRKETIEASEVDEPTLKVFNPLA
                     NIDNDLDNLEKSYALTGTSMLPGEKRQTTGLLCLDLVLGGGIVPGWYTTFGPEQSCKS
                     TLTMWMLSACVETDIPVKAMWDYEGSCQGDYLEQMMKTYGLTVPLEQVLGVRNPKTQQ
                     WEVKPLVRPYNEITGEKFFDYLAKLERLLPDKKLMGDQWYYVYENTKPNKALVGDRYD
                     KKFFSKTGQLRVPAKDGKLQALILLDSYPAMLPEKQDVDDPGSSMAVQARMFADQLKR
                     VKGRMRSKRIAVLGVNQLRKVPMVMFGNPEQEPCGEALKFFSDCRLKVTPRALSGVPV
                     NGFKGKGMIMEEDSVTHDGTDKYRFIHVKAIKNKLSIPYLESWLRLWIEDATGEARGF
                     DPVWDCFYYLKQTGQLKGDGKKMTLELVKGPTFKKSLTWRGFKLLILGNAKERKETCI
                     ALGASKPFNLREFCRNQMDKGIGLDLYMANKSNVNKDKDSEEPEVNENGSDDD*"
                     /db_xref="UniRef100_S5VZK4"
                     /db_xref="S5VZK4_9CAUD"
                     /db_xref="sers:SERRSCBI_23636"
     gene            101346..101687
                     /locus_tag="SR-VP_2-4_scaffold_141_5652861_prodigal-single
                     _144"
     CDS             101346..101687
                     /product="hypothetical protein"
                     /codon_start=1
                     /transl_table=11
                     /translation="MRTAATMTKTDGGRKLYPHQVRAMKELRKRPNVEIPVIPTYVGS
                     LRNYLPYKRFAFSVITREQHPTYTVVTVQGVNECNGNLFYVFCRSFQAEHRIVEFFKN
                     HKGQLVGEYEL*"
     gene            101684..102373
                     /locus_tag="SR-VP_2-4_scaffold_141_5652861_prodigal-single
                     _145"
     CDS             101684..102373
                     /product="hypothetical protein"
                     /codon_start=1
                     /transl_table=11
                     /translation="MTEDKLKTLDVMIDIETLGVGQDSAVLSIAAVQFNRTDIYDCPN
                     LSITEEQQGRDTEKYPSKFYKPISLLNCLALGCVIDPSTAKFWECQENKEQLGNSLVC
                     NDSVYTVLSQLKTYLDGHCYQNIWAKSPTFDISILRSLGQRVGVDLGIDFRKERDVRT
                     EISDYPRFDVREISKQLKVVDSHNTMLGLHHPLYDCIIQIQAIQEVYALKRHPVVVPL
                     SKEQYEKEKVS*"
     gene            102373..102735
                     /locus_tag="SR-VP_2-4_scaffold_141_5652861_prodigal-single
                     _146"
     CDS             102373..102735
                     /product="hypothetical protein"
                     /codon_start=1
                     /transl_table=11
                     /translation="MDKPPNKTLRDMLLELTDMTPKESGMFRDIFSNYTALEIENMKG
                     NLDRLFNPTILEPGIETILPLDREHCGINSRFKAQRELDIVNMQNEILAELNELKSLI
                     EDLKKEYYVLIFLVNEYY*"
     gene            complement(102741..103502)
                     /locus_tag="SR-VP_2-4_scaffold_141_5652861_prodigal-single
                     _147"
     CDS             complement(102741..103502)
                     /product="Putative uncharacterized protein n=1 Tax
                     =Micromonas pusilla virus PL1 RepID=G8DD29_9PHYC"
                     /codon_start=1
                     /transl_table=11
                     /translation="MSRIRVSTLDFKKRARAIHGSKYNYSLVNMENRVNKKVTIVCKK
                     HGAFLQSFRSHLEGNGCHKCANSRRTGRPTPFTNEMYIERVKAVHGDTYDYSKLNYVR
                     GKKVIIICKIHGEFTQRYSSHLNGFGCFQCSKGPKSMLAITWLNKYVYSHRLKNVQHA
                     LNGGEYTIPGTRLRVDGYHARSNTIFEFHGSRWHGDPSKYKPYARPHPHNNKTTKQLY
                     KETLDREDYIKSLGYNLVVIWESDYKQGLSFSYKL*"
                     /db_xref="UniRef100_G8DD29"
                     /db_xref="G8DD29_9PHYC"
                     /db_xref="abk:LX00_14900"
     gene            103628..104533
                     /locus_tag="SR-VP_2-4_scaffold_141_5652861_prodigal-single
                     _148"
     CDS             103628..104533
                     /product="DNA polymerase I (EC:2.7.7.7)"
                     /codon_start=1
                     /transl_table=11
                     /translation="MTKKKNYEGRVLLCDGNNMLFRGHFATPKLTNHEGFVTSGIKGF
                     FNILIADLYKVDPTHVVIAFDLGGGKNWRKELYPEYKANRGKNKDNPEYLAAIAQIKP
                     LRKLLRATGFRVSGVRGEEADDIIGTLAVNFSKENFHVVINSKDKDLAQLVNQDVNMM
                     VSESRAFLNEKGIIKKYGVHPSQIIDFLALQGDKADNIPGIHKVGEKTAAKLLAQYKT
                     LKRIIKYKEELTPAMLANLEAVEDMFPLTKKLLKIRTDLRLKTTIESAKVPGRVADKV
                     TFNEMCEDLNLIQTRPQIIRVLKGR*"
                     /db_xref="fcn:FN3523_1668"
                     /db_xref="UniRef100_UPI000374E850"
                     /db_xref="88003722"
                     /db_xref="UPI000374E850"
                     /db_xref="2.7.7.7"
     gene            104536..104727
                     /locus_tag="SR-VP_2-4_scaffold_141_5652861_prodigal-single
                     _149"
     CDS             104536..104727
                     /product="hypothetical protein"
                     /codon_start=1
                     /transl_table=11
                     /translation="MTTKTGINLELEKKLLHRPHVSNTEALLAAISLTARTTLEKDFP
                     ELLPLNYFTSKEEEEQNGK*"
     gene            104717..105535
                     /locus_tag="SR-VP_2-4_scaffold_141_5652861_prodigal-single
                     _150"
     CDS             104717..105535
                     /product="hypothetical protein"
                     /codon_start=1
                     /transl_table=11
                     /translation="MANDLIPFVPDYTNLEFELLLAKRGLAAAIEQSQNMLADIQGEL
                     NKFTVEMDSIFKSEAAFLNKVRQDLLQKQLERRESGVELDLDEAMKNAEFRSRLEQNR
                     QHNANLSKKKVKRKSAGVVRLYRKIAARTHSDKTKDKMLIQLFTIAREAYDLNNYARL
                     EKVWFCISRNMTWNVVLLEEEVKKLQYDHNNVNNTLQEVINSEPFAMLRDYRSKIPFL
                     VDRSKQGYLQMVRKQIGEIVQKLRVLDPVNYPPPPPVFEVKFTVLTSKMTFTKL*"
     gene            105593..105832
                     /locus_tag="SR-VP_2-4_scaffold_141_5652861_prodigal-single
                     _151"
     CDS             105593..105832
                     /product="hypothetical protein"
                     /codon_start=1
                     /transl_table=11
                     /translation="MDNKRLIPVPKYTNLNRLRDLINSIAVTIEDLLLASGAVPIQDY
                     NHDDIYRQARPLAIRKYTYPQARIELQPVFISERK*"
     gene            105829..106173
                     /locus_tag="SR-VP_2-4_scaffold_141_5652861_prodigal-single
                     _152"
     CDS             105829..106173
                     /product="Putative uncharacterized protein n=1 Tax
                     =Methylococcus capsulatus (strain ATCC 33009 / NCIMB 11132
                     / Bath) RepID=Q603H7_METCA"
                     /codon_start=1
                     /transl_table=11
                     /translation="MRKDRLIHVPASSSPDDNLDDCFLVMAGTIEDSIISARAIPGKD
                     YSILDLYKLAEPFVLHKFKQPSSTMAITRGWIDPEYAEKQQRGVDAMEASTWKAKLAK
                     ETKKKGKKVNCK*"
                     /db_xref="UniRef100_Q603H7"
                     /db_xref="mca:MCA2829"
                     /db_xref="Q603H7_METCA"
     gene            106197..106568
                     /locus_tag="SR-VP_2-4_scaffold_141_5652861_prodigal-single
                     _153"
     CDS             106197..106568
                     /product="Uncharacterized protein n=1 Tax=Roseovarius sp.
                     217 RepID=A3W4X3_9RHOB"
                     /codon_start=1
                     /transl_table=11
                     /translation="VTNTFILILIFLFLVKHFIADFLLQTPYQFQNKHIWMHPGGIIH
                     ASLHIGATLMILGPLCGFTFDVILLSILEGILHYVIDWGKTNLNIKYNLQYNNSQFWY
                     MLGLDQLLHQLTYVAIIYILM*"
                     /db_xref="UniRef100_A3W4X3"
                     /db_xref="A0A0F2RSC1_9RHOB"
                     /db_xref="mcg:GL4_2360"
                     /db_xref="A3W4X3_9RHOB"
     gene            106578..107078
                     /locus_tag="SR-VP_2-4_scaffold_141_5652861_prodigal-single
                     _154"
     CDS             106578..107078
                     /product="Putative uncharacterized protein id=3363625 bin
                     =GWB1_Spirochaetes_59_5 species=Runella slithyformis
                     genus=Runella taxon_order=Cytophagales
                     taxon_class=Cytophagia phylum=Bacteroidetes
                     tax=GWB1_Spirochaetes_59_5 organism_group=Spirochaetes"
                     /codon_start=1
                     /transl_table=11
                     /translation="MPKKKGFTHESQDIVTVEWYTPSWIFECLGIDFNLDPCHPKKRL
                     PWIPVKHVYTIKDNGLVKPWSGRVWLNPPYSNQTGTWLAKMHHHRNGIALVFSRTDCQ
                     WYHDYIATSDAILFLEGRVQFVDERGKRRGSGSGCGSLLAAWGSSNVRALRGMKKFDF
                     GHLVEI*"
                     /db_xref="GWB1_scaffold_2343_19"
                     /db_xref="salv:SALWKB2_0481"
                     /db_xref="86113245"
     gene            107089..108141
                     /locus_tag="SR-VP_2-4_scaffold_141_5652861_prodigal-single
                     _155"
     CDS             107089..108141
                     /product="Putative metaldependent exonuclease n=1 Tax
                     =Pseudomonas phage PaBG RepID=S5WKH7_9CAUD"
                     /codon_start=1
                     /transl_table=11
                     /translation="MLNAVVASDFHIGGMKKVLRDPLAYQIREIDKVYKYALSNSLEH
                     VFVPGDLCHTPNMSDEELLAILTLLLTYDDSINTYYTLGNHDVESVKTSSLDVLAAIA
                     GMGFFKRFHVFKQPYVKKIDGVYVAFMPFPHMEVPVCKRPPLVFAHIETPGAIGDNGK
                     PLKSKEDQFVRQEGDFIISGHIHLHQYLKKKRFLYVGSLYQTNFGEQLPKGFLDIEAR
                     YSNGKLVVDYEQVNSKPNFVLETKVIESNEDWEQLSDSQQVRYKILVKEGLVVPKKVT
                     EQLKNICSVTGIAKTKVSTDDVAQTVGTTVQNLPTLKITTGLKQYLTHAGHDPENVVR
                     AQRLAKEVARSLGLMK*"
                     /db_xref="UniRef100_S5WKH7"
                     /db_xref="S5WKH7_9CAUD"
     gene            108362..108499
                     /locus_tag="SR-VP_2-4_scaffold_141_5652861_prodigal-single
                     _156"
     CDS             108362..108499
                     /product="hypothetical protein"
                     /codon_start=1
                     /transl_table=11
                     /translation="MDNKYKWYCAVAITAIIMLGFYFTIDNVLNRMEKMQEVSRQVIE
                     K*"
     gene            108744..109166
                     /locus_tag="SR-VP_2-4_scaffold_141_5652861_prodigal-single
                     _157"
     CDS             108744..109166
                     /product="hypothetical protein"
                     /codon_start=1
                     /transl_table=11
                     /translation="VYVLQLAKLAQLLADGQQPLEVIARSDNIQDLILLVHTELLDFP
                     IVSDTPATAVPQDRWTELNIVSETDSIPIARYYKKGSPLFDYAAPPDDKDWLALNIII
                     NMTTLEQRVREVQEAVRRKTIFEWNSLIENTIDVTVRQ*"
     gene            109163..110623
                     /locus_tag="SR-VP_2-4_scaffold_141_5652861_prodigal-single
                     _158"
     CDS             109163..110623
                     /product="Uncharacterized protein n=1 Tax=Asticcacaulis
                     benevestitus DSM 16100 = ATCC BAA-896 RepID=V4PR20_9CAUL"
                     /codon_start=1
                     /transl_table=11
                     /translation="MNVTLLPPNIIGDPEVVAMIQAFYSRSNMTIANRLRELGDNLPT
                     IKESLARHYIGYGHDSIGDCGNVAVFFEGVSMLFAKALEDNPLFNGQETSTRFISFAH
                     AKFIHPLEVGTSTVLKDVEHSWLEFYKSRVDKVIFRLRQQFPYIEYPSYTFKVWDTSV
                     QARAFDIMRAFLPAGITTQLSFYGSLRTLREALSMLSNHPLEEISQGSIVALRQLKEQ
                     YPFAFKSEKFDYQATKWLKDHALRTFYSDTSLSLLGFVKDLYQSETVVSDDTYMLNST
                     WSLKELKQLKLRWDLIREKGPVIDGPVYFPRHLLEMLSDRPKGFKVPFHIGQYGRFKM
                     SFMLDFGSFRDIQRHRNSNMSLPILTNEYGIHPWYLQQLNALDPVIYQEAINLINSNW
                     LTINDLGPMSMEELVELQYVQPMGMMVPVEISLALDEMFYIAELRSSKTVHPTLRPIA
                     QFIGRHLQILGFKVYMDEGPDGFVPYRGKQTITRVS*"
                     /db_xref="UniRef100_V4PR20"
                     /db_xref="thal:A1OE_186"
                     /db_xref="86858526"
                     /db_xref="V4PR20_9CAUL"
     gene            110734..111321
                     /locus_tag="SR-VP_2-4_scaffold_141_5652861_prodigal-single
                     _159"
     CDS             110734..111321
                     /product="hypothetical protein"
                     /codon_start=1
                     /transl_table=11
                     /translation="MSSIEHLSGLMLKRFEQIVTALEGLELEEIEEYEEDRGLLPIFD
                     IGITHSCLEGDGIDIDGEFDLGDDEVKFYMEDYLTPSLDDISGSCDGGASEEEQAAED
                     SYVMNCVLHYMRKAARTLKLDPDKVVKVDYHKIILRVNYPKYYFKVVVRPLKELITIK
                     LNKRHKLVKSNEVKHVTCKKRLHEDSRPYRQDSRR*"
     gene            111670..111762
                     /locus_tag="SR-VP_2-4_scaffold_141_5652861_prodigal-single
                     _160"
     CDS             111670..111762
                     /product="hypothetical protein"
                     /codon_start=1
                     /transl_table=11
                     /translation="MKEMVLFLIILALAFGLLIYGALKTDEHQK*"
     gene            111746..112402
                     /locus_tag="SR-VP_2-4_scaffold_141_5652861_prodigal-single
                     _161"
     CDS             111746..112402
                     /product="Thymidylate kinase {ECO:0000256|HAMAP-Rule
                     :MF_00165}; EC=2.7.4.9 {ECO:0000256|HAMAP-Rule:MF_00165};;
                     dTMP kinase {ECO:0000256|HAMAP-Rule:MF_00165}; 
                     TaxID=1262853 species="Bacteria; Firmicutes;
                     Erysipelotrichia; Erysipelotrichales; Erysipelotrichaceae;
                     Coprobacillus; environmental samples.;"
                     source="Coprobacillus sp. CAG:183.;""
                     /codon_start=1
                     /transl_table=11
                     /translation="MNIKNRFIVLEGMDFSGKTTIAKLLKPRLEDYGFDVVLTREPGG
                     CNVAERLREVLLSTKNEMTALTEAYLFMAGRNEHLLQTILPAINEGHVVICDRFLGSS
                     LVYQGVGKEIGFKKIMELFEPILYDPAIEVMLREHMQTFLFDISHGEARHRLEASGRP
                     LDRLDVTDYKSFTIQRDAYKQLPYASSLFQKNFYVLDADRPQTMLLATIMSILFGDQE
                     *"
                     /db_xref="R5RTB3_9FIRM"
                     /db_xref="UniRef100_B0N201"
                     /db_xref="scr:SCHRY_v1c00090"
                     /db_xref="B0N201_9FIRM"
                     /db_xref="2.7.4.9"
     gene            112399..113361
                     /locus_tag="SR-VP_2-4_scaffold_141_5652861_prodigal-single
                     _162"
     CDS             112399..113361
                     /product="Putative peptidase n=1 Tax=Pseudomonas phage
                     PaBG RepID=S5WBB3_9CAUD"
                     /codon_start=1
                     /transl_table=11
                     /translation="MKVAAGEYVLVKGIGNSDKPKLVKFLEQDGKECTGYLDIPLKED
                     DSKTASFLISDVICNLGKYPKAGQLYGVKIEPLRKTINHKYFGEIRIYHKLDDEKVER
                     LLHELKLFYSYLKQHGHLGIGYDIEVRNPQGKYEGYYKYMPKADRDILCVKPESGLEG
                     MQQILSHEHGHGMWHHRLTARLRNRWIKLYHTYVALMEATEDDLQQILDEIIAMGSIG
                     DYLKDAEPDTKDIIKACLRYIGQVHGLNKHHLETALSIQESIEDYWPTSSIDFSTKEV
                     IITDYARKSPEELFAETYSFWFLNRPLPKKVDNLLNDTLSKLVK*"
                     /db_xref="UniRef100_S5WBB3"
                     /db_xref="S5WBB3_9CAUD"
     gene            113363..114016
                     /locus_tag="SR-VP_2-4_scaffold_141_5652861_prodigal-single
                     _163"
     CDS             113363..114016
                     /product="hypothetical protein"
                     /codon_start=1
                     /transl_table=11
                     /translation="MDLQLWYANTVNFVRQFELEILGVLVIILMFIFPLNAAISLNLI
                     AFYGLIFIANDMILNRWYSFEAYEYNSIIDALYELTESIPFKYPAHIDFLLPKYLAAV
                     NIKGKLKLVRYLAWFDESQYATNFIRLNLKGNDIFAEYKTRVSVLPKGKFTLPYLTQF
                     FTSAKITGNQKRIDIVCIHIQIYFGTFGTEVSQSRKVSIVKRLQNCLEDSGGVAEIL*"
     gene            114055..114612
                     /locus_tag="SR-VP_2-4_scaffold_141_5652861_prodigal-single
                     _164"
     CDS             114055..114612
                     /product="hypoxanthine phosphoribosyltransferase n=1 Tax
                     =Maricaulis sp. JL2009 RepID=UPI000399F203"
                     /codon_start=1
                     /transl_table=11
                     /translation="MNMPNSAVVVSETAIQHIVKSLARTILYHHFGRGVNADPKLFLV
                     MANAALPFAADLFRELHEQQPDFQFYYEVLKPQSYDISTNTASHVKMSTPIDESLVKN
                     RSVIILDTVFDTGATVNYVYDEVMKCKPARLEVCIFIAKFLVIKGQRVDYFGTTADGD
                     AFLFGYGLDVNGLYRNIPEIRRVIV*"
                     /db_xref="UniRef100_UPI000399F203"
                     /db_xref="sdi:SDIMI_v3c08150"
                     /db_xref="33506397"
                     /db_xref="UPI000399F203"
     gene            114612..115751
                     /locus_tag="SR-VP_2-4_scaffold_141_5652861_prodigal-single
                     _165"
     CDS             114612..115751
                     /product="DNA polymerase III subunit gamma n=1 Tax
                     =Pseudomonas phage PaBG RepID=S5WKH4_9CAUD"
                     /codon_start=1
                     /transl_table=11
                     /translation="MTLLVKSLAVKYRPNTILGLVGQSNVVRQVTGMINIGAVPPAIL
                     ISGDTGCGKTTTSRIIARTVNCKNLDPETLAPCGTCQPCELGENSPDYLEVNVGDNRT
                     IEYIRSLIEGARAHPIVGNTRIIVLDEVHQLLAASANALLKAIEEPPPRTLWILATTN
                     PEKLLPTIVGRCTKLVLTKIKPEAMAKRIRVISKREGVDLRKFKGGEDIVNTIIDLSN
                     GQMRDAISILESALFAIKSGEDLDSDEIISQFLLTGDADYEQQASNLLVALYKNDLEG
                     LVKITRSAQNARALITKMRWIIQHLLDDWVGLARYTPYGANLFKERAKKLKITIRMNK
                     LIKIQYLLTEIECRFNTMSLEESVVFLSMLGNFVLTEKALGTEKD*"
                     /db_xref="UniRef100_S5WKH4"
                     /db_xref="S5WKH4_9CAUD"
                     /db_xref="trd:THERU_07545"
     gene            115755..118130
                     /locus_tag="SR-VP_2-4_scaffold_141_5652861_prodigal-single
                     _166"
     CDS             115755..118130
                     /product="Putative ATPase n=1 Tax=Pseudomonas phage PaBG
                     RepID=S5VV93_9CAUD"
                     /codon_start=1
                     /transl_table=11
                     /translation="VFTLHDLILKNVIYFKKATMILDKNPLTFVRGLNLDSDPFDPTS
                     NGAGKSLLFSCIANLLYFSPPSATRKNSKKELIQKDSENTLVFTDSKGVCYEITQTAK
                     RYDILEDGKDLKFTRMPEAEKFIRKIFPITEADFYTYCYLSTQRPHWVYDTNTNRLDQ
                     LTALFRLDTYDLMKVEFAKRLASVKTNEIKLAMLEQRLLEDRLRIKKLVKQKKESDTD
                     KDELKSLYTELDLEVKGLVKKSYDLNQVISTLTTLSKIEHELDALRKQYSYKKPPADM
                     YKQLVKERKLIRAVDKYQEEVKVYDKTVKAIQAKLDVLHVPNASVKTLKKQLDEICTR
                     LDEYEDNYERMKKAKYLYELQLKKVTQIESELDERLAELPKFDIEHDYGSDLAQCMST
                     LKLQDLLNHEHLDEDTNTCPVCLNEIDLDNIKQLVKRAKKQLPTLKSCTRAQNLTVQF
                     DAEKVKLKKLEVSDLDFNRLCTDIDVLRMDRNHIDSQIDVLRNYKELMAELNSVEEPI
                     KPKERPSLRLSLDEVDAQIELCSDILKHLEAKTRLLENDSALSSYRTVDAVEKVLSKK
                     RKELDTTDDLLVRARSQLAKLSEEIENLTLVASELTTVKKNAKKLEQDISELKPNVED
                     KQILDTLVKAYSTKGLKTLVANQICTLLETNLNYYRDLTFAEPFTFTVHASETGLSIM
                     VDRHNGVVSDVRNLSGAESNSFRLLFLLSILVLIPDERRLNVVVLDEPCSHADEVSRQ
                     IFLEKYLPALQEIVSHIYVITPHLSDNIEGSSLLVVKKENGKSTLHTKFPK*"
                     /db_xref="UniRef100_S5VV93"
                     /db_xref="S5VV93_9CAUD"
     gene            118176..118973
                     /locus_tag="SR-VP_2-4_scaffold_141_5652861_prodigal-single
                     _167"
     CDS             118176..118973
                     /product="Uncharacterized protein n=1 Tax=Pseudomonas
                     phage PaBG RepID=S5WBB7_9CAUD"
                     /codon_start=1
                     /transl_table=11
                     /translation="MAHTFGVCNSSPSVVAKLLIDKGIVETAGDIAIVPVGKTLAHKV
                     PTRYFIFIVSLSDLIRNLKVLNSANYKECAVFIFASPIRLSELTGVTYLDMMIDPAAK
                     GFGFKLTYNIDLVKYRANMRQSDEKQKQIARDSREHLTILTDSVKEGSLLTPLMTFIY
                     SLPNATLQTPVKIAVAKIISKGLPLTQLDKLIASTSDYVISEKAKSKLYNILQSDVGE
                     RYMSAFKQYHQTKKKKGSISLASIANKFNVSDYEIRYLLSVLEAVPK*"
                     /db_xref="UniRef100_S5WBB7"
                     /db_xref="S5WBB7_9CAUD"
     gene            118985..119311
                     /locus_tag="SR-VP_2-4_scaffold_141_5652861_prodigal-single
                     _168"
     CDS             118985..119311
                     /product="hypothetical protein"
                     /codon_start=1
                     /transl_table=11
                     /translation="MKQSEKDLPPIHIDLSGKCVPAQAASSSIKGDLRLAELDAFLHC
                     LEESLAQSEPDKCESKFGKFLARTINRIKQEFDINVLELEVRSTLDPKSNKLTYTFKF
                     NTKTQK*"
     gene            122814..123977
                     /locus_tag="SR-VP_2-4_scaffold_141_5652861_prodigal-single
                     _169"
     CDS             122814..123977
                     /product="Putative uncharacterized protein n=1 Tax
                     =Ralstonia phage RSL1 RepID=B2ZXQ4_9CAUD"
                     /codon_start=1
                     /transl_table=11
                     /translation="MSEQNETTLGETPEVMPTLRKALNTSFIRIAVRSLYDQQKIRIQ
                     IGNRITAAFRVKLGLEPSQAEEDDKEAKKLLDQIRAEFKRVTDGVKRITKNIKTDSLL
                     ITEYSELVLIDAYERQLEAEAQCEKVVNHELEDYAIWSEWLEPEVTGVGTKMAGVIVS
                     EIDIHECNSISALWKYAGLDVVVYEDKEGNVHEEGRSKKENHLVPKTYTNRKGEVTET
                     KGISYNPLLKTKMVGVLGDIFIKSNPHYKAIYDGYKHRLNNHPKHREVWSIVRFETII
                     DKTKKDKKGKPLKIDKVLETFKVFYDEDEAKLAWKQFKDDTGCDTKTHKLLLSGKTKG
                     HKHKMAVRYMIKEFLADLWTVWRKLEGLPVKGTYAEDVLGIHHHTEPLRNKAA*"
                     /db_xref="UniRef100_B2ZXQ4"
                     /db_xref="A0A0F9URK4_9ZZZZ"
                     /db_xref="B2ZXQ4_9CAUD"
     gene            124309..124740
                     /locus_tag="SR-VP_2-4_scaffold_141_5652861_prodigal-single
                     _170"
     CDS             124309..124740
                     /product="hypothetical protein"
                     /codon_start=1
                     /transl_table=11
                     /translation="MKKIPVKATTEKSNSTTTAKTSGRAKAPTKPVKEIKPTKVSKAK
                     PVVDDDEEEEVEASAADNFPGKIPTKVQIRALKIGDIIDCYYTDTEEVSREVVVQGCG
                     RKGELEDILTVPQVHWGTGDDEAVLPMNTDMWVLVGHIDFK*"
     gene            124836..125168
                     /locus_tag="SR-VP_2-4_scaffold_141_5652861_prodigal-single
                     _171"
     CDS             124836..125168
                     /product="hypothetical protein"
                     /codon_start=1
                     /transl_table=11
                     /translation="MKLGIVKTVAYENYFAMKKECRSIEELLFLILAQLDSEPVLRTG
                     LRQLAKAITFSNNPGILFDRESIDMLENMDDLLTGFSFYNQCGYSAAIARGYDDDVYF
                     IRRNEGGV*"
     gene            125168..125395
                     /locus_tag="SR-VP_2-4_scaffold_141_5652861_prodigal-single
                     _172"
     CDS             125168..125395
                     /product="hypothetical protein"
                     /codon_start=1
                     /transl_table=11
                     /translation="MAKSQVNFEGPQSFEAWKVYAEQRGCTVENGGGPFYVSTNNCRD
                     LCGSFFDSTVDLDEQVCEPKGWHNQMDIVAA*"
     gene            125478..126023
                     /locus_tag="SR-VP_2-4_scaffold_141_5652861_prodigal-single
                     _173"
     CDS             125478..126023
                     /product="hypothetical protein"
                     /codon_start=1
                     /transl_table=11
                     /translation="MNKNLMAALNLVVEHTRDNLPLDHVTHPEDVDDVPFYTINTERT
                     DLEAACTLIENYIARFTAIVSKEEQKLQSNTAMGRLKLADSLITVLQLIETCDEIKEV
                     VSPEIRDEDGGYLQEDLHVLVNNAVSLVNGCLITEKGECDWDVEDKLEAAGFLVCAGE
                     KDSFGWLSGIIQTSKGGIVYG*"
     gene            126016..126141
                     /locus_tag="SR-VP_2-4_scaffold_141_5652861_prodigal-single
                     _174"
     CDS             126016..126141
                     /product="hypothetical protein"
                     /codon_start=1
                     /transl_table=11
                     /translation="MVNKPDDAIITVIDLTEDGKESDIPFQPVKQLRMPKDVALF*"
     gene            126438..126932
                     /locus_tag="SR-VP_2-4_scaffold_141_5652861_prodigal-single
                     _175"
     CDS             126438..126932
                     /product="hypothetical protein"
                     /codon_start=1
                     /transl_table=11
                     /translation="MKLYIIAKQGNNQVLILTGFDTKGFPTFSTNLVKHHHSDAMIFT
                     DKDHAKEYLRTVKKYADVKICSFDVAVDAVSNEKKALFKQAQVYASQLKEKGIKRARI
                     IQYEQDDSSEALFVTNIVEVDFTAKWHYTPLTKAGRFSKWVLDCMQYTSQYMNPTKIE
                     IEVI*"
     gene            126941..127603
                     /locus_tag="SR-VP_2-4_scaffold_141_5652861_prodigal-single
                     _176"
     CDS             126941..127603
                     /product="hypothetical protein"
                     /codon_start=1
                     /transl_table=11
                     /translation="MDTNIITKPVLSEQECKCFIKEADNILRRVLSKNLAQFKKFEGV
                     YLPFRTKMAELGKTNVLQKGEPGCDKLYLLIVELEVIYLSKRFKTYSNKEWLFEFFLP
                     FLNKNLDPKFGKPDTFECEETKDTDFSINPKIIKARLTKFYGPDKAEGLWNMYSNMLK
                     EIVVTKLVKQNGEAYLVVPVGAFKVNLSNGSLRNTFDWTIGQWSYWKNFKYVRLMLEE
                     ED*"
     gene            127752..127982
                     /locus_tag="SR-VP_2-4_scaffold_141_5652861_prodigal-single
                     _177"
     CDS             127752..127982
                     /product="hypothetical protein"
                     /codon_start=1
                     /transl_table=11
                     /translation="MNRYDKNNNKYFNGHFAFENWKQFARDQGCSIRNIGCGAFVSED
                     RESNMLGLFDTKESEIYTNGDSPRGRHVIVGI*"
     gene            127997..128173
                     /locus_tag="SR-VP_2-4_scaffold_141_5652861_prodigal-single
                     _178"
     CDS             127997..128173
                     /product="hypothetical protein"
                     /codon_start=1
                     /transl_table=11
                     /translation="MTTLQQPTKIINSILRLRDDMAQRVQFNQDEHAQEMLTKLNACL
                     YDNYPQIPKPEYVQ*"
     gene            128170..128475
                     /locus_tag="SR-VP_2-4_scaffold_141_5652861_prodigal-single
                     _179"
     CDS             128170..128475
                     /product="hypothetical protein"
                     /codon_start=1
                     /transl_table=11
                     /translation="MKTLTAKQRTVCEVVVIVITALTLMVDGYLAKTLLNVCVPHSMT
                     LINIAGFHCTLCFGVIFVACYSPVLYVSFLVFRWAYRNLLKLSTQYYIQQNFKDLGL*"
     gene            128531..128809
                     /locus_tag="SR-VP_2-4_scaffold_141_5652861_prodigal-single
                     _180"
     CDS             128531..128809
                     /product="hypothetical protein"
                     /codon_start=1
                     /transl_table=11
                     /translation="MTKVKKVATLKIESATVKHGVFIKYINVTDLAQFIKDNNIFINK
                     VEATPITDEEAKVNAERFMLFLSHHESLYMSTDAPWDEMREYKLTVLV*"
     gene            128809..129198
                     /locus_tag="SR-VP_2-4_scaffold_141_5652861_prodigal-single
                     _181"
     CDS             128809..129198
                     /product="hypothetical protein"
                     /codon_start=1
                     /transl_table=11
                     /translation="MAIPSDSQTIDSDPLLQLLNSLQQVFKQQPFAALNEVHLASLLR
                     SEILLSEGEDLDLRNKPTYENIITVLNKILSSSFVQITYNHKWVANMTKALSPNQIDC
                     GQKFKYGAIIVLQQAVQSIPIARKNRI*"
     gene            129213..129794
                     /locus_tag="SR-VP_2-4_scaffold_141_5652861_prodigal-single
                     _182"
     CDS             129213..129794
                     /product="hypothetical protein"
                     /codon_start=1
                     /transl_table=11
                     /translation="MKSLTNAVKYLSATVQMQELLSDPEQCKGLCRKFKAARQFDLSE
                     QNLKESLALNKAVLGFLTDDDNTLVATTKDRIENVSVPVVVMENLGRIKLLYLVVPGE
                     LDGELVADKVVYIFSSTLAKGSDLSMVPLKLLIQISDRVIVTILNIVSPFKDGRKVGD
                     IYMKAAEITASVICDMLVDPGTPRFMFDMPRCA*"
     gene            129838..130137
                     /locus_tag="SR-VP_2-4_scaffold_141_5652861_prodigal-single
                     _183"
     CDS             129838..130137
                     /product="hypothetical protein"
                     /codon_start=1
                     /transl_table=11
                     /translation="MKNEDRIEKSLQHWMGRAEHSIVNAEEGIKYLRELMQEYRNGEH
                     TTATFLHLYTQKVNQMQTQLLNGIALCGNANLVHSYARPNPNHVQIKHAIEWKQS*"
     gene            130134..130649
                     /locus_tag="SR-VP_2-4_scaffold_141_5652861_prodigal-single
                     _184"
     CDS             130134..130649
                     /product="hypothetical protein"
                     /codon_start=1
                     /transl_table=11
                     /translation="MKLFLHQTPNDAPASKPHSPLMASLESNPMRNGYIAEQALNDVG
                     QGHTVLIAFSSDDYIDNLQRNLNSVLTKPVANKLTANQTGKERVASIQSIKDGDTKII
                     LTTVPMLGHGFNVPFTAYYKVVPEPEQFICKKNLPPLIRLFVDAGNQYLRAQAETRIL
                     DFQKLGYVIEE*"
     gene            130659..131081
                     /locus_tag="SR-VP_2-4_scaffold_141_5652861_prodigal-single
                     _185"
     CDS             130659..131081
                     /product="hypothetical protein"
                     /codon_start=1
                     /transl_table=11
                     /translation="MNNPLITVTDLTIDITRVLNSELGIAHLSLIPSDHSLGSWWLDQ
                     QHQGNTWFYFNRLFVAKKIRGRGIATEIMQQIIRIADEKQITIYCPVNPYGHLNLRQC
                     IKFYSKYGFEQIGERTVIRKPVAVEATDTACQAMLKIA*"
     gene            131181..131378
                     /locus_tag="SR-VP_2-4_scaffold_141_5652861_prodigal-single
                     _186"
     CDS             131181..131378
                     /product="hypothetical protein"
                     /codon_start=1
                     /transl_table=11
                     /translation="MTTILYIAPVTHHEHSKDDAPCTFVGHSRNPIPRKKIKLDPKAH
                     KHGPVHVFSREEITAYCALQA*"
     gene            131407..131595
                     /locus_tag="SR-VP_2-4_scaffold_141_5652861_prodigal-single
                     _187"
     CDS             131407..131595
                     /product="hypothetical protein"
                     /codon_start=1
                     /transl_table=11
                     /translation="VTYTTKFLLSWMTVNKISLGLAALAGFSILLVAMVYLRFFGAPQ
                     VKKWLMGKPRPSKYWDRD*"
     gene            131645..131899
                     /locus_tag="SR-VP_2-4_scaffold_141_5652861_prodigal-single
                     _188"
     CDS             131645..131899
                     /product="hypothetical protein"
                     /codon_start=1
                     /transl_table=11
                     /translation="MSTLNNIIACIILLSAFQIKADAINGIDTQVIYGAIMQGALNNG
                     VNVIVAKPANPIPTTYIPPSTIVTAAAPTIYSIGGHPVVK*"
     gene            131955..132272
                     /locus_tag="SR-VP_2-4_scaffold_141_5652861_prodigal-single
                     _189"
     CDS             131955..132272
                     /product="hypothetical protein"
                     /codon_start=1
                     /transl_table=11
                     /translation="VDKFDKLMLGIILLALIIAIVATAVFVNRVNDRVKQTPILRYGL
                     DITRCTRATPNGITLKPDEACIARLQAEAMLALGNKEQAKEVMCGSQLVMQAFKQLKQ
                     ECK*"
     gene            132283..132510
                     /locus_tag="SR-VP_2-4_scaffold_141_5652861_prodigal-single
                     _190"
     CDS             132283..132510
                     /product="hypothetical protein"
                     /codon_start=1
                     /transl_table=11
                     /translation="MPVGTVPVGTKVKVTTKYVKSICYHVITKELTDMQPDDVLTIRI
                     IQHYPKETYPTFWFDEIKRPLNGLFLEVVPE*"
     gene            132740..133009
                     /locus_tag="SR-VP_2-4_scaffold_141_5652861_prodigal-single
                     _191"
     CDS             132740..133009
                     /product="hypothetical protein"
                     /codon_start=1
                     /transl_table=11
                     /translation="VKCLHSGYCCIYLDVIIVDDPELGPVPDNLKHKPSGKVCQHLAG
                     LGPGQYSCSVHERPWYKETPCAAFTQVEFEESNCRLGNYVLNNVK*"
     gene            133017..133760
                     /locus_tag="SR-VP_2-4_scaffold_141_5652861_prodigal-single
                     _192"
     CDS             133017..133760
                     /product="hypothetical protein"
                     /codon_start=1
                     /transl_table=11
                     /translation="MTKKVMKLIAVLLLSIPVVAFARPNNCSAGDFSGTWVSQGLRRC
                     EIVLNANGQLVSGSCSGQVNGKPIVLPIGNDMMVQPQASASLSTGERLTRTVTPATSN
                     WFRFYTTQTRHDCEFGARITQVASQSFVSGCDPSATFCSARTPIQTFSTLAEVNYEGV
                     MNTDGTSMVLVFRGIAQDLGYSVVGNSAPPGAVNGNPGGNSSSGVVGGNPGPGRTVGN
                     PSTYKTAVGSYFGSTSALDTIPIVFTKVF*"
     gene            133845..134168
                     /locus_tag="SR-VP_2-4_scaffold_141_5652861_prodigal-single
                     _193"
     CDS             133845..134168
                     /product="hypothetical protein"
                     /codon_start=1
                     /transl_table=11
                     /translation="VKRKRLEPEVLLAIALLYKDTVGVYRRVNPPLKGKQVLTVEELD
                     KIMHILLYTLGEDTPERSTVEMRIKSALSKRLGTYRVNEMRNIFTLIGVLSESDKTWL
                     YDVCN*"
     gene            134301..134519
                     /locus_tag="SR-VP_2-4_scaffold_141_5652861_prodigal-single
                     _194"
     CDS             134301..134519
                     /product="hypothetical protein"
                     /codon_start=1
                     /transl_table=11
                     /translation="MTNDDMSKAVERAIIVQLTEEEKAAVYALFKKYHTDNKRDVTGI
                     ANYIEQFKELDYAAWSEVCDLNLGEGDE*"
     gene            134512..134823
                     /locus_tag="SR-VP_2-4_scaffold_141_5652861_prodigal-single
                     _195"
     CDS             134512..134823
                     /product="hypothetical protein"
                     /codon_start=1
                     /transl_table=11
                     /translation="MSDFTIKDFEPSTNVCTKQLKEVLYRGARIMVPVEAQVVATDEN
                     GVVFSYNCRVTTVEGVNAGEDDLGYWISSDPNFTYADDYWWYIGTAVYEGDWHDSAVE
                     V*"
     gene            134827..135135
                     /locus_tag="SR-VP_2-4_scaffold_141_5652861_prodigal-single
                     _196"
     CDS             134827..135135
                     /product="hypothetical protein"
                     /codon_start=1
                     /transl_table=11
                     /translation="MDGFDISEFTPYDEHLNQELKTVDYFGTEVRVPVSAICIATDEN
                     GTIFSYDCNVKTVEGVKDREEAGYWISEDPTFSYNDAHWYYVGTAIYEGDWHSSCKVL
                     *"
     gene            135178..135555
                     /locus_tag="SR-VP_2-4_scaffold_141_5652861_prodigal-single
                     _197"
     CDS             135178..135555
                     /product="hypothetical protein"
                     /codon_start=1
                     /transl_table=11
                     /translation="MESIYLEKLKELFILTAAQAKGAEAAYKNELMDIIWRVLSGMNI
                     YKNDYVQFSKDNFVSDFAYRSYYIDLDKDGDSRVTFRGSRILKSGEPSKHDDYVYECS
                     ISEVRKCLRKLPKPVKKSRSKKS*"
     gene            135587..136021
                     /locus_tag="SR-VP_2-4_scaffold_141_5652861_prodigal-single
                     _198"
     CDS             135587..136021
                     /product="hypothetical protein"
                     /codon_start=1
                     /transl_table=11
                     /translation="MRKKNTDTEFLTVKKGPLVIKNDSGAIRMSIITVDGRPMYDFRQ
                     FYRPRGSNDWLPTGKGFTVPLNLGLKATSLFKKFAKETADYSVDDEPDSITKPVAKKK
                     IKSFTKDGVPVQDAKDWRAENPLPKKKVEAAAIKRKVKRPNI*"
     gene            136057..136200
                     /locus_tag="SR-VP_2-4_scaffold_141_5652861_prodigal-single
                     _199"
     CDS             136057..136200
                     /product="hypothetical protein"
                     /codon_start=1
                     /transl_table=11
                     /translation="MNNIIRQFIKVMYTQMMDRAHKRYIEDSRYYTIKTSSQRYDART
                     DAA*"
     gene            136190..136738
                     /locus_tag="SR-VP_2-4_scaffold_141_5652861_prodigal-single
                     _200"
     CDS             136190..136738
                     /product="hypothetical protein"
                     /codon_start=1
                     /transl_table=11
                     /translation="MLRRRNGNALQTLLTSKNGNKNRIPFINQIFYGHTTMNTNSKNK
                     LQPNSTIWTLEFIIYVFVMLQYVIVKGDILGTYNANEWSTTGVRPPHLLDLSSKKAEK
                     LIKKAIKKQLMPLLSVSPFKDNLPSVGGIYDALYRVIRTSEYKGGSMSQQELDKHITR
                     NHLLRQGAALASFISPLVSVIE*"
     gene            136744..137025
                     /locus_tag="SR-VP_2-4_scaffold_141_5652861_prodigal-single
                     _201"
     CDS             136744..137025
                     /product="hypothetical protein"
                     /codon_start=1
                     /transl_table=11
                     /translation="MTHLSPSKLLETAIKALGLDHTLLVIYNIMEVKLRDTNTPQLFK
                     IASEHGFLPKHFIDTCHQLKRLGFLKYLFSNGYHYWEIIPFDTEGPGGI*"
     gene            137304..138566
                     /locus_tag="SR-VP_2-4_scaffold_141_5652861_prodigal-single
                     _202"
     CDS             137304..138566
                     /product="PREDICTED: nucleophosmin-like n=1 Tax
                     =Oreochromis niloticus RepID=UPI000393D4D0"
                     /codon_start=1
                     /transl_table=11
                     /translation="MRPPDAASYGRSAFWNGGHTKKSLDIRRFSCYNMSRDATPSPRA
                     TGLEIITQLKIRPPIMNHNSPKKLRSVTEAYNCKHAEPKRRTVSEVYNGCAAVNTKSE
                     QERELEFRTRKAIHMAARKANCVRESFNPKNPAATQIKLNQINSDLQITIADLKREYK
                     KSEIVMTTSTNKSNRTVKSAANKSNSKLITPATGNRIMKSKTTKRPATVVKNKPAAKV
                     VGKIKRAVTTEMNVKTKAVAADALILTAEQRKALGLAKGEQITKLTRAQRRKLRALEK
                     VPAAKTVKRPGKKVVVEDDLEDDDDLIDDEDLEDDEEDFDAVDDDADFDDDEEEEEVK
                     PARRSRKAKVADEKPARRSRKAKVADEKPARRSRKDTAETSTRRSRRNNTEAAGESVK
                     DLKAQVRALTKQLNAAERKLDRIANLAS*"
                     /db_xref="UniRef100_UPI000393D4D0"
                     /db_xref="asg:FB03_01400"
                     /db_xref="A0A068NHF7_9ACTO"
                     /db_xref="UPI000393D4D0"
     gene            138647..138985
                     /locus_tag="SR-VP_2-4_scaffold_141_5652861_prodigal-single
                     _203"
     CDS             138647..138985
                     /product="hypothetical protein n=1 Tax=Ruminococcus
                     flavefaciens RepID=UPI0001C37339"
                     /codon_start=1
                     /transl_table=11
                     /translation="MATIKKTTKPVTAASKKIAVSKKVQTAANKKTTVSKKPVAATSK
                     KPSTGNRKQTTVTKKTTTTSNKKPVVANKKPVLTVKELKAQVRALTKQLKAAERKNAK
                     LKAGLQKLIK*"
                     /db_xref="UniRef100_UPI0001C37339"
                     /db_xref="A0A074WLV6_9PEZI"
                     /db_xref="UPI0001C37339"
     gene            139407..139559
                     /locus_tag="SR-VP_2-4_scaffold_141_5652861_prodigal-single
                     _204"
     CDS             139407..139559
                     /product="hypothetical protein"
                     /codon_start=1
                     /transl_table=11
                     /translation="MSEQQRIIRYVSLTYGELSGFKKINPEAREVARPMPYAPLVWIF
                     ACTKIE*"
     gene            139567..139977
                     /locus_tag="SR-VP_2-4_scaffold_141_5652861_prodigal-single
                     _205"
     CDS             139567..139977
                     /product="hypothetical protein"
                     /codon_start=1
                     /transl_table=11
                     /translation="METRPKSAAEVAKKIASLFPNNGGYAQLVVDLASLRKWAARPCE
                     QTFLLVVSGMLQKVKGVYPIAGIIFPTYDSFTATNTSAVLHHITNDCFDGIEQTMEEI
                     YPTGLQLSIKTTITNHTDNSGIEYNLFHMKKVLQ*"
     gene            139974..140132
                     /locus_tag="SR-VP_2-4_scaffold_141_5652861_prodigal-single
                     _206"
     CDS             139974..140132
                     /product="hypothetical protein"
                     /codon_start=1
                     /transl_table=11
                     /translation="MRYLMGFLVACSAVMIYLMETAPEGYEDENGFHYGPEPFDKKDL
                     FKEQQDKD*"
     gene            140193..140702
                     /locus_tag="SR-VP_2-4_scaffold_141_5652861_prodigal-single
                     _207"
     CDS             140193..140702
                     /product="Singapore isolate B (sub-type 7) whole genome
                     shotgun sequence assembly, scaffold_19 n=1
                     Tax=Blastocystis hominis RepID=D8M2M8_BLAHO"
                     /codon_start=1
                     /transl_table=11
                     /translation="MGRPRKVKTVLEVAQMIYDSIMRLKRVPNSPALLRFGYNQLLEW
                     GNVTCDPEFLERVQHAINLIYPALSDKPEVLISRLGSTVYVIVSPEAIIDILSKPTGT
                     QPLAGSHNKRQAAAAAKIKEEEDDEEWDDWDEDEDEDDEDEDDVEDDEDEDDVEDDED
                     EDEDEEDDE*"
                     /db_xref="UniRef100_D8M2M8"
                     /db_xref="D8M2M8_BLAHO"
                     /db_xref="scl:sce2028"
     gene            140765..140932
                     /locus_tag="SR-VP_2-4_scaffold_141_5652861_prodigal-single
                     _208"
     CDS             140765..140932
                     /product="hypothetical protein"
                     /codon_start=1
                     /transl_table=11
                     /translation="MIYLILFVITILFIVWTYYEGGKVPTHDSDNTLYKPAGTIYLGS
                     AAGSQAKEPPI*"
     gene            141000..141971
                     /locus_tag="SR-VP_2-4_scaffold_141_5652861_prodigal-single
                     _209"
     CDS             141000..141971
                     /product="hypothetical protein"
                     /codon_start=1
                     /transl_table=11
                     /translation="MSNETQIPLSLQDQHAAVAASGDPLEVLIAAEEQEQQVEEEVVA
                     ENTGANISLVTAVLMVTASLGSRKFLAGKRDLKSVDSPYGLVNLYSPLQRQNTDKDPS
                     SVDGAARMALFKAAELVDDLNGQNLHLLGDELQIVANLQGIVGKIVREIELELPFEDD
                     TQIKGIVVDEDSDEPITASLYMRDMVRIRGWVHHDENGADEVFGQYNIVINVIVDGGV
                     FYDHKDPHKYVLMIQSVLKRIQKQAKNGLTVLSGVLLPSKELMQKPIYEMFGILTSES
                     EEYEYDMLTRDELILNGGDTNWAPHTKAQVINDLLPLGGDNLLIKVI*"
     gene            142038..143297
                     /locus_tag="SR-VP_2-4_scaffold_141_5652861_prodigal-single
                     _210"
     CDS             142038..143297
                     /product="Uncharacterized protein n=1 Tax=Bacillus cereus
                     VD146 RepID=R8ND16_BACCE"
                     /codon_start=1
                     /transl_table=11
                     /translation="MARNNRNQGNIVSKRGNKKAEPELTARQKRALARKEAAAAESKT
                     SRRGSKKAEPELTARQKRALAKKEAEAKTSKRGNKKAEPELTARQKRALAKKEAEAKT
                     SRRGSKKAEPEMTQAEKRAARRAARKAEQATVSSKSKRGGKKEPELTARQKRALAKKQ
                     EAATPVKRASKQVQKPSRRGKKDEVSGTSTVCVLGRSRVLVTGTLVTLGDDSLQILVK
                     QARSRSSEIATYPLRDVICLTGSVGERVELWVFTHFMEVYSGTVESLNDGLLQVTTPQ
                     GVVHLLNTVNSAGLEIKLSDPSEVAVEDDEEEEDEEFDPEAEDEEEDEESDDESDDED
                     EDEDEDFESDDEDEDEDEDEDEDEEEEDEDFESDDDEDDDEDDYEDDDDEDEDEDEDE
                     DESDDDEDEDEDSEDDDDDVDFEDDEE*"
                     /db_xref="UniRef100_R8ND16"
                     /db_xref="bwe:BcerKBAB4_5427"
                     /db_xref="M3ZDN7_XIPMA"
                     /db_xref="R8ND16_BACCE"
     gene            143436..143876
                     /locus_tag="SR-VP_2-4_scaffold_141_5652861_prodigal-single
                     _211"
     CDS             143436..143876
                     /product="Putative histone H1 protein n=1 Tax=gamma
                     proteobacterium IMCC1989 RepID=F3LIZ3_9GAMM"
                     /codon_start=1
                     /transl_table=11
                     /translation="MSTPTPKKALSKITSALNKATQSIAKSLELIDKNLTVINVLKSQ
                     ITELQTESDSAKPAAKAKPAATEKPLSKRAQRRADRAVKLEASKKPDKPAKATKPVKA
                     AKAKPGADKVVVDPKAVKPAKAKTVKSKTDKASKSKSKKPVAAE*"
                     /db_xref="UniRef100_F3LIZ3"
                     /db_xref="gbm:Gbem_2317"
                     /db_xref="87004249"
                     /db_xref="F3LIZ3_9GAMM"
     gene            143961..145871
                     /locus_tag="SR-VP_2-4_scaffold_141_5652861_prodigal-single
                     _212"
     CDS             143961..145871
                     /product="DNA gyrase subunit B (EC:5.99.1.3)"
                     /codon_start=1
                     /transl_table=11
                     /translation="VVQTRKSQNKSTYDENSITALDGLDGVRAKPAFYLGVPPSDLGL
                     YQLAKELIDNGVDEAQNGFGDTVGISVSDKSNEVYVWDHGRGIPVGVHPKFKKEQRST
                     LEVIFSILHAGGKLFASQTGYTKSRGTHGVGAAVVNALTESLDVYSKRDGKWYCQKFS
                     KGKTITKVTKVKSPPPLPGGQPVPPSGTVIRYVPDMSIFSAKAKLPSKQIQTWFELQS
                     FIHPRIKFVVVANGKPKTFVQKNGLVDYLDKKMKAIKVEKNGRPFVCQTNTVDVAMQW
                     STHSDEDIRSYINGSPTSAGGTHVTGLYKALTEVLKPYAKAKTVFKPEDLRFGLLTVI
                     NYSTKSPEFDSQSKSKGVSKAAAAEVYNEVRPALETFFKANKTLAKSIIEKAAEIRKK
                     TSSFLADKKLVQKVKTAKKALSAKLADVNNQRTPVSDRELYLIEGESAGGSAKTARFK
                     EFQATFALKGKPLNVMDAPKDKVNANAEIAAIFAGIGLDLSCDDPISKIKFGKIIFLA
                     DGDVDGKHINTLLMSLFWKYLPELFEMGMIYMVDAPEFLAHYKGKLYFGKTKEDVYKQ
                     VGAQKGVNIKQLKGWGAVDAEDLQPMAFDVTTRKLIRILPPTDSKGAKAFEALMGKSP
                     LYRQKLLGVIKK*"
                     /db_xref="tpt:Tpet_0094"
                     /db_xref="A5IIV0_THEP1"
                     /db_xref="UniRef100_A5IIV0"
                     /db_xref="5.99.1.3"
     gene            145868..147367
                     /locus_tag="SR-VP_2-4_scaffold_141_5652861_prodigal-single
                     _213"
     CDS             145868..147367
                     /product="DNA topoisomerase (EC:5.99.1.3)"
                     /codon_start=1
                     /transl_table=11
                     /translation="MRKKTTRTRTTSRTTTRAKPSTKLAKIIEVILNEKADLEYYDYG
                     TSVIEDRAIFGSIDGLKPVVRRSLWATYELGLTSKAQPDKAAKVVGYTLGNFHPHGDS
                     ACYGAIVTAANSPMPLIHGVGNWGTMVDPPAAHRYTSCKLSRYADLIFFDKFYLPVID
                     YIPNYDGSKKEPLVLPTLLPNTILNGNFGITPGVNTRTPSYTLESVLRVLREAIRAKQ
                     CTPKMCLGLDFQTKYGGVIEKATVRKELLDFYKTGKGGFVIESVESDVDRTNSIRISR
                     FAPVANIEKTLAAVEAIKGVQSTRDDGDKTDKYKMAYTITFARTLKGDALYDVIDKVM
                     EKFSSKVNFSVQATNRVLNAKGECEAKLFPTTVPELIQLWIDYRVRLEVKACSYWIEK
                     RKLEIADLNLLRLAVKMRDIILKALAKRISEQQLVDYLAKTLKITPVQANRILDLKVR
                     QLRALEDEVLVAKIEDLTTESEGYAHRKANPRSYILKHLTSLEKAIGPQ*"
                     /db_xref="tal:Thal_0279"
                     /db_xref="UniRef100_S5VMB5"
                     /db_xref="S5VMB5_9CAUD"
                     /db_xref="5.99.1.3"
     gene            147364..147666
                     /locus_tag="SR-VP_2-4_scaffold_141_5652861_prodigal-single
                     _214"
     CDS             147364..147666
                     /product="hypothetical protein"
                     /codon_start=1
                     /transl_table=11
                     /translation="MTSLELLINLFIVLGFKINKVTINYSSHFETPETIELLVEQSTT
                     SREEHISKGIIELGFAPMMFEGQDDGYLVTIDCTSVNIFHFIETKPIDWVEVKPNN*"
     gene            147675..148229
                     /locus_tag="SR-VP_2-4_scaffold_141_5652861_prodigal-single
                     _215"
     CDS             147675..148229
                     /product="Tax=GWA1_OD1_Wolfebacteria_42_9_curated"
                     /codon_start=1
                     /transl_table=11
                     /translation="MKIKLRNMRWASHSVSDINHVSLVPEVQHALKKWIKNSGTGVLI
                     GGLALSFYAKPRETTDIDLMFLSDEAVPKQVPGFRKHRARAFEDIETNVEIEVCSPKS
                     FHVPEWIFQRVEKESKEVNGIKVASAEGMIVLKLYSADEHKRRLKDMADIVAILENND
                     VDIRDWQLPERYLKRLNECRRYLN*"
                     /db_xref="85848898"
     gene            148492..149640
                     /locus_tag="SR-VP_2-4_scaffold_141_5652861_prodigal-single
                     _216"
     CDS             148492..149640
                     /product="hypothetical protein"
                     /codon_start=1
                     /transl_table=11
                     /translation="MSKTQSNPLIKHTAKLDELVTEAVNITTTSKKRSQILAAFCSAY
                     EQVESVSAAVPKKVQFYSESKKSIKTVSNVLGGAIDGLEASDITLSELRSLSKQLLDE
                     IMPTLMEKVELNSAQHLARTKPSESVQEQRKPANASDQITEKLVIALNDDGPKVHKAF
                     CQTKTFKDALADAIKGIKLGNDERIESDKQIVGVIEDNASKDAVRAYLKSLAAMRANI
                     PVTAGKAGFNIVRLPVVPVFEAITRGSGQRVPGAGMAIKGQPNPSAVLKQTGIRSVPV
                     EEYMIIQDQLLLVIDKNNLPEKEVVKSTKSGRIHKSQVPMTPYDYAKTVLSVIESSTG
                     KSYACFDDKPLTNPRKSNLLMYWIMAEKTVVYLKRKGFPKILNWGLPF*"
     gene            149640..150128
                     /locus_tag="SR-VP_2-4_scaffold_141_5652861_prodigal-single
                     _217"
     CDS             149640..150128
                     /product="hypothetical protein"
                     /codon_start=1
                     /transl_table=11
                     /translation="MSELCTICQHTAIPVEWHHTVPRSRGGENSLQIPLCSNCHRNLH
                     FNALHLVSKINHPRVVRKNRRFWETVEDEDRAQTYLQTLVQALILPIPEELDRKHLLS
                     INVTSEMFDQFKLLQMDLGLTSQDKTLEYCIKQALILRGLENVTTTKNVTTQVETRPW
                     FM*"
     gene            150070..150882
                     /locus_tag="SR-VP_2-4_scaffold_141_5652861_prodigal-single
                     _218"
     CDS             150070..150882
                     /product="Uncharacterized protein n=1 Tax=Pseudomonas
                     phage PaBG RepID=S5WB68_9CAUD"
                     /codon_start=1
                     /transl_table=11
                     /translation="MSQQQKTSQRKSKLARGSCKSACKLTCGQCSGLHKDRLVAGNKS
                     PCAGVGKQPTSKPCSSFKANVFSLSESNSKATETNDSLNMLASSISGFTTSELAVLAA
                     IMLSEKKTRKQGFRFWQKVYVRISGTIDANYLSNFAVGRILDADRDFIRVISETGKSC
                     IQVVSCKDCPTLYTVERFKELRTEMIKAKRITDPAIERNRRKSELNRLADLDQSVSSG
                     AIPDEFTRTSKHVRKSGRMDLVGIVRKMSSGTILKRNEGGDDYEESISIYHA*"
                     /db_xref="UniRef100_S5WB68"
                     /db_xref="S5WB68_9CAUD"
     gene            150895..152151
                     /locus_tag="SR-VP_2-4_scaffold_141_5652861_prodigal-single
                     _219"
     CDS             150895..152151
                     /product="Uncharacterized protein n=1 Tax=Pseudomonas
                     phage PaBG RepID=S5VV61_9CAUD"
                     /codon_start=1
                     /transl_table=11
                     /translation="MIKYSLAETISKQLQLNKNTIEFKEVYAYCISYLTNGLTAFQFQ
                     RLLPTYLPKGLSAKVFRLSLLKNKYNYFTLKLFVLHLCRIKKFDHDSLHALTKKMGVS
                     VKDSNRIYDLWLSSPKFRSRVKQWVKNLPPEATYDPTELEQDFAHEVYPVIMKKIKSL
                     TYNKLRFIAKSSNIDLSDLHSELVLKSVQTYYKLVPSSKGVLYVINYLKQTIHNHAMN
                     MINTATTQKSGRLVCTGLDMHNDRIFSLLTVSENQMVMLSDNTDGEGDMSYQNQLYCS
                     NDPTEDLENEICMSTILDKYKRRTKKYRLLMILMGTYDEQFTEWLRNRKHCNQHEDNS
                     DLQERLGTLEFRKLISQFLHINDDQVNVFLITLGKSMTEKSPAVKHKDQYERKPKPAY
                     EVIATKPSYPAYVRKCINIPRKAYGN*"
                     /db_xref="UniRef100_S5VV61"
                     /db_xref="S5VV61_9CAUD"
     gene            152141..152566
                     /locus_tag="SR-VP_2-4_scaffold_141_5652861_prodigal-single
                     _220"
     CDS             152141..152566
                     /product="hypothetical protein"
                     /codon_start=1
                     /transl_table=11
                     /translation="METNTANDIEAFSRNLQASHTSRIYGVTALYITFKTIEANPNIT
                     VNQLKGLLQQEYFIPPTIVAGSIASLRNEAMFNCITRFQRTGSDINTSHLHARSEVEY
                     PEVFIGWMKEVTTSFPELLSFHPPRYVKKPVKKPTTQLE*"
     gene            152571..153989
                     /locus_tag="SR-VP_2-4_scaffold_141_5652861_prodigal-single
                     _221"
     CDS             152571..153989
                     /product="Replicative DNA helicase n=1 Tax=Pseudomonas
                     phage PaBG RepID=S5VZK2_9CAUD"
                     /codon_start=1
                     /transl_table=11
                     /translation="MKLFSQTLELRAIKSICYGSKSETAVRTGYLDVDSIDASSYLLG
                     NLDVSFFHYEPCKAAYERVMHMLKKRSRILSFQELVEDLSLNEEYRDILSEYTKKALI
                     AVPEAKTLVESLDKYRKARILYYAAKNVIDQLKSPEIDVDRVLDDTANRITEARTGAT
                     DQDPILTIGKDANALDLIDQALSMEDEKLLKTGFLEFDRRSGGLPSEGVFLIAATTSG
                     GKSALRMNMMANMYKLNQVSVVTISFEQNEKKETRRFLSCITGIPFWKFNKKALSTEE
                     HERCQAAWKKFHKYGKRNGCRYSIMCPTRGLNISQVLMLMKPYAFDVIVVDYVSLLDG
                     VDEDNQPRMLKKIVRECKIFSGANKCLVVLLAQLDSEDGHIRYSKGMLEDADNSWVWS
                     YSNPEVRDRKRLPIKQKKARDQEIFDFELVENFSHMQVLNPDEEIERAKAGSSYHRDK
                     NDGNEQEQIDPLSDTEVEYAVD*"
                     /db_xref="UniRef100_S5VZK2"
                     /db_xref="S5VZK2_9CAUD"
                     /db_xref="dav:DESACE_00590"
     gene            154029..154499
                     /locus_tag="SR-VP_2-4_scaffold_141_5652861_prodigal-single
                     _222"
     CDS             154029..154499
                     /product="hypothetical protein"
                     /codon_start=1
                     /transl_table=11
                     /translation="MKLILGNAPYCGKSTALLNYAATTGATIVTNDSTGSWLSFRANK
                     LGLSIKHPITYKEFIAQQPSRGIKYYIDDVVEFLREYCPQVEMVTADISEFIEIKKIE
                     NSGRKLLFVEVFEHRPRKVQLIESLSVPKKKPVKNPSKEKTYVNAIHDDVTAYP*"
     gene            154459..154788
                     /locus_tag="SR-VP_2-4_scaffold_141_5652861_prodigal-single
                     _223"
     CDS             154459..154788
                     /product="hypothetical protein n=1 Tax=Zavarzinella
                     formosa RepID=UPI000378089E"
                     /codon_start=1
                     /transl_table=11
                     /translation="MSMLYTMMLLPTHEAGLDLQHNPHKAYAQTVEDYITMSENVEDF
                     DGAFLSLDELRKSVETNELWVLFWYPESPAEYCFIAAATFEQLLKDADEIETRHALEK
                     LEEVKDE*"
                     /db_xref="UniRef100_UPI000378089E"
     gene            154781..155170
                     /locus_tag="SR-VP_2-4_scaffold_141_5652861_prodigal-single
                     _224"
     CDS             154781..155170
                     /product="hypothetical protein"
                     /codon_start=1
                     /transl_table=11
                     /translation="MSDIITEVDLTHLVKPFTEDLLKDNLFCIEGLPMLARNYQQLER
                     IVRHEVENKIAFIILSVPEFNQVVYTHLEKIQSPYVAVYVYLDNFTVNDIRSSKLSIN
                     AFQTLEEARYHATLVFNNPELIMHLLV*"
     gene            155172..155384
                     /locus_tag="SR-VP_2-4_scaffold_141_5652861_prodigal-single
                     _225"
     CDS             155172..155384
                     /product="hypothetical protein"
                     /codon_start=1
                     /transl_table=11
                     /translation="MFNRGIIYAIALFMDDEYSIIYGPYPTLDQAREQLGEEYTCLIR
                     TNDDGTVDRLSEWDEEQFDWSGMVMQ*"
     gene            155381..155680
                     /locus_tag="SR-VP_2-4_scaffold_141_5652861_prodigal-single
                     _226"
     CDS             155381..155680
                     /product="hypothetical protein"
                     /codon_start=1
                     /transl_table=11
                     /translation="MTITLGDLISSPILQEKKVEGRPSIWFINKEFEVQVRRKPIAKI
                     KLYKPASEFDIELFTSYHHIRPVFTTTWDQKCEIFYLQRVKLREVPTDDNLIITD*"
     gene            155655..156146
                     /locus_tag="SR-VP_2-4_scaffold_141_5652861_prodigal-single
                     _227"
     CDS             155655..156146
                     /product="Uncharacterized protein n=1 Tax=Pseudomonas
                     phage Lu11 RepID=I1TQK1_9CAUD"
                     /codon_start=1
                     /transl_table=11
                     /translation="MTTSLSRTEIAKVLKEATCSYFLKKGYSNHLELGLCPRGRLRGD
                     VVSINLKGFIIVSEVKSSKSDFLTDKKWHQYLVHCNQLYFIFLPEVYEQIKEELGPKI
                     KEHGTGVLVLDKHTGYLRCAVSAKKRLIKKGLKRMLTIRMAWRNGISKRNSRRKRQFI
                     NES*"
                     /db_xref="UniRef100_I1TQK1"
                     /db_xref="I1TQK1_9CAUD"
                     /db_xref="oca:OCAR_4137"
     gene            156149..156682
                     /locus_tag="SR-VP_2-4_scaffold_141_5652861_prodigal-single
                     _228"
     CDS             156149..156682
                     /product="hypothetical protein"
                     /codon_start=1
                     /transl_table=11
                     /translation="MVTAKNVKEIYQHLFDDGIVKNIHNEVCIRLRGNNLVCLMEGKE
                     VPTANAFLRPEEWRLVDDSQWYDKIPPQGYICWVYDFFGDEPVIDLIVKTVGGTYESK
                     VGNVWDNARPATIEELAEKGTVCWVSDTVIMYDNVDLIAEVTEAGSKSYYRCTWKNSI
                     PFHEVELRDRIYEGEWS*"
     gene            156679..157257
                     /locus_tag="SR-VP_2-4_scaffold_141_5652861_prodigal-single
                     _229"
     CDS             156679..157257
                     /product="hypothetical protein"
                     /codon_start=1
                     /transl_table=11
                     /translation="MKFFKNIGQLYQALVEGSYIQHSETKNVLRLQDGNLVKVLTDDV
                     VIQCLNMFFNPQLWHVYKAHWYDYLPEQRILCWVRDYVQSDPVTSIITVYDNGFFTSL
                     DGEQWRFAQPMSPEEINSMIFTGSGNWWAKLTKKKFLCWVSNDKPGAADYDPAVDVIV
                     KHNKIFYSDDNSVYEYATPLTPLEAAEYTFKE*"
     gene            157267..158055
                     /locus_tag="SR-VP_2-4_scaffold_141_5652861_prodigal-single
                     _230"
     CDS             157267..158055
                     /product="hypothetical protein"
                     /codon_start=1
                     /transl_table=11
                     /translation="MTFMIKPQSYPLGYSNLVPEGICGVTDFIAQPIIEDKQRPRTKR
                     VKSIKRSVKDVVSKRVPTSVGISGLNIDYKGLDVPKHIKHLKADNTVEVEESLLQKVA
                     RVTDNRAARLGRMLLANTAPSILAYTASMNYVSAIMQDSFGIELEEDPAMPEALRDIT
                     KFEVLEFFVQRLKIPNHRKELILSSLIDKITSKTVERMELATKRGSNENKVKALEAVL
                     ASRSTGTRTGAPGVVLRSKNPADTQERILERPMITTKDRKSTRI*"
     gene            158057..160243
                     /locus_tag="SR-VP_2-4_scaffold_141_5652861_prodigal-single
                     _231"
     CDS             158057..160243
                     /product="Putative terminase n=1 Tax=Pseudomonas phage
                     PaBG RepID=S5WB65_9CAUD"
                     /codon_start=1
                     /transl_table=11
                     /translation="MFKQPVLVTSISKNCLSCSLYLSCKDKMKSVIYKCGRYKSSPMS
                     QDAGMLRLFDAGVISTPLTNYEPSTPAIVEENFDIFKVIKKVIKQDTIISPDIKIDDS
                     DFKLAPNFYTFCTNEKYLKEKPFVEQALMGTYVFAEWCPHCSNKKWMRDHDINSNLDD
                     FEDNVQLLKKGICPKCKRRKSEMVMAKELNYYYESAIVAGQRSGKSAWIGMMSAYLTH
                     WLLMLQNPNELYGLMSSNILHLTFVALTYAQAKDTLWEPYYGYLLDSPFFSAYHSMLN
                     DVGQRSGEELLKLKDTFVLYRHRKFIAYAAGPDKRTLRGRTRALAVIDELGWFDNSAN
                     QAKIKMNANEIYIALERSLLTVRASANKLLKKGFDNVPSGYFLNISSPSSVRDKIMEL
                     YRQSMGSRKIFGLIKPTWEMNPTITRKDLETEFKKDPSAAMRDYGCQPPLSSSPFISS
                     RVTIEQCFSIRKNPCQLTYSVKTAKDETKTRFAYFAKLAASGKPSVLAIDGGYSNNSF
                     ACAVGHLHAGQYPSIDLLVEIQPLPGIPLNFSLIYQHIIEPILEKRNIKMFVADRWNS
                     LKILSDAEHADEDLITSQVSLKYTDMQVFKEYMEDKELLMPRPEMSVDDVLAYDHSEY
                     PMCFKHTPVAHAILQLLTVQDTGTGVIKGDQLTDDLVRAMMLAQRILIDPDFVELFLQ
                     DDEEQAGFDVTKFAVYRGASGGGSAKNRAVSASTASNLGAVRSRGQ*"
                     /db_xref="UniRef100_S5WB65"
                     /db_xref="S5WB65_9CAUD"
     gene            160286..160516
                     /locus_tag="SR-VP_2-4_scaffold_141_5652861_prodigal-single
                     _232"
     CDS             160286..160516
                     /product="hypothetical protein"
                     /codon_start=1
                     /transl_table=11
                     /translation="MKIFNPLDFIKDPEPVIESTSSDEQMESTSSLVNDQVGICPKCG
                     SPMSTSIIANNDTVFFCPKDRVALPMPNVTVQ*"
     gene            160516..163776
                     /locus_tag="SR-VP_2-4_scaffold_141_5652861_prodigal-single
                     _233"
     CDS             160516..163776
                     /product="ribonucleoside-diphosphate reductase,
                     adenosylcobalamin-dependent (EC:1.17.4.1)"
                     /codon_start=1
                     /transl_table=11
                     /translation="MFTIKKTSNNSLRSANVVPIRPQNTGDLGVNSKRAHKRTVTEAR
                     GGFVSESFELPTSMGPGSNLSSNAISLDLEPMLLGLTPQVESAFYRLYRDIYYFDSVA
                     GSAVDLISQVTFSSEYSLGGISDSKMMSVYLETMERLNTKTLLPELSTDHLVLGTFCA
                     SLLYNKKKRMFADMMCHPIETLTITNLPFYSQDPVINVKFPDTTKAAITSNPTVYKQL
                     SELVGESILEKIKSGSLDLDPLTTIYIPRKTFSYTDIGTSYYKRILPLYLIEKNLFRG
                     TLIESARRQRGILHLTLGDGEEWIPQVTDMEFMTDLFMNADADPLGAIVATRSGVSVE
                     EVRQGGDFWKVTDFADSVMPYKLRALAISESFLTGDANYNCVVGKSLISTTKGIFKIA
                     KLANVDDGKIQDLNIQVGSRYGKEKTAKWLYQGKAPTLTVDLHKSSTIQGTPKHRVLV
                     LKRQETGWKQLSEITTSDYVAVSLNKIVRTSKLKLDLKSIPMLSKNQHLTEVDSQLTK
                     PNVMTPELAFVLGCVVAEGNIQGSNIKVGNTNQELLNKYLNCFESIFNYRPTQKLAYE
                     KGSELIVNSSTYSRNKDFYLTFSTRPGIAKWFEELGVSHKEGRHRGKTPSYFKEIPWS
                     ILQADEQSQLSFLAAYLECDGSIQKGGNTLSFTSYSKELVEQLYVMISSMGYLASKGK
                     RSISVYGKDAYSLYNVLLPYMITKTIENYQPQNFRQNYGLPSEAWTKVLTEAIIKRNN
                     GGTFIRLESGEVEKISIKGRWLKPRWFLYDKYEEGAYEEFLSLLKRIDSNAHKNLIHL
                     LNLKYNFTPVQSIHKSGIKDVYDLSMKPGVEPSYNVNCIVGHNTADAGLTIFVEMLRS
                     YRDLITRKFFYDRLFPLVSMVHGYVVNIKGKATIREEVKNVTNIAEAMNILNDGSKLL
                     IPTVTWAKQLKPEGDSAYMDLLQALTDKGVPVPLRVLASAGGLNLDELLRQKDDDLAL
                     RKQFADYMKAVQKLAPRPPEEGMGEASSLPLSSTSGVSSVLQPRRGLRPSILSRTFDQ
                     EPFEIGKTGKKHAISSTLKQNREHKINKLILKAVKQSDRRAEELTTPKDASDCSPF*"
                     /db_xref="tcu:Tcur_1586"
                     /db_xref="UniRef100_S5WKC1"
                     /db_xref="S5WKC1_9CAUD"
                     /db_xref="1.17.4.1"
     gene            163804..165291
                     /locus_tag="SR-VP_2-4_scaffold_141_5652861_prodigal-single
                     _234"
     CDS             163804..165291
                     /product="hypothetical protein"
                     /codon_start=1
                     /transl_table=11
                     /translation="MKIILQKPTGVSKAVLVHTTPENFLVTVKKSTFKEGHSKFDQRS
                     YNQVLRGIKAERPILPTIMYVTESGVPTALSKTQGLYVAVAAIKLGLTSIPVYVFALD
                     EDQIVTDKPTHFPKGFSTKVERSTVTTWSAYSWYKFKPYSGKAARVTDIKGESHRVEP
                     STVFGLLPVRSGMRFVDSQDAKHFFILKEQRAAKFIEQSTRVKKVPIIAGPASTPEPK
                     VEPEPKPVITPAPEIIPEPEPHMPEAVKVKVVTDPIARPGGDDEDDDEVLDKRYKNKV
                     IDVDALDTYNDVDDLSLELFGHHLDSFEGYDFDSMNSCVSSTDENLGLGQVYEQFFKQ
                     NPQAQQVQQDPELAEKMLIQIVKSLYDFLVKHDFVVDVVSGTGYRNPIDGASKAIRAW
                     QMRNNGAPIKHLAVKVNNQILDPCFKRLGDRVRINHYPLTDFQRIWSMLQKEAHYDPG
                     CPDRSVNNLTTRPAHELQVPTMYSSREDAATARTKLTLRTKSDEG*"
     gene            165281..165985
                     /locus_tag="SR-VP_2-4_scaffold_141_5652861_prodigal-single
                     _235"
     CDS             165281..165985
                     /product="hypothetical protein"
                     /codon_start=1
                     /transl_table=11
                     /translation="MRVKRLDTYVYTHDKPVTYSNSKGTLSLQRGTLFYFVYTDKPGD
                     WISLDPRGPFFKLSDKSFNRLTVRVEPYKEDVTRHQVVPSNDKRSYRHAIEYQAVCLK
                     NKGLIFNTLHKFMTQAVPKDALIKKINQLNSPKGIDAIGVACEYHGVQYRLTFYLGAS
                     PYFSYSIWVKRSMKKDLKTLPIWSKKLSTQITAIQQNLFSQLEFKVNPVKAQRSIVSL
                     PTRNFDGTIYQWATRI*"
     gene            165994..166524
                     /locus_tag="SR-VP_2-4_scaffold_141_5652861_prodigal-single
                     _236"
     CDS             165994..166524
                     /product="Mll9659 protein id=1743298 bin
                     =GWE2_Gammaproteobacteria_37_16 species=Mesorhizobium loti
                     genus=Mesorhizobium taxon_order=Rhizobiales
                     taxon_class=Alphaproteobacteria phylum=Proteobacteria
                     tax=GWE2_Gammaproteobacteria_37_16
                     organism_group=Gammaproteobacteria organism_desc=Looks
                     good, but small"
                     /codon_start=1
                     /transl_table=11
                     /translation="MKIQISLSLAERPVKVLKYPKPGDTYHWSDKMMQDVVRALLTAV
                     KINAKFSIPYMAGYSNDGKTIYIDNHVEQYFKDGDDVYDVWRYLAIHETVEKAMQDVF
                     KLKYFLAHQIALRIERAAVEADGLDWKVYDANAKKYIKRIEEEDIGDIPHDLDLQPYI
                     DSSDKELICYMKAKMV*"
                     /db_xref="gwe2_scaffold_10052_5"
                     /db_xref="mlo:mll9659"
                     /db_xref="86461105"
     gene            166521..168524
                     /locus_tag="SR-VP_2-4_scaffold_141_5652861_prodigal-single
                     _237"
     CDS             166521..168524
                     /product="NAD-dependent DNA ligase n=1 Tax=Acanthamoeba
                     polyphaga moumouvirus RepID=L7RCP5_9VIRU"
                     /codon_start=1
                     /transl_table=11
                     /translation="MKIRISLSARELILDRKDLNWAKRDPHAFAESFTLADLVALVRT
                     TQDAYHNKGKSQLTDAQYEVVKDELAKRRPNHTLLKKVGATPSTGRKKVRLPYSLFSL
                     DKIKPGEDSFSKWVSGHKGPYVVSDKEDGLSIEVIYEDGIPKRAYTRGNGLIGQDVSH
                     LIPDLEIPLSIPYRKLFVVRMEAAMKDADFSKHYAKDKEGKGYENARNLVAGVINTLN
                     KRHAALAHIHTICYEIIEPRMKPSLALDKLKEYHFNVVPYKLMASLDEQVLTKLLISR
                     KKSSPVSLDGLVIEQDKKTERPKLGNPDYQVAFKIEVEGDVVEAVVTGVLWQESQFGT
                     LKPVIQIKPVRLAGVTVKQATGFNAKFIETGSRQKEKKTNLKVTPIGVGAVVKIKRSG
                     DVIPHVISVIKGARKPSMPTVPYEYTDTGVNIKLVENNDLVRAKRITTFFTTLGIDFI
                     KLGTVEKMADIGLTSIVKILRASKEDFLEMENTKALMAGKIYKAIHDKTSQPIPLATL
                     MKASGQFGEGMGERRINEILKAYPDILDRYNEGPAKVLALIKGIPGFQDKTAQVFVKG
                     IPGFAKWLKLSKLKPMSVTESIVKPTGSALKGQFVGFTGFRSKELEAKIVQQGGTITQ
                     GVTKQTTILLVANTSTTSSKAEKARAKGVKILSADEFTKKYKL*"
                     /db_xref="UniRef100_L7RCP5"
                     /db_xref="L7RCP5_9VIRU"
                     /db_xref="afr:AFE_1230"
     gene            168521..169468
                     /locus_tag="SR-VP_2-4_scaffold_141_5652861_prodigal-single
                     _238"
     CDS             168521..169468
                     /product="Uncharacterized protein {ECO:0000313|EMBL
                     :KKM94050.1}; Flags: Fragment;;  TaxID=412755
                     species="unclassified sequences; metagenomes; ecological
                     metagenomes.;" source="marine sediment metagenome.;""
                     /codon_start=1
                     /transl_table=11
                     /translation="MKINIAISAATSIVFHYTTISSLLHILKDNQFVLTTGIGTEADR
                     VLNKKHYYLSLTRSRVGHYHAQTQHQGAVLLTLDGTRFNQLYQTSPVDYWGEEFRKHR
                     GGAYEAEDRLFSSKPVLPNALNYIIDAAILLPKNTDYTDTFKKILRQVLLLCKAKHIH
                     YNMYQDPKDWLVNNKSKVIPGPELESLFQMEEEPRDPNWQTKYFPRDTTKKKYFEQRK
                     FTRHSVVKDLLELYHKKDYNLLSKDAKDYVHKIVYDWMNEQLTVLKNEVHNERTKPLV
                     DRKYVDNLVAILTKDRIELKPFYEQLVAKWRAILDQGRS*"
                     /db_xref="A0A0F9NYY0_9ZZZZ"
     gene            169465..169839
                     /locus_tag="SR-VP_2-4_scaffold_141_5652861_prodigal-single
                     _239"
     CDS             169465..169839
                     /product="hypothetical protein"
                     /codon_start=1
                     /transl_table=11
                     /translation="MKLTITTGANVSVAKYVETTGVGRAMMRYAHKGYYIHFGKTPKV
                     GVSTVHAHTDPHGVYFYKLDWLIDNAKFDQYALTYPYYSIVAIKKSTKGITLQDFTEK
                     IWHNFVLGLTYWIFIRIGCKNE*"
     gene            169824..170810
                     /locus_tag="SR-VP_2-4_scaffold_141_5652861_prodigal-single
                     _240"
     CDS             169824..170810
                     /product="hypothetical protein"
                     /codon_start=1
                     /transl_table=11
                     /translation="MQKRVRPRSGESFKPQTTLLTFYHYLKEHKIKGNLLQGIDYIED
                     EGGGYFNTREPEQIVVRNLKLIKLIETDETKTTIVNQLSVYSNAIVAELGTPFKVEGK
                     KHGGKVVGRRLVYKPIPDFKPINFIFYPNYDGGVQEGWTLEAGYQQWYISGYHKGPDI
                     NFYSKKLTIEREDSLSKVVEFVKNEYQEYAHSNRLVEDKWNEHNVEYFRERLQHINPI
                     SDSNMVKEYGVKNEFLYNYVSDLLHNKVITDEDLLKEIPLFQTDTFEVLADDYNSLGS
                     CFISNSGKRSYKEIKSKLPEGRFSQFISGVKARMEEFLTKEQIADIFRQLES*"
     gene            170820..172058
                     /locus_tag="SR-VP_2-4_scaffold_141_5652861_prodigal-single
                     _241"
     CDS             170820..172058
                     /product="Uncharacterized protein n=1 Tax=Paramecium
                     bursaria Chlorella virus NE-JV-1 RepID=M1I339_9PHYC"
                     /codon_start=1
                     /transl_table=11
                     /translation="MKINIAFAATVVKKGDRVVVKIKNNEWYTGTVRSSGTSRIAVDF
                     DDGDHISLTSAQFKLIKLMTKKKVSKKPLTNEAAKELFAPSKTNIPVRPKTTTKPVPV
                     PKPTPKPTIKPKVEPTPKPVPAPKPVEPKPALVKPLPVKPAIVPPELYMKCGSKEAFN
                     RTGNRAGKLSYLHLAYAKANKEIFDNRLSMPKLYVMKEQQMKSFRGRGVWKGGSRQLG
                     VSPRMFNAGEEHVLRTLVHEMCHQAVQELDHVIDRTQGGHGPNWVSWMQKTGIAASRY
                     DTTDATEYMTSTEKEEHEDRVNKWQEAKQEQVPIHFPREGQPCKIYDVRNSAWRKGVF
                     VGKYGKKLAFIDSPTSRQWLTMNDTGQTWVYELDKEEQPSYETPEWKSALEFTKGAIQ
                     QNKQVRSLRRKTSVRGLFGR*"
                     /db_xref="UniRef100_M1I339"
                     /db_xref="M1I339_9PHYC"
                     /db_xref="byi:BYI23_A009270"
     gene            172226..173152
                     /locus_tag="SR-VP_2-4_scaffold_141_5652861_prodigal-single
                     _242"
     CDS             172226..173152
                     /product="Metallophosphoesterase id=3077221 bin
                     =GWF2_Planctomycetes_50_10 species=Geobacter lovleyi
                     genus=Geobacter taxon_order=Desulfuromonadales
                     taxon_class=Deltaproteobacteria phylum=Proteobacteria
                     tax=GWF2_Planctomycetes_50_10
                     organism_group=Planctomycetes"
                     /codon_start=1
                     /transl_table=11
                     /translation="MKINIQLESTSVVKLNDLVPGKRVAVRVAKNAWYCGQITRITQK
                     GNYEIVFNDGDTTKCGPQFIRPINSIGKQTAYTDAEIQSLIHATPQINLNDVWCTSDI
                     HGCFKTFKKLYSDIKPKRLYVLGDCIDRGPYSKEVLDFCMANKSKIRVLMGNHEDMML
                     QVLAQPKLQTWWMGSGGRATMNSFGVKNIGEVPEQYIDFIRQMRLHVKIGNYRLSHAG
                     IDYNKRKHPLKPTEVNRQFILWNRSVKAPPADKHITLVVGHTPKTLTTIKKSAQTRLV
                     RIDGGCSRHGVLIAFNLGTREIRAYKLADSVK*"
                     /db_xref="gwf2_scaffold_13109_7"
                     /db_xref="gsk:KN400_2569"
                     /db_xref="86856467"
     gene            173166..173663
                     /locus_tag="SR-VP_2-4_scaffold_141_5652861_prodigal-single
                     _243"
     CDS             173166..173663
                     /product="hypothetical protein"
                     /codon_start=1
                     /transl_table=11
                     /translation="MKLNISLSGYTTHAGLYSSVKLDSDSKERLIKLCKAVGFRLTGE
                     PHCTIMYSKDIAIPTEVANRFSSDEYRAKAVKFTWWLGHDKRGYIALKLASPSLMKEF
                     RRLSEAGCDHSFPTYVPHITITTPYKFSSTERQRSALLYANLYLAKHPLDLEFGDQTI
                     EDLTD*"
     gene            173704..174357
                     /locus_tag="SR-VP_2-4_scaffold_141_5652861_prodigal-single
                     _244"
     CDS             173704..174357
                     /product="hypothetical protein"
                     /codon_start=1
                     /transl_table=11
                     /translation="MKLYIVLAAAKDEVKVGKRVAVRTAPDEWYCGKVTKMDSIVGIN
                     VELNSGDVKQFLKPYQVRAINAAGKRIKYSDSSIQPLLIDKSAVIVPKTPIKMVKGVK
                     TTGIKRYLRSKVPGVKEFIEKYMPGVDQNKGALFVSVEKTTKEKVGRFEIYYIPYSTI
                     WANASSANQLHVYNPYKKGRYIRFKDKVDADSVGEDTLRITMIYGDTSYTGGHREWS*"
     gene            174432..174983
                     /locus_tag="SR-VP_2-4_scaffold_141_5652861_prodigal-single
                     _245"
     CDS             174432..174983
                     /product="hypothetical protein"
                     /codon_start=1
                     /transl_table=11
                     /translation="MSEQVNQVPDYLANLNNANDIRINELIIAYKGQRDQALNQLAAV
                     QADLGLHRQTAKLYFDALGMTQKALDEAHQREAQQQSNTLVLMEKIKDLSLDSDSVAV
                     RLQKELQRIEHIEHIVKSSKTLADIRNKVLQELKTVQQLSLFDDQQPVLNKLTENTEK
                     VETPNNDFVGGELPDPEVAIVIN*"
     gene            175007..175447
                     /locus_tag="SR-VP_2-4_scaffold_141_5652861_prodigal-single
                     _246"
     CDS             175007..175447
                     /product="hypothetical protein"
                     /codon_start=1
                     /transl_table=11
                     /translation="MPIQLSSFLIPAGGNSNFLLEDKYVRGGMRVVADVTARDAINGT
                     CKKAGMLVWTQSEGKLWQLQSNLTTYAEFAASVNHFYTHTQTTPSDTWTVVHNKGSTD
                     FVYNVYNDDDGVVVPNSVKALGLYTIQITFSVPVYGRATFSFNM*"
     gene            175630..177792
                     /locus_tag="SR-VP_2-4_scaffold_141_5652861_prodigal-single
                     _247"
     CDS             175630..177792
                     /product="Uncharacterized protein n=1 Tax=Pseudomonas
                     phage PaBG RepID=S5VVE6_9CAUD"
                     /codon_start=1
                     /transl_table=11
                     /translation="MKFLGDLVFAGLGQAKNLRVEGFGTVETPAAPASPAVGQIWYDV
                     HDGVYKGFAGSATIVFATGGNTSTIDSEITAIEGGAGLETDGTYLNQSGTHYLDSAET
                     LKAADVLLDTQIKSLSDAIGDSGSGLQKELDDTQAGAGLGTGGAYSAPSGTTYLGSAT
                     SLANADVRLDTAIKAVADLIGGATTGLQGEVNAIETAAGIDTDGSFIAFSGTTYLETV
                     ETLAAADSALDDAAFAAAGAASDANDNADSRLSLTGGTMTGAIDMNSHKITGIGTPTL
                     ATDGATKGYVDSTLGGLSWKQAVDGVGVSGTSGAALPETCAAGDRFLITATADAGKIF
                     VATATDTWDLGTDSTAGTKFLNTGDGKIYTATALNTWGAGATSAIGTRYLNSVDGKVY
                     QATAENTFDAGTAAADGDALFDKATETGYVYSGAAWTVFTGTGQIVAGIGLAKDGNIL
                     NVNLGGGIKELPTDEVGVDNYSAGGLWLVDPSAGTESSLTNAQLSIKLNGATLELGAS
                     GLNVKAAGITATELNASVAGDGLAGGGGTALSVGAGTGLEVSSDAIGIAAGGVTEDEL
                     ASSVAGDGLTGGNGTALSVVLGTGLAFGTGGDAGKIIVNTTTLDALYVNTSGDTMTGE
                     LILSDDPSNDLGAVPKQYADAVNTLLGQSTYSHTYTSTASQTVTHNIGSKYVNVTVFD
                     ADDKVIIPDSVTLVDANSLTITFLSAIAFSVVVTGLAA*"
                     /db_xref="UniRef100_S5VVE6"
                     /db_xref="S5VVE6_9CAUD"
                     /db_xref="mca:MCA2930"
     gene            177821..179830
                     /locus_tag="SR-VP_2-4_scaffold_141_5652861_prodigal-single
                     _248"
     CDS             177821..179830
                     /product="hypothetical protein"
                     /codon_start=1
                     /transl_table=11
                     /translation="MRIIGDLQLSGYAKNLIVQKLDTDPVEGTRIVGQIWYNTTSGKY
                     KGWDGTSLIDFASGGNTQDILDKLDVVETGLGLSTSTGAYAAPSGTTYLGSASSLKDA
                     DAKLDYALGVIGAKLGVSGTLQGELDDTQEGAGLGELGAYTAPTGTNYLSVEGQLPTT
                     LKGADVKLDAAILAQYNKVKSDGAVQVEANAIEVALGLSSAGAYVPDTGAHYIAGAGS
                     LAAADVDLDIYIKAASDAASAANTNANGRLSRGGGSMTIGGIAMSDEQINGVTDPTAG
                     TDFANKGYVDRTIGGLSWKQAVDSMGDTKPSTFVVGYRFLDTTDGKIYVGTVADTTWD
                     AGTAAADDDAVFNKVTDLGYVYDAGTTTWIQFTGAGQVDAGVGLGTSGGGNTLDIKLG
                     AGIMEMPDDGLAVDFYANGGVALVNSSTGAILTGSESTAVKNTAGLAVILNGTTLNLS
                     SSGLKVAANGITEDELATSVAGAALIGGGGDPLAVNAGAGLTAGANSLGITANAVTGT
                     MLNSSVAGNGLQGGGGSALAVKVGPGVTTAADALVYDETWGDARYVKLGTDTMTGLLI
                     LDDVPTTNVLGAITKSYMDAIDDKRIASTFVFDGTTGDAELSFDVVHNLGTPYVNITV
                     YDENDAMIIPDEITLDATTPEDKFTVTFTEAIKCTVVATAFLAVA*"
     gene            179888..180481
                     /locus_tag="SR-VP_2-4_scaffold_141_5652861_prodigal-single
                     _249"
     CDS             179888..180481
                     /product="Uncharacterized protein n=1 Tax=Pseudomonas
                     phage PaBG RepID=S5WBG3_9CAUD"
                     /codon_start=1
                     /transl_table=11
                     /translation="MKVHGNLNLLGNQLIGATIGQEDFPTNPQIGRFLMKGKILYICV
                     ESESLPVWVPLMKSLNLLKYVQDTPALDWSITHNLNCNYPIVQVFDTDGEVVIPDSIN
                     CGTFNTVTISFSTPTAGVAIIQRGEEDGSEPVIYAYENDYTNSDTWVVNHNLGYHPII
                     QCVIGTDEVQPLNIVHNSNNQSTVTWSGAETGSVRCI*"
                     /db_xref="UniRef100_S5WBG3"
                     /db_xref="S5WBG3_9CAUD"
     gene            180490..180705
                     /locus_tag="SR-VP_2-4_scaffold_141_5652861_prodigal-single
                     _250"
     CDS             180490..180705
                     /product="hypothetical protein"
                     /codon_start=1
                     /transl_table=11
                     /translation="MKIINNHHHVQTEASDLWTIDHNMGCQPIVQAFVYVGEELTAII
                     PNRVEFATLNQVKIHFTQTFTGEARLS*"
     gene            180725..181306
                     /locus_tag="SR-VP_2-4_scaffold_141_5652861_prodigal-single
                     _251"
     CDS             180725..181306
                     /product="StpC139 protein n=1 Tax=Saimiriine herpesvirus 2
                     RepID=P88822_SHV2"
                     /codon_start=1
                     /transl_table=11
                     /translation="MDRNLSRFIDSVAKLVDIRNLDVINPFVLKLTDGIQGHDDKYTV
                     LLLITEPKNLFIPINGIWIDFDPNSRYYRKALRLVGLADNELHTVSPDAPPGTTLADI
                     ILDEPMKHSWIQVSKFHDIFTYPNVYSHYVGPQGPQGPQGPQGPPGANGNPGPQGPVG
                     TVGNPGPQGPTGPIDVDAIIAEAVIRITAALST*"
                     /db_xref="UniRef100_P88822"
                     /db_xref="P88822_SHV2"
                     /db_xref="ppol:X809_02955"
     gene            181321..182535
                     /locus_tag="SR-VP_2-4_scaffold_141_5652861_prodigal-single
                     _252"
     CDS             181321..182535
                     /product="VtaA8 n=1 Tax=Haemophilus parasuis RepID
                     =B8QR29_HAEPR"
                     /codon_start=1
                     /transl_table=11
                     /translation="MDQRLQNFINSMETICGIRNMDATNPVLIELQQPVTQKLFTTIG
                     AYDEPSAMGVPIYTTWVVLHNGHSRHRKALKLMSLDAPAVSGIPGVITDAGFTKSWIE
                     LVNYPEIFLTDQYYAGSNQGPQGPAGPQGPAGPAGPAGQDGAPGAAGAQGNVGPQGPA
                     GPAPTVDYNYIIEQALLILQPAKTLTSVTVNGASSIAEGQTSNYTLTAHYSDSSQEIV
                     VANSWSITPALGSIDSSGHVVAAMVDADQSGQVNGTYTYQGGTPITGHKNVTVTNTVV
                     PIYPFYGVAPQNTAKNEALVLGLQHRGPAGNISQFDFTLDSGNPPPVADSLTMFFAYP
                     QSYGQAKFQDTASLGFYGGWDGATGSVYDDPPAEGPLSLNVTIAGVLVPFYLYQTDNP
                     CLGSITWRVEPV*"
                     /db_xref="UniRef100_B8QR29"
                     /db_xref="A0A017QKQ0_HAEPR"
                     /db_xref="amt:Amet_1370"
                     /db_xref="B8QR29_HAEPR"
     gene            182549..184327
                     /locus_tag="SR-VP_2-4_scaffold_141_5652861_prodigal-single
                     _253"
     CDS             182549..184327
                     /product="Collagen triple helix repeat-containing protein
                     n=1 Tax=Terriglobus saanensis (strain ATCC BAA-1853 / DSM
                     23119 / SP1PR4) RepID=E8V4S2_TERSS"
                     /codon_start=1
                     /transl_table=11
                     /translation="MSIVISSFLVPANQNTFFLVEDKYVKGGLTVFANATTRDAFNSL
                     NRKIGMLAVTQNDLKLWQLQSDLVSWTEFTSGGSPILISAVGTFAQRSLHDTAVLGFI
                     YVTTDTGNMYVKQSSTSGDWSAAIPISQGPVGPQGTPGLVYQGAWSVGISYLLGAVVT
                     YNNVCYVAKQANTGQIPTNVTYWDVLVPQGQAGATGAQGATGAQGPIGLPGLQNRGTW
                     AGATVYAIGDVVQYSGSGYVSKTATNTGNQPNISSSNWDLLVSKGDTGQNGTQGIQGL
                     TGATGPQGPQGLQGVAGPQGIQGVAGPAGTNGTNGIRPLGAWSSITSYIVNDVVNEDG
                     SAYRCILANSNSQPSVSPTKWDVFVARGATGNAGQQGIQGPVGPEGPQGPEGPSGATA
                     AHAVEHAIGGNDVLTPAAIGALPIGGGTVTGHLYWDANYANVSAFPSAASHDGQILVA
                     ADSGRPYISHGGTWSDINNNQVLPYDIPFFIAGVPTINTLVGAVLIPRQIDFASGLAG
                     SLARSKVAALAGSSFTLNMNGATVGSVSFSAGATVGSFSFNSNVKALSGSLIEIYTGS
                     TVDTNLADIGITLVGQSVAPQGTMLP*"
                     /db_xref="UniRef100_E8V4S2"
                     /db_xref="E8V4S2_TERSS"
                     /db_xref="trs:Terro_0711"
     gene            184346..184792
                     /locus_tag="SR-VP_2-4_scaffold_141_5652861_prodigal-single
                     _254"
     CDS             184346..184792
                     /product="hypothetical protein"
                     /codon_start=1
                     /transl_table=11
                     /translation="MGFQIAKVMWFHRATEVQPEPIRPYYGKAAWNATINQTLILSLA
                     NRGPTAGSRAATGINFPSGTDLGNYYAYPVAYGEATFIDVSNGLPGGWDGANRDPLTT
                     WGPVIVHGVVAEGQPPQDFYVYQSDFPNLDFDPSTHDIGNTNWNVT*"
     gene            184822..186033
                     /locus_tag="SR-VP_2-4_scaffold_141_5652861_prodigal-single
                     _255"
     CDS             184822..186033
                     /product="Conserved uncharacterized protein n=1 Tax
                     =uncultured bacterium RepID=C5JBG0_9BACT"
                     /codon_start=1
                     /transl_table=11
                     /translation="MLVDGLTLTHDSEIGGLTIEEVTVLPITDLQNGRIVALTQTDGL
                     NTAGIYTYLNSNWIKEGIDPSKLPLAGGTMSGNIVIPTGQHISIADDATEGTQAVNLN
                     TLQSYVANLSWRLEAEARDNVSTTLPTGASCTVDGTHTVANGQRILFTNLSSGNNQIY
                     EASGVGSSISWTVVKDFARADGLPIEGDTILIQNGTVYAGKGYTWNGSQWVQFNGGSS
                     SAAGVGIDVNGNVISVLLGAGIKELPTNDVGVDLYTGGGLFLTENGADASTSAAAQLA
                     VAPGAVTVARLADASKAYDVASGIIGKPTASLVMLKFKLPRAITIPANFAGSQSIAGT
                     AANAQTTFVIAKNGSQCATMVFAASGTVATFSTQAAVSFAVGDILSLTAPASPDSALS
                     DIYFTIAAILA*"
                     /db_xref="UniRef100_C5JBG0"
                     /db_xref="C5JBG0_9BACT"
                     /db_xref="bpso:X996_5967"
     gene            186052..186753
                     /locus_tag="SR-VP_2-4_scaffold_141_5652861_prodigal-single
                     _256"
     CDS             186052..186753
                     /product="Putative tail protein n=1 Tax=Caulobacter phage
                     CcrKarma RepID=K4JQQ1_9CAUD"
                     /codon_start=1
                     /transl_table=11
                     /translation="MKIQGNLELSNAGHLIATVAVGTAFPTDPAPTAGRLFFLSQALT
                     GYAVGLYCYSGSTWVTGDITEVIAGAGLTGGGSAGSLTLAMNSISEAGTYRSLTIDQY
                     GRATGGTNPTTISGYELSDISYDMSSGVVGKPTTAMTLMRVKLTRAITIPANFTGSQS
                     VAGVAAAAQSVFSIKKNGSQIATMTFAASGTVATFSTQAAVSFAAGDVLDVLAPGTVD
                     TNLSDIYFTIAGFIS*"
                     /db_xref="UniRef100_K4JQQ1"
                     /db_xref="A0A022G2U0_9BURK"
                     /db_xref="bpso:X996_5967"
                     /db_xref="K4JQQ1_9CAUD"
     gene            186766..187413
                     /locus_tag="SR-VP_2-4_scaffold_141_5652861_prodigal-single
                     _257"
     CDS             186766..187413
                     /product="Uncharacterized protein n=1 Tax=Pseudomonas
                     phage Lu11 RepID=I1TQP6_9CAUD"
                     /codon_start=1
                     /transl_table=11
                     /translation="MSIKLSSYIVPANNNSFFLLEDKFIKGGLHSCVDLAERDAINPV
                     NLKKGMIAVTQDNNKLWILIATPVVTPPSPAVWEELVLGGGGGGELNIGIRQTLVHTT
                     GDLAPEASEQFVLPMGKSCLLYNLSTSVGPCELRGFSTPARNETNPYKFIATESHLAD
                     DGTTYLSDGSSVLGRRYSVLMNLEDVVYSNLYWTVVNKKAASSVFTLTFSFLPLE*"
                     /db_xref="UniRef100_I1TQP6"
                     /db_xref="I1TQP6_9CAUD"
     gene            187423..188415
                     /locus_tag="SR-VP_2-4_scaffold_141_5652861_prodigal-single
                     _258"
     CDS             187423..188415
                     /product="Uncharacterized protein n=1 Tax=Pseudomonas
                     phage Lu11 RepID=I1TQP8_9CAUD"
                     /codon_start=1
                     /transl_table=11
                     /translation="MATFTIERTGFLDCHTLIHEIFTDMEANGFIRKYPVAPLQPTDY
                     KATFEAEPSIDPLAATQPWRIQLEALTDSKIVACVAGPLQLPDDGSRALENDGNEICG
                     HIGLSDGTGGVNGVSAQLFFDRSSYQLAERAASPVNYRLTTTNNGIALAVWEPGNDKR
                     GNNQSWFIVQRTVNNTNGAVRVTGKCPVACLYHIKNLGGEGQGVTGQPACDRFQRFTV
                     REVDILHPTKSLSAVLDGPDSARVVNQATLVAITEDNNYVVSFPNSFNTQRYAYPVDE
                     VDLIGYTSADVISASSQVSITVYGESGPRTYQALCASNIDNTGIRPLILIGKSA*"
                     /db_xref="UniRef100_I1TQP8"
                     /db_xref="I1TQP8_9CAUD"
     gene            188435..192172
                     /locus_tag="SR-VP_2-4_scaffold_141_5652861_prodigal-single
                     _259"
     CDS             188435..192172
                     /product="putative lipoprotein id=16468 bin=ACD1 species
                     =ACD1 genus=ACD1 taxon_order=ACD1 taxon_class=ACD1
                     phylum=OD1-i tax=ACD1 organism_group=OD1-i
                     organism_desc=OD1-i"
                     /codon_start=1
                     /transl_table=11
                     /translation="MINYLQPLTLQEKATASISESISLVGISLPNTVTAVNGTVVKNG
                     SDTGLVSTSVAEGDLIAIKVTSSSTFSTTVHAVLTIGTTKWIYQVTTKDDTFEYIDPI
                     YEDVGPFDNLIVDPSYAINSDITVINSTTGAVIQQIELIPPIANTLPSRSYICVADHY
                     KDRVIFLDKQDRTVLAKVDLPFGSLPTSCVAQEVDTTHEYAWVTASGINKLIKIDVLN
                     LTILEQIDVDGRPKGLAVDTTNNLLWVTCADTNLVHKFDLTGNHLAQYQVGLSPIECC
                     LDSTKNLWVACSKDNRIMVIDHTTGVVTIIPVGENPWDIQIIGTTAYVSNSFDGTLSR
                     VSVTNLELIGWVYDVCSIPGDLMVDAQNHLWVAAFGERKVVKVVNNLVTASVDLPKTP
                     VGVDIDNDGNLWVASMYVGHDRTFNYTYKPDRMSFLGVVNAELGTVYTSAPATVSGLK
                     AGMSMPCSIPNIPGFVLLKNNVDVGQSTTITNGDQLKLRLTSDPGYYVTESLTMTYGQ
                     YASSFTVKTLASDLVVDQFTFDEQSDAALDTLFVSNTITISGATPGIPIPVELTNGTL
                     VINAVDTGLMSSTIQNGDTLAIKMLSSTLADTCTTTRVSVGDIFEEWSILTSQVEVDH
                     CGILPVVPDILGAELDVPVTTTFTISGIIDPEPLPEPPEGEPPNPPVVPNTALLMISG
                     FPGNQLTFGGQTGQSFLVKNGDQVTITITSPKVTNTTMERTVYLNQHPLLFHVTTIAD
                     NQPDEFVFQDLMDVVPRGDYESNTVTISGLDIGVTGHLSVERGSILVGGIDRGAEADV
                     VNGDQVQWLVHSDGPFGIGHTYTMMVGQLPVTITMYNIILNYAVRQFSLESNHIKSRA
                     LSAFVKERIPKTVAHSTQFAKTTRSDVDVATGIGYTYSYKNLVHIEGQIPVRSDYTDN
                     YIEDILTAKIAETHAIAVVHDTTFIKEELSRVICGVNSTFILSEESKAVYKIPFIYHH
                     EVRLTDREVERSFFPAEESKSVYKIPFVYAQYPLVKYSVPIGYEQPLLLQERLIDNEY
                     VRYYPREPSLWATTGHHLGLQTYDFTFGQVQGPNLSNRVLSRQPVVQSIPSSKAIPKL
                     AVTDTRITNAIIVTRTINLVAEKTNGTQIEVVREFTATRNSFHESEVERVFNAVRDFV
                     HCSEAVDAKQAVAVPCVAHTATRVAVKEQAANKVDAGLGLVNIGRTKRFASVQDAIND
                     GQNRWQFQNVQAIAWGDQTYVWTGNCSDYRPYPIAGYISGG*"
                     /db_xref="ACD1_4_4"
                     /db_xref="abs:AZOBR_p270205"
                     /db_xref="86858122"
     gene            192175..192540
                     /locus_tag="SR-VP_2-4_scaffold_141_5652861_prodigal-single
                     _260"
     CDS             192175..192540
                     /product="hypothetical protein"
                     /codon_start=1
                     /transl_table=11
                     /translation="VADSFCETPSVWRHICPRITDLDVVVDTTKPYTEIEIPRSLRVQ
                     GAVPENDLMVDMFKLQGAFLAEVEVTQQPTGGTLELYGKGLLYIPILPHVGESDVIRY
                     RLSINGQLSAEAQINITFS*"
     gene            192550..195246
                     /locus_tag="SR-VP_2-4_scaffold_141_5652861_prodigal-single
                     _261"
     CDS             192550..195246
                     /product="Uncharacterized protein (Fragment) n=1 Tax
                     =Synechococcus phage S-SKS1 RepID=M4QT40_9CAUD"
                     /codon_start=1
                     /transl_table=11
                     /translation="MPIIYFKAIQINIITTGKGYWAGGQSSLGEAAIEKFDFDTEQIS
                     TLSATLATARHYLGGIQSMTNGYFGGGWTTLSSTTGEIDGIIFATDAANNPAATLIAG
                     RYAMASICSPTKGYWVGGTNNNNSLTEIDGIRFDTEAAVNPSAAISVAKFMLTGVSSD
                     SKGYIAAGRAAANTKNIEIFDFYSETISSSSTVLTENESALAAMCSSLKGYYAGGTND
                     ASAYPTRIEGLAFSTGTTSIVIATLAVGRAFATGLQSATKGYCGGGNNNGNLNEIDGI
                     VFATETSINPTTTLSAARNGMGGASYAPVQFNTGATGKGYIAGGCDPSSPYSAAINSL
                     DFATELVATPSAILSLGRRNCAGTQSSTKGYTGGGSITSTWANEIDGIQFSNETSVNP
                     SATLSLGRQYLGSCSSQLRGYWAGGTYSNPTNEIDGIRFDTEAAVNPSAALTVIRYGL
                     AGNSSLTRGYFAGGMASNCVTEIDGIEFYTETAINPAAVLATARYLLTGVSASNKGYW
                     AGGNDTVGYSSSEVDGINFSTEAAVNPTVALSVTRNLLTGLQSSSRGYFCGGYTGSVP
                     SSVVDEINFNTEGSVIVAIGLPTTHYSAAGMSNKIMPIYSGPRGYWCGGSNNQLTTAN
                     EIDGLDFTSEVTINPSAIIDCNWYYAASCSSASRNKGYWAGGSLSVGSNIKIAGYDFT
                     TDSFFNLAATLSTGRSSFAGTQSSTKGYFGGGSPSAGLINALTFATEACVAIGASLPT
                     PRYELAACASNTRGYFCGGYYNLSNKVEWIQFSNESVGTSACTLGAARAYCAGLQSST
                     NGYIAGGYNGSSLTTEIDSLLFSNESMVAWKANLSANRYNINGGLNSTVSGYFGGGQG
                     PNENDPSLSTIDKVNFTSEACTVMIATLTVPRTLCMSVSKLT*"
                     /db_xref="UniRef100_M4QT40"
                     /db_xref="M4R1Z4_9CAUD"
                     /db_xref="M4QT40_9CAUD"
     gene            195260..195826
                     /locus_tag="SR-VP_2-4_scaffold_141_5652861_prodigal-single
                     _262"
     CDS             195260..195826
                     /product="Putative tail protein n=1 Tax=Caulobacter phage
                     CcrMagneto RepID=K4JU16_9CAUD"
                     /codon_start=1
                     /transl_table=11
                     /translation="MPINLSTFLQPPAGNTFYLLEDKYLKGGYQVVANVTDRDAINFN
                     NRKQGMLVYTIGDGKTWRLNAGLSTWTEVMQRTQYDIADTITDRPSASQLAFIFKTPR
                     AFVIPANCENSQAQAASAATTLSVFSIQKNNIEVATMRFAALAATGTFSTQAEIHFAV
                     GDVLKVVAPITRDETLADIYYTFAAYLE*"
                     /db_xref="UniRef100_K4JU16"
                     /db_xref="A0A022G2U0_9BURK"
                     /db_xref="bpq:BPC006_II0562"
                     /db_xref="K4JU16_9CAUD"
     gene            195836..197125
                     /locus_tag="SR-VP_2-4_scaffold_141_5652861_prodigal-single
                     _263"
     CDS             195836..197125
                     /product="Uncharacterized protein (Fragment) n=4 Tax
                     =Bacillus cereus RepID=R8QA24_BACCE"
                     /codon_start=1
                     /transl_table=11
                     /translation="MSIQLTGNLKPANNNTFYLVEDIYVRGGFRSVADISARDLITTN
                     NRKSGMLVLCQDTFKIWQLEPDLLTWHELLTQGLVGPQGIQGPAGPVGPAGIDGQDGP
                     PGQDGAQGPAGQDGTQGPQGDIGPQGPQGDIGPQGPQGEQGVAGPQGPQGEPGQNGEQ
                     GFPGPQGIPGQDGAQGQQGPQGIQGLTGDVGARGSQGVQGDVGTQGPQGEMGSQGPAG
                     VDGAQGPQGEPGPQGEVGPAGADGAQGPAGLQGIQGLQGETGPQGIQGPAGQDGLQGE
                     VGPAGPVCNLEALLNVTVTDLLALDTLQYDGTKWINIRPQPQQYDIADAITGRPAASQ
                     LAFIFKTPRAFTIPANFANSQAAAASAATLETVFLIKKNDVQVATMTFAALASVGTFS
                     TQAAVSFAIGDVLKVVAPSTQDDTLADIYYTFAAYLG*"
                     /db_xref="UniRef100_R8QA24"
                     /db_xref="R8QA24_BACCE"
                     /db_xref="ppm:PPSC2_c2392"
     gene            197131..197445
                     /locus_tag="SR-VP_2-4_scaffold_141_5652861_prodigal-single
                     _264"
     CDS             197131..197445
                     /product="hypothetical protein"
                     /codon_start=1
                     /transl_table=11
                     /translation="MPIIYFKAIQPVSATGQQQWTTPGIYQWLCPADVYAVCAITVGG
                     GANGQSVATYANGGNGGNYGGGAGGAIYDPGTVNGTGAPGAVRLIWGPGRAFPSTLTG
                     NL*"
     gene            197445..198410
                     /locus_tag="SR-VP_2-4_scaffold_141_5652861_prodigal-single
                     _265"
     CDS             197445..198410
                     /product="hypothetical protein"
                     /codon_start=1
                     /transl_table=11
                     /translation="MPLIHFKSVRQQVRFSLGDDIFSPCIAELTLTAVPIKGDYFGHT
                     FLWELYSGNAVTWTTPLNELSATCLLPSSTDRVFYFWVDKGTDDEQRYTVRYFGTAID
                     DLQNQHSSFNVVSSTFIDNSWAASITGVQLLLGQDRQGLSAVNPTELALIWALPTNVN
                     GLRTLIVEQLINGVWTVVGQTQPQDVQQLSPIDTNSYYRIKTVYNLDHQRYIQYGSPY
                     LVSLNVVDHTIYADEVLGQSSSLLANLVVSNYTLVNSDQVTDELVEQQLSSGTSLLPQ
                     VSLQNYTLVNTDNVTDELLEGAQVLGSSLLPMLSVTYLGGTIIGG*"
     gene            198431..201766
                     /locus_tag="SR-VP_2-4_scaffold_141_5652861_prodigal-single
                     _266"
     CDS             198431..201766
                     /product="hypothetical protein n=1 Tax=Chlorogloeopsis
                     fritschii RepID=UPI0002EC5108"
                     /codon_start=1
                     /transl_table=11
                     /translation="MLKFIGIVVTRLLDKNTLELIEEREQRNVITRYFYNKWLSAGDG
                     SSILTDLYVSTSNQPAVEDWPDIPNCITDGFVPAGVTSPRLYQAAGVDPAYVQVMRRF
                     NPGGTQRSINTILLAGTSAAGTFTTAAALCYVKLAVPCIQTTSQILDVYYRVQVINDA
                     ENSYNYYAPSAHYSLKSLLGGTPVGPQYGLPNALQMIPIFSHVGPQSNEVPTIDGALF
                     PVTSLDLSIGTHATATESSQTYYGVRKIDWSYSTAQGVGDLIGALSINKMMYANACNP
                     CYATLNIDAPTGSKIQPIFSHVASTKTSTSANPFLDSLPSIGSGVVNFTGTWEPNLPE
                     MYRVDIVADGNVGEATYKFSKRNHFGFIGATYTSQIVAIPGAFNIKASSFADFKKNHS
                     ANDDDCNDANGYGTRIERYDDTHYITYDQTGVARYNLVNNSIEIWDADSTPALVATNI
                     RQVAVNPADGSIWIACGATGVYKISADGQTITNFTTADGIPSNQVWGIDVGRAGTIWA
                     VCTGAAISYNGTTWTVYDAGTTPAFSSTIFTNDWASIHYIRVDPAHVDDRMAIVRYSE
                     CVLNTSVHFIWWSRATGTCVNATGFSNSNPVYNYFRRNPCLFNVSDNDGLWMMVGNSS
                     HVYKCVYGTSTKTDFSVPTGPGSIFSSVMFVRDQADTQDLVLVLSEASTRFTCLFDQA
                     GTVIYSTTPPTTTAAGTYNNYYSGVYLGHGVVVFMGSSVSFGPHGVVCQAMTIVGNGS
                     CTASSLNYLLWDNYGWNGTAWELGNANAKLTHTDEQPMLHGLNVKFTDGTGTSFVAGD
                     YYTGSVNDGVLKNNAMTLSGSYKFCTLPTKKLTAFDGPIRAYPWTTGVVQWRKVNSAI
                     TINVNNSLTNNIPYRSYGMSAGSKNRVFGDFSISGTLTAIASNQAYSIGVKTNNLSEI
                     PSVRTTETNNYGINVTSNTNNAIQVMAGSSVVYQGTVVPTNGMTWNISRVGTTLTISL
                     NGVVRYTNTTTTHSYIVNARFLDTSNGTAPITIPPVTIDSSSPGYFVGLGDSVAGTGI
                     YDAKQYYSEILNASDIQIDGVPLVILNQSNQSAATPPVEGGASLAIEEGLLLFHANDV
                     GKTVTGEYFIHYAVQTPCNIPPL*"
                     /db_xref="UniRef100_UPI0002EC5108"
                     /db_xref="86526348"
                     /db_xref="UPI0002EC5108"
     gene            201934..204462
                     /locus_tag="SR-VP_2-4_scaffold_141_5652861_prodigal-single
                     _267"
     CDS             201934..204462
                     /product="Uncharacterized protein n=1 Tax=Synechococcus
                     phage S-SKS1 RepID=M4R1Z4_9CAUD"
                     /codon_start=1
                     /transl_table=11
                     /translation="LSTARKQLASTYSSTRGYFAGGYGPVTEIDGLDFTNETAINPSA
                     VLAVGRYDFAGVQSATRGYFGGGSNGMNYQSEIDGIRFDTEAAVNPSAVLSTARRGNA
                     SASSTSKGYWAGGDNGPKLSVIDSIQFDTEAVATCSTTLTVARNYLSGTQSLLCGYFA
                     GGDTTVRVTEIDGIVFNSDTSKNPSAVLNTASDNLGATSSTSKGYWAGGTTSGGFSNF
                     IFGIDFTTEAIANPTITLTVARTSLAGVSNTIWPTNSGNRGYWCGGQTSSSNPTTIDG
                     IDYSTDAALVVASQLSQYAIRLASLSSSTSGYATDTNRTQKLTFSTETVSYSDSLLSV
                     TRNFSSGVQSADRGYFGCGMYYSTYYSEVDGIIFATDAKINPSAALSVGRGSVDSVSS
                     SAKGYWKGGNIPTTPYINNLVDGLNFNTETTFTTSVTLSVLRYECASAQSATRGYFAG
                     GSGNSGDGTRVDGIEFVTEAAFNLGTLLTVSRYKAAGCSSLAKGYIAGGEYKDIAGYT
                     SEIDGVDFVTNTGINPAATLSLARSRMSAFSNIVPPTLTGGRGYFCGGDFLGTNEIDG
                     INFSSEAVINPAATLSRYRGYSSGVYSSAKGYIMGDNQNNPVNTSIDGFTFATETDAV
                     ITATMPVGRFGGCGLQSATKGYTCGGSDQSNLSGVVYALVFATEVMESPSANIGQLEF
                     TTGISEVYKGYIMNGVDTSWAPTQGIKQLDFATQTVITLSATNNVTRSSCAGTHSSTK
                     GYVAGGTTIAGGSNITSDLDGFIFATATSTNPTCTLVTPRKSLTGVQSSIRGYYAGGD
                     TLAGNSLESVQIDGIEFATETSINPSSNLTVRRKGLTGLTYADS*"
                     /db_xref="UniRef100_M4R1Z4"
                     /db_xref="M4R1Z4_9CAUD"
     gene            204523..205152
                     /locus_tag="SR-VP_2-4_scaffold_141_5652861_prodigal-single
                     _268"
     CDS             204523..205152
                     /product="Tax
                     =RBG_19FT_COMBO_Deltaproteobacteria_43_11_curated"
                     /codon_start=1
                     /transl_table=11
                     /translation="MSNTEIVPVDQDNYPDVLNEINEAFWDIPFENSQFQTEQFVIGG
                     SITPERAYRNIGLRMQNRLRALQEAQYGRAKEDIEIEKLQHTVDTSTDQYEARLAALE
                     IDFKLSNRPFTDKLINDALKELNVLYAHFKALPRYTREEFEQGERQHFEVKLTRQVNN
                     VVGAHEALVNMAQSADPGNPAGDFQNIAKFEVDYQAALAIEQQTQAKLQ*"
                     /db_xref="87250330"
     gene            205418..206176
                     /locus_tag="SR-VP_2-4_scaffold_141_5652861_prodigal-single
                     _269"
     CDS             205418..206176
                     /product="hypothetical protein"
                     /codon_start=1
                     /transl_table=11
                     /translation="MPIIYFSPLNLQRALAIGTRIANEFVRPYCPTLGSVLNVVRVPT
                     SHPLGASPISLQVKNCNSAVPAKTNVIDKIANSVGLSVVQRSISGSQYYSDFGKYSNT
                     NLTVLNQTFPQRPLLKGTGIYTTYNSKLHKNTSAIGLTVKGAFDRQLATEDIHLPISI
                     TIAPCYNLSERYTNEYIHPIEGCAIRVLDKTISAPNVIGLTCTDAISIPVLYAITDVP
                     EKTIIPSNIANTISLPVVQRNVATSQYYSDFGVQ*"
     gene            206176..207888
                     /locus_tag="SR-VP_2-4_scaffold_141_5652861_prodigal-single
                     _270"
     CDS             206176..207888
                     /product="hypothetical protein"
                     /codon_start=1
                     /transl_table=11
                     /translation="MIFSKKLGLRLSSGCIADIGDFYAIGQNIFNKAMQGLATATAHN
                     AIQCYHPCIKGAVEELPSTTSIGNCTGKHLGIYTSKLTTYFDSTMGSTSGKRFYSTYN
                     VSQVGEPVVLEILADGSTSTPFKTPAGTMYPNSSGCYGKCYIFAENANVFFIVHFQGG
                     VETQSDNAGSTCIYTVDKATKSVTVLLAASAASGSVSSGWQYNTIYEGIFNGCAVFTF
                     SIKVWNATSSNYQEFGYFTINISTAAITKKTFGSNTGVYAGMGSQIRGFHSKLLVSPW
                     DNTQQCTYYIGSKGTGGVVGDTLSIYKIPYPVNIQPSDTLTNANVVKMTVAGSPPDFV
                     YGFTSFDQLYLVDTFAFTYNGIAYLVGIRHYRAYSAGTSGYPVGKIWLFQISTDGTTA
                     TWLQTTDLDRDYSNFLPTYDGLTFLAARYSDGIRAYRFDPGSLRIVASEVYSRPNLVS
                     YGVDEQNTVFLRYYDPTSTSNYGLELVNLNNSAAVVVTFENNPLSLAYTGTPLAQNVV
                     LNAYDMFGTRVVRDVVLYLEGCTFTSGGGGTAQTFTTSATEDTVIGLTISAAGQVNVT
                     PEFA*"
     gene            207971..208222
                     /locus_tag="SR-VP_2-4_scaffold_141_5652861_prodigal-single
                     _271"
     CDS             207971..208222
                     /product="hypothetical protein"
                     /codon_start=1
                     /transl_table=11
                     /translation="MKHLIGLAIFLLLAVTGIVAAEDSALQQLQSVEQTSTEAVQEPN
                     LEQMKVDSGCGIDSPCSVGPVETIEDPEPTETTTESGGE*"
     gene            208252..208614
                     /locus_tag="SR-VP_2-4_scaffold_141_5652861_prodigal-single
                     _272"
     CDS             208252..208614
                     /product="hypothetical protein n=1 Tax=Methylomicrobium
                     buryatense RepID=UPI000345B2E6"
                     /codon_start=1
                     /transl_table=11
                     /translation="MSLISLVIGLIVIGVLMWLVNSYIPMEARIKQILNIVVVIFVVL
                     WLLKLFGVMSMVPGPIVSIIVALVVVGLLLWVVNSFIPMDPAIKNILNIVVIIAVVIW
                     LVSSTGILGDVANIRVGR*"
                     /db_xref="UniRef100_UPI000345B2E6"
                     /db_xref="mah:MEALZ_2513"
                     /db_xref="G4SWH8_META2"
                     /db_xref="UPI000345B2E6"
     gene            208611..208757
                     /locus_tag="SR-VP_2-4_scaffold_141_5652861_prodigal-single
                     _273"
     CDS             208611..208757
                     /product="hypothetical protein"
                     /codon_start=1
                     /transl_table=11
                     /translation="MSIGDQIEEAQQVIAGWPEHKERQVQLEGSGYFCYHLVTFKDSD
                     EEAE*"
     gene            complement(208971..209561)
                     /locus_tag="SR-VP_2-4_scaffold_141_5652861_prodigal-single
                     _274"
     CDS             complement(208971..209561)
                     /product="hypothetical protein"
                     /codon_start=1
                     /transl_table=11
                     /translation="MKLLNIILLTSIALLITACSNSLSNRQAEQLLKDKITQEQRAPM
                     FTNWITVLGTVNEVPSILNPAQVKILHDKGYIDKGGFSEKIKDIITYSNPKTIDTTTD
                     KLLKAVTPEVTHLQLATIDQIVITDKQRVPNSTAEDKKVRHTHIKYTVEYVPNALGKE
                     LGIEKTLSMKEQGEASFTSQTGKGEDWKIDDFQSEQ*"
     gene            complement(209587..210120)
                     /locus_tag="SR-VP_2-4_scaffold_141_5652861_prodigal-single
                     _275"
     CDS             complement(209587..210120)
                     /product="hypothetical protein"
                     /codon_start=1
                     /transl_table=11
                     /translation="MNYEEARQLIQSGDVVLMGKDNSPISAWVAWWTGSPYSHAAIAL
                     RLYYLDHPDKYRIFVIEQHTGGQRIVNLSSYTTIKRQIDVIESPTDWNMYGEDLMDKC
                     GSIAYAYEALVTIGLREKFGLKFSDTKGEVCSEMVAKVLKQQGVPLTSEHISPGVLYK
                     ELLNLGFKTRANIINKI*"
     gene            complement(210142..211923)
                     /locus_tag="SR-VP_2-4_scaffold_141_5652861_prodigal-single
                     _276"
     CDS             complement(210142..211923)
                     /product="Uncharacterized protein n=1 Tax=Synechococcus
                     phage S-SKS1 RepID=M4R1Z4_9CAUD"
                     /codon_start=1
                     /transl_table=11
                     /translation="MPLIYFKAQQASAGNGLTGRGYYAGGEDSGSNILNTISGFDFSE
                     EVSLSLSAVLAVSRYSLCGVYSATKGYYAGGNIAANSDEIDGLDFATETATNPSAVVS
                     VARQGLAGMSSAVKGYFAGGYVGQYSSGTLSAEIDGIDFSNESAVNPAVALATARYNL
                     AGTQSFAQGYVSGGYTTANSSVEDSISFVSETMVSLTFGLMFARQSLTAVPASLRGYH
                     AGGNRGTMSNDIDWRRFDCSNSTGTMSAKLATARQGIAGSSSNIRGYFAGGDTAAPAN
                     CVDQIDGLRFDTEAAINPSAALSLARTLLTAISHIVYPAPPTENRGYICGGYTFFPAN
                     NISTLLFASETLLIPFVKMLYNKSGSVGFTSTTKGYIACTSGTNTETLLYATEVMSLL
                     SSTWSYAVSGSTGVNSSIKGFLAGRSISSVLIQTLTFNTEATANSTATLSMGRQEVGG
                     TNSSTSGYFAGGNYAQYTTEIDGVLFSSETSINPSAVLSVARTVPVGLSSTTKGYYAS
                     GGISMSAIDGIDFSTEASILLSATLKANRNFAVGVQSLTAGYIAGGGGSSSEIEGLVF
                     ETEAVTDPSATLPQGAHTATGLSCNQT*"
                     /db_xref="UniRef100_M4R1Z4"
                     /db_xref="M4R1Z4_9CAUD"
     gene            complement(211933..212727)
                     /locus_tag="SR-VP_2-4_scaffold_141_5652861_prodigal-single
                     _277"
     CDS             complement(211933..212727)
                     /product="hypothetical protein"
                     /codon_start=1
                     /transl_table=11
                     /translation="MIRNLKNVSESILTLEDFQGQVIAPGETIDGLQFGEAILHDSIS
                     VADHIMDGDLEVNDGYQTYSGIQALDVIRGGALQLTPDGKTIFTMSDRPQDTIRFFTS
                     CADNMTTQKIGEGDKLDFDVAAGQTVSKDLQFIEDIYIKDGFVNYKSYSNVSWLSVSI
                     VCPAGLPFPAPALNGNYDFTGGQWVANETNTGRYFILGVETYLFRFANRLPMNTFTNR
                     EQIIAPEPQRIPSPYQLRITVFNGADATANLLASFYVGGYRFITVN*"
     gene            complement(212736..213332)
                     /locus_tag="SR-VP_2-4_scaffold_141_5652861_prodigal-single
                     _278"
     CDS             complement(212736..213332)
                     /product="hypothetical protein"
                     /codon_start=1
                     /transl_table=11
                     /translation="MNYMRVITLGFSTVQCHVLGDPSVYEDLIWDSGDPLPSKATLDA
                     YVEAHPDLFGENIDVNVLENGMPAFFDSARGVVRSISEYRIIFAASTTGAKNFYLNNE
                     GLVSSNLKGHLIDINSIVIRVVGSIQNEVQHDVVFHLINNVTEEEILTETILPGNKHI
                     VDTTVNLSLEHTVELSCRLTSDSKVVNPTFFIYLSHIN*"
     gene            complement(213341..213925)
                     /locus_tag="SR-VP_2-4_scaffold_141_5652861_prodigal-single
                     _279"
     CDS             complement(213341..213925)
                     /product="Putative uncharacterized protein id=2786696 bin
                     =GWC2_Planctomycetes_45_44 species=Xanthobacter
                     autotrophicus genus=Xanthobacter taxon_order=Rhizobiales
                     taxon_class=Alphaproteobacteria phylum=Proteobacteria
                     tax=GWC2_Planctomycetes_45_44
                     organism_group=Planctomycetes organism_desc=Novel; good"
                     /codon_start=1
                     /transl_table=11
                     /translation="MSTTNNRFVARHGLDANSLTLVNVADPVQDQDAVTKKYLADNFQ
                     PKVSGIITQTLVGSIPAATGNNVIPFDNSTPTNTEGIQLWSRAITPSSTSSKVLIQFT
                     ATIDATQNNRVVIMALFRGSTCIATVVSIASTSKPQDMALIFMDSPASIAAQTYSLRV
                     GIDNSSGAFYVNSLNAAHTFGNTLLSNYRIEEIL*"
                     /db_xref="gwc2_scaffold_1166_31"
                     /db_xref="86328112"
     gene            complement(213957..214445)
                     /locus_tag="SR-VP_2-4_scaffold_141_5652861_prodigal-single
                     _280"
     CDS             complement(213957..214445)
                     /product="Phage tail fiber-like protein n=1 Tax
                     =Synechococcus phage S-SM2 RepID=E3SJ01_9CAUD"
                     /codon_start=1
                     /transl_table=11
                     /translation="MTNTVKVKRSSVPGKTPTTINLTAGELAINTNDAKLFYSTGDAI
                     KEVMNKDGTLPLDNGAITSTTLTTSTTGADQVLNTFLSATYRSAKYLIQISSGSAYQM
                     LELLLIHDGTDVQVLQYGDVKTGATLATFNATLAGGTLALTTTPVNAVTVYKVLRTCI
                     NI*"
                     /db_xref="UniRef100_E3SJ01"
                     /db_xref="E3SJ01_9CAUD"
                     /db_xref="oar:OA238_c38760"
     gene            complement(214566..215795)
                     /locus_tag="SR-VP_2-4_scaffold_141_5652861_prodigal-single
                     _281"
     CDS             complement(214566..215795)
                     /product="Uncharacterized protein n=1 Tax=uncultured
                     bacterium RepID=K2C9M5_9BACT"
                     /codon_start=1
                     /transl_table=11
                     /translation="MANKLQLLRTSVASKVPTSTELTLDGMPAINTTDKKLWIRMGSE
                     IVEITAAANIFTDETHRFVTDDDITLWNAGYTLPIATSLVLGGVKVGTNINVDETGSI
                     SLETAAANKTGVLSSADWSTFNGKQAALGYNPVNKNGDTMTGALILSGAPNVDNGAAN
                     KKYVDDGLALKLALAGGTMTGALILSADPSANLGAATKQYVDGLINNLGGEYAAPVAN
                     LTDLKALVIATDLADKQIRLVEGEGAIYRFDLQSLAAVASPGVVAPDEIAPEDLATTP
                     GRWIMTASATQSHEQLSNLQGGAANDHLHLTTTEKSAYDSHIGDATLHISSDQNTWLD
                     AITVTSGEVNYLADLTGNIQDQLDGKQASLEFTPVNIDGDTMTGLLILSGDPSNVLGA
                     VTKQYVDGYTVDCGTFT*"
                     /db_xref="UniRef100_K2C9M5"
                     /db_xref="K2C9M5_9BACT"
     gene            complement(215944..216279)
                     /locus_tag="SR-VP_2-4_scaffold_141_5652861_prodigal-single
                     _282"
     CDS             complement(215944..216279)
                     /product="Acid shock protein n=1 Tax=Methylobacter
                     tundripaludum SV96 RepID=G3J1N2_9GAMM"
                     /codon_start=1
                     /transl_table=11
                     /translation="MNKNIYLSFLLAAALGLAVPAFAEVVPAPEHPADVTSPATTPDE
                     HKAAAVVEKTHAEYHKGMAEHHKSVAKEYEQAGHKDLKKHHEAMAKHHEALAKEHEET
                     AKTHEKLTK*"
                     /db_xref="UniRef100_G3J1N2"
                     /db_xref="G3J1N2_9GAMM"
     gene            complement(216402..217052)
                     /locus_tag="SR-VP_2-4_scaffold_141_5652861_prodigal-single
                     _283"
     CDS             complement(216402..217052)
                     /product="hypothetical protein"
                     /codon_start=1
                     /transl_table=11
                     /translation="VDDLQSFSIDMQVLAHRLGAEVGTPVTISAIGLNGNGDAIERRI
                     LISYEQPLLPNGPVPYLWYNPSNWEFHKSTNWRESPAIWELMTDRSSLFDESQVGQFT
                     GGTLTSPLHLARNPVDDNEAVTKVYVDIIIAALTLGNSSLSFGEPVATVTALRQIDVS
                     LVPDKQVRYVESLNRIFGYDMESVAQHDGEYVIAPVVGIGRWLSTDKQVVDGGTLP*"
     gene            complement(217061..218101)
                     /locus_tag="SR-VP_2-4_scaffold_141_5652861_prodigal-single
                     _284"
     CDS             complement(217061..218101)
                     /product="hypothetical protein"
                     /codon_start=1
                     /transl_table=11
                     /translation="MPTPMIKKFAAETGKSVRAVEALWNRAKKIADKKFKQKDAHYYA
                     YTTSILKNMIGLSAVDPTVYNVGGHVVICKGGKKLKLSGAINARRARKTIVGKTWWDK
                     LGREQKTEYLKSHPNSAFAKLKRAEMEKEDKKKDSEDELKHKEHVPEKDEEEQEEPEL
                     KREPGEPESLAAVTPENKGKVFSAVTKGLTRLTHIAPEKQQTMKHGLDALKRLKEGHA
                     ISKEGKQHLQDLCNIVMGVTLASAICLLPTVPYAMRLSAMYFEHLTNVRRDRKEAERD
                     RKRQEKDEAEQQKAMEEQQKAVEEPAVVEEADVNTMTSDEVNTLQHMSLDMTGWLAAD
                     HENLLNEARSKQ*"
     gene            complement(218113..218445)
                     /locus_tag="SR-VP_2-4_scaffold_141_5652861_prodigal-single
                     _285"
     CDS             complement(218113..218445)
                     /product="hypothetical protein"
                     /codon_start=1
                     /transl_table=11
                     /translation="MTNTLAECFRVLQIQYPAPDGAGNHIAHDVVNDVLRLGLWIDGH
                     IRYFVLDSEEELYDVHTLIASVDQLLHSGDDGLEKTIDAVHKQEYAAVGNAANMKKCT
                     VMDTTFNF*"
     gene            complement(218466..218729)
                     /locus_tag="SR-VP_2-4_scaffold_141_5652861_prodigal-single
                     _286"
     CDS             complement(218466..218729)
                     /product="hypothetical protein"
                     /codon_start=1
                     /transl_table=11
                     /translation="MAIKNTILQGAIKSFATVLGEKGLFDKVLAEIKVINDTHPSSTG
                     AEKRHILMESAGVIFNDVGKPVLESTLRLILELAVKYIQLSLL*"
     gene            complement(218738..219598)
                     /locus_tag="SR-VP_2-4_scaffold_141_5652861_prodigal-single
                     _287"
     CDS             complement(218738..219598)
                     /product="Uncharacterized protein n=1 Tax
                     =Pseudogulbenkiania ferrooxidans EGD-HP2
                     RepID=U1AHK3_9NEIS"
                     /codon_start=1
                     /transl_table=11
                     /translation="VKRILLIVIALSLTTVVDAKQVKKSPVAKHHVKTTVVKAKPKVV
                     PKPVVKPVPSIVPKPAPVVVPKAPFIPPKAIPLIPVLKDVINEYWPTMPMRSAIAAQI
                     EQESCISLTHKKCWDPRAELKTSREQGVGLGQFTRAWDKQGKLRFDAVQEMVDQNPEL
                     KEWGWKNVYDPKLQLTAILIKNRINYSKITWKTDTEQDHLSFMFATYNGGSTVKDRSL
                     CLSRDGCDPGRWLVEKSDKPYAVESFSTKSKVKQKGYGKSFYEISREYPRNILFVRRA
                     KYIPLIEPTK*"
                     /db_xref="UniRef100_U1AHK3"
                     /db_xref="U1AHK3_9NEIS"
                     /db_xref="cbw:RR42_m1452"
     gene            complement(219609..220022)
                     /locus_tag="SR-VP_2-4_scaffold_141_5652861_prodigal-single
                     _288"
     CDS             complement(219609..220022)
                     /product="hypothetical protein"
                     /codon_start=1
                     /transl_table=11
                     /translation="MSDQEPTQIEEENLLDSVAELALKERQRIRSQLKTDTGRIIFGS
                     ILMCLFFFPWYHTHGLDGLQELMDNLRIVSYVSGFGVATALITHFTRRILFPYIDIKE
                     LAVKAVEDAKGAGLVFLGIAIILASTIWAAAGFFK*"
     gene            complement(220064..222100)
                     /locus_tag="SR-VP_2-4_scaffold_141_5652861_prodigal-single
                     _289"
     CDS             complement(220064..222100)
                     /product="Collagen triple helix repeat-containing protein
                     n=1 Tax=Acidobacterium sp. (strain MP5ACTX9)
                     RepID=E8X2X5_ACISM"
                     /codon_start=1
                     /transl_table=11
                     /translation="MAFNLADFVAQVEYLSDIRNLDPLNPISIKIGQPLTGTEYMVFA
                     SYNEPRQPLVPLNGVWVVLNPVAIDYRTVYRLSSFSANPLTPSLLYTWEQVMTYEDVF
                     TFPQSYDAVRGLKGDKGDQGDVGPVGPTGPVGPQGSPGVMGSEGPPGSQGAPGVQGPM
                     GPQGPTGPSGPPGIQGLPGPQGPAGTNGAPGIQGPPGIQGPEGPQGTQGDQGSIGPEG
                     PEGPTGPQGDVGPMGPQGIPGTPGLVYKGPWITELQYYEKDVVELDGSTYVCMTNSTG
                     HQPPHTDWSLLASKGDVGPAGPIGPAGADGAPGVAGMTNKGDWDILTDYSIGDVVELD
                     GSSYVSIQNTNSGHEPPNAIYWDVLALAGTPGGPPGPAGLVYQGEWSAIASYVVHDLV
                     SYNGSAYYCQVDNTNLVPDVNSTQWGMLVEKGDPGDPGGPIGPAGLTFRGHWDNSINY
                     IFSDVVEWGGNTYYCQVDNVGHQPDTSITEWKLFTTKGQDGSVGPQGEQGIPGTNGLQ
                     GEPGAQGIPGLVYKGAWSGASEVSYSIGDIVTYNNVCYVALLANSEQEPTNVSYWDVL
                     VPEGLTGPQGPVGPAGADSPVTRILVPNVSIGFGEHYLVDVQDLFNDSGIDVNTITVD
                     IHAHITDPVDPYYSASFTAKVVRPAITVVQYTDTAILVYNIDSTNHTFDFVIRN*"
                     /db_xref="UniRef100_E8X2X5"
                     /db_xref="acm:AciX9_1046"
                     /db_xref="E8X2X5_GRATM"
                     /db_xref="E8X2X5_ACISM"
     gene            complement(222113..222814)
                     /locus_tag="SR-VP_2-4_scaffold_141_5652861_prodigal-single
                     _290"
     CDS             complement(222113..222814)
                     /product="Uncharacterized protein n=1 Tax=Neisseria
                     polysaccharea ATCC 43768 RepID=E2PCZ6_NEIPO"
                     /codon_start=1
                     /transl_table=11
                     /translation="MTTIYNYHHETGEYLGPSEGFESPLEPGVVLLPAHATLIEPPAV
                     SSLERDTNIFFRDGAWTILPDFRSVDTFSTETGMLLKVQQPGPLPIDITDKPRPSEFY
                     AWSEVDNNWIYNRSSAESKVWDAITQYRDGRTYNGGYKVRDKWFHSDTQSRAQQQALA
                     LSGNNIPAGLQWKTMDGSFVTMTPTLAQQILAAQTASDCAIFTVSEAHVAAMKLTEHP
                     EEYNFSTGWPEVYQQ*"
                     /db_xref="UniRef100_E2PCZ6"
                     /db_xref="E2PCZ6_NEIPO"
                     /db_xref="aav:Aave_1726"
     gene            complement(222833..223597)
                     /locus_tag="SR-VP_2-4_scaffold_141_5652861_prodigal-single
                     _291"
     CDS             complement(222833..223597)
                     /product="Uncharacterized protein n=1 Tax=Sporomusa ovata
                     DSM 2662 RepID=T0JVG3_9FIRM"
                     /codon_start=1
                     /transl_table=11
                     /translation="MTTKVQLHMLAEKVVISGSITSPNVLTLVFSDGSHSDPINLPTN
                     NGPQGDPGIQGPPGPIGPQGPQGIQGPQGIRGLQGLQGPAGPQGPSGVIGSDHYHMVP
                     VGTILYHGRPITWGTAFLNENDLRWYYPCQGTWLNKADYPSLNAAIGNLFGGNANALA
                     LPDLRGRFIRTWDPGIGVDPGRGYGDTQGHCLQNHVHGYVPQLNTSPSWFAGAYQFEV
                     HIVGPNYVNTGYMANGNAGNETRPINISLSAWIKVV*"
                     /db_xref="UniRef100_T0JVG3"
                     /db_xref="T0JVG3_9FIRM"
                     /db_xref="daf:Desaf_3555"
     gene            complement(223603..224304)
                     /locus_tag="SR-VP_2-4_scaffold_141_5652861_prodigal-single
                     _292"
     CDS             complement(223603..224304)
                     /product="Uncharacterized protein n=1 Tax=Sporomusa ovata
                     DSM 2662 RepID=T0JVG3_9FIRM"
                     /codon_start=1
                     /transl_table=11
                     /translation="MTTKVQLHMLAQKVVTDVTLQSFQLTVIFSDGSAPHVLNLPSTP
                     GPAGPIGPQGPQGIQGPVGATGPRGPQGIQGPVGPTGPAGTPDSRTLVSPGTIVFHAR
                     PETWGVNGYLVCCGAWVNKSSYQNLYNNIGGRWGENATGFALPDLRGNFIRGWDPGVG
                     VDPGRGYGTIQGDELRSHTHSYYYRIPEVGASDYSIPMGPSQTNRYTNWVTTGATGGS
                     ETRPRNIALTAYIKW*"
                     /db_xref="UniRef100_T0JVG3"
                     /db_xref="daf:Desaf_3555"
                     /db_xref="T0JVG3_9FIRM"
     gene            complement(224306..227359)
                     /locus_tag="SR-VP_2-4_scaffold_141_5652861_prodigal-single
                     _293"
     CDS             complement(224306..227359)
                     /product="hypothetical protein"
                     /codon_start=1
                     /transl_table=11
                     /translation="MAIYVTNIGLQAITGAYESINGTPIPYDGLGGFLVDLKTFAVTE
                     AQNVKLDVKDVALVGTPVYNAEIESIEVVSSCTIKCTLLLPSNVPLSGSLELKEIGLF
                     LASGELFAHGTFAIPYSKSPGFSLRLYALVSAAHLGDVINVTLGTNCSLASAAAVRSL
                     IAPQKSYTNAVVVQDQLTNIDSAGVPTAGGLAVRYGAGGINWAFLGYDLQYAGHPTVV
                     TNPSLFQLSVNQNGFWLNDNEIVIVQAVSGAGAGESRRVRFNKPSQFTVLEKPFTTFN
                     AQSVIHIWRSTVNDLPSRPGIDLNYVLGVGVDDWQSAPDQENPIPVGTIIIPHRASFV
                     SDGQNLEFQIPALEVGESCNFPDDAVIYIDGLEQPHLAGYTIDSVGALEFINPIAINT
                     IIEVVYHVQRLATQQEGLGSYLIISVAEYPADGTREFSTSIVPDSDDYLLVFIGGRLI
                     PRSFYTYEPTTVTFSVTPTDKVTFVQYANYYENGARSNIRRWETHPLADLEPITLGNV
                     LFLEKKNTLVYLDGRILDQNEYQIDVNQLVLTHQQSTNSVVSVISALTELAIIIEPTM
                     TGQDTGPVWVDPAGVYVRPNKVVAWQTDHFGNGSTQEFDVVVPPTFALVFIDGAYQEP
                     SNYILDYAAKKLIFSEAPGNYPIAIISFNVIDDVGEELVCTSHIFTIESGVYTYPIQS
                     DTQDGETLVHSMEILTAGGVFQHSYTYSTDDTDPLNPVLTFDADALPDAGFVCELWRL
                     RSRPNPGHSTVIDYRNFTMHNGITEYIHRANSGIGINYNEIDESNTFLFSNTVLQLRD
                     RISDPVDYGYTTYNDGLNFTYNIPRPQDSINCTSVVFFNGISKTRLMLRQEMLDDYLT
                     RQEFDAVLDDRVRDVQTVMALDQETFIEGAADANAYTTLLSHEVSISGTRPLSVWASW
                     IALGIHVPEVIDNENPDITWEVNEHNTDCAIKFELVQGSTRIVGPTTGGSVVLIGTGI
                     SQSAQAKFDNVPRGIYTLMLSMARRLTSQDKYAVSTRSMSFVEGR*"
     gene            complement(227373..228068)
                     /locus_tag="SR-VP_2-4_scaffold_141_5652861_prodigal-single
                     _294"
     CDS             complement(227373..228068)
                     /product="Uncharacterized protein n=1 Tax=Pseudomonas
                     phage PaBG RepID=S5VZQ9_9CAUD"
                     /codon_start=1
                     /transl_table=11
                     /translation="MTDVLQNPEAQIREFLVGPLKDNQTWADLIDAFQQVTEANVENP
                     IKQLELIRFMVTHNDDDILRYTARLLGFDLSQDVLNLNSASLTKIATQLSMYPDQNGT
                     RLFSKFIELILNSTITVFELYSKNYAQFFEQPSGALITDSVHEEGHDPGAWFKTTHVN
                     LQIVLHGLEGLRLNPGITIFDRIVELFYMFAPIALVIEHIDFGIELNGPGNPLGIGFS
                     AKLLDPEYSFVLE*"
                     /db_xref="UniRef100_S5VZQ9"
                     /db_xref="S5VZQ9_9CAUD"
     gene            complement(228068..229564)
                     /locus_tag="SR-VP_2-4_scaffold_141_5652861_prodigal-single
                     _295"
     CDS             complement(228068..229564)
                     /product="Putative base plate wedget subunit protein n=1
                     Tax=Pseudomonas phage PaBG RepID=S5VMH1_9CAUD"
                     /codon_start=1
                     /transl_table=11
                     /translation="MATSPVQSVPIQLSKAKPDFEAIVLQLQLYLSQKQTWFDMLTSS
                     TGQTLIEMMAACTTFNQFAIESAAREGFLQTAVRASSIYAITRMLGVRISRKLPAGVA
                     VTLTRSSFSVVDSLIPSLSQFSVNGVPFFNRGAINFEYSLTVDAVLYEGTIRTQTFPS
                     DASTFREVYLQEPGFVVSDIVDEHDSDIIVRVVPSNIPDNGNLEYAWTNIEEGIWTAG
                     SEEQVYHDSTSGYGDCVLSFGDGYSGKLPPLGYNIIVKYAVTSGILGNNGTSNLGVVY
                     EHDSNIIGVTTSQVTGGADEKDKTYYKAMAPYLYRARSRAVTPADYKAIASSYTNVAS
                     VTIQAQRDIAPGDLRWMNSVRICILPADVTTNEFTPEEWDVFEEFFNDKKHALIHIKR
                     QAPFKIIQNVSLVAALYSSANPSDVVPAINTAIHNLFAREVNTLGKHIAISDIVEAAM
                     IDLVDYVQIVEPATDLIATDPRQYFELGDLIINVRYSERANANAGRIR*"
                     /db_xref="UniRef100_S5VMH1"
                     /db_xref="S5VMH1_9CAUD"
     gene            complement(229568..229969)
                     /locus_tag="SR-VP_2-4_scaffold_141_5652861_prodigal-single
                     _296"
     CDS             complement(229568..229969)
                     /product="Putative tail lysozyme n=1 Tax=Pseudomonas phage
                     PaBG RepID=S5WBF0_9CAUD"
                     /codon_start=1
                     /transl_table=11
                     /translation="MASILPVTPTKNLFSDVNMGLKDENNYELVFDETSVEKSIITIL
                     STKVGSRVFRRDFGSVLDDILFDPMDDITVERIKMGIIDAVSRWETRIEVQSSEVKPD
                     YDNRQYFVRLIYIIPSLNNKQVNFVFNLKGG*"
                     /db_xref="UniRef100_S5WBF0"
                     /db_xref="S5WBF0_9CAUD"
                     /db_xref="salb:XNR_0546"
     gene            complement(229978..230262)
                     /locus_tag="SR-VP_2-4_scaffold_141_5652861_prodigal-single
                     _297"
     CDS             complement(229978..230262)
                     /product="Gp118 n=1 Tax=Bacillus phage G RepID
                     =G3MBI0_9CAUD"
                     /codon_start=1
                     /transl_table=11
                     /translation="MPAAVRKGDMSQGHDGYAPRANDQGSPNVFVNGKPQHRVGDHWP
                     SHTNQHDSHEGQASEGSSNVFCNGKAKCRVGDKTSDGDTMAEGSPNYYIN*"
                     /db_xref="UniRef100_G3MBI0"
                     /db_xref="G3MBI0_9CAUD"
                     /db_xref="aco:Amico_1107"
     gene            complement(230262..230603)
                     /locus_tag="SR-VP_2-4_scaffold_141_5652861_prodigal-single
                     _298"
     CDS             complement(230262..230603)
                     /product="hypothetical protein"
                     /codon_start=1
                     /transl_table=11
                     /translation="MRKIMVSLSMTAEEQWETKVRLDPGFDRIEMGDKGIRTAFDVDG
                     DVLDTFIPDRTLRKMPINPDNMHGKEQLIGTPDGEMGITENNPNTQDIRVDPGHAGLN
                     PLVPYSDRGMY*"
     gene            complement(230692..231594)
                     /locus_tag="SR-VP_2-4_scaffold_141_5652861_prodigal-single
                     _299"
     CDS             complement(230692..231594)
                     /product="Uncharacterized protein (Fragment) n=1 Tax
                     =Synechococcus phage S-SKS1 RepID=M4QT40_9CAUD"
                     /codon_start=1
                     /transl_table=11
                     /translation="MTTLVFKPRIPTYTASGKGYFGGGTYSGGNSAEIDGLNFVTEAA
                     VNPSATLATARTRTSSMWSSVKGYWAGGNTGSESSEIDGILFSNESAINPAAALPLAR
                     SNSAGTSSATRGYIGGGTVSSAYKSDIDGLQFSNEAAINPAATLSYARMLLSACSSTI
                     KGYWCAGQLASTNQTDLIDGIVFSTEAACTTSAVLAEANRNHAGTQSEIKGFVAGGEG
                     PSNTISGLLFVSETSIALNAVLVTASVALAACGSQTRGYWAGGTSGGLTTEIDGIRFD
                     TEAAVNPSAALAVARDYFSGLQSR*"
                     /db_xref="UniRef100_M4QT40"
                     /db_xref="M4QT40_9CAUD"
     gene            complement(231603..232445)
                     /locus_tag="SR-VP_2-4_scaffold_141_5652861_prodigal-single
                     _300"
     CDS             complement(231603..232445)
                     /product="Lysozyme {ECO:0000256|RuleBase:RU003788}; EC=3.2
                     .1.17 {ECO:0000256|RuleBase:RU003788};;  TaxID=926067
                     species="Viruses; dsDNA viruses, no RNA stage;
                     Caudovirales; Myoviridae; Tevenvirinae; T4likevirus.;"
                     source="Aeromonas phage PX29.;""
                     /codon_start=1
                     /transl_table=11
                     /translation="MSMLRTTDMAQPQGLSKTMKYEAVVVQNNDALYHPDKRMLGRIQ
                     FRSAQLFNGIEDELLPWAIPSCGNHTDGAGPNSGSFSVPKIGTKVLITFQDGSPLHPM
                     YSAYTVDATTTPIEAAHNYPNRTVHNFANGCTMITDTQSNEVMFRNPGNLNIYVMGDV
                     NLSVEGNVNEKINGNRFLYVKGNSTESVEGNKIVYTKGNVTDTTDGNRVTYAEGNDGH
                     VAAGNMVRSGARIDDNPDGGGGDKPAAPVAAPHPPWYSVRGKKPDTNKLEPIPASDPD
                     QYYT*"
                     /db_xref="E5DQC3_9CAUD"
                     /db_xref="UniRef100_E5DQC3"
                     /db_xref="3.2.1.17"
     gene            complement(232456..234609)
                     /locus_tag="SR-VP_2-4_scaffold_141_5652861_prodigal-single
                     _301"
     CDS             complement(232456..234609)
                     /product="Uncharacterized protein n=1 Tax=Pseudomonas
                     phage PaBG RepID=S5VV38_9CAUD"
                     /codon_start=1
                     /transl_table=11
                     /translation="MFCIENRIFVDLLIDGKVIPDSFNLLNKIVMTEGNGTLFPACAI
                     TFNDLSGYLTSTLNLTDGNSIVITAGKSAKDVSTVSRQYRVFGVKKQASTAGAQLTVI
                     GLYDAPNFITANATEGYCGTTDKVLEKVCERCKLYFDGPENEMKDAQTWLCVSKTRAA
                     FVQDVVRHGYQDEYSAMAFVLTSLGILKYKNIMQHIEYTKPKYTLYHNVPPSDDGTTM
                     YRVKQAKNGSTAGMVNNWQNYGSTRVQHSLAGTAVVHNKLDVKTSGKYLAINKQVSDT
                     VGRSRLECSPLDSSNTNSVYERALYQNLRFISLFCERESVLLTEISDIQLFDIVIYRQ
                     ADADISIAAEPSDIYIVVGKSVLVKGSQTYAERLELARMSVTNKGQAQLATQDPSTLR
                     EYSTPESLINPTIATALQSFPLVSKITQMFAPIVGPVLGAYSNMSGLSTYTSAASMPL
                     TSLVGTIAGPGLMSNPTQSISMLRQLNNPTQYLSQSVVGLANNYGQIDGCLGNAMTQL
                     SGLSSVEQSTVLRSGLMPAALFNPTGVVTSLAMAFPMLRSLSQVSGVFSAVCTAFNQS
                     QSGLVAVDPTCGQDIRNLNTHVNNINAGYSSVSTSTNNLWNRSIAIANHTEVPSDLYS
                     YDHTRILNDLGEQSLQKPAGGRYKVTPLTDTSNSVSSLLQTTDANRNLLWMNPSTVIN
                     KLPIPYTPQELPSALVSMKADTTQLEYLTTENPIT*"
                     /db_xref="UniRef100_S5VV38"
                     /db_xref="S5VV38_9CAUD"
     gene            complement(234617..234970)
                     /locus_tag="SR-VP_2-4_scaffold_141_5652861_prodigal-single
                     _302"
     CDS             complement(234617..234970)
                     /product="Uncharacterized protein n=1 Tax=Pseudomonas
                     phage Lu11 RepID=I1TQ55_9CAUD"
                     /codon_start=1
                     /transl_table=11
                     /translation="MSDITYLSSKYQRVYSVIFDSYGIDPILDTLVPEILKIQTYTFH
                     TVVQDERGAPDLISLREYGTDELWWMMLAYNGIGSYKDIVEGTVLMIPNYAALIRVTS
                     YNSIRPTTIPRVITI*"
                     /db_xref="UniRef100_I1TQ55"
                     /db_xref="I1TQ55_9CAUD"
     gene            complement(234973..235722)
                     /locus_tag="SR-VP_2-4_scaffold_141_5652861_prodigal-single
                     _303"
     CDS             complement(234973..235722)
                     /product="hypothetical protein"
                     /codon_start=1
                     /transl_table=11
                     /translation="MAKIINPNTALVMNTSNPVQNTYAQMNGIQPQYQVVLYVTDTNA
                     THDPAFLSMFPMIAALPEKYTINLSASWDPPFGNKSMGDLYDQARPGAKQFMGASQGQ
                     ILDTGATLLGVSTRNKWELAQTWQSSSPLSFTIDFVFNAITDTFRDIKQKHLALLKLV
                     APSEELAGMLQSPGPTVAGKGFGKGRYITLQLGTYLKMENMIVKSVSSDVTTLCGQDG
                     IPHAMTVSVEFESFFAGITTQDLDKAFNYGK*"
     gene            complement(235745..238552)
                     /locus_tag="SR-VP_2-4_scaffold_141_5652861_prodigal-single
                     _304"
     CDS             complement(235745..238552)
                     /product="hypothetical protein n=1 Tax=Pseudomonas
                     fuscovaginae RepID=UPI00035DF719"
                     /codon_start=1
                     /transl_table=11
                     /translation="MAEQKSYLREQLESRKAYLTGLHAQDKDAWLKTLATKPKVVAPT
                     PSEKLEQVKLLQTSKQQAVKQDLQLSQARIDSQEQRRQNSTVNEHATKLARVTEIAGF
                     KQKKQVDEIIEVLKKINASLKKAQQAVPTPTPDDLDDFGGGGGGKKPRKKPRRTRNRR
                     PRRVPRTRGNRPPRGQQRTRETAEQKRTRRAREEKLQSERVRAEEVRTQQGPRRPDAI
                     RRGPRPTVGPTTRPLPRSGVPTVQPGTTARPNVLGSIKKAPSTIKAALKNKPKLLGKG
                     GGLLTAGLTAYEVANIASSDMSTEDKLKAGGDVALEAGKAWAGAEAGGMAGAALGTMV
                     GGPIGTAVGGFAGSVLGSIYGPEAIDAAVAKIQNAVQDSGVSDIIGRGVATVISPFSE
                     DARQALYQDYQTKIAPVLEGTYEDLKTTLVGWGKNAEELGKGFEDFTDAVGEGGSTIW
                     SSIKSGASNIIEGFKDASKELVDGAAANATQVGPQGPAGDMDQMTTTGPQTQPSAPST
                     GPTVARAEAENQIPMTGGVPSLADQFIGKETFPTPNTKGPLGPTVTRAEQAEPDLLGL
                     NKLDKQLKPVVDAQVNKPSGPVSNDLFFQQEAANKAGITLPIGPTSDDPFFKQEAANK
                     AGTSLPTTLGNDLFFQQEAANKAGKGISVGPRSTERALTPNEIAINNKQEQDLAQLDK
                     IMNPNRVENKSPEQKKLDAQIANVEKDVKAQAVAPTAEQKVMDSQFQTLVDAQKATGP
                     SDDPFFKQEAANKAGIVLPQGPTSNDEFFKQEAANKAGITLPIGPTSDDPFFKQEAAN
                     KAGIVLPQGPSDDPFFKQEAANKAGIVLPQGPSDDPFFKAAAQMSASAKQVPVAMTPA
                     GVPDEVQDVEITNQPTGGKVSSSGSQQPSMSSAVELAEIPLRIDDCGLILLNLGHAAI
                     AFLTFLTMFLSPIIDTIDKVI*"
                     /db_xref="UniRef100_UPI00035DF719"
                     /db_xref="cep:Cri9333_3169"
                     /db_xref="K9W2L9_9CYAN"
                     /db_xref="UPI00035DF719"
     gene            complement(238772..239566)
                     /locus_tag="SR-VP_2-4_scaffold_141_5652861_prodigal-single
                     _305"
     CDS             complement(238772..239566)
                     /product="Uncharacterized protein n=1 Tax=Pseudomonas
                     phage PaBG RepID=S5WK98_9CAUD"
                     /codon_start=1
                     /transl_table=11
                     /translation="MQYSQEQLVEALKDPAWVNIGNLPSNFYPYDFDSLYIKPFTVKN
                     LRLLSQSIVTKDITHQIRAVDLVITQDVNKLSIGDYYYVLEWLKINSATKTPLAVEWH
                     CGEQRLKNKETGEYVSNDPKTLTEVAPNLVASDYILEPCGCHNTELIYMTNLEILQLP
                     EEGWEGLPEGFDFPRVAQLKDIQDALATPELNMLVGPAQWVAGPTLAAKIELLEAQPN
                     LDMFITAQALDDTIVHGLKQTTTLHCRKCRAEHEYIVNIDSLSFFQ*"
                     /db_xref="UniRef100_S5WK98"
                     /db_xref="S5WK98_9CAUD"
     gene            complement(239578..240123)
                     /locus_tag="SR-VP_2-4_scaffold_141_5652861_prodigal-single
                     _306"
     CDS             complement(239578..240123)
                     /product="Putative tail tube protein n=1 Tax=Pseudomonas
                     phage PaBG RepID=S5WB42_9CAUD"
                     /codon_start=1
                     /transl_table=11
                     /translation="MAGSVFTRSKGPGGATSIQKILAFSDPLLSFKWVCTKLPFGFPP
                     ERVEAIDLPFLNIAVGDKTHIASGYMYYPSTHDISSFSMTLYEDSSASAMKFIWQWKR
                     AVKDFKTGFYNVPGVNDNGYKKTIVVQLLDASNNPVITATLKGCWPADTGNFALNYTD
                     TNRLTVVQTFSVDDQELQFHY*"
                     /db_xref="UniRef100_S5WB42"
                     /db_xref="S5WB42_9CAUD"
     gene            complement(240146..240694)
                     /locus_tag="SR-VP_2-4_scaffold_141_5652861_prodigal-single
                     _307"
     CDS             complement(240146..240694)
                     /product="Tail tube protein n=1 Tax=Pseudomonas phage PaBG
                     RepID=S5VM68_9CAUD"
                     /codon_start=1
                     /transl_table=11
                     /translation="MPKPTLGNIATAVLDPLLSDNYQLNFPNIPTGGKTTSLLMQCKT
                     CSKPGVTLNTAEVQLFGHTLEHATNKTFSHDLAVNYVENRTMEIHEILEAWMEFIRAT
                     QTQHGNFKKEYARDAYLTVFDQKGNTVAEYVIVNCFPTSVPETAFDGGGSNILEVSAN
                     FKYDYYYNKTTGTGNAGGGIGG*"
                     /db_xref="UniRef100_S5VM68"
                     /db_xref="S5VM68_9CAUD"
     gene            complement(240727..241485)
                     /locus_tag="SR-VP_2-4_scaffold_141_5652861_prodigal-single
                     _308"
     CDS             complement(240727..241485)
                     /product="PREDICTED: LOW QUALITY PROTEIN: WD
                     repeat-containing protein 87-like n=1 Tax=Rattus
                     norvegicus RepID=UPI0002687844"
                     /codon_start=1
                     /transl_table=11
                     /translation="MKKIHISLSARKISPKDVKNAQSILDRAAKQQQGENMNSYKQAV
                     KELSNLRMQRDREMEKLTRQMERIQDQIANVEEDFDSQINHAIEQRNTFAEKAGIIIQ
                     PRVSMKTTPTNKPKPEVKRPPQEHEEPEDEDEEIDPQAKKEPQIKKPAVAPEKKKVDE
                     VALDKEAQRLARAAKGKPEEKEEGQEEEEGEDDEAPKEKVKEKPKEKPEEGKEGKGED
                     EEDDEGEEDEEEPKEKKKPTKKKISKKLLKKKAK*"
                     /db_xref="UniRef100_UPI0002687844"
                     /db_xref="A0A061F1K2_THECC"
                     /db_xref="mgm:Mmc1_3605"
                     /db_xref="UPI0002687844"
     gene            complement(241493..243106)
                     /locus_tag="SR-VP_2-4_scaffold_141_5652861_prodigal-single
                     _309"
     CDS             complement(241493..243106)
                     /product="Tail sheath protein n=1 Tax=Pseudomonas phage
                     PaBG RepID=S5VZH4_9CAUD"
                     /codon_start=1
                     /transl_table=11
                     /translation="MSNVHSSAGVYVTEEDRSLRAENAPTTIGAIVGESLKGPVGVPT
                     LITDTTKFINAFGYPNAQVSFLHHSALAFLEESSRLYVTRVAPHAMYGGLVVAVENNL
                     SVAHSWEEPPVWNADPAPDSYYFDPTLYPFPDQELFAVYAANQGRWANGSQPGGISVI
                     VYPNTNTNENTFYVDVYVTGNNKPVERHVVHLDYYKNGYGVQINVEEFINKRSNYIRV
                     VQNRENPLFVANPKAQLINAMTALTPIVGGSDGTVATPGEIMTAWDLYRDPEYIDINI
                     LINGGYTNVAIQAYMTQLAENRMDCIAVLDVPAEEQSVSNAISFKRNDLQVDSSYAAL
                     YSPDYLILDKYSDRRLYVPPSGFVAAAYARTDTEFETWFAPAGTNRGRLDILGVRWEY
                     NLGDRDALTDNQINPTRVIPGAGIRIWGADTLQSMASSLSNVSVRRLMLFLEKSLSIA
                     VLYAVFDPNDSILRGQLVEVCERFLKPIKAGRGIYDSAVICDDTNNTPEVVANGDLML
                     DVYIDPTLPAKRIHLTAIVNKTGARFNLS*"
                     /db_xref="UniRef100_S5VZH4"
                     /db_xref="S5VZH4_9CAUD"
                     /db_xref="dde:Dde_0931"
     gene            complement(243185..243547)
                     /locus_tag="SR-VP_2-4_scaffold_141_5652861_prodigal-single
                     _310"
     CDS             complement(243185..243547)
                     /product="hypothetical protein"
                     /codon_start=1
                     /transl_table=11
                     /translation="MTNKRLPTDKTLVSELKIVLADKDRRNRIITESIAAKVSQEIGF
                     KQGDATVTQTQPLILNDIRVMTYIHSWGPFLMRLEYDNMSVQEVPCTGLFLLYGQLTS
                     VEIHALNDEQLHISYVYA*"
     gene            complement(243547..244221)
                     /locus_tag="SR-VP_2-4_scaffold_141_5652861_prodigal-single
                     _311"
     CDS             complement(243547..244221)
                     /product="hypothetical protein"
                     /codon_start=1
                     /transl_table=11
                     /translation="MDTINNTIFDDLRQSSLLLMSLMGVRTLLERELELKDLVLASED
                     SAVKELQRRKMDPITATMPYPYAYLSLSEMTAVKDHGPNKLIRRHGFRMGTTESTRAT
                     SKKGYIFPVVVQISLHYLDNDPIRVLKMAEALIILGQIGPLAFSLLIGEEGMDLDISM
                     EIPETATIPIAETENIHAPDSQELEIPLIVHTYAGFFRDVSAVNSSHPILSIQLKENY
                     LPTGEE*"
     gene            complement(244221..244691)
                     /locus_tag="SR-VP_2-4_scaffold_141_5652861_prodigal-single
                     _312"
     CDS             complement(244221..244691)
                     /product="hypothetical protein"
                     /codon_start=1
                     /transl_table=11
                     /translation="MKQARDLFLLAAIAYRQGKPADSGRLFAAAMASDDVEDFLTVLN
                     EEQTVKEHTLRSHSSEVEDCLETAVSAFSESLSAAAEDEDLFEIGDTATEDDDTDFED
                     DSQQSDDPSDIMPGQNILPGSLSADPNKVDQPIPVRKSRIVISSSLNSPVRPRS*"
     gene            complement(244759..244944)
                     /locus_tag="SR-VP_2-4_scaffold_141_5652861_prodigal-single
                     _313"
     CDS             complement(244759..244944)
                     /product="hypothetical protein"
                     /codon_start=1
                     /transl_table=11
                     /translation="VNIMVTLNDVYLEPITAFSLKNMFRTFYKPETLKDKVDLREETR
                     AALLREDQTNPFFDPTQ*"
     gene            complement(244941..245126)
                     /locus_tag="SR-VP_2-4_scaffold_141_5652861_prodigal-single
                     _314"
     CDS             complement(244941..245126)
                     /product="hypothetical protein"
                     /codon_start=1
                     /transl_table=11
                     /translation="MEKQKVKLEPYAWCLLDAHVHKEDTCLTFDPQGRPAFPLYLHPP
                     TLPDPALVEFINKSGNG*"
     gene            complement(245127..245456)
                     /locus_tag="SR-VP_2-4_scaffold_141_5652861_prodigal-single
                     _315"
     CDS             complement(245127..245456)
                     /product="hypothetical protein"
                     /codon_start=1
                     /transl_table=11
                     /translation="MSKQNPRNLNPVFASAPVFKAVTEITLVLKEAPDVTYNAAIWSS
                     AAYLPELNKVQVVQQLSKNTEIILHNICLKHGLTFINSVAKGIKRDVPEAPITVIEQF
                     GAMMEGC*"
     gene            complement(245547..247271)
                     /locus_tag="SR-VP_2-4_scaffold_141_5652861_prodigal-single
                     _316"
     CDS             complement(245547..247271)
                     /product="Uncharacterized protein n=1 Tax=Xanthomonas
                     phage CP1 RepID=I7GSL5_9CAUD"
                     /codon_start=1
                     /transl_table=11
                     /translation="MPSKIDKKTFLEKLRQAHGGKIIRLKNPAYTKSDTSHTVRCTEC
                     GHVWAASGYTLTSKNPNGCPKCALKIKSGKLTTPENIFIKQLKSVHGTSIRLLDGYTK
                     VGDKANFICNVCKHTWSTKCISLIKTNPHGCPSCATLQQGIIHTKTQAEFELEMEIYH
                     GNKIKVLGTYTKSKSPIKVQCTACNHIWNPTPDNLTAVNPHGCPKCKAYTLGLKNSKT
                     RDQFVKQLKLSHKGTIKLVGGYKKQTSELEFQCNKGHKWSTNQTYALIAKNPSGCPYC
                     SKAISKGEKELFNWIKRYLPEAQPSKRLVTHPETGGKLQWDIYIPSKNIAVEYNGVYF
                     HSYPRKTKHYHAIKSKCSLEQHGVRVIHITDVEWKTNSKVVKKTLKHLLGLSKERYYA
                     RKLVLHTTQKLTSSIRSFYEKNHLQGSPRKGISYVLTEGKSIKAVMTFCAVQSVRGTR
                     HDTGTYELIRYASKGSVVGGASKLFTAFLRHYNPKVVLSYSQNDWFNGGLYTTLGFTK
                     VKDCGADYRTVWEGRLRHKSYTRRTRLEKLLGENFDPSLTERQNLINNGIPIIYDSGK
                     IKWKWNTQ*"
                     /db_xref="UniRef100_I7GSL5"
                     /db_xref="I7GSL5_9CAUD"
                     /db_xref="cgu:WA5_1708"
     gene            complement(247390..248502)
                     /locus_tag="SR-VP_2-4_scaffold_141_5652861_prodigal-single
                     _317"
     CDS             complement(247390..248502)
                     /product="Uncharacterized protein n=1 Tax=Pseudomonas
                     phage PaBG RepID=S5VM70_9CAUD"
                     /codon_start=1
                     /transl_table=11
                     /translation="MKNLYSGAHLVLKNGDPLEQLRLGTSTSAALDQRTGEFNAWDQK
                     DLVQSISKLMQAVASGQVVPAQQSALASSSEYAKEVEARREVLAAAYNDQTGEKWASL
                     GAALALQLQEQRNREGFMRRICVGQTLKQGEIARVSMTAWDAVAVIATSAINVGYQVV
                     RHKIFQPDEFEVNANLRVEQLEIEQVSGDILEDMYTQGLDAIMVVEDRLWKKAADMTV
                     GIVNPLQYISGLLSPGMLARIRNGVTDWNLPATTAILSNDFWADIIGSPDFGQFLDPV
                     NKYDLALNGYLGTLAGLNLVTDAFRQPNQKVLDRGELYVIGTPENHAAYTDRGGIRAT
                     PTSGADQGNTTRGWLMSEILSFILANPRSVSKGKRI*"
                     /db_xref="UniRef100_S5VM70"
                     /db_xref="S5VM70_9CAUD"
     gene            complement(248544..249284)
                     /locus_tag="SR-VP_2-4_scaffold_141_5652861_prodigal-single
                     _318"
     CDS             complement(248544..249284)
                     /product="Uncharacterized protein n=1 Tax=Pseudomonas
                     phage PaBG RepID=S5VZI2_9CAUD"
                     /codon_start=1
                     /transl_table=11
                     /translation="MLQLRETRIVNSQPNDVLTGHIIPEEGLALAYVKEGADTKVQLS
                     TGAQDEVFAGVSFSRNCPPAVLPVVLEGVVNADAQFVLPRNPVAGQLLVQLSGQSNPQ
                     TIVVGAPGGLDEVQVIPLALQFLASTGTPPAGGAEGLAVRVQFLYSPTVQEARSIIGD
                     APIGGLPSSAQGSIGVLKNAIIGTNSYDASVDWSNALFVKTLAAGGDASKRGVFTVGT
                     AGDHIPNVVVRVAPSAANPFLVLSLNVA*"
                     /db_xref="UniRef100_S5VZI2"
                     /db_xref="S5VZI2_9CAUD"
     gene            complement(249311..251530)
                     /locus_tag="SR-VP_2-4_scaffold_141_5652861_prodigal-single
                     _319"
     CDS             complement(249311..251530)
                     /product="PfAARP2 protein n=1 Tax=Plasmodium falciparum 
                     (isolate 3D7) RepID=Q8I275_PLAF7"
                     /codon_start=1
                     /transl_table=11
                     /translation="MAENTAGSENNIPFRGILAIGNTKTQAINRYRLLALGKGVSMYT
                     DESQSSAFISNSASGSLAELFNPQTGDMDIVQADALLPDLQFDSKSSNVEVNYYKCTS
                     GCGAHLVYDDEALVHFCPVCASEVEEAPEEDEDQGEFEDEASDDAECSDDDVVDEDEE
                     DEGDDLDLDSESGDDDEELDDEEEDEDLESESGDDESLDDLDDEDEDDEDDEDEDEDE
                     GEDEDEDEGEEEADEDDADADADEPLVVAADSLAEAQSIYAREKAKGTSLSGNVEVNY
                     YECTSGCGAHILSDEELEECPACSSELEEEVVDKEEEPIVVAGSTLEEASTMYAKEKA
                     GQSLSSDNFDVNYYVCTNSSCKAHVIADEDQTECPVCESALREPKNSALSSGELFSYS
                     CDEALADDDEDLDTDIGDEDEDDVDADADESESGDGDDDEDDIDDEIEDDDGEESDSS
                     DYDFDEVSLSDDDVDDEIEDDDTTDVEVNPMDDVDEEADASDLEVAFCSALKAGARWL
                     AIYKGQPIASLSREQSGKNKDIFDQASFGTAVITSAKHAGVRQTLDELGFKPFTRTIS
                     VSAIVDQLAAEKIEEVQTEAQEEQEQYAEALQAAMATAAVGLNRGFFVNMKNPLKDAF
                     YSALSTAGIKNPDSIIANVFRDHADGYHKVLFAKANEILQKPVEVRESLAKTVLETNY
                     SESVSNNGVNAVDERLGNLGNVVADHATPVIPAKQEALSSDYSDSVAKVVTGLGRRR*"
                     /db_xref="UniRef100_Q8I275"
                     /db_xref="Q8I275_PLAF7"
                     /db_xref="hbo:Hbor_34220"
     gene            complement(251777..252202)
                     /locus_tag="SR-VP_2-4_scaffold_141_5652861_prodigal-single
                     _320"
     CDS             complement(251777..252202)
                     /product="hypothetical protein"
                     /codon_start=1
                     /transl_table=11
                     /translation="MPVIYFKPISVAEEDPEGFFSIRPYGFLSGTYYAAKIQSVLGFT
                     VGTPPSVMQTSNVNAQGGTMASPNYGPDFYVRCRQSYYTNLINYYTGFLLAQQWGGND
                     WGGSSMNNGLFNPTSNLPKIWVKLSISAPNISLTGQGWS*"
     gene            complement(252205..252954)
                     /locus_tag="SR-VP_2-4_scaffold_141_5652861_prodigal-single
                     _321"
     CDS             complement(252205..252954)
                     /product="Uncharacterized protein n=1 Tax=Pseudomonas
                     phage PaBG RepID=S5WKK7_9CAUD"
                     /codon_start=1
                     /transl_table=11
                     /translation="MKHVYNVDQYASESFGLGETPVELDKNVDEGAKQAGMTEGSLLE
                     ANLWLPAAAPVYKISPKLSDYVLVPIPAMLTDIPNTNGDSIDIHEFLKFDPKLGMQAF
                     KTFRGKPCFYEHDNKNIKKAKGVILDVFMRPLKNFGNGKHWKLVLLLAYDRSKDPLLV
                     NSILTKENNAYSIGFYFQSYTCSICGHVCGTGGASQFCSHTMPRKPTYDLDGRLVYRK
                     CHSIVGFETSVVNSPAFVSAIGPHFLNLAEF*"
                     /db_xref="UniRef100_S5WKK7"
                     /db_xref="S5WKK7_9CAUD"
     gene            complement(253273..253749)
                     /locus_tag="SR-VP_2-4_scaffold_141_5652861_prodigal-single
                     _322"
     CDS             complement(253273..253749)
                     /product="hypothetical protein n=1 Tax=Pseudomonas
                     mendocina RepID=UPI000380AA50"
                     /codon_start=1
                     /transl_table=11
                     /translation="MKINIAIARNLAVAGGPDSTDEEWRALRETGFYGHKGAGAIFYC
                     TSTKRYLLALRSSDVEQPGTWGIWGGAIGREEDPIDGVRREVREEVGFDHTVNPILIY
                     VFEKGTFRYYNFLVKVDKEFEPDLNWETEDFGWFPKNKFPKPLHFGVQALIKEKAI*"
                     /db_xref="UniRef100_UPI000380AA50"
                     /db_xref="B2ZXX7_9CAUD"
                     /db_xref="put:PT7_0648"
                     /db_xref="UPI000380AA50"
     gene            complement(253752..254588)
                     /locus_tag="SR-VP_2-4_scaffold_141_5652861_prodigal-single
                     _323"
     CDS             complement(253752..254588)
                     /product="Marine sediment metagenome DNA, contig:
                     S01H1_L03398 {ECO:0000313|EMBL:GAF70002.1}; Flags:
                     Fragment;;  TaxID=412755 species="unclassified sequences;
                     metagenomes; ecological metagenomes.;" source="marine
                     sediment metagenome.;""
                     /codon_start=1
                     /transl_table=11
                     /translation="MRLSIVIAASVKNFTVGQRVAFKQANNEWYCGKISKLGRTRLTF
                     TGNDGYDDVIKEADLGRVLKPINKVGKKTPYTNAEIKSLFEVAAIKPKGPKKYDDDQP
                     ISITKPITPKVPTKTGSTKQVKDVEPKVPTKTGKVAKLVKKLAKVSTPAPADTSRYSD
                     DEIAERSRYILSIKEAISSASVTGGSRRDTMKIIISLSRVKPDITNPGDYLVVEDRGD
                     RSTWHLPVKKNGHPDHHLMGSAYAALTKTFRGKAYSGPNKAQALKKLKALYKREGLDL
                     PG*"
                     /db_xref="X0S255_9ZZZZ"
     gene            complement(254599..254925)
                     /locus_tag="SR-VP_2-4_scaffold_141_5652861_prodigal-single
                     _324"
     CDS             complement(254599..254925)
                     /product="hypothetical protein"
                     /codon_start=1
                     /transl_table=11
                     /translation="MKICVSISRGTFVSKRTSVSKGTTLDNKLKKIGLAETVVKSIVK
                     AVNIGMLSKSKEANIQAKSVEQALDQGGVAGLKEQVGYLLMFLKQWTGDEAQFSKKVL
                     NKWAFN*"
     gene            complement(254947..>255735)
                     /locus_tag="SR-VP_2-4_scaffold_141_5652861_prodigal-single
                     _325"
     CDS             complement(254947..>255735)
                     /product="hypothetical protein"
                     /codon_start=3
                     /transl_table=11
                     /translation="VVLSENHLGKITYFKKYVETNPLNSWSSCVSAAIDFCDDFEAKR
                     FPFVLTCKVPAANIVSTPVTGIGCLSEMEYIITGGDYEVLVDPMVYRWLRESTPIVSD
                     YPGVYPQFRLPNRTKLFNRLPIIRANRIPFQNRNFITNAVTEMLEFYKTNIEWYSIPP
                     LPEQQGKLFDALNAENIFDRLNDPINIQNENIVVAADDQPLRIDEGDNADWCKQSWDL
                     PPYMSVEFLQYLDRSGQSVEEFKQLPVYRHAVKKGLIVNDKWVK*"
ORIGIN      
        1 ATGGGAATCG CTTGGCTTCA AAGTCATCAC AAAAATCTAT TGCTGCACTC ACGCAAGATG
       61 ACCAGGAATT TAATGGGTTT GTTTCAACAT ACTTCTTGAA ATACGTGATT TTACCTAAAT
      121 GATTTTCTGA TAAAACCACT CCCCTGAATA AGGTAACTTG TTTAATATTT TGTTGTTTAA
      181 GAAACTTTTG AGTACGTTCA TAGATCTTAT CCAAGAATAA TGATCCGGCA TTTAAGTCTT
      241 GTGGTACATT GTGTTTAAGT AACTTATTTG CTGCGTACTG AGATATTGTT ATACCAAACT
      301 TGTTGGCAGC AGCGCGTTGT AGTACGCAAC TAGCACTTGA AAAGGAACTA GAAGCCCATC
      361 CACTAAGATG CCATTTAACA TTATCCTCAT TATCCTCGCC TGGCATAATA AGGTTCATAG
      421 CAGTAATGAG TTCACCACTA ATCCACTTCT TACTCTCCTC CCTAACTGCG TCTATGTCTA
      481 TGTAACCAGA TTTACCAACT ACATTACATT TTTTAACCTT GTTCTTTTTC AGATAGGCTA
      541 AGAAAGGTGA GTCACCTACT ATTTTAATCC TGTCTTGATC AAAGGTGGTG GAGATTAAAT
      601 TCTGAACATC AGCAATATTT GGCAACGTAA CAGGTTTTAC TTTGACAACC TTAATCGGTT
      661 CCACAACAAT TTCTTTTCGG GGAAAGGCTA ACCACCTCTT ATCAACTAAG ATTAAGAAAT
      721 ACTTCTTTTT AAACTTGAGG TATACCAAGT GTGACTTAAA TTGGTTTTCA AATCTACGGA
      781 GTTCAACATA TTTATTGCGA TACACGTTAT CTGTTATAGG TTCAAACAGC ATGTAATTAG
      841 TGAATTTTAA GTTGTCATGT ATTAAGTTGA TGGCACCTGA TATTTTAATA GAGGTCAACA
      901 GGCTACCTTT TTTCTTTTCG TCTATCAGAA GTTTTGCCAA CTTTAACAAT TTAACATTTT
      961 GATTAGGATT GACAAAGAAG GTTTGACCAC TCTCTTGGTC AAGTGAAAAC ATTGCAAGGT
     1021 CAGATCCTAC TTCTGGTTCT GACTCATCAT AAGATTTTTT AAAATCTTCA TTGAAACGTT
     1081 GTTCATCAAC CCAATGCTTG TTAACCAAAG AGTGAATGAG CTTCCATACA TTTACAACAC
     1141 TAGTATCTGC ACAAGTAGAG AAGTTAATGC TGACTTTCAT TAGCGTACCC ACCTATCGTT
     1201 CTTGATCCTA CCTTTAGTGA CGGCAAGTTT GTATACCAAA AGTTGTTTGA ACTGTTCAAG
     1261 CGTTTGCCGT GCATGTTGCA AATGTTTCAT GAACTCAGGG CTTTTATAGG GTGGAAGATC
     1321 CCAAGATTGC TTACACCAGT CAGCATTGTC CCCTTCATCT ATATTAAGCG GTTTATCTTT
     1381 ATCATTTGCT ACAACAATAT AACCATCAGT TAGTTCAGAG GTTAAACAAT CCAGAACATT
     1441 TTTAGTATTT AGGCCTTCAA ATAATTTTTT CTTTTGAGCA TCACTTGGAG ACTTAGTTGT
     1501 TCTACTTATT TTCACATTAC TCTTGTAAAT CTCAAGCAGT TCATCAATTG CACTAATTAT
     1561 AGCCTGTTGA TCTTGAAAAG GAGTTTCCTT TACCTTATTT ATATTTAGCC AATTTTTATC
     1621 TTTTTTAATA CCAGACAGAT TAAATTGTGA AAAACCATAT TTGTAACCGT TTATCCTTGG
     1681 ATAGATATGG GTCAAAAATA AACATGTCAT AGGATCAAGC AGCACCTCAT AAGTACCACC
     1741 TACAACTATG TATTCTAGTT CATTAAGACA ACCAAAACCA GTGATTGGAG TGCTAACAAT
     1801 GTTAGCTGCA GGTACCTTAC AACATAGAAC ATAGGGAAAT GTAGTATCTC CGTGATCCGA
     1861 ACCAAAATCA ACTGCAGTTC CTACACAAGA AGACCAGGAG TTTAATGGAT TTGTTTCAAC
     1921 ATGTTTCTTG AAATAGGATA TACGTTTAAA GTTATTTTCA GGTAATGCTA CTCCTCTAAA
     1981 CAAGGTGACG TACTCTATAC CAGATTTTTT TAGGAACTCC TGAGTTCGAG CATACACTAT
     2041 GTCTAAGAAA GGAGAAGACT TATTAGTATC AACCCTCAAC CTATTATATT TAAACATTTT
     2101 TAGCGCATAA GAGGTTAGAG GTACACCAAA CTTATTAGCC GCTGCTTGTT GAAGGTCACA
     2161 ACTAGACTCG GAGAAGCTAC TAGCGGCCCA CCCATCAATC ATATTCTTAA CATGGCCTGG
     2221 TGCATTTTTA CCTAAATACT TTGTCATAGA TTTAGCTAAC TCTGCGTTGA TCCAAGTTTT
     2281 ACACTCCATT CGTAAGTCAT CCAGTTCCTC TATACTTAAT TCAGATAGTT TAAGTGGATA
     2341 AACTATTTTA TTAGTCAATA GATGCTGCAT TAAAGGTGAT GTTAGTATTA ATCTCGATCT
     2401 ATCTGGAACA GATCCTTCCT TTACTAGGTC TTGTACCTCA TCTTTTTCTG GTACAACTAC
     2461 CGCTTGAGGT TCTACTTTTT GTATATCAGT ATTAACCTCA ACTGGAACTT CTTCATCATA
     2521 AACTAAGTCT ACCCATTTTG TATCTACGAG TATAGGATAA AACATTGCCT TGTATGAAAT
     2581 GAATATTAGA TTAGCTTTAA CCTTCATACT AAAGGCATTA ATTTTATTCA TATTTGATCT
     2641 AAACTTAACG CGTTCAATTG GTTTTAGACT AACAAATTTT TCTTTCTTTA CTTGTTTAAG
     2701 AACTTTGGTA ACAGAGTGTG AATCTTTGAT TAAATTAAAC ACACTTACAA GTGGGATTTC
     2761 CTCTAGTATG GTCTTAGCCA ACTTGAGTAC TTTATGTTCT AACTGAGGAT CAATATGAAA
     2821 TACTTCAGCA GTATCTTTAC TGTGAGTAAA CATGGAAACC ATAGGATCAA GATCAAAGTT
     2881 AAATACACTT TCATATTGTT CTTCATTCAT CCAATGTTTA GACAATAAAG GACGTAACTG
     2941 TTTCCAAATG TCCCAGGTTT CGGTTTCTTC TGCTTGCTGT CCACCTTTAG GTTCAGTTTT
     3001 AGTTAGGCAC AAGGCTTCAT TAGAAGTTGG GATAAAGCAT ATATTAAGTT TCATTACTGT
     3061 ACCCACTTAT CGTTCTTGAT CCTACCTTTC CGTACTGCCT TCTTGTACAC TAACAACTGT
     3121 TTGAACTGTT CAAGCGTTTG TTTAGCACGT TCCAAGAACG TCATGAACTC TTTTGACTTG
     3181 TAGGGTGGTA AGTCCCAAGT CTGTTTAGTC CAATCCGCAT TTTGTCCTTG GTCTATGTTC
     3241 AAAGGTTCTT GATCTTTGGC AATAACGATA TTTCCATGTG TAATAGTTTC AGTTTGAAGA
     3301 TGTTTTAAAA CATTATTAGG AGTCATTGCT TCAAATAACT TTTTCTCATT TGGAGTCGTA
     3361 TTATGTCCAA GATTTTTTTT GTAGTAATCG AACATTTCTT CTAAACTGGT TATTATGAAC
     3421 TGTTTATCTT GAAATGGAAT ACTATTATTT CCCAATAGTT CATCCCTAGC GTTACTAAAC
     3481 CCAGCAGGCA TACCAAATTT TGGAAAGTTA TTATTAGATT TAGCGAGTCT AGGATTAGCA
     3541 TAAGCGAGCC AGAAATACGT TAGTGGGTCG ATTAGAACTT CATACTTTCC ACCAGCAACT
     3601 ATGTATTCTA GTTCATTCAA ACATCCCATT CCTGTAACAG GTGTGCTAAC TATATTAATC
     3661 GCTGGTACTT TACATGAAAG TATAAAAGGA AACTCTCCGT TACGATGTTC AGCACTGAAT
     3721 GAAAATGCAA TCTTAATGTC AGATGACCAT GAGTTTAAGG GGTTTACTTC AATAAGTTTT
     3781 TTATAACATA CACCATCATT AAAAGCTTTT TCCGGTAAAC ATACACCTCT AAATAATGTA
     3841 ATGTTTTCAA TTTCCTGCTC CTTTAAAAAC TCCTGTGTTC GATCATAAAT TGCTTCTAGT
     3901 AGAGGAGAAG TTTTATTAGG ATCAATCTCT ACTCCATTTT CTTCAAATAC TGTTTTGACA
     3961 TAGTCAGAAA TAGGTACACC AAACTTATTG GCCGCAGCCA TTTGTACCAA ACAGCTAGCA
     4021 TTAGAAAATG AACTATGTGC CCATCCATCA ATGAACTGTT TAACTTGAGC ATCAGTACCT
     4081 TTTCCTAATT TTTTAGCGAT CTCTTTATTG ATATGTTCCT TACACGCTTT TCTTACTGCA
     4141 TCTACATAGT ATGATCCAGA TTTAGGGGGC TTGAATATCT TTTTTGCTAT AACAAAGTCT
     4201 ATTAATGGCG ATTTTTTTAC CGTAATATCC TTTCTTTCAT AAAAGTCAAC TTTTACCAAC
     4261 TCCTTTACCT CATCTTTGTC AGGTATTTGC ATTGATACTG TTTCTACTTT TTGAATGGAT
     4321 TGTTTTTCAA CTTGGTTTGT AGGTTCAGGA AGTTTCACCC ATCTTTTATC AACTAAAATT
     4381 GGATACAGTT TCTTTTTAAA CAAGGCAAAT ACAACTTGAG CTTTGAACGT TTTATGAAAC
     4441 ACTTCAAATT TGTTGAAAAA ATGCTTTAAA TTGGCGGGCA TTATTGGAGC AAGCAGATAG
     4501 AACTTATTAG CTTTTGTTTC CTTGTATATT TCATCCGCTA ATTCTTTTTT GTCAAATAGT
     4561 TCAGCTAAAC GTGTATCAGT GGTTATTTCA CTCAGGTAAG TTATTAGCCT ATACATACCA
     4621 AAAGATAGAG AAGAACTTTG ATCTACATAG AATTGCCCAC CTTTTTCTTT ATCATAGGTA
     4681 AACATTGCAT AATCCTTTGC AACATTTGAT ATTTTAAAAT CTTCTAAGCT TAACCAACGC
     4741 TTATTTACTA TTGGGTAAAG ACGTTTCCAA AGTTCTTCAT TACTAGGAAT TTCGTTTAAC
     4801 TTCTTGTCGA ACTCTCTTTT ACTCATAGGC ATAGGCTTAC CCATTGGTTT TGACATAACC
     4861 TTAGGGCCAG TCTTTTTGAC CGTTTTCACC AAGCAAAGAG CTTCTTGAAC AGTGGGTATG
     4921 ACGTTAATAT TGATCTTCAT TATCTTACTC TAACAATTAG TTTACGAATA GAACTTGACT
     4981 GAGATAAGCG TTTAGTGTTT TGCTTTCCAT TATATGCGTA TATGTAGTAT CCAGCAAAGT
     5041 CCTTTACCAC CATGAACTCA TAACCATCTG TTTCATAAAC CACTACATCG GCATCATATC
     5101 CGGGAATAGT TGTTTCAAAC AGAAGTTTCT TTTGTGGAAG TTTAACAGCA TTTTTCTGCA
     5161 ACCAACTTGC CACCATCTTA ATTTCTTGTT CGGTGTTAGG TTCTTGTTGA CCATGAAAGT
     5221 TGGCAAGGAC CTGTATTTCT TCGATAGGAG TTGCAGTGAA ATACTTGAAG ATCGAACGTC
     5281 CTAATGAACG TATAGGATTT GACAAGTAAC CTGGTAAGTT CTTCACCATG TGCCACTTTG
     5341 GTTCTTTGTT GGACTTAACA GCAAGTTGTT TATTAATAAT TGCTGGTAAG TTCTTCATTG
     5401 GCAATACAGG ACCAACTTCC TTTCCTGGAG TTTTAGGAAT TTGGCCTACA AGTTTGGGCC
     5461 GTGTCTCAGG ACGTATGCCT GCATTACGCC TTGCTTGCTC ATCACTAATT TCATCTGGTC
     5521 CTATGTTTTG AACCAGAATT GAGTCCAGTG CTTGTTGCAT CTTAGGAGTG ATCTTTATCT
     5581 GTCCGACGCG TTTAGCAGTA TCAACAGCTT TTTGGAGTTG AACAGTCTTT TGCTGCTGCT
     5641 TTTCTTCGGG AAGATTGTGT ATGATAGTCT CAAGTTGGGA CAGATTTTGA CGAAACTGTG
     5701 GTAAGCCAAC GCTGTCTATC AGGTTGTCTA GTGCAGTCTT GTAGGATAGT GGACGTGGCA
     5761 TTGGGATCAC CGTTACTTAA GATTTTGTAG TTTGTAGATA GTAGAATTGC ACAACGTTAC
     5821 AATCGCGTCT ATATCGTTCT GGAGCTCAGA AGTCGTACCA CAATTCACAC GGGTATTGTC
     5881 TATGAACTCA CGTAGGTTGA TGATTAGTGC AAGTGGGTCT GCGGCAGATT CAGGTATTGT
     5941 AGGATAGGCA GCAATCACTC CGTAACGTCC TTGCCAGGAC TCTGCATAAC TGTCAACAAG
     6001 TGAGGTTATA CCTTCATAGA AAGCGCCAAG TGCCATGTGC TGTGCATAAC TCTGAGTTTG
     6061 TAGATGCAGT TTATGGGCAG CATCACGGGC ATTAAAACAC TGAGCAATCA AGACCGCAGC
     6121 AGGTTCAACG TCTACAACTG CAGGAGTAGC ACTCTTTGAT TTTAATCTAA CTTTCACTTT
     6181 CATGTTATCC TCTTATTTTA CATTAATGTT TTTATTTGTT CAGTTGTGTA TGAACCTTTC
     6241 CGCTTACCTA GTTTCTTAGT TAACTTAAGA CGTTTTAATT CGATACCTTC ATATTTTTGT
     6301 ACATCGCCAT CATTAAATAG TATGGTAATA ATTCCTGTCT TACCTACAGT TCTAACAACA
     6361 CCTGCATACC ATTCAGTAGG TGTTGCTTTA AATACGATTG GTTGACCTTT TATCCAGGTT
     6421 TTAGTCAATG TAGTTGGTTT CCTTGAAGTA GAAAGTTTTA CCTCATAAGT ACGAATAGTT
     6481 GCAGGTTTTA TTTCTACAGC TCCATCCCTT GTTGGTTTAG CTATTTGAGT AATTGCAGAT
     6541 CCTTTTACAT CAATAATACC TTTAACTACA AGATCATCTG GTAATGATTT AATATCATTA
     6601 CCCCTTAACT TTAAATTACC CTTAATTGTT AATCCTCTTG GAAGTTCCTT TATTTTGTTG
     6661 TACAGTAATG TAAGATCTCC ATTTACTACT TTTAACTTTT GAGGAAAGTT AGTTATTCCA
     6721 GTAGACTCTA TTTCTATATT AGATTTTACT ACCATATCAT CAGGTAATGA GGTTAGTTCA
     6781 CCGTGCATGA TCCGTAACTC ACCATCAACT ACTAACCCTT TTGGTAATTC TTTAAGATGA
     6841 TAATCTCCTA TACTTAAATC TCCTGTTATA TGAAGACCTT CCGTTAATTG AGTAATTTCA
     6901 GTATGTTCAC CAATATCTAA GTCACCATCG AGTCTAAACC TATTAGGAAG ATTATTTATT
     6961 TGATACCATT TAGCATCTTG CTCCCATATA CCTATGTGCA GTAATTCTTC TTCATTGAAT
     7021 CCTGTTATTT TATCTTTAAT AGCAGAACTA TGTAAAAATT CTTCAACATA CGGTATATAC
     7081 TTTGCTGCTA CGTTATCGTT CTGTTTACCT TTGAGTTGGT TAACAGTCAT TTCTACAGTA
     7141 TCATATTCAA TAGTACAATG TGGCTCATTA GTAGGATCAC GTAGACTCCA TATTTCGAGA
     7201 TCCCCATTTT CAACACCATT AGTGTAATTT TCTTCATCAC CTAAACAGTT TTGCATTAAC
     7261 CGTCCTTCAC GCAAAATACC GCGTTCTGTT AAAATAGATA CCCATTTATA TCCATTACTG
     7321 AACTTATATA TTACTTTTAT ATCATCAGCA CGATCATCAT TACTATCTTT TTTAATCTGC
     7381 TGGGCAACTA TATCTTTACT ACCTTTGATA GCATCAGGTA CAGAAATACG GGAAGGATCG
     7441 GCAACTGTTT TTAAGTAACT AATAACATGT TCTATATTTC GTTTGAATCT TGATCCCAAA
     7501 TCTACATCAA ATACTTCTTC ACCTCGTTTA ACTGCCTCCT GTAACCATTG AGGATCAGTC
     7561 TTTTTCGTAG TAGTTATCTT TCCAATGCGA ATATCGTTGT CATCAGCATT GACTATGTAC
     7621 TTACGCAGAT TACCTTGAAT CCATTTATCA ATCTTTTCAT TACCTATTTT TATAGAATCC
     7681 AGGTATTTTT GTATCTCATC AAGGTTGCTA ACGTTGACTG CTAGTGAAAT ATTAAGCCGC
     7741 ATCTTTGTCT TCCTCTTCTG CCTGAGGTAC ATCACCAGGT ACACGTAGAC CTAGGTTGGT
     7801 AAAAAATTCA ACCACTATCT CAGGATCAAT GTAAGATTTT AAGGCAGTAG AGCCCGTAAC
     7861 TTTAGTACCA GTTCTATGAT GTAAGACCTC ACCTACCTTT TTCAACTCTT CTTTTAACCA
     7921 TTTTTCTACC GCTGCTTGTT TGGGTTCATC TTTGGCTTTG AATGGAGACT TCTTTAGTAT
     7981 ACCCATCGTT AGCTTAGTAC CGGCTAGTTG CCTGAACCTA TGAGCAGTGA TTTCAATACC
     8041 TATTGAATGT AGATATTGAT TAACAACAGG ACGTGATATT GGTTTGTTCT TGAAAGTAAA
     8101 TACCAAGTCT GTGGGTTTCT TACCCTTAAC CAGAGTTTCA AGAATGGTAC CAACACGTTT
     8161 TCCATCAGGG GTAGTTGTGT TAAATACATG TTCCTGCTCA GCAGATTTTT TACCAGAGTA
     8221 GTTGAATTGA ACATCTTCTG GATGGAACTG TAAATGACGT ACTTGTAAGG TAGTAAGTCC
     8281 GTAAGTTGGT TCACCCTTCG TTTGATTACC TTTACCACCA ATACGACAAG CTGTTTTAAA
     8341 CAGGAGTTCA GTCATTGCAG CCATTACTTG TTGCTTACTC TTAGCACGTT TTAAGTCCAA
     8401 TAACCAAGCA TCACGATGTT GACTTTCTTT CTTGAAGAAC TCTCTAACAA GGGCATGACG
     8461 ATTCTTTTTG TTCCTAGAAG TAAAGGTCAA AGTCCGGTAT CTAAATGTTT TACAGTCAAG
     8521 GTTGTTCATT ACATAAGTAT TATCCTTATC AGGATCGTAC TTAGGATTCA TTACAACGGC
     8581 ACCAAATGGA ATCTTATCTA ACTTACGTCC TTCCCTTGTG TACATCGCCC CACGTTCATC
     8641 AACTTGACCA CCAGTAAAAC CAGTTGGTAG ATTATTGACA ACACCCAATT TTTTAAGATG
     8701 AGCTTTTAAT GAATCAAGAC TTACTAAAGT TTTACCAGAA GCACGAACAA AGTTCATAGT
     8761 CTCGGTCTTA ATAACGTGAT TAATCTCTTT CAAATAAGAG TTGTACTCGA TCAATATCGG
     8821 TAAAGTTTTA GGATCTTTAC GCAATGGAGT AACTTCTCTA GGATGAAGGA AAGGTGGGTT
     8881 AGTACGTCCT GTAAGTTTTG CACACAACAT TTTTAATTTC TTAACTGCTG CAGCTATGGA
     8941 TACAACTTCT TCCTCTGTAT CAGGTAAGAA TATCTTGGTC AATTTTCCAC TATTCAGAAT
     9001 AGATACATTT TTCTCGATCC TACGCCAGGC AGGCATAGAA TTGGTTAAAA ATACTGCATA
     9061 ACAGTCCTTG TACATTTGCA GCTTATCTTT CTTGATGGTT ATGTCTTTAA CAACAAGAGG
     9121 TAGACTTGAC TTTAATAACT CGCCTAGCTC ATAAGCATGA TCTTCCGTAA ACTTTCCTGA
     9181 TAGGGAAAAG GAATTAGCTA CGATAGTGTA TATTTTCTTT ATCTTTAGTT GTGTTACGAC
     9241 GACACTAGCT TCTGAAGCCC AGTTTTTGAA CTCGGCCTTT AAAGTAGAAG TATCATTGCC
     9301 GGTTATTTTA AGTACGAGAG TTACAAGTGA ACATAGTAAC GCGTTGAAAG CTGCTACGTC
     9361 AGCTGACTCT GATAAGTAGA TTCTAATCTT AGGACGCATG ACCTTAACCC ACATTAGGCA
     9421 TTTTCTCAGC CAGTTTGTGT TTCAAGGCAT CTACTTTCTT TAAGAACTCT TCCTTGTCTT
     9481 TACCAACGAA GGAATCAACT ACGGAAGGAT CAGCCCCTAT TGTTTTCATG AAGGCAGACA
     9541 GGAACATAGA ACGTGGGTTA CCTGACTTAC CTTTTTTACT TTTCCTAGAA AGTGATACGT
     9601 AAATTTTCAT GGCGTTTTCC AAAGTTTGTG TTATAACTCT AAATTATGAT ATTACTACGA
     9661 TCTTACTGAA TTTATCAACC TATCAGCACC TTGAGTAGAT AATTGAATAC CCCAGTAACG
     9721 TTTAGGATAC TCTAAGGTTG ACTCAATAAT GGTGTTAGTT TTTATGTTGT ATACCCAATA
     9781 GTTTTTTATC CAGAACGATA TACTCTGATT TATTACCTGT GTGTAACCAA TACAAAGACG
     9841 ATTATTTGTA GGATCATCCT TTACATGACG TATGACCAAC AGTTTATTAG GACGGTTACC
     9901 TTCACGACCT ATCTTAGTGA TCTTGCACTT GAATTGCTTA CCTTTACGGG ACAAGAGTTC
     9961 AACCATAGGA TCACCCTCTT TTGCAATGTA CACAAAATCA CCACCTAAAC GTAACAGTGA
    10021 AGTTATGAGT CTGCTGTACT CGTATCGTTT CTTCTTCCAA CGATTTTGAT CCTGGATACG
    10081 TTCATCTATC CAGGAAGTTG TTTTCTTCTT GGGATCTTTT TTAGTTTCCA TTGATTAACC
    10141 TTTATTATAA CCCATGCTAG CAACACCCGA TCTATTCAGT GTTAATGTGA CACTTGAAGT
    10201 TAATGAGGTT TCTGTTGCAA AAATAATACC GTCAAAAGGT GAACTTAATC TTGTGAAATA
    10261 TCCTTTAGTA AGAGAGGATG CTCCACCAGA ATAAGCACGA GTTTGAGCAA GTACAGCACT
    10321 TGTAGTAATT CCAGCATCAG TATCATAACG AATACCATCT ATTGATACAT TAGCGCCTGT
    10381 ACTACCAGCA TAATAACCAC GAGTTGGGGA TTGCACACCA GTTGAGCCAA AACGTGCATA
    10441 GGATAATGTT CCTGAATTTT GTGCAATAGA TTCTGAAGCA AAAGTAAGTT TATCAACCTG
    10501 AGTAGTATCG GAACCACCAG TTGTTCTACC TATATGAATA TATCCTGCAA GTGACGAACT
    10561 AGTACCAGCT TGATAATAAC CACCTGTTAC TGCAGTACTA GGATTTATTG CAGCATTGGT
    10621 TGTAAAATCA ATTCCATCTA TTTCTTGAAC TCCGTTAATA GAATTAGATA GACCACCAGC
    10681 TATATAACCT TTTGTTGCCG ACTGAACACC TGCTCCACCA TTACGTGCTA GTGCCAGCGT
    10741 TGCTGAAAGT ACGGAGTTTG ACTCAATAGA AAATATAAGC TTATCTATTA GGTTGTAATT
    10801 CAAGCCAGTC GTTTGAGTAT TAATACCACC ACAGGTATAA CCACTAGTTG CAGAACTTAC
    10861 ACCCATTGCA GTTACTCGAC CTGTACCAAG GGCAGCTGTT AAGTACAGAG CTACCTCCTG
    10921 AGCAAAGTCA ATTCCATCTA TTCTAGTTGA ATCTTGACCA CCACCAGAGA AGTAACCTCG
    10981 CCCTGTGATT GCAACATAGT TATAGGATAC ACATGCGTGA TCCTGACGTC CTTGAGTTAA
    11041 TGCTGCAGTT GGATTAACAC CTGTATCTGA TGCAAAATCA ATACCATCAA TCTCATTAAC
    11101 TATAGTAACA CCAGAGGTAA ACCCACCAGA CCAATAACCT TTCGTTAGTG AGGGCAATAG
    11161 ATATAGAAGC TATCGAATCT GTATCAAAGT CTAATGCTTG ATTTACATAC CCAGTGATGT
    11221 TACTAATAAA ACCCTTTCCT AAACTGGAAC TCGGAGGGGC AATAACTTGT ATTGCTTTAA
    11281 AATCTATGAC TGGCATGATA GTTCTCAGTA AGGATAAGTT TTAGGGAAAG GCATTTTAAA
    11341 GTCCTCGCCT TCAATAGTTG CAGGCCGGTC CTTAAGTTGT CCCCAATGAT AAACTGGACC
    11401 ATCATCATAT TGCTGCGACT TAATAACAAC AGGAACGTAC TTCAAGTCAA GACCTTTTAG
    11461 TGCTTTCATC ATCCTACGAC CACTGTGATC ACGACCATCT GCCGATATGT AGATCGAACC
    11521 ATCATCCTTA TCAGTTTCTA CACCAAGGTA AGGAAAGTGA TCGAATCTGA AGTTCTTGTT
    11581 GATAAAATCT TCGACTAAAC TTTTATGAAG GAAGAAATCA CCAGGGTTGA CCAAGCTTAG
    11641 ATATTGATCT GGAGTCATCC ATACAACAGT GAATGGACTA TCCTTAGGTT GTGAGAATGC
    11701 CTTCTTTATA GCTTTGTCTG AAAAGTATTT ACGAAGTCTT TCAATATCAT GTTCCATAAT
    11761 TAATACCCTG TTTCTATTTG AGGGAATGGG ATTGAATAAC CATTATACCC TATCAACTTC
    11821 TTGGGTCTCT TATCCGTTTG TCCCCAACGG AAGCATGGTC CATCCCCATG TTCCTTAGAA
    11881 GTGATACGAA CTGGAATTTG TTTCTCACCC AACTCCTTCA AGGCACGTAC ACGATGACGA
    11941 CCTTCATGGT CATTTCCATT ACCTACTACT TCTAGGTCTC CATCCTTGTT TGTTTCTGCA
    12001 CCTAAGAAAG GTATATCGCT GAACTTAATT CCTTGACCAA TTAATAAACG TACACCTTCT
    12061 TCCTTAGTTT CACTATGACC AGGAGCAGCG AGTTTCAAGA ATTGATCAGG TGACATTAGT
    12121 ACAACTGTTT CACGACTAGC AGAGTTCTGT CTAAACGCAA CATCTATTGC CCGTTCATTA
    12181 AAGAACCTTC CTGCTACACG AATTGCTTCT TCCTTAGAGG AAGTTGAGAT CTTGATCTTC
    12241 ATATTGACCC CTATATTTTT CTTTGTATCT TATCCGCAAT TGCTAAAACA TTTCCCTTAT
    12301 CCCTTATTGC AGCATGATCT CTAAAGTAAC GGGAACATGT TGTCCACTTA AGGTGTTGAG
    12361 GATTGTTTAG TACAACTTCC AAGGTCTTGA CCGCAACTTG AGCATCACCT TGCTCTAATG
    12421 ATGGAGTCAA AGGTTGTTCT ACTCCAGTAG GTGTTACGCG AGTTAAAGGA CATTCAAAAT
    12481 AATAGAATCG TTTAGTTGTA GAGTTAGTTC CATGAACATA ACTAAAAAAT TCATCAAGTA
    12541 TTATTTCTAC ATCATGTTTC TTGTTGAATA AAGTTAATTC CCAAGTAGGG CCATACTTGG
    12601 TTTCCTTTTT ACCAAGCAAT GTTTCTAACT GAATACCTTG AACTAAAAGA GTCGTTTTGG
    12661 GTTTAGCAGG TTTTGGTACA TTGGTTGGTT TAGGTTTAAT AGTTGGTTTT TGTTGAAACA
    12721 AATTCTGAAT CTCAACATCA GTATAAGAAG ACTGCTTTCC CTTGGCAGTA ATAGCACGAA
    12781 GTGGCCTTGA TGAAGCCACT TTTATCCAGT CACCATCATT AAAGTCAACA CGATAACCAC
    12841 CTGTACGAGT AACAGTGGTC ACCTTTCCAC AGTACCACTC ATCTTTCTTG ACCCGTACAG
    12901 CAACACGCTG TCCTTTCAAG AACGCTGCAG AAATACTTAT ACTGATTTTC ATTTTCGTTC
    12961 CTTCAGCATA TCATCAAGAT GTTGTTTTAA TGTCTGATTC AAAAGGTCTA TCTTTTGATC
    13021 TAAACTTTTT ATCATTTCAC CATTATGTTC TACAGTAGTC TTTTCATGAG AGGTTATCAA
    13081 TTCCTGTGTT TCAACCTGAC CTCTTGATGG CCAAAAGTGA GTAAGTGCAG TAGTTGCAAT
    13141 TATTAATAAA GGTATAATCC AAGTATATAG TTCACGATGA CCTACTGATT GACCTTCTTT
    13201 TGTATCCATT CTTTCGGTTA ATATTTTTAA GTCCTCTTGG CGAGCAAAAC CCTTTTCATG
    13261 ATCTAAGGCA GTTGTATGCC AATCACTCAT TAACCTATAC CATTCAGTAG TTTGTTCTGA
    13321 AATAGTTTGA TGTTGTTTAA TCAACGATTG AATAAGTGCA TGATTTGCTG TATACTTTGA
    13381 AGTTACGTCT AATTGCAATT CAGTTCTTAG TGCTACAATA GTGGTGTTAA TGACCTTATC
    13441 CATTGCCACA ATTTCTGCTG TCCTAATCTT CTCCAATGAT GTTATCTGTT CACGGTACAG
    13501 AGTATCTCTA TCTTCTAATA ATTTATTTAC ATGTTGGAGG ACAAGTTCGG GTGTCCACTC
    13561 GGTCATTCTT TTTTCTTTCA TGTCATCTTC TGCCATATTG TTCCTCATTG GTCAAAAATG
    13621 ATAGTGGGTA ACTACATGGT TACCCTTTAG TATCAACCAG CGTTTCTTTG TCTGTCTATT
    13681 GCTACCTCAG TGTATACGGC ACCAGTACGT GTGACGATGG CATTTAGGTG GATACGTTTA
    13741 GCAGGAAGTA CTGGATCAAC GTAAACATCT AGGTGTACAT CACCACTTGC TATAGATTCA
    13801 ACGGGGTTAT TTTTCTCGTC ACACTGTACG TACGACCAAT AAATACCTCT TCCTGCCCGG
    13861 ATAGGTTTTA AGAATCGTTC ACACAACTCA ACTAGCTGGC CCCAAAGGAT TTTATCATTA
    13921 GGTTCAAACA CTGAGTACAG TGCAGCAATT GAGATTGATT TTTCGAGGAA GTTCAACAAA
    13981 CGTCTTACGT TTACATTTGA TAGTGCAGAA GCCATTGACT GCATCGTATC AGCTCCCCAT
    14041 ATCTTGTACC CACGTCCTGG AATTGCCCGC ATTGGGTTTA CATGAGCAGA GTCGAGTGCA
    14101 TCGCGGTCTA GTTGATTGTA AACCCAACGT ACTCCACGTA TGTTAAGGTC ACCGCGAATC
    14161 ATACCAGCAG GAGAGAACCA TGTTTCATAG TCAGTATCAG TACGAGCATA AGCAGCAGCA
    14221 ACATGACCTG ATGGAGGTAC AAAGATGTTT CTATCAGTGT ATTGGTCATA AATAAGTAGA
    14281 TCAGGAGAGT ACATTGCTGC ATAGCTACTA TCAAGGTTGA GTGTAACATT CTTGTAGTTC
    14341 ATCGCATCCT GTGTTTCTTG TAAGTTCCAA GGTACATCAA GAACAGCAAC AGAGTCCATA
    14401 CGATCACGAG CAATTTCTTC CATATTAATT TGTACTGCTT CATCAGTGTA ACCAGCGTTG
    14461 ATCAATATGT TTACATCAAC CTTTTCAGGA TCACGATAAA GATCCCAACC TTGTATAATT
    14521 TTACCAGGCG TTGGCTGACT ACCATTAGTT GCACCATCAA GGAACTCTGC TACTGATGCT
    14581 AAGACCTTAA TAGAAGGAGC TGCGTACTGA TTGGCAACAT AACGAATCAA TTTTGACTGA
    14641 CCATTGATAA CGTCCTCAAT GTTCATTTGA TGATTAAAAC CATCCATCCT ATAATCCCTA
    14701 GATACTAGGA AGGACTCAGA AGGTTGTTGG CGAGGGGAGG TGTAGTTGAC AAATACGTCT
    14761 ACATAAAAAA CGTAAGGATC ATCAGGTGCA ATAACTCCAA GTTTATTTGA TGGACGGACA
    14821 CGAACATAAA GGTCATTGTT CCAAGTACCT GGATTTACAG CACAGAAGAA ACCAAGTATG
    14881 TTTTCAATAC CAGCCTGTTG TGGATCGAAC CCGAGTGTGT TGAATGGGTC CCATTTGCCT
    14941 AATGGGTTGT TGGTACCATC ATCGAAGTTA GTTAAACGTA GTACAGGAAC AGTGGCGTTA
    15001 ATATCATCAA CGGTCAGGTA AGCACCTGCT GTAAGAGCAT CACCATTTGA CACCCGTGTA
    15061 ACGTAAATCC TAGATGATTC TTCTAAGAAG GTAAGAGCTG CATAGTGCAT GTAGGAAACT
    15121 GCAGGATTTG GTTCACCGAA GGTTTCAGTG AACTGACGAG TACTGGTAAT CAGTGTCCGT
    15181 TCCATAATAG GTCCCTTATT AGAGTTACCT ACTACAGCAG CAATAGAGGT TGTTGCGGCG
    15241 GCTACACGTT GAGATAAATC TCTTTCGACT ACGTAGACAC CAGCAGAGGA GTGTGCGGAT
    15301 AAACTCATTG TGATATTCTC CAGGTTTATG ATAAATATTT GTATCAAATA TAAATTACAA
    15361 TACCTGGAGA ATTGGGAAAG TAGTGAAGGT CAAGCTTGAT CTTCACTATG TTACGAGGAT
    15421 TTTGACTAGT GGTGTTCCAC TTCTTCCAAT AAGGTCTTTA AAGGTAGGTC TAGCAGATGC
    15481 TTGATGTTGT CAGGCATGTC AACATTATGA CTAACATGTT TCTTTAACCA GGCAAGGTTT
    15541 CGTCCTGAAC GATCAATGGT TGTTCTAAAG GAAGGTAGGT GGAGTTTGTG GTTTTTAAGA
    15601 AGTTGATTAA GAAGGTCTAA TCTAGTTCTA GGTTTAATTG TTTCAGTCAT AGTTAAGTAC
    15661 TTTCCACTAG TGAAATTGTT GAGCCTTTGG CCAACCCCTC ACTCATGATC ACTGAGGTCA
    15721 CGCCAAGTTC TTTAAGTTTA CTCACATTGC CATACTTGTC TAATAGGTTT AGTAACAAGT
    15781 TCTCAATGGT CGTTTCCTCT GGCAATATAA GGATACGATT TTGTCCCAAC CAATAGGACA
    15841 CGTTGAACAA TCCTCGCTCA CGAGTTTCGT ACTCGATAGT AATCGTGTCA TCGTGGCATT
    15901 GTAGTATGTT TCGTTCATAC AAGAAAACAG CATCCTGGAT TGTCCTAGAA AAATTATCAA
    15961 GTTCAACTAG AATCTGCTTC TCTTTTATAT CGTCAATAAA GACAGGATAA CAGAATGATA
    16021 GAAAGGATAG GTGTCCATGT ACGGGTGACT GACATGCCCA CGAAGTTGAA TCCTTCAACC
    16081 CGTGAGTGTA TCTAAACATA CGGGTGGCTT GACTTTCCAT CGAGTACATT TGAGGAACAC
    16141 TAGGGTTCTC AGTCAGGAAA CATTCGATTT TAATGCCTGG ATACTTTGCT TCCAAAGTAC
    16201 GCTGTACTAG ATCTTGAACA ATCTGCTGTG CGTACTCAAG TGAATACCTA GCACCATTTT
    16261 CGTTGAAGAT CATTTGAGTA GCATTTTTAG GAACGTCGAT CCTAATTGAT GGGTTTGATG
    16321 CCCGTACACG AACAAAGTGA TCAACACCAT TAGCATATTC TTCATACTTA TTCCACGCAT
    16381 GAGGAAATAC CCACAACTTG TGGTCAAGTC CATGAATTTT ATGGTCTATG ATGTTCTTGA
    16441 TCTCCTTCTT GCAGGTAGAA AAGTCCACAA CTACCTGTTC ATGAGGATCG ACATTTCCGG
    16501 TTATGGCAAA AGAGGCGAGG TATGACCCGC CCTGTATTGT ATAGTTACTG GCCTCACAAC
    16561 ACCAAGCATG GTCGATACAG GTCAGGTCTT GAATAAACAT TGTACTAATT TTTGGTTTCA
    16621 TGGTATTCCC TATTTAGCTA CGAATGAGCT TGAAAAATTC ATCTTTCATT GTAGGGTTCT
    16681 CCCGCATGGT ACCTCTAACT ACAGATGTGG TCATCCAAGT ATCAATGTCC TTAACCCCGC
    16741 GTATTGAACA GCACATGTGC TGTAATTTTA CTACTACGGC TAATCCTTTT GGTGCTATAA
    16801 CCTTTTCCAA TAGATTAGCA AATATAACAG TGGCCTCTTC TTGAATCTGA GGACGTCGGA
    16861 ATACCCATTC AGCAAGGCGG TGGAACTTCG ATAACCCTAT CACCCTTTCT CCTGGATGAA
    16921 TACCAACCCA CAGACTGCCT GTAATTGGTA CAAGATGATG ACTACATGCA CTGTTTACAT
    16981 GAATTGGGCC AACAGTGTAC AATTCGTCTA ACTCCCTAGC ATTAGGGAAG TCTGTCACTA
    17041 CTGGCATTTT TGAATATCGA CCAACAAAGG TCTCATTCAG CATCATCTTG GCAACACGTT
    17101 TAGCACTGTT CTTTGTGTTG TGGTCGTTTT CTGTGTCTAT GATTAGAGTT TCAAGCATTG
    17161 CTTGAATTTT ACTCTCTAAT TCTTCTAGTA ACTGTTCACG TTCACCAGTT AGTATAAATT
    17221 CACTGATGTT ATCATTTGAA GCAAATGGTG AACCGCTTTC AAGTATGCGT TTACGAATAA
    17281 TGTTTGATAT TTGAGGCATA ATAAATTTGT TGACCTTTTA ATTTATTGAT TAAAGTGTCA
    17341 CATAAGTGAC GCCCGTTCTT CATGTACATT ATTCTTTTAC AGTTTACGAT ATTGTTATAT
    17401 AATGTTTCAC CAAGTTTACT AATTCTAAAA AATTAGAGGT GTCGGCCAAA CGATCCTCAG
    17461 GAAAGTGAAT ATCGAATAAA TCCTCAATCT CCATATATAT CTCTGCCATA TCTAAGCTGT
    17521 CCAAACCCAA GTCTTTTGGG TTAGTGTTAT CATCAATTGG TATATCCATA TTTTCCTCAT
    17581 CTAAGTTTTC CTTTATGAGT TCAATCAAGG TTGCACGTAT ATCAGCGTCT AGGGACATGT
    17641 TCATTAGAAT AACTCCAGTG TTTCAAGGAA GGGTAGAAAT AGTAGGAACA GTTGCGTCCT
    17701 GATATTATCA GAGTTAGGTA AACGAATCGG TACAATGTTA TTATTGACAT AACGTGAACT
    17761 TGCAACATAC CTGCCAATTA GTTTATTGAA CTGGTCATTC GGACTACACC AAGCTAAAGA
    17821 TACCCAAACA ATATTATGTC TAGTTGGTTC AGGCGGAACC TTGTAGGCAA TTGTTAGTCC
    17881 GCCGTAATTA TCTAAATAAA CCTGATCCGT GTCCTCATCT TGTGATCCAA GTCTTACATA
    17941 AACATATTTT AATTTATGTA ATGCCTGAAT ATCATTCACA GCTTTTTTAA ATACATCTTT
    18001 TGGCAACACG TTTTTCTCTA ATGAAGTGAT ATTACCTAAA AGGTCTAAGT ATGTCTCTTG
    18061 TAACATCTTG GTTCTCAGTT AATAATTATA ATAAATTGGA GGATCAAGTA TAATGCTTAG
    18121 TTTCCCAATT GATCCACCGG AAACGTTATT CAGCAACTTA CTAATCATTA ATGAAGGTCA
    18181 CAAAACATAA TGATAGGTAG TGTTGAACCT TATAGGAGGA GATTACTCAC CGCTTGTCCT
    18241 AGATTTAGCA GTGAGTTATT CCCTATTGTC TTCTCACATT TAGTTAATGA ACACTACAGC
    18301 ATTAACAATA ATTCCCTGTT AAACAAAAGA CTACTAACAT CCGCTAGTAC TTTGGACCCA
    18361 CACACATGAA CAATGCGTAC CAAATTTGTT GAATTACTTT ATAACTTGCT CGTTAGTAAC
    18421 AAGCGGTTGA TATTTTAATA TCAAAGTTGA AGGCCGTGGT ACGAGTTCAA TTGTGTTGTT
    18481 CAAAGGAACT GGTACTATCG CGGTATCCAC TGGAATCAAA ACCGTTGTAA AGTAGTATGT
    18541 CTTAGGAATT GCGTTGCTTG GTATAGTTGC ATCATCAATA AGGTTATCTG ACTTCATTAT
    18601 CAAGGCAGAA CCAGCAACAC GTCTAGGGTC AGGATTAGCA GAAATTGTTG CTGAACCTGA
    18661 GTTAATTAAC GCAGGTACTA AAATTGAGTT TGGTGATGTT GGATTACCAA CTACAAAGAA
    18721 TACGTTGTCA GCAACGGATA TAGTAGGAGG TAATATTAAA GCACTTAATA AGAGTGCACG
    18781 TAGGTATTTC ATGATCATTC CTCATTAGTT AATAAAAGTT AGTTTAACTC GTCTTGAATA
    18841 ACGTAAGTAT GGTATCCATA TAGTACACGC TATAATCAAG CGAACTAATT GTTCTATAGT
    18901 AGCATCATCA AAGGCTGGTA CATTGGGCAT CAATAATTGA GACATTGCTA TATCTGTACT
    18961 TAAAAATATC AAAGTAAGTA ATGTAATAAT TATGTATGCC TTTATGAACA CTCTTCTTTT
    19021 GTTGAAAAAT AGATAGCCTA TTCCTATCCA TCCTAGCAGA AGTATTGCAT TAACTAGTAC
    19081 TTCAACCCAA AAGAATATTC CCCAGTATGG TATGTAAGTT GATAACCCCT CAGTATTCAA
    19141 CAAGTACCAT GTATTGTTTG TAAAAATTTC CAAATAGATA GAAGAATGTA AGATTATACG
    19201 AACGGGTGCC ACTACTATTC CTAATCCCAG CAGTATCAAC CATCCACCAA GCCCTGTCAA
    19261 CTCCGCATCT TCTTTCATAA ACATTCCTTT ATTCTGGTAA TATTTCTAGA CTAGTCCCAT
    19321 CCGGTAAGTT ATTAAGTACA TCGTAAAAGA ATTTAGGTTC TACATTGATA CACCCTCCAG
    19381 TTATATAGTT ATCATCAGGC GTAGCAGACT CCAGCCTCTG TACACGTTTT TGGTCAGGAT
    19441 TCCCCATCCA CAGTGGATGG ATGGAGGCAA CTGACGCTTT TCCTTGTATA AACACAAGCA
    19501 TAGGCTCATT GAGCCTCCAG GAAAACATTT TTTTGATGGT AAAGTGTCCA GCCGGTGTTA
    19561 TATTATTGCT CCTACCTGGC CGGTTGTAAT TGTTCATATC TAATCTATTA GAATGAACTT
    19621 TGCCCAACAA GGCTGGTTTA ACAATAGAAG GTTTACCTGC ATCAATAACA GATATAGAAC
    19681 CATTCTTTTT ATCTACTATC AGTGAAGTAC TAGCATTAGC TAGAACATTA CTACACATTA
    19741 AAAATAATAT TAAATACTTC ATAACACTTC TTCCAGTTGG TCTAATGAAA TACTATACCC
    19801 AAGATACGTA TCAACTACAC CCGGTTTATC CATCATAAGA ATGTAATACT CATTAACATC
    19861 TGAGCGAATT GGCCTCCTGT ACATCCTAAT CACTCGAGTT ATGGGACTAT GAGTTTCTTG
    19921 CTCTACCTTT GTTTCAATGA GATCAGAAAA GTCTTGATAC TCGTACTGGT TTTCTCCATC
    19981 TGCCATAACT GATTTTTCAT TTCCAAATAG TTGATCCTCA GTATTATGAG CAAAGCTGTG
    20041 AGTTGAAAAC TTGTATAAAA AGTAGAATTT ATTTTCCAAA GGATCAAACA TAAGTCTGTA
    20101 CTCTGAGGAA GAATAGTGAT TACTCAATAC GACTTCCTCA AACTCCTTAT CCTTTACCTT
    20161 GAAGTACTTA AACTTAGTTA CAATCAAAGA ATTAGTTGGA AACTTAAACA GATTGTTCCT
    20221 AAACTCTAGT CGCAGCGCCT GATTAAGTTG TATCAATTGA TTGGTATACA GTAATGGAAC
    20281 GTACTTGCTG TACACTTTAA CTTTAGCTGT ATTAGGTTGA GACTGTCCTA CACTTTTTAA
    20341 AAGCTTATAC ATTAAATAGA ATCCGCCGAT TACCAATAAT CCGCGTAGTA TATACATAAA
    20401 TCCTGAATCC ATAAAAACTC CTTAAGTAAG TTAATCATCA TCTTTCACTG GGTCTTGAAT
    20461 ATCTTTTTCC TCCATTTCAC AGGTCAAACG TTTTGATTTA GTATCAAAGA CAGCTTTTCT
    20521 AACTTTTAGA TCATCAACAT ACCCAGATGG TGGTATTGCA ATCATTGCCC CATCAAACGA
    20581 CCAAATAGAT TGCTTCATTT TCCCTACGTG GAGTGTTTGT TTACCAAGTA GTAAGAACTC
    20641 CATTGGTTGT TCTGACTCAA ACTCAAAGTC TTGCAGCTTC CAACTAATAC CCACACATTT
    20701 AGGTTCAAGT GTACGGTTAA CTGCTTGCAC GTTCCATACA TCAAGTTTTA TATTTTGTGG
    20761 ACCTTTTATG GGATGCAACT TCATAACCTC TATGTAAACA CCTTCATCTT CATCATCGGC
    20821 TACTTTAACG TAGTCAGGTG TTGCAGGGTT GTTGAAAGGA TCTGCCTGTT TTTGCTTAAT
    20881 CTTTTTTGCT TGATCCAACT CCATTTTTTC AGAGTCGTAC TCTATAATGT TTTGAGAACA
    20941 CCCTATTACT GCAAGAAGGG TGAGGATTAA AAATATCTTT TGTAACATGA CGTGCTCCGT
    21001 ATTCTAGGAT TAGAAGCTTT TAATAGCAGT CTTCTTTAAA CTGCTTGGTG TTTTATCTTT
    21061 TGAAGGTTGA GGGTAGTTAG TTGATATAGG GTTGATTGTG ATGCAACTCG ATATCACTAT
    21121 AGTTAAACAT AGTATTAAGG TTTTCATTTT AATTGGACAT AAAAAAGGGT CAGGATAAGT
    21181 TGCGTCATCC TGACCCTTTA AGAAGTCTAA AAACTCACCG GTAAGTTCTT AAACCTTACA
    21241 AACCATTTGA AGCGGGTACA TCGTATTTTT CGTGCATTAC TTTACTTGCT TCATCAGCTT
    21301 TGCGTAAAAC TTCTGCATCA TGACGTGCCT TTTCATCTTG GTCATCTTTA ACCGGCTTAT
    21361 CAGTGGCAGG TTGTGGTATA ACTTTTTCAG GCTCAACTGC AGGAGCTGGA GCTGGTACTG
    21421 GTTCTGCTAC AGCTACATAA GTACCACCAT CTTCTGCACA TGGACGACCA ACACGTTTGA
    21481 ATGCTTCACG TACTAAGTCT GAATCGCACA TGATTTCTTT AGCAGCCTGT ATATCACCGT
    21541 AGCTACGGAT TTCACGAGCA TCAAGTCTTC TTACGCAAGC ATGATCCCTC CAGGTTGTTC
    21601 CGAAAGAGAA AGAACCACCA GAGAAACCAC CACCGAAAGA AGTACTACCC ATACAGGTTT
    21661 CTGTAAGTGT AGTTGTTAAG GCAGGAGCAA AAGCATTACC AACGGCTTTA GATAAATCAG
    21721 CGGCTTGACT TACAGCATGA CTATCAACAC TAAATGCTGG TGAGCCTGCA TGGAAAACAC
    21781 CGTTAGCATC TGTCCATCCA TTACCACCAA GTTGTACACC CTGTGATTGA CCATTGTTAA
    21841 AGCCTTGGTT ACCTTGAGAC TGATGTTGAC CTTGGCCCTG CATTTGACCT TGGCTAGACT
    21901 GTCCACCTAA GGCAGTTTGT TGATTGCTCA AGTTTCCAGC ATTGTTACCA ACACCAACTG
    21961 AACCGGAATG TATTGCTGAA GTTACACCTG AGGAAGAACC AGACGTAGCT GATGATCCTG
    22021 AAAGTGCATT TGTAGTATTT GTAGCCGTTG CTTCTGCACC TAAGGCGAAA GCGGAACCGC
    22081 TTACCACTAA AGTCATTGCA AGCGCAATAG CTGCTTGTTT AATTTTAAAC ATTAGATTGA
    22141 TCTCATTTTA GAGTTAAGGG TGTACCAGCT AGATGTTCAT TGTAAGTACA CTAGCTGGTA
    22201 CAGATTAAGC AGTTATAACT AGGATAATGT TATAGCTTAA TGCGGCAATT AACGGTTAAA
    22261 GCTAACTACG GGTAATGAAG CGCGTTCAAA CTCGAAGCTG TTGTGTTGAA TTGCCAATTG
    22321 CTCATTTGAA GAATGAGAGA AGTCAATCGC TGCTGCACCA CCGGTTGCAT TACCTTGACC
    22381 ACCTGCACCA CCAGCTTGAT AACCACCAGC GTTAGCATTG CCAGAAGCGC TAATGTCTTG
    22441 ACTTGCAATA ACAACAGGAG CTTGTGAAGT TACGTTGCTT GAATAAACGT TACCATGGTT
    22501 ATCAACAGTG TTCAATGAAG AAGCACCGCC TACATTTTGG CCTTGGAAAG CGTTAGTAAC
    22561 GTGACCTTGT CCATCAACAC CAGAGCTAGA AGCTTGAATG CCCAAAGTGT TGTGAGAAGC
    22621 GTCGAGCTCG AAATGATTGC GATTACCTTC AAGCTCCAGA CTTCTTTGGT CAGAGTTTAA
    22681 AGCAAAAGTA GTTGCAGGAC GTGCATCACT ATCAACGTGA CCTGATTGTT GAACAGTAAC
    22741 ACCACCGCCG TAAGAAGCGG AACCGGCTGC AATGTTAGCA TTCAGGTTGG TTTGAGTGAT
    22801 TTCTGAACTT TGCAGTGCAA AGTGGTTTGC TTCAAGTTCA GTGAAGGTTG CTGTTGGTAC
    22861 TTGGTGATCA TCGGCCAGAG CGGCAGTTGA CAGAATTGAA GCGATGGCGA TTGTAAGAAT
    22921 TGATTTGTTC ATTTTAAATA CCTTAAATAT AAATTAATTG ATTACCAACA ATACTAGACA
    22981 TTATTGATAA TATGGTTAAA CTCAGACCCA TTTCTATAAA GTGAAAGTAA ATGGTACTGA
    23041 GTAGTTACTG CATCCATAAA ACTATGTAGC AAACATTCTC GGTGATAGGT AATTTATGAA
    23101 CTTTGATGGG CGAATAGTCC CGATTTATAC TACTCGATAC TCATTGATTC ATTAAATTGA
    23161 TCCTGTTCCC TTCGAACAAG CCTAATTGTT TTATTTCTTT ACTACTGTAC TACTCCATAA
    23221 GTTTAAAACA TCGTAAGAAC TATGTTCTAA TCAAGATCCA TTTATTAAGT GAAAACGTTC
    23281 GATTACTCAA ACGCCCGATT TTATTCGCTT ATTATGTAAC AGATAGTCAA CAGAAATTAT
    23341 TTTGATATAG ATCAATTTAA TTTTGTTATG ATCGTCATAA CGCGCTTAGT TTACACAATG
    23401 GGTATTCAAC TTTAACTAGC TTGATATACA CCGAACAGAT AACTTATTAT TAACCTCTTA
    23461 TTATCTGCTT CTATATTTAC AGTTTTTATT TTGTGCATTT CTCATTGCAC TAGTACTCAA
    23521 CTTACTTCTA TAGTGACCTC CGAACTTTAT TTCAATTATA ATCTATTTAC AGTATTGTTC
    23581 TGTAAACATA TTTACAGTTT TAAATTAATG AAAATTAAAC TGTAATGGTG GAACTTGAAT
    23641 GGATATTCCA GAATTACCAT AATAGTAAGG CTGTTGTTGA TAATAAGGTT GTATTATGCA
    23701 ACCGTAAGGA TTTACCAATA CATATCCTGG TGGTACATTA CATGGAGCAA CGTAGCTATT
    23761 TTGGTAACCG TAACCGTAAC TGTTACCGCC CCATCCATGA TGCCATCCTC CATGATGTTC
    23821 ACCCCATTCA CCACCATTCC AATCATCACG ATCTGCAATA GCACTAAGGC TAGTACACAT
    23881 CAATACAATT AACATTAAAC GTTTATTGAA CGACACGATG CCCCCTTCCA CTCATACAGT
    23941 GGTTGTAGGC ACGTTTGTAT GCTTCATCAG CAGATAGCCC TTTGTATGCT CCACCACCGA
    24001 ATCCACCCGC CGCCGCACCT ATTGCTGCAC CTGCACCAGG ATTACCCGTG AAAGCTCCAA
    24061 CAATTGCACC GCCAGCTGCA CCAATGGCAC CCCCAACTAA ACCACCTGTA ACTGTTTCTT
    24121 TAACAGCTCC TCCTGAGGAT CGTTGTGCAA GGGATTTACA TTCAGCTTGA TCTTGCCCAA
    24181 CACGATTTGC ATAAGGATCA CCATAGGTAT CAACAGTTGG GGAATAACCA CCATACTCTG
    24241 CACAACCTAC GATTAAAAAC GCACTTGCTA GTGCTAGTAG TTTTTTCATC ATTACTCCTT
    24301 ATTTACAGTT TTCAAAATCA ACACATTATT TATTTGGTAT CAGCTAAGGC TTCTTTAGTT
    24361 GGAGGATCCG CTTTTAGTAT GTCAATTCCT ATACCATTTT TTCCAAGCCA AGCATCACAA
    24421 CCGGTAACTA ACAAGGTTAA TACCATTAAC GTTAATACAT TTACAGTTTT CATCTAATGT
    24481 CCTCCTAAGT TTATAATAAA AGGAGGAATT GAAACAGATG GAACTGGAAC TCCATAAGGT
    24541 TGAACATAAT TAAGTCTCAC ACAACCATAA GGATCTTGTC TACCATAACC ATGAGGACAT
    24601 GGTTGATTGT AGCCATAACC ATAACGTCGT TTCCAATGCC TATGTTGTTC ACCCCAGCGT
    24661 TGTCTGTATT GTTCATCGTC ACCACGATAA CCACCTCGGT TATTTCCTTG CTGGTACTGC
    24721 TGCTGTGACT GATGTTGCTC TTGGTACTGA TACTGATCTG CAAATGTCGT AAAAGATGCT
    24781 GATAACAATA TCACTACCAA CACATTTACA GTTTTCATCC TACGCAACCA ATATATAGGT
    24841 AATCATGATC GTAGAAGTAA ATCCACGCCA AACGTAGGTC AACTAAGGCG GAGTTCGTTA
    24901 CGTTTTGAGT AGTGAAGTTA TAAATGTCAT TCACACCTTT AACGTACCAA TCACTCCACT
    24961 GACCATTAAA GAACCGTATT TTGTACGCGA TAATATCCTG TTTGTAATAA GTATCATCTA
    25021 TTGCTCTGTT AAGACCCCCG TTCCTCCAGT TAACATTACC GTTAGGAGTT AGTGGTGCTG
    25081 TTTGTGTACC ATGTTGAGTA CATTGTTGCT GTGTTGCAGT ATCACCTAAT AAAGGACCAG
    25141 GTGTAGTTCC AGCAACAAAG GCGTTAGCGG TTAAAGAAGC TGTCATTAAT AGTAATGCAG
    25201 CAAATATTTT AGATTTCATA GTATATACCT TATGCGACCC ACTCAGGGAA TGATAAGCAA
    25261 TAGTAGGGTC AACCTATTGA CTACCAAGTT AGATTAGCAG TATGCTAATA AGGTATATAA
    25321 AAATTAACAT ACTGAACAAT TATCATTTAC AACTTATTTA CAGTTTTAGA TATTGCACAT
    25381 ATTAGAAGTT ACAACATCTT TAAAATAGTC TTTGTCTGTC CACAGTTCAA TCCAAGAGTT
    25441 ACTTGTTGTA CAAGGTAAAG GGATTGAACT TTCAGTTACC CAACCGTTTG CCGTCCACCT
    25501 AACTAAATAA CATCTGGATT GCTTGAGAAC AGAGTCTCGT TGAACATGAC GAGCTAGGAA
    25561 AATATCGCCT ATCTTTATAT TAACTTCACT GGCTTTAACC CACGCACTAC CTGGCTGAAC
    25621 ATTTTTCTGC AAAGTAGTTA AGAGAGTAAG CCGTGCTGCA AGTGCATCAT ATAGGCTAAT
    25681 CACTTCTTCA CCAATAAAGC TGCTTATGGG ATTATTCATC ATGCCACCAT ATTATGCTCA
    25741 TTCATGTACT TATCTATTTC TTCCTTGGTA TAAACATGCA CAGGGCCGGG TGAATACATG
    25801 TCAGGACGAA GTGCACGTAA ACGTTCCTGG CTAGTTCTTT CGTGCATACT TGGTGTTGTT
    25861 ACACCCCAGG GATCAAGCAA CGATCTTAAG TAATCTTTTA AAGTAAAAGA GGCACAGAAC
    25921 TTATGAAATA TAGGTTCTCT TTTTTCTCTG ATGGGTTCAT TCATTGTAAT CATAACTACC
    25981 TCATAATAAA ATAAAGCAGT TATGCACATC AATATAACTA CTTTGACTCA GGTCAAGCTG
    26041 TTACGTAAAC CGATACCACG CCTTACCAAG GTCAGACATG TTAATAACAT GCTTGAGTAT
    26101 ATCGTTGTTT TTGCCGTAAC GTAACATAGT TGCTAACTCA CAATAAAAAC TGCCGTCCAT
    26161 TAAGGATATA AGAAGGGAGC GACGTGTTTT AAAGGTAGTA GCAATTCTGA ACCATTTTTC
    26221 ATCAAAGTCT TGAAGACAAG CTCTACCAAA TGGTGTTTTC ACCAGGTTTA GTTTTTTAAT
    26281 ACTCAAGAGT TCATGATAAA CAGGATTTTC ATCACCAATG CCTAACTTCT TCATTGCCCT
    26341 TTCAAGTAAA GGAATAAAGC GAGCGCTGCA TAGTGTTTCT TTATCATCTG CTTTTTTAGA
    26401 TAGCTGCCTA GCTACCACCC TTACGGCATC ACAGTAATCT GAATAGTGAT CTATGCTGTC
    26461 CTGCCTTTCA AAAGGTTTTG ATTCTTCATC ATCCTCATCG TCAAAGTCTT CTTCGTCAAA
    26521 CTCCTCAAGT TCGTCACTGT CATCATCTTC CTGTTCCTTA AGTGAGGGAT TAGAGTCTTC
    26581 CATTCTGGTT TTTTGTTCGA GGATAGCAAA TGCTTTACTT AATATAGAAC AATCTTCGGC
    26641 TGTTAAATCC TTGGCATTTA TCAATACTAC CATTCCCTCT ATTGATGTAA TCAAGGTTTT
    26701 GTTGAAACCT TGTTCATTAA CAGCTTCTGC CAAGACGGTA GGCCAATAGT TAACACTGTC
    26761 CTTAATATCA CTATCGCCAA AAGGAACTGG AATCTGACTC ACAAGGTCTT CAATAGGAAA
    26821 TAGTTCGAGC AGCCTATACT TGTCTGCCTT AATTTGTGTA CCACCAACTT TAATCTTGGT
    26881 TGGTTTTGCG TAGTTTTCTT TCATGTTATT ACTCTGCGGT TAATGTAAGT GGTAGGTGTT
    26941 CAGGTTCCCT TAGTGTTATC AGATAAGCCT TTTTACTAGA TTTAATCCCT AAATAGTTTG
    27001 GTTTAACACG GTCTACTTCG TAGTCATTAC TTGACTGCAA GTCATCAAGA AAAGCACGAA
    27061 ACATTCTTTT TGCTAAACTC TTATTGACAT AAAGGTTAAC TATGAACCAA CGTCTAATGT
    27121 CTTTGCGATA AATTACAAGT CCAGTTGTAT TTTCTCTAAC CAAGGCTTGT TTGCAGTAGG
    27181 CAAGAAACTT TGTGCTAAAT TCGGCAGCTG TAGCATGCAC TGGGAGTTTT ATTTTAGAAG
    27241 GTGAAAGGTT TTCCCTCCCA TCCTTTTGAG TTACGTATTT AAGTTTTAAT CTCATTGTCA
    27301 TAGGTAGATA ATTGGAATTT GTATCCCATT GTTATTAGTT GTTGCTTAAC ATGATCAGGT
    27361 ACTGCTCTCA TATTTATGTA AGCAATAGGT TTGTCCCATT TTACTAAAAT CCATTTAGTG
    27421 CAATGTTGAA CAGTATTTAC AGTTTTTATA GTCATCGTAT AGAATCTAAT ACTTGGGCAC
    27481 CATATCCCGT TGTTATCCAG TGTACTGAAG GTAAGGGATC AAGACCTTCG ATAACCATTT
    27541 GCTCCACTAT CTTAGGTTTT AAGTGCTCAT GGTGAGCAAC ATGCCACACA CTCTGCTGGT
    27601 AATGAAGTGC AACACGGGCC ACAGCAATAA GCATAATAGC GTTATACCGT TTAGCATCCC
    27661 TGACAACTTT CGCGGCATGG ATAGTATTCA CTGTGACCCC CTACAACCTA TAGTTTGTTC
    27721 TTTAACCTTA AATTATTAAA CAAACAACTT AGCTTGTAAC TATATGGGTA ATGGGCTAAC
    27781 AAGGTATTCG GGCAAATGCT GTGATACTTT CAACAACTCA CTTACTGTAG CAGTATAATA
    27841 TGACTTTGAA TGAGCCTGTG CTGTTGATAG GTAATGCAAT GTTTTAGGAT CAGTGGCAAT
    27901 GCCAGCAGCG TCCCAGTTAG TATGATGAAA TACTACTATA GGTAGTTCAT CAGTTGGTTG
    27961 TACTGTGTCT TTACGGTTGC GTATCCTAAT AGGAAGTGCA TCAATTGGGT GAGCATTTAC
    28021 TGCCACCCAA TTTTTTAATT TATCTTGCCT TAGATCAATG TAAGCAGGCA TTATATTCTC
    28081 CAGTTTGGGT TAAAATCCGT GAGACAGGAT ACGCAGTGTT TCTAACCAAT AATGGAAGCG
    28141 TTCATGGTGA ACTCTAGGTA GTTCAAACAT GACAGGAGTT GGTCTGCGTT TATAATGTTC
    28201 ACGCATCTTT TTTACAGTTT TTAAGAACAC TTGCTCCTCC TCAGGGGCCT GTTTGTTTCA
    28261 AGTTAATTTC AATAAATGCA CGTGCTAAAC AACTTGTTTG GGTACATGTT GTTCTGCCCC
    28321 ACCACACTAC TGCAATAGTT CCAGGATCAA GGATTACGAT TAGGTTTTTC ACTGGAAAGT
    28381 TTAACAGTTC TTTTGAAAAT TGTTCAGCGA CCGAGTTAAT CGTACAACCT TCCTTTTCCA
    28441 ACTCACTTGG AAGGAATCGA AACAACTCTA CTATCTTACT ATCATCAGGA AGTATTCGTA
    28501 GAGTTGTCGT AGGCGTGGCT TCAATACATA TTTCTTTCTT GAGCATTATT TATTCCTTAT
    28561 AGTTAATTCA TGCCTAAAAT GATACAGCAA GGTTATCCAA ATAAAATTAG CTACTACCAA
    28621 TAATATTCCT CCATAGAAAC TGCACCATTG ATTCAAACTT GGATAGTAGT ATAGGTTCCA
    28681 TACTCCCCAA AGGGTAAAGA AAGCTACACT TATAATACTC ACACCAGCAA CTGCTCCATG
    28741 CTTACAAACA GTATAACAGT TATTTAATAT AAATACACCA CTCAACATTT CAAAGAAACA
    28801 GTTTATTAAG TCTGGTGTTA GCCACATTTG CTCTCACCAC ACGCTAAACA GGTTAGGCAC
    28861 CCATCCATCT GTATCATTGC CTTTACCTTA CACTTATAAC AAACTATCGA CTGTGCAGGA
    28921 TATTCAGCCG ATTCAATAGC TGGTACGTCA GGATCGTGGA GGGCCTCAAA TTCCATTCGC
    28981 TTCTTTGCCA AGAATAGTTT AGTATCTTCA CCCATCCCTT CTCGTTGAAT CTTTCCTATC
    29041 TTAATCAAGT GACGTTCAAC AACATCACCT ATTTCAGCAA CAAGTGATGG AATCATTTTT
    29101 CCTTTCTTGA AGTAACCACC ACGCGGGTCA AAAATAGATT GTAATTCGTC AACAAGAAAC
    29161 TCTACGTCAC CACCCTTCCT GAATACAGCA CTGATAACTC TGGTCAATGC TAATACCCAT
    29221 TGAAAGTTTT CCATGCTCTT ACTATTCAAG AATATTTCAT AAGGATGGCG ACATTCATTA
    29281 ACAGTACCCT CATTCAATAC GAAGTCATTG ATTGTTACAT ACACAGCATG GTCAGCGCCA
    29341 GGTTGTTTAA TCTTGTACGT CGAACCAACT AATACTTCAG GGCGTTTAAT GTCTTCACTC
    29401 ATTGTTTGAG AAACACACTT ATGAATACCC ATTGACTCGC GGAGTTCTTG CTCAATCAAT
    29461 GTTCTTAACT CACGTTCAAT ATTAGCCCTT AATTCGGGTT CAAGCTTCTC ACGTATTTCC
    29521 TGTTCCAAAA TAACTTGCTT TTCTTCCTCT TCTTTCATTT CAGGCGTTAC TACACGTTGA
    29581 CTGACTATCT TTTGCGTGAT CTTCACTGGT GGTTTTTTAT CCATCTTCTA CCCCATAGAC
    29641 TTGTAATTTT GAATTGATGC CACACCGTGT TGTATTCTTA ACGAGGCAAA TGGTGTAACA
    29701 AAATAACTAA CGAACATCAT TAAGTCAATC AAATCTGGCA AAATAACTGC GTATTGTTTT
    29761 CCACCAAAAG GATTTATGAT CGCCAATGAT TTATCGCTAT CTAATGCAGG CCGCTGTGGG
    29821 TAAATATCAA TGTAGTGTTC TGCAGTTCCA TAATGGATAC AACCTTTTTC TACAAATTCA
    29881 TTTTTCTCCA ACCAGGTAGA GATATTCATA CCATCAGTGA GACGCTGTAA CTTGGCAGTT
    29941 GCTTCCCATT CATTATTCCT ATATGTATAT TCTCTCATCA ACCAAGTCCT ATAAGGCTAG
    30001 CAATTAGTTT AAAAGGATAA ATCTGAGTCC AAATGAAGTG CTCGAAAGGA AACGAACAAG
    30061 TCATAGAGAT CCAGAACATC GGATTCGACA ACCAAGAACG ACAATTGTGA TAACACTTGA
    30121 TTAACTTTCC AGCATCATCC TTATGATAAT GTCCCGCACT ACTGTCAAGA ATAACACCTT
    30181 TTAACTGTAT ATCTTTTTCA GTTGCTTGAT GGAAAGAAGG GTACCATCTT GAAAACAGTC
    30241 TGGCATAAAC AACTTGTGTC TGTGAATTGC GATAAACAAC AGTTGGTGGA AAATCAAGTG
    30301 GACGACCAGC CTCACGATTT GCAACCATTA TCACTATGTA CAGATTACCA TTCTTATGGA
    30361 GCCATAACGA ACCAGGTTCC GGGAATTGGT TTGCCTATTC AACCTCCCGC GGAACTGCTA
    30421 TGTCTCGTTG AGTATAACCC GTTCCTTGTT CAGGATCATA CTCTTGTTGT TTCATAACGT
    30481 TCATTATCAG TGCAGTAATC TGCAAAGTAG AGGCAGCAAC GATTAATTCA ACCAACTTGC
    30541 GACTTGATTC ACAGGCCATA CCAGCAGGAA GACGAAGTAA AGTTTTATCA ACTATTTCTA
    30601 CAGCCTCCGT AATCATCTTT TCAGACAAAA GTTTAGCCTG CTCATCAGTT AATGTTTTCA
    30661 TATTAAAGTC TTCCATCACG TTCTCCCCGT AGAACCAAAA CCACCTGTAC CACGCGCTGT
    30721 TGCCTCAAAC TCCTCTACTA TTGTGAACAC AGCATGATAA ACAGGAACAA ACAACATCTG
    30781 GCATATACGT TCACCAGGTT GAATGGTATA GGATTGATCC TTTTGCACCA TTTTAATAGT
    30841 AGGGTTAGGA TCATTCTCCA TAACACTCAT TTCAATAGCT TCAAATTGAA CTTGATTTCT
    30901 ATTCCATACT GAAACAAATA CTTGACCTTG ATAGTCAGAA TCAATTACAC CAGTGAGGTT
    30961 ACCAAGAACT ATGCCTTTCT TATGACCCAG ACCACTACGA GGCCACAGTA CAGCCATGAT
    31021 GTTTTTATCA CCAATGTGTA TTGCAAGTCC AGTAGGAATC AAAACTGTTT CGCCTTCTTT
    31081 GATTGTGATA GGTTCATCTA TACAGGCAAT CAGATCAAGG CCAGCAGCTG CACTCGTTTG
    31141 ATATTGAGGC ATCCCATACT TAACAAGTAG ATCAGGGTTA AGTATCTTAA CGCTGACGGG
    31201 AATTACTATT TTACCTTCGT TGTCTGTCAT GGAATTAAGC CCTGTTGCTG TTTCTTTTGT
    31261 TTCTTTTTTG CTTTCTTTTC TTTGGGTGTT AGGACTGGTT TCTTTTTGTC CTGTTTACCA
    31321 CTCTGTTGCT GTTTATTAGC CATAGTAATG ATCACCAATA GGTTGTTTAT GGGGTGTATT
    31381 CAGCTCAACC AACTTCTTAA GCTGCATACG GTATAATTTC AGTTTGAGTG CATTATTGTA
    31441 TAGCACCTTC ATATTTGCCA GTGATACTCC TTTTGGTGTT GAAAACTTTG TGGTTGAAAC
    31501 ATCAATTATT TTTATCCATA AAGATTTTAC TTCCAAGGCT GCCTCAATAA TTTCTATTTC
    31561 AACATGTTTC TTAATAGCAT TTTTAACAAA GTCTTCTGCC AGTTCAAATA CGCTATCAGC
    31621 TAGATTAATT CGGTCAGAAT CAATTACAAT TCGTTCCTGT AAATCAATCA AGGTCAACAT
    31681 TTCCCTAGAA GTTACATCAT TAATGTCTGA TACCCATATT ATATACGGGG CCAGTTCTGA
    31741 TTTAGGTTCG TGATCTAATG AAGACCGAGT AACGTCTATG ACTTTTAAAA TCGGTCCTTG
    31801 TTCTGATTTC CAATACGTAC CTATTGTAGG TATATCAAAC ACTTCATCCT CCTGTATAAA
    31861 TTTCTTTTAA AACACTTGGA ATCTTCCAAG GTTGTAGGAA CACAGTTGCT AGAGAAAAGT
    31921 AATCCGCTCC AGCATCCCTA TAACGTTTAA CATCGTCTGC TGCATATATT CCACCACCTG
    31981 CAATACAACC TACATCATAA TGATGTTTCT TGAACTCGGT TATCAGAGGA ATAGCAACGT
    32041 CTTGTATCCG ACGACTACTT TCGGCACCGG CTTCTGTTTT GAGCGTGTTA CAGAAGTGAA
    32101 ACGTCCTTAC ACCATTATGA TAACAACGTT CAGCAAGTGC ATACGCACTA CCGAGTTCAC
    32161 TAGGAAGTTT CACGATGATA TTCTCAAACA TATTAACATA CGACTTCATC AAGGAATCAT
    32221 CTATTACTGT TTGATTTACA TTATGACAAC CAAGGTTTAA CTCAACTGTA ATACGATTAA
    32281 AATCTTTCAG GAACAGGAAT AAATGTTCCC ATTCATCATC ATTTTCAGCA GCGCCTATTG
    32341 ACCAAATTGT TTCGGATTCA ATGTCATTAA TGTAGTCACG TGCATCAGCA AGATGTTGAT
    32401 ACTCAGAAAG GATACCTTTG TTACGGAAAC CCATTCTATT TACCCAACCA CCGTTTACCT
    32461 TTCTAAAAGT TTTTAGTGAT TGCACAATAA CACCAGTACG AGGATTAATA GTGTATGTAC
    32521 CCCTAACACT TGTTGCCCAA TTGGTTTTCA AATAAACACC AAATGGAGCT GCGATAATTG
    32581 CTTTCTTAAT CATGACTGCG TTACAAATTT TATGCAAGGT TCTTTAATCA TTATACAGGA
    32641 AGTTGAGTCC AAAGGAAGTT TGGATATATC AGCCAAGTTG AGTATAGATT CACGCAACAT
    32701 TTCACCTAAA TTACTTGGTA CAAAGAAAGC CTCCATGATA GCTAGTACTT TATGTGTAGG
    32761 GAATCTAAAT GAATCTGACT TTATCACAAC ATTGTTATAT CGTGCAAGTA TACCTAACTT
    32821 AATTTCCTCA GAGTCAGCAA AATTAAGGTC AGAAGTAAAT GCCGAAAATA TCTTTTGCCA
    32881 CATGTGATTT CCTGCAAACA AAGTGCACTC TCTATTTTTA TAACAGTCAA GTTCAAGAGC
    32941 TGCAAGTAAT TTTTCAGCAA ACCCATCAAC GCTGCCATCG TAAGGTATAG GGTTTGACAT
    33001 GTGGTCAATA CTCTTTATTA GTGAGTAATC TTCTGAATAC ATCAAGGACG ATATAGTGTC
    33061 GTAAAGACAT AGTTCAAGGT CTATAGGTGT ATTGGTCTGG AACGCGGTCT GTATTTTTTC
    33121 AGGTAATGCC CAACGCGCTA TTTGAAATTG TGAAAGTGAA TGGTTGTACA CTACTGATGG
    33181 AATTTGTGTA ACATCCTCTA TAGGTTTCAC TGTTAAGCAA TTGCGAGCGA ACCCTTCTCT
    33241 TTTTACTTGT CTAACCACTC TTTTTAAGAA GGAGAGTAAT TCAATTTCAG TTGTCATGAT
    33301 TAAGCTCTAG GTAAAGTAAT CCCAGTCTGT TTTTGATACT TTCCCTCACG ATCTGCGTAA
    33361 GTCGTTTTAC ACTGCTCATC CGACTGGAAG AATAGTAATT GAGCAACGCC TTCGTTGGCG
    33421 TAGACTTTTG CCGGTAGGGA AGTTGTGTTG GAAAATTCAA GGACGATGTG ACCTTCCCAA
    33481 CCTGGTTCAA GAGGGGTAAC ATTAATAACT ATGCCTGAAC GTGCATAGGT TGACTTGCCA
    33541 AGACACATAA CAAGAACATC ATTGGGTATT CTCATGTACT CTATTGAGCG TGAAATGGCA
    33601 AAACTGTTGG CTGGAATAAG GCAGTAACCC CTGTCTTTCA CTGTGACAAA ACAACGTTCA
    33661 TCAAAATTTT TCGGATCAAT AATACTAGAA TTGATGTTTG TAAATACTTT CCATTCATCA
    33721 AAAGCACGAA TGTCATACCC ATAACTTGAT ACTCCATAAC TGATTACTTT CTCCTTCACC
    33781 AGTCCGTCAC CGAGGTGACT TACTTGATGA TCTACAAAAG GAGTAATCAT GCCCGCTCGT
    33841 GCGTGTTCTA TTATCCACCA ATCCGATTTA ATTGTCATTT AATGTTACCA CAAGGTATAT
    33901 AGGTTATTGT ACTTATAGTG TAAGTATATT GAGTTTGATT ATCGAATACC ATGAAACACC
    33961 GTCCTTTCTT ATCGCGGATC TCGTACATGT TATCGAGTAT TTCCTTTGCT TTCTCTGTAG
    34021 TTTGTTCTAC CTGCTCAACC TGTTTTACAT CTGCATTATG TTGCTTTACC TTGAAAGGGT
    34081 CAACTATTAT GAAGATAAAA ACTGCAAATA GAAAACCTAC GATCCAAAGT ACTCTATTTA
    34141 AGGATACGTC CATTTTACAG TTTTAGTCAG TATTAGTATT GGGAGTCACA GGTGGTTCTT
    34201 TAAGCTCAGT AAGTACATGG CCTATAAAAG ATAGGGCTAA AAATGTGGTG ACCATTAAAC
    34261 CTGCACCTAA AGTGACTGCT ACGTACTCCG CACATATTTG AATCTTCATA CACTTCTCCT
    34321 TTAATTTGGG TAGTGATCAA ACATCAACCA GTTGTTAAAA ACATCTTTAA CATTGAACTC
    34381 AAAGTGAATT TGAGTTAGGC ATAGTGCATC TAATAGATGT TCAGTCAATA TACCTGTTGC
    34441 TGTTGCATAC ATCGCTGCAC AAACTACAGC GATAACCGTT AGACCTTTCA TATTGTTTTA
    34501 ACTCGATTGT TGGGACCTAA ATAATATAAT AATTGTACAG TATGCAATAT GAAGGAAAAG
    34561 GCCGGCCAGC CCTTCATCCC CGAGAAGGTT GATACTTCAT ATTGCAGTCA TACTACTTTC
    34621 TCGGAGTATC ATAATGCCTA ATACTGATTT ATTTTCTCAA AAGTTTGTAA ACAAAGTTTT
    34681 AACAAAATGG GGAAACATTT ATAACTTAAA TAAAATTATA TATAAAGGAT GCTTCTCTAA
    34741 AATAAAACTT TTCTGCAAAA TTCATAAATT CTGGTTTTTT ACATATCCCT CAAAAGTTAT
    34801 TCGTAAAGGT AACTGCTGTC CCAAATGTTC AAGAACTAAC TATAATGAAA AACGTAAAAT
    34861 TAAATTCATT AGTCAGACCA AAATAAAACA TGAAAATAAG TGCAGTTATT CAAAAGTTAA
    34921 TTATGTAGAT TCATGGACTA AAGTCATAAT AACGTGCATA AAACATGGTG ACTATGAACA
    34981 GATACCTATT TATCATTTAC ATAATAGAAT TGACTGTCCT GAATGTCTTA AGTTGATTCC
    35041 TTTAAAAAGA AGAAAAACTA CACAACAATA CTTAGATAAG ATAAGGGCTA AATGGGGTCA
    35101 TGTGTATAAA GATAAATATT CCTATGAATA CACCAACTGT ATAAAAGCAA ATTTAGAAAT
    35161 TATTATAGTA TGCAAAGTAC ATGGAAAATT TAAACGAACA GCAATGGATC ACTTAAATGG
    35221 TCATGGTTGT CCTAAATGTG TAGATAAATT AAATAACTTT TCAAAAGTTG CTATAGACTG
    35281 GATAGATCAA TATTCTTACT CACACCGTCT TAAAAATGTT CAACATGCCT TGAATGGTAA
    35341 AGAGTATAAC TTACCTGGAA CTAATATACG AGTAGATGGG TACCACCATC GTTCTAAAAC
    35401 AGTGTTTGAA TTTCATGGGA GTTGTTGGCA TGGTGATCCA AAGATCTATA AATCTAGATC
    35461 ACAACCTAAT CCTTATTCAA ATAAAACTGC CAAACAACTA TACAAAGAAA CCTTAGATAG
    35521 AGAAGATTTA ATTGTAAAAT TGGGTTATAA ACTTATTGTT ATTTGGGAAA GTGATTATTA
    35581 TGATAACCAT GAGTATAGTT ACATACTATA TGACACGAAC CCTGTTGTTA GGACCTAAAT
    35641 AAATACCAAT ACGCAATGGA GAGAAAAGTT TATTAGCAAA TAAGTTACAA GGAGGTTCAC
    35701 CACCTGTAAC GACTATCTTT GGAATTTCAC TATACTTCTC TATAATGTCT CTAACTTTCT
    35761 CAATTTTTAA GGGGCTAGAA TTAACATTAA CATTGGTGAT GATTAATAAG CTAGGTATTT
    35821 CCTGCATCGG TTTATCAACT AATGAATTTG AATAACCACC GTATACTCTA TGCCACAAAG
    35881 GCAAGGCTCG ACCCGGCTTA TGTTGACCTT CTTTATGTAA TTTTGTTGCC AAAGCCATTA
    35941 GATAAATGGC AAGATGTTTC GCTCTCAAGT CACTAGGAAA GCTTGAGATA CACATAGTTG
    36001 TTGATGACCT TAAAGGATGG TCTATAAAAG ACTGTAACAG TTTAAGTTGT TTTGCTGGTG
    36061 ATACTGTCCT TGAAACTACG TTAGGGATAT CAGGATCAAT ACGCACAAGA CAGTCATCTA
    36121 CAATAAATTT TATATTGCGT GAAGGTAAGT CTTGAGCAGG TACTCCCCTG GATACCAGAG
    36181 TCTTTTCCAG CTCTTTATCA GCTAATCCTT TAACTATTAT GCGCTTAGTC ATAACAATTG
    36241 ATTTTAAAAA TAGTAATACG TTCAGGCATA GTTCCTCCTA TATTACCTAT ATTTACAGTT
    36301 AAGCAAATAA TTTGTTTGAA CTTTTTTGTG TACGACTGGG TATTAGATCA TCAAGATCTA
    36361 TTTGCTGCTT TCTACGCCCA GTACTAAGAA CTTTTAACAA AGCTTCCTGT TGTACTTCAG
    36421 ATTGAGCAAA GGCATAACCA AACTCTTTCA TGTGATGAAT ACTTGACCTA GCACATCCAG
    36481 CTGACTGGGG TTGATTAAGA TCGACAAACA TTCTAATAAT TGGTGCCCGT TTACCCTCCT
    36541 TTGGAGTACA AATACGTGAG GTTTCTTGTT TTAAATTAGG TTTGTTTGAT ATGGGCATTA
    36601 CTTCATAGAG ACATGACCAA GCAGGAACAT TAAGTCCAAG TTGCATCATT TGTCTGATAC
    36661 CTACTACAAC TCGTATCTTA CCTTCTTTGG CTGCCTTCAA AGTATCTGCA CGTATTTGAA
    36721 GGTTCTTCTT ACCTTGCCCA CCAGTGAACT CGTTACAAAT ATGTTTGCCC CAAGCTTCGT
    36781 TTATCATTTG TTGCAGTACA GTTACATGAT CTCTAAACTG TGTAAGTATA AGAATATTAT
    36841 GACCATTCTT TAAATCTTTT ACCACACGTT CAACAATCAT TTCATTTCTT TTCTTATGTT
    36901 TTGATATATA CCTCATGCAA TATTGCCAAG CACCTTTCCC TGGTTGATAG TGTCTACCTT
    36961 CTAATGGTGT ATGGTGAACA TAGACTGTTG GCTTCAATGC TCCTATTTCT GTCTTAGCGG
    37021 AAACTGGCCC AATGATTGCC TCTGCAATAA ACTGTTTACC ATCCTTACGT TCTAAAGTTC
    37081 CTGAACAACC AAGGCGATAA CGTGTTCTGA TTGCACTAAC TGTCTTAGCA AAACACTTTG
    37141 AGTTTGACTT GTGTACTTCA TCAACTGCTA GGGTTCCAAA GTTATGTAGG ATTTTACGCA
    37201 ATCTATCCTT ACCATTCTTT TCAGATATGA AAGCCTGATA TGTCATAAAG ATAAACTGAA
    37261 AGTTGTTGAA GTCCTCATCT GTTTTAGGAA ACCCATACAA CTTCTTACCA TACTTCTTTT
    37321 CCAGTTCAGG TAGATTGGTA CACTTTGGAA TACCTTCCTT TTCGTTACCA CATATATGGT
    37381 CACGTATTTG AGTCAAGAAC TCATACTGAT TTGCCATGAA AATAGTTCGT TGACCAAGAT
    37441 TAAGGCAAAT CTTTAACATT GTAATACTTT TGCCAGTCCT GGGCGGAGCT ACTATCATCC
    37501 CGTACTTTCT ACGCATAAAT GCGGCCTCTA GCTCTTCTTG AACAGGCCTT AACTTAGCAG
    37561 TGAATTTAAT AGGATAATCG AATGGAGCAA GAGTTCGTTT ATCAACTATT TTGAAGTCAT
    37621 CAAAATCAAT TTTAGCACGA TGTTCGATAT TCTTTTTATC ACCTACAGGT AGAGCAACAT
    37681 ACTTTTTACC ACTAATAACT TTTGGACTCC ATAGTACTAT CTGCTCAAGA TAGGAAGGAC
    37741 AAGAGTCGCA CATCATAGAA TGACGATCAT GCCTATACTC ACAAACCTTA CAGGCATTGT
    37801 CATCGTACAA ACGTGTGGTA TATTCTTCCT TGATAGAAGG CATTGACACT TCATTAATTG
    37861 GAATATAGAC TTTGTTACTA ATGTATATAG TTGGTTTAGC CATTGTGTGT AAGTCCTAAT
    37921 TATTTGTTTA TTATAATTTT ACAGTGTACG ATATGAAGTG GGAGTCGACA CCCGGGTTAT
    37981 GCCAGTTACA TAACCAACTT TGTATCGTAC TTCAATTACT TAACTGGAGT ATCAACATGG
    38041 CCTTTAAACA AACTCAAGAA GAGTTTATTA AAAGAGCAAA GTCAATTCAC GGTAAAAGAT
    38101 TTCGTTATAA TAAAACCAAA TATGTAGATC ATGATACAAA AGTAATAATA ACATGCGTTA
    38161 AGCATGGTGA CTTTTTGTAT AATCCTGTTA CACACTATCA AGGTTTTATA GGATGCCCTG
    38221 ATTGCAAGGC TAAATCAATA CCAAGAAACG AATTTCTCAA CAAAGCAAAA GTAATACATG
    38281 GTTATAAATA TGACTATTCT AATCTACCTA AATTTATTAG AGGAAAAGTA GATATTAAGT
    38341 GCAAAGAACA CGGGTTGTTT AATATAGGTA GAGCTTCCCA TTTACGTGGT GAAGGTTGCC
    38401 CTAAGTGTGT AGGGACTAGG AATCCTGAAC ATTTTATAGA AAAACATAAA AAGAAACATG
    38461 GGGATTTGTA CTCTTATGAA AATACTAAGT ATATTTCTTG TCAAACACCT GTAACTGTTA
    38521 CTTGTAAAAA ACACGGAGAC TTTTCAGTAT TACCTGTTAC ACATTTTGTA GGTAAAGGTT
    38581 GTCCTACCTG CAATCCTAAA CGAATAAGTA GGAATAATTA TTCACCTATT GCAATAAGAT
    38641 GGTTAGAAGG GTATTCTTAC TCACACCGTC TTAAAAATAT CCAACATGCA CTCAATTGTG
    38701 GTGAGTACAT TATTCCTAGT ACTAAAATAC GGGCTGATGG CTATCATGAA CGATCAAATA
    38761 CAGTGTTTGA ATTTTATGGA GATAATTTTC ATGGTAATCC TATTAAGTAC AAACCTCATT
    38821 CTAGACCTCA CCCATTTAAT AAAAATAAAA CTGCCAAACA ATTATACAAG GATACTATGC
    38881 AAAGAGAACA AACAATATTA GAGCTAGGCT ATAATTTAAT AGTTATATGG GAATCTGACT
    38941 ATCGTAGTGG TTGTAAGTAT AGTTATATAC GCCGCTCTGG AGCCATGTGA AGTTCCAATG
    39001 CTGATAAAAC GCTCTTTAAG CTCCATGAAG CTTTATCTAT GTCATTGACA ACCAGTTGGG
    39061 CACTTTCCTT TAATGTCAAA ACGTCAGACA AAAACTTCTC GAACGTTCTT AACGTACTAT
    39121 TTACAATTTG AGCGCGTTCA TCCTTAGTTC GATATGTTTT CAAGGAATCA GCATACGTAG
    39181 TAAGAAGGTG ATATTTTAAC CCTTCTACTG AGTGAGATAA CAAGGCATGA GCACGTACAC
    39241 AACGAATCAG TATTTCAGTA GTACGTGAAC GTATTGCTTG GTCATTTAAC ACAGACTCAA
    39301 CTACCTTTGC AACAAATTCA GGATCAGTAG GGTTTAAGAT TCTGACTTTC CGTGAACGAT
    39361 GAAGTCCAGT GAGTTCTAGC ATTAAGTCGT CCAGTGGTAG ACGAAAGGTT TCATGAGTGG
    39421 AAAAGGTTTC TTTTAAGCGT TTATACTTAG GATCTTTCCG CATCGTTGAA ATTACTGGAT
    39481 TTTTATATGT TTTTAACATC ACGTTACCTG AACTAATAAA GGAGTATCAA CTACAAGAGT
    39541 TGAGATCACT ACTACCGAAC CGCAATCTGA TGAATAAACT AATAAATCAG ATTTTTCTAA
    39601 AATAAACATG GGTGTAAACG ATTCTTCCTG AACTTTTTCT AACTGTACAT TACGTTCTAC
    39661 TGTTAGTGCA AAATGTGTTA CTCTTGTCTT ATTTATATAG GTGTAAAATA CTACTCCAAC
    39721 TATACCGGCA TTTTCACACT CAATCAAAGA ATAATAACAA TATCCAGAAA TTTGTTTACG
    39781 AGGTTGAATA GTACAACCAC ACCCTAAAGT TAATTTCCTA ATATACACTG TATGAACAAT
    39841 AGAATTATCC CTGTACTGTC TACCTAAATT AATAAAACGA TTTACAGGTA GGCCATTCAA
    39901 AGAAAATGGA GTTCCATCCA TCCTAATCCT ACTTATTCTA TTTGTACATT TCTTAGCCAT
    39961 GTTTACACCC GTAAGTATCT ACACTAAAGA ACAAACTAGA GTGGTGTCTG CTCCTAAAGT
    40021 GGTTGTGCCT TTGACAATGA AACATTTGTC TGCTTTGATA TTAATAGTTG GTTCTTTCAA
    40081 CATTTTAGCC AGTGTCATAA CATCCTTGAA TACTTTAGGA TCAACCTTAG CAGACATGGA
    40141 TTTAGACTTT CCAGCATCAA CTTTCATTTG GTCAGAGGCA GATCCGCTAG GAGAGGTAAA
    40201 TGTTACTTTC AGTTGATTTG TTGCCTCTTT ATAATTAAAG TCAAAGGTTG TATTAACTGT
    40261 GTGTAGAGTG AATAGATTGT CAGCAATAGT CGCCAGAGTA TTCATATTCA ACTTAGCTAT
    40321 CATATCAGCC TTTCCTACAT TGTCTAAGAA GTTGCCTACC ATGTTAAAGT CTTTTTCACT
    40381 AGCTTGAATT AATGGTAATA CTGCTATGAA CGAATTTGAA TCAACTCTAA GTAAGTCAGA
    40441 ACGCATGGTG AAAGTAACGT TCTCATCTGA ATAGCCACTA ACTATCTTAT CAATCAACTG
    40501 GAAGTGTGAT ATAGGAACTG CAATAGAAAA AGGGCTACCT ACATAGTCCG TGTCCATGTT
    40561 ATAATAACCA AAATGGTGAT TGTCCCAAGT TGATACAGTA ACTGACTTGT CTTTAAACTC
    40621 AATGTAACTT AAACGTTTAG TACTATTAAA CACGTCCTTA ACTGCTGTCA CGTTTAGACC
    40681 TTCACGCAAC GTTTCCAGAG TTTGGGTTGA AAAGTCCGCT ACTGTTTCAG ACTTATCTGG
    40741 CTTGAAGTTA AAGGTTGAAT TAAAAACGTT AAGTGTCTCA CTTGTTATTG GAAGAGTAAG
    40801 AATCTTTCCA TTGTACTTAC CTTTAACAAG CTTGAACTCG CATTCCTGTG TAGCCGTAAA
    40861 TGAAAAGTGC ATCACTGAAC GTCCTTTTAT AATACCAGAT AACTTCTCAT GATCAAAGCA
    40921 GAGAAATCCA GGTGATTCAC CGACAGCATT TGGTATTCGC AGTAACCCGA ATGACTGTGA
    40981 ACCTAACCCT GCTACATAAA CTTTGCCTTG TTTGGTAGAG ATCAATAAGT AAATACGATC
    41041 TCCAGAAGGA GACGATTCAA GTGTTGCTGT AGCTTTTTGT ATTGAAGCTT CTAGGTCTTT
    41101 GCAATCTGCA GTAAATGCAA AAGGCTTTAA TAAAAGGCTT TCATTTAAAC TAACTTTAAG
    41161 TGGCATGGAC GTTACCTTAT TGAAGAATAT TTAACCTGCA TGAAGAATGA TATAAACAGT
    41221 GACGTACTGT TAAATCAACT ACAGGTGGAC GAAGATCGAA AACTACATTT AATATAGTTA
    41281 CTGAATTAAC TGTATTTACA TAAAAACTTA TTATGAACTG TGATAGAAAA GCTTGCATAT
    41341 CATCCACTGA TAGCTGTGAA TACTTACTGT AGTCAATCTT TGACGCCCAG CTATTAATTG
    41401 CTTCGAATAG TCTACCAGCT AATGATATTA CACTGTATTC ATCCAATACA TTCTTTTTTG
    41461 AATACAATAC ATAGTCAGTT ATAAGTTTTT GAACAACTAT TATTGGGTCT GAGTCAAAGT
    41521 CAGTTTTCAC AAAATTGAAC ATGTTATTCA CGTTAGAATC TAACGACAGC GTGTAAGCAT
    41581 GAAATCTATA CTGATAACTC TCTACTGCTT TTGACATATC ACGTTCCTTT TGTATTTCCA
    41641 TAAAGCCATA CATGAACTCG AGCACAGTAA ATGTAGCCAT AATACAAACA TTTTTGTGCC
    41701 ACAGTAACGT GTAGCTTTTC TTGTTGTTCT TGCGTTGCAC CTTCTGGCAT TATATGAACT
    41761 TCCTGCGCCA AAATTTCATC GGCATCAAAC GGTAATGCTG CATTATAGAG TTTAATAACA
    41821 TCACCAATTT CCTCGAAACT AGCTTCGCTA CCATCGCTAA CGAATTTAAA GTACTGGTCT
    41881 ATTTGAGGTA CATCGTACAT AGGGTGAAAG GCAATAGTAT ATTGCAAACG CTGGTCTACT
    41941 ACAACTTTGG GGACAATTGC CTTCTCACGC GGTTCACCAC TATTTTTTAG TTTAGGACTA
    42001 TTTGACCAGA TTAAGTCGTT ACAAAAGTCT TTACCAAGCC ATCTTCCAAG TGCGTACAGA
    42061 AAGTCTTCAC GTAGTGGAAC AGCACAGTTT GTTTCAAATA GAATTTTATC AACTTTCAGT
    42121 TCTGGATAAT AATCTGCTGT AAGGCTGCTA ATAAATGCTG TTAGAAACTT TTGATGCAGA
    42181 GTTGGTTCAC CACCAGTAAA ACACAGAATT GGTTTCAATC CTGAAATTGG GTTAGTCCAT
    42241 TTACCTCTTG GAACAACACT GAGGATTTGC TCAACTAATT GTTGTACATT AAAAGTACTG
    42301 GTTAAGTTCT TGTATTTAGA GTGCCAAGAA TAAATTGAAT CACAACCAAT AGTAGGCATA
    42361 ACATCAGTAT ACTGTGCAGC TGTATCTTCA CCATTAGGGT TATTGAAACC CTTGCAGGTA
    42421 AAGTTGCAAC CGAAAAACCT TATGAATACC ATTGGATATC CTACGTAGGG GCCCTCACCT
    42481 TGCTGACTAT AGAAGACCTC TGTTATCTTA GCTGTTGGTT GTGTGTTCAT CGTTACCTCT
    42541 AATTATTTGT TGTTAAACCA GAGCACAATA ACATATACGG TAAGTGCTCC GAATAATATA
    42601 GTATATTCAA TCATATTAAC CTCTATTTAC AGTCTTTCAA TTGTTGTGCA AGCTTGTCCC
    42661 TATCAAACAC ATACTTTACG TTCTTCGCCT GTTTGCGTAA CCAAAGTGGT GAAGTCTTTT
    42721 CCGCTAGTTG CCTTACAAAT ACGTCCTCCA TAATATCAAG AACATTTATT TTATAACCCA
    42781 ACTCACGTTT TTGGAAACAC AGTGATTCAA ACACAATACG TTCCAACTCC GCTAAAGAAC
    42841 AATCCCATGC CTGGCAGTTC GCCATGTTAC TACCTACGTC TGTATCTATC TCAACGTCCA
    42901 CCACGAACTT GAAGTTGTGT CTACGTTCAA CCTCCTCCCT TACCTTTGTC GTTAAAGAAT
    42961 CTTCTATTAC AAATAAAGCT TCTAACAGAT TGTTATAAGC TACAAGATTC TCTACAGAGT
    43021 CATGTACAGA GTTACATATT TGAATATCTA ACTTGCGTTT CTCCTCTACT CTTACCTTAT
    43081 GAATAGCTTT ATCAAGTTGA CGCATACCAA TAGCAGCAAA CTGGGCACAC ATGCCCTGTA
    43141 CAGGGCTATT AACTATCTGT CTACGATTCG CAGCATGAAC TCGTTTTGCA TCCTGTACTT
    43201 CAATAGGTAG GGCTAATCCC CATACGTGAC GCCTAAACCC TAAGGGATTC TCATAATATA
    43261 GATTCTTATT AGCAAACTTT TTAGTACGTT CAATCCACTT CATACCATTA GGAAAACGTT
    43321 CAGTAAATCC GTGTACTAAT TTTTCAGTAA ACTCTAACGT CTTACCTAGG TTGTTAGCCA
    43381 ATGTTTGCGT AGACATTTGA TAGATCAACC CAAATATAAC TCCCTTAACA GCATTACGAA
    43441 GTTCCTTGTC TACTTTCTCA ATTGCTACAC TAAAAAAGTA AGAAGCATTC ATTATATGAA
    43501 CATCGGCTTC TGCCTTCAAT CTTACTTTTA GTTCCGGAGT TGGACGTTCC TTATATTCAT
    43561 CACGCAGTTC TTTTGCCTTG ATAAATATGT CTGCAATGCC TTTATCCTTT GATATTATGC
    43621 CCCAGCCACG TACTTCATGC ACACGATAGT CAACCTTGAC ATACATATAT CCTTCTGGTG
    43681 CAATGAACAA ACGTTTAATG TGCTTAGCAA GTTCTGAATG ATTTGGAACT TGTTGCAAGT
    43741 TAGGATCTGA TGCCGACGTT CTTCCTGTTA TAACCTTTAA GTAGTGATAA TTCGGTCGAA
    43801 TACGGTGATC TGATTTTAAG TCATCGTCTA TACCCAGTAG TTTGATGAAG CTCTTAACAA
    43861 AGGCATTCTT GAGTTTCTTT GCCTTTTCCA ACGCCGTGTA CATCTTAACT TCTGGTACTT
    43921 CTGCATACGT TGTTTGAAAC TTCTTATCCA ACTTTCCTTT ACCAGAAGCC CCCTTACTAA
    43981 TAGGTTTAAG CTTCAATACA TCGAAAAACA GTATTTGTTT GTGATCAACT TTTCTAAAAG
    44041 AGAATACTGA ACTGTTCTCT GCATTACCAA ACAAACTCTT TTCTGGAATA CCTTGCTTCC
    44101 TTGAGATAAT CTTGTTTGCT TTCTGTACGG CCTCTGTTGA TAATAAGTCA TGTTCCATCT
    44161 TAGTAATAAC TTGTTCAATA GGTGAACCTG GAACGTGTAA GCTAAACAAG TAATTAACAT
    44221 CTAGCTTGGA ACCAGTAGTA CTCATTTTAG AAAACCCATG TATAAGATCA CTACATTGTT
    44281 CCATGATTAA CGATTTATAC TTCGTGTGAC CAATATTTTC CGCCAACTCT ATTTGTTTCT
    44341 CATGTATAGC AAAAGGTACA ACAACGTCAA GAGTGCCATA CTTCAAGAAT CCAGGTGTAT
    44401 CAAGGTCAAC AGTTTCCATC GAGCCACGAT TCTTCTTTCC AAACTCTGCT GTTAGGTATC
    44461 CAGTGTATCC ATACTGAACT GATAAGTTCT TCATTGAATA GTAATAGTCA CCTGTTACTG
    44521 ATTCAAGGAA CTTATGGTTC TCATCTATAC CATATTCACC TGCAAATATA TCCCATATAT
    44581 TATTTGCCAT GTAAGAACAA CGTAGTGCAG TACGCAGGAC ATTTAAGTCG AACACCGCAT
    44641 TAGTATATAC GTGATAACGA TTATCATTTT GACCTTCAAA GAACTGTCTT AAACTTTTGC
    44701 GAATTATTTC AAGTTCTTTA GAGTTAAAGG GTGTATCTTT ATGGTAGATA GGAACCATAT
    44761 AACCATAATC AAGGCACTTA GCAAATTGAA CCGTCAGCAG TTTATTTGTT ACCTTATTTA
    44821 AGTTCTTTGT TTCTGTATCT ATTGCTACAA CAGGTTGTTG AGCTAACATA TCCAACATTT
    44881 TGTTGAATTT AGGTAAGGTA TCTATCAACA CAGACTGATG ATTGTCTACA CGCTGAATGT
    44941 CAATAGCATA GGGGTTTGAA CCATACAACG CATGACCAAA CCTCCGTGCT ATGTATCCAA
    45001 TCATAGCCGC ACCCGAATTA CCTCCTGTTA TAACGGAGTT CATGGATATG TTAGCAAAGA
    45061 ACGTGGTACG ATGTTCTTGC TTATTCCACT TGGCCGTTTC TAAAATAGGA ACTCCGTGCC
    45121 AGGGAGCAAT AGCATTATCA GATAATTTAG CGTATTTAGG AAGAAGGTAC TTGAACACCC
    45181 TATCACCAAA AATAACAACT TGGTCAGGAC GATATGAAAC TATGATTGAG TTAATACGTT
    45241 CAGCAAATTC TACATTCGCT GCTTCTTGAA ATTCTTTATC TCTACCAACT GTTCTAAAGG
    45301 CATTAAACGT ACAAGCAACC CAAGAAAAAG GTTTTACTTT AAGCTTTCTA AGAAAAATAT
    45361 CTTTAGACAA GTCATCTATT ACATCTAATA AGTCACCCGT TGTACCATGC AACAACCTCT
    45421 CACTCTTTAA GTCATCAGTT GGTACATAGT CAAAAACAAA TAGGATCTTA CGGTTAGATG
    45481 CCGGGGATAC AAAGTAAGGC ATCCCTACTT TTTCGTAAGA GTCTTTGATT TTTCTAAAAC
    45541 GTTTGGAGAA TTGATATGGC TTGTATGAGT AATTCAATCT AGCATTAGTT AACATTACAC
    45601 TACCTTATGT TACAAGTTAT ATGCTATATT TACAGTTTGA CGTAGGAGCC TCGTGATTGA
    45661 GGCTCACACT ATTTGAAGTG GAAGGGATTA TCCACTCTAG GGCCTAACGT TGTTAATCAA
    45721 GTTTAATAGG TTCAGGTAAA GCAGTTTCAG TTGTTGTTTC TCCTTTTTGT TTATTCGGTT
    45781 TATCAACGGT CTTCGTACTT ACTTTAGTTT CTTCCGCTAT TGGCTCCTCA TAGATTGATG
    45841 GGTGATGGAG TAGCATCGCC GTGCTACCAG ATATTCGTTT CTTTGTCACC AGTGTAGGTA
    45901 AAGGTTCTCG GTCGCTAAGT GGCATACCAT CATTTGGTAT AGCTGGTTTA AAGGAAGGGG
    45961 TTGATTCCCA CTGTCTCATT GCAGCTATAC TTTTAGGGCC CCAGATACCA TCCAGAGCGC
    46021 CAGTATAAAA ACCTAAACCT TTCAATATGC ACTGTTGCTG TAAGAGTTGT TTAATATGTG
    46081 ATTGAAAATT TGATCTCATG TTATTTCATA CCTTTCTTAA ATGAAGTGGC TCGAACATCG
    46141 TCAACTAAGT CTTGGTAGTT TGTTATATCT ACACCAGATT TCTTCAACAA GTTCACGTGC
    46201 TTAATCAACT CTGACTTAGT TGGGAAGAAC TTAATAAATA ATGAACTCGC ATCATCAAAT
    46261 TTATTTGGGC ATCCAGGTAT TGCTTTACCT ATAACCTTCT TAATTGCAGG GTTAGTACTT
    46321 ATGTCTACGT TTAACATCAA CACACCGTGG TTAACGACAG GGTACATCTT AATCACAGGT
    46381 TTCTTAGTCT TACCAACAGT ACTAACCTTA TGACGTAGCA TATAGAAGTT CTTAAACTCC
    46441 TGTATAGGTG CTAGTTCAAC GTCAAACGCC TTTTTACCCC TCGTCTTAAA TGAGTCTGCA
    46501 GCATAATTCA AACGAGTTTG TGAATCCTTA GAAAGTTCAT AACGTGCCTC AATGTAATCC
    46561 AAAATAGAAT CGAAAGCAAC GGCAGTTGGG ACCTTGATAT ACGCATAATC ACCAAACTGA
    46621 CTGTATTTGT AACTCTTTAA CAAGTTATCA CCTTCCTCAT CCTCTGGTAC AGCTTCAAGT
    46681 GCAAGGAATC CATTGTAGAT AACTTGATAC AGCTCGATAG AAGGTACAAC ATCTTCTTCC
    46741 AAAGGTTTAG GACGTTTCTT CTTGTCAGCA GCTTGCTGAG CTTTACGCTT GGCTTCAATC
    46801 TCTTTACGTT CTTGTTCCTC GCGTGCTTTA CGATGGTCAT CTTTTTCCTT CTGTTTAGCA
    46861 GCCATGCGTT CAAGACGTGC AGCACGACGT TTGTCAGCTG GAGTAGCCCA AGGAATGGTT
    46921 GGAGTAAACT GTTTAACCGT TTCCTCATTC AAGTTAGTTG CCAAAAATAT CAGAGAAGGA
    46981 TCACTCTTAT GAATGTCACC ACTAGCAAGT TGGATATGTA CCTTAGTTAC TTTTCTTTCT
    47041 CTATCAGGAT CACGACCTTG TTTTCCTGTT AATCCTAGAC CTATGATAAC ACCATTACCA
    47101 AACTGCGTGT GGACATAGCG ACCAATCAAC TGTTTCTTAT CATCCAGTAT TTCGGCAACT
    47161 TCAGGATCAT CTTCGTCATC CAGGTAGTCT ACAAATTTAA CCAAACCAAA GTTATGACGA
    47221 TCAACTATAT CCATACCTGG TAAATATGGT ACGTGCTCAA TGATTGCTGC ATCAGGAAAC
    47281 ATCGCCGTGG CTTCAATATC AACCATGGCA GATGGTTTAG TCTGACGCAT TTCCTCAAAC
    47341 TCAGATGCCT GAATATGAGC CAATAATCTG TAAGCATCAA TGTACTCTGA AATATCAGAC
    47401 AGTACAGGCA TTGTACGTAA CAACTCAAGA CCCATATTTA TTGGTGGTAA ATGGGCGTAG
    47461 TCTTGTAGAG GGTCGTACAA AGGATTGTCA CTCTCATCAA ACTGTGACTT ACTAACCATC
    47521 TTAGAAATCA GACGCCCCAT CTTATTTACT TCAAGTGTGT TATTACTCAA TACCCAATCT
    47581 AGGTAAATAT TTTCACGTTT GAACTTGTGG GTTGGGTCTG GCCTAAATAT ACGTGACTGG
    47641 GCTTGATCTA AGTCACCTGG ACACCAAGGA GCTTCAACAC GTATCAAACG GCTTGCCATT
    47701 TGCAGGTTGT AACCATCTGT TAAAGCTTGT TCGTTAGCTA CCATTATTTG TACACCTTTG
    47761 TCCTTGCTGA TCGGATTCGC TAAGAACCGA TTAAGGTTCA TTTGCTTACC TTTTTCATCC
    47821 CCATGGAACT TTACAGCCAT TGCTTTCAAG TCTGGAGGAA GGTGTTTATA AATGGCATTA
    47881 ACTGTACGTG TGTAACGACA GAATACTAAC ACTTTACCAC GTGATTCTTC CTTCCAACGA
    47941 GGATCTTTAT CAGGTGGAAG TGTAGATGTG TATTGTTCCT CGTATGATGC AAGAGTCAAC
    48001 AATTCACCTG GTTTACCCAT CAGTACATAA CGTTTACCAT CATAGTCGGC AAGGTCTTTC
    48061 AAGTTATATA TACGGCCTTT TTCCCAAGGG TAGTCAATGA AGTTAAGTTT AATACGTTCA
    48121 ATTATCTTCA ACACCTTATT AGAAACAAAG TTTTCTTGAT CAACAGCACT GAAATATATC
    48181 TTACCAAAGG GGTCGCCAAG TGGATCGGTC AACATTTGTT CAAGACGCGC TAAATATGGT
    48241 GACAGTTGTT TTTCCAACTC TTTCACTGTT TCTTCATCAA GGTCCTCTTC TTCACCATCC
    48301 TTAACTGACT TGGATTTAGT TCCTTCGTCC TCATCGTCAT CGTCCTCATC GTCATCATCA
    48361 TCACCACGAC CTGCTAAAAT ACGCTTTACT TTAGCATCTT TCTTGATCTC GTCGAGAGTA
    48421 ATTTTGAGAA TTGCTTCATA CATGGCCTGA TGAGCTTTTC CACCTTCTTC CTCAGCTTTT
    48481 TCCAATCTTA CTGGAATGAA CTCTTCTAGT GGTCGTGGAA GCATGAATGC CCACTCTTTC
    48541 CGTTTAAAGG AAATAACTGA TGCAAACTTA TTAAGTTGCC TACGTGCTAA TTGTGGAACT
    48601 CCTTCATTGA AAACAGGAAC AGTTGTATTT CCAACCTTAG TTCCGTGCTC TGCTTCAAAT
    48661 TCAGCTGCTG TACGGAAAAT TTGAGGATTG AATAATGCGG CTTGGCCAAC AACGTCAGTG
    48721 ATCTTGTTTG ATACAAGAGT ACCAGTTGCT AAACGTATGT ACTTAACAGA AGACATTACA
    48781 CACAACTGCT TAACAGCTTT ATGTATTGCA GTTGTTGCTC TTTTTAGTTT ATGGCTTTCA
    48841 TCAATAGCAA TGTAATCAAA ACCAAACTTC TTTAAGAACT CTAATGTTAC TGAAACGGGC
    48901 TCAACGTGAT TACCTATTAC CACATTGTAT GGTAGTATCT TGGTAGCAGT GTAACCTATA
    48961 ACAACAATAG TATTACGTGG AGCAGTTTGA ATCATCTTGG TCAGACGTTC ATCTTCCCAG
    49021 GTATTGTAAG TCAGGGTAAT AACAGGAATC ATGTTCCACG TACCACCAGT GACCTTAATC
    49081 ATATCATCAA CCCAGTTTCT TACAAGACCG TTAGGTGCAA TAACGCAAGG GCGACGAATA
    49141 TGACCATCAT TAATAAGACA TGCTATATCA GACAATAACA GAGCTGTTTT ACCACCACCA
    49201 GGTGCAACGT CAAGAATAGC AACTTTAGGT GGTACAGGAC CGCGCAGATA TTGGTTACCT
    49261 TCAACTTGAT GAGGAAACAT TTGGAAACCA TTCTTATCAC CTTGTGCAAC AACTGTTCCA
    49321 GGTATACGAA TCTCGTCTGG TGTAATAGAA GGGTCTTTCT TGTTACTTTC AATAATGGCA
    49381 TCTGCTTTTT CGTAAATGGC CTCACTGTCA ATTACATACT TACTAAAGAC AGTAGCCATT
    49441 GGCATTACTT CACGAACTAG CGAGTTGTAG TTAGGTAAGC GAGAGCCTTC AAACTCAGTG
    49501 TCTATAACAA ACAACGCTTT CTTTGGAACC TTCAAAATAG CTCTGAGTGC CAGTAAGAAA
    49561 ACACGACCAC CTAGATAATT GTAAATGTTC TTGAACTCTG CCAACGTAAA GTGGGCTGGA
    49621 CTGAAATAGT GAGGATCATT AACTGCATCC TCACCCTTAC GACTAGCTAC ACGGGCCAAG
    49681 TTTGTCCGTG GTGATCCATA AGAATCCTGC AATACAACAC GTAGTAGTTC ATTTATTGCA
    49741 TTAGTAGTTT TGTCAGCAAT TGCCTCCGGA GTATCACCAT TTTTGTAAGA ATGAGATACA
    49801 TTAAAGTTAG TATCAATTAC ATTGTGGTAC AAGTCTTTTT CATAGGCAAC AGCTTCAGTT
    49861 GCCTGCTCAG GATGTTCAAG TCGTAAAGAA GAATATCCAA GTTCTTTTGC GGCACTTGTT
    49921 ACAAGGTCTT GAATTTCAGG AACAAGTTTC TTTTGTAACA AGTAGGAGTA TAGAGAATAG
    49981 AAGTTCTTAA ACAAGGAGGT TTTTAGCATA CCTGCTGCTT CACCACGACC ACCAAAATGA
    50041 TCTGAACTTA TAGGTTTACG ATTCTCATCG GAAGTTGAAT TAAATAGGAT TGCCATACTC
    50101 TGAGCAAAAG GTTTACGCAA ATAATCTGCA AGACTAAGAT CATTTGGTTT AACTGCACCT
    50161 TGTAAGCTAA TGGCATTCAA CTTATCAGGA TCAGTTAATC CTGATGTTAA TATGCAGTTG
    50221 TAATCCCAAC TATAACTCTG TACGCAACCA GCATACTTAG TCAAATTCTG TTTTAGTTTC
    50281 CCAATCTTTT CACGATAGTC AGGAAAAGCT AAGGAGAAAC AACGACTCGT TTCACCTATT
    50341 TGATCAGTCT TGAGAGGTGA ACCTGCAGCA AAACTTACTT CTAAGGCTTC TTCTAATATC
    50401 TTTTCATAGT TTACTGCATT GTCCATTGCC AGCTCAGCAG CTTTAGGACA ATAGTTCAAA
    50461 CGTCCGGTAT TAGAGACAAA CATGTCATCT TCGTTAGTAC GTCCTTCCTC TGTGTAGAAG
    50521 CCAAGTTTCT TACGAGCTTC GTTTAGTAAG GTAGTTGACG AGGCAGGTAG TATATAACGT
    50581 GGCACGTTCT TTATCTTGAT CCTACCACCC TGTGTCTTAC TCTTCGGAGC GCGTAGTAAG
    50641 GCACGTGACC ATACTGATGC CCAGGTGTTC AACGCAACTA AAGATAACTT ATTTCCAGGT
    50701 TGAGTTTGTG TAATGTACTC AGCAACCTCC TTAGGAATAT GAGCAACTAT TGAAAAGGAA
    50761 ATATCTGGTT GCGTTGCTAA ATATGTATTG GAAGTAAGAT GGTTCTCTGG AATAGAAGTC
    50821 TCTGCTTCCG CATGAGAATA CATGAAGTTA ACTTCTGCAT TATTAGGTTC AAGATTAATA
    50881 AGAATCGAAA AGAACTTGCC TAGGCTTGTA ACCAGATGTT TAGGAACTTG AGGCCAAGAA
    50941 TCAATATTAG CAATCTTGTC AGGTCCATAA ACAGCGGCAG TCTCCTTGTC ATGTAGTATG
    51001 GACGCCACAG TGGTACGAAA ATCAAAGTCG AGTGGCACCA TGTGACTTTG ACGTAGATGT
    51061 GAATGAATAT TTTGTCTTAC TTGACCTACG TTCTTTCCTA ATAGAGCGTT TTGAATCTCA
    51121 TTAGCTTTTT TGATCGCAGT AGCAGCCCAA GGCTTTTCGT ATATAGCTAC TTCTCTACGA
    51181 TAATCCCAGC TAGTTTGATA TTGAGGTACT TCATTCTGAT TTGTTCCGAC TTCAAGTGTT
    51241 ATGCAGGAAC TTTTACCAGC ACCAGCACCT GGAATACCAG AATAGATAAT GTCATAACCA
    51301 CCAGGGAATT TAGTTGATGG ACGTATAATG TGTTGTTTAC CACTACCGCA GATAAACATG
    51361 AAGTTTTTAG CAGCAGACAT TATATCGGCT TGATTGATAC GACCCAAAAG GGTTCTCATA
    51421 CTTCTATCAA AGTCCTTCAT TTCATCAGGA CTATTTGTGT ACTCAGCTTC CTTGACCAAC
    51481 CAACGCAAGT GCGCAAAGGT AACATTAACG TAAGCACTTA CCTTTGCTAA ATATTGGGCA
    51541 AGTTCAAAGT AATGAGTTTT ATCAGTGTTA TGAGTAACAC GTTTTTTCTT TGGTGCTCCT
    51601 ACTTCATCGC CTTCTGCTGT CTCTTCCTTT ACGGATACCT TACTTTGAGG GTAGAAAGTG
    51661 GAATAATAAT CCAAGTAGGT TTCAGAACCG CGATCAACTT GTACAGGTAG AAGTAGGTCA
    51721 ATGCCTTGAG CCTCAACTTT TGCTTTGGCT GCTGATAAAC TGTCTTCTGC TAACTTGTCT
    51781 TCATCATAAT CATGTAGGTT ACTCATTTAG ATAACTCCTT GCTTAGTTAC TATCTCTTGC
    51841 CAAATTGGAA TAGGTTGCAA TCCCCTTACT GTGCAGCTAT TAACCAGTGC AAGAGCAATT
    51901 AAGTAACGGA TTCGTACAGG GTATGCCATA AGAACTTTTG TAGTATAACC AAACTTTAAA
    51961 TTCGCTAAAG ACATTTGACT AACTATCTTG TTCATAGATT CAGAAAAAGA CTGTTCCTCT
    52021 TCATCACTAT ACCACTGTTC ATCATCAATA ACAGCGTATG ACTGTAGCAC TCGTATTATT
    52081 TGATTTGAAG TAGCAAGGGC TGCTTGAAGT CTAACTATTT CACTGCGTAG TGACTCTACG
    52141 GTATCGGGTA GGTCAATGTC ACGACTATGA CTAGATAACC GTTGTACAAT AGAATCAGCT
    52201 AGCACTGAAC TGGAAGCTAG GTCTTTAATT AATTCTGCTA AGGGTTTAAC TTTTTTGGAA
    52261 GTCATTTACG TATTCCTTCA TACATTTACT TTCTACTTTA CAGTTTTATA AAGGGTGCAC
    52321 AACCTCTGCA GGTCAGTAGA GGTTTTAACA AAATCTTTGT CTACTGGAAG TGTGATCCTT
    52381 ATTGCTAGAG CATCCTTTGT CATTCGTGCA TAGATTTTAA AATTATTAAT ACTCGTCAAA
    52441 GGAAGCCACT CGGAAGGGGA AGTATTAATA GTTGAGACAG TGCTGCGAAA ACTTTTACTA
    52501 TTTGCAGGTA AGTGAGGTTG TAACTGTTTA GGTGGAACTT TATCACGGTA TAGAGTTCCG
    52561 TATAGATTTT TAATCACCTC ATCAAGCGAC TGCTTTCTTA TAGGTGACAT GGACAAGTTT
    52621 ATATTTATAC TTTTTCTGTC CAAAGATAAC TGTGTTACCC GTGTACTAAC TGTCAAGAAG
    52681 GAAAGTACAC CAGCTTTTCT CAAATAATTT AAAATAGCCT GCCATGTTTC TGTTACGTCT
    52741 TCTTTCAGTA AGTTCTTGGT CATATCAACA GGTCTTATCA CTGAATTTAA CGTCTTTTTA
    52801 TTAACGGTAA CAAAAGGATT TACTTTCTGT GACCGCATAA ACTTGATGTA GTCTAAAATG
    52861 GTAAGCAATA GTCGCAATCG AGGGTTAGTT GATGAGTACT TCCTATCTAA TAGAAAGGCT
    52921 TTCCACTGAC TTTCAAACTT CTTGTCAAAG ACAATAGGTA GATCGTCAGA GGTTGAGGTT
    52981 ACTCCAAATA CTTTTAGATA GTCATCAACA GTAGTTGACT TCCCTTTTTT GGTAGTAATT
    53041 GAGGTAATCA TCCTATGTAC TAGATGTTGT GAGTTCATTG TTAATGAAGT GCATCAGTTG
    53101 TGAAAGCCAA AGAGTCAGTA TTAACATTTG AGACAAAGAA ACGACAATGA TTGAACAGCA
    53161 TCTTGGCAAG GTATTCCGTA TTACCTTTTT CCCAATCAAA AGTTTTATCA TTACGTTTAG
    53221 TCATTTCCTT GAATATAACT TTGGCCGCTG CCTCACAGCC ATCCTGTTTA CCGAAACTAC
    53281 GATCACCACG AATGGTTATC ACGGTTGGTT TTGAACCAGG ATTAGGCCCA GGTGATGAGA
    53341 CTCGGAACAA GAAGTCAGAC ATGCCGGCAC GTAAACGGCT AAGTTCAACA CGTAAGAAGG
    53401 CAAGATGAGG CATCTTGGTT TCTTCTTCTG CTGACAGTGA TTCACGTTGA AAACGATCTA
    53461 ATTTTGTATC GAATAATAAG AAGTTACTTA TTTCGCTACT ATTTTTTAAA ACCTTAGGTT
    53521 CCATTATAGT TCTCTCGTTA GTTAATTAGC CACGAAGCCA ATGATTTAAA ACATGTTTAT
    53581 AGTGTTTAGC ATCTTGCCCT ATCCACTTAG ATAGACTGTC AAGTAAGTGT CGTATTTGTT
    53641 GACGAACACC ATGTAATCCA TTTTGTTCAA GTGCAGGTCG AATAGATTTG GCATACATAA
    53701 GAGCCTGAGC ATCACGGACA TGGGACGCAG CATCAACTGC CTTATCAATG GCTTCAACCA
    53761 CTGGTTTAGG AATACCGATC CGTGTAAACT CTTTGTCTAA GTCGTAAGGA TAAACAAGAG
    53821 TACGGGATAC TGATACCTTT CTGTTTCTAA TGCTAATATT GACTTTCATA AATGACCATG
    53881 CTTTTTGTTA TGACAATGAA TACATAGTGT TTTAAGGTTG TAACCACAAG TACGTCCTCC
    53941 AGAGGCAACT GGTATGATGT GATGCACTTG TAACCCTTTA GTAGCACCAC ATTGCGTACA
    54001 CTTATGACCA TCACGCTTCA TGATCGCTGC ACTAATCGCA CTCCAATTAG AAGTATAGGC
    54061 CTGAACCTTA GTTCGACGAA CTTTTGCAAC TATCTTAGGT CCTACTTTGA AATGTGCTGG
    54121 CCTCATACCA TTGCATTAAG ATTTCGTTTA AAGCCACCTT TCAGTTGAAC TTTTGGGAAG
    54181 TAATTAGCAA ACTTCTTCCA TGCAGCAAGT GATGCCCAAC CCACACCACC AATCATGCCT
    54241 TTTTGACCAC CCGCTGGCTT CCAGTTCTTC AAACACGTTG ACTTCTTACC ATCAACTACG
    54301 ATGTAAAGAG ACTTACTTCT GTTCTTAACC TGGGACAATT CTTTTACTGC TTCCTTGTAA
    54361 GATTTCAGTG GAAAGAACTG ATTACCAAGG TAGAAGCCGG GTTTAAGGTC AAGAGGTGGC
    54421 GCAGCATCTT TTATCTTCGC ATTGACGGCC TTGATCTGGT CTTTAACTTT GGCAACTTTG
    54481 GTTTCATAAT CTTGCGCCAT CTTAGCCAAC TTGTCTACAA GTTTTTTCTT TTGTGCGGCA
    54541 AGACGATCAC CAGAGGGTTT CCTTGCAGCG CTTACACTAA TAATTGTTTT CATGTTAAAC
    54601 TCCTAAATAT TTTTTACGTA GTGCAATACT GTTCCAACCC CAAATAACTG TTTTTAGTGG
    54661 TTTACCATTT CTCTTAGTAG TTGCCTTAGC TATTTGAACC TTTTTTGTCC CATTAATCGC
    54721 ATACAAAACT GCATCAAAGT GAACACCAGG CCAGGCAGGT AACTTCTTAA ATGCTTTTTC
    54781 TTTCTTATCC TTAGTATACT TAACTAAGAA GGTTGTTCCC TTTTCACTAA GTTCTTTGGC
    54841 CTTAGCTCTA GTGAGTTTGC TAGTAGCAGA GTCGCTATCT TTATTTTGTT GGGTTGTTAA
    54901 AGAAGCAAGT TCTTTATTCA GAACTTTTAG TTGAGACTCC AGTTCTTTAA TACGTTTAGT
    54961 ACGATCAGCT GGAGAAAGTG ACTTCGTTGT AGTCATACGT TTCTTTGGTG CAGCGCTTAC
    55021 ACTAATAATT GTTTTCATAA ACTATACCTT ACCTAATTGC CTAGAGTTAC TTATGTAAAT
    55081 TAATTGTTTT CATACAATCT TCCGATCACT GTTTCATGGA GTTTAAGAAA GCTGCAACTT
    55141 GTTCAATCTT GGCAAACATT TTTACTTTCT TGGTAAATTC AGGTGTGGAA GGATTACCAG
    55201 GCCCTCTGCA TTGTAGTACA ATGTACTTAC CGTCTTTCTG TGTAACTATA TAACCGGGAT
    55261 TTTGACCAGG TACAGGACGA TATACAGACT GTTGTCCAAA ACCACCCATT CCATAACGTT
    55321 CTATTTTCAT CTTAATACCA GCTCGACGAA GGTCACTTGC TATCTCAGCT GATTTAAGAT
    55381 TTTGTTCACC AACTCGACGA GAAACATCAC CCAAGTTTGT TTCATGTGTT GTACCAACAG
    55441 TTAAGTCTTT ACCACTAGGA ACTTTCACTA GGGCAGAACC TTCTGCTCCT GCTGCAAATA
    55501 TTTTAATCAC CTTGGCGAAT TGCACAACTG ATACCGCCGG CTTACCAAGA ACTTTGGTAC
    55561 AAAAAGGTCC AAACTTTTTG ATGTACTTAG TAGCATTGAT TGCAATGGTT GATTCAGTAG
    55621 CATAACGAAT TTGAGTCAAT GCCTTGTCAG AGACCTTTGT GCTAAACGTA GCATCTATTA
    55681 CAACATTCTT ACCTTTACCA TAATTGGCTT TAACTACAAT ATGATACTTA GGATTACCTC
    55741 CAGCTGTTGT TCTATCCTGT AGAATAAAAG ATGCTCGAAC ACCTAACCTG TCTGACAATA
    55801 ATGAACTGTA ACCCTTGAAC TTTTCCTTAG TAGTAGAAAA GTGCTTTTTA TTTGCAGCCT
    55861 GTAGTTCTTT GATCCTGGCC TGTGGGTTAG AGGATAATGC TACTATAACT CTCATAAATG
    55921 ACTCCTAGAT TATTTACGTT TTTTCTTTGT AGGTTCTTCA CCCACTAAAA TTTCTTGAAC
    55981 TTTCGCTGCT CCCTGTTCAT AATATATTTG CATCGCACGA CTAACTTCCC CTGTTATTTC
    56041 ATCTAACTTT TTGAGTGCGA ACTGCGTTTC CTTTTCCTTA ACAGTTTCCA TTATCAAACG
    56101 CCGTTGTTGA TAGAAGGAGT TAACTATTAC TTGCCCTATA TTAGAAAGCA TTGGTTGTAG
    56161 TACAAGTTCC AATATGAGTT GGACTTGTCC ACTAAGATCA GAGATCATTC TAATGTCAGC
    56221 AATTACTTCT CGTTGTTGGG ACATTAAAGT AGATAATGAA TATATATCCC TATTATTAAG
    56281 CTTTTCGTCA TCTAAAAGTT GCCTACGTAG TTTTCTAATG AGTCTAGCAT TAAGTCTAAG
    56341 CATAAGAGTA TACTCTTTCA TAAAGCCATG TTCGTCAGGA GAGATTGGCA TACTTTCTAA
    56401 CAATTTCTTT GCCTCTTCCT CAAGTTTTAT AGAATCGGAT ATGGTTTTTG CTTTATGTTT
    56461 TTTAACCTTA GTAGATACCG GTAAAGGTCT AGTTACCTCC GCAATTTCAT TAGATACGTC
    56521 ACTAACTTTT CTACGTTTTG TTCCAATAGT CTTTGTCATT GTGCACCTGT TTCAAAAATT
    56581 TTTGCATACT CTTAAGGTCA TACATCCTCC AAAATTTTGG AATAGGTATT TTTGTGCCAT
    56641 CAGTATTCAT ACACAATAAC TCAAACTTAA AACCATTTTT TAAACAGGCA TCTCTTTTAT
    56701 TTTTAATATT ATTAAAATAT TGATCATTTC CTGCAAAAGT CCAGGTTGAT TTTACTTCAA
    56761 ATACTGTGTT AGTATCACTA TGGTAAAAGT CCGGTAAATA TTGCCTAACT CTATTATCTT
    56821 CCTCATAAAT AATAATAGGT TTTCCTTCGT CAACGGTTAG ACTAAGAGAA TTTACATCAA
    56881 AACCTATAGA TGAAAGGTAG ATAATAGCAT AATCTTCATA ACCCTGAAGG TTATACCAAG
    56941 TACCTTTTAG TTTAATTGGA TGCCTTTGCC ATTTATTAGT ATTTTCAGCC CGTTTTACAG
    57001 CACCACAATG TTTACACTTA GTTCTTTCAG GAACAAATTG GGTTGCTGTC CAAATATACC
    57061 CACATATAGT GCACAGATAT TCTGCACCAT AGTTTACTCT TCGTAGAAAA AGTAAGTCTG
    57121 GATTTGCAGT AAATAGACGA TCTACACAAA TGCCTTCTTG CGTCTTTGTA GACGATGACC
    57181 CATTGCACTC ACAAGAAGGA CATGCCATAT TTCTATGAAT AAATGAGGAC GGAACTACCT
    57241 TCCAACAATA ACCACAATTT ACACAGGCAT GTAAAATTTT TAACACAGTA GACTTGTATC
    57301 TACCTAAACA TACTATTCTC CCGTTAGTGC TCTTTTCTAA TATGGTCTCG TACTCTAATT
    57361 GAGTAAAACG TTTCATTTTT TATCATTAAA CAGAATAAAA ACGCATTTAC CTTCTGGAGC
    57421 ATTTTTCCCA AAAGCAACCG TCACACCTAA GTCATCGTCA CCTTTCACTG TAACTATTTT
    57481 CATAGTAGGT GAATTATTAA CATCGTAACC AGCATCTTTT AATGCTGCAA CAATTTGCTT
    57541 ACCATCATCT TCGTCCGCTT CAGCACCATC CTCTGACTCC ATATCCTCTG CTGTAATATT
    57601 TGGGTCAATA CTATTTATGA CCTCCAACAT TTCCTGTGCC CAAGACTCAT CGGCAACTGC
    57661 AGATGTGGAA CGTTTACGAC GCACAATGAT TATTCTAGTC ATGGTAGTTA CCTGTTTACA
    57721 AAGTGTACTG TTTTCTTGAA ATAGTTTAAC ACAACCCGAT GTTGAGGATC AATGTCAAAC
    57781 CAATATAAAG ACTTCCCATT GTTATGCAGA TTCAAATGCT TTCTGCGTTC ATCGTACATA
    57841 AAGGAATCTA AAGATTCTTC GAAGTCTTCT TGATAACCAC TGAATATAAT GCGTTGATCT
    57901 TCCTCAGTAA TTGGCTTCCT TATCAAGATC CCATTGTTAG AAAGATCGGC CCTCACTCTT
    57961 TCAAGGTCAC CTTCAATATC CGCTGACATA ACTGCAGTTG GTTGTAGCTG TATAATGATC
    58021 TTCATGTTAT TTCTCTTTCG TTGCACGCTT AGCAGCATTA AAGCGTTTAA TGTCTGAACG
    58081 TCCAACTGTT ATAACCTTAT CAGCAGATAC CTTAACCAAA AGGGTTTTAC CAAACATGCC
    58141 TATTGACTCT ACTATGTTAC TTTCCTTAAC ACCTGCATCC TCGAGTATCT TGGCGAAATG
    58201 TTTCAGGGCT TCTTCAAACT CTTTTGCACC TGCATCCCGT ATTTTGCCTT TCTTTTTGGC
    58261 GACAGTTGCT TTAACTTTGT CAACTTTCTT TATATGAGAA CGGATAGCTG CTTCTGCTTG
    58321 TTTTACTTTC GTTTGAAGTG CTGCGGGTAT GCCTTCAACA CCTAAGGTTA GAATGATTTT
    58381 AACCTTACCC ATTGAGGCTT GTGTGATTGT CTTACGTTCT ACAACCTTAG TTGCACGACG
    58441 TAGTTGATAT TTAAGGTCGT CTTTCTTTTG AGATGCAATG CTGTACTTAA TGGGTTTAGC
    58501 TTTGGCTGAA ATAACATAGT ATCCTGATGG TTTCTTCGAC CCTTCTTTTT TCTCAGCTGC
    58561 CTTTTGTGCT GCAGCTAATC GTGACTGTAG TTTTTGTACT GCATCAAAAT TTAATAAACC
    58621 ATCAGGATTC AGGAAAGTAT TACCTGCAGA TAATGATTCA GTATAAGTAG TAGCGGCCAT
    58681 AATAGTTTCC TAGATAATTA TTAATCATAC TAATAAATTA TAAAAACGTC GCAAAGTAAG
    58741 GAAGCCACTT CAGGTGGCTT CACTTACAAC TACTAACACT GCTGGGCGTT ATCTGCGGGA
    58801 TTTTGTGGGA ATTTTGGAAC CTTTTGTTGG GGTAGGTGCT GTTTTCCGAG ACTTTTTAAC
    58861 AGGTTGGTCT TCAACCGTTG GTTTAGCACG TCTACCAAAA CCACCTGCAC TTTCTTCTTT
    58921 AGGAGCCTTG GCTTTGAGGA ATTTTTCTTC ATCGGCCTTA CCGATTGAAA TGTAGCCACC
    58981 ATTAGGCAAT TTAACAACCA TTGTTTTGCC CATCATTGAC TGACCAAGTG CGATGTTAAC
    59041 TTTCTTGATT CCTGCCTCTG CCAAGAGTTT GTCAACGACT GCCAGGTTTT TGTCGAACTC
    59101 TCTAGTCAGT ACTTCACGTT TCTTTGCGGC ACCTTTCTTA TACGCAGTAA CAGTCTTTTC
    59161 AGCCAAGACG TTATGCTTGG CAATAGCTTT TAGTGCATTG GCAATATCCT GATCGAAACC
    59221 TGCATCTTCA AGGCCTTTAT ACAAACGGAG AACAATCACC ATCTTCATGC GAGAACCTGC
    59281 AGGTGGCATA CGTTTTTTGG TCTTGACGAT TAATGCCCGT TTACGTTCGA AGGCAGCTGG
    59341 GTCTTTCTTT ACCTTGGCCT TGTCATACTT AGGCATAACC TTTGGTACGA AGTGAATCTC
    59401 ATTGGCTTTG AGTTGCTCAC CGATAGCACA TTTGTCTATT TCACGGGCAA GAGCCGTGAA
    59461 CTCTTCTATG CAAAGGTAAC CATCGGGTGA TATGAAGTCT TGAACGCTGC TCATGGGGAA
    59521 TATCCTCAAC TGTGTTTGTG GGTGAATTTA ATGGGGTGCA CCAGGCACCT GTATGTACAC
    59581 CTACTCTTTA CAGTATTGGA TTTTGCGAGG ATTTTGGAGA AGTGGCTAAA CCTCGAGTAT
    59641 AGCCACTATT TTGAATAGGT GATACCTTCT CGGTTACCTA TGCGAGGATT TTTCTTAACG
    59701 TCAGTGTCTA TGTGTTCACG GTCAGTGACC TTAATGTGAT GGGGTTTAGC AGTAGTGTTG
    59761 AATAAAGACT GTATAAATTC CACTACGTCA AGGTAGCTAT TATCACTCTG GTCCTCATCA
    59821 CCAGTAGTTT GTACGTCCTC AAGACCTTTC TTGTATGCCT GAAATTCATT CCTGTAGAAG
    59881 TGATCAAACT CAGGAGTTTT CATTATCTTA ATCAAGCTAG CAGTATCGTG CAAGTTTTCC
    59941 TGCAATTCCT CAGCATGACG CAAACGGGCC ATGTTTTTAG CATGTCGGGA AGATAAGGAC
    60001 TCTAGGTCTT GATCGAGTGA GATTGTAAGT TTTTCAACCA TTGGTATTCC TCTACTTTCC
    60061 ACCTGGATGC AACTTATGGT AATGTTTAGC AGCCTGACGG TTATGATGAT TTCTCATCTT
    60121 GTTATGGAAG ATCTTCATAA GTCCATGTGA CTTCTTAGCA GCATTAGCGT GGTGCTGGGC
    60181 AAGGTCATTA TGGTGTTTAC GTTGCTGTTC ATGATGCGCC TCTAAGTGGC CACGAGCTAC
    60241 TCTATAATGA TGTTTTGCAG CATCAGAATG AGTCTTAGCT AATTCAGTAT GAAATTTATG
    60301 TCAACTACTA CCAACAGGAT GCTTAGATGC TTTAGCTGCA TGTTCTTGAG CAAGAACAGC
    60361 ATGAGTTTTT GCAACTCTAC TATGCTCAGA TACCTTTGCA GGGTCCTTAC TCATGCTCTC
    60421 TTGGTTAAGA TTTACGTAAA TTTTAGTCAT TGTCCTAACT CATGTTGGTG ATATTGGACT
    60481 TCATTTTGAT GATGACTAAC CATTTTATTG TGGAAAGCTT TCATCAAACC TGATGATTTT
    60541 TTAGCCGCAT TAGTATGGTG AGTAATAAGG TTATTATGTA CAATAACCTT ATCCTGGTGA
    60601 TACTTTTCCG CATGACCTTT GGATGCTGCC TCATGTTCTG CAGCAGCATC CGCATGGTGT
    60661 CGGGCAAGTT CCTCATGGAA GGACCTCGTT TTACCTTTCG GTAAACTTTT AGCGCGTTTA
    60721 GAGTGTCGAT TTGCGGCCTT AGTATGTTTC ATTGCCGCAA GACGATCTAT GTTTAGCGCA
    60781 CTCAAACTTT CATCACAAAA GTTAATCAGT ATCTTGGCCA TTAAGATTCC TTATTTCTTG
    60841 GAGCCTTTTT TAGTAGTGGG TAAGTGAGCA TACTTAGGTT CACGTTTAGA AGGATGTCAG
    60901 GTTAATTGCT CTGCTTTAGA AGCTTTCTCA GTTGGTTCCT TCCTAGCCCT AACCCTCAAG
    60961 GTTTCACCAG TTTTTTGCTT GTGTAATCGT TTGTGTTTGT TGGCCAAGTC CAAATGCTTT
    61021 TGAGCCTTTT CAACATTACC AGCTTTCTTA TACTTCTTAG CCAATTCACG GTGACGACTG
    61081 TGTAGTGCAG CATGATCAAT TGTTTTCTTA GGTGCTGCAG GTTTGGTAGA AGTAAGTTTA
    61141 GCAGGTTTTG ACTTTGCAGC ATGTTCCTTG GCCTTTTGAG TATGTTCACG GGCCTGAGAC
    61201 TTATGCAGTT TAGCATGCAG TGCATGTTGC TTTGCTGCCT CTGTCTTACC AGCTGCTTTC
    61261 AGGTCCGCTG CTTTCTTTGC ATGAGCAGCG GCTTTAGTGG CATGATGCTT AGCACTAAGT
    61321 TCATGGAACA GTTGGTGGAT GCCTTTTTTG GCGGGTTTTG CAGCAGTCTT TTTAGCTGCG
    61381 GCCAAGCTTA CAAGTACTTG CATGACTATT TCCTATAATA GCTAATTGGT TAATTTTGTC
    61441 AGAGATTTAC GTTCTCTTGC TTCTCTCTTT TCTTTCTAAG AACGATGATC CTATTTTGCA
    61501 CCAGGATGCA GTTTACGTGA TTGTGCAGAG TGATGTTTCA TTGCACTTTC ATGAAAATCG
    61561 GCGTGTGCTT TATGATGATT GTAGGCCTTT TTATCGCCAG TTTTTTTAGC CTGTTCCATT
    61621 GCAGAAAAAT GCTTATTATA TTCTGCATAA TGCTTATCGG CTTGATCTCG GTGTAACTTT
    61681 GCTTGAACTT TCGGAGAAGA GCTTCTACGA ACAAAATGCG GGTCTTTGTT TAATTTACTT
    61741 ACACTTACAT ATACTTTCAT GATAGTTCTC TATGTGATAG TTGATAGGTT ATTTTAATCT
    61801 TTTATCTTTA ACTCTAGACC TAATAGGTGG TTTCCATCCA AGTTTTTTCA TCTTTTCCTT
    61861 AAGAGCCTGT AGTTTCTTTT TATGCGCTGT ATCAAGGTCA CGAAGCTTTT GACTGTATGC
    61921 CATATTTAAT TCGCGTAACT GATCTTTCAA CTTCTTGATC TGTTCTTTAT TTTCAGCAGG
    61981 GATGACCTCA CGACGTTTGA GACCAGTACT AGGTGTCCTA GAACTACGCC TACTAGAGGA
    62041 AGGCTCAGAC GCACGTGCAC GTGCACTTGC GCTTACATAT ACTTTCATGA TAATATCCTA
    62101 GCAAAAGGCG TGTGAACGAA TCCGTTTAGC GAACTCGTTA TAAAATTTAG GACTGCGTTT
    62161 GAACACTTTC TTGTAGTAGC TCAATAACAC ATTTATATTT ACAGAACCAC GTGCTGCAGA
    62221 AACAGCTGCA TCAATCACTT CACTGTCGTC CTGTTCGACT TCAGGGAAGC TGTCTTGGTC
    62281 ATGAATTTCA GTAATGGCCT GGGTTGAGAC AACTACTTCT TCATCTTCAC CTACTGGAAG
    62341 AATGACTGCT TTATCTGGAA CCTGACCATC TTCATCAGCA GCTGTTGCCA CCAAGAAGCC
    62401 GCATTTCAGT TGGTTGTTTA CATCAACATA GGATACGAAA TCACCACCTT CACAACCCAT
    62461 AGCAACAGCG CTAGCTTGTG CAACCATTGC ACGATGGTCA CTAACACTGG ATAGAGAAGT
    62521 TGAGCCAGAA CAGGATTGTT GCAGTAAGGC AAGTAAGGAC ATATCGTCAT CAATTCCGGT
    62581 TGTTTTGACA ACTAAATCTC CTGCAGCAGA CTTACGCACT ACCCACATGT TTTCTTCTTC
    62641 ATCCATAAAC ATGTTGGAGG AAATTGACTT GAAGCCCAGC AGGTTTTCTT TAGTAACAGG
    62701 CATCGCTTCA CGAACAACTG AAACTACCCC TGTTATAACT TCCTGGAAGG TACCTTTAGA
    62761 AATTGAGGTA AAGGAACCAG CAACGGCTTC CATCTTACCA CCAAATTTTT GGCGAATAGC
    62821 TTTTGCTACT AACCCATGAT TCTCCCTTGA GGCGCCAGTA TGGTTTACAG AGCAAATAAC
    62881 TCGCGCTATA CCTTTACCAG CAAGGTCGAA GGATTGAATG TTGACGGTTG GTTCAGCCCC
    62941 AACTGCAGAA CTTGCTATCG CTGCATTTAA AGCCTTTGTA TTTTTAGAGT GATTCATCAT
    63001 GATCTCCGAA TTGATAAAAA GTATCGCGAT ACTGTTTAAT AGAAATTATT ATTTAACGTT
    63061 AAATATAACT AAAGTAAATC CTTTTGTGCT ATACCTTTAA ATTATAATAA TCACTTGACA
    63121 GAACGCAAAA GCCTTTCATC TGCATATTCA CCTGTATCTA ACCTATAGGC AACATGCTGA
    63181 CCTTTACTAT CTGTCCTAGA ACTAAAACCT TTTATAACCG CAGGAACATA CCTACCTGTA
    63241 CTAGGAACCC TGTATAGTAC ATTGTCACCT ATGTTAAACT TATAACGATT GTTAACTAAT
    63301 GAAAGTGATA TGAAAATTTT CATCCTGCTT GCCCCATGTT TAAAAATACT AGACCCATAT
    63361 CATCATCAAC CTTCATTGGC ATGTCACCAA AACCCTGACC AGTCTGTGCT ACCTGTATAT
    63421 TAGCACCAGT CTTTGGACTT GTTTGAGCTA CTTCAGTTTG TTGAGGATTA GTTACGTTAA
    63481 TCTTTTTCTT TTCAGTAGGT AAATTTTTGT CTGCCATTGC TACAGTGGTT TGCTTTGCTA
    63541 CTTCTTGTTC TCTTGTCGCT ACTTGTTGTT CACGTACTGC AACTGCCTGT TCACGACCTT
    63601 CTAGGTTAGC TAGCTGAGGT ACGTAACCTT GAGCAATTTC TTTACGGTGA CCTGCTAACT
    63661 CCCTAGGTTC TATATGCCAA GGCTCATGAG GACCGGTTTT ACCCATCATA GGACGTACAA
    63721 ACCCATGAGC TTCTAATAAG TTTTTACCTG TCTTTGGATC AATTAGGGAG GCTAGTTCAT
    63781 CCCCTCCACC CGGTCCTGTT TGAGGTAAAT CAATAGCATA ACCAAATTGA TGTAAGGATT
    63841 TTCCTTGTCC AGCTGCATAA CCTTTACGTG CTGTCCTGAT TGAATTAGCT TGTTCTTCAG
    63901 GTGAACGGTA CGCAGAGTTG ACAGTTAAGT CTTTACCTGT TAGTTCTTTA TATTGTTTTG
    63961 CCATTGCTGC AAAACGAGCA TACATTTCAG GATGAATCTT ATCTAGCTTA ACTCTTTCAT
    64021 GTGCAAGTCG AACATTTTCA ATTTGCCTAG AGTTCTGTGT TTCAAAACCT TGAAGTCCAT
    64081 GGGAAACAGC TGGTGTTATA GGTCCATTGT AAGCAACAGT GGTAGGTTGT CCTGGAATTT
    64141 CATTGGGATG TTGCTGCTGG TACTCACGTG ACTCTCTTAA TGCTGATTGT AATGAACTGC
    64201 TTTTAGCAAT TGATGCTATT TTTTGAACGT AAGCAGGATC AGTAGCAAAT CCTGCGCGTT
    64261 TTAAACCCTG TGCATACTCT TCAACAGACT GAGCTTGAAA GACTCCTGCT TTTGCATACC
    64321 TAGGGTTCTT CATCAAAAAG TCTACATAGG CAGCAACACC TTTCTCAGGT GTAGAATATC
    64381 CTGCGTAAAC ATCATAACCT CCCTTGGAAC CACGTCCTGA GGCACGTTCT GCTTTATCAA
    64441 TGGCACCTGT ACCAGCAACA TCACCTACTA TACCTGCCTT TTTGTTCTCT TTGATGTTAA
    64501 AGAAGTTATT CTGACCTACT GTCTTTTTAG CCTTCCAACC TGTTTCATTT ACCATTTGAG
    64561 CAGCAGCACC AGTTGCAAAG ATTTCTGCTT GCTCAGGACT AAAACCACGC TTTAAATACT
    64621 CATTCTTAAT ACTTGTTTTG GCCCATCCAA TGAAGGCCTT ACCTTGTGGT ACTGCACCCG
    64681 CGGCCTCAAT ACCTCCAGCT ACAGTTGTAC CAGCTTGTAC AACTCCAGTT TCAGCAGCAG
    64741 TAACAGCTTT ACCACCAGCT CCAACCATAG TGGAAACTGC TCCACCTACG GCTTTAATTG
    64801 CACCAAAGAA TCCACCTTCT TGCCACCCTT TCTTTATCTG TCCTACAGCA GAGGCAGCAC
    64861 CTTTCTCAAG TTCATCAACT GCCTTGTTGA GTCCGTCCAT TATCTGAGAA GCACCCTGTT
    64921 TAGCAGAATC CCAAACTAAA CCAGCACCTA TTTCTAAGGA GTCTATACTA TCATCAACAT
    64981 CATCACCTAA CTTATCTAGT ATTCCTTGTT GATCATCAGC AATAGCTGCC AGTCCTACAT
    65041 AAGCCTTTTC CATTATAGGA GCAACGTTTT GTTGATAACC TTCTACTGAT TTTTGACGTT
    65101 GCTCCTCTAT AGTTGAACCA GAACCCTCAG CAATTTGAGG TCCAATAGTT TGTCCCATAC
    65161 TAGACTCGGT AATCTTTTTC TGGACAGCTA TGCTTGCACC TTCCTTAGTT GGTTGTTGTG
    65221 GCGTAGGTGT TGTAACTGGT TTTCTCTCTT GTTGTTCTGG TTGTGTAGAA ACAGGAGTTG
    65281 GTATGGTAAT TACTTGAGGT TGATCTTCCT CTTGGTTGTC AATTGTGGGA AAAACTGGAA
    65341 AAGCTTGAGG TACACTGGCC TCTGCTACTG GAAGTATTTG ATCCCTAAAC TCATAGGCAG
    65401 TAAGTCCCGC AGTAACTAGG GAAGCTAGTT TTCCCCAACG ACCTCCACCA CGTATAGGTC
    65461 TATTGGTACG TGGTCCACGT TGACGACGAG GAGATCTATT CTTACGTGGA CGATCTTTTT
    65521 GATTGCCTGT ATGATCTTCA ATGAAGTCTT CAACCTCATC AATAATATTG TTACTCCCGC
    65581 TACTGGACAT ATTCTTGACC AGACTATTGA GTTTTTTGAG TAATTTGAGA ACTGTATCAA
    65641 GTTTTATTCC CTGTCTGAAA CTGTCTAATT CTACCTCACG TATCTCTTGT GCTGATCTAG
    65701 CATTAACAAC ACGTTCTTGC CGTCTACGTT CTTGTGTAGC AGAACGTGCT TGATTAACTA
    65761 ACTTACCTCC ACTGTCTACT TGTTGCTTCT GAGCAGAATT AAGTTTGTCC TGTATAGGGT
    65821 CACCTGTTGA TTTTTTAACA GGTTTAGGTT GAAGTAAGGT CTTAACATAC GAAGTTGGGT
    65881 CAGTCTTGTG CAGCTCCGTA AGTTGTTGCT TACGATTCTC GAACATTTCC TTCAGATAAG
    65941 ACTTCTTTTC AGCCATTTAG GATCCTACTT AATTTTGAAG TGTTTCTTTA AACTGAAATC
    66001 TTTTAGGTTT AGCTGCTGAC AAACTTGCCT GTTTTATATA TCGTCTGTCT TCTTTAGAAG
    66061 GTGCCCAAAA CTCAGGTGCA TGACCAAAAA ATTCATGCTT AATTGCATCA ACCTTAGATT
    66121 TAGGTATTAC AAACTTTTGC CGCTCATCAT CAAGGCCAAA CGGAATGGCT CCAATTGAAT
    66181 TTAAAAACTC TTTAGTTTTA GCGTGAAGGT CACGTTTTTT CAACATGAAG CAAATTAAAC
    66241 CAGTATTATT ACGCTTACTA TCACTTGGAA GAGTTACTGA TAAGCTTATT TTGATTTTCA
    66301 TGACTACCTC TTACGTCCGA TAAAGCGTTG CATAGGGGTG CTGATCCTCG TAGTTGCTGC
    66361 ATTGATAACA CCTAGACGGC CAATTGCTTG CGGATTGTGA ATACCTGTTG CTGAAATTGC
    66421 ACCGTCACCA CTAATTATGT CATTCTTCCA CAGTTCCTTC TTGAGTGGAA TTATCCTTGA
    66481 ATCCATTAAT GCCTCCATTC TGCCCAAAGC TGCTTCCAGT TGTGGTGTAC GATCCACGTT
    66541 CAACGATATA CCTTGACCAC TGAAGTCAAA TGCCAGACTT CCTTCTGCTA ACAACTGAGC
    66601 ACTTAATGCG TAGTATTGAG CACATATTAA GTGTGCATCT AACAGTGGTC CTTGCATGTT
    66661 CAATCCAGTG AAAGTCGTAG GCTTTTCAAT CATGTTGAAT AAGTCTAGTC CCCTTTGCAG
    66721 GTAGCCAAGT AAGTCGCCAG AAGTGTAGCG AAGTTCAGGG ATAACATTTT CTATCCTTGA
    66781 CTTGTTTAAG AACTCCTCTA TCTGAGTCAT TGATAACATC AATTGAGGTG TAATTGCATA
    66841 TATCTTATAC AGGTAAGACA CAGGAACGCG TATTGATGGT CGTGCAATGT TCACTTTTAA
    66901 CAGAGTAGCG ACCATTGATG CCTGTGCTGC CACCAAAGGA ATGGTAACCC TGGTTGATTC
    66961 CAAACCAAAT TGTAGTACGT CAACTGTAGG ATCAATAAGC ATGTTAATAG GGGTTGCCAA
    67021 CACTGACTGG TTATTGAAGT ACATTTGGTA CGTCGCAATA TCCCCAGTGT TTAATAACGT
    67081 GGGCAAAGTG AAAGCAACGT CAGGATCTCC AAACATGGCA ACAATGTCGT TTTCACGATC
    67141 TTCTACCTGT GGCTCTACAA TAACAGCATC TTTTACCTGA TACTTATTAC CATCAATATC
    67201 TATCACCTGC CACCTTACTG TTAATTCAAT AGGGGCGGTG AGCGCCATCA AAGGTATAGA
    67261 TAAGTTGGCA AACCAGTTAC CTGGAACTTG TCCAGGATTT GCAATAATTG AGGACAGTAC
    67321 CATTTTCTCA TCATCAACCA AGGCTACTTT TGGATAACCT GTTTTGCAAC GTATTGGTTG
    67381 ATCTTGGTCA TCTAAAAATT CTTGTTGAGC AGATAGTACT GTACCTTCTG GAGTTCTATA
    67441 TATCATGATC ATACCTCACT AGCGAGTTTC ATTTTATTTT CCCTTTGTTT TACCTTTCTT
    67501 ACTAGGTTCA GCCTTTTTTG GATACTTAAC GTGTTCCTTA GCTGCTTGTT TAATTCTTGC
    67561 AATAGGATCC TTAGCTGCGA TTAACAACAA TTCTGGAGTA ATCTTCATAC TCTCAACACA
    67621 AGCAAGACGA ACATTAGCAT CTTTATCTTT AATACCGAGT TTCAACACTT CTATTGGAGC
    67681 AGTAATATTT TCTATAATTA CTTTTCTAAC TGCTGATCCT TTAGTTTTCA TTCCCTTTAT
    67741 TAACTCAGAA GCTGGTAGAT TTGGGTTGGA GTATATAGCA CGCAGTATTT CAAAGTCTAT
    67801 ACAATTTATC CCCTTTATCA ACTGGTCTGG TGTAACATCA GGTCGCTGTA CAACGTATCC
    67861 AATAACAAAC TCATCAACAT CATTAGACAG AGTTTCTACC ATTTCAGGTG TAGCATTAAG
    67921 GTTTCTAGCA ACACCCGCTC GAACAAGTTC ACTAGGATCT TTGACGGCTA TTTCAAGTAC
    67981 TTTTAGATCA GCGTTAGCGT TATCGGCCGC CTTCATACGT ATTCTAGGAT GTTTATCCTT
    68041 AACGAGTTTC AACAATAGTT CAGCGGTACA GTTTGGGTTT TCAGCAACTT CTTGCCTAAC
    68101 TTCAGAATCA GCATCATCAA CTAACTGAGT TAAAATTTCA GCAGTTGCAT TAGCATTACC
    68161 AGCAACATGA TACCTTACGT ATTCATTTTT ATCATTTACT ACTTGTGCCA AAAGTTCAGC
    68221 TGGACAGTTT ATGTTCCTCG CTGCTGCACA ACGATCCTCT ACCGATTTAC TTTTTAATCC
    68281 TATTTGCATA ATATCGGTTG GTATAACTGG ATTAGTAAAC AGTACTTCTC TAACATCAGC
    68341 AACTCTATCC TTAAGTGCTT TCTGAATAAT AGCTTGATCT ATCTTAGGAC TTTGCAATAC
    68401 CCACATACGA TAATGTGAAC TCTTTGCGTT AAATGCCTTT TTAAGTAGTT CAGTAGTTAT
    68461 GTTAGGGTTT CCAATAGCCT GTCGTACCAC ATAAGTATAC TCGTCCTTAA TGCCTTGAGC
    68521 TAATACTGCG GTGCTAGCAT TAGGATTTTT CATTGCTGCT TCACGAACGG TCAGGTAATA
    68581 ATGATTTTTC CATTGTTTAT GCTTTGAAAT GGCATCTAAA AGTTTCGTAT CAACACTTTG
    68641 TACAAAGGCT GCAAACTGAT CTTCAGGAAC ATCCTTAAAC AAATAATCGA GGTCCTCTAC
    68701 TCCATAATTA ATTATAGTAC CTTTACTGTC ATCATCATAT AAGCTATCAG GCATTTTATA
    68761 CACGCCTTTT GGTAGACCCT TATTAACTTT AGCGCACCAA TCTAGGATAG TATCGAGAAA
    68821 TGTACGAGGT GCTGACCCAT AAACCTTTCT AGAACTCTCA GGAGAAAGCA TTAGATGTTT
    68881 ACCGTTGTAA AATGGTTTAA TCAGTATACG AGCCGTAGGA TTATTAATAT TTTTATCAGT
    68941 ATCTTTTATC AAGTACGCAA CAAGTGTTCC TTCACGTATA TCATCCCGTA TATGCTTTTT
    69001 ATACTCTCCT GTCTTTATAT TCATGCAGGA AGTCCAACCA CGGTCAAAAG ACATACCACT
    69061 TAAGTCGTAA GGATGTCGTG AGATCACTAC CCATTGTTTT ACGTTCTTAG AGGCATTACG
    69121 TTGAGGATCA TTATCAAACT CTTTCTTGAC CAAAGGTTGT TTTGCAACCA ACTTACCTAT
    69181 TTTTACCTTT TTCTTAGGAT CGTCCGCCTT TACTGCAATA CCTGCCAAGT AGTCTTCAAT
    69241 TATATAACCT TGATTTTGAA CTTCATCGAG TACTTTCTGA GGAATCTTTA CTTTCTTGTT
    69301 GACTTCAGTA CCTACAAGTG GTAGGTAAAT CCTGTACTTG TTAGGAGAAT GTTCAAACTG
    69361 CAGGAATAGA TTTTCATAAC GCTGTTTGTT CCATCCAGCA ACATACAGCT TGGCTAAGGA
    69421 AAGTGGAACC TTTGAAAGTG CTATATTGAG CTTCATGATA CACCTGCGGT ATTAAGTAAT
    69481 TTATTAGTCA AGGTAGAGTC TTCTTCCAAG ATAGATTGTG CAACATTAGT ATAAGGAGTA
    69541 AATACTTGTG CTAGGTCACC ATGAACAAGG GAACCCCTCA ACTGTTCAGC TAGTGCAACA
    69601 GTATTTTCCT TCATGTTTTC TAAGTAATTT GAACGATTCA ACGTTATTTT AGAATGTCCC
    69661 GTGTACAATA ACGAAGCAAG TACATTTGGG GCAATCAGGT CCACGATCTC AAATTGATAG
    69721 TCAGAAGGGT TGTTCAAATA TTGAGTAAAT GACAGTAAAC TTTTAACCAA TACGTCTGCA
    69781 ATTCCCATTG ACGCTCCTGT AACGGTACCT GTTAGCCTTG ATAATCCATC ATAGCTTGGT
    69841 TTATCAGGAC GAACAAGTTT GGTTAAAAAT AGAAAATAGT ATAAGGCAAG TAAAGGATTA
    69901 AGGTTCTTGT ATGGAATAAC ATTTGGTGCC AGTTTCCATA TTTCCTTGTT GAACTGCCAT
    69961 GCCCAATAAG GTGCACGTAC AATACCTGAA AGAGCCATGT TAAAGTACTG GTCATGGTAG
    70021 TAATAAGGAC TGTTATCTGG AACAGGTGAT TGACCATTCT TTAAATCGTA GATTTCACCG
    70081 GCAGTATAGT GCATGAAGCA CGATCTAAAG ATTATACCCA AAACTCTATA TAAATACTCT
    70141 ACTTCATTCT TGTGTACGTG CATCAAATTA AAATCAGATG CTTCCACTGA ATTGATTGCA
    70201 ATGGTCAGGA ATTTTCTTGG AGTGTTCCCT GATCCCCAAA ATATAGAACG ACCGGTTACT
    70261 TGTTGATACT CTAAGTGCTG AGGATCATAC GTAGTGTCTA ACCGCGTAGC AAACGTAAAT
    70321 AGGAGGTGAG AATTTAGTGG ACAACAGGGT TTAGGTGGAG GACCAATGTA ACCAGTTGAA
    70381 TACCCTGAAA AAGGTGAACA CACATTGGCC AATGACATTA CGACCTTACT GTAGGAACCT
    70441 GAACCAAAAC GTGACCAAAT CAGTGGTACA AGCGAGGCAG TATCTATCTG CCTAAAACGA
    70501 TTAGTGAGTA TCGTGTGGAG TGAGTCTGGA GTGACAGATA AGGCAGAGTT ACCTCGAAAA
    70561 ATAAGGTTAG TAGTGTGATG GTTGAACATA CTATTCCTTA TGTTTTAAGG CTTCTCTTAT
    70621 ATCTTCTATC TCAGTATCAG TTAAATCAAG TGCATGTTGC AGGTCACGAA GTTTTTCAGC
    70681 AGAGATTCCT GTAACAGCAC CTTTCAAGAC AGAGGCCAGT ATGAAGTGAA GTGAATGTAC
    70741 TTTACCAGGT GCGATAGGTT TCCAGATAAT ATCAAGTTTC CGACTCTTAT TACCAACAAG
    70801 AAGTTTAAGC ATGGGAATAA CTTGCTTAAC AATCTCAGCC ACTGCCGTTG GTGGAGTATT
    70861 TTTCTTAGTA AGTTTGAGTA TAAGTATGTC ATCTTCAACA GTTGCATCAG CAACACCTGG
    70921 AATCTTGGTG AATGATTTAC TCTTTGCAGG AGATACAGGC ATGGGATGTT TATCAAGTAC
    70981 GTTTATTACG TCATTATGAC GTAACATGAT ACTCAACACA GTTTTGATCT CACCCGCGTT
    71041 CTTGATCTCC TTGCCCAAAG GGAACTTACC AGGTAGCCGG AAGTCAGCAA GTGTAGTCAA
    71101 ATAGTAGTGA ACTTTCTTAT GTTGGTCTAT CATTGCTGAT AGCACTACAT TGTAATCATC
    71161 GAATACATAT CCTTGCTCGT TCTTCAATCC TTCTATACCT ACATAAATAG TATAGTGCCA
    71221 AAGGTTTTCA GAGGTACGAA CAACATAAGC TGTTTCAGTC ATGTTATCGT AAGTCTTTTC
    71281 ATCAAGGTTG TTGATCAGGA ACTCAGTGAC AGCATCACCT AAGGCTCGTA CTTCTTTAGG
    71341 TAAGGAAGAC TCTGCAACCT TTGCCAATGA CGTAAAAGCA TTTTGAAGTA AAGAGTCAAC
    71401 ACTCTTCTTC AAAGTACGTA TTGCTTTGAG GGCGGCAGGT TGCCCACGTG ATCCTGCAAA
    71461 ACCTTGTATG AGTAAAGCTT CTATTGAATC AAGCTCAAGT GAGCGATCAT GCAACTCATT
    71521 TATAACGTCA GTATGTTGCG TAACGTTTGA AAGTTTTGGT GGACGAAACT TTTCAAGTAC
    71581 GGCATTAACT GGAGTTACAG TAGGTTGACT TATGTTAACC TTACCTGGAG TTGAAGCACG
    71641 TTTAACCGGA CCCACTCCTG TATGACTAAT CTTAATTGAC TCATCATCAG TCATAGGAGT
    71701 AGCAGCAGCC ATTGAGATCA CCAACCTAGA GGCTGACCTA CTAAGGTTGA ATACCTTGTG
    71761 TTTACATTGC TTAATACTAT CTGCTATTTT ATCGGTAAAC TTCTGTATTT CAGAAACATT
    71821 CCTAGCACTT CGTATCTGCT CATGGATAGT TGGTTTCATT AACACCACCA CATTTAATGT
    71881 TATAGTTTGT TGTTATCTAT AAATTATTAT GTAGTTCTAT TCATTGTAAT CATGTTTTGT
    71941 AGGTATATTA GGACGTCTTC GTCGTCTGGG TGTTCAAACC TTGCTATGTT ATCCTTTACT
    72001 GTTTTTAAGG CCAGTAAGCG GTCTTTGCTG TAGGCACCTG ACTTTTGGCA GCTTTCTTCG
    72061 AGTGAAGCAT AGCGTATTAG TGATTTTATG ATACCTGTTA GGTTTTCATA ATAAGGTTGA
    72121 ATATACTTTT CACTAACATG CCTAACATTT TGTAGGAAGG ATATTGTCTT TACTCCGACA
    72181 CCTTCCATTT CAAGGGCAGG ACAACGTTGC ATGTATAGTA GTATATTTAA AGCGTAGGTT
    72241 GCAGTAGCAA CAGCAAGGGG CTTTTCAAAA GATTTGTGGA ATTGGGTTAG AGGTTGATCA
    72301 GCCATAGTGA GTTCCAGAAT TTGGAGTTAA AAAAAGGGTG AACCCTTAAT GAGTCCACCC
    72361 TTCTTTTTTA CATTAAACAG TTGAGGTTGT AATGCGATCA AACGCTGCAG GTTTATGGAC
    72421 GTTTAGTTCC ACCACGTTTA GTAGTTCCGG CCTTCTTGGT TCCACCACGT TTAGTAGTTC
    72481 CAGCCTTCTT GGTTCCACCA CGTTTCGTGC CGCCTCGTTT AGTAGTGCCG CCTCGTTTAG
    72541 TAGTGCCACC TCGTTTAGTA GTTCCAGCCT TCTTGGTTCC GCCACGTTTG GTTCCGCCAC
    72601 GTTTAGTAGT TCCAGCCTTC TTGGTTCCAC CACGTTTAGT AGTTCCAGCC TTCTTGGTTC
    72661 CACCACGTTT AGTAGTTCCA GCCTTCTTGG TTCCGCCCTT ACGAGATTTC CGTTTAATCT
    72721 CACCTGATTT ATAACGGGCC TTCAAGGTGC GAGAGATCTT TTTATTGATC TTCGCTTGAT
    72781 ACGGCTTACG TGTCTTTGCG GCCTTACGAG CACGAACAGA CAGTTTAGCT GCACTCATTT
    72841 TTTTAGTTGC TTTCTTGGCA GCAACTGATT TTTTACGATC TGTTTTGATC TTGCCGGTTT
    72901 TCTTGCCATG TGCTTTTTTA GCTGCAGCAG CTAATTCAGC GTCGGTTTTC TTTGGAGCGC
    72961 GTTTAGTAAC AGTGGCTTTA GCTCCACCTA CTTTCTTTGT ACCGCCCCGT TTTCTAGTGT
    73021 TAGTAGCCAT GGCTATAACT CCTTTGTTGG TTAGAATAAG AATTACAAGT TAAATATAAG
    73081 GTTAATGAAC ATCAGTTATA ACCCTGACGC CTATTAATTA TTATTTTCAA ACTATTTTGA
    73141 CATACTTTTT TCAAATAATT GATGGTTCAA CCTCCAATGT ATGATGATTA TGGTTCATGA
    73201 TGTTCATTAC ACATAAGTTA CAATAGAATC AATCAGTTAC ATGCTTTTTG TTAATGCTTT
    73261 CCATGGTGTT TTGCACGGTG TGTGACGGCT ATTTTCTTGT TAATCTGATG TTGAAAGGCT
    73321 TTTCTAGTCT TTGCTGCCTT AACTGCCCGT AAATGCCTGT CATTCTTGCT CATCTTCCTA
    73381 ACTGCTAGTT TAGCAAGGCG AGAACGTTCA CGATCAACGT GGGTTCGACC TTCATGTATT
    73441 AGTCTTGCCC TTTTAGCAGC TGCTTTTAGT GCAGCATCTG TTCGTCTTTT ATACATGGTG
    73501 CCTCCTATTA AGGTAAGTAT TTTCCCACAT GGATTCGTTT TGCAGGTTCT TGTGGTTGGC
    73561 ATATCCTAGT GTTGCAACTC CAGTCAAGTG TTTTGTCACG CGCAGTTCGT AAGAAAGGTG
    73621 TATCAGTTAC TTTGAGTACT TGATTCCTAG TTGGTACATA GATAAAGTCT TGTGCCTGAA
    73681 CTTCCTGTAT AGTCATTGGA AGTATGACAT TCATGTTTCC TAAAGTATCT ATCATTGACC
    73741 AATCTAAGTT TTTTGACATC ATAGCAATGT TGGCATGAGT AGTACTGACA CCTAAATCAA
    73801 ACTCAAGTAC AGCATGAGTA AAATCCATTG CCAATACTCT GATTATGAAC TTACGACCTG
    73861 CATAGAACCT TAAATCCTGT ACTGTCAAAG GTTGCCCATT AGAATTATAA AGTTCTTCAT
    73921 CGAACAATAT ATCCATATTA TTACGAACTG AGTACTTAAC TCGTTTGAAA TATTTAGGTA
    73981 TAGTTAGTTC AAATTCTACA AAACCCTCAC GCTCGTCCTG TTTATTAAAG GTATGAGGTG
    74041 CAGTGCTTTT GTTGATATGA TACCCGTAAG TGTTGGACAG ACTATGTGTC GTTAAGACTT
    74101 TCCTATCGAA CCCATATAGT ACATAACCAG GAATATAGCC TGTACGATAA CAAATACCAC
    74161 AATTAGGATT CGCGCTAAAT AGGTTTTCAG AAGTTTTAAT AGGTTCACCA TCATCGTCAA
    74221 TAATCTCATC ATCATCCAGT GAAATTTCGA GTGCACTTTC TTCATCTAAG TTTGTAAGCG
    74281 ATTCGGAGCG TGTACCAAAT AAAGGACGCA TATAGTCAAT ACGTATTATA TCGTCTGTAC
    74341 TAGAATTAGG ATTAACAACG TTAGGTGGAA GCTCCTGATT ATGGGTAATA GGTAGTTCTG
    74401 TTTGTTTGCA GGTACAGACA ACAGTGCTAA GAATGTGTTG GTATAGTTGG ACCTCAAAGT
    74461 AGTCAACGCC TAGTGCATTA AGACCTTGTT GCTGATAAGG ACGAACACAC TCTTGTAAGC
    74521 GTCTATCTGA CTGACTATCT ATATAGTTCT TGGCGTGTCG TCTACGTATG ACACCTTTAC
    74581 CAGATTTGAT CATGGAGGGA CCTGACTATT TAATTGTTTT GATATGAACA AATTATTAAA
    74641 TAGTCAGGTT GAAGTTGGTA GGGAGTAGGG AAAGGGAGGT TAAAGTATAA CAAGGTTGTG
    74701 TTTAATATAG GCGACACCCT TTGGTACAAT AAGGTCAGAG AACTTGTTGA TCATGTCAAT
    74761 GTATACTGCA AGGTTCATTT TCACTATAGT GACAGATTGT TTGATCTTAT CCTCGTTACC
    74821 TTCTAACATG ACCACGCCTG TTGACTTGAC TAGCTGAAGG AACTCTTCAT TGGCAATGCG
    74881 AATCTGCTCA ATAAACATTT CAGCTATTGT GCCATCCTTC TTCAATGCAG CACAACGTTC
    74941 CAATAAATAG GACGCCGTGT CATCAGCGAG TTCGTGTAAC AGAATTGAAC CAGTCAAACT
    75001 GTTGAAGTGC TCTTGAGGAG GAAGGCGATT AGCTGCTTTC AACCTATCAA GTAAACCAAC
    75061 TCGGAAGCGG TGCAGCATGA CAACGGCTTT TGTATGGCTC ACGTTTAGTT TACTTATGAC
    75121 AATAAAGTTT TCATTGTAAC CTTGATCGAT CATTGGGGCC AGTACTTTGA AACAAACTGA
    75181 ATCGAATACA GTGGCGTGAG CAACCTTCAG TGCATTCTTA AGTTGTTTCT TTTCATTGGC
    75241 TGCTACCAAC TTCCTTTGCT TCTGTGCTCT TTTTCGGGTC ATTGACATAA TGTTCTCCTG
    75301 ATAGTGATTG ACGTTATTTA CAACCATCAT TTACAGTATT AAAACTGTAA AGGCATCGCA
    75361 TTATGTGTAG TTCATTTGAT GAACTAAAAT GATAATTAAT ATAGACAATG TTCATAATGA
    75421 ACCTTGTAAA TACCTTCATG GCCTTGTGGT TAAAACTGTC TGGCCAGACT ATGTTAAGGG
    75481 TTGACGTTCC TTTAACACTC TTTAACCACG AGGTCCTTTT TAAACATTAC TTGGATATGG
    75541 AACATGAGTA AAAAAACCTA CCTCAAAGAT TATGAACTCC GCCTACCCAC AAACAAACAA
    75601 AATGGAAAAA AATTAAATTC CACACTTCTC ATCCTACCAC ACACAGATAC TCTACTAGCA
    75661 ACAACTGGGT TAGTAACAGA TGTTGTTAGT AGCAATGCTT ATCAATTAAT TTCAAAACAA
    75721 CTTGGGTTTA ACGTAAGACG CACTGATCAT AAAGAATTTT TAAGGGACGT CAATACCATT
    75781 GCCAATGACA AGGAAGTGGC TGCCAAGATA TTCAATAGTG TTGGTCAACG GATTCAAATA
    75841 AAAGACAAAA CTAGCGAGTA CATACTTAAT GAACAATCCT CCTGTAATAA AGTTTCTGCC
    75901 CAAGAAAAGG TTAGACACGG TTCCTTGTGT ATGAGAGAAG GAGCAATTGA CTTTTATATA
    75961 AAACATCTTA GATATTCACT AGAAGAAGCA ATAGAGTTCT TTAACAATAA TCCGACTGTT
    76021 ATGTTCATGA CAGGTACTTA TGAAGAGGAG TTAATGGACT TAAATCAAAG CGAGATAAAC
    76081 ATTCAAAGAT TCCTGAACCA GGCTCGTGCT ATACTTCCAA AGAAATGGCG TGAGTGTGCA
    76141 ACCAATGCAA TGGCTGTATC TGAAATGTGT CAAGATGGAA AACTCCATGC CCACATTCTA
    76201 ATATGTTGCC CTGAACTAGC TTCTTATAAG GAAGAACTCA AAAAAGCTTG GACACATGGT
    76261 CATCTTGATA TAAAGATAGG TCGTTATGCA ATACAACGTA CTGCAAACTA TTTAATGAAA
    76321 GATGAATTAT TGCTAGAGGA AGGGGAAAAG GTAAAAGTTT CTGACTTCAT TAGAAAAGGT
    76381 AAGTCACCAC GTCAAGTATA CTTACACCCA CATGTTGCTG AGATCAAACG TCGTGCTACA
    76441 TTCAAGGTAT CAATACCACT CACCAATTCC TCAAACGTTG ATATGTTACA TATAGTTAGT
    76501 ACATTAGGAC ACTGTGAATA TGCACATGTA GAGATACTAC AACGTAAGAA ATTCACTAAG
    76561 CTTAAAACAC TACAATTTTA CACCTCAAAA ATCACAGACT ATGTTCCTAA TGCAACTCGT
    76621 GATCTATTCA ATTACATATT CAAATCTGCT GCTAAGCAAA CTCAGCAACG TGCTGAATTT
    76681 ATACACAGCA TGTACCTCAA GTTCCTCGCC AGGAAAGAAA GTATTGTCAA CGAATCGGCC
    76741 CGTATGATGG CAGAACTCGT AGACAAATAC AATGATGGCG TTGCCTACGC AAACCAATGT
    76801 TTCCATAAAT CAATAAGACC TGTACAAGAA CCTACCTTTT ACACTGAACC TACTGGGTGA
    76861 TGGTATAGAG TGGCGATCTT GAACAGCCGA TAACCCTTCT ATTCCGACAT TCCCCGACTT
    76921 GATATTACTA TCATATACTA CACATCAGAA ATGATAAAGT ATGTGATAAA TAGTAGATAC
    76981 TTGTGCTTAT ACCTTCCTAC ACTACCCTTC CTACACTACC CTTCCTACCC TTCCTACCCT
    77041 TCCTACCCTT CCTACCCTTC CTACACTACC CTTCCTACCC TTCCTACCCT TCCTACACTA
    77101 CCCTTCCTAC ACTACCCTTC CTACCCTTCC TACACTACCT ACACTACCCT TCCTACCCTT
    77161 CCTACACTAT TATACTCTAA TCCACTTACT TTAGTACACT TCAAAATGAT AAGCGTGATA
    77221 AAGAGAGTAT AGTTGTGTCT ATAAGACCTC CATTTGCCTT CCTTGGATAT AACCACTCCA
    77281 CTCCTATTAA CTCTACTATA TGAGGAGTTG ATATGAGCAC AGGACAAGAT GTGTGGAGCA
    77341 TAATGTAAAT AAGAAGGAGT AACATAGTTA ACGTAGTAAC GTGAGGTAGG AGAGTGTGGT
    77401 GGAAGAATCA ATTAAGATCA AGCATACTAC TGATTTAGAA ATAAGGCCGC GGTTTACTGG
    77461 AACGTATAAT CAAAGCCAGG TAGTTATGGA CATGACCAAA TCTATTGAAT TACCAACAAA
    77521 TAGTGCTGGT TTCCATAGAG CAATAGGGAA GTTATTGCGA GAGTCTATAC CATTTGTAAT
    77581 AGAAGAAAAG ATAGAACTAC CTGTGATGAC TGAGTTTGGT CTATTTGTAA CACCTTTTCC
    77641 AAATATATGC CTTGAATATA AAGAGCTTGG ACGTGATAAG CGTGTTGGTG GGAAATGGGT
    77701 AACAGTACTG TGTGTCGATG TATGGAAGAT GAGGGAGAGG CTAGTTGAAG AAGGAGTTGA
    77761 TAGGAGGTAC TGGAGAGGGT TGGATAAAGT TAATACTGGT ACAGTAGTGT GGACGATAAG
    77821 GGAGGCCGAA CTAGCGTGGT GTGGTTGTGT GATACAGAAA GGGTTGAGGA AATGTAGGAT
    77881 TGATAAAGAA TTAGAAAAGG AAGCCGGGGC TCAGCGTTGT GGTCAATGTG GAATCAAGAT
    77941 CGAAACCCTA TACGGAGGGG AATTGGCTGA GGAGGTAATA CGTGGACGTG ATGAACGTAC
    78001 TGTAAAAGAA ATGGTAAGGA AGACCGTTAC TGGTGCTTGT TCTATGCTAA TGGAAACCTG
    78061 TTGGGTTATT AAACAGAACC AGCGGGATCG TGATCGAGGT AAAACCCTTG GGGTAGTGCG
    78121 GCCTTCCCAT AATCAATATA AACACATAGT GAGGTTGGTA AAGATGAAAC GTAAATCAAG
    78181 ATCGGGAAAA CCGTTAGCTG GACCTCGTAG GTCACCCGTA GGTCATCTAA GGGCAGCAAC
    78241 AGTGAAGCAT TTAGAAGATG GTCGTGAGGT AGAAGTATCA GGTTGTGAGG TCTGTGGTGG
    78301 ACCTGGTTCT ACTTGTGAGT ATGAGGTACG TGTATGAAAC AACAAGCGAA TAAAAAGTTA
    78361 GCACGTAAAC CGTTAGCACG TAAACCGTTA GCACGTAATT GGGCAGGGTA CCTGCTAACT
    78421 GACTTAGATT TGCTAGCGAA ATTCTTGACG AGACAAGGAC TGCTAGATGC GAGGAGAAAA
    78481 ACAGAGACCT TAGCCGGACT TATAGACCAA GCCGACAAGC TGGTACTGGA GAGGATGCCA
    78541 CAAGAAGCTT GTAATTGGTT ATCTACGTGT AGACAAGATG ACCGTAGTTT AATCTCCTCG
    78601 GATAAAAGTT TGGTACTAGA GTTCGAATCC GTGCATAACA AATGCGTAGT GCTAGTGTGC
    78661 AAGACCAACG AGTTCGTGAA CGAATGCAAA GCGAAGGCAG TTGTTGGTGA ATGGAGTCCG
    78721 TACGGAGAAC AAGACTTGTT GGTCTGGCCT TTCGTGTATC AGCGTCAGAA CCACGTGTGG
    78781 TTACCTAATC GCTACGGCTA CTCATTTGCA GTACCCCAAA CTGTTACTGA AATTGCCTGT
    78841 AATTCTGTTA TGGCAGAAAC AGGTTCGTTG GAGAGTAGGA TAGCCGATTG TAAACAAGCA
    78901 TTAGACAGTC ATAAACAGAT GGAACACAAG GTGGTACGTT GTATTGCTAT GGACAGGTTC
    78961 AATTTGGTAG AAGAACCAGA CGTAGAGGAT CCTAGTGACT TCGAGGTCGG TATGTGTGCC
    79021 TGGGCGTTAC GAGCATTAGT ACAAAAAAAG TGTGTGAACG TAGACCTAGT CGACGTTAGT
    79081 CCCATGCCTA TTCCTGCCTC GCAGAAGAAA CGTCCTCGTG CTTATTTTAG ATACAAAACT
    79141 CTTACCTCAG CTGACGAAGT TCACAAGTCT GTAGTAGGGA CAGCAGTTGC AGCCGGAGAC
    79201 CATTTCTACT GGTGGCCGGT CTAGTTCGTA ATTTAATTAC GTCCACAAAA TAGGAGGAAC
    79261 AATGTTTATC GAATTTTTTG TAATCCTGGT ACTAGGGATT GTCGGATTAT TATACGCCAT
    79321 TTATATAGAG TCAGACCATG GCTCACATAC ATAAACGACC TGATGACGAC CTACTGGTAG
    79381 TCGTCTTGAT AATGATACTG GTCATGATCT CTGGTATAGC TACCTTAGTG TACCAAGATG
    79441 TGACTCAGAC CGAAACTTAC TATTGTCAAG AACGTTCTAA AGGGAATTGG GCAGGTCTTG
    79501 ACTTAGATAT TGATTGTAAC TAGGAGGAAA AATGAACTGT AATGATTTAA ACCAGGGTAT
    79561 GAGTAATTTG TGTTATATTT TTATGGCAGT GATGCTTGCG TTATTTATTG CAGCTATTGT
    79621 ACACTTGATG GTAGACCCAG GTGATACCAG TCAGCTGCCT CACGATAACT ACGTAGCACA
    79681 AGGAATACAA TGACCATACC TGTCCGGCTC CGTCTTGAAG TAGTACCTGA ACAGTTACAC
    79741 GGACGTAACT TGAGGGCCCT CGTTACCCGG TCTGAGTGGG AACGTTGCAA AAAATACGTT
    79801 GCCAAGCGTT CAGGTAAACG TTGTGAGATC TGTGGATCAC ATGGACCTCG GTGGCCCGTA
    79861 GAGTGTCATG AACAATTTGT CTACCGTGTA CCACATACTG TAAAAGAAAT GCAACAACAA
    79921 TTGCGTGACC ACCCTCTGGC CAAGATAATA GTCTATAAAC CTACACCTGC CCGTATCCTT
    79981 GAAGCTTATC AAACATACTA TGGACCTCAA CTCGGAGTGC AGAAATTAGT CGGGTTAATA
    80041 GCGCTATGTC CTGACTGTCA CCTGGCTAAA CACTATGGGA GGGCGGTCGC GATTGGGAAG
    80101 GCTGAACAAG CTAACCGTCA ACTCATGAAA GTGAATGGTT GGACGAATAA AATGTTAGAC
    80161 CTGTACCTTG AGTTCAAGCG TGACCAATTT GAGTTGAGGA CGAGAATGGA ATGGGTACAG
    80221 GACCTATTCT GGTTGTGTGA ACAAAAAGAA ATTGCTTTCG ATCAGGCAAC GATTGACAAA
    80281 CTTGGTATCT TTTGATCAAT ACTGTAAATA GAGTGTATAG AATTAAACAG GTAATCTTAT
    80341 GTAACTAACC CTTTAGCTAA CGAACACCCA CTGGCCCGTA CCTTGTACGG GGTATATGAA
    80401 TTTTTGGAGC ACTATAATGA ACACATCCAC TACTTCTGGC ACTCCTAGTA AGACCAGAAC
    80461 CCCACAACAC CTCGACTGCC TTGTGATGTT GCGCGAACAC GCCCAGCATA TCGACCCTGA
    80521 TAATCAGATT GCCTGTCAAC AAATGCTAAC AGACATTAAT AATATTGATC GTCTAGGCAC
    80581 ACGGCATTTC AACGAATTTC TACATAACAA GTTCAACCGC TTTTCTTGCA AGCACGTTAC
    80641 TACCCATGCC TTGTTGGTCA AGTACGCTGA ACACGTTTTA CCTGACCTAC CTGAAGTTGT
    80701 TACCTCTGTC TCTGACCGCA TTTATGTGCA AACTAAATGT TGTGGCGCCT GTGAACGGTC
    80761 TCACCTCAAG TTGCCTGTGA TTTTGAAACC CAACAAAGCA CCTTTCGTCT ATTGTCCTAC
    80821 GACTAATAAG CGTATCGAGG TCGTTCTGGA AGGTCAACAA CCGGTTACGA CAGGTGTATG
    80881 CCTTGAAAAT CTACGTGATG CTATGTACCA CACTGTATTC ACTGTGAGGT CTAATGATCC
    80941 ACTTATCGTT GAACAGTTAG TTGAGTTGAA GCGTAAAGCA GTTGCAGCAA CTCATGCCCT
    81001 GCAGAAAAAG ATTAGACGTT ATAAAGACTC TAAACCACAA CCAGCTACTC ACTCAAGAGC
    81061 TTGGTCTTGA AGTCTATTGC TGCGTTTGCA GTGCTGGGTA ATGTTGTTAT CTGGTACTGC
    81121 TTACACCTCT CCTTATTCGA TACCATTTTT GAGGCCCTAT GAAAATCTTG ATCTTTCTTT
    81181 TGTTTTTTAT TCCCTTGTCG GCTGTTGCTG ATCAAGGTCC ACCAACGTTC TTCATGGAAC
    81241 AACAGGTTAT TGACAAGATA AACCGTTATC GAGTCCAACA CCACCTGAAA GAACTTGTTG
    81301 TTGATGCAAA GATTACTCAA CTGGCCCGTG TACACAGTTA CAACCTGGTG CATAAACATC
    81361 TTGCTAACAA ACATGCAGGG TTTAACGAGA GGGCACGTGC TCTTATGTCC TACAACTTGA
    81421 TTGGTGAAAA TGTTGCATAC GTTTACAATG CCAAAGATAC AGTTCAAGCT GCTTTTGATG
    81481 GTTGGACAGC AAGTACTCAT CACCATGAAA ACATATTAGG TGACTACAAC AAAACTGGCG
    81541 TAGGTGTTGC CCGTTCTACA CACGGTGACG TCTACATTAC ACAAATCTTT TTATCTAAGT
    81601 AGGACCATCT AAAAAGGACG ACAGTGCACG GAATACTTGT TACCTATTAT GGGCCGACAA
    81661 AAGATAGCAA CATCATTATA AACTTCACAA GTAATCAATT CGAGGATGAT TACTTGTTTT
    81721 ACACAGTACC AAATGAAGGC TGGCAGAGTT TAGTATTAAA AACAATAACG TTGTTGATAG
    81781 ACAAGGGATT TACTCCAATT GCTGTACGTG AAACAGCTCG CCCTTGTTTT ATCATCACCG
    81841 TACAAGAACT AAAACCATTA TCAAAACCCG TTACACAATG AGGCTCCACA TCATGCACAG
    81901 ACTAATCTTA CTCACCATTC TGCTCGCCGT TGCAGCCGCA GCTAATGCAA CCGATAAACA
    81961 GGAGTGGTAT TCAAAACATC ACAAACAACA ACTTAGCTTC CACGACAAAC AGTTGTTGAA
    82021 ACACCAACAG TCCTTGATAC GCCAACAACT TTTGGACCTT AATCGAGGTA ACAAAGGTCA
    82081 GTGTGTTATC ACATACCGTC CTCATTTATC CAATGTTTAA TCAAGTTCCA ACGGTGTATG
    82141 GCCCAACTGA CATACAGACT TGGGATTGCG ATAAAGAACT AGAACCAGGA CTATGGGTAC
    82201 CTGCGCGTCC TTGTGGACCA TACTTACTTT CATTGTGGCA ACGACTTAAA GTTGCATGGA
    82261 GAGTATTCAC AGGGCAACTA GATGCCCTTG ATTGGGATCA ATACCCTAAA TATGTTGTTG
    82321 ATGACCTAGA GTCAGGTCAA CTTCATGTTG TTACTGAACA GGACGTGAAG CGCATTCTGG
    82381 AAGAAAATCA GACTAACTTT GTGAATTATC CTGAATCTAT TCACTGGACT TCTGATGACT
    82441 GCCCTACAAT ATTTAGCACT GGATAAAGAT CCTGATCCTT GTACAGGTCT GGTATTTAGG
    82501 GCATGTGTGA GTGAGTTTCT GGATAAACGT AACTCCTACG TCAAGACCGT AAGGTTTACT
    82561 CCTCTTATTC GTAGTTCTTG TCGTTGCTTG AAATGTTCTT CATTATTTGA TGTTTACATA
    82621 GACACGATAA GAGAAGGTTT ATTTCCTATT ATACCAGACG AGGTTGTAGA TCAAGCTCTT
    82681 TATTCTTTAC GCCTTATAAA CGAATCTAGG GATTTTGAAA CAGGGTACGT TGATGATTAT
    82741 GACCTAGAAT TTTTTAACCT TACCCTAGGA GATTAACATG CTACAAGAAT CTGAATTAAA
    82801 AACTTTCCTT GATAATCAAT TAGAGGCTTA CAAGGAAACT GACCATACTG AACTTAATGA
    82861 GGATGACTGT ACTCAAATAC GTTCAAACTT CCTTACCTTA CTTGAACAAA AATGGAAAGA
    82921 GGACTTTCGT GCTCATAACC GTTGTTTCAT GGTATCTGTA AACCGGATCA CCAATGGGGA
    82981 TATTCATATT AGAATAGACC AATACAATCC AAGTCTTATA ATTCGCACTG CTTTCTTTGA
    83041 ATTATCAAGA ACGCAACATT GGTACAGACT GATTCATTAG TCATGAAAAC AAATACTTTA
    83101 TTCCCAACCG TTGAGTCAAC ACATTATGCG ATGTTCAAGG ATGAACAACT GTTGTATTTA
    83161 TTTGACTCCC TCGAACACGA ACAACAGTTA TTAGCTATGT TAGACCTTTA TTATACTAAA
    83221 GGTTATAAGT ACATACAAGT CCTGGGTAAT GAGTGCGTGC TGTTCCAAAA AATAGCAACC
    83281 ATTGCCGCAG ACCATCTACG GATTGATGTT AATTTATTTC GGGATGTATA TGTACTCTGG
    83341 ATGGCTAATG AACCTAACAT TGAATTACTG GGGCAGAACA GACTTTATAT TGAAACATGC
    83401 ACTGTACTCA ATAATCAACA TAAAGGACAG GTATTGGTAC CACAAGAGGT TTATGACAAA
    83461 CTGGTTTATG TATTAAAACA TCTTGACCTT GAGGAACATG AGGTAGTAAG GCAGTTTATA
    83521 AATTTACAGC TTAGAGAGTG ATATGATTAC AAGAGCCGCC TTGATGTTAA ACATCAACAA
    83581 GATAGTCCAG TACTATCTGA AACGAAACTA CGTACTTAAC TTTGCGTTAC TGAACCAGAT
    83641 TCGATTACAC ATACACAAAT TTCTGATCTT GCGACTGACA GAAATTGCTG ATCATGAACC
    83701 TGTGTTTATG CTTCAAGTTA TAGCACCTGT TCCTAACATG ATTAAGATCA CTGTGTATCA
    83761 ATACGATGAA CACCTAGTTG TACACCAGGA TGATTTCACT ATAAACATTA ACGGTAAACT
    83821 ATTTACCTTG AGGTAATTAT GGACCTTTCC AACTGGCCTT TGTGGCTCAA GATAGTTTTA
    83881 ATCGTGATCG TCACAATAGT ATGTTTACCA CTTGCTATTA TACGTGATGA GTTTTTTAAC
    83941 GAAGATCCTA GGTACAGATA GATGGCTAAC AAATTTGCAG TAAACGATAA AGTAAAGTTT
    84001 GGATGATTTA ACCCAAAGAA CTCTAACAAA CCTGCGGGTG AGGTTCTTGG TTATTATCAA
    84061 GATCAATTTC CTATAATCTT ACTCGCAACT CCGACCGAAG ATGGTCAACT TGCTGCTGTC
    84121 TATCATGACA GTGTTTTAGA ATTGGAGGAC AAATGAAAGA ATTAATAATC TACCTGAATG
    84181 GTGTGTACAA CATATACAAC ACTGAGTCAG GTCTTTGCGT ATTTGAACCC GGTCAGGATT
    84241 TGAAAAAGAT TGAAGGCTAC ATTGCTGAGT ATTATGGAGG TCAAGGGGTG AAAGAACTTC
    84301 ACACCAATCT ACGTTATATT CAAGAGCACG GCTCGAGTCA TTTCATGCAA TCTACTGACT
    84361 TGGAAATTAC TCCACTTGAA ACGATTGTAC AGGACAACCA TTGTGGGTTG ATGGGCAGTT
    84421 CATTATCTTT CCACAAGTTC TTGGAAAAGT ATTTGTCACG CGGCCTACAA TTCCATGACC
    84481 AGCACACTGA ACCTCTGGCC CATAAACAAA AGCCTGAGGT AAACCTGGTT ATGATGGAGG
    84541 TCTTAGAAGC AAATGTACCA CTTGAGGCCC AGCAAGCCTA TGCTGACTTT CAACAAGCGT
    84601 GGAATCTTTT ACCCGATCAT GTTACCCACA TGATTTTTGA AAATGTCCAA AAATACTTGG
    84661 ACTTAATTTC GAGATAACCA TGAGCGTCGT ACCCTTTCCT GAACAACTCG ACCCTAATGC
    84721 CGTAAATGCA CCAGAACCAG CTACTTGGTT AGGTAAGCAA CTAGCTAATG AGACCTATGT
    84781 ACATCAACAA CCCTACTCTA CTTTACCTTC AACGTTCACA ATAGGTCAAA ATGCGTTATT
    84841 ACAGTTGAGA AATAGTGATG GTGAGGACAT TCCTGTTCCT TGTACCGTTG TAGGTGTTAG
    84901 CTTTAGTTCT AGCACCGTTA CCTATGACAT TGCTATTAAG ATCGAAGGTC TTGACCTTTA
    84961 CACCATTCTA TATAACATTG ATAGCTCATC ACTTTCAGTA GTTTGATTAC AAATCTAGTC
    85021 GCCACTACTA GTAACCTTAG TGGCATCAAC CTTTTGGAGA TCACAATGCC TGTATTTGCC
    85081 CCAGACTACT ATTTTAAACC AAATCAAAAG AAAGTTCGTC AAGCTTTCTT GACCTCAATC
    85141 AGACGAAAAG CCGGTGCTCA TGATTAGCTG GATTCGTTGG TATCTTTCAA CCAAAAAATG
    85201 TGCCCATACT CCTAGTACAT GGTTTATGCG TGAGCTAGGT ATGGGCAAAT TCAAATGTTG
    85261 TAATAAATGT CATAAAGTAC TGGAGATTAT ATGACTAACA AAGCAGTTGT AATGCTTTCG
    85321 GGAGAAGGCA ATACCTTACA AGCAATCCTG GATAATTGCG AAAATACAAA AGTAGTTGGA
    85381 GTCATTTCTA ACAATCCTTA TGCTAGTGGA CTACGACGTG CAGAATTAGC ACGTATAGAT
    85441 ACCTTTGGTA TATCAAGGAA GTTCACGGAT GATGAGTTTG CGGATAAACT TATTGCCATA
    85501 ATGAATGCAC TTGAAAAGCG CCATGGTCAG ATTAACATTA TTGTGTTAGC AGGATTCATG
    85561 AAGATCCTGC AACCGGCATT TTTAACTTTT TGCCAAGAAC AACACATTAT GGTGATTAAC
    85621 ATCCATCCCT CTTTGTTGCC TAAATATAAG GGCATGATAG CAAAGGATAT TTATCCTCAA
    85681 GTTGTAGCTG ACGGTGAAGA GAAACATGGA ATGACTATCC ATTTTGTAAC AGATGACGTT
    85741 GATGGAGGTC CGATAATACA TCAGCAAGTA TTTTTTACGC AAGGAATGGA TGCAAAAGAA
    85801 TTAGAGGCAA GAACGAAGGA ACTTGAACAA CTCTATTATC CAAAAATAAT AGATGCACTT
    85861 GCTCCTCTTT AGCCTATGAA ACGCTCACAC TTACTTATTT ACTTGAGGTA TCTCTGGAAC
    85921 GACATTACTT ACTATTATGA CCATTACTGT AGGAAGCATC TTTGGACATT AGTTACTATT
    85981 CTAGGTTGTA GTTATATATT TATCACAACC TTCCCAATTT TCATAATTTT AGTTGTAGGG
    86041 TTCATACTGT ATTGGATTCC TACAGTAATA GCATGTCATC GTTCATACAA ACATGCTGAT
    86101 TTTATATTTG CCATAAACTT ATTCTTTTGT TGGTCAATCA TGGTCTGGCT CTGCCTATTG
    86161 TTCCTAGCAA TATTCAAGAT TGACCTAACA CGATTTAAAA TAAAGGACAC TTCTAATGAA
    86221 ACACCCAGCA ATACCTCCAA TATTACCAAC GTTAAAGACT TTGATGGTAA TCGCCACCGT
    86281 CGAGTACCTA AAAGCGAGAG GAAAAAAGCC TCATCTACAC GTCAGTTTCA GGACTCTTGA
    86341 TGAAATGGGA GGCATGCTCA ATCTTCAACG TGAACAGCCA ACTGTTATTT TGAACATAAC
    86401 CTCCTCTGCT GTAATAGATA TGGAAATCAA GGACAATAAA ATGTACTTTG GTTGCACTTC
    86461 ACGTGGTGAG TGTTTTAATT GTATTATTCC AACTGCCTCA ATTATATCAG TTTTTAATCC
    86521 TGATGATAAA GATGGATTAA GATTCAATAT CAATGATGAT GTAAAAACAG AACGGGCAGA
    86581 ACTTGAACAG TACGAAAAGG ATAACAGTTT AATCCGGGTC GAAGAACAGG ACAATGTTAC
    86641 TTTTGTAAAG TTTGGTAAGC AATAGTAGGT GATGCCATGT TTCAGTTTTT GTTCAACTGG
    86701 TTGGACCGAC GTAAGTCACA GCAAGAAGAA CGTGACTTTA TACGTGGTTA TAACTACGCG
    86761 GTTATACACT TGTTGTACCA TAGGCGTTCC GTTGATGATA TTCCTTGTAA TATAATTCAT
    86821 CAGACTCCTT TTGACCGTGG TATTAGGCGG GCGGTGTTTG ACCTTCACCA ACTACAGAAT
    86881 AACCCTCAAG AAATTCCAGT AAAGGTTATA AAGCATAGTA ATGTAACCTA TGTAAACTTT
    86941 GGTAATAAAT GTAAATAAAA AGTACATACA CTAAATGAGA GATTCAAATG AGCTTTAAAA
    87001 CAATAGACAA AATAATTCAG CTTAACTTAG ATGAACTTTA CTCTAAGCAC TGCGAAATTA
    87061 ATGATAGCCT TAGTCGGAGT AACATAGTTA AGGTAATAAC AGATTACTTT AACTATCTAT
    87121 TCTCAACTAA TGCTCACTGG AAGGTGTATG GGAAGTTTAA AGTAACTTGC GATGAAACAA
    87181 ACAACCCAGA AGTCTTAACA CAAAATAACA TTCCGCCAAT AGTTTCCGTG CTGTACTGTG
    87241 TCCCTTATAA TACTAAGTAC ACAGAATATG TACCAAAAAA GGTTTGATGT AGTTAACTAA
    87301 AGGACCATCA TGAAATACTT ACTAATAAAA CAGGAAGGTG AAGAAGTAGT TGAGTCAGGT
    87361 GCTGAACTAC ACATCTGTAC AAATGGGAGT TGTAAAGATC TTTGTTGTCG TCCTTCTTGT
    87421 AATTGCAAAA CACCAAGGGT AATTAGAGCA GATGATGGTC ATAAGTTTAA TGTGATTGCT
    87481 GGTGAGGCTT TGATAACAAC TTACGTGAAG CTTGGTCCTA CTGGGAATCT ACTTTATAAT
    87541 GATATGTTGA GCACTAAGTT AGATGGCTAA AACAACTATT GATACACGGG ATAATCGTGA
    87601 GATCATAATG GAAGGTCTAC AGAGTCTCGG AGGTTACCAA AAATCAGCAG GTGATTGGCA
    87661 GATGGTATGC TGTCCATTCC ATCATGAGAA GGTTCCCTCT TGTGGTATCT ATGTTTCACT
    87721 TGTTAAACCT GAGAGTTTAG GTCGCTTTCA CTGCTTTGGT TGCAATAAGA GTGGACAGTG
    87781 GAATGAGTTT GCTACACAAA CTAACTTAAC TCCTATTGCT GAATGGAAGA ACAAGCATGT
    87841 ACAGAACACC GATATTGTAG ATGCTAACAT GGAAGAATCC TTGCTGGGTT CGTCTTCCTT
    87901 AACTGTGAAC GGAATATTGA AGCAGATGGG TTGTCCTGAG GCACAACCTT GGCCCGAACA
    87961 TTTAGACTGG CGTGGTTTTC CAGGTAAAGT TATATCGAGG GCAGGTGGCT ATATTGCACT
    88021 AGATAATTAC ATAGATTCAG TACAACTCGT GTTTATTGTA CGATATGCAG GACAAGTACG
    88081 TGGAGGTGTG AAAGCAGTAT ATGAACGTGT TACTAAAAAC CAACCTGGTT TTATTACCAG
    88141 CCGTGGCCCT TGGGTAAGTA AATATGGACT CTTGTTCCTA GATCAAGCTC GTACCATATT
    88201 ACAAAAACGA GAATACAATT TTGTGTTCCT TGTTGAAGGT CCAAGAGACG CATTAAGATT
    88261 ACTTTGTAAT GGTATACCTG CAGTAGCAGC ACTTGGAGCT GCTACTATGA CTTCTTCCAA
    88321 AGCTTTGATG TTATCTTCCT TGGGGGTTGA TCGAGTTTAT GTCATGCCTG ATAATGATGA
    88381 AGGCGGTAAG ACATTTTGGC GAACAGCTAA AAAAGCATTG ACAGGAATAG TGCCAGCAAA
    88441 ACGAATTTCA CTACCTGAAT CTGATAAGAA AATTGATCCA GGTAATATGT CCCATAAACT
    88501 ACTTGAAGAA CTAGTAGACC TTCTAGTCGA ACGTCATTCA TTTATTAAAC GGAGGACACT
    88561 GATATGAACA TCAGGACTCA AACGGGATTG TATATTATTA TATACTTACT TGCAACTTTT
    88621 ATAATGCACT TGCTACCAGC TACCCCACGA ATAGCTTATA TACTACCACC CGGAATGTTT
    88681 ATGGTGTGGA TGATAGTAGC AAGTACTTCA CATGCCCCCA GTCTTTCTGG AACTGTAAAG
    88741 TTTTATCAGA TAACAACCCG ATGGACTCCA CCTATTGTTG CCGCAACTAT TGCAGCATTA
    88801 GGTGTGTTTG TGTATCTATA TCAATGCTGT GCAGTGTCAG CATATATATT TATCTGTACG
    88861 TACTTTTTTA TTATAGCAAT CAAACTATTT TTCCTCTACA TGGACCTTGT TCCACTTTAC
    88921 TCAAAACCGA TTCTCTAGGA GACTTAGATG GGCCCAAATA TTTCTGATTC CGTTTTCATG
    88981 TCAGACATTT ACGAATTAAA TCCAGTCGGT AGTTCACGCA TTCGTTACAT TGTTACTGGC
    89041 ATAACTCCTG AACTTGTTAC CTTGACGTAT TTGAACCTAA ACCCTTTACA TCTAAGCTAT
    89101 ACAAGTTTTA TTGCTATACA AGTTTTATTG AAATGCTACC AGACAACCTA AAGCAACCTG
    89161 TTGCTCAAGC AATTCATTTA ATTGTACATG GAACTGAGTC AGAATGTTCA ATGTTTTGTC
    89221 AACCAGTTGT TAAGACAATG ACGTATGAAT ATTTACAGCA ATTTTATTCA AAGGCTGAAA
    89281 TTCCTATCCC ATTATGATTC ACCGTGATTC ATTGGGTAAT GAACTACACC CACCTTACAA
    89341 CATGCACGGT GATAATGTTG TATTCATTTA CCCTAATCAA AGACGACTAG CTTATGGAAT
    89401 AGTAACTAGC TTAGCCGATG ACCATGCAGT TATTCAACAT GAACCGTTAG ACGATGGTTC
    89461 GTCTGAAAGC TGTGTTCCTT ATGCAGAACT AACCTTAGAT TATAGGTGGT ATGACTATGC
    89521 GCCGGATGTT GTTATTAACA TTGATCCTTG CTTCCCTCGC GAGTAATGTC AATGCACTAG
    89581 AATGGCTGGC AGTTCCTGAT ACTCCAGTTA GTATTACAAA CCTTGATTTT GATACTTTTA
    89641 AAGCAAACCA TTTGATTGCT TTTGTGTCAA CTTCTACAGA GAGTATAGAC AAGAACATGG
    89701 GTGATCGTGT TTACAACCTT GGTGATTGTG CAACTAAATC TGTAATTGCC ATACCTCTTA
    89761 ATTCAAAAGT AGCATTGTTC TTTCCCTACA AGAAAGATAC AGTTGGAGCA GTATTGATTG
    89821 ATTTTGTCTG TGTTCTCGCT CCACCAACAA GTCCTAAAAA GACCTTTTAA TAAGAGACCG
    89881 TTATGATCAA GCATTTGCTA AGAGGTCGTT CTACATTTGA CTAGATACTT TATCTGGAGG
    89941 TCAAATGATT ACAGTTACAC GCAAAAACTA TTGGGGAAAG AGAGACAGTA TTATTGATGA
    90001 GTTTGAATCA ATTGAACGAC TCTACGACTA TTACAAACTA GTACGTGGCC GTTATGGTCT
    90061 TGAATCCCTT TTCTCCCATA ACCCTTTCGA GTTATACAAA CGCAATTTTA CCTTCCATCG
    90121 CACTGGAGAA CAAAGTTATT TTTATGATAC CCACTGGTGC GAACCTCCAG AGTATTGTAT
    90181 GGTTGTTTAC AATGAAAACA ATATTCGACT CAGCCGTGAA ACTTTATTAG GTATTTTTCG
    90241 TAAATTTGAT AAAAAACATT ACTGTCGCAT GTGGCGCGGT ATGCCAGGAC ATAAAAGGAA
    90301 TTATCGTGGG CATAGTTATC GCCCTATACG TACCTATCAA GAACGGAGAG AATCTAACAA
    90361 TGTACTTGCT GAGGAAGGAG AACCAGTTTG GAGAGCAAGA AGGAATTGGG TTAATCTTCC
    90421 CAACGTATTC GATGACGTAC CCCACTTAGA TCAAAATGAT CGTTGCTGGA AACGCTTTCG
    90481 TAAAACACGT TGGAAATAAG CAATAAAAAG GCTGGTCATC CATTTACACG GAACCAGCCT
    90541 TTTTACTATG AGTTGAAAAA TTTTATGCCG ATACTGCTGA TTCCGCACAG AACTCTTTCA
    90601 CCTTGGCTAG AGGACTATTA GTTGCAATGT ACTTATAGTC AGCAGAAGTC AGTATACCTT
    90661 CTTGACCACG TATCATTGTC ATTATCTGAT CTTCATCCAG ATCAACACCT ACTATGTTCA
    90721 TAGCAAAGCC ACTGATATTT CCAGACTCTT CCTGAGTCAA TTTAGCAACT TCAGGACTGC
    90781 TAGTAGCACT GTTCATCAAT TCTTCGGTTG CCTGTACTGC TGAGTAAACA CGTACAGCTT
    90841 CTTTCTTAGC ATCTTCGCTT TCCATTATTC TCTGAGCTTG TTCTTCATCA ATGAGTCCTA
    90901 TATTGCCACC AGATACCAAG CGTCTGAACA CTGGACTTTT CATCAAGCTT TCCTTTGTTG
    90961 CCTGTGTTGT TAAGTCAACG GGAATCCATG TAACAGGTAT TACCATGATT ACCGATCCGC
    91021 CAAGATTATC AGGCATGCTA ATATTAAGCA CACCACGCGG GTTAGTTCTA TTAATTACCC
    91081 ATACTGAGGA GGAATCTTTA TCAGCTTCAA GAGCTTTCAG TGTTATAAAG GAATGTTTGG
    91141 CCATTTCGTT AGTCCTATAC TTGTGTTAAT TGAGTTGATT GTTTAATATC TTTTAAAATC
    91201 TTGTTGTACT TGATTGTGGT AGTTGCTAGC AGTTGTTCAA TCTTAAAGGT TTTACACTCT
    91261 CCACTATATT GTTCAAGAAA TTCCTCATGA ACATCTTCAT CTGTTAAATA ATGCCACATC
    91321 CAGTTTTTAA ACTGCAGAAT TTTTACGTTC AAAGGATAAA CTGTTTGTGC TTTTTGGGCA
    91381 TATCGTCCAT TAACGAATGG ACTGCACTCC CCTTGTTGTT CATACTTCTT TTTAATGAAG
    91441 TCTATGTATT GCTTCAACAC TATCAGGTAT TTAGCTCTTT CAATAGCCTT TTTCCTTCTT
    91501 AGTGATACAA ACCTAGTAGT GATCTTTTTC TTAGGAAACT TATACATTCT AAGTTCGGCA
    91561 TCTGATATAA ACTTAGTTCC GGTTGTTTTA ACACGATCTA TGTCAAGACA GTGACACGGA
    91621 GTGATTGGTG TATAGTTCTT GCATGTAATA ATCCCACATA TTTTGAACCT ATACCAATCG
    91681 TTATATGGGC ACGTATGAGC TGGCAAAACA TCATAGTCTA TTTTCTTTTG TTTAGGTGGT
    91741 TCTTCTATCA CCTGGTGTTT GTTATTTGGA GTCGACATTT TTTGATATTG TCCTTGATAC
    91801 AATCAAAGTG GTTAGTAGGT GTAAAAAAGG ATGATCCATA GATACCTATA AGACTTGCAT
    91861 CGATCCTATG TTCTACTAGT GGAATTTCTT TATAGAAAGT TTTTAGGTCA TAACAGTGCT
    91921 TGTTAAAAAC ATTTTTCCAT TGTGCTGCTG TTATCCATTC GTGGTGAATA TTGATTGAAC
    91981 ATAAATATCC TAACATAGCA CTTATAATCT CACCTGAGTT ACCTCGCATC ATGCCACGGT
    92041 TCATAAAACG TTCTGCTATT ATGACGTTCG CACCATAATG CTTAACAATA CCATTGACCT
    92101 CTTTCTTGAA ACGTTTAAGT TGTGGTATAA CATCGCAAGT TAAATCAGTT AGTGTGCTTT
    92161 CGATCATACC AGTTTCTAAT ATCTTGTACC GTAAACCAGT ACGTAGGTCG AATTGAGTGA
    92221 CTGCAAATGC AGTATTGTTT TTTCCAGGAT CAAGTGACAT GACCATTAGG GTATCCATTT
    92281 AATGTACTCC GTTTTGATTG TAATCACTAT ATAATTACAA CCGCCATACT TGAAATGGAA
    92341 CTCATGCCCT TTCTTTACAT TTTTTCATAC TGTAAATTGT TGATATACAT TATAAACCCT
    92401 GTGAATTAGA TGATAGAATC AACCTTGCGT GAATTTTCCA GCTACTACTC TGAGTGTATT
    92461 AAACAGGAGA GGGAGGTCGC CCCTTCTAAC CCTGACACAC TCCGGGTCAG CGGCTTTCCT
    92521 TACTGTGGCC TAAGACATGT GTACCAAAGG ATGATACAAC TTCCTTATGT TAATAGTGCA
    92581 GCATCTGATT ATTACACTTC TGTAGGTACA ATTACCCATT TGGTGATACA ACATGCTTTA
    92641 GGTTACGGAA GGAGAATTTA TGGTAATTGG GAGTGTGTAG CCGAAGGTTG CACTGGTCGA
    92701 AGAACATTTT CAAATATAAA TACTTGTCCT ATATGTAGGG AGGTAATGTC TTATAAAGAA
    92761 CTTATTGTTA ACCTGCGAGG TGTTTTTCCC AACCTTTCAC CCTGTCACCT TGATGGTATC
    92821 TATCGTAGCA GAGAAGGATT GTATTATGTA CTCGATTATA AGACAAGCAG CTCAAAGATT
    92881 ATCAAACAAC CTGATATAGA TAGCTACCTA CCTCATATAT ATAATATTGC ACAAATAAAA
    92941 GCCTACTGCG CCCTAGTTGA ACAACGCTTT AGAGTAGAGA TAGCTGGGTG GATATTACAG
    93001 TATGTAGCAC GTGATAATCC TATGAAAATA TATAGGGCGA TAGGTGAGTC GATTACTGAA
    93061 AACGAAAAGG AGTTAATTTT ATCAAAGGTT GAAACATACA GCAATCACTA CGGTATGGTG
    93121 ATGAATTGCA AGGATTATGA CACAATAAAA TATTTAGTGG AGAATAAACC TTGTAAGACA
    93181 CCTGAGCAGT ATCAGGATGA GTATAAGAAG TTTGGAGGTT GTCCTCTGGC TCATATATGC
    93241 TTCGAAAGAA AACGTTTAAT GAAAGAGTTA AATAGAGGGT GGGATGAGAG GGAAGACAAC
    93301 TTTTTGACCT ATATGCGACC CAAGAATTTA AAACTGTAAA TAGATTGCAT AACAATATAT
    93361 CAATGAGGAA TAGTCTGTGG CTAATAAATA TATTCAACCT GTAATACCTA AGAGCGGTTT
    93421 CTCTTTTGTA CTAGCAGGTG CCTTATACAG AAATTTTGGT GGGTATGGAG TGTACATAAA
    93481 GTACAAACGG GGACCACGTT ACAAAATAAC TTTAAAGCAG GTAGGACCAA AGTATTCTTG
    93541 GTATGTTTGT CCTGACCGTG AACTCGTGAT CGTTAAAAAC AGTCAAGACA GTGACGCTTT
    93601 CTATCCATAC GGGGATAGTT TTGATGAGTA CGTTGATCTT AGTTTATACA ATGACAGTGT
    93661 CTGTAAAAAT TTAGGCATTG ATTACATTAT GACTAACTTT GTTCATAATA ATAATGCCTC
    93721 TGCTAACAGA CTGCGTTCAA CAAAGTCTCC CGAAGATAGA ATCCAAGTAA TGTCTGACTC
    93781 AGGTGGTTTG CAACTTGCCC GTGGACTCAA AGGGATTATT AATCCTCGTG ACTTAGTAGA
    93841 GTTTTACAAC CGCAACGTTG ATGCTGGAAT GGTACTTGAC TTGCCATTGT TCTTTAATGA
    93901 TGCTGAGATA CTCAAGAAAG CCGCGTTACA ACAACGAGAA AATACTGATG TTATGATGAA
    93961 GTATAACAAA GGTGTTGACT TAATAAACAT TATACATGGA AGAACTGAGG ATGAGCGTAC
    94021 ACGTTATAGG GATATAGTAG AGGACAAACG CATAGATCGT ATAGCCTTGG GTGGTATGGG
    94081 TAAGTTCAAG CCAGTAGCAG GGTTAAACAT TCTGTATGAC ATTATTGAGG GTCGTCAAGC
    94141 CTATAAACAA CATCACATAC TAGGTGTGTA CTCATCACTT TTGATCCCAC TGTTAGTTAA
    94201 GGTATCTAAT AGTTATACTG ACGTACACAT TACCTGTGAC TCAACTTCGC ATATTCAAAG
    94261 TGCTGTCAAT AAGGCATATC ATCACCAGTT TGATGTTTAC CGAAAGATGG ATCGTGTACC
    94321 AATTGGTGAT CGTAAGTCAA TGAGAAATGC TACTCGATAC TTACCTTGTC AGTGCAAAGT
    94381 ATGTACGACT TTGAAATACA CTGACATGCT TGCCTACGGA GCTAACTCAC ACCTATCAGA
    94441 ATTGTTTGCA GTTCATAACG GAGCAGAAAT GGCCCGTTAT GTAGATTCAC TACAGGACAT
    94501 TTGCCTTAAC AGCTCACCGC ATGTTTATAA CGAAATTGTT AAAAAACAGA TAGGTAATAA
    94561 CTCTGAACTT CAAGAAGCAA TGTACGGACT TGAATTTATT GACATTGTTA ATAAACATGG
    94621 TTTGAAAGCG GCAAAGAAGA AGTACGCACC TTACCTTAAT GACCGAAATG ACCTAATTGA
    94681 GTACGTACCT AAACACTTAG AAGGTTTTGG TTCTCACCAA GAACCTATGA AGTTAAAGAA
    94741 AGCTGAGATA CTAAAAATAC TCAGTTACAT GCACGAGGCA GTAAAAGACG ATTTATGATT
    94801 GTCATAGCTA TTGATATTGA TGGTACAGCA TTGGAGTATC CTGAACGAGT CAACGACTTA
    94861 TTCCTGAGGA AAGATACTGT TATCATCTTA CACACTTGTC GCCCAGAGTT TCTTAGGGAA
    94921 AAGACGGTTA AGGAATTAGC AGATAACGGA ATTTTATATA ATGCCCTTGT AATGGACAAA
    94981 CTTAAAGCAG ATCATTATAT AGACGACAAG AATAGTAATT TTAATCTAAC TAAGTTGGAT
    95041 CTGGTATGAA GAAGATAGTA TTGTATTCAG GAGGACTTGA CTCTTTTTGT CTTGCTCACC
    95101 TTGTTAAACC AGAACTACTG GTTTACTTTA ACATTGGACT TCCTGAACAG CGGATAGAAA
    95161 TAGATCACAT TAAGAAGATG GAGCTTCTAG GCGTATTACC TGCACCTATT GTGTATGACA
    95221 CTCGTTTTCA TCTTGCGGAT ACTAAACTGA AAAATGAAGT TCTTCCATTT AGGAACCTGT
    95281 ACTTCATTAC AGCAGCCTTC TGTTATGGAG ACACTATATA TTTAGGTAAG ACAGCCTCTT
    95341 CAAGAAATCT TGATAAAGAC TCAACATTTG CAGCAAAGGC ACTTGACGTA TTAAAGTATA
    95401 TTAGCCAGGT TCCTGAAAAG AATCCAGAAG GGCTGTTAGT AGAGAACATG CAAATAGTTC
    95461 TACCTTTCGA TAAGAAAACT AAATCAACCT TTTTGGCTGA GTTCTTGAAT AAAGGTGGTA
    95521 ATGGTCATGA CCTATTGTTG ACTAGAAGTT GTTACAGACC CTACGGTCAG GAATGTGGGC
    95581 AGTGTCAGAG TTGCATTAGA AAGTCAATAG CTTTGATTAA CAATGATATA CCTATCGAAG
    95641 GTCTATTTAT AACTGATCCT ACTGAATTTT ACTACAAACA GTACGATGAT GTGCTAGCAA
    95701 TAGGTAATCC CTTGGTTATA GAGGAGGTTG CCTCAGCAAT AGCTAAAGTA TGGTAAAAGA
    95761 TGTTAATTTT ATTATACATT TAGTATTATT ATAGGAACAC CGAAATGGCT GAAATACCCG
    95821 ATACTAGAAC AAAACGACCT TTCCCGAAAA CTAAACGAGC AGAAGCTGGG TTGAGTTGTT
    95881 TTAAAATATT GAAAGCAACT CCACCTTATG TAAAGAACAA GGCACGTGAC GAGCTAGTTG
    95941 TAAAACAGTT ACGAACAGTT TGGACGAAAG GTGGACTAAG GGCAGTTAGA GCAGTTGCTG
    96001 TAAATATGAC ACTTCGAAAT CCAACACCTC ATGTAGTTAC AGTAATCGGA TTGGATGCCA
    96061 AGTCTAACCC TACAACAAGG TTGAGGAAAA ATCAGATACC AAAAATAAGT AAGCAGAAGC
    96121 GAGTTCAAAT TGACTGCGAT TGCGCTGACT ACCTTTATAC ATGGGAAGTA GCTTTATGGA
    96181 CTTATGGTGC AGCAAAAATC CGTAGATCAA ATGGAGAGCA TCCTGAAGTA AAAAATCCGG
    96241 GGCTAGTACC AGGTTGCTGT AAACATCTTA CAGCTGTTCT TAAACTTATC AGAGAAAACG
    96301 AACTTTAGAT TATGGTTAAA CATGTTGAGT GCGAAGAACT TCCGGTATTG ACTTTAGAGG
    96361 TAGAGCCTAA CCTCACTATC GAAAATCTTA CAGGAGGTCA AATACAAGAA ATTCTTGATC
    96421 TCCTTATACT ACAAGCACTT ACTCCAATAG TGACTAACAC TAACATCTTT GACATTCAAA
    96481 TAGCCTACAT TTTAGGTCTT GTCACAAAAA ATCGTAAACG CAAACTATCC GCTCTACCTC
    96541 GTGATGAGTT CATATCAATA CTTTGCCAAT ACCTTACTAC AAAAGATGTT GACAAGAAAA
    96601 TCCAATTACT TGAGTTAGCA AAGATTGAAC GGGGTTTCCT GTATAACTTT GTGGTAAATG
    96661 TTTTAAAGTC ATTAGAAGGT TTCCTTGATC TGTACCAACA AAGCTTAATC TGCGCTGATA
    96721 GTGCTGAATC ACTTAGACTT GAACAAAAGC TTATTGTTAA GTCAAAAGCA ATAGGTTGTA
    96781 AGGTGGATAA GGTTTTTTGC ATGTACAACC AAAGTAGAGA TTACTTAGAA CTTGCCTATA
    96841 AATTCCGTAA CGTTATTGTT AGTAATTATA GTAAGTTTGC ATACAAACAA GCTAAAATCT
    96901 TTTGCGCTTC TAAATCTAAA AACTTTGACT TCCAAGACGT GTGGCACAAT TTTTTAACGG
    96961 CAATCACGAA AGCTATAGAT AAGTATGATT GTTCTAAAGG AGCACTAACA TCATATATTA
    97021 AATGGTGGAT ACTCAATGCT CAAACATCTG TATCTAGTCA GCATGGTCAT GAATATGGCC
    97081 TAGCCTATCT AATACCTCAA GTTCAACGTA AGTCGTTGGC TATGAAAGAG TCAAAAGGTA
    97141 GTGTAAACTT TGGTGTTAGC CTCGACGACA TATTAAACGG ATCAAACTCA GAAGTATTAC
    97201 TACAGAACTA TGTTACCTCT GACTCAGGTC TTGACGGTAG TATAGAACAG GATGAAGAGG
    97261 CAGAAATATT TAAGTACCTT GTTAAGCGAG CTGATCTTAA CGGTGGACTT GCTAGACTGT
    97321 ACCTTGATAT AGCAGAGTAC TTTAGCAAGA AAGAAAAACG CAAGATGGTA CAGATAATGA
    97381 AAGAGCAGGG AACATCTGAA TAAATGTAAA CTGTAAATGA TTCATGTACA AACATTATCG
    97441 GACACTTTAA TACTAAACTA TACTCATGAT AGGAAAAAAG TTTAAGACTC GTAACTGTGG
    97501 TTATGTTACT GTACTGAGAC ACGTTGAAAC TGGAAAGTTG TTAGTACAAT TTAACGATGG
    97561 TACTAAAGTA ACTGTCTTTA AAGGAAATCT GATAAGAGGT GAAGTTAAAA ATCCAAATAT
    97621 GCCAGCTATC TCTAGAGTAG GGTTTATAGG AGTTGGAAAG TATAATCTCT CTGATAAAGA
    97681 GACATTGAGA ATTTATCATG TTTGGCGTAT GATGTTAAGA AGGTGTTATG ATGCTAAAAC
    97741 ACAAGAGAGG AATCCTACCT ACATAGGTTG TAGCGTTGCA AAAAGGTGGC ATTGCTTTCA
    97801 GAACTTCGCA GCTGATTATG AACAAATGAT TGGTTATGGA AATATAGGAT GGCACCTAGA
    97861 TAAAGATATA CTAAAACGTG GGAACAAAGT GTACAGTAAA CGTACATGTT GTTTAGTACC
    97921 ACAAAATATA AACAAAGTAT TAACAAGTAA TAATATTAAT AGAGGTAATT TACCCATTGG
    97981 TGTACGTTTA GGCAGACATG GATTGTATGT TGCTGTATGT TGTATTAAAG AAAAGCAAGT
    98041 TAAACTAGGA AGATTTTCAT CTAAAGTTGC TGCTTTTAAC GTATATAAAC TGGAAAAAGA
    98101 GAAAGAGTTA AAAAGAATTG CAAAACAGTA CAAAACCCAA ATAGACCCAA AAGTCTACTT
    98161 AACCTTATTT AACTATAAGG TTAAAATAAC CGATTAATTA ACTTGGAGAC ACTATAGTGA
    98221 AGATTGACGA TGCGAAACCG AAGGTAGGTA AGGAGTCAGT GCGTCTTAAC GACATACTGG
    98281 ATATGGTAAA GTTACCTGCT GGTAAGTGGA TAACTGTTAG ACTGTTGGAT GTTAGCATAC
    98341 TGGCAGTTAG ACAACACTGG ATTAACATTG CGGCAGGTAA AGAAAAACGC GAAGTCTCAA
    98401 TACCTAAGCT GTGCATATCG TTTGATCCTG AAACTGAAAA AGACAAACCA GATATTCACT
    98461 GCCCTTACTG TGACATTAAA GAAGGCTCAG TCTTTTATCT GGCAAATGTT TTAGTGCGGC
    98521 AACTTCAGGA AGACGAACCT GCAAAGAAGC CTAAGCAAAC AGCGACTGAA ACCAAAACAG
    98581 GTGTTAAAGA TCCTGGAAGT AAAAGCTGGA CGCCAGTTCA GGTATTGCGT ATCACTGGAA
    98641 CTTTGATGAA AAAGATTCAG GGTCTAAAAG AACTGAATAA GCACAAAGTA AAAGGTGAAA
    98701 CAAAACGTTT TCCAGTTGCT CATTCAAAAT ATGGTGTTGA CCTCGACATT AAACACGATC
    98761 CTAACGCCAA AGGTGCTGAG CAATATCAGG TTAACCTTGG TGAAAAAGTT GCACTGGATG
    98821 ACGATGAATT AAAATATCTT GTTCATGCAC TTGATGAATC CATTCTTGAT GAAATGGGTC
    98881 GTGAAACTGA AAAAGAAGCG AATGCCGAAG TCAAACGCAT GGAAATCATT GGTGACAAGG
    98941 ACGAAGATGA CGATGACGAC GATGGTGACC TTTTAGGCAA GAAAGGCAAG AAAGGTAAAC
    99001 CAACGGCCAA GAAGTCATCA AAGAAAGTTG TTGCTGATGA AGACGAGGAC GATGAGGACG
    99061 ATGAGGACGA ACCACCTAAA CGTAGCAAGA AAGCGCCGCC TAAAAAGTCA AAGAAAGTCG
    99121 TAGATGACGA TGATGAAGAC GACGATGAAG ACGACGAGGA TGAAGACGAG GACGAGGATG
    99181 ATGAGGACGA TTCAGATGAT GGCGATGAGG ATGAGGATGA AGATGAGGAC GAAGATGATG
    99241 AAGATGAGCC ACCCAAAAAG TCCTCTAAAC GTCCTGCAGG AAAGTCAAAG GCGCCAGCTA
    99301 AGAAAGCTCG TAAGCCGGTA GATGACGACG ATGACGAGGA CGATGATGAT GAGGACGATG
    99361 ACGAGGATGA TGAGGACGAA CCACCTAAAC GTGGTGCCAA AAAGCCTGCC TCAAAAGCCA
    99421 AGTCAAAAGC CCCGGCAAGA TCAAAACGGA AGTCAATAGA GGATGAGGAC GATGATGAGG
    99481 ACGATGACGA TGAGGACGAT GAGCCACCTA AACGTGGTGC CAAAAAGCCA GCATCAAAGT
    99541 CTAAGGCAAA GGCTCCTGCA AAGAAGTCAA AACGTAAATC ATCTGATGAC GATGACGAGG
    99601 ACGAGGACGA TGTTCCTTTC TAACCTTTAA CAACTTTATC AACTAATTGG GGGAACTTAG
    99661 TTCCCCTTCA CTTATGAGAA AGAATATGGT TACTAAAACG CGCACTACTA CACGTAGGGC
    99721 AAAGAAAGAA GTTGAAGAAC CTGTACGTAA AACACGGCGT GCTAAAACAG AAGAAAAGCC
    99781 AGCACGTAAA AAACGTGTGG TAAAAGAAAA AGTACCGGCT AAACGTAGAT CGAAGGCAGA
    99841 ACCAGATATA GAAGGAGTTA AGCAAACAGG TCGTAGCAAA CGTGCGCCTA AACAGAAAAT
    99901 AGAAGAAAAG TCTAAACGCC GGTCACGTAA AGAAACGATT GAAGCGAGTG AAGTTGACGA
    99961 ACCTACACTA AAGGTGTTTA ATCCCTTGGC TAACATTGAT AATGACCTGG ATAATCTGGA
   100021 AAAATCGTAT GCACTCACTG GTACTTCAAT GTTGCCAGGT GAGAAACGAC AAACAACGGG
   100081 GTTGTTGTGT CTTGACCTAG TTTTGGGTGG CGGTATTGTT CCAGGATGGT ATACTACATT
   100141 TGGCCCAGAA CAATCATGCA AGTCAACACT GACAATGTGG ATGCTGTCTG CTTGTGTTGA
   100201 AACAGATATT CCTGTTAAGG CTATGTGGGA CTACGAAGGC AGTTGTCAAG GTGATTATCT
   100261 TGAACAGATG ATGAAAACGT ATGGACTTAC TGTTCCACTT GAACAAGTGT TAGGTGTTCG
   100321 CAATCCAAAG ACTCAGCAAT GGGAAGTTAA ACCACTTGTT CGCCCTTACA ATGAAATTAC
   100381 AGGAGAAAAG TTTTTTGATT ATCTTGCTAA ACTAGAACGT TTACTTCCTG ATAAGAAGTT
   100441 GATGGGAGAT CAATGGTATT ACGTTTATGA AAATACCAAA CCAAATAAAG CGCTAGTCGG
   100501 TGATCGTTAC GATAAGAAGT TTTTCTCAAA GACAGGACAG TTAAGGGTTC CAGCTAAAGA
   100561 TGGAAAACTG CAAGCCCTGA TTTTACTTGA TAGCTATCCA GCAATGTTGC CTGAGAAGCA
   100621 AGACGTTGAT GATCCCGGAT CTTCTATGGC AGTTCAAGCG CGTATGTTTG CTGACCAACT
   100681 AAAGCGTGTT AAAGGCCGTA TGCGCTCAAA ACGTATTGCA GTTCTAGGTG TCAACCAGTT
   100741 GCGTAAAGTA CCCATGGTGA TGTTCGGTAA TCCCGAGCAA GAGCCTTGTG GTGAGGCCTT
   100801 AAAATTCTTT TCTGACTGTC GATTGAAAGT AACACCAAGA GCCTTGAGTG GTGTTCCTGT
   100861 AAATGGATTT AAAGGAAAAG GAATGATAAT GGAAGAAGAT AGCGTTACAC ATGATGGAAC
   100921 AGACAAGTAT CGTTTTATTC ACGTAAAAGC TATCAAGAAC AAATTGAGTA TTCCTTACCT
   100981 TGAATCCTGG CTCAGACTTT GGATTGAGGA CGCAACGGGT GAAGCTCGTG GATTTGATCC
   101041 TGTATGGGAC TGCTTCTATT ATCTAAAACA AACAGGACAG TTGAAAGGTG ATGGAAAGAA
   101101 AATGACCCTT GAACTTGTTA AAGGTCCAAC GTTCAAAAAA TCCTTGACCT GGAGAGGGTT
   101161 CAAACTCCTT ATTCTAGGCA ATGCTAAAGA ACGTAAAGAA ACCTGTATAG CACTAGGTGC
   101221 TTCAAAACCA TTTAACCTAA GAGAATTTTG TAGGAATCAA ATGGACAAAG GAATAGGACT
   101281 TGATCTATAC ATGGCAAATA AAAGTAACGT AAACAAAGAT AAAGATAGTG AGGAGCCAGA
   101341 AGTTAATGAG AACGGCAGCG ACGATGACTA AAACTGATGG GGGTAGAAAG CTCTATCCCC
   101401 ATCAAGTACG GGCAATGAAA GAACTTCGTA AACGACCAAA TGTAGAGATA CCTGTAATAC
   101461 CTACTTATGT AGGCAGTTTA CGTAATTACT TACCATATAA GAGGTTTGCC TTTTCTGTTA
   101521 TAACACGGGA ACAACATCCA ACTTATACAG TGGTAACCGT ACAAGGTGTT AATGAATGTA
   101581 ATGGAAACTT GTTCTATGTT TTCTGCAGGT CCTTTCAGGC CGAGCATCGA ATAGTAGAAT
   101641 TTTTTAAAAA CCATAAAGGG CAACTTGTTG GGGAGTACGA ATTATGACAG AGGACAAACT
   101701 TAAAACCCTT GATGTTATGA TTGACATAGA AACATTGGGT GTTGGTCAGG ATTCAGCTGT
   101761 ATTATCAATT GCAGCAGTTC AGTTTAATCG TACCGATATA TATGACTGCC CCAACTTATC
   101821 AATTACTGAG GAGCAACAAG GACGTGATAC AGAAAAGTAC CCAAGTAAGT TCTATAAACC
   101881 TATATCACTT CTTAACTGTT TAGCTCTAGG TTGTGTTATT GATCCTAGTA CAGCAAAGTT
   101941 CTGGGAATGT CAAGAAAATA AGGAACAGTT AGGAAATTCC TTAGTATGTA ACGATAGTGT
   102001 ATATACTGTA TTGTCTCAAC TTAAAACTTA CCTCGATGGC CATTGCTATC AAAACATCTG
   102061 GGCCAAAAGT CCAACCTTTG ATATTTCAAT CTTACGCTCC CTTGGACAGC GTGTTGGCGT
   102121 CGACCTTGGC ATTGACTTCC GTAAAGAACG TGACGTTCGT ACTGAGATTA GTGATTACCC
   102181 TAGATTTGAC GTTAGAGAAA TTTCTAAACA GTTAAAGGTT GTTGATAGTC ATAATACAAT
   102241 GCTTGGACTT CACCACCCAC TGTATGATTG CATAATTCAA ATACAAGCCA TTCAGGAAGT
   102301 CTATGCACTG AAACGGCATC CTGTTGTTGT TCCACTATCT AAGGAACAGT ATGAAAAAGA
   102361 AAAGGTGTCG TGATGGACAA ACCACCTAAT AAAACCTTAA GGGACATGCT ATTAGAGCTT
   102421 ACTGATATGA CTCCAAAAGA GTCAGGTATG TTTAGGGATA TATTTTCTAA TTATACTGCC
   102481 TTAGAAATAG AAAATATGAA AGGAAATCTG GATAGACTAT TTAACCCTAC TATTTTGGAA
   102541 CCAGGAATAG AAACTATCTT ACCTCTTGAT AGAGAACATT GTGGTATTAA CTCAAGATTT
   102601 AAGGCTCAAA GAGAACTTGA CATTGTTAAT ATGCAAAATG AAATACTTGC GGAACTTAAT
   102661 GAGTTAAAGT CTTTAATAGA GGATTTAAAA AAAGAATATT ATGTATTAAT CTTTTTAGTT
   102721 AATGAATATT ATTAAAAATT TTAAAGCTTA TAACTAAACG ATAAACCTTG TTTGTAGTCT
   102781 GACTCCCAAA TAACAACAAG GTTGTAGCCA AGTGATTTGA TATAGTCTTC TCTATCTAAA
   102841 GTTTCCTTAT ACAGCTGTTT AGTAGTTTTA TTGTTGTGGG GATGAGGTCT AGCATAAGGT
   102901 TTATACTTAG ACGGGTCACC ATGCCACCTA GAACCATGAA ATTCAAAAAT AGTATTTGAC
   102961 CGTGCATGAT AACCATCTAC ACGTAATCTA GTTCCAGGTA TGGTGTATTC ACCACCATTA
   103021 AGTGCGTGCT GCACATTTTT AAGGCGATGC GAATACACGT ATTTATTTAA CCATGTTATC
   103081 GCTAACATAG ACTTTGGACC TTTACTACAT TGAAAGCATC CAAATCCATT TAGGTGTGAA
   103141 CTATATCGTT GGGTAAACTC CCCATGTATT TTACAAATGA TGATTACTTT TTTACCCCGT
   103201 ACATAATTTA ATTTTGAATA GTCGTAAGTA TCACCATGTA CGGCCTTAAC CCTTTCTATG
   103261 TACATTTCAT TTGTAAAGGG TGTTGGCCTA CCTGTTCGAC GAGAGTTAGC ACACTTATGA
   103321 CAACCATTAC CTTCTAAGTG TGACCTAAAA CTTTGTAAAA ATGCACCATG TTTCTTGCAT
   103381 ACAATAGTAA CTTTCTTATT AACTCTATTC TCCATATTAA CTAAAGAATA GTTATATTTA
   103441 GAACCATGAA TTGCTCTTGC ACGTTTTTTA AAGTCAAGTG TAGAAACTCT TATTCTTGAC
   103501 ATTGTTGATA CTCCAGTTAA GTAATTGAGT ACGATATAAA GCTGGTTATG TAACTGGCAT
   103561 AACCTGGGTG TCGACTCCCA CTTCATATCG TACACTGTAA AATTATTATA TTTAAAAGAG
   103621 GATTTATATG ACAAAGAAAA AGAACTATGA AGGTAGAGTT TTACTTTGTG ATGGGAACAA
   103681 TATGCTGTTC AGGGGCCATT TCGCAACTCC TAAATTAACC AACCATGAAG GGTTTGTAAC
   103741 TTCAGGTATT AAAGGATTCT TCAACATTTT GATTGCTGAC CTATACAAGG TAGACCCAAC
   103801 TCATGTTGTA ATTGCATTTG ATCTAGGTGG TGGTAAAAAT TGGAGAAAAG AACTTTACCC
   103861 TGAATATAAA GCAAATCGAG GAAAGAACAA AGATAATCCT GAATATCTTG CTGCCATTGC
   103921 CCAAATAAAA CCTCTACGCA AACTACTTCG TGCTACTGGA TTTAGAGTTA GTGGAGTACG
   103981 TGGTGAAGAA GCCGATGACA TTATTGGTAC CTTAGCAGTT AATTTTAGTA AGGAAAATTT
   104041 TCATGTAGTA ATTAATTCTA AAGATAAGGA TCTAGCACAA CTCGTTAACC AAGATGTTAA
   104101 TATGATGGTA TCTGAATCAA GAGCATTTCT TAATGAAAAA GGAATTATCA AAAAGTATGG
   104161 TGTTCATCCA AGCCAAATAA TTGACTTTCT AGCTTTACAA GGGGACAAGG CCGACAACAT
   104221 ACCTGGTATC CACAAAGTTG GTGAGAAGAC AGCTGCTAAG CTTCTTGCAC AATATAAAAC
   104281 ACTGAAACGT ATCATCAAGT ACAAAGAAGA GTTAACACCG GCAATGCTTG CCAATCTTGA
   104341 AGCTGTTGAG GATATGTTTC CACTCACTAA GAAGTTGTTA AAGATACGTA CTGATTTACG
   104401 ACTTAAAACA ACTATTGAGT CAGCAAAAGT TCCAGGTCGT GTTGCTGATA AAGTAACCTT
   104461 CAATGAAATG TGCGAGGATC TTAATTTGAT ACAGACTCGT CCTCAAATAA TTCGTGTCCT
   104521 AAAAGGGAGA TAGTGATGAC AACTAAAACT GGAATAAACT TGGAGTTAGA AAAGAAGTTG
   104581 CTGCACCGAC CCCATGTTAG TAATACAGAG GCATTATTGG CAGCAATTTC CTTAACAGCT
   104641 CGTACAACCT TGGAAAAAGA CTTTCCAGAG TTATTACCAC TTAACTATTT CACTAGCAAG
   104701 GAAGAGGAGG AACAGAATGG CAAATGACTT AATACCTTTT GTACCAGACT ATACTAACCT
   104761 TGAGTTCGAA TTGCTTTTAG CAAAACGAGG TCTAGCTGCA GCTATTGAAC AGAGTCAAAA
   104821 TATGCTGGCT GATATACAAG GAGAGTTAAA TAAGTTTACA GTTGAAATGG ATTCCATTTT
   104881 TAAGTCAGAG GCAGCTTTTC TTAACAAGGT TCGACAGGAT TTGCTACAGA AGCAATTGGA
   104941 GCGTCGTGAA TCCGGAGTAG AGCTAGATCT TGATGAAGCA ATGAAGAACG CGGAGTTCCG
   105001 TTCTCGCCTT GAACAGAATA GGCAGCACAA TGCCAATCTT TCAAAGAAAA AGGTTAAGCG
   105061 TAAATCTGCT GGTGTTGTAC GTTTGTATAG AAAGATTGCA GCACGAACTC ACTCTGATAA
   105121 GACTAAGGAT AAAATGCTTA TTCAGTTGTT CACGATAGCA CGTGAAGCTT ATGACTTAAA
   105181 TAATTATGCC CGTCTTGAAA AAGTATGGTT CTGTATTAGT CGCAATATGA CTTGGAACGT
   105241 GGTACTACTT GAAGAGGAGG TAAAGAAGTT ACAGTATGAC CATAACAATG TGAATAACAC
   105301 ATTACAAGAA GTAATTAATT CTGAACCTTT TGCAATGCTA CGTGACTACC GTTCAAAGAT
   105361 ACCATTTTTA GTTGATAGGT CAAAACAAGG CTATTTACAA ATGGTACGCA AACAGATAGG
   105421 GGAAATTGTA CAGAAACTCC GTGTACTAGA CCCAGTAAAT TATCCACCAC CTCCTCCTGT
   105481 CTTCGAAGTC AAGTTCACAG TCTTGACTTC AAAAATGACT TTTACAAAAC TGTAAATGGG
   105541 TTGTATAACA ATAAAAACAA TTCTTTAATT ATTTGACTAA TGAGTATTTA TTATGGACAA
   105601 CAAACGTTTA ATCCCAGTAC CCAAATACAC TAACCTAAAT CGGTTAAGGG ACTTGATCAA
   105661 CAGTATTGCG GTTACAATAG AAGACTTATT ACTTGCTTCT GGCGCTGTTC CTATTCAAGA
   105721 CTATAATCAC GACGACATTT ATCGTCAAGC GCGACCCTTG GCTATACGTA AGTACACGTA
   105781 CCCTCAGGCA AGGATTGAAC TTCAACCCGT CTTTATAAGT GAACGAAAAT GAGAAAAGAT
   105841 AGATTAATAC ATGTCCCAGC TTCCTCATCA CCAGATGATA ATCTGGATGA TTGTTTTCTA
   105901 GTAATGGCAG GAACTATTGA GGATTCAATT ATATCGGCCA GGGCAATTCC AGGTAAAGAT
   105961 TATTCAATAC TTGACTTATA TAAACTTGCA GAGCCCTTTG TTCTACATAA GTTTAAACAA
   106021 CCTTCTTCAA CGATGGCTAT TACTAGAGGC TGGATTGATC CTGAATATGC TGAGAAGCAA
   106081 CAACGAGGGG TTGATGCAAT GGAAGCTTCT ACGTGGAAAG CTAAATTAGC TAAGGAGACA
   106141 AAGAAGAAGG GTAAGAAAGT AAACTGTAAA TAACAAATAT AAAATAGGTG AGAGTAGTGA
   106201 CTAATACCTT TATTTTAATT TTAATATTTT TGTTTTTAGT AAAACACTTC ATAGCTGATT
   106261 TTCTGTTACA AACACCTTAT CAGTTTCAAA ATAAGCATAT ATGGATGCAC CCAGGAGGAA
   106321 TAATTCATGC CTCCCTGCAC ATAGGTGCAA CCTTGATGAT ATTAGGTCCA TTATGCGGCT
   106381 TCACTTTCGA TGTTATACTA CTTTCTATTC TTGAAGGTAT ATTACATTAC GTGATAGATT
   106441 GGGGGAAAAC TAACCTCAAT ATCAAATATA ACTTACAATA TAATAACTCA CAGTTCTGGT
   106501 ATATGTTAGG CTTAGATCAA CTATTGCATC AACTTACATA CGTTGCAATA ATTTATATTT
   106561 TAATGTAGAG TGGCGTTATG CCCAAGAAAA AAGGTTTTAC TCATGAAAGT CAAGACATTG
   106621 TAACCGTGGA GTGGTATACA CCATCCTGGA TTTTTGAATG TCTTGGTATT GATTTTAATT
   106681 TAGACCCATG CCACCCTAAA AAACGTTTAC CTTGGATACC TGTTAAACAC GTTTATACCA
   106741 TAAAAGACAA CGGTCTTGTT AAACCTTGGA GTGGTCGTGT ATGGTTAAAT CCACCTTATA
   106801 GTAATCAAAC AGGAACATGG TTAGCAAAGA TGCACCATCA TCGCAATGGA ATTGCTCTTG
   106861 TATTTTCTCG TACTGATTGT CAGTGGTACC ATGATTACAT AGCAACTTCA GATGCAATAC
   106921 TATTCTTAGA AGGACGCGTT CAATTTGTTG ATGAACGTGG TAAAAGGCGT GGTAGTGGTT
   106981 CAGGTTGTGG TTCTCTATTA GCAGCATGGG GATCTTCAAA TGTTCGTGCC TTAAGAGGTA
   107041 TGAAAAAATT CGATTTTGGT CATTTAGTTG AAATTTAAAG GACGGCCTAT GTTAAATGCA
   107101 GTAGTAGCAT CTGATTTTCA TATTGGAGGT ATGAAGAAGG TTTTACGCGA CCCTTTAGCA
   107161 TATCAGATTA GGGAGATAGA TAAGGTTTAT AAGTATGCAC TATCAAACTC ATTAGAGCAT
   107221 GTGTTTGTTC CTGGCGACTT GTGTCATACT CCTAACATGA GCGATGAAGA ACTGCTAGCA
   107281 ATACTTACGC TACTTTTGAC TTACGATGAT TCGATAAATA CTTATTATAC CTTAGGTAAC
   107341 CATGATGTTG AATCTGTCAA AACAAGTAGT TTAGATGTTT TGGCCGCGAT AGCTGGAATG
   107401 GGGTTTTTCA AACGCTTTCA TGTATTTAAA CAACCTTATG TAAAAAAGAT TGATGGTGTT
   107461 TACGTAGCAT TTATGCCTTT TCCTCACATG GAAGTTCCTG TGTGTAAGCG TCCTCCACTA
   107521 GTGTTTGCTC ATATTGAAAC ACCTGGGGCT ATTGGAGATA ATGGTAAACC TTTGAAGTCA
   107581 AAGGAAGATC AATTTGTTAG GCAAGAAGGA GATTTTATAA TTTCAGGTCA TATTCACCTA
   107641 CATCAATACC TGAAAAAGAA ACGCTTCTTA TACGTTGGTT CTTTATATCA AACTAACTTT
   107701 GGAGAACAGT TACCAAAAGG TTTTCTTGAT ATTGAGGCAC GTTATTCAAA TGGAAAACTT
   107761 GTAGTTGATT ACGAACAAGT AAATAGTAAA CCAAACTTCG TACTTGAAAC TAAAGTAATT
   107821 GAATCAAATG AAGATTGGGA ACAGTTGAGC GATAGTCAAC AGGTACGTTA TAAGATACTT
   107881 GTTAAAGAAG GTCTTGTTGT ACCAAAGAAA GTCACAGAAC AGTTAAAAAA TATCTGTTCA
   107941 GTAACAGGTA TTGCGAAAAC AAAGGTAAGC ACTGATGATG TTGCACAAAC AGTTGGAACA
   108001 ACAGTGCAAA ACCTACCAAC TTTAAAAATT ACAACTGGGT TAAAACAATA TTTAACCCAT
   108061 GCAGGTCATG ACCCAGAGAA TGTTGTTCGT GCTCAACGAT TAGCAAAAGA AGTAGCACGT
   108121 TCCTTAGGTT TAATGAAGTA AACAGTTTTA CCTTCAACTG TACGATTCCG ATTTATCTAC
   108181 CGTTGAAGTT TACCCAAAGG GGCTTTAACA TCTAAATGGT GTTCCTCATT GCACTAGTAC
   108241 TCTAAGGCCC CTTTTTTTAA TAGTCCCCGC TTCATCCTCT ACATCATAAT TTCTTCAAAC
   108301 AATCCCAAAC GAAAACTGTA AATAAAAGGT CTAACAATAA CTCAAAACTA ATGAGGGACG
   108361 TATGGACAAT AAATACAAGT GGTATTGTGC CGTTGCTATA ACAGCAATCA TCATGCTTGG
   108421 CTTTTACTTC ACCATTGACA ATGTACTTAA TCGTATGGAA AAAATGCAGG AAGTATCACG
   108481 CCAAGTTATC GAAAAATAAA TTAAACTAAT GGGTAAACAT CATGGTAGTA GAAACAGTTG
   108541 GCTCAATATT TTCAGCCGTA ATTTACTTCG CACCTTCAAT CGTAGCCTAC AACAACTGTA
   108601 GGTACAAATT TAAACCAATC TTCTGGCTAA ACCTATTAAC AGGTTGGACA GGTATAGGTT
   108661 GGGTTGTTGC ACTTGTGTGG TCAATAAAAC CCGACCTGTT CGACAACGAA AGCAATTATC
   108721 ACTAACCTTA TAGGAGACAC TACGTGTACG TACTACAACT TGCCAAACTA GCTCAACTGC
   108781 TAGCAGACGG GCAACAACCA TTAGAAGTCA TTGCCCGATC AGATAACATA CAGGATTTAA
   108841 TTCTATTAGT TCATACCGAA CTACTTGACT TTCCTATAGT GTCAGACACA CCGGCAACAG
   108901 CAGTTCCTCA GGATCGTTGG ACTGAACTCA ATATTGTTTC AGAAACAGAT TCAATACCTA
   108961 TTGCACGTTA CTACAAGAAA GGTAGTCCAC TATTTGATTA TGCTGCTCCA CCTGATGATA
   109021 AGGATTGGTT AGCATTAAAC ATAATTATTA ACATGACTAC ACTCGAGCAG AGAGTTAGGG
   109081 AAGTGCAAGA AGCCGTACGA CGTAAGACAA TCTTTGAATG GAACTCACTG ATCGAAAATA
   109141 CTATTGATGT AACGGTGAGA CAATGAACGT AACACTATTA CCACCTAACA TTATAGGTGA
   109201 TCCTGAAGTT GTTGCAATGA TACAGGCCTT TTATTCAAGG TCTAACATGA CTATCGCTAA
   109261 TCGTTTAAGG GAGTTGGGTG ATAATCTTCC AACCATAAAA GAGTCTTTAG CACGTCATTA
   109321 CATTGGTTAT GGCCATGATA GCATAGGTGA TTGCGGCAAT GTAGCCGTAT TCTTTGAAGG
   109381 TGTATCAATG TTGTTCGCCA AGGCTTTGGA GGACAACCCA CTTTTTAATG GGCAAGAAAC
   109441 ATCAACACGT TTTATATCCT TTGCTCACGC CAAGTTTATT CATCCACTAG AAGTAGGTAC
   109501 TTCCACTGTT TTAAAGGATG TTGAACATAG CTGGTTGGAA TTTTATAAAA GTCGTGTTGA
   109561 CAAAGTTATT TTCAGACTGC GTCAACAGTT TCCTTATATT GAATACCCTA GTTATACTTT
   109621 TAAGGTATGG GATACTTCAG TTCAGGCACG TGCCTTTGAT ATAATGCGAG CTTTCTTGCC
   109681 TGCCGGAATA ACTACGCAAC TCAGCTTTTA TGGTTCACTA CGCACCCTTA GGGAGGCACT
   109741 TTCTATGTTG AGTAATCATC CACTAGAAGA AATTTCTCAA GGTTCGATAG TGGCCTTACG
   109801 TCAACTAAAA GAGCAATATC CCTTTGCTTT TAAGAGTGAG AAGTTTGATT ATCAAGCTAC
   109861 AAAGTGGTTA AAAGATCATG CTCTAAGAAC TTTTTACAGC GATACTTCTT TGTCCCTACT
   109921 TGGGTTTGTT AAAGACTTGT ACCAGAGTGA AACAGTTGTC TCAGATGATA CTTATATGCT
   109981 AAACTCCACC TGGTCACTTA AAGAACTTAA GCAATTAAAG TTGCGGTGGG ATTTAATACG
   110041 TGAAAAAGGT CCTGTGATTG ATGGGCCAGT TTATTTCCCT CGTCACTTAC TTGAAATGTT
   110101 GTCAGATCGT CCTAAGGGAT TTAAAGTTCC TTTCCATATT GGACAGTATG GAAGATTCAA
   110161 AATGTCCTTT ATGTTGGACT TTGGTTCTTT TCGAGATATA CAACGCCATA GAAACAGTAA
   110221 TATGTCATTA CCTATCCTCA CTAATGAGTA CGGTATTCAT CCTTGGTATC TGCAACAGTT
   110281 AAATGCACTT GATCCAGTGA TATATCAAGA GGCAATCAAC CTTATTAATT CTAACTGGTT
   110341 GACTATAAAC GATCTTGGTC CTATGTCAAT GGAGGAATTA GTAGAGTTGC AATATGTACA
   110401 ACCAATGGGG ATGATGGTTC CGGTTGAAAT AAGTCTAGCT CTGGATGAAA TGTTCTACAT
   110461 TGCTGAACTA CGATCTTCAA AGACAGTGCA CCCTACATTG CGTCCTATCG CTCAATTCAT
   110521 AGGTAGGCAT TTACAGATAT TGGGATTTAA GGTTTACATG GATGAAGGCC CTGATGGTTT
   110581 TGTACCATAC AGGGGGAAAC AAACAATTAC TAGGGTAAGT TAATGTGGGA GACTTCACTG
   110641 ATTTAATAAT AAATCTATTT ATAGTAGCTT TCATCTGCTG GGTAATTTAC TGTTCAGCAG
   110701 GCGGAGATAG TCATTAATAT TTAAGGAGAA AAAATGAGTT CCATTGAACA TTTATCCGGT
   110761 CTTATGTTAA AACGGTTTGA GCAGATAGTT ACAGCATTAG AAGGGTTGGA GTTAGAAGAA
   110821 ATAGAAGAAT ATGAGGAAGA TAGAGGATTA CTTCCTATAT TTGACATAGG AATTACCCAT
   110881 TCTTGTTTAG AGGGTGATGG AATAGATATA GATGGGGAGT TTGACTTAGG TGACGATGAA
   110941 GTTAAATTTT ATATGGAAGA TTATTTAACC CCATCCCTAG ATGATATATC AGGTAGTTGT
   111001 GATGGAGGTG CCTCTGAGGA AGAACAGGCG GCAGAAGACT CTTATGTAAT GAATTGTGTA
   111061 CTTCATTATA TGAGGAAAGC TGCCAGAACT CTTAAACTAG ATCCTGATAA AGTTGTAAAA
   111121 GTAGATTATC ATAAAATAAT TTTACGAGTT AACTATCCAA AGTATTATTT TAAGGTTGTT
   111181 GTACGTCCTT TAAAGGAATT AATAACAATC AAACTTAACA AAAGACATAA ACTAGTAAAA
   111241 TCGAATGAGG TGAAACATGT TACATGCAAG AAAAGATTAC ATGAGGATTC AAGACCCTAC
   111301 CGGCAGGATT CCAGACGATG AACCTGTGTT TTAATCAGAG CACACGATAT ACTAGGACCT
   111361 TCGACAGTTG CTCATTGGGT ACGCGTTGGT CGTGCAAATG GAGTTGACGA AAAAATGTTG
   111421 ACAATGGCTG AGGCTCACAT CGAAAAAATG GTTGAGTGGC AAAAACAGCA TGGCTCAAAG
   111481 GTTCCAGACT TAACTGTAAA TGTAAAATGA CAGCATTATA TATACTTTTC ATCTTTGCTA
   111541 TTCTTGGTGT AGCCGTGTTG TTTGTGATAC TGACATGGCC TCCGAGTTCT AACTGCATTG
   111601 CTGAAAAGAA AGACTGGGGA ACTTATGATG ATTCACAAGG TCCTCCCTAT TAACAAACAG
   111661 GAGTAGATCA TGAAAGAAAT GGTATTATTT CTCATCATAC TTGCTTTGGC ATTTGGTTTG
   111721 CTCATTTACG GAGCATTAAA GACCGATGAA CATCAAAAAT AGATTCATTG TCCTAGAAGG
   111781 AATGGACTTT AGTGGAAAAA CAACTATAGC AAAACTCTTA AAACCTCGAT TAGAAGATTA
   111841 TGGTTTTGAT GTAGTTTTGA CTAGAGAACC AGGTGGTTGC AACGTAGCAG AACGGTTACG
   111901 TGAAGTTCTA CTATCCACCA AGAATGAAAT GACTGCACTG ACAGAAGCAT ACTTGTTTAT
   111961 GGCCGGACGC AATGAACATC TATTGCAGAC AATACTTCCT GCTATTAATG AGGGTCATGT
   112021 AGTTATCTGT GATAGATTCC TTGGCTCATC TTTAGTATAT CAAGGTGTAG GTAAAGAAAT
   112081 TGGGTTCAAA AAAATTATGG AACTGTTCGA ACCCATACTA TATGACCCAG CTATAGAGGT
   112141 CATGTTGAGG GAACACATGC AGACCTTCTT GTTTGATATT AGTCATGGGG AGGCAAGACA
   112201 CCGTTTAGAA GCTAGTGGTA GACCTTTAGA CAGGCTTGAT GTTACTGATT ATAAAAGTTT
   112261 CACTATTCAA CGTGATGCTT ATAAACAATT ACCTTATGCT TCGTCATTAT TTCAAAAGAA
   112321 TTTTTATGTA TTAGATGCTG ATAGACCACA AACCATGTTG TTGGCTACTA TTATGTCTAT
   112381 ACTATTTGGA GATCAAGAAT GAAAGTAGCA GCAGGAGAAT ACGTTTTAGT TAAAGGCATA
   112441 GGAAATTCCG ATAAGCCTAA GTTGGTAAAG TTCTTGGAGC AGGACGGAAA AGAATGCACT
   112501 GGATACTTGG ATATTCCACT TAAGGAAGAT GACTCAAAGA CAGCATCATT CTTAATATCC
   112561 GATGTTATAT GCAACCTTGG AAAGTATCCA AAGGCAGGAC AGCTTTACGG TGTGAAAATT
   112621 GAGCCACTTC GTAAAACTAT TAATCACAAG TACTTTGGTG AAATACGGAT TTACCATAAG
   112681 TTAGATGATG AGAAAGTAGA GCGTTTGCTG CACGAGCTTA AATTGTTCTA TTCATATCTC
   112741 AAACAGCACG GCCATCTTGG TATTGGCTAT GATATTGAGG TAAGAAACCC ACAAGGCAAG
   112801 TACGAAGGTT ACTATAAATA CATGCCAAAA GCTGATAGGG ATATACTGTG CGTTAAGCCT
   112861 GAAAGTGGTT TGGAAGGTAT GCAGCAGATA CTTTCACACG AACATGGTCA TGGCATGTGG
   112921 CATCATCGCC TAACCGCCCG TTTACGCAAT CGTTGGATTA AACTCTATCA TACTTACGTA
   112981 GCATTGATGG AGGCGACGGA AGATGACCTG CAACAAATAC TTGATGAAAT AATTGCAATG
   113041 GGGAGTATTG GTGATTATCT CAAAGATGCC GAACCAGATA CTAAAGACAT AATAAAAGCA
   113101 TGCTTACGTT ACATCGGTCA AGTACATGGG TTGAATAAAC ATCACCTGGA AACTGCCTTA
   113161 AGTATACAGG AGAGTATCGA AGATTATTGG CCTACTTCCT CTATTGATTT TTCTACAAAA
   113221 GAAGTCATAA TCACTGATTA TGCAAGAAAG AGTCCCGAAG AATTGTTTGC TGAAACATAT
   113281 TCCTTCTGGT TCTTAAATAG ACCTTTACCT AAAAAGGTCG ATAACTTATT AAATGATACA
   113341 CTTTCCAAGT TGGTAAAATA AAATGGACCT TCAATTGTGG TACGCAAACA CGGTAAACTT
   113401 TGTGCGGCAG TTCGAGCTTG AGATCTTAGG TGTCCTTGTG ATCATACTGA TGTTTATCTT
   113461 TCCATTAAAC GCAGCTATTT CCTTAAACTT GATAGCTTTT TATGGCCTGA TCTTCATTGC
   113521 CAATGATATG ATTTTAAATC GTTGGTATTC TTTTGAAGCC TACGAATATA ATTCTATCAT
   113581 TGACGCCTTA TATGAACTTA CAGAAAGCAT TCCATTTAAG TATCCGGCAC ACATTGACTT
   113641 TTTACTTCCT AAATATCTGG CTGCAGTTAA CATAAAAGGC AAATTAAAAT TAGTAAGGTA
   113701 TCTAGCCTGG TTTGACGAGT CTCAGTATGC AACTAATTTT ATTAGGTTGA ACCTTAAAGG
   113761 TAACGACATT TTTGCTGAAT ATAAAACCAG AGTAAGTGTT CTTCCAAAAG GAAAGTTTAC
   113821 ACTACCTTAT CTAACTCAGT TTTTCACGTC GGCAAAGATT ACAGGTAATC AGAAACGTAT
   113881 AGACATAGTA TGTATTCATA TTCAAATATA CTTTGGAACC TTTGGAACAG AGGTTTCTCA
   113941 GTCAAGAAAA GTGTCTATTG TTAAACGACT TCAAAATTGT CTTGAAGATT CAGGTGGTGT
   114001 GGCTGAAATA CTTTAAATGT AAATTGACTA CATACTCAAA TACAAGGAAT AATTATGAAC
   114061 ATGCCTAACT CTGCTGTAGT AGTTTCTGAG ACAGCAATTC AACATATAGT AAAATCACTT
   114121 GCCCGTACTA TTCTATACCA TCACTTTGGT CGCGGAGTTA ATGCTGATCC TAAGCTATTT
   114181 TTGGTAATGG CAAATGCAGC ACTCCCATTT GCTGCGGATT TGTTTAGAGA ACTACACGAG
[truncated: 179,241 more chars]
