# Supplementary material for: Clades of huge phages from across Earth’s ecosystems
Source: Nature. 2020 Feb 12;578(7795):425–31. doi: 10.1038/s41586-020-2007-4 (PMC7162821; doi:10.1038/s41586-020-2007-4)
Supplement: Supplementary file 6 — Genbank files for all genome. [file 41586_2020_2007_MOESM6_ESM.zip › genbank_genomes_SD-4/GWC1_PHAGE_CIR_42_18.gbk]

LOCUS       gwc1_scaffold_4_prodigal-single     317696 bp    DNA     linear   BCT NOV-13-2019
DEFINITION  gwc1_scaffold_4_prodigal-single, contig.
ACCESSION   gwc1_scaffold_4_prodigal-single
VERSION     gwc1_scaffold_4_prodigal-single.1  GI:
KEYWORDS    .
SOURCE      GWC1_PHAGE_CIR_42_18
  ORGANISM  GWC1_PHAGE_CIR_42_18
            .
COMMENT     Data sourced from ggkbase. For additional details see
            http://ggkbase.berkeley.edu/organisms/404950
FEATURES             Location/Qualifiers
     source          1..317696
                     /organism="GWC1_PHAGE_CIR_42_18"
                     /mol_type="genomic DNA"
     gene            <2..2095
                     /locus_tag="gwc1_scaffold_4_prodigal-single_1"
     CDS             <2..2095
                     /product="hypothetical protein"
                     /codon_start=2
                     /transl_table=11
                     /translation="YVFGNQWYSSTEMPTAEYHVAGATDYKYVDDLVLTISNNKERWY
                     VPEEVDASMIDFDWAPNPDEPPYVYHFSSEFQMSTGLTYTVPGATDIKFETVVPLLVN
                     ARKKTVIRLNQKTEHKSGSIVRVVSMFFIDMNNRSSSQRFANLKVRYPNIQKVRYINS
                     WLDTIKRCLTRSETLRFWVISSENIYNNFNFEWHAQPWQSHMTHVFGSQWQKWSDTYL
                     INKNEFQRHITWAKTLEEFPNLNFVSDQPVYRPDDLYDIYFVNHANPGTEANFARIKK
                     RYPLVKTARYVDNYLDTFKRIVTSAETEYIWVTNSISDYNRFDFTWQPDQWQAKMLHV
                     FPSGQQKFGDTFYIHVPTFKQQMDNITQLEQYDTINYCDDQAVLRLPVDVVEYDTDTV
                     VNPIKSHKFTGPYAIFKPKGVTANIDYAPSLWSSKDRVVHTFTRSGSVVIAPREIRGA
                     LDTQVYDYPHILPHNDLFLQDKPLDIVYISNGEPDADRWYNHLLRIAPGRTIHHVQNV
                     TGRAAAYKTAATVSTTPWFFTVFAKLEVLPEFDFNWQPDRLQQQKHYIFYATNPVNGL
                     QYGHQAVICYNKELVLQTTDSGLDFTLSKEHEVVPTLSAIAHFNVTKEITWRTAFREC
                     IKLKDSIEKNPTDYNSTYRLETWLTVADGQHAAWSINGAKDAVDYYNSVAGDIDKLML
                     SYEWKWLDEYFASKY*"
     gene            complement(2097..3173)
                     /locus_tag="gwc1_scaffold_4_prodigal-single_2"
     CDS             complement(2097..3173)
                     /product="glutamine--scyllo-inositol transaminase (EC:2.6
                     .1.50)"
                     /codon_start=1
                     /transl_table=11
                     /translation="MQSGSEKILFSGLKRQYQNLKPEILAAVDRVYTSGQVLSGPFTT
                     ALEKDIAVRTNRKHAIAVNSCTQALQFSLWSLNNSVVILPTFSFVATRNVVLLENKTP
                     VFIDVDSNGILDIAGLDLPGIQSNNITLMYVNLYGNMIDYDKLQTVITLFSNKNVSII
                     EDAAQSFGGSYKGIPSGKLGLISCLSFDPTKNLPSYSSGGMVLTDDDELATVIRRRAK
                     VSEDSIESVGTNSQMSESSAAQLLVKLQYFDSWQKRRTDIAAYYTDRLDGTKIRLPTH
                     SPDVIHAWHKYVIRCTPATNYELQKKLSDYNIETKIHYRYTLGAVTVPESRTSVLSLP
                     IYPELTDVEVERVAATIAKIVSRY*"
                     /db_xref="cob:COB47_1319"
                     /db_xref="gwa2_scaffold_6498_37"
                     /db_xref="85668521"
                     /db_xref="2.6.1.50"
     gene            complement(3133..4098)
                     /locus_tag="gwc1_scaffold_4_prodigal-single_3"
     CDS             complement(3133..4098)
                     /product="putative dTDP-glucose 4,6-dehydratase (EC:4.2.1
                     .46)"
                     /codon_start=1
                     /transl_table=11
                     /translation="MAKYLITGGLGFIGHNVVQQLERLGHTCLIVDSCTNYGIIPDKE
                     IRFLVSQRKKKVSSPIQTFDIRNKRRLQNTINSFKPDTVIHLASFPRQKVVLSDPEPG
                     SEVMVTALLNLLEASVAASVEKFVYISSSMVYGNFSCIVPEEYPCSPIGSYAIMKYTG
                     EQLVRDYSRQYNIEHTIIRPSAVYGELDVNDRVIAKFIQQALVGATLVVKGADEVLDF
                     TYVDDIANGIVLAATSKVANGKTYNMTRCDTHTATLLDAATLITDIVGSGKISVCPKD
                     SNFPSRNKLSISKAKIDLGYNPTTNILEGFTRYAEWLRKNPILWS*"
                     /db_xref="magq:MGMAQ_1150"
                     /db_xref="gwf2_scaffold_404_30"
                     /db_xref="86614652"
                     /db_xref="4.2.1.46"
     gene            complement(4083..4760)
                     /locus_tag="gwc1_scaffold_4_prodigal-single_4"
     CDS             complement(4083..4760)
                     /product="Thymidylate synthase flavin-dependent n=1 Tax
                     =Ruminococcus sp. CAG:353 RepID=R7KVA6_9FIRM"
                     /codon_start=1
                     /transl_table=11
                     /translation="MKIEQPSFQIIAYTPNLTKNIERAGRICWKSEDRIEEGSDVKFI
                     EMLKGVNHSSVLEHGSISVLFSCDRGVTHELVRHRIASFSQASTRYCNYSNDKFGGEI
                     TVIDPFFYDGRNRNTEYYVWKESCESAETAYMKLLAAGSKPQEARSVLPNSLKTEIVV
                     TANPREWRHILELRTSAAAHPQIRQIMCPTLAAFRDKWNPLFSDVGDTTHSHPAVFLP
                     TIEWQNT*"
                     /db_xref="UniRef100_R7KVA6"
                     /db_xref="R7KVA6_9FIRM"
                     /db_xref="daf:Desaf_0003"
     gene            complement(4783..5016)
                     /locus_tag="gwc1_scaffold_4_prodigal-single_5"
     CDS             complement(4783..5016)
                     /product="hypothetical protein"
                     /codon_start=1
                     /transl_table=11
                     /translation="MNIGQVVMLIGTDGYMPPMGAVGCIVSPIDEDGDYEVHFELYPC
                     PVPPDVTWFAHSSWLIPLSGVTTRCENEHCVTV*"
     gene            complement(5108..5449)
                     /locus_tag="gwc1_scaffold_4_prodigal-single_6"
     CDS             complement(5108..5449)
                     /product="hypothetical protein"
                     /codon_start=1
                     /transl_table=11
                     /translation="MAAKNRPQPRAKKIKISSRDNWEQILKDVDKNEIPIQVLQCIKV
                     NLKDGTIVEIRIDELTKNGELPDSIQRKLNRQLDELSMYIVDVDFFVDIELLANTVQP
                     ITDHLLKKIKK*"
     gene            complement(5421..6050)
                     /locus_tag="gwc1_scaffold_4_prodigal-single_7"
     CDS             complement(5421..6050)
                     /product="hypothetical protein"
                     /codon_start=1
                     /transl_table=11
                     /translation="MIKHIGKHNGKKVVILYRKVPGEDHMCLVVYSDSLTTGLHEAIM
                     SAVESSAGQEAVEFADALFRVKSSDGSNVLESCHRNGCIKKIQTSQVLVTPTTTATIR
                     LDELNSMLDQMAQGDAAVKKMAELDSNLGLSKTTRANESKTTSGSVTGEPALTTALTD
                     ADIAKQQIVQAERLKREATGLLAEATRLEAEAKTLDPTITNGSQEPTTA*"
     gene            complement(6047..6283)
                     /locus_tag="gwc1_scaffold_4_prodigal-single_8"
     CDS             complement(6047..6283)
                     /product="hypothetical protein"
                     /codon_start=1
                     /transl_table=11
                     /translation="MTEPVQEAPQPTNLTLNDLLVMYSIIQATAQRGAIKAEEMSITG
                     ALHDKLKQFLIENGATLPGGKPSENPAAQPVETK*"
     gene            complement(6356..6604)
                     /locus_tag="gwc1_scaffold_4_prodigal-single_9"
     CDS             complement(6356..6604)
                     /product="hypothetical protein"
                     /codon_start=1
                     /transl_table=11
                     /translation="MRNGEVNPLNVFDLREVPYVPLHFKLITFTLLIDKTTLRRWIYE
                     QFQGRFCIEPMKKALVCVGFEDHSEAMMFALMVDQINR*"
     gene            complement(6597..6863)
                     /locus_tag="gwc1_scaffold_4_prodigal-single_10"
     CDS             complement(6597..6863)
                     /product="hypothetical protein"
                     /codon_start=1
                     /transl_table=11
                     /translation="MKQRYKTPTLREKVEQYESLLHLLQLHIDVACNPEIVSELLRNV
                     CRWSYAHRCGNGENSDRQQQQIINHAFYKLLQFTKAQHKKEPDA*"
     gene            complement(6847..8247)
                     /locus_tag="gwc1_scaffold_4_prodigal-single_11"
     CDS             complement(6847..8247)
                     /product="Putative HNH endonuclease n=1 Tax=Escherichia
                     phage PBECO 4 RepID=L7TIF8_9VIRU"
                     /codon_start=1
                     /transl_table=11
                     /translation="MATSAATKDQSFGPCETDPKVNAASIEKLITARIGLLLRAPFFG
                     NMATRLTLENADDWCGTAATDGRKLYFNSRFIERLSIKEIEFLLGHEILHNCYSHVDR
                     CGHRMKDLYNVACDYVVNADLIDQKIGDKITSVPMLFNPDYKGLSSEEVYDLLLDSVD
                     TDDGDDDGDADSNGSDQDGGTPGSGGKEGPKKKNSKSNKSSKLSLDELLKKLLDEHLD
                     GDEGDEGKDGDEGGDKGKNGKGKRPTLTEEEKKQIRDEVKEAMISAAQACGAGNTPLG
                     VKRMLKELLEPKMNWRELLQQQIESVIKSDFTWLRPSRRAWHCDAILPGMKPGETIDI
                     AVAIDTSGSISTRMLQEFLSEVKGIMDSYDDYKITVWTFDTAVYNPQVFTQDNSDDLL
                     AYDIQGGGGTDFMANWVYMREHDVSPKKLVVFTDGFPYGSWGEEDYCDTVWIINGNNQ
                     AQPPFGVWAHYNETKV*"
                     /db_xref="UniRef100_L7TIF8"
                     /db_xref="A0A097EYE0_9CAUD"
                     /db_xref="tbn:TBH_C2475"
                     /db_xref="L7TIF8_9VIRU"
     gene            complement(8371..9471)
                     /locus_tag="gwc1_scaffold_4_prodigal-single_12"
     CDS             complement(8371..9471)
                     /product="ATPase associated with various cellular
                     activities AAA_5 n=1 Tax=Arcobacter nitrofigilis (strain
                     ATCC 33309 / DSM 7299 / LMG 7604 / NCTC 12251 / CI)
                     RepID=D5V7V6_ARCNC"
                     /codon_start=1
                     /transl_table=11
                     /translation="MAEISTNRTVSTKEARRGIIRCMKIKRPLMLWGPPGAGKSSVVA
                     QIAEELGGKLYDLRLPLLEPTDLRGMPYYNKERNIMDWAPPIDLPDPDTCEKYPIVVL
                     FLDEVNGAAPAVQAAAYQLILNRQIGKYVLPDNVVIVAAGNRDGDKGVTYRMPSPLAN
                     RFVHLELRVDFDSWNEWAVNQMIHKDVVGYLNFAKNDLFDFDPRSPSRSFATPRSWEF
                     VSQLLDDDAPDSEVVDLVSGAVGEGLAVKFMAHRKVAAKMPNPTDILMGKVTELKTKE
                     ISAMYSLVTSMCYELKDAHDKMSKTKDTAKWHTMANNFLQFSMNNFTTELVVMAVRVA
                     LTVYNLPFVPGKMPSFNDFQAKYGKYVLADRN*"
                     /db_xref="UniRef100_D5V7V6"
                     /db_xref="A0A0F9JSQ9_9ZZZZ"
                     /db_xref="ant:Arnit_3079"
                     /db_xref="D5V7V6_ARCNC"
     gene            9801..11399
                     /locus_tag="gwc1_scaffold_4_prodigal-single_13"
     CDS             9801..11399
                     /product="Hef n=1 Tax=Campylobacter phage vB_CcoM-IBB_35
                     RepID=H6SU53_9CAUD"
                     /codon_start=1
                     /transl_table=11
                     /translation="MIPKCENPTCNNAAAPNSTNTGYVRHCSRVCRSFCNSSNGKEKR
                     KLTCLARYGATTNLVTAGTKHKIKETCLQKYGCDHAMKGATSKEKIKRSKLEKYGDET
                     YNNRDKFKSTISAFSPDTKANILARRKNTVSEKFGVDHITQSSVFKEKATVTNLQKYG
                     VSNPAKAASTKKKISTTMLTKFGAHYSQQHISLDSLTNLSSVLYLEAQKHRSLLDISK
                     ELSVSYHTVGAAYKKYNIERTFDGYNQSQAEIEIADYIRSLGFTVKANVRGIIGNKEI
                     DILVQEKNIGIEYHGLFWHCEASSGKDKRYHLDKMIACKEKGIALIQIIDYEWLTKQD
                     IVKSRIANKLGVSSRVVYGRSCQVRNVNSADAAAFLDETHIQGACTASRRLGLYVDDE
                     LVALMTFGRSRFDKKVQWELLRYSVLLHTKVIGGASKLFQYFVRTQSPTSIVSYCDLR
                     WNTGVVYQKCGFTHIKDTDPNYWYTKQHITFESRMAYQKHKLCDKLLTFNPGLTEWDN
                     MVANGYDRFWDCGNSVWHYYSDKQ*"
                     /db_xref="UniRef100_H6SU53"
                     /db_xref="H6SU53_9CAUD"
     gene            complement(11434..11928)
                     /locus_tag="gwc1_scaffold_4_prodigal-single_14"
     CDS             complement(11434..11928)
                     /product="hypothetical protein"
                     /codon_start=1
                     /transl_table=11
                     /translation="MTTDETTLYKRVKKGSRNVYVPVAKYIPDSGERLSLGVHLQNVT
                     ENGWTRRFKVDPALVPFVAAAMILQPKLIDIMQEAEKFRIPTPLVSTPEQKAALDQVE
                     VLFNRRFDTLQRDSIHDVSKNVLQVIQDAAVETLKNDTVRAAYEQFLLVVELTKEKSN
                     DPSK*"
     gene            complement(11935..12132)
                     /locus_tag="gwc1_scaffold_4_prodigal-single_15"
     CDS             complement(11935..12132)
                     /product="hypothetical protein"
                     /codon_start=1
                     /transl_table=11
                     /translation="MICSEAGFNGDDFSMPWYVALYKDDNLFYVAIYPNGHTCQECIE
                     TETEEQGRAIYMAAVAKLKQR*"
     gene            complement(12193..12750)
                     /locus_tag="gwc1_scaffold_4_prodigal-single_16"
     CDS             complement(12193..12750)
                     /product="Uncharacterized protein n=1 Tax
                     =Propionimicrobium lymphophilum ACS-093-V-SCH5
                     RepID=S2W0B0_9ACTO"
                     /codon_start=1
                     /transl_table=11
                     /translation="MSPESLLSLLKTKFVVDEHGTEYYYVNGDCHREDGPAVVHADGT
                     KEWYINGECHREDGPAVEYADGTKEWYINGLRHREDGPAVVHANGTKEWYLIGKLHRE
                     DGPAIIYADGTKEWYINGDCYREDGPAVIYADGTKEWYINGDCYREDGPAVIYADGTK
                     RWYTTGKLHREDGPAVEYADGTKEW*"
                     /db_xref="UniRef100_S2W0B0"
                     /db_xref="S2W2J2_9ACTN"
                     /db_xref="magq:MGMAQ_3498"
                     /db_xref="S2W0B0_9ACTO"
     gene            complement(12763..13053)
                     /locus_tag="gwc1_scaffold_4_prodigal-single_17"
     CDS             complement(12763..13053)
                     /product="Uncharacterized protein n=1 Tax=Psychroflexus
                     torquis (strain ATCC 700755 / ACAM 623)
                     RepID=K4IJ90_PSYTT"
                     /codon_start=1
                     /transl_table=11
                     /translation="MSPESLLSLLKTEIVIDEHGTEYYYINGKLHREDGPAIIYANGG
                     KQWYTNGKLHREDGPAIIYNNGHKEWWINGHRVSESGTALHRLDHITLKFKY*"
                     /db_xref="UniRef100_K4IJ90"
                     /db_xref="ptq:P700755_002392"
                     /db_xref="K4IJ90_PSYTT"
     gene            complement(13056..13211)
                     /locus_tag="gwc1_scaffold_4_prodigal-single_18"
     CDS             complement(13056..13211)
                     /product="hypothetical protein"
                     /codon_start=1
                     /transl_table=11
                     /translation="MDLIMWYVAATGLLSLFMFIIWSNKNWINITIKFVLGLTVFAAA
                     YIIINGL*"
     gene            complement(13442..13828)
                     /locus_tag="gwc1_scaffold_4_prodigal-single_19"
     CDS             complement(13442..13828)
                     /product="hypothetical protein"
                     /codon_start=1
                     /transl_table=11
                     /translation="MANLTRVMSKARKIRGVVQPSVQTEYSVALTGVSINGYAGIQVF
                     REKQGVTTAGSSFNIGDTAEYDSYNLSYCGKITKITDKCVTICSYPGSSMARTHKLDL
                     YTFSWRNFDFNEADAIRKNYIETMNH*"
     gene            complement(13991..14194)
                     /locus_tag="gwc1_scaffold_4_prodigal-single_20"
     CDS             complement(13991..14194)
                     /product="hypothetical protein"
                     /codon_start=1
                     /transl_table=11
                     /translation="MSTCFDFRYSVSISSEFGTNKIAMYEEYLNEVVGYPGDKWEVDD
                     YRWSYNFWFVNETDATMFALKWK*"
     gene            complement(14204..14434)
                     /locus_tag="gwc1_scaffold_4_prodigal-single_21"
     CDS             complement(14204..14434)
                     /product="hypothetical protein"
                     /codon_start=1
                     /transl_table=11
                     /translation="MKPIYVETVIPEKPGPIKVGESVFYHSKYGHKVFGTVLKVNKVN
                     MKIAVGRAVFSVFKNSVRRDKNCVDFISRLTD*"
     gene            complement(14439..14720)
                     /locus_tag="gwc1_scaffold_4_prodigal-single_22"
     CDS             complement(14439..14720)
                     /product="hypothetical protein"
                     /codon_start=1
                     /transl_table=11
                     /translation="MPNSTPVYTKARKNQLSDVDAAKVGLWLDDPYGDGIRLGKIRNP
                     DKHRIAAMHYVETGEADIFSDHQVYVSVGHDYANTKVGQTQIRRQQVLG*"
     gene            complement(14776..15045)
                     /locus_tag="gwc1_scaffold_4_prodigal-single_23"
     CDS             complement(14776..15045)
                     /product="hypothetical protein"
                     /codon_start=1
                     /transl_table=11
                     /translation="MAKTFCITKTTHRNNSTIEFNGTVSELVESFAYTLECGASYSRE
                     KGNVKINRKPTTITSLISNLNNAVNNSAANGYGGVTFAAVEEQNG*"
     gene            complement(15507..15971)
                     /locus_tag="gwc1_scaffold_4_prodigal-single_24"
     CDS             complement(15507..15971)
                     /product="hypothetical protein"
                     /codon_start=1
                     /transl_table=11
                     /translation="MFTQNLSVFNKNPFVSEQDLPVLTEVVNPEYSSTPPGFVPVTDN
                     IFTVAMKKIIELVGSNKATESTIEPTASVGVKNTLTITFTDGYTNSWWVDNWVGDARD
                     EEQPWAEFCKWYRSGKEIHYVMRAQDGTRDVAFLRLHIKHIDIRTSKRKGKE*"
     gene            complement(16024..16287)
                     /locus_tag="gwc1_scaffold_4_prodigal-single_25"
     CDS             complement(16024..16287)
                     /product="hypothetical protein"
                     /codon_start=1
                     /transl_table=11
                     /translation="MWIVYNKCQPGHNAFFLDESAAIQYAELIRSENYYIDYFDTSTG
                     DFPSAQEYTNWLLCKTLAAPLAIEPHATRINNNLVYVSKILTG*"
     gene            complement(16313..16495)
                     /locus_tag="gwc1_scaffold_4_prodigal-single_26"
     CDS             complement(16313..16495)
                     /product="hypothetical protein"
                     /codon_start=1
                     /transl_table=11
                     /translation="MWVVYNKFHPYLNNMFQHELHAEEFRYNYLLDPCNHLVEEVNEE
                     EYDAWLLCKTLAAPLW*"
     gene            complement(16500..16757)
                     /locus_tag="gwc1_scaffold_4_prodigal-single_27"
     CDS             complement(16500..16757)
                     /product="hypothetical protein"
                     /codon_start=1
                     /transl_table=11
                     /translation="MWMVYNKYRPTDAIQYLDKDTARHQCRYYRSFDDEYLVEEVTEE
                     EYAAWLLLKTLSAPAYAEPRLMPSYATKQYVDSMQLSTNSE*"
     gene            complement(16815..17039)
                     /locus_tag="gwc1_scaffold_4_prodigal-single_28"
     CDS             complement(16815..17039)
                     /product="hypothetical protein"
                     /codon_start=1
                     /transl_table=11
                     /translation="MWILYDKFNPSKNRSFPDEDSAKEHRHAKCLDDQTQCIEFVPPD
                     THDTWLLCKTLAAPQEPRRMTFDEFCRKQY*"
     gene            complement(17020..17250)
                     /locus_tag="gwc1_scaffold_4_prodigal-single_29"
     CDS             complement(17020..17250)
                     /product="hypothetical protein"
                     /codon_start=1
                     /transl_table=11
                     /translation="MWIVYNKFDPNHNVTCRDKEEAVALGIRIQHENSNNLYCVESVP
                     VNEYDTWLLLKTLSAPDRRTDFSEDRYVDLIR*"
     gene            complement(17255..17437)
                     /locus_tag="gwc1_scaffold_4_prodigal-single_30"
     CDS             complement(17255..17437)
                     /product="hypothetical protein"
                     /codon_start=1
                     /transl_table=11
                     /translation="MWIVYQIDAPKINIRFYSKQAAKDYVKMVDYRMRGMDKISYYEY
                     NDWLLCKTLAAPIPRR*"
     gene            complement(17447..17695)
                     /locus_tag="gwc1_scaffold_4_prodigal-single_31"
     CDS             complement(17447..17695)
                     /product="hypothetical protein"
                     /codon_start=1
                     /transl_table=11
                     /translation="MLTDNNLLKDNSATKGNDASIWIVYPKVNPANSVQFYSKKTATT
                     YLKMVNYRAGHFAIHNCLASEHASWLLHKILSILLTPT*"
     gene            complement(17682..17990)
                     /locus_tag="gwc1_scaffold_4_prodigal-single_32"
     CDS             complement(17682..17990)
                     /product="hypothetical protein"
                     /codon_start=1
                     /transl_table=11
                     /translation="MDTITCNTGQVYNGDIVSSAKYDPPNSLRMSTDIRDFPFRVIMM
                     KNVVKVNNDPFIFTETKSETRTAQGSNGNIYTIKTVAGTTTCSCPGFQFRGTCKHVNG
                     *"
     gene            complement(17993..18556)
                     /locus_tag="gwc1_scaffold_4_prodigal-single_33"
     CDS             complement(17993..18556)
                     /product="hypothetical protein"
                     /codon_start=1
                     /transl_table=11
                     /translation="MNFDTFNTILNNEPIFAVMKNTKEDSIYHREESVYVHTMMVCNE
                     FTSNYSQDNDDFFIGLFACLFHDTGKPQCRVAKESAQRGKYFSFAGHDAASAKIAAEI
                     MSRYNFTTFEVIRICWFIEHHQSFWTVVGNTKKIAIVNDFKNPGIGIGFPCFKAFMMA
                     DNYGRICEQGQAESDTIMATFEQQYMV*"
     gene            complement(18641..19012)
                     /locus_tag="gwc1_scaffold_4_prodigal-single_34"
     CDS             complement(18641..19012)
                     /product="hypothetical protein"
                     /codon_start=1
                     /transl_table=11
                     /translation="MTTSVELDDTNIFIVSWDMTGLDYVFSVKELKDNELFGVIKTGV
                     QTDVMQQLNSRVSHMIMRARANSQRRYEIYSIHGSPEIYKEDIEQLFDDDPQNAADLI
                     RERGTKLYSDASRFDSIRKIT*"
     gene            complement(19020..19211)
                     /locus_tag="gwc1_scaffold_4_prodigal-single_35"
     CDS             complement(19020..19211)
                     /product="hypothetical protein"
                     /codon_start=1
                     /transl_table=11
                     /translation="MRVGIDITMSVCIDYDDNSTTLEDAITEFATRVERGAKCCVESV
                     VLIDPTLVACTNIIESRIH*"
     gene            complement(19275..20222)
                     /locus_tag="gwc1_scaffold_4_prodigal-single_36"
     CDS             complement(19275..20222)
                     /product="hypothetical protein"
                     /codon_start=1
                     /transl_table=11
                     /translation="MTDTTTNNTPTHGLARNPSQEKHAALVAAYTKALDTVNNYPEPG
                     ELGYSETVDREVQGKADAAFGVLEDWKLSTEGATYLNLVNHENQVDTYLKGLKTFLMS
                     PDNDRADWPDISPEQLDQVYGLVNAMLELKWGSDCDGDMPLDFTVWYRRTQRMVWDIP
                     ISHRDHRSDETLEQEEARLIDNLRNVSGGLSAHTTELGLIHGQLDTIRRRKMAYAAAF
                     PVWIVRHTKDDAWLKSYMNDTPVSVYLTEDEANVAAHSKHVVMTRYWAIPNIYKDFKE
                     HRAQVEAMCGKIVPLYGVVASVVCLSSVSDEYRKFLPVL*"
     gene            complement(20325..20474)
                     /locus_tag="gwc1_scaffold_4_prodigal-single_37"
     CDS             complement(20325..20474)
                     /product="hypothetical protein"
                     /codon_start=1
                     /transl_table=11
                     /translation="MTTSIMYQKCLVWKSEEDCLKVQELSVPHGVTGLVIDGAIMYFS
                     RQTDF*"
     gene            complement(20581..20793)
                     /locus_tag="gwc1_scaffold_4_prodigal-single_38"
     CDS             complement(20581..20793)
                     /product="hypothetical protein"
                     /codon_start=1
                     /transl_table=11
                     /translation="MMFPDNCQYYCAVKGLSDKICGIVPADPDSLDYSAPTVAAWKAA
                     GLTVRMCSGKVVSDILTSYGMDKCNH*"
     gene            complement(20790..21407)
                     /locus_tag="gwc1_scaffold_4_prodigal-single_39"
     CDS             complement(20790..21407)
                     /product="hypothetical protein"
                     /codon_start=1
                     /transl_table=11
                     /translation="MPANNTEKFAAGFSKSIAKVRKAQKIFEAQVKIIGDTLDSVFIK
                     DGKFIDMSHEQYAKHIEALPDGCWYAVELKREWHRRLKQGKIMNAVLVDLHKYLNEAC
                     TAMEQRDEEAVRKAILFAQLTMSKVAVVPVVLDDTDLGRGGVSIQGERKFARIKGMSE
                     EKVLRVLCALLIELDNADKAGHGSLGGFYLRAAQQTINLYTGVKS*"
     gene            complement(21441..21623)
                     /locus_tag="gwc1_scaffold_4_prodigal-single_40"
     CDS             complement(21441..21623)
                     /product="hypothetical protein"
                     /codon_start=1
                     /transl_table=11
                     /translation="MKFGRGYKNMQAARRVFAFFPVRDVYGYWLWLEVIDYNPKTGDY
                     RRCRPNLATDTQKQVK*"
     gene            complement(21692..21910)
                     /locus_tag="gwc1_scaffold_4_prodigal-single_41"
     CDS             complement(21692..21910)
                     /product="hypothetical protein"
                     /codon_start=1
                     /transl_table=11
                     /translation="MRVRKKFKIYYSKDNPDKEKAGTRYKPTGKDMLVMNSGGVFFVF
                     NGETYYPSIRPLVDKIGNYDVEWVSDDT*"
     gene            complement(22187..22573)
                     /locus_tag="gwc1_scaffold_4_prodigal-single_42"
     CDS             complement(22187..22573)
                     /product="hypothetical protein"
                     /codon_start=1
                     /transl_table=11
                     /translation="MSVNIEVSTWQCWCYVVTKHQHKLEFVLDEANERNRPQHILEAS
                     SQRIGQKHTTYAQHLWNMLDQEFAKTNCGRLKETQEYGELAFGIEADSAEQLQHMISL
                     SDTVISRWINKYHINSMIDIDIRKIT*"
     gene            complement(22610..22816)
                     /locus_tag="gwc1_scaffold_4_prodigal-single_43"
     CDS             complement(22610..22816)
                     /product="hypothetical protein"
                     /codon_start=1
                     /transl_table=11
                     /translation="MLRLEFIYPFYVTLIENLEFYQTRCQREQWCDTTFGALRWTCEF
                     MLHHEVCFKFKTEEDATLFALKWS*"
     gene            complement(22854..23324)
                     /locus_tag="gwc1_scaffold_4_prodigal-single_44"
     CDS             complement(22854..23324)
                     /product="hypothetical protein"
                     /codon_start=1
                     /transl_table=11
                     /translation="MKVGDLVGVAGTGSRHVSLYCEVTSVHPTHIKLWVINGHWNLNL
                     YNNGVGEVMSPTTIHTTPMALVFIGCIPSEYRENYNDAIQYMDEYLAQEGWFDRTLTT
                     TRIIFDNQLRRISMFAAAVAIGWDAFRTKLDNKPSSKSRTNKEFVDEFDDDIPF*"
     gene            complement(23356..23688)
                     /locus_tag="gwc1_scaffold_4_prodigal-single_45"
     CDS             complement(23356..23688)
                     /product="Uncharacterized protein n=1 Tax=Caulobacter
                     phage CcrColossus RepID=K4JS26_9CAUD"
                     /codon_start=1
                     /transl_table=11
                     /translation="MGINMFRRNCRTAPFDIAAPNPDPSKFYIEETIAVGNCIVAIVV
                     YPNCTNFEGKKILVFRDMSLKWLKSLTTLDPHFSTEATSPFARFEPTDDGWKAAVQIA
                     GMLNEQTA*"
                     /db_xref="UniRef100_K4JS26"
                     /db_xref="A0A0F9RX62_9ZZZZ"
                     /db_xref="K4JS26_9CAUD"
     gene            complement(23703..23885)
                     /locus_tag="gwc1_scaffold_4_prodigal-single_46"
     CDS             complement(23703..23885)
                     /product="hypothetical protein"
                     /codon_start=1
                     /transl_table=11
                     /translation="MTKKEMVKRKQQIAYLIRNIKSDYSGVLPEDMPDDISTEIAELM
                     SEMTSLRTALEELATN*"
     gene            complement(23911..24849)
                     /locus_tag="gwc1_scaffold_4_prodigal-single_47"
     CDS             complement(23911..24849)
                     /product="PseT polynucleotide 5'-kinase and 3'-phosphatase
                     n=1 Tax=Aeromonas phage phiAS5 RepID=E1A2G1_9CAUD"
                     /codon_start=1
                     /transl_table=11
                     /translation="MDNKLEAILTVGISASGKSTFAEKLVEDSGWVSLGFNEDGAIQY
                     VSRYVEVNRDRVRKKLVEATGKEFTWANWKWKREGEVTAIIHAAISDHAKNKRNIVVS
                     DTNLNPKTRATLTELLTKHGYTVTIKTFPISLEEAWARDAARANGVGHSVIAKQYNDW
                     LAYIGRKTYVADKTQPACILVDIDGTLAHMNGKRGAFDWDKVGLDDVDHQVRFLINAV
                     YDMVDVIVLSGRDGVCEPETRQWLLDNNISFNKLIMRAPNDMRKDTVVKEEIFWRDIA
                     DEYNVQFIIDDRPVVCDNWREMGLKVFQVGDPNIRF*"
                     /db_xref="UniRef100_E1A2G1"
                     /db_xref="E1A2G1_9CAUD"
                     /db_xref="cmp:Cha6605_4366"
     gene            complement(24855..25061)
                     /locus_tag="gwc1_scaffold_4_prodigal-single_48"
     CDS             complement(24855..25061)
                     /product="hypothetical protein"
                     /codon_start=1
                     /transl_table=11
                     /translation="MGVNHLFPDWPFGVEVTAIRSGSPRIIWCREVLGTDAWFIDPGK
                     AHEKTVTFRFKDENDAILFALKWS*"
     gene            complement(25052..25282)
                     /locus_tag="gwc1_scaffold_4_prodigal-single_49"
     CDS             complement(25052..25282)
                     /product="hypothetical protein"
                     /codon_start=1
                     /transl_table=11
                     /translation="MNSESKTPASFAYPFTVSLPSGHRGHSGFIHDQTIIRQWCDNTI
                     GQTEWRREYRFNSSLYEFNKAEDATLFALKWA*"
     gene            complement(25288..25497)
                     /locus_tag="gwc1_scaffold_4_prodigal-single_50"
     CDS             complement(25288..25497)
                     /product="hypothetical protein"
                     /codon_start=1
                     /transl_table=11
                     /translation="MALTLTIQERFPFTVICPLAPFSMSRARYEWCVDFYKHGTWTVA
                     GRDHPGTIFRFQSKNDAILFALKWS*"
     gene            complement(25488..25676)
                     /locus_tag="gwc1_scaffold_4_prodigal-single_51"
     CDS             complement(25488..25676)
                     /product="hypothetical protein"
                     /codon_start=1
                     /transl_table=11
                     /translation="MSQFSFCVTVSAANSNRKYVWCNTVFTQNTWTILYAKSIPGFKY
                     TFGFTNEEDAMLFALQWL*"
     gene            complement(25679..25942)
                     /locus_tag="gwc1_scaffold_4_prodigal-single_52"
     CDS             complement(25679..25942)
                     /product="Uncharacterized protein n=1 Tax=Enterobacteria
                     phage AR1 RepID=D4ZA15_BPAR1"
                     /codon_start=1
                     /transl_table=11
                     /translation="MFVNNTATQEELHNMLAAGIVTVSFTKKDGSLRTMRCTLSPNIL
                     PPVLVEDANKKEKSRCADVCPVFDVDANAWRSFRWDSIKTYTA*"
                     /db_xref="UniRef100_D4ZA15"
                     /db_xref="A0A0A0YQE1_9VIRU"
                     /db_xref="D4ZA15_BPAR1"
     gene            complement(26010..26351)
                     /locus_tag="gwc1_scaffold_4_prodigal-single_53"
     CDS             complement(26010..26351)
                     /product="hypothetical protein"
                     /codon_start=1
                     /transl_table=11
                     /translation="MQISKKELTDCLLAKNTDTPYLELWAAPYSTTSLQLSDAGFIFL
                     SIELEVQFYRHKVFPDLPTNCKTILLLSKYLHSPFFIVDKTEILLFGAQDSVMLTLSN
                     NNLLQFLENQA*"
     gene            complement(26352..26639)
                     /locus_tag="gwc1_scaffold_4_prodigal-single_54"
     CDS             complement(26352..26639)
                     /product="Uncharacterized protein n=1 Tax=Azospirillum
                     brasilense Sp245 RepID=G8AVQ4_AZOBR"
                     /codon_start=1
                     /transl_table=11
                     /translation="MCRPKPTVILESVNNKTYITEQVLSAEGIWAVYYNNSPVNLKTH
                     NILVNYPGPKYKKTAFPNPGHAINLCKKLNTLFQTNGFTVVLINAGEHVYP*"
                     /db_xref="UniRef100_G8AVQ4"
                     /db_xref="A0A0F8XRL8_9ZZZZ"
                     /db_xref="abs:AZOBR_p270209"
                     /db_xref="G8AVQ4_AZOBR"
     gene            complement(26647..27138)
                     /locus_tag="gwc1_scaffold_4_prodigal-single_55"
     CDS             complement(26647..27138)
                     /product="Uncharacterized protein {ECO:0000313|EMBL
                     :KKL95781.1};  TaxID=412755 species="unclassified
                     sequences; metagenomes; ecological metagenomes.;"
                     source="marine sediment metagenome.;""
                     /codon_start=1
                     /transl_table=11
                     /translation="MLTAKPVVQNKFWIVEKDGEKVATIQMGENGNVVLVNKDCVREQ
                     FIDITGLKNKYNIVFDNKVKKQPVPDIEFSVYGYPSQFEPFNQLLNVAKKLPVFTKTE
                     DSKSYYCAGYYIIKFETGFVSSFCPKLITLTRYEYRGPFKDKLEMKEQLRLANDSGGP
                     VLE*"
                     /db_xref="A0A0F9GYN1_9ZZZZ"
     gene            complement(27138..27467)
                     /locus_tag="gwc1_scaffold_4_prodigal-single_56"
     CDS             complement(27138..27467)
                     /product="hypothetical protein"
                     /codon_start=1
                     /transl_table=11
                     /translation="MNHTIISSDDMLVVSQFGGISPAVTGSVRYHGRYNRLEVMDNDT
                     WREIATPTTTVSLTPELQGVIKWAKDKMTREQEEATLCDRHPGLRELRDQYNTLKILC
                     TTKKETA*"
     gene            complement(27464..27877)
                     /locus_tag="gwc1_scaffold_4_prodigal-single_57"
     CDS             complement(27464..27877)
                     /product="hypothetical protein"
                     /codon_start=1
                     /transl_table=11
                     /translation="MTQNTVIYKHVTLLEGKAWSILSPTPHMYYHRTSDTYLVWWNGI
                     ITTHRVAMLIAATTYFDVFPSITMKQAAFDEVKRARWSGVFDGLFNIHTITAASYYAY
                     ISKKVNCNTGSPIPKNVVLSWFDKRNVLCEIKEST*"
     gene            complement(27852..28544)
                     /locus_tag="gwc1_scaffold_4_prodigal-single_58"
     CDS             complement(27852..28544)
                     /product="hypothetical protein"
                     /codon_start=1
                     /transl_table=11
                     /translation="MVCKLSDLVSISSCWVPARLDLKLELDDEFPTADLGIVHKNDQS
                     AIEIIAPNLKNGPWIAGGAVLAWYNGTPTQDRDIDVWCKSEKQLNVLNNKLNTIKGTD
                     ATCYISCFVTENAITYTCKQHSITKWKIQLIKKLAATPLEVINRFDFTVCQLVTDGSR
                     ILCGENTLAHIKNKTLAKNTSNSTNSISRLIKYWSYGFEPEPTLLDFYINNSDGINWE
                     GNINNDAEYSNI*"
     gene            complement(28534..28893)
                     /locus_tag="gwc1_scaffold_4_prodigal-single_59"
     CDS             complement(28534..28893)
                     /product="hypothetical protein"
                     /codon_start=1
                     /transl_table=11
                     /translation="MKFNQLILSTNCNIGEGTKYQWACYGPFAYVIDLTDANNKHIAS
                     CCYDSITSTVYEITVFAEESHPYIWWSKKVREAHHSEAAYRGINPYVAWDGVVFEELT
                     KKDILSILRELNNRYGM*"
     gene            complement(28914..29903)
                     /locus_tag="gwc1_scaffold_4_prodigal-single_60"
     CDS             complement(28914..29903)
                     /product="RNaseH ribonuclease n=1 Tax=Cronobacter phage
                     vB_CsaM_GAP32 RepID=K4F653_9CAUD"
                     /codon_start=1
                     /transl_table=11
                     /translation="MRYLIVDCSNLFWRARHVSHKQTSTHDKLGFCLHTSLGSVAKPW
                     REQKADHVVFCFEGRSWRKSFYEPYKKNRTVAKAKLTDSELEEDKLFYETYNTLVDFL
                     IDKTNCTTLQHAELEADDLIAGWIAAHPADDHIIVSSDSDFYQLISHNVTQYNGISDE
                     TITLEGFFDRKNKQVLDKKTKTPKQLGDPKWILFEKCMRGDPTDNVFSAYPGVRTKGT
                     SKKVGLLEAFQDKHRKGFSWNNLMLQTWVDHNGESHRVLDDYNRNVTLVDLDAQPTDI
                     KDKIVQTIATGSVHKQKPMVGAQFLKFCGTHELIRLSDQANVFGEILNAGYPI*"
                     /db_xref="UniRef100_K4F653"
                     /db_xref="A0A0F9M143_9ZZZZ"
                     /db_xref="K4F653_9CAUD"
     gene            complement(29959..30183)
                     /locus_tag="gwc1_scaffold_4_prodigal-single_61"
     CDS             complement(29959..30183)
                     /product="hypothetical protein"
                     /codon_start=1
                     /transl_table=11
                     /translation="MSKITKKRANLAPKGLTIQSRGSDVDTQKCVEIVGNRYELILLA
                     AARGRELAYTKIDKPIIAALLEIQNSTQTA*"
     gene            complement(30209..30700)
                     /locus_tag="gwc1_scaffold_4_prodigal-single_62"
     CDS             complement(30209..30700)
                     /product="hypothetical protein"
                     /codon_start=1
                     /transl_table=11
                     /translation="MFKTLKSFIFKDTPPDVLPVSESPGDNPNRVIKQDAVPKKKRKK
                     KQVTVEPEANSNATLHSIIDHEKKEATAAGNPWVQVLNVELDPNNIGNGAFTLDWNEI
                     FVAKLIRVGYKGKTDSDIVDQWFQDVCRNIVMSEFEQEMADPEKREQFNKANISNSRS
                     EIQ*"
     gene            complement(30715..31593)
                     /locus_tag="gwc1_scaffold_4_prodigal-single_63"
     CDS             complement(30715..31593)
                     /product="Radical SAM domain-containing protein n=1 Tax
                     =Vibrio phage nt-1 RepID=R9TIW8_9CAUD"
                     /codon_start=1
                     /transl_table=11
                     /translation="MSNIRLAEPVFLSVQGEGNRTGVLTVFVRLFGCNLRCPGFMTEY
                     PTSPDNIVHQHELVEGILEKKYKNVLDLPVIDFGCDSLYAVDARFKSLAINMTLTSLG
                     NAITPLLYEGKWEHPVTNNKIDLCFTGGEPMLQQQAMIDIIQECRTWPMTTPDIIQIE
                     TNGTRPIEDAFSNSLFNKTINWNISPKLFNVSGEKDAINIDVIKQYQRVSPLGCLKFV
                     INNSDDAWDELNTTVKKMRDHGIKFPIYVMPVGASREQQSDINVISAIATRAIKNGYH
                     VSGRLHCLLFANTIGT*"
                     /db_xref="UniRef100_R9TIW8"
                     /db_xref="A0A0F9SKJ1_9ZZZZ"
                     /db_xref="nsa:Nitsa_1859"
                     /db_xref="R9TIW8_9CAUD"
     gene            complement(31603..31836)
                     /locus_tag="gwc1_scaffold_4_prodigal-single_64"
     CDS             complement(31603..31836)
                     /product="hypothetical protein"
                     /codon_start=1
                     /transl_table=11
                     /translation="MVETPCLYFHEMDTGFSSKFYIVPTPNREWRTVEVNHEIWHWLH
                     DTVPADNWSYNYDGSNRVQVSPELLSLIILKFS*"
     gene            complement(31884..32474)
                     /locus_tag="gwc1_scaffold_4_prodigal-single_65"
     CDS             complement(31884..32474)
                     /product="Putative uncharacterized protein n=1 Tax
                     =Arcobacter sp. L RepID=G2HZG0_9PROT"
                     /codon_start=1
                     /transl_table=11
                     /translation="MWEISKEFACCYGHRVYNQLLNTDYCGNDNKAKCRHIHGHEGLV
                     RVHLSGTELTDRGMITDFKHLGWFKDFIDNSIDHKFIIDKNDPMFTALVADPYTVSSG
                     QPDITYDSVTVVDSTLSELVVGKTLRLNNIPLGTPVYEVLEGYFIVNFVPTSENLAKW
                     LFDIISFKMKPLEIKVSCVEFHETPKSCARYYGPTV*"
                     /db_xref="UniRef100_G2HZG0"
                     /db_xref="arc:ABLL_2534"
                     /db_xref="G2HZG0_9PROT"
     gene            32601..33263
                     /locus_tag="gwc1_scaffold_4_prodigal-single_66"
     CDS             32601..33263
                     /product="Uncharacterized protein {ECO:0000313|EMBL
                     :KKM07134.1};  TaxID=412755 species="unclassified
                     sequences; metagenomes; ecological metagenomes.;"
                     source="marine sediment metagenome.;""
                     /codon_start=1
                     /transl_table=11
                     /translation="MPCIYYVYAYIRSKDSNTAKAGTPYYIGKGKGKRAYQKHRSGPR
                     GIAVPSDISYIVFVETNLTELGALALERKMIAWYGRQDNKSGILLNRTDGGDGTSGAV
                     RSIEYLHKLSCRIRLPHSANTREKIGNSSRGRKNFTEEQKVEMSILRKNNKWWNNGVE
                     QCFSPVPPDELYKRGRLRFNNVGAAIGAETNKGKKWWTNEKITKFSTMSPGPDFKLGR
                     TC*"
                     /db_xref="A0A0F9H7Q9_9ZZZZ"
     gene            complement(33246..33335)
                     /locus_tag="gwc1_scaffold_4_prodigal-single_67"
     CDS             complement(33246..33335)
                     /product="hypothetical protein"
                     /codon_start=1
                     /transl_table=11
                     /translation="MEYKWTIDKSFNFEMGHRVWSSNMLTCTS*"
     gene            complement(33388..33648)
                     /locus_tag="gwc1_scaffold_4_prodigal-single_68"
     CDS             complement(33388..33648)
                     /product="hypothetical protein"
                     /codon_start=1
                     /transl_table=11
                     /translation="MIFGSFFPGKTFGIVIHNDYYSTGIITAMCYTTRHDYGLEKMPD
                     SPLTSGTTQSERGSIWSEMEQLFDNVIAPNMEFRHATSSQFD*"
     gene            complement(33596..34084)
                     /locus_tag="gwc1_scaffold_4_prodigal-single_69"
     CDS             complement(33596..34084)
                     /product="hypothetical protein n=1 Tax=SAR324 cluster
                     bacterium SCGC AAA240-J09 RepID=UPI0002FAEE78"
                     /codon_start=1
                     /transl_table=11
                     /translation="MKKTHVTWNEVQSHVQSIIRQMVLEKWTPDIIVGITRGGAVPAV
                     MISNYFNCKMVSLDVSLRDNTEYGPESNCWLPEDAETKKILIVDDINDTGATVNWIMS
                     DWSSLVLHDKWKDNVKFAMLYDNQASNATVDIAFSAVDINKAEDDIWIVFPWENFWNS
                     NS*"
                     /db_xref="UniRef100_UPI0002FAEE78"
                     /db_xref="T0NME7_9EURY"
                     /db_xref="fac:FACI_IFERC01G0769"
                     /db_xref="UPI0002FAEE78"
     gene            complement(34093..34311)
                     /locus_tag="gwc1_scaffold_4_prodigal-single_70"
     CDS             complement(34093..34311)
                     /product="hypothetical protein"
                     /codon_start=1
                     /transl_table=11
                     /translation="MSENNREVIFVPGCFDEFDGTQEELDALTSELTRMFSEMSEDEL
                     LANSVDVDWDETEDGDLDISAIVPRSLQ*"
     gene            complement(34304..34903)
                     /locus_tag="gwc1_scaffold_4_prodigal-single_71"
     CDS             complement(34304..34903)
                     /product="hypothetical protein"
                     /codon_start=1
                     /transl_table=11
                     /translation="MVKLTEIDLVPEQSFSIEQVKKILAKARPLGIEDGFVIYYFEAN
                     DERCVIFTDQNSSIAAFAGFISRMNGKVWQAKNVETYLPFKGKQLAGKLYKFVKEVMK
                     KSIQSDKEQSLSGAKLWTRTLPALGLKPMIFDTVTQNVIDPQSGQINIYSSNPDDIGR
                     YTWILERRDHYNNVGLNENSIIMPFTGIWYTLNTKENNE*"
     gene            complement(34913..35584)
                     /locus_tag="gwc1_scaffold_4_prodigal-single_72"
     CDS             complement(34913..35584)
                     /product="GTP cyclohydrolase 1 {ECO:0000256|HAMAP-Rule
                     :MF_00223, ECO:0000256|SAAS:SAAS00021192}; EC=3.5.4.16
                     {ECO:0000256|HAMAP-Rule:MF_00223,
                     ECO:0000256|SAAS:SAAS00021179};; GTP cyclohydrolase I
                     {ECO:0000256|HAMAP-Rule:MF_00223};  TaxID=1208365
                     species="Bacteria; Proteobacteria; Gammaproteobacteria;
                     SAR86 cluster.;" source="SAR86 cluster bacterium SAR86E.;""
                     /codon_start=1
                     /transl_table=11
                     /translation="MSFNKVKTDPVLGKEIHNHLVQCGVETPVIQHELSRTEKIDIIE
                     TKFADIMKTLGLDLTDDSLVETPKRVAKMFVGEIFWGLDYEAFPKCTTVENKMNYDEM
                     VVEKHIRVSSSCEHHFVTIKGFAHIAYIPGERVLGLSKIPRIVEYFSKRPQIQERLTE
                     QIYHALQYVLKTDNIAVTIVAEHMCVSQRGVEDQSANTTTSKLGGCFRSDSSVRAEYF
                     KHIYA*"
                     /db_xref="K6H3V4_9GAMM"
                     /db_xref="UniRef100_K6H3V4"
                     /db_xref="bbat:Bdt_2460"
                     /db_xref="3.5.4.16"
     gene            complement(35661..35900)
                     /locus_tag="gwc1_scaffold_4_prodigal-single_73"
     CDS             complement(35661..35900)
                     /product="hypothetical protein"
                     /codon_start=1
                     /transl_table=11
                     /translation="VISDDATKYRPDLFNTIHWRSWRKKFAFIPCKIHNQFQWFSTYY
                     IQDGFDSEGRKYKRKGTLLDVIVSFQSCEGVDGKY*"
     gene            complement(35915..36115)
                     /locus_tag="gwc1_scaffold_4_prodigal-single_74"
     CDS             complement(35915..36115)
                     /product="hypothetical protein"
                     /codon_start=1
                     /transl_table=11
                     /translation="MGTYSNQLSQAAHWLPWKKKFAFLPTKVHGKICWLSVYYTRDGV
                     RRFGDNCLNYTQNGTLLDVLKT*"
     gene            complement(36131..37258)
                     /locus_tag="gwc1_scaffold_4_prodigal-single_75"
     CDS             complement(36131..37258)
                     /product="Uncharacterized protein n=1 Tax=Methylobacterium
                     extorquens (strain PA1) RepID=A9VWK8_METEP"
                     /codon_start=1
                     /transl_table=11
                     /translation="MLRSKGIGQGNGNMKNVIVLSLEPIETRYTGQWYTHIPSMLRKK
                     LGSEYNVIQIDGVTNSGVPTNGAFLDFLSTNQWKNEQVNTFFHLVKDGLIQKGDHIIF
                     TDAWNPTIVEIQYVNELMGMNWTTHGLWHAGSYDKFDFLGRLIGNKPWVEHAELSFFN
                     CFKHNYFATDFHINLFLENLLKVDKRTGRIRYMPTGKIVRTGWPMEYLPDTMQPYVGM
                     QKEDIILFPHRIAPEKQLDIFKDLEKHLPQYKFIVCQEEKLAKHEYHTLLGKAKMVFS
                     ANLQETLGISLPEGALLGAIPLAPDRLSYSEMYSADFLYPSEWTSSYANYEMHRNEVV
                     ERIVKMMSTYERLAPVVQSMCPTLIDKFFSADGLINTIKQA*"
                     /db_xref="UniRef100_A9VWK8"
                     /db_xref="mex:Mext_0157"
                     /db_xref="A9VWK8_METEP"
     gene            complement(37221..37469)
                     /locus_tag="gwc1_scaffold_4_prodigal-single_76"
     CDS             complement(37221..37469)
                     /product="hypothetical protein"
                     /codon_start=1
                     /transl_table=11
                     /translation="MASVPSYIKKYLRMKPEVAQIFTDLESFKDFIRLQFPAVPFNEA
                     DLYNYRSALWQKYDRQRNRKARQEHGNAPQQGHRTGQR*"
     gene            complement(37519..37968)
                     /locus_tag="gwc1_scaffold_4_prodigal-single_77"
     CDS             complement(37519..37968)
                     /product="hypothetical protein"
                     /codon_start=1
                     /transl_table=11
                     /translation="MSTQDIYIQSTVLAARHNKVNQTIRLAKKFIYVTIQKEGYHCFP
                     EAASEPQFATNNKYDVSHLANVHMHYFFIKVWLEVSHSNRDVEFIQFRRWLNDLYSNE
                     TLDLNSKSCEMIADDLYAQIAAKYPMSEVRIDVAEDNINGALIEFCP*"
     gene            complement(37970..38272)
                     /locus_tag="gwc1_scaffold_4_prodigal-single_78"
     CDS             complement(37970..38272)
                     /product="hypothetical protein"
                     /codon_start=1
                     /transl_table=11
                     /translation="MRAFIEYITSRLNLRFINNHDGYTGDECKTSSQVLCRSSPLDRE
                     DSVRFDIIPAKGGLILNVTRFDCKTDRTVRSIHTVVQKETYAADISSIVVMEMLTY*"
     gene            complement(38269..38478)
                     /locus_tag="gwc1_scaffold_4_prodigal-single_79"
     CDS             complement(38269..38478)
                     /product="hypothetical protein"
                     /codon_start=1
                     /transl_table=11
                     /translation="MAKSIKRSQKSKSTGVSFKVMSARGGVIVELYKGDDNRELFILS
                     SECDQLEEISKIPQGEIDQLLEDAA*"
     gene            complement(38480..39007)
                     /locus_tag="gwc1_scaffold_4_prodigal-single_80"
     CDS             complement(38480..39007)
                     /product="hypothetical protein"
                     /codon_start=1
                     /transl_table=11
                     /translation="MKRSYTNTTTNTATFFTGVEVEKTPAFGKQTLFVVGIQPIDTIL
                     AKLNNVKQRDVTHIYFGANQSFQPKSVEELKEWSVMINTILDTNNWVTLDFDVKYSDE
                     VLELTCVEHRRFIPILSVKIPYIRQFSQNAIIKIDDIGFDSTNDGVWCHRLDDLQSPD
                     TFTNWDEYTSDTVVA*"
     gene            complement(39004..39204)
                     /locus_tag="gwc1_scaffold_4_prodigal-single_81"
     CDS             complement(39004..39204)
                     /product="hypothetical protein"
                     /codon_start=1
                     /transl_table=11
                     /translation="MITVDLYKLKEDLAQVEQQLAEHKTSTITGKLVHLRKQRASLIM
                     LISKLSNTITMQHLSNPSKEQK*"
     gene            complement(39206..40771)
                     /locus_tag="gwc1_scaffold_4_prodigal-single_82"
     CDS             complement(39206..40771)
                     /product="Uncharacterized protein n=1 Tax=Azospirillum sp.
                     (strain B510) RepID=D3P6D0_AZOS1"
                     /codon_start=1
                     /transl_table=11
                     /translation="MEKENLTNQQLDERGRSKYAIFLPALSSFYGTYIGKQQVDQTYI
                     DAKRMPIGFENGVEGMNWLNEKEGYFTYKWSLYSAGHADLDVNRVSPKENMIRGRDKN
                     TTFVLGDSGGFQIGKGVWEGEWKNPSCPKAQKKREQVLAWMDAYMDYGMILDIPAWVC
                     RSPEGQKATGIMSYDDAVEATYINNEYFMANRTGACKFLNVLQGETHKEAEDWYQKMK
                     KFNDAKQYAKPFNGWAMGGQSMCSPTLALKRVVTLIADGLLKKEENDWMHFLGTSKLE
                     WGLLLTDIQNAVRKYHNENFTISFDCASPFLATANGQIYTNNEYPDRKKWVYRMQPSV
                     DDKKYASDTRPLSDALLTDKIFSSFTDSPISKRLLVKDICIYAPGDLNKIGKEGATSW
                     DSFSYALQMGHNVYQHITAVQEANALYEARASVPKMLVDERHDQLFLTDLIDKIFAGS
                     TAESFALIKKHEWFLTNIIGTRGNTGKRENNSTTVFNDKFTTQAYQHVEHHSDDSGFD
                     ESALDNLENSITA*"
                     /db_xref="UniRef100_D3P6D0"
                     /db_xref="A0A0F9LZU1_9ZZZZ"
                     /db_xref="azl:AZL_d03830"
                     /db_xref="D3P6D0_AZOS1"
     gene            complement(40771..42261)
                     /locus_tag="gwc1_scaffold_4_prodigal-single_83"
     CDS             complement(40771..42261)
                     /product="Putative Hef-like homing endonuclease n=1 Tax
                     =Campylobacter phage CP30A RepID=J9SU74_9VIRU"
                     /codon_start=1
                     /transl_table=11
                     /translation="MTNEKNCCICGSKVTRFIKSKQEWWDWCSNKCMGSDPAILAKKK
                     QTNRSRFSVDHPMQLSTVRDKIKQSFLDRHGVDNPSKCDEVKDKMKRTFINKYGVDNP
                     SKNKDIIEKIRISAVARFADPSTKKQILLKRKNTCLDTFGVATNKHCHIPIESIRLMK
                     DLEWLTEQHTVLNKSCQQIANELGVSATPILCFLTQNGINVQRHQITQVHREIAEFIG
                     SIYTGPITNNDRSIISPKEIDIYLPLLRIGFEINGVYWHSEEKGKDRFYHLNKTKQCE
                     EQHVHLIHIYDTEWYNTATQQIIKSKIRHLLGKSNRVFARKCTVGVVPTHVATQFLEQ
                     NHLQGQAAAKYKFGLYSAGNELIAIATIGKSRYNKKYKWELIRYCSKTDTTVVGGLSK
                     LLSFAATVIDLSSLISYADRRWTMLTNTNLYETTGFTLLNHAAPNYKYFKINEQITLL
                     SRNQFQKHMLSSKLPEFDEQLSEYENMSMNGYYRIWDCGNLVYGRN*"
                     /db_xref="UniRef100_J9SU74"
                     /db_xref="J9SU74_9CAUD"
                     /db_xref="cgu:WA5_1708"
                     /db_xref="J9SU74_9VIRU"
     gene            complement(42307..42810)
                     /locus_tag="gwc1_scaffold_4_prodigal-single_84"
     CDS             complement(42307..42810)
                     /product="hypothetical protein"
                     /codon_start=1
                     /transl_table=11
                     /translation="MRQSNQYSTCMLTNSEIINEVKKRKLLAEVIFQLAETTDEPTYL
                     QNLDDFVLLDELDRRGLIPDEVETSLDDYTDDDIYNEADRRELFPAGPDMCLSDYSDG
                     DIYDEADSRNLLHSNNSAFGGVEQFSDSYKKAVSNLYEAFTSNNQEKTDALLRALFYR
                     VLGRIAA*"
     gene            complement(42821..43555)
                     /locus_tag="gwc1_scaffold_4_prodigal-single_85"
     CDS             complement(42821..43555)
                     /product="hypothetical protein"
                     /codon_start=1
                     /transl_table=11
                     /translation="MNEHLYDHLKDIAKNILGVGVIELIRVEGTTTATTLNAIDEQKL
                     VIVSAVTKAPIPEFVGVFGMPNLTKLDTILGLSEYRENAKFTVTKSSDGALNGLHFEN
                     AAGDFKNDYRFMSQQLVNSKLQQVMFKGAKWIIDLVPTPAAIQRLNLQIQANAGEATC
                     QFNVVNKDLICYFGDPASHTGNFVFANNITGTFKQQWDWPVAIIKNIMALTGTKAIKF
                     SDEGVILVTVDSGLINYSFYILAIIK*"
     gene            complement(43621..44514)
                     /locus_tag="gwc1_scaffold_4_prodigal-single_86"
     CDS             complement(43621..44514)
                     /product="hypothetical protein"
                     /codon_start=1
                     /transl_table=11
                     /translation="MIPLKKLVEVQQQLNELRASVNSTIDCISNNINVVLNDLPPVLL
                     PTLDNTIAAIVSLRSTLDSDVNMAINSIAKHINKRGGQLTVNMSSHNELANCYPMSDR
                     TKQTISGVLSRYLSWQYPALEIGASSESIINLLQHAQPLTVANNNNDAITALVNRLPT
                     DQAQNRIIRYITQDHNILPLPLGQHSLIFSWNFLNYCTVDVVEQYLSQCFQLLRPGGA
                     VIFSFNNCIYPYCAELAENKIMHYATTEEITAICHRIGFVVKSTEWIEQHVTWAEIVK
                     PGVLSTMKVHPVIGTIKNTFE*"
     gene            complement(44511..45530)
                     /locus_tag="gwc1_scaffold_4_prodigal-single_87"
     CDS             complement(44511..45530)
                     /product="DNA polymerase n=1 Tax=Cronobacter phage
                     vB_CsaM_GAP32 RepID=K4F7H5_9CAUD"
                     /codon_start=1
                     /transl_table=11
                     /translation="MDIERTTIKSVVCLGEVDDYVYDICIEDQDPFFFGNDILVHNTD
                     SCVFSAWPAVEQAVSAGDQEWSIETAIELYNIIADNVNTSFPAFMEQAFKCSRAHGEI
                     IKGGRELLGTAGLFIKKKRYAILMNELDGNRLDQLDEETAKKKGVIFGVGKVKAMGLD
                     LKRADTPKIAQEFLSSILLDVLTLKDKDFVVNKIIEFKRTFAALPPWEKGTPKRVNNL
                     TRYTQQSQSGKKGMIPGHVTGAINWNILRTLNNDHHSPKVVDGMKTIACKIRDNPTGI
                     TTVGYPIDIQHLPTWFTELPFDNEAMERAIVDKKVTNLLGVMDWDIEDATNLRSAFRS
                     LFSFV*"
                     /db_xref="UniRef100_K4F7H5"
                     /db_xref="A0A0F9J9W5_9ZZZZ"
                     /db_xref="K4F7H5_9CAUD"
     gene            complement(45506..46393)
                     /locus_tag="gwc1_scaffold_4_prodigal-single_88"
     CDS             complement(45506..46393)
                     /product="Putative VSR endonuclease n=1 Tax=Aeromonas
                     phage Aes144 RepID=I6ZII1_9CAUD"
                     /codon_start=1
                     /transl_table=11
                     /translation="MLTCKECGFTTNRLQWTHFKYNCSGRFKNGKEYKNAYPGELLVD
                     PVLSKKTAITLANLIEKYGTESGQTRWESYRRKQAETNTFEYKKEKFGWSEDEFAEYN
                     KGRSATLENMISRHGEDIGIERWNAYCERQRYTNTVDYFKKKLGHDAGLEKYKEINAK
                     KALVHRVSSQIYSKVEKEFILLLESQLGNVDNSSIANPYCLWDNDLNRHYIYDIKHKD
                     CIIEFNGDYWHANPLIYNEADTIKDHTATEIWNKDARKIEVANKKGFRTLVVWESDYI
                     NNKEKTITEVIKWILNEQQ*"
                     /db_xref="UniRef100_I6ZII1"
                     /db_xref="A0A0F9LPQ6_9ZZZZ"
                     /db_xref="I6ZII1_9CAUD"
     gene            complement(46422..48617)
                     /locus_tag="gwc1_scaffold_4_prodigal-single_89"
     CDS             complement(46422..48617)
                     /product="DNA polymerase {ECO:0000256|RuleBase:RU000442};
                     EC=2.7.7.7 {ECO:0000256|RuleBase:RU000442};; 
                     TaxID=1273738 species="Viruses; dsDNA viruses, no RNA
                     stage; Caudovirales; Myoviridae.;" source="Escherichia
                     phage PBECO 4.;""
                     /codon_start=1
                     /transl_table=11
                     /translation="MSYVDGYHNKESSQIHVIERVNGVRVFKEYPGNYTFYHSDPKGK
                     FRTIVNTPVSKVTIRSWKEFQKELRVFPREKLWESDINPVFKCLAENYAGVESPKLNV
                     AYFDIETDFHHEMGFAPSDDPFNAITAISLYLGWTKQCITLALCPKTLSIKSANEIAL
                     KFENCYIFDNEKQVLDTFLTLIDDADVLSGWNSEGFDIPYTVNRVKRILSTDDTRRFC
                     LWGKQPTKRTFSRYGAEHQTYDLSGRIHLDYMQLYRKYTYHEMHSYSLDAISEYELNE
                     HKIKYEGTLDQLYNNDFEKFILYNRQDTELIYKLDSKLKFMDLANEIAHDNTVLLQTT
                     SGAVAVTEQAIINEAHSRGMIVPNRVHTPAADREVDDEDLFNEDQAAGAYVAVPKAGM
                     HKYIGVIDINSLYPSTIRALNMGPDTVVGQLRPDMTTAMLQKNMADKGRKKGMSFAEA
                     WEGQFGSLEYQAMMARSPGVSITIDWEHQSPTTHTAEETWNLIFNNNKPICISANGTI
                     FSYSTKGIIPGLLERWYSERKAMQKKKKEATDQADVELWDRKQNVKKVNLNSLYGAIL
                     NPGCRFFDHRIGQSTTLTGRCIAKHMDAYTNECITGEYDHTGSAIIYGDSVTGDTRIL
                     TSNDEITIEELFDCCLEKTTIGDKEYGLQCPVSVMGYSAYNQMAAMANTAYVMRHKTK
                     KMLYQINLNNGKSIKVTADHSIMIERQGVLLEVKPTEILTTDQFICLKR*"
                     /db_xref="L7TII7_9CAUD"
                     /db_xref="UniRef100_L7TII7"
                     /db_xref="mpi:Mpet_1929"
                     /db_xref="L7TII7_9VIRU"
                     /db_xref="2.7.7.7"
     gene            complement(48702..48950)
                     /locus_tag="gwc1_scaffold_4_prodigal-single_90"
     CDS             complement(48702..48950)
                     /product="hypothetical protein"
                     /codon_start=1
                     /transl_table=11
                     /translation="MFSLEQKTKLSHLMTESIAIMQEVEDLSQGLNDTIKAVATELEI
                     KPATLKRAVKIAQKSKFTDVSADFEELTDILETVGRTA*"
     gene            complement(49490..49732)
                     /locus_tag="gwc1_scaffold_4_prodigal-single_91"
     CDS             complement(49490..49732)
                     /product="hypothetical protein"
                     /codon_start=1
                     /transl_table=11
                     /translation="MSSDMSGSSRFPFTVMTSTDMSDRLPFTVRVHACDHPTYRWCDE
                     MFGVHNWTLVYDEDNEHVTFMFARNADAILFRLKCD*"
     gene            complement(49729..49989)
                     /locus_tag="gwc1_scaffold_4_prodigal-single_92"
     CDS             complement(49729..49989)
                     /product="hypothetical protein"
                     /codon_start=1
                     /transl_table=11
                     /translation="MTTDAFPFTVTVDCGITVTAVPPSGKVIFETYAEMVILANYPRV
                     IWCDKMFSVGQWIIDSNSYRNNTIDFRFTTKEHAFLFALHWL*"
     gene            complement(50020..50247)
                     /locus_tag="gwc1_scaffold_4_prodigal-single_93"
     CDS             complement(50020..50247)
                     /product="hypothetical protein"
                     /codon_start=1
                     /transl_table=11
                     /translation="MFPFVVSIATTSLTRTWIIRRGRGLAPAPRDAIDWCNATYSAGE
                     WALGDYSISQETVDFVFASADHATMFKLRWC*"
     gene            complement(50261..50470)
                     /locus_tag="gwc1_scaffold_4_prodigal-single_94"
     CDS             complement(50261..50470)
                     /product="hypothetical protein"
                     /codon_start=1
                     /transl_table=11
                     /translation="MTTELLYKHVVVLPKDFDWEKLHKALDEFQSHRSGFFWDDVDTS
                     FAPERRYRIFFRHKQDAVLFSLKWV*"
     gene            complement(50474..50722)
                     /locus_tag="gwc1_scaffold_4_prodigal-single_95"
     CDS             complement(50474..50722)
                     /product="hypothetical protein"
                     /codon_start=1
                     /transl_table=11
                     /translation="MQLCSHSDGDELQGMGVRVQFMGDGKSIPGRTAVVFPSEYNWWD
                     LREWLTDIDCIISISTDIRTTVYFTNKQDAILFSLKWS*"
     gene            complement(50691..50969)
                     /locus_tag="gwc1_scaffold_4_prodigal-single_96"
     CDS             complement(50691..50969)
                     /product="hypothetical protein"
                     /codon_start=1
                     /transl_table=11
                     /translation="MFTRVIYPAEDTIGQLPIQNWDKSKQRQPTTYVHLSDRADLAEI
                     ISWINHNCIQEVIYEIVDVSDVSYTADEIVQFGFFSLEDATMFSLRWR*"
     gene            complement(50969..52078)
                     /locus_tag="gwc1_scaffold_4_prodigal-single_97"
     CDS             complement(50969..52078)
                     /product="RNA ligase (EC:6.5.1.3)"
                     /codon_start=1
                     /transl_table=11
                     /translation="MFPSKLSDLDHLRSEKMIKFKEEIVNGKSVTIVSYMVSSPELWQ
                     LPFALECRGITFDTESGDCISAPFHKFFNVGENESTRPETLPWDKIVNVLEKRDGSML
                     VPVLVNGEVAWKTKKSFYSDVAVAAAAATSPEITSFSKELLLAGFSPIFEFTAPQCEI
                     VINYGKTPTLVLLAIRNMSTGEYVSYNEMWARADAAGVLVIRSYNFTYRNLVDQMKVI
                     EDFEGYVIRFESNNSPTMVKMKCEWYLRMHRAKTELRERDVADMFLDETIDDIKTVIT
                     QAGLSLAPIEAIEHRVTEQLRSVMTAVDALLIEAKLLPTRKDVAITYNNHPLFGLLMT
                     AYTGKDPDYKKYWTNNYREGYTLNTIYSNFKNDDA*"
                     /db_xref="bra:BRADO3560"
                     /db_xref="A4YTW4_BRASO"
                     /db_xref="UniRef100_A4YTW4"
                     /db_xref="6.5.1.3"
     gene            complement(52151..52690)
                     /locus_tag="gwc1_scaffold_4_prodigal-single_98"
     CDS             complement(52151..52690)
                     /product="hypothetical protein n=1 Tax=Campylobacter
                     ureolyticus RepID=UPI000375C9BA"
                     /codon_start=1
                     /transl_table=11
                     /translation="MKTYISADLHLNHKKIIDYCPATRSHFTDHIEMTESIIANWNNT
                     VAPDDEVWILGDVSMGHPDMMHVYIPRLNGTKRLIAGNHDTKILSDEKLQSYFASIEH
                     YKELTVSINGQEIVVCMSHRPMNHWHKKQSGSIMLHGHCHAIPTNIPGRIKDIGLDTN
                     NMQLYVFEDIVAEVAKLPI*"
                     /db_xref="UniRef100_UPI000375C9BA"
                     /db_xref="A0A0F5L312_9RHIZ"
                     /db_xref="csr:Cspa_c39570"
                     /db_xref="UPI000375C9BA"
     gene            complement(52746..53348)
                     /locus_tag="gwc1_scaffold_4_prodigal-single_99"
     CDS             complement(52746..53348)
                     /product="hypothetical protein"
                     /codon_start=1
                     /transl_table=11
                     /translation="MKITEYSETDIGITKTLIKKGYKFLGKGVDQSAYLEPGTGLVLK
                     IFGSQEDNDQGFTPDQHMFFIWAKFCMKNKTNLFLPKFFGYESFTFNDRTYLQIRQER
                     LHHSNRICTSLAELGASLTSFYKVSNMNEAWTVFTEEDSYYARILLETLNKKQILLYM
                     KTVSALNDIGNKQGWDWDLHNENIMVRDNGFPVIVDPWVL*"
     gene            complement(53354..53989)
                     /locus_tag="gwc1_scaffold_4_prodigal-single_100"
     CDS             complement(53354..53989)
                     /product="hypothetical protein"
                     /codon_start=1
                     /transl_table=11
                     /translation="MRISNISNNSLDEEVLDEWSNTDAGIKKELIKKGYKFLGKGVDQ
                     SAYLEPGSGLVLKIFGSQKTSKPKFSADQKMFFIWAKFCMKNSTNPFLPKFDGYESFV
                     FNDRLYLQIRQERLRHVADLGYAAESLADFSNSLLPKQCLANFITYRSKDHTLLAKTM
                     DDKQLLLFIKTIKALRAIGYKEGWSWDLHNENIMFRGKLPVIVDPWVVARW*"
     gene            complement(54005..54448)
                     /locus_tag="gwc1_scaffold_4_prodigal-single_101"
     CDS             complement(54005..54448)
                     /product="Uncharacterized protein {ECO:0000313|EMBL
                     :KKN37441.1};  TaxID=412755 species="unclassified
                     sequences; metagenomes; ecological metagenomes.;"
                     source="marine sediment metagenome.;""
                     /codon_start=1
                     /transl_table=11
                     /translation="MRITEFTQSQLRTKAGIIPYYVLDGVTQFMFMIPSDPAYGGTSP
                     NIAKGGVEDGENVTEAAIREGEEELGLKRSNFVASPTVGFSEIVSGLDATYKFTVYTV
                     EVKDPTDFSQYHYETKETLWLTAADFASSGRSSQRKIVTAIAGKV*"
                     /db_xref="A0A0F9SKI6_9ZZZZ"
     gene            complement(54445..55467)
                     /locus_tag="gwc1_scaffold_4_prodigal-single_102"
     CDS             complement(54445..55467)
                     /product="hypothetical protein"
                     /codon_start=1
                     /transl_table=11
                     /translation="MTSNLVVSRHCGDYYRNMRSKEFISEGGWASTKTQNTIITPALI
                     EKVVTVLKAKFEPELNAFLKSKQLPSIQIGKPCGSGTYYKRDLVQNPNKEYGDIDVHF
                     YIPRMPDLNNNQTITLFATNIKEFCDRSTTFATENGKNVILQLGDDYVQIDLVNIYYD
                     VQDWATALAPEWNVKGVLCASLYSALAEALQISISSIGVQAKTINGKLVKFNTVKGVK
                     LHTITTDKKKWAIDIATFFGASEYSPTLKSYPGLIDEVRVKDIIGSIKGIAETLEQTN
                     TLPSQYSDSQSLLSTIKQIYLDKINKVITSSKFDKAETETAIKKAADTKSMLTTKSSE
                     IGKMIA*"
     gene            complement(55418..55669)
                     /locus_tag="gwc1_scaffold_4_prodigal-single_103"
     CDS             complement(55418..55669)
                     /product="hypothetical protein"
                     /codon_start=1
                     /transl_table=11
                     /translation="MHINEITTDDNQDYNSPDDQLNEIEEHIQSAIDAARRLSRSNRN
                     SRGGTGVGQIDSYLIPWLSRFIDDDQQPGSIASLRRLLS*"
     gene            complement(55681..57375)
                     /locus_tag="gwc1_scaffold_4_prodigal-single_104"
     CDS             complement(55681..57375)
                     /product="hypothetical protein"
                     /codon_start=1
                     /transl_table=11
                     /translation="MSTTQMKKLIESIDGVTTVVQRTSTKIDTFAESLEKEFKAFIAE
                     DEYNDYQDDELYDGCYVRVIDDGNEIFKMKGDPGNHKVRIEDKQDRGWYIYPSKLQLV
                     SDNDPAIDNWFPLEEAYGERDARRDMEAGIQAAHPVGIKDVLVWAWKRANGELVRIFG
                     TEKPNRETPAHFQLVQVPKGSVSESANHLGDKEYSSYAAWKAACKKANAEVWFDGDKD
                     IGQAMIGPKPYIRGKTKAIGEWDGEVGSVYSKKQVKETAYRLNELSPKTLGSYANKAT
                     DELAAAAFQHGYEEDEEQADRVAAKRAGGIKTATNKLVRKAAPVTEGKASYVNTIYPD
                     TKQGIIKFFSPDSGEISPEWVKQAGFPQECNIHPDPSVEGVWAVDSMKNGSRTIVYLG
                     GYPDPWRKIRELNDFETGSLPMKMIKNMVSQNKVSKEQLANWVKANNLTPEEYTSLVS
                     TYESASRIKATTLKEYGSETAPGAKTIPTAATPMQKAKPQAAVALPDSDPVKATTPAT
                     TNPVAPVIPTTNTAGIKDPDLSKVLPADNQVDLDKKMKDPSIQAKMKELLAKMSTN*"
     gene            complement(57380..59140)
                     /locus_tag="gwc1_scaffold_4_prodigal-single_105"
     CDS             complement(57380..59140)
                     /product="hypothetical protein"
                     /codon_start=1
                     /transl_table=11
                     /translation="MKAANLSKNNKTNEGIVRKAVDAMDLDEPGASYSSIGKKIAKDT
                     VAGVKDVISTPINAVKKAGKAALNTVLHPVQTANSRSNKKGVNEVSDDTAISLIKNRL
                     NNTKTGTADQQKLAREKLKTSLKAVGSRAGRWRLRSDKVNEDEDDNVFKSSGRIKFNP
                     ISAQGGIPKSKLQLLADKLGINKGDILFASQPNSHSEHPFKLTRVGEKGFTGMNLHTK
                     TEEWYPPEALRKDARGSIAFLIKNIAKKEKTAVNSVSEGKNPAIGTLAFEKLPKAKQA
                     ELRKASDERAKKASDAAKKKKESGKYANRPESNLEESSGVVSFGQMQQIVYAYVIAKM
                     KQLAPIFDAEDATHLARESDQFWVDEFDSMYRAIRRNNRRYQPYDEVAGAIEQVSDAI
                     INYYSNAWNHRPGYQPPRGLKIVDFTMPTDAELDAIIAKCKGVVKESDGGTCSGSIAA
                     GPATPLFTKPIKRNKSKPVAESSAQAKFTALRSAYNTIKEDSQTTANVTPDLLKRLAA
                     KLERVTNRVMSNSPESDPIDVMAPYIRNELHITDIDDIISLLDQTTRLLGYTDYFEYL
                     AAMWDIHYNTAESEETNPWR*"
     gene            complement(59165..59440)
                     /locus_tag="gwc1_scaffold_4_prodigal-single_106"
     CDS             complement(59165..59440)
                     /product="hypothetical protein"
                     /codon_start=1
                     /transl_table=11
                     /translation="MITNIVVDIECTKLDIDPWTSYQLYVDNELMIQRQTVWNPATDY
                     VQESIIVDIEAGMHTITLRSDQAPNAFKIETITVDNTKIDGSSFLKE*"
     gene            complement(59448..60947)
                     /locus_tag="gwc1_scaffold_4_prodigal-single_107"
     CDS             complement(59448..60947)
                     /product="Uncharacterized protein {ECO:0000313|EMBL
                     :KKK57723.1}; Flags: Fragment;;  TaxID=412755
                     species="unclassified sequences; metagenomes; ecological
                     metagenomes.;" source="marine sediment metagenome.;""
                     /codon_start=1
                     /transl_table=11
                     /translation="MFISDLFEDTQRQVLVCYPGRFQLPHLGHKAVYNFLVKKFGANN
                     TYVVTSDKVELPKSPFNFAEKSQLIGLTGIPKNRVVQSSQPYRAPELLSQFDTSNIVV
                     IFAISEKDMAEDPRFKFGTKKDGSPTYFQPFVSIDKCRPASEHGYLLTTPTFQFDVLG
                     KPVQSASEIRNMFINGDNKTRIKIFTDLYGKFDQSAFNLIASKLASITEGNVGNAALE
                     FRTNDISAEEVLPYFKSKYKAYASSITTESYSPAHSIHLTTGVKKMINEQDEHREIKP
                     FIDNMCRLGLSSAHKINVGDLLSVLHADVAFAWKEAFIYGFATPKEVTEIKTTNGEID
                     YIMFIDGDRYPRSTPATYEGKPVDYAMYFATGNDAKDALTVLSLSIPSGWELTIDPKL
                     TQHVTESLHSFNKEDPFNSEFAPEAGMGRMTLRGWKQSLAKRLRELSNELDKSIEPGS
                     IDYDLIWNHAATLLKPGSNIQQIANEIVLAHNELEKIRRKGGSNSRAFK*"
                     /db_xref="A0A0F8WLZ0_9ZZZZ"
     gene            complement(60949..61389)
                     /locus_tag="gwc1_scaffold_4_prodigal-single_108"
     CDS             complement(60949..61389)
                     /product="hypothetical protein"
                     /codon_start=1
                     /transl_table=11
                     /translation="MRVIEFATIDVYEESLLEVRAFLRLSPHLFEDSANYKEFKQFID
                     LHRNPVPTIGMFYSPVHILGIPVGDFISVSTLQESAELVDDKNQSLSFRCNKGTVRFP
                     FKGRGVGDGLLATLLFDNEQEKEQWLTVLHIKYAHWHISVTVRG*"
     gene            complement(61390..61770)
                     /locus_tag="gwc1_scaffold_4_prodigal-single_109"
     CDS             complement(61390..61770)
                     /product="hypothetical protein"
                     /codon_start=1
                     /transl_table=11
                     /translation="MIDPFQIATNGVGPGFTTFNFATMGFGFDVEVIVAPIIPPGRET
                     FGGTGSVPYVYTPQHYEIIVKIRYKGKEWEDRRTVTAFFGEAVIDVLAWYKSFTIAGI
                     GINIKNIVINKITPIINVFKKNKD*"
     gene            complement(61773..62486)
                     /locus_tag="gwc1_scaffold_4_prodigal-single_110"
     CDS             complement(61773..62486)
                     /product="hypothetical protein"
                     /codon_start=1
                     /transl_table=11
                     /translation="MPFIRDWTFAYTTLTTGTTIACTLPLHVQNDLLVAIISADTYDA
                     SGGFTAGLNTGWTVLFLATNTVHLTVLYKIAGAAETNPTFTSTDTETYNCHLVAVGDI
                     NTATPFNGTGGAGAGYITSNSAAGRTVMPNLTTTVNNSLILRIATCSAAAVPGVLEGA
                     CTSEDAADGSAHSDGFGWSFVPTAGLTPTQSTMLLEMYELLGLDPTKPLLVTKTARTA
                     GSISQTISGDSNSTTVTRI*"
     gene            complement(62495..62872)
                     /locus_tag="gwc1_scaffold_4_prodigal-single_111"
     CDS             complement(62495..62872)
                     /product="hypothetical protein"
                     /codon_start=1
                     /transl_table=11
                     /translation="MTYYVYHNDSNFIGVTPFAWVALPGVSVIEFPGDVPDLNKCMWD
                     FENLELIRNNPILTKLDFMSRFTTAERIAIQSSADPILKDAVTLIQMAEYVDVTDQRT
                     MMLVGYLAMTSVILNERVAEVLA*"
     gene            complement(62892..63356)
                     /locus_tag="gwc1_scaffold_4_prodigal-single_112"
     CDS             complement(62892..63356)
                     /product="Putative uncharacterized protein n=1 Tax
                     =Sideroxydans lithotrophicus (strain ES-1)
                     RepID=D5CUF5_SIDLE"
                     /codon_start=1
                     /transl_table=11
                     /translation="MAKLVIFFDQKRFLGKLTKFFTDSYAYHVAWVDEENDRLYDMSL
                     IRRRRLWSAKQQEGIEYILHDFPFVTSHYLERALDTDNSYYGFVDYILFALRPIYHLF
                     GKSTVNKHGIICSEMCNNDLIACGYITPWSRTDEAPAPGDLDRWITTLKSQW*"
                     /db_xref="UniRef100_D5CUF5"
                     /db_xref="slt:Slit_0248"
                     /db_xref="D5CUF5_SIDLE"
     gene            complement(63356..63517)
                     /locus_tag="gwc1_scaffold_4_prodigal-single_113"
     CDS             complement(63356..63517)
                     /product="hypothetical protein"
                     /codon_start=1
                     /transl_table=11
                     /translation="MAILQEEVIVIKLSRLIKEGVATPDLVTPELIGTIEQVIQELVT
                     DSVVVEVVQ*"
     gene            complement(63576..65885)
                     /locus_tag="gwc1_scaffold_4_prodigal-single_114"
     CDS             complement(63576..65885)
                     /product="ATP-dependent Clp protease, ATP-binding subunit
                     ClpA n=1 Tax=Oceanicaulis sp. HTCC2633 RepID=A3UJU8_9RHOB"
                     /codon_start=1
                     /transl_table=11
                     /translation="MLKPNPEIDAIINDATTFAKKNKHRYVTIEHISLAMLKFAPFKK
                     LLLDHGVDVRSLSKELSTYILSQQSVSNQQDQATDPKRTTGVERVFNRALTQLLFSGR
                     DIMLVIDLFVSIASEHTSYAAYFFLKYGIDRDALIEFFNASYDSGDLNLVRKNMNASK
                     ADAILEEFCTNLNQLAKDGKIDPIIGRDLELEEISHILAKRNKSNILLVGAPGVGKTA
                     IAEGLALNILNKEVPKYLYDYVVYNLDIGSLLAGSKYRGEFEEKLKVVLGALEQKGKC
                     ILFIDEAHQMKGAGSGSSSSVDFANMIKPALTKGNIKVIASTTWEEYTQSFEKDRALM
                     RRFYRLSIDEPTPAVAKDILFGLRKHYEKFHGGVITDDAIDAAVELSVRYQADKKLPD
                     KAIDLVDTACAKLKITDQEFTVTKSNIIDIISKAVRIPVEQIGHNDDHIDSSLVDIEN
                     TIKGKLYGQDHAVDQVLERIYIARANLKDPTKPIGSFLFSGPTGTGKTSLCKLLSDKL
                     GMKLLKFDMSEYQEKHTIAKLIGAPPGYVGFEDSNISGGLLINEIEKNPHAVILFDEV
                     EKAHPDVANVLLAIMDDGFVTGGNGKKADCRNALIIMTSNLGSAAGEQNTIGFGKPLQ
                     RTGEDDKAIKDFFKPEFRNRLDAVVKFNKLDELSIKKIVVKFINDLNDLLTLKHIKLR
                     LTEAAVDHLANIGFDPKMGARPMARKINDLIKVPLSKKILFESIPANSVVEVDYVTGI
                     TFTVTPPTPVAFSTVAADGLIVTELPLLT*"
                     /db_xref="UniRef100_A3UJU8"
                     /db_xref="A3UJU8_9RHOB"
                     /db_xref="bsb:Bresu_1464"
     gene            complement(65903..66736)
                     /locus_tag="gwc1_scaffold_4_prodigal-single_115"
     CDS             complement(65903..66736)
                     /product="Curved DNA-binding protein n=1 Tax=Yersinia
                     bercovieri ATCC 43970 RepID=C4RZH9_YERBE"
                     /codon_start=1
                     /transl_table=11
                     /translation="MDYYTTLGVSKAATPEEIKKAYRKLSSVHHPDKGGDTKKFQEIN
                     EAYSVLSDPDKKAQHDNPHVRTNSWDQSGFEHGVNSMFRSFFGGQFADEHFSPHRVKR
                     NKDIRIEIWLTLEETLKEQTRTITLSGKEINSKEAIRSVTIPKGIADGVSIRYAGLGD
                     NSLKDVPPGELHVVYRIKPHPVFQVDGVDLHQQIKINCFDAILGTTTEVTTLDNRVLS
                     VTIPAGVQPSARIRIQQEGLYSLHHSHRGSIYVTITVTIPSITDVNSLNIIKQLKETV
                     V*"
                     /db_xref="UniRef100_C4RZH9"
                     /db_xref="A0A0G1QYP0_9BACT"
                     /db_xref="yel:LC20_00946"
                     /db_xref="C4RZH9_YERBE"
     gene            complement(66791..66985)
                     /locus_tag="gwc1_scaffold_4_prodigal-single_116"
     CDS             complement(66791..66985)
                     /product="hypothetical protein"
                     /codon_start=1
                     /transl_table=11
                     /translation="MQSNIYNICLILILTVTLSACKTRYVLIQTDFPEPPAELMADPV
                     KLKTLPLPTAKPETISDELL*"
     gene            complement(66975..67502)
                     /locus_tag="gwc1_scaffold_4_prodigal-single_117"
     CDS             complement(66975..67502)
                     /product="Possible signal peptide n=1 Tax=Nitrosomonas
                     europaea (strain ATCC 19718 / NBRC 14298)
                     RepID=Q82S30_NITEU"
                     /codon_start=1
                     /transl_table=11
                     /translation="MWTKLLGMVLPFKEVIAGVFVIAILSGIGYSGYRLYDMGRKEVK
                     AEWDASIEVGKKEKADKEIKGKEVTTQVVTKYTDRIKVIKEKGETVTVYVDRWLTPVD
                     KDCTIPNSFVELHDATVTTRLPVDNTNNKPSGVTLSQVGATVAGNYNTCEQNAAKLLA
                     LQEWITKQKKVYNAK*"
                     /db_xref="UniRef100_Q82S30"
                     /db_xref="neu:NE2531"
                     /db_xref="Q82S30_NITEU"
     gene            complement(67504..68118)
                     /locus_tag="gwc1_scaffold_4_prodigal-single_118"
     CDS             complement(67504..68118)
                     /product="Putative chitinase n=1 Tax=Pseudoalteromonas
                     luteoviolacea 2ta16 RepID=V4HKH0_9GAMM"
                     /codon_start=1
                     /transl_table=11
                     /translation="MTLTVEKLTKCFPGTTDIPEWFAVLSKELPAYNITTDLQVAAFL
                     AQCAHESANFTVLKENLNYSADALSKIFKKYFPTLLSAQPFHRKAEDIANKVYGNRMG
                     NTLPGDGFKYRGRGLIQVTGKENYTACSKYLYNDDRLITDPDFLLSKEGAVKSACWYW
                     NSRALNELANLGDTKAITKKINGGYNGLEERIKNYEHILAILKE*"
                     /db_xref="UniRef100_V4HKH0"
                     /db_xref="V4HKH0_9GAMM"
                     /db_xref="bip:Bint_0061"
     gene            complement(68118..68669)
                     /locus_tag="gwc1_scaffold_4_prodigal-single_119"
     CDS             complement(68118..68669)
                     /product="hypothetical protein"
                     /codon_start=1
                     /transl_table=11
                     /translation="MMKLFEGLEVGDLYRVITPVLEIDTYQSKMGNDEDICVITFTVR
                     SKAPAEDLVNFIEKGYAFVLDADCSSGEDDDGNFQVFVEVERKPALPGQILEMIRDIL
                     NLTKQKEKEWKFKYYRNSMVHELTDANLRKHVLITSDEYAKTVKSDEDELQSLKAASG
                     IKVKSKPVKDKDVKDLQVAAGVA*"
     gene            complement(68666..69229)
                     /locus_tag="gwc1_scaffold_4_prodigal-single_120"
     CDS             complement(68666..69229)
                     /product="Uncharacterized protein n=1 Tax=Escherichia
                     phage PBECO 4 RepID=L7TLV5_9VIRU"
                     /codon_start=1
                     /transl_table=11
                     /translation="MPTTIKDVINNVKDIFMSDASLATVLNFERVISELDIYAFANWK
                     QGELVDGPVNEKHFVTCTFMWPYKMMPDPRGGERLLGYDCEVTYKKSHVTYPVKITSQ
                     EDFKENTKIAKTAKATVWLVTIAMPRDLIEEIQQGSLELENESFDIEEIENAYQDGVD
                     EEDLQSEQGAEQDNEQAADPEAEELSK*"
                     /db_xref="UniRef100_L7TLV5"
                     /db_xref="A0A0F9RXD9_9ZZZZ"
                     /db_xref="L7TLV5_9VIRU"
     gene            complement(69257..69775)
                     /locus_tag="gwc1_scaffold_4_prodigal-single_121"
     CDS             complement(69257..69775)
                     /product="hypothetical protein"
                     /codon_start=1
                     /transl_table=11
                     /translation="MNTIVILTGPYGADIKFFNKLLTQHADVCDLSKQSPQIEEMWGS
                     PNTIPQFDWTQSRYYVTAVTCPTPSDDIPKYFKFINELQKLDFRVVVAIVGQHQSSLT
                     KKQKKQFGRKSTDEFIAEINNLAAFGPIYVSEVLATAYKDDYLRFLQNYLKIPLLLEP
                     TDPEVTTSIVEG*"
     gene            69915..70652
                     /locus_tag="gwc1_scaffold_4_prodigal-single_122"
     CDS             69915..70652
                     /product="Putative uncharacterized protein n=1 Tax
                     =Micromonas sp. RCC1109 virus MpV1 RepID=E5EQR8_9PHYC"
                     /codon_start=1
                     /transl_table=11
                     /translation="LARGNRRTRVAREEDNVFNFNKFVVQQKEKHQVTLRPKGEKQRE
                     YVDLLTDWEKLLIFATGPAGTGKTMLAVQAGLKALKNKEIQKLIIARPAVGVDGEQHG
                     FLPGSLLEKLLPWTTPIMDIIKEYYSPKEVLALLADETIELASMSLLRGRTFKNSWII
                     FDEAQNASVNSMKTVLTRLGTDSKMIVTGDLNQIDRQFNTDNGLLDFINRLAVTDSNS
                     ISMVKFSGEDIQRHPIVTEVLTMYGEI*"
                     /db_xref="UniRef100_E5EQR8"
                     /db_xref="A0A0F9P585_9ZZZZ"
                     /db_xref="tmc:LMI_1786"
                     /db_xref="E5EQR8_9PHYC"
     gene            complement(70854..71078)
                     /locus_tag="gwc1_scaffold_4_prodigal-single_123"
     CDS             complement(70854..71078)
                     /product="hypothetical protein"
                     /codon_start=1
                     /transl_table=11
                     /translation="MFNQYKKKPKKPYTGPPRPTLLGHEKEFKGFREVVAELQHITVR
                     QSDEIYRLRSKLMRLEQTVLQLSVAASKKR*"
     gene            complement(71062..71445)
                     /locus_tag="gwc1_scaffold_4_prodigal-single_124"
     CDS             complement(71062..71445)
                     /product="hypothetical protein"
                     /codon_start=1
                     /transl_table=11
                     /translation="MSKKQKFFVVAQYVMRPRNKNKTHDSKYMSDPANFQYDELFNIV
                     TKIKDRELSTYGVILDLTEKKVVKNSSQSGKTYDETLKYFVDNYSKDFTRLLGEYIGE
                     VKDLLPAVVTDAPMLVESKADVQPV*"
     gene            complement(71457..71672)
                     /locus_tag="gwc1_scaffold_4_prodigal-single_125"
     CDS             complement(71457..71672)
                     /product="hypothetical protein"
                     /codon_start=1
                     /transl_table=11
                     /translation="MYCPEEEAWKKYCWININNDTHTCLGAACMAWRWQYITDPTYTS
                     TRCPRVPPPPPPLIRTLNGRCGAVVNN*"
     gene            complement(71672..72601)
                     /locus_tag="gwc1_scaffold_4_prodigal-single_126"
     CDS             complement(71672..72601)
                     /product="Sliding clamp loader subunit n=1 Tax=Cronobacter
                     phage vB_CsaM_GAP32 RepID=K4F7L2_9CAUD"
                     /codon_start=1
                     /transl_table=11
                     /translation="MSLKTLWVEKYRPDTVNEYVFCDETQKRQVNTWIKEKSIPHLLF
                     SGSPGTGKSTLAKILIKALEIHPYDVLEINASRENGIDDVRNKLVNFVSTMPFGSMKV
                     VLLDEFDYFSINAQAALRGLMESHAASARFIMTCNYPQKVIPAIHSRCQGFHIETIDH
                     TEFTARAATVLVSEGVTFDLDVLDSYVKATYPDLRKCLNLLQMNASDGALIAPGDNDK
                     GVSDYKLATVTLIKQGKIRQARELLCSQARPDEMDEIFRWAYSNLDLWSSTPDGQDDA
                     ILLIRNGLVNHAICADPEINLSAMLCELSRIKS*"
                     /db_xref="UniRef100_K4F7L2"
                     /db_xref="A0A0F9P4B6_9ZZZZ"
                     /db_xref="mfe:Mefer_1399"
                     /db_xref="K4F7L2_9CAUD"
     gene            complement(72630..72986)
                     /locus_tag="gwc1_scaffold_4_prodigal-single_127"
     CDS             complement(72630..72986)
                     /product="Uncharacterized protein n=1 Tax=Cronobacter
                     phage vB_CsaM_GAP32 RepID=K4F9M5_9CAUD"
                     /codon_start=1
                     /transl_table=11
                     /translation="MKLMFDPVEIKSLRPLHDHILVSEINFDERVTDSGIILRKDDGK
                     SHGIRPRWGKIYAVGPDQKELVPGQWICVSHGRWTRGVTIKDANGIHTVRRVDNNDIL
                     LVSDEKPSDETIADSI*"
                     /db_xref="UniRef100_K4F9M5"
                     /db_xref="A0A0F9N772_9ZZZZ"
                     /db_xref="K4F9M5_9CAUD"
     gene            complement(72986..73351)
                     /locus_tag="gwc1_scaffold_4_prodigal-single_128"
     CDS             complement(72986..73351)
                     /product="Uncharacterized protein n=1 Tax=Enterobacteria
                     phage vB_KleM-RaK2 RepID=H6X3X0_9CAUD"
                     /codon_start=1
                     /transl_table=11
                     /translation="MSTIHRTAQGQVIDIGALIAVNETVIAVGNQKVNARGDELGPGG
                     KIIRTRNEIMEEHYRLSQAAKATTQPTITSAAAQESAANATRPKAVAVPDVDPTPVFP
                     DDEPAISDEEIAAMKASEL*"
                     /db_xref="UniRef100_H6X3X0"
                     /db_xref="A0A0F9P403_9ZZZZ"
                     /db_xref="H6X3X0_9CAUD"
     gene            complement(73372..73887)
                     /locus_tag="gwc1_scaffold_4_prodigal-single_129"
     CDS             complement(73372..73887)
                     /product="DNA polymerase III subunit alpha (EC:2.7.7.7)"
                     /codon_start=1
                     /transl_table=11
                     /translation="MNTDPFGITYFLSSEVCELLYQNPDLKLANVVVSDPEEYNSSVK
                     QTYSEFDLLPKYTPQVGISVEEFDKENQRNWLMPNEYKEFDIAEWVLNQCNNEDEIKR
                     CGQELLLFQEKGTFDLLRYTKYLVDTFRKNNVVWGVGRGSSVASFVLFKIGIHKVDSL
                     KFALPIEEFFK*"
                     /db_xref="pmo:Pmob_0737"
                     /db_xref="UniRef100_L7TJI6"
                     /db_xref="A0A0F9S651_9ZZZZ"
                     /db_xref="L7TJI6_9VIRU"
                     /db_xref="2.7.7.7"
     gene            complement(73884..74120)
                     /locus_tag="gwc1_scaffold_4_prodigal-single_130"
     CDS             complement(73884..74120)
                     /product="hypothetical protein"
                     /codon_start=1
                     /transl_table=11
                     /translation="MHPLIGNLTDLTDDDLQKKLSELSSKLNAAHRFGSHDLVQQLYM
                     IIENYQYELKLRNDKHIAELQKKSGQFKSIIDIQ*"
     gene            complement(74133..74582)
                     /locus_tag="gwc1_scaffold_4_prodigal-single_131"
     CDS             complement(74133..74582)
                     /product="Pyrophosphatase n=1 Tax=Synechococcus phage
                     S-PM2 RepID=Q5GQK1_BPSYP"
                     /codon_start=1
                     /transl_table=11
                     /translation="MQTVDLNKYSEFVEKVTSKDSNSLTDFMNRLNRLDANYEAFGPN
                     GEMQHGPDINVPLLITAGIGLSSESGEFSEIVKKLLFHGKPLNKENYDHMVSELGDVI
                     WYWTNACRALGVNPNDVVAQNVAKLEARYPGGKFNTFNAEIRAATDK*"
                     /db_xref="UniRef100_Q5GQK1"
                     /db_xref="Q5GQK1_BPSYP"
                     /db_xref="cau:Caur_1934"
     gene            complement(74653..75387)
                     /locus_tag="gwc1_scaffold_4_prodigal-single_132"
     CDS             complement(74653..75387)
                     /product="hypothetical protein"
                     /codon_start=1
                     /transl_table=11
                     /translation="MASNINSYNIDGTFPIAGQDNDSQGFRDNFTNTRTNLTFAKEEI
                     EDLQNKVVLKTALAGGTVSNTFNNVLFTGVKMKAFTEEAWDLGLATGAQAVQFTHGHL
                     QTLTTNASVTVNLSGWPTAGMYSKIRVWIDVTNVTHTMTIGAEVTLGKDEIQGFVGNV
                     LTFPAVGEYIFEFSTNDGGSTVVIREITSKLQKANIIRSTPAAAVGIAGDKAGLLAAD
                     ATYLYVCTGAFDNATSIWKRITLSSY*"
     gene            complement(75416..78748)
                     /locus_tag="gwc1_scaffold_4_prodigal-single_133"
     CDS             complement(75416..78748)
                     /product="hypothetical protein"
                     /codon_start=1
                     /transl_table=11
                     /translation="MQYPVWLTTDEIIGTIGENSFYSYKLSASEQSGKRVTYTVISGG
                     FPPGISLDQRTGELHGTAMIPRTEGLSEKYTYTATVRAAYSQTEITDRTFRIDVNSMV
                     RPIIIPESTKIGDFVDGEVFYYDLNVIEPNPSAVFTWSLVSGKLPPGITLNQAGEISG
                     YLIPMDFAIPNQYTYLNRRGSYDGLGFSSTPYSPPVSNLQYNNAAVSYIFSVEVSDGI
                     NTDVNSYSMTVTTRLAATTDSTILAADNTVILTNTTPEYNPVITNIETELPSARQRTD
                     YMFRVTAVDYSLHQETITFSIVDQGITSFLPNGLSLDVATGWITGHLAPQIEDRKTYT
                     FTVIASKTVINPETELPMVKSSLPATFSMTVLGDLHNTITWLTPEDLGSVFNGDVSEL
                     RVQATAPAVTTGIRYTWNRALYDRLPNGIKLTEDGLLVGRFPFNHFVLDNSATTFDKG
                     ELLIDTEFTFTVHAEDYHHTVSSDKAFRLRINNKYKIPYENIYLKALLPVADRELFNS
                     IISNSDIFPPALLYRQGDSYFGKSAELKFLFLPGLDPTKTEDYAAATYESHYTKRINL
                     GEVKTAVATDAELNVKYEVVYVEVVDDLTNAGQSIKTSGSISTKNPYFTAKGERLTKM
                     TPNSYYLMQKRITDAIDYSNKGALPDWMTAQQEKGQVLGLTRAIVLAYTVPGAAKLIA
                     YRLRANGIVFNNLNFDVDRYILDNQLSKHFDVTAGKFTPAKETTFDRLSPISTNGNFI
                     GNLTLGSPVITNVSVIGGIGTIVGFTVVGSGIPLDTYITAYDANAHTITLSNNCTLTK
                     TALSVSIIAFAGSVDFAVITPYELIHNRSVAFIKAYGGFDLLNSFKNGDRLIFARQEF
                     YTTINSPALSLVRHFFDANNFDTTFYSPGQSPVVLPELHLEKNQFDNEFGIGFDYLQY
                     SSSEPPMLEPTVFDPTSYFDSGIFENTSYDVGLLPVLPPALFDPYSPAAAWYDPLYPE
                     TVAGHGAAVWGYLTHTLYPELANRRMGIWEINIDDNNLVTLVYVKDVTEWQYVYVTGG
                     QLYKDTKLYFNPVVDSAHGFTVPAWSILTDTIHSGSQVTTFDKNSTRFYNHRDTYMTA
                     GVDDKYIKFQQRHVLMSANVSL*"
     gene            complement(78802..79098)
                     /locus_tag="gwc1_scaffold_4_prodigal-single_134"
     CDS             complement(78802..79098)
                     /product="hypothetical protein"
                     /codon_start=1
                     /transl_table=11
                     /translation="MIEELIKYATLDNSVFILVSLFGMLGHAIKKFVMGQLSGSLANY
                     IFDHNKKRTILAVLTTIGTSVGLILGGQIPTQVGAFLLLAFTTGFTSDSTINKD*"
     gene            complement(79108..80619)
                     /locus_tag="gwc1_scaffold_4_prodigal-single_135"
     CDS             complement(79108..80619)
                     /product="Uncharacterized protein n=1 Tax=Afipia
                     clevelandensis ATCC 49720 RepID=K8PHF5_9BRAD"
                     /codon_start=1
                     /transl_table=11
                     /translation="MTVELLNPKATLATGAISISELDGSPASQSIELLKFSNNAVTLN
                     GDGSASITTGVGGGGDVSSNTALSIIGEVALFADTSGKLVKRSTLTGMLKSAAGVLQS
                     ATPGTDYAPITTGTAILKGDGAGGFASTSPGTDYLLPNGNGSQLTNLTKTQVGLSNVD
                     NTTDLNKPISTLTQTALDLKAPKATPSFTGSIRSLLLGNENVVLDARTSPRQITLGVF
                     RIEHTAGISGTRPISLDVACNGFADTHAIDVNYLATGLIAGDESHGYDFHVNTADSTG
                     GTIAAFAISKTGTGTVDVVAIETYPGIDVIEQDAGAVIVADANLVFSSAVYTDRTVEF
                     GAIGNDVSLFVNDNDYIYIGHSVKFSAIEVSLSILATGAGIIPTFEYSDGAASFAAFG
                     PGDGTNGFRQNGNITIPSGITNWVTRTVDGVTGKFWIRIRRTNAAIITAPSESTIKVV
                     ISSKYSWDSTGNVNVSTLNIKNLPTFSNRTNAIDGGLVSGDVFRDTNYSLWIV*"
                     /db_xref="UniRef100_K8PHF5"
                     /db_xref="A0A0F9NY07_9ZZZZ"
                     /db_xref="msa:Mycsm_01767"
                     /db_xref="K8PHF5_9BRAD"
     gene            complement(80630..81160)
                     /locus_tag="gwc1_scaffold_4_prodigal-single_136"
     CDS             complement(80630..81160)
                     /product="hypothetical protein"
                     /codon_start=1
                     /transl_table=11
                     /translation="MATQKVRRLKRQLSYTATWLAGTLTVTTTGSHYLKTTDEVTFIF
                     PYASTDPSLAVTVTAPDTFTVLVPSQGTVALSGVISIPYFSTGQTGDQTILNIDRSLA
                     LPAIVQFTALGAAGAVIIVNVSNDGLGWVPVATVTLASSNLATDFVSIAPQWTQLKLT
                     ITSIGVNTAVVATVTS*"
     gene            complement(81199..81837)
                     /locus_tag="gwc1_scaffold_4_prodigal-single_137"
     CDS             complement(81199..81837)
                     /product="Putative uncharacterized protein n=1 Tax
                     =Campylobacter phage vB_CcoM-IBB_35 RepID=H6SUC2_9CAUD"
                     /codon_start=1
                     /transl_table=11
                     /translation="MSSLSQFVGEVFQQGNLKTISGVSLLGTGDITPTTIPSADNTLN
                     SIFYPVFASAQTAVSGSSTHSTYTYNPGTATLSATNFSGLASSAKYADLAEKYEADCP
                     YEPGTVLVFGGSKEVTVTTKFADAAVAGAVSTAPAYLMNSESTGIEVALRGRVPIKVL
                     GTVRKGDLLVTSTTPGYAMSVGSQVKYGAAVIAKSLEDSDIAGGKVITGVIL*"
                     /db_xref="UniRef100_H6SUC2"
                     /db_xref="A0A0F9K0N9_9ZZZZ"
                     /db_xref="H6SUC2_9CAUD"
     gene            complement(82053..82298)
                     /locus_tag="gwc1_scaffold_4_prodigal-single_138"
     CDS             complement(82053..82298)
                     /product="hypothetical protein"
                     /codon_start=1
                     /transl_table=11
                     /translation="MRVRQRLCRLAIEYSAWMADNTAQTPYVTALAAARGLTLPVLMG
                     KIGVKVAGLATIQGTQQALEDAVKAATTEAQLQEILP*"
     gene            complement(82333..82713)
                     /locus_tag="gwc1_scaffold_4_prodigal-single_139"
     CDS             complement(82333..82713)
                     /product="hypothetical protein"
                     /codon_start=1
                     /transl_table=11
                     /translation="MSWNQDQRFPQFEVGGVKFMLTFQEDEFGLEARLLFWTGAEWFS
                     WGGTPDTSALIDQNVTDADIMAKGSLREYLVWLTQEAIRRAKLKANLPLPNPADRIGR
                     FKYNLLMSVDSDGQNLTVKPAPLP*"
     gene            complement(82730..83584)
                     /locus_tag="gwc1_scaffold_4_prodigal-single_140"
     CDS             complement(82730..83584)
                     /product="PE-PGRS family protein id=14424354 bin
                     =bin11_novelCP species=unknown genus=unknown
                     taxon_order=unknown taxon_class=unknown phylum=unknown
                     tax=bin11_novelCP organism_group=Unknown_CP"
                     /codon_start=1
                     /transl_table=11
                     /translation="MSGIMQMLLATGGVAFSATGGTITYASGYTIHTFTSSGTFTPSG
                     SGNVEYLVVAGGGAGGDTCAGGGGAGGVRAATGFPVTAQAYSITVGAGGAPSFNDGSP
                     ASERPGGDGTNSTFSTITANGGGGGGGYYSSGRPGGSGGGGGRGPGVSSNSGSGTGGQ
                     GYSGGTGGAGDDATAGGGGGAGAVGQAASGDGAYGGNGGVGILSSISGSATYYGGGGG
                     GSGRAAYGNNPGDGGLGGGGNGGIFSTTAGTAGTANTGGGGGGSGGTPGFAGGTGGSG
                     IVIIRYLT*"
                     /db_xref="CSP2_16ft4sub_bin11_scaffold_7_22"
                     /db_xref="mac:MA3699"
                     /db_xref="88283055"
     gene            complement(83581..84762)
                     /locus_tag="gwc1_scaffold_4_prodigal-single_141"
     CDS             complement(83581..84762)
                     /product="Uncharacterized protein n=1 Tax=Afipia
                     clevelandensis ATCC 49720 RepID=K8PHF5_9BRAD"
                     /codon_start=1
                     /transl_table=11
                     /translation="MSIGFHHSSNRIYTTTELVIEVDSINIATVTSTAVTINGQLNAT
                     KKITAPAVSATVSGSLLIPAGSGNTPISGDVYNEGGVLKFHNGTAVHSLAFADGSITG
                     SAATLTTARTIYGNAFDGSNSLTQIIASTYGGTGNGFVKFSGPTTTEKTYTLPDASSS
                     LAILGANTFTGSQTFTGGINTARSNVTQHATTMDFWAAAVGNVLDGTGAVVTITAIAN
                     APQAGASRDFYPLTGTILTQGATFDIDGAATRTSAAGEVWTFVAKSTSTYRVFVRKAD
                     GTAVSDAAYLGVLQNPQSANYTLALTDAGKHILHPSADTTARTFTIPANTTVAFSIGS
                     VVSFVNQNAGGVITIAITTDTMRLAGAGTTGSRTLAANGVATALKVTSTEWIISGTGL
                     T*"
                     /db_xref="UniRef100_K8PHF5"
                     /db_xref="A0A081Y9U7_9PSED"
                     /db_xref="K8PHF5_9BRAD"
     gene            complement(84764..84919)
                     /locus_tag="gwc1_scaffold_4_prodigal-single_142"
     CDS             complement(84764..84919)
                     /product="hypothetical protein"
                     /codon_start=1
                     /transl_table=11
                     /translation="MINKVIDVLTYSGNAEVEWILADNTPAMVTVNELKEALVLAGIA
                     QHQEWKI*"
     gene            complement(84930..87893)
                     /locus_tag="gwc1_scaffold_4_prodigal-single_143"
     CDS             complement(84930..87893)
                     /product="Putative uncharacterized protein n=1 Tax
                     =uncultured phage MedDCM-OCT-S01-C29 RepID=D6PGT3_9VIRU"
                     /codon_start=1
                     /transl_table=11
                     /translation="MPILPVYTGEFPNDGLGDPLRVAFTTINANVLYLEALLTAAVFP
                     NATIATLAVDALTVSGSVAFNTTAAITIGNDTINSTTPTTGALIVVGGLGVTQDTTIG
                     GNLNIYGHLTVNGTLTTINTTDLEIADKNIILANGAVSAAAANGGGITLEGANATILY
                     TSADDRWNLNKDLTVARVYGVATSVSSTLTRGQYLTGNNFTGAATTTWAVDATDANTG
                     SKVVARDPSGNFSASTITASLSGTASVASAATVTNDVATDATKYITWVDSSTGNNAVK
                     VSSSVLTFNPVTGLVTATSFAGTGTGTFATGTGNISLNGNVVSSITQTGATAFSTGTG
                     AVSLNGNVTVAANNTFTQNGTGSFTTGSGAVSLNGDTTIGSGKTLTLSADPTLPFHSA
                     TKQYVDNAVVGLDILASAKVATTADIAALADLPTIDGVTVIAGNRVLVKNQATASQNG
                     IYVAQVGTWLRATDSDTWTEIHNAYVWVELGDTQADTGWISTVAGGGTIDVTAITYTQ
                     FSAATSILAGNGLIKTGNLLDVVGTADRISVATNSIDIAATYAGQSSIVTVGALTAGS
                     IGTGFTAIPNVALSNSTITIGTTSTALGAASLSLGGLQGLTFAAGAYAYDQSLSSGVF
                     KTGTGAVSLNGDVTVAANKTVTLAVDPTLDMHAVTKRYVDTVALGMDAKSSVVAATTV
                     GLPTYTYNNGTNGVGATITASAPGALVIDNISVVLNSRVLIKNEVDVKIAYNGIYTVT
                     TLGDGGTAFVLTRATDFNSWVEMPGAFCWVESGTTNGTTSWACTATAGGVVGTNAISF
                     SQFGGTNTLNGSASITLGGNVAALTTVSNPGTGTTLQSITVDTQGRLSSWAPITIGEG
                     LSFANGTLSLGTASLTVTTTDATPTAIPGQPVLPNYSASNFRVQVVAMQKASEGSIAA
                     GYLFTGVLRRGVDAASTTILGVAKVELFETDFALDCNVISDTVNGGISVMVTGKAATN
                     IKWTSIVSTVDVTYA*"
                     /db_xref="UniRef100_D6PGT3"
                     /db_xref="D6PGT3_9VIRU"
                     /db_xref="cfu:CFU_3729"
     gene            complement(88008..88229)
                     /locus_tag="gwc1_scaffold_4_prodigal-single_144"
     CDS             complement(88008..88229)
                     /product="Translation initiation factor IF-1 n=2 Tax
                     =Asticcacaulis RepID=V4PW03_9CAUL"
                     /codon_start=1
                     /transl_table=11
                     /translation="VAKEELLRLVGVVNELLPNATFRVKVAEIPDPILAYIGGKMRMN
                     HINICLGDTVDVEISQYDLTKGRIIYRSK*"
                     /db_xref="UniRef100_V4PW03"
                     /db_xref="V4PW03_9CAUL"
                     /db_xref="dsh:Dshi_0982"
     gene            complement(88233..88787)
                     /locus_tag="gwc1_scaffold_4_prodigal-single_145"
     CDS             complement(88233..88787)
                     /product="hypothetical protein"
                     /codon_start=1
                     /transl_table=11
                     /translation="METKAQTPADGVMVLKQYDDFLLYRTACDCSSPGHDTTVCIERT
                     GDLIGVTFGVTVTTAYWKQRVPVNYISWTAPFALFANGVLNRIALAYDVLVKGYIEQE
                     MDFLLGQQQATNVAHAILDGIDSVKPTKKVPPKPTPAQTNGVREKVASDNSTAAQPAT
                     KKKPRRPRSRKAAGDVARPSKGVQ*"
     gene            complement(88795..89145)
                     /locus_tag="gwc1_scaffold_4_prodigal-single_146"
     CDS             complement(88795..89145)
                     /product="hypothetical protein"
                     /codon_start=1
                     /transl_table=11
                     /translation="MDFLLYFVMSIVLCTLFSRIWKAVASFCTEVTTQVVADIREQKL
                     IDEPVLFIEEFALDNIHTFLVYNATTKDFICQGTTVDEIANGIRRVFATKQRVWLIKD
                     EDQTVVPMNIVNNT*"
     gene            complement(89173..89595)
                     /locus_tag="gwc1_scaffold_4_prodigal-single_147"
     CDS             complement(89173..89595)
                     /product="hypothetical protein"
                     /codon_start=1
                     /transl_table=11
                     /translation="MRSQRNRPPLTLDTRVKTIQANCAALDVKVHTYCRAFNRYIRFT
                     ADDRTKWSQWETRWHGFVTFAILQIKPFYPNAQITKQNRTSVTFCIGSLFDFISEASG
                     GLQKRTFFLPLLTGNNMSNDPETDKLWLTSNQNDATIT*"
     gene            complement(89565..89948)
                     /locus_tag="gwc1_scaffold_4_prodigal-single_148"
     CDS             complement(89565..89948)
                     /product="hypothetical protein"
                     /codon_start=1
                     /transl_table=11
                     /translation="MTDHEQMANFTNKYQINVISSSKRAVTRSHYATFHQCSSSPTVS
                     DFSSEPLFVVEIPLSKLDALARIDRIFYETSMFGGETRRVFEQIMSQVEEEKRLRRNN
                     LALKEAYDTYLTLLKICGHKETVRL*"
     gene            complement(89941..90255)
                     /locus_tag="gwc1_scaffold_4_prodigal-single_149"
     CDS             complement(89941..90255)
                     /product="hypothetical protein"
                     /codon_start=1
                     /transl_table=11
                     /translation="MANMANMANTTVGSNLTFGVISNIVTAGSGLTMQTAGSTTFSGA
                     ITAPDVVIGGKSLSAMLDKMNSRLLILQPDLEKLEKYAALKAAYEQYTLLEAMIGNHC
                     DD*"
     gene            complement(90351..90596)
                     /locus_tag="gwc1_scaffold_4_prodigal-single_150"
     CDS             complement(90351..90596)
                     /product="Marine sediment metagenome DNA, contig:
                     S01H1_S25325 {ECO:0000313|EMBL:GAG31999.1};  TaxID=412755
                     species="unclassified sequences; metagenomes; ecological
                     metagenomes.;" source="marine sediment metagenome.;""
                     /codon_start=1
                     /transl_table=11
                     /translation="MSFIKIATTQKEFLEQHLRGTGREITSAQASATFGIKNLRARLT
                     EFRQVGLKVKTRKNYAGRTAYSVSARDEYGSRSRAFA*"
                     /db_xref="X0WM24_9ZZZZ"
     gene            complement(90708..90917)
                     /locus_tag="gwc1_scaffold_4_prodigal-single_151"
     CDS             complement(90708..90917)
                     /product="Tax=CG_Mariprof_02"
                     /codon_start=1
                     /transl_table=11
                     /translation="MSKVYTSVVEEDPNDPEGAILTFPEELISKMGWKEGDTLLFTDQ
                     GDGSFLLEKNTRKFSMVAEPEHIVV*"
                     /db_xref="32822151"
     gene            complement(90973..91695)
                     /locus_tag="gwc1_scaffold_4_prodigal-single_152"
     CDS             complement(90973..91695)
                     /product="Putative uncharacterized protein n=1 Tax
                     =Synechococcus phage S-CRM01 RepID=F5B3Z5_9CAUD"
                     /codon_start=1
                     /transl_table=11
                     /translation="MNEIYNVDESILLDKNVKYSNTLNPIAWEKNTLRQHVRETLLDI
                     ADAFIEFLNLPNLEVTDIVLTGSNANYNWTEFSDFDIHVIVDYDKIAQKDVTVELFTA
                     KKEVWNTAHNIQIKGYTVELYVEDTATPPISQGVFSLLNNEWLRVPSYHKPSINDAAI
                     EAKVLDLMLTIDTLVDSNSDDVSAYTTLTEKIRKMRKSGLAEHGEFSTENLAFKVLRN
                     EGYISKLYTARREAVDKSLTIE*"
                     /db_xref="UniRef100_F5B3Z5"
                     /db_xref="A0A0F9JXP6_9ZZZZ"
                     /db_xref="mva:Mvan_3318"
                     /db_xref="F5B3Z5_9CAUD"
     gene            complement(91757..92077)
                     /locus_tag="gwc1_scaffold_4_prodigal-single_153"
     CDS             complement(91757..92077)
                     /product="hypothetical protein"
                     /codon_start=1
                     /transl_table=11
                     /translation="MFTVAGVSTYKDGTKVRFANDLTRVKILIKNGHENIELIQLPNP
                     MEKTDVVKYLLTSELMSIDSARCAIEEADEKYNGAKTVPVTKTKKTKAKVTTPAATED
                     PVDA*"
     gene            complement(92205..92411)
                     /locus_tag="gwc1_scaffold_4_prodigal-single_154"
     CDS             complement(92205..92411)
                     /product="hypothetical protein"
                     /codon_start=1
                     /transl_table=11
                     /translation="MNIPPELYSLKPVRSSLFGRTVFGIYFEDTLVQTTTLSVEEVTR
                     LVFLLNAAYSLGFSSGEIAGELNA*"
     gene            complement(92411..92551)
                     /locus_tag="gwc1_scaffold_4_prodigal-single_155"
     CDS             complement(92411..92551)
                     /product="hypothetical protein"
                     /codon_start=1
                     /transl_table=11
                     /translation="MSVVGIANLICWAGGSTLIGLGTGSWAIGIGVALLALFLKHPER
                     VN*"
     gene            complement(92548..92718)
                     /locus_tag="gwc1_scaffold_4_prodigal-single_156"
     CDS             complement(92548..92718)
                     /product="hypothetical protein"
                     /codon_start=1
                     /transl_table=11
                     /translation="MEGKWFAIMLIGVGLVMGLPSMVVKYANAQVSIACYNAQSAAIK
                     ANVPFDGKCGVL*"
     gene            complement(92708..92908)
                     /locus_tag="gwc1_scaffold_4_prodigal-single_157"
     CDS             complement(92708..92908)
                     /product="hypothetical protein"
                     /codon_start=1
                     /transl_table=11
                     /translation="MNITDAALVEIGKEVIRMFDLKQIEDQPNRYYTTWGSKTPMGIG
                     ACILRTVNEATTLKVEGDQDGR*"
     gene            complement(92908..93039)
                     /locus_tag="gwc1_scaffold_4_prodigal-single_158"
     CDS             complement(92908..93039)
                     /product="hypothetical protein"
                     /codon_start=1
                     /transl_table=11
                     /translation="MKNIIVEVFCEGVLFDSESFTSVDAAAGWASNWQDRGYRVRVR*"
     gene            complement(93094..93501)
                     /locus_tag="gwc1_scaffold_4_prodigal-single_159"
     CDS             complement(93094..93501)
                     /product="Putative uncharacterized protein FAP46 n=1 Tax
                     =Micromonas sp. (strain RCC299 / NOUM17)
                     RepID=C1EI32_MICSR"
                     /codon_start=1
                     /transl_table=11
                     /translation="MTTQLTTAQLTTAQEIKNAKLALVELKARARKEQAERTLAKTTA
                     KAEAVAKRAEEKTARDTAKAEKATAKLAAKTARAEKADAKLAAAAERVAAAENRRAVK
                     VATLEAKLAKLRPIAAPTAQKQFLRTGGGSSTA*"
                     /db_xref="UniRef100_C1EI32"
                     /db_xref="C1EI32_MICSR"
                     /db_xref="ecl:EcolC_2916"
     gene            complement(93599..93916)
                     /locus_tag="gwc1_scaffold_4_prodigal-single_160"
     CDS             complement(93599..93916)
                     /product="hypothetical protein"
                     /codon_start=1
                     /transl_table=11
                     /translation="MKLPVRIIDSLRSSALHEFFVYSDTPGLDQSIIVAARSAAKEYI
                     KANGGSYLNSYCEGGIFRAWASDLLPKHEYSCGCIIDAGTNGKAEYYPHSCAECNSQR
                     PAH*"
     gene            complement(94013..94462)
                     /locus_tag="gwc1_scaffold_4_prodigal-single_161"
     CDS             complement(94013..94462)
                     /product="Uncharacterized protein n=1 Tax=Ralstonia
                     solanacearum IPO1609 RepID=B5SFV5_RALSL"
                     /codon_start=1
                     /transl_table=11
                     /translation="MSPDQFLTLLKSTVTTDEFGTRTWRINGKLHREDGPAVVYADGR
                     QEWYIDGQLHRDDGPAVIYADGHKEWYLNGKRHREDGPAAIYADGSKEWWINGKRHRE
                     DGPAVEYPDGHKEWYINGERHREDSPAVIDAERLTQYRWLPRAIQLS*"
                     /db_xref="UniRef100_B5SFV5"
                     /db_xref="S2W2J2_9ACTN"
                     /db_xref="magq:MGMAQ_3498"
                     /db_xref="B5SFV5_RALSL"
     gene            complement(94522..94800)
                     /locus_tag="gwc1_scaffold_4_prodigal-single_162"
     CDS             complement(94522..94800)
                     /product="hypothetical protein"
                     /codon_start=1
                     /transl_table=11
                     /translation="MHVSPNFRTKAEFESAVATGKVVTTFRPGPVGSLFRGGPFSYGD
                     NEGVITVTGPWTPDFIAWQAKVAIKNGRVTEILSCSEVDRPSNIISPL*"
     gene            complement(94819..95724)
                     /locus_tag="gwc1_scaffold_4_prodigal-single_163"
     CDS             complement(94819..95724)
                     /product="hypothetical protein n=1 Tax=Proteobacteria
                     RepID=UPI0003764CC4"
                     /codon_start=1
                     /transl_table=11
                     /translation="MGVFMVFLVFAAIMFAFFAIKTVPQQESWVIERFGKYNRSLEPG
                     LNVVIPFMDRVAYKHRLTEFPLDIAPQVCITRDNTQVQVDGVLYYQVIDAARASYGTS
                     NYLAAITMLAQTTLRSECGKRELDKLLEDRSAINTAVIFALDEASPNWGVKVLRYEIK
                     DITPPQQVLASMQKQITAEREKRALIAQSEGQRQEAINIAEGQMTAAIRESEGQRQSA
                     INTAEGNAQAILLLAEANAEGIRRVAAATEEKGGLTAINLQVANRFVEAFGNIAKEGN
                     TMLLPGNASDIAGMVATAMSVIKKV*"
                     /db_xref="UniRef100_UPI0003764CC4"
                     /db_xref="slt:Slit_1573"
                     /db_xref="85755412"
                     /db_xref="UPI0003764CC4"
     gene            complement(95737..96138)
                     /locus_tag="gwc1_scaffold_4_prodigal-single_164"
     CDS             complement(95737..96138)
                     /product="hypothetical protein n=3 Tax=Proteobacteria
                     RepID=UPI00037564D9"
                     /codon_start=1
                     /transl_table=11
                     /translation="MIWIWWTVAVLLVIAEMHTGTFYLLAIATSATAAGVAAAYGADI
                     TGQIGIAAILCTMLVFAVQCATKNISGNSNFQFDVNQQVSIVEWTDVGCARVYYRGAE
                     WNAELSADAELDITRKIWNIKEFAGSIVVIY*"
                     /db_xref="UniRef100_UPI00037564D9"
                     /db_xref="axy:AXYL_02824"
                     /db_xref="85755411"
                     /db_xref="UPI00037564D9"
     gene            complement(96144..96359)
                     /locus_tag="gwc1_scaffold_4_prodigal-single_165"
     CDS             complement(96144..96359)
                     /product="hypothetical protein"
                     /codon_start=1
                     /transl_table=11
                     /translation="MNTFFTGEHSSTMINLDAVSYAEKIDEEGDLTPGPGNVRVYFKN
                     GPPSLLLTHNTAMMFCRVWREHSERRT*"
     gene            complement(96356..96700)
                     /locus_tag="gwc1_scaffold_4_prodigal-single_166"
     CDS             complement(96356..96700)
                     /product="hypothetical protein"
                     /codon_start=1
                     /transl_table=11
                     /translation="MTSKPVEHSIFVVEALSALGEALARFGTYSFDDKGPSEVMRPTV
                     LVDMLRKMSSSDAAQELIDLAVATEYQGRPLQLAEYLVHRLEDWNELFTHPGIVAIYN
                     AEMPTPMNKDSA*"
     gene            complement(96693..97022)
                     /locus_tag="gwc1_scaffold_4_prodigal-single_167"
     CDS             complement(96693..97022)
                     /product="hypothetical protein"
                     /codon_start=1
                     /transl_table=11
                     /translation="MSEINNRLKRCIDIVERSGSIRHAGVIEGTLYSVNAMPSLTPKV
                     IMDERPNPMRFILVGWPNIKVERDETYTEMMVRFAREYLANLTNPKEVTSESPYGSLN
                     TTEEHND*"
     gene            complement(97053..97265)
                     /locus_tag="gwc1_scaffold_4_prodigal-single_168"
     CDS             complement(97053..97265)
                     /product="Uncharacterized protein {ECO:0000313|EMBL
                     :KKK77026.1};  TaxID=412755 species="unclassified
                     sequences; metagenomes; ecological metagenomes.;"
                     source="marine sediment metagenome.;""
                     /codon_start=1
                     /transl_table=11
                     /translation="MNIDDALPGVRVCYIPTYAKGDKTHPDCEYGTVSTYNNVTVFVR
                     FDKQVSALGWEGTTSQACSPESLVLA*"
                     /db_xref="A0A0F9AXI5_9ZZZZ"
     gene            complement(97262..97471)
                     /locus_tag="gwc1_scaffold_4_prodigal-single_169"
     CDS             complement(97262..97471)
                     /product="hypothetical protein"
                     /codon_start=1
                     /transl_table=11
                     /translation="MKTNHRRNFVADNDRPNVGGNLRKYGTGYGDATNGHKGQARQKA
                     GLKKYIRTRKRFAENSQLKKDIQTL*"
     gene            complement(97449..97772)
                     /locus_tag="gwc1_scaffold_4_prodigal-single_170"
     CDS             complement(97449..97772)
                     /product="hypothetical protein"
                     /codon_start=1
                     /transl_table=11
                     /translation="MKNIGILDCVRLAAMGGPTHSSRGLTLKLETTYIESVVESMFDI
                     DLLIQSQESLLDRARRIYNDDAISIEVNTLNMLLEISALPDGIRQHRMLDFYIECSDE
                     NQSSP*"
     gene            complement(97774..98157)
                     /locus_tag="gwc1_scaffold_4_prodigal-single_171"
     CDS             complement(97774..98157)
                     /product="hypothetical protein"
                     /codon_start=1
                     /transl_table=11
                     /translation="MFNWIKNLRVVRLALPLTATTADNDNVNGGRDDIQSEPETSTIA
                     DVTTPKYTSILTITFNDGTTIQWKTKQSTASRSGAYRKFYKWFFSTDKPFFLFKYDTG
                     ETMFYRKDIKTFNSSVTDDSKTNSL*"
     gene            complement(98160..98525)
                     /locus_tag="gwc1_scaffold_4_prodigal-single_172"
     CDS             complement(98160..98525)
                     /product="Uncharacterized protein n=1 Tax=Rhodopirellula
                     sallentina SM41 RepID=M5U1F6_9PLAN"
                     /codon_start=1
                     /transl_table=11
                     /translation="MSTNAYIAVQCADGIRAIYCHSDGYQSHCGKMLTTYYNTPALAS
                     ELVNLGDLSRIGPKIGEVTSFDDPAPDQCVFYGRDRGEDDTEFELYSTQDEFIDMFKH
                     SYAEWAYIFDNGKWKTIKG*"
                     /db_xref="UniRef100_M5U1F6"
                     /db_xref="rbc:BN938_0133"
                     /db_xref="32822147"
                     /db_xref="M5U1F6_9PLAN"
     gene            complement(98528..98788)
                     /locus_tag="gwc1_scaffold_4_prodigal-single_173"
     CDS             complement(98528..98788)
                     /product="Putative uncharacterized protein n=1 Tax
                     =Acidithiobacillus ferrivorans SS3 RepID=G0JTA2_9GAMM"
                     /codon_start=1
                     /transl_table=11
                     /translation="MKTYVFHSDSEHGWLAVKRSELDALGVIDKITPYSYTKGGTVYL
                     EEDCDASAFFDAYVAKYHTKPVTRSSKQRDRSPIRGFTSFRK*"
                     /db_xref="UniRef100_G0JTA2"
                     /db_xref="afi:Acife_0438"
                     /db_xref="89999245"
                     /db_xref="G0JTA2_9GAMM"
     gene            complement(98875..99321)
                     /locus_tag="gwc1_scaffold_4_prodigal-single_174"
     CDS             complement(98875..99321)
                     /product="Uncharacterized protein n=1 Tax
                     =Propionimicrobium lymphophilum ACS-093-V-SCH5
                     RepID=S2W0B0_9ACTO"
                     /codon_start=1
                     /transl_table=11
                     /translation="MTANQLLALLKSTITVDDVGTTRWFVNGERHREDGPAVIHADGT
                     KEWWINGKCHREDGPAVIYADGTTRWFVNGKRHREDGPAVIHADGTKRWYINNQLHRE
                     DGPAVAWTDGSEQWWTNGELHREDGPAVVDADGREEWWVNGTLAKT*"
                     /db_xref="UniRef100_S2W0B0"
                     /db_xref="S2W0B0_9ACTN"
                     /db_xref="magq:MGMAQ_3498"
                     /db_xref="S2W0B0_9ACTO"
     gene            complement(99400..99705)
                     /locus_tag="gwc1_scaffold_4_prodigal-single_175"
     CDS             complement(99400..99705)
                     /product="hypothetical protein"
                     /codon_start=1
                     /transl_table=11
                     /translation="MTEIMQIDYNTILADLIKKITIAVKKIKGIHVANIFVDNTFPTC
                     TVTVETSEPLYVNDVIEATIRKHKYGVVLSARVDDGHFDWKADTYIKDSTSVTFTVK*"
     gene            complement(99791..100468)
                     /locus_tag="gwc1_scaffold_4_prodigal-single_176"
     CDS             complement(99791..100468)
                     /product="hypothetical protein"
                     /codon_start=1
                     /transl_table=11
                     /translation="MRAKQFVTEAPLPMVTSPHDVAFYRGVHSSKGFDPERLDGHERL
                     GSGMEAVVIKSQSDPSVIKIVATEDELQDNAYMQYILLSKKHSSHNPYLPRVESIKHI
                     KSRDKLVSNKDYYIVNLEQLQPLQSMSVEELDFLLDKIFVDKLGPVKNAFEFGRILER
                     AIARPGSNRVKDKNFGAVSRLITKLATHSTTHIDVHEDNVMVRLTPYGPQLVITDPVI
                     NSQMRFR*"
     gene            complement(100458..100712)
                     /locus_tag="gwc1_scaffold_4_prodigal-single_177"
     CDS             complement(100458..100712)
                     /product="hypothetical protein"
                     /codon_start=1
                     /transl_table=11
                     /translation="MRATEFTTERSKITESMSDNEIEAILEKHLTQMLKQGIGQRSAF
                     TTTVNLVFSKLGGNYQHVVDIAKRVFANIVGSHVTESDES*"
     gene            complement(100734..101195)
                     /locus_tag="gwc1_scaffold_4_prodigal-single_178"
     CDS             complement(100734..101195)
                     /product="hypothetical protein"
                     /codon_start=1
                     /transl_table=11
                     /translation="MIKTISSLMETPLPSKRKQKKLVFKPTRELAYEVYTALNHIVFN
                     NTLNQNPQILYRSLVRYWGQCVQYDCNDTLSCKILLDRRFYCAQWFTTILAHEMCHAY
                     EWEVMKLKLTPDEEHKEYFFVFKEPLAQLGIPLRECYDVTEWFKTQDMLRT*"
     gene            complement(101258..101521)
                     /locus_tag="gwc1_scaffold_4_prodigal-single_179"
     CDS             complement(101258..101521)
                     /product="hypothetical protein"
                     /codon_start=1
                     /transl_table=11
                     /translation="MKIRHGFVSNSSSSSFVVDTSVLSEHQIDELLHVPTEHNEDSWC
                     IRAENGNIVGFTIMRNCIDEHGDIEYWMKKTGYPMSSITFDND*"
     gene            complement(101540..101827)
                     /locus_tag="gwc1_scaffold_4_prodigal-single_180"
     CDS             complement(101540..101827)
                     /product="hypothetical protein n=1 Tax=Rhodocyclaceae
                     bacterium RZ94 RepID=UPI0003605C45"
                     /codon_start=1
                     /transl_table=11
                     /translation="MIFDSILLFSSSFFIVLLLGFQSQIVRLGQKGMSFLLSLGIGTM
                     QIFSFKLVPDAGSVELVAFVLGGAIGIVSSILLHDWYIAHRGINDTRGIGQ*"
                     /db_xref="UniRef100_UPI0003605C45"
                     /db_xref="86990353"
                     /db_xref="UPI0003605C45"
     gene            complement(101824..102129)
                     /locus_tag="gwc1_scaffold_4_prodigal-single_181"
     CDS             complement(101824..102129)
                     /product="Uncharacterized protein {ECO:0000313|EMBL
                     :KKL72491.1};  TaxID=412755 species="unclassified
                     sequences; metagenomes; ecological metagenomes.;"
                     source="marine sediment metagenome.;""
                     /codon_start=1
                     /transl_table=11
                     /translation="MKVRHGFVSNSSSSSFVCDLSGEVFGGYDSSLSDFDLACCTKGH
                     TFSYSEFPEVGEFLSEDSYAEVPVELCPICNGKAKGQTVTRIKKLMTELNLTVDDIA*"
                     /db_xref="A0A0F9F1W3_9ZZZZ"
     gene            complement(102148..102456)
                     /locus_tag="gwc1_scaffold_4_prodigal-single_182"
     CDS             complement(102148..102456)
                     /product="Uncharacterized protein n=1 Tax=Nitrosomonas sp.
                     (strain Is79A3) RepID=F8GJ71_NITSI"
                     /codon_start=1
                     /transl_table=11
                     /translation="MASVNNITGDEIRSKGVTTDAYRDSWERVFGKKSIPPESYTITI
                     TEVVNNGETTYEGRVTEFPNISSFESTSEEAYKLVIDAIVTLTKIANETNVDLPLPGS
                     *"
                     /db_xref="UniRef100_F8GJ71"
                     /db_xref="nii:Nit79A3_1767"
                     /db_xref="F8GJ71_NITSI"
     gene            complement(102501..102983)
                     /locus_tag="gwc1_scaffold_4_prodigal-single_183"
     CDS             complement(102501..102983)
                     /product="hypothetical protein"
                     /codon_start=1
                     /transl_table=11
                     /translation="MKIRQGFVSNSSSSSFVVIGSNNIDADVTNYVDYSDTLTLGNRG
                     VTEFGWDTIRYSSMFDRINFAYLQVMYMTQKPDIQAKWKAMLDVVIKAHFKCREISWG
                     LTDDYDAADADSNINYGYIDHQSCSAENSNIEIFDDIYTLERFLFCDDSYIQGGNDNG
                     *"
     gene            complement(102980..103198)
                     /locus_tag="gwc1_scaffold_4_prodigal-single_184"
     CDS             complement(102980..103198)
                     /product="hypothetical protein"
                     /codon_start=1
                     /transl_table=11
                     /translation="MKVRHGFVSNSSSSSFVIIRAGRTTIVEDGDTDMEICGGYSIPI
                     DTLISALTEAKSNGETIVTITHGGGYNG*"
     gene            complement(103232..103708)
                     /locus_tag="gwc1_scaffold_4_prodigal-single_185"
     CDS             complement(103232..103708)
                     /product="hypothetical protein"
                     /codon_start=1
                     /transl_table=11
                     /translation="MKIRNGFVSNSSSSSFIVAFPVNMEITPATIENYVFGGQTSINY
                     YDYSVSVTVAAEKIYRQMKDQKPTNLDYLREKCNGWIGGAPEYDDFKTLPNGECDWDA
                     YTAATDKYRDEFIDRFIRNASSNMVVYAFEFSDDTDCALEHGGTFDNVMHERISNH*"
     gene            complement(103705..104166)
                     /locus_tag="gwc1_scaffold_4_prodigal-single_186"
     CDS             complement(103705..104166)
                     /product="Uncharacterized protein n=1 Tax=Thauera
                     phenylacetica B4P RepID=N6YSK6_9RHOO"
                     /codon_start=1
                     /transl_table=11
                     /translation="MSILTKIKADQLLARKLRNIATASLLTTVIGESEMVGKNAGNRE
                     PTDAEVIGVLRKFEKNLKENLVIYDARHISAKATDTVFELLILEKYLPSKLTNSTIRE
                     DIRSVINEKNLPFEQKSMGTVVAVLKEKYGDQFDGRQVSSQFKECLVGEPK*"
                     /db_xref="UniRef100_N6YSK6"
                     /db_xref="tmz:Tmz1t_2019"
                     /db_xref="107364478"
                     /db_xref="N6YSK6_9RHOO"
     gene            complement(104236..105393)
                     /locus_tag="gwc1_scaffold_4_prodigal-single_187"
     CDS             complement(104236..105393)
                     /product="Putative uncharacterized protein 135 n=1 Tax
                     =Klebsiella phage KP15 RepID=D5JFI3_9CAUD"
                     /codon_start=1
                     /transl_table=11
                     /translation="MHILYNKESGIKRALSANYNYYFDTKTGKFARWGKTAEDDPVSG
                     PVEIFDIEVSEVCDGVPAVGSTVAVPCSFCYKTNTRVGRNMSFETFKVIFDKIPQTLT
                     QIAFGIGNLNGNPDLIKMIDYCRDNEWNPGVVPNLTINGWELDSKWVDVLSSKLGGIA
                     VSRYENKDICYNAVKKLTDAGMSQVNIHMVLSNESLKDCYQLIDDAVSDPRLEKMKAV
                     VFLTLKPKGKRNKMTTLKSVEEYRRLVQYAFDRDIGIGFDSCSAPTFLAAMKGHPKYE
                     QLVQLSESCESTMFSMYANVVGEFFPCSFTEGERGWETGIDLTKISNFDKEVWNHPKT
                     VAFRNKNIETTDHSICGDCRKCVTFPDLYDAAIVHKPHVAAMGKYIPIVVD*"
                     /db_xref="UniRef100_D5JFI3"
                     /db_xref="A0A0F9PGT9_9ZZZZ"
                     /db_xref="D5JFI3_9CAUD"
     gene            complement(105409..105579)
                     /locus_tag="gwc1_scaffold_4_prodigal-single_188"
     CDS             complement(105409..105579)
                     /product="hypothetical protein"
                     /codon_start=1
                     /transl_table=11
                     /translation="MTKVTLSDQAAAIYEIAANIDLLDKQMKIKADELLALLHKKDSL
                     TVALKALANNLR*"
     gene            complement(105611..106015)
                     /locus_tag="gwc1_scaffold_4_prodigal-single_189"
     CDS             complement(105611..106015)
                     /product="Uncharacterized protein n=1 Tax
                     =Propionimicrobium lymphophilum ACS-093-V-SCH5
                     RepID=S2W0B0_9ACTO"
                     /codon_start=1
                     /transl_table=11
                     /translation="MTANQLLALLKSTIIVDDDGTTRWFVNGLRHREDGPAVIYEGGG
                     KQWYINGELHREDGPAVVHADGTKCWYVNGKLHREDGPAVVHADGRKEWYINGERLLL
                     SSKKHRYSLILCVSKQRLTCDLFRLTFWLKSV*"
                     /db_xref="UniRef100_S2W0B0"
                     /db_xref="ptq:P700755_002392"
                     /db_xref="S2W0B0_9ACTN"
                     /db_xref="S2W0B0_9ACTO"
     gene            complement(106044..106271)
                     /locus_tag="gwc1_scaffold_4_prodigal-single_190"
     CDS             complement(106044..106271)
                     /product="Uncharacterized protein {ECO:0000313|EMBL
                     :KKL64900.1};  TaxID=412755 species="unclassified
                     sequences; metagenomes; ecological metagenomes.;"
                     source="marine sediment metagenome.;""
                     /codon_start=1
                     /transl_table=11
                     /translation="MSKVYLSRRNLLSLLSKLDRRAAGESTECTIIKRDNTHPIYPQT
                     VKEIIVVAVEDTDYYTDRPAGVVHPSDEPDK*"
                     /db_xref="A0A0F9G5R9_9ZZZZ"
     gene            complement(106712..107653)
                     /locus_tag="gwc1_scaffold_4_prodigal-single_191"
     CDS             complement(106712..107653)
                     /product="Putative glycosyltransferase n=1 Tax=Bacteroides
                     fragilis CAG:47 RepID=R7A5K4_9BACE"
                     /codon_start=1
                     /transl_table=11
                     /translation="MIRIFDCSNSVLRPANRGYKGPVENTIVRDLKKYAHLYDSVFVD
                     KIQDADVALTNDVFTKEVLTRDIPRVKRMDGVFFQSALRERNSTLNRAAQQADLVIFI
                     SQFSKDAYFNMYGKQEPLTKDVRTILNWVDDSIFTPKKESGAHPLTKFVAVATSWARE
                     EKRFNDILRLAIAHPDKEFVVIGEGCPTVIPDSITPIGYLEDEHELASVLQRCDAMVC
                     TAFRDAAPKTVAQGAACGLPVFYANSGGVPELVDVGYGYSDYNEHRFYEVVPPSSRAM
                     EDGFAEFLTRLHTPITSSRKYQTVISSYFSAINSVLT*"
                     /db_xref="UniRef100_R7A5K4"
                     /db_xref="A0A0F8YKZ7_9ZZZZ"
                     /db_xref="bfg:BF638R_4464"
                     /db_xref="R7A5K4_9BACE"
     gene            complement(107659..107796)
                     /locus_tag="gwc1_scaffold_4_prodigal-single_192"
     CDS             complement(107659..107796)
                     /product="hypothetical protein"
                     /codon_start=1
                     /transl_table=11
                     /translation="MKEGTIIFLVMAFVAICCISAGYSIGYKDGKADSRIVIAVRTWV
                     I*"
     gene            complement(107982..108968)
                     /locus_tag="gwc1_scaffold_4_prodigal-single_193"
     CDS             complement(107982..108968)
                     /product="Radical SAM domain protein n=1 Tax=Korarchaeum
                     cryptofilum (strain OPF8) RepID=B1L5P2_KORCO"
                     /codon_start=1
                     /transl_table=11
                     /translation="MLNDLKDIGFYTLSTARAMQSNTLSPLWRAELILTGRCNFQCPY
                     CRSVGGHDMDIEQAKLTVNLWGDQKLKNIRFSGGEPTLYKGLGELVSLAKARGVERIA
                     ISTNGASSMKLYRDLFERGVNDFSISLDACCAEDGDKMAGGRKGAFKRVVNAIKELSK
                     LTYVTVGIVLTPDNKSAAEDIIRFADGLGVSDIRVIPAAQDGQKLPSLEIDEDILSKY
                     PILAYRIKNLAAGLPVRGLSCGKTSTCGLVLDDMAVMGNKHYPCIIYMREDGKPIGTV
                     SGNMRKERVNWYLTHDSYTDPICKKNCLDVCHDYNLTHYENRNIMHLLKEAV*"
                     /db_xref="UniRef100_B1L5P2"
                     /db_xref="A0A0F9A3E6_9ZZZZ"
                     /db_xref="kcr:Kcr_1025"
                     /db_xref="B1L5P2_KORCO"
     gene            complement(108996..110012)
                     /locus_tag="gwc1_scaffold_4_prodigal-single_194"
     CDS             complement(108996..110012)
                     /product="RnlB RNA ligase 2 n=1 Tax=Glaciecola
                     nitratireducens (strain JCM 12485 / KCTC 12276 / FR1064)
                     RepID=G4QGX6_GLANF"
                     /codon_start=1
                     /transl_table=11
                     /translation="MKLVRKKEIPIEVCYDLSVRKNHNFFANGVCVHNTNLGFGVHPN
                     GEYWCQSRENIITPEKDNAGSAMFCEANKTTLLAIAENVACLFDPSGMIDDDIVIFGE
                     WCGSGIQKGVALSALPKMFVIFGIATVDSAGEKTYLTRSQVVSVCEELVSLPTGTVPT
                     TSGIYCIYYFPWFEMEINFDAPHEVQNKLNEITELVEAACPVGTAFGENGVGEGVVWR
                     CVNPAYSDSGFWFKVKGEKHSASKVKTLATVDVERINDIKQLAETLAHNGRLEQMAQT
                     TFDLLNGGEVELPKLGEFIKNVMKDIFKEELDTIAASGFTGKDLNGPISKICRDFVMK
                     QVSF*"
                     /db_xref="UniRef100_G4QGX6"
                     /db_xref="A0A067XQS6_9CAUD"
                     /db_xref="gni:GNIT_1811"
                     /db_xref="G4QGX6_GLANF"
     gene            complement(109978..110757)
                     /locus_tag="gwc1_scaffold_4_prodigal-single_195"
     CDS             complement(109978..110757)
                     /product="Uncharacterized protein {ECO:0000313|EMBL
                     :KKM66340.1};  TaxID=412755 species="unclassified
                     sequences; metagenomes; ecological metagenomes.;"
                     source="marine sediment metagenome.;""
                     /codon_start=1
                     /transl_table=11
                     /translation="MILKGPHVINFKENWHRKNGRKTAKPRVEVMCDKCLSIFTERVD
                     VFFKRVDIINKEYCGKCARPLMCSIAGFNGTHYADGNIKLNSGNFSTERWNKKTDEEK
                     VLQVNRASKGLQEKLKDPIYAAQHFAKVFAQTRVGYMSKGHTDLHSFIEELGFESHVQ
                     IGQMQVDECNETLKIVIEYNGDMWHCNPRKYKASDYNSAIRMTAGEKWQKDIARHKML
                     KSIGYTTIVIWESAWIENARKQINKIKDLCDEISEKKRNSN*"
                     /db_xref="A0A0F9LPQ6_9ZZZZ"
     gene            complement(110822..111274)
                     /locus_tag="gwc1_scaffold_4_prodigal-single_196"
     CDS             complement(110822..111274)
                     /product="Ubiquitin family protein n=1 Tax=Tetrahymena
                     thermophila (strain SB210) RepID=Q236S8_TETTS"
                     /codon_start=1
                     /transl_table=11
                     /translation="MSRLIKFPSIEQFRNVVRNVEHRSSYVGMDDNGDAIYNKLLPNP
                     TLVFEGTVKLHGCVHKDTLITLADGSKEKIQDINPGTSVLSFNEETKETEFDVVNEVI
                     VQTLDKPWVELVFDDGSILKCTSDHPILTTVGWIAATDLTSEHDLITE*"
                     /db_xref="UniRef100_Q236S8"
                     /db_xref="A0A067XQS6_9CAUD"
                     /db_xref="Q236S8_TETTS"
     gene            complement(111477..111833)
                     /locus_tag="gwc1_scaffold_4_prodigal-single_197"
     CDS             complement(111477..111833)
                     /product="Uncharacterized protein n=1 Tax=Psychroflexus
                     torquis (strain ATCC 700755 / ACAM 623)
                     RepID=K4IJ90_PSYTT"
                     /codon_start=1
                     /transl_table=11
                     /translation="MSPDQFLTLLKSTVTTDEFGTIFWYVNDQLHREDGPAVIYADGH
                     QEWWVGGELHREDGPAIVWTDGTKHWYINGRLHREDGPASIYADGTKEWWINGLHRSG
                     NFLHGSQERWINGERR*"
                     /db_xref="UniRef100_K4IJ90"
                     /db_xref="K4IJ90_PSYTT"
                     /db_xref="ptq:P700755_002392"
     gene            complement(111895..112281)
                     /locus_tag="gwc1_scaffold_4_prodigal-single_198"
     CDS             complement(111895..112281)
                     /product="hypothetical protein"
                     /codon_start=1
                     /transl_table=11
                     /translation="MKSWKIPASIFAVFRSTNKTTDNLNSYFITDTHQMGLFSKICLT
                     TVVVVTLACFGIAFTVVGSLYEQNKCMMRAYEHRFDVDLAKKMCIPPTSATSEQLQFS
                     VPYFLIPTQPNSTIEPLIEDEILSNK*"
     gene            complement(112301..112624)
                     /locus_tag="gwc1_scaffold_4_prodigal-single_199"
     CDS             complement(112301..112624)
                     /product="hypothetical protein"
                     /codon_start=1
                     /transl_table=11
                     /translation="MQIVFGREVATGLRENYTVLELETFDVNGDSLEAFCVIPGDKIS
                     FTEISQLTALKAMHQSLIDEYKKKNYVFVVQALDHLTGHFGGEMDSFYEVISQRIQTE
                     TTLLN*"
     gene            complement(112624..113265)
                     /locus_tag="gwc1_scaffold_4_prodigal-single_200"
     CDS             complement(112624..113265)
                     /product="Metal-dependent phosphohydrolase n=1 Tax
                     =Hyphomicrobium sp. (strain MC1) RepID=F8J9X2_HYPSM"
                     /codon_start=1
                     /transl_table=11
                     /translation="MELLKVNTKLETVTGMLVDIQNPDASTISIDDIAWGLSRLPRFC
                     GQTITTVPYNVAQHSIFVMNEVQAMIASSHPVLTQLPSFVAGINNQRARNELLLKALL
                     HDAAEAYTGDWPSPVKRLPVIADTIKEIEDRLLFAIYDMCNLTELTDDERHIIKYADK
                     IAQKIEAYAFMPSRGLNWIGLPSVTLEQLQSFPAPETAWVSYNMFLEKYKELT*"
                     /db_xref="UniRef100_F8J9X2"
                     /db_xref="hmc:HYPMC_2972"
                     /db_xref="F8J9X2_HYPSM"
     gene            complement(113240..113776)
                     /locus_tag="gwc1_scaffold_4_prodigal-single_201"
     CDS             complement(113240..113776)
                     /product="Exonuclease n=1 Tax=Environmental Halophage
                     eHP-32 RepID=H9YSQ5_9VIRU"
                     /codon_start=1
                     /transl_table=11
                     /translation="MDCMLDIETLSTDRSAVILTFGAVKFDPYTTTEPTQGLYYRLDA
                     DEQIASGRHVDDDTLAWWTKQSADIQDEAFSEFDRTSVAVFQADLNRYLVGVQNIWAQ
                     GPLFDLILLEDLYKQNKIPVPWWYHQISDSRTLFKLGGDPREKNKDDLHNALADAYNQ
                     AIGVQQFVKKYGITKSEY*"
                     /db_xref="UniRef100_H9YSQ5"
                     /db_xref="A0A0C6G2K6_9RHIZ"
                     /db_xref="H9YSQ5_9VIRU"
     gene            complement(113776..114093)
                     /locus_tag="gwc1_scaffold_4_prodigal-single_202"
     CDS             complement(113776..114093)
                     /product="hypothetical protein n=1 Tax=alpha
                     proteobacterium SCGC AAA280-B11 RepID=UPI000371CF9D"
                     /codon_start=1
                     /transl_table=11
                     /translation="MSDTELAVKKVVSSKVNNKITPPKMYKVVYINDDITSMSFVVET
                     LCAFFDYTDGDAQAMAMKINDEGSATVAVLPYEIAEQKGIEVTMLSRQNGFPLSIRLE
                     PEA*"
                     /db_xref="UniRef100_UPI000371CF9D"
                     /db_xref="R6VXX7_9BACT"
                     /db_xref="mcat:MC25239_01033"
                     /db_xref="UPI000371CF9D"
     gene            complement(114190..114636)
                     /locus_tag="gwc1_scaffold_4_prodigal-single_203"
     CDS             complement(114190..114636)
                     /product="Molecular chaperone (Small heat shock protein) n
                     =1 Tax=Parvularcula bermudensis (strain ATCC BAA-594 /
                     HTCC2503 / KCTC 12087) RepID=E0THT0_PARBH"
                     /codon_start=1
                     /transl_table=11
                     /translation="MTTLPRITTLDLPQFNRFAVGFDNLFDQLHRRSASDSNNNYPPY
                     NIVKYSDTEYSVEFAVAGFDERELDIELKENKLVVTGTRDPSYAEPGEYLHHGISKRN
                     FSRTINLAENIVVNGATVKNGMLTVSLERVVPESAKPKKIPITFSE*"
                     /db_xref="UniRef100_E0THT0"
                     /db_xref="pbr:PB2503_10879"
                     /db_xref="E0THT0_PARBH"
     gene            complement(114723..116372)
                     /locus_tag="gwc1_scaffold_4_prodigal-single_204"
     CDS             complement(114723..116372)
                     /product="Uncharacterized protein n=1 Tax=Bradyrhizobium
                     oligotrophicum S58 RepID=M4ZH23_9BRAD"
                     /codon_start=1
                     /transl_table=11
                     /translation="MIVSLLTLLAALILSATSAYYSIIGLTAIFSAAFLPIIIMGGAL
                     EFAKIMSTLWLHYYWEQAGLRIKMYLVPAVFVLMFLTSLGSFGFLSKSHVDQNLTSGD
                     VQSQIAIYDEKIAILKGNIESERKALTQLDAAVDQVMARSTTEGGALTSNNIRRAQQK
                     ERKRIQTEIETAQKQITTLNEQRIPIAAQVRKVEAEVGPIKYIAALIYGDNPDANLLE
                     SAVRWVIIVIVSVFDPLAIVLLLAATSSLDWANDARDKKRAEKLIRRREEKELAQLEK
                     DAAEKSKEEQQEPVAVTPIAVYNTYDLVCNPSLVKLTGAPVVISITSTESIDVDTMPL
                     EPQCINTGDSESPDGFGQSMDGFDQSVFDSVPDETDRLNELLDTENSSNVVSMFPAIG
                     AQGNPTPIVEEQAEERTEERTEERTEEVTSHITLVPATGVSPTKPLIIPAKAYDAMLA
                     AQADNDVAHKANSGFGIAFPINPIKGDMFVRVDYLPSRLFKWNDQDWIEVTKSSTDSY
                     AYNEQYIQHLVEQLGSGIYDVSDLTDVEQEQVRQFLTKIGQ*"
                     /db_xref="UniRef100_M4ZH23"
                     /db_xref="A0A0F9HU82_9ZZZZ"
                     /db_xref="aol:S58_69200"
                     /db_xref="M4ZH23_9BRAD"
     gene            complement(116369..117199)
                     /locus_tag="gwc1_scaffold_4_prodigal-single_205"
     CDS             complement(116369..117199)
                     /product="hypothetical protein"
                     /codon_start=1
                     /transl_table=11
                     /translation="MSILPYTYIIVNTTTSEYYYGSRFKNTLPARQDLGKRYLSSSKV
                     IKAQIRDFGLSAFTFTVLFEGEHSVDSYYWLEQLLIMTHIADPKCLNQQYVDPNTNTK
                     KWSTAGLKTSDEVKLKMSIASKGKPKSATHRANIALANKKKATDPTIIAKLKKPKPSG
                     HGRKVSIALTGVKKTAEHRAALSLAQKGRKTGSCTEKRKVAIRNALLGRETGHKGKTY
                     AEIYGAAMAEKLKKLRSESAKRSWALRTEIVCPHCTIVSKSNNNMKRWHFDNCKERIV
                     *"
     gene            117236..117682
                     /locus_tag="gwc1_scaffold_4_prodigal-single_206"
     CDS             117236..117682
                     /product="NAD synthetase n=1 Tax=gamma proteobacterium
                     SCGC AAA168-P09 RepID=UPI000381E3C7"
                     /codon_start=1
                     /transl_table=11
                     /translation="MWTYNNVQIQDTDIPEQAIGFIYIITHTPSSRKYIGRKLLTMAG
                     TKQVNGKKKKIRKDSKWRDYWSSSPDLLKLIATEGIDNFTREIICFANSKSSLSYMEE
                     AMQYQLGVLETEHWFNSNIRAKVYRRNVFGKSDIIVFREMLTKFGR*"
                     /db_xref="UniRef100_UPI000381E3C7"
                     /db_xref="M1U2Q4_9CAUD"
                     /db_xref="UPI000381E3C7"
     gene            complement(117762..117911)
                     /locus_tag="gwc1_scaffold_4_prodigal-single_207"
     CDS             complement(117762..117911)
                     /product="hypothetical protein"
                     /codon_start=1
                     /transl_table=11
                     /translation="MYVYYAIVDVYSNQVHVKSTSLSIIESLKASYNDIYDRYVIKQV
                     TVKRT*"
     gene            complement(117987..119027)
                     /locus_tag="gwc1_scaffold_4_prodigal-single_208"
     CDS             complement(117987..119027)
                     /product="RIIB protector from prophage-induced early lysis
                     n=1 Tax=Enterobacteria phage RB69 RepID=Q7Y4N9_BPR69"
                     /codon_start=1
                     /transl_table=11
                     /translation="MKYVYFSNDKVVTVTNLQTGAVTQFFKNDTMYETALELVKTGQF
                     AEVEKLSAKVAVSKFVSSDSESRVKVTIEGNSGYVTIGDFKTPLHDVFVTRIIKMVAD
                     GFDNKPLLNFIANLYQNPSATAVNELFLFIEQNELPITEDGHLIAYKIVRADYTDIHS
                     GTFNNRPGSICEMPRNQVDDNRQNTCSRGLHFCSRSYLSHYGNGRTDRCVLVKINPAD
                     VVSIPNDYNNAKGRTWRYEVVGEVEDGWIDTLPNTDYTASSVVNSKGAEVAKEVVKES
                     NRATGDSGRPLLTYFDGYKDGYKDGYDSVPFAPRTNVDPDYEAYDNGYDYGYKSAVKG
                     VCPAIPIEELEN*"
                     /db_xref="UniRef100_Q7Y4N9"
                     /db_xref="A0A088FVU0_9CAUD"
                     /db_xref="Q7Y4N9_BPR69"
     gene            complement(119024..121036)
                     /locus_tag="gwc1_scaffold_4_prodigal-single_209"
     CDS             complement(119024..121036)
                     /product="RIIA membrane-associated protein n=1 Tax
                     =Acinetobacter phage Acj61 RepID=E5E3Y2_9CAUD"
                     /codon_start=1
                     /transl_table=11
                     /translation="MIIKENLATSTNITDLVQFKTTANSSKLFSMLSSFLYSNKELAV
                     LHELASNAVDAHKLVGKEHVPIEIQIPTRLSPTLVVKDYGPGLSHDDVIKFLTTYGES
                     NKSGSDDFIGGYGIGSKSPAAVTDTWQIISSHNQVARHYMIVINSDGIPSLTKIREYA
                     TLSTGLEVVIPVSPESVDGFKSAVNTAFTYYTVQPNVQGVTVEKPEYTTKYPGVAGIT
                     VHRGMVAVLGIRGYGINFTKLDGRVPVGMSSICLDLFFNLNELDVDLSREKLRYTTRT
                     IDALETRFKEVDDLIRADISAMLAGATDKLAFILAAQQIQSKFGSRYCSNAIVGNQFG
                     VQNTECIKFPLADPTKYGIAVDGSIQRLSSCRRQGLHGHIRYSESYKEVSITASDIVA
                     GRVIFVINDDKTTAARVRQRSKLQNTLCIVADSFDEFGPEIVKRAVNGTSLPLTKAVA
                     VRTRTRSDLYIRQKARFVKITEDKANLLLVATNLTAVWTEIDKQVDVHADKTAVAVEF
                     TSGCTVFAIKKGGTPITWCKSVTEIADEIQKKYEPYVQPYLDVGVAAELKADLFYRHV
                     SSLDLTPGTDVCLVLDTISKTPNTSSEIGRLLSSQISVLANELGLFKVGPSVTMCNLR
                     RRLNEIKQRYPLLQHIERPSYNSRVRATVSECVNQYISLISKGEPK*"
                     /db_xref="UniRef100_E5E3Y2"
                     /db_xref="A0A0A0Q0F4_9VIRU"
                     /db_xref="nml:Namu_2668"
                     /db_xref="E5E3Y2_9CAUD"
     gene            complement(121040..121252)
                     /locus_tag="gwc1_scaffold_4_prodigal-single_210"
     CDS             complement(121040..121252)
                     /product="hypothetical protein"
                     /codon_start=1
                     /transl_table=11
                     /translation="MVPEVTVTKFDKGWNVSNWTSEHCGTSRNVVRTSDGKFIVSNPY
                     KLVTIDSVHDTFESAIEAAKSAITKE*"
     gene            complement(121508..121744)
                     /locus_tag="gwc1_scaffold_4_prodigal-single_211"
     CDS             complement(121508..121744)
                     /product="hypothetical protein"
                     /codon_start=1
                     /transl_table=11
                     /translation="MSITSREEKRRLAEINHARLVDWASKLSVKELRVLAVELTDYLI
                     TVDTVHFHEEALSPYWESCGDPLVPGQVAFPPED*"
     gene            complement(121771..121962)
                     /locus_tag="gwc1_scaffold_4_prodigal-single_212"
     CDS             complement(121771..121962)
                     /product="hypothetical protein"
                     /codon_start=1
                     /transl_table=11
                     /translation="MKQMKLFLTQLFCRHYWGDGVPVISTHPTGAARFTCALCGCKKV
                     KSWNWAGVANSKNYRTTEY*"
     gene            complement(121996..122361)
                     /locus_tag="gwc1_scaffold_4_prodigal-single_213"
     CDS             complement(121996..122361)
                     /product="hypothetical protein"
                     /codon_start=1
                     /transl_table=11
                     /translation="MIKKICATVVAAVLLTACSKDDNFYSAHETDYTHAMATLPALNG
                     CRAYSVKAGNNSITVVRCPNSTTTVTYPVGKATASVTTVDNTALAAPAESTIDYTAQL
                     RADALAKLSPQEKDALGIR*"
     gene            complement(122425..122661)
                     /locus_tag="gwc1_scaffold_4_prodigal-single_214"
     CDS             complement(122425..122661)
                     /product="hypothetical protein"
                     /codon_start=1
                     /transl_table=11
                     /translation="MSNSVVTTDVVLQVMKTIEPVGYVTRQHKNSTLVADGGKIISAS
                     FLINEDVIGHSLYTEIQMREAIEQTLAQVKKEIQ*"
     gene            complement(122671..123063)
                     /locus_tag="gwc1_scaffold_4_prodigal-single_215"
     CDS             complement(122671..123063)
                     /product="hypothetical protein"
                     /codon_start=1
                     /transl_table=11
                     /translation="MMQPAENPASAAYSIGLLRTVLDSACHHMEKREFIECDAAIHTA
                     QTLISVSGAEPIAIDDYDLDNGGVYFAGGPKLYVIKDMPPEMVIRVLSTMLMELRWSE
                     GGYRSGLFLRYAQKTANLSGVPYQTLTS*"
     gene            complement(123060..123305)
                     /locus_tag="gwc1_scaffold_4_prodigal-single_216"
     CDS             complement(123060..123305)
                     /product="hypothetical protein"
                     /codon_start=1
                     /transl_table=11
                     /translation="MNTEDKIFAGLGLLLLFAAADMIYVVSFTGQDFTFDSAFGIFVW
                     GMIVVWGMIGWLMLKVSVQNGSKRGVMVLHIQKKENT*"
     gene            complement(123358..123642)
                     /locus_tag="gwc1_scaffold_4_prodigal-single_217"
     CDS             complement(123358..123642)
                     /product="hypothetical protein"
                     /codon_start=1
                     /transl_table=11
                     /translation="VIRNYFDLAKECGAYEILDDNCYDCSKGEIVFDNYAQLEAFAVK
                     VARAALNPEGAQSTDTKVQECPHCDNGVKWRQDFDSPLCDKCGGSGILPV*"
     gene            complement(123682..123990)
                     /locus_tag="gwc1_scaffold_4_prodigal-single_218"
     CDS             complement(123682..123990)
                     /product="hypothetical protein"
                     /codon_start=1
                     /transl_table=11
                     /translation="MLPNTKDNACTTVNLTIHPDSIPRGKRANVAHQKALDSGNWHTK
                     TMAAFKDKSNTSLTYIINDANAAVKANPTGPKAGQYMDEVHYANMELAARQKYFATKL
                     *"
     gene            complement(123999..124319)
                     /locus_tag="gwc1_scaffold_4_prodigal-single_219"
     CDS             complement(123999..124319)
                     /product="hypothetical protein"
                     /codon_start=1
                     /transl_table=11
                     /translation="MARIRKARSDRNHAIYVIQNVLTNEQYIGITVIAGGIKRALKVR
                     MQKHAERARNECKNWGLCNSLREHGPENFVYGLLAIVRGKKEAHVAELEMIRTHNPAL
                     NTFK*"
     gene            complement(124441..124719)
                     /locus_tag="gwc1_scaffold_4_prodigal-single_220"
     CDS             complement(124441..124719)
                     /product="hypothetical protein"
                     /codon_start=1
                     /transl_table=11
                     /translation="MSIKRVVIFKSRYITCHRVVNTDTKRKHYMVTYQLPFIWDVTAD
                     NSAVVRCHFSRTPGGSQTKSLRNSSWKYSNKKEAMDLVTLALIKWPDL*"
     gene            complement(124989..125309)
                     /locus_tag="gwc1_scaffold_4_prodigal-single_221"
     CDS             complement(124989..125309)
                     /product="hypothetical protein n=1 Tax=Thioalkalivibrio sp
                     . ALE16 RepID=UPI00037DB1DF"
                     /codon_start=1
                     /transl_table=11
                     /translation="LKLETFSKNERSLLLYFESRAVDHSGAVHTQHMNAEDMQLAALW
                     HDNGFVRFGRISSDCLPMPSGSTHWCELSESAWLLAAEERRSRYLRGFANRRWTSTEE
                     KRSA*"
                     /db_xref="UniRef100_UPI00037DB1DF"
                     /db_xref="A0A0F8Y8Z8_9ZZZZ"
                     /db_xref="UPI00037DB1DF"
     gene            complement(125345..125527)
                     /locus_tag="gwc1_scaffold_4_prodigal-single_222"
     CDS             complement(125345..125527)
                     /product="hypothetical protein"
                     /codon_start=1
                     /transl_table=11
                     /translation="MANRDKIKAKLTLILDEVDDIISPHESIKSDDDQYDDPELWWAY
                     PVRTQIRDAISEIERA*"
     gene            complement(125590..126042)
                     /locus_tag="gwc1_scaffold_4_prodigal-single_223"
     CDS             complement(125590..126042)
                     /product="Putative metal dependent phosphohydrolase n=1
                     Tax=Cronobacter phage CR9 RepID=M1F2B1_9CAUD"
                     /codon_start=1
                     /transl_table=11
                     /translation="MKKTMLATAIAFAAEKHKTQFDKGGLPYFLHCSKVMHYLKTDDL
                     ELMAIAVLHDVVEDCYDVQEDGYTELYNLGMTPRVIAGVRALTKIPGQTHEVYVAGIK
                     ANTDAVRVKLCDLRHNMDARRLKEISPKASARMDKYCKMYWDLKDLVG*"
                     /db_xref="UniRef100_M1F2B1"
                     /db_xref="M1F2B1_9CAUD"
                     /db_xref="afw:Anae109_4022"
     gene            complement(126079..126510)
                     /locus_tag="gwc1_scaffold_4_prodigal-single_224"
     CDS             complement(126079..126510)
                     /product="Uncharacterized protein n=1 Tax=Paramecium
                     bursaria Chlorella virus KS1B RepID=M1HXY6_9PHYC"
                     /codon_start=1
                     /transl_table=11
                     /translation="MSKLNYQEVVGCCRTIDRWYSVTPTRAKVVYLTGIVAVLQSAEE
                     WGELRVYFAESSWTVSNDGYIYGDPRFIVDFKSILITGGFSERAVGGVYYSESGMQGK
                     DYVSFDINTDFISELDEFMNFVNNTQKTVQITTTYLVDRAE*"
                     /db_xref="UniRef100_M1HXY6"
                     /db_xref="M1HXY6_9PHYC"
     gene            126609..127247
                     /locus_tag="gwc1_scaffold_4_prodigal-single_225"
     CDS             126609..127247
                     /product="hypothetical protein"
                     /codon_start=1
                     /transl_table=11
                     /translation="MRVKEIIVEGAQHPIIVVDVQPEYVKYGGYSTQDTCKEIINFVQ
                     KQTGPVLMFVNAEHTGVSDDTVQSIKQYWEETVNGEPVYDKEYGDYVAPDQQINWSRF
                     RVVDKGYGYFRSWLDYGITPATIIRVIRAMYQAKITDSRDLPDLEKIVGDEWEPRMYE
                     DSLSVKWTSIAQLKRFNNAYLVGGGRDECLREVELLMNAFNISYKRIDRLVY*"
     gene            127249..127638
                     /locus_tag="gwc1_scaffold_4_prodigal-single_226"
     CDS             127249..127638
                     /product="hypothetical protein"
                     /codon_start=1
                     /transl_table=11
                     /translation="MKATEFLTEKFVIKDKIGGIEYGIGDHFMTQWQLPERKHITWNQ
                     ITRIIKRIPYIKPKLLQMINFNKFYLRDSETGVELGCKFTTFGKPEVLLLYINTVVST
                     DHVRKSDTPVIVVNGPVKSLTIPQGAQ*"
     gene            127635..128411
                     /locus_tag="gwc1_scaffold_4_prodigal-single_227"
     CDS             127635..128411
                     /product="Uncharacterized protein {ECO:0000313|EMBL
                     :KFZ27291.1};  TaxID=1541960 species="Bacteria;
                     Tenericutes; Mollicutes.;" source="Mollicutes bacterium
                     HR2.;""
                     /codon_start=1
                     /transl_table=11
                     /translation="MRINEITEAQVKPYKSKNLSIEAAVNRLNTYCKESIALIHNPIW
                     RGMTNHRQEIVMIDPSTGMRKSENTSNHYTILIDTSPHYVNWPKRSKSLVCSTDRAYA
                     YGYSQRDSLYAIFPFDGVKVAVCPDEDIWHTAVNIPEFDISEELYKVNRILSDNFRIP
                     ATSFSAMVGYIQTPQFANLFWQKLNPKFKKVVPSDMLDILYRALAPHKVGFKLLSTSE
                     LANAHYYDNEVWFSGPCIAIREDLYKRFVEEYDVQNDGVK*"
                     /db_xref="A0A094J438_9MOLU"
     gene            128408..128890
                     /locus_tag="gwc1_scaffold_4_prodigal-single_228"
     CDS             128408..128890
                     /product="hypothetical protein"
                     /codon_start=1
                     /transl_table=11
                     /translation="MRVNEVVTEDENNAPEFVFIIGGAGSGKNYFINHHPVYRGYRLI
                     DVDVIKQSVDLSTAIGLITPMLEEAFKKKLNVVHPGTGANLPASKNKIALARKHGYRV
                     TLLLIDTDLETAAGNVQKRAAAGGHDVNIDVIANSNNKAKNNFSQLTDLVDSFAVIKR
                     *"
     gene            complement(128880..129509)
                     /locus_tag="gwc1_scaffold_4_prodigal-single_229"
     CDS             complement(128880..129509)
                     /product="hypothetical protein"
                     /codon_start=1
                     /transl_table=11
                     /translation="MHLLCKYTDLLVSSEEMHSGVVSPAKLTSFIRRVCNDSDFIFKT
                     NRCATVDINTVLVSGLYDPQEDKDNFASIEVTLHYNPGQKYVDMSLLDYRRLFLEVCE
                     TLQHEHCHQSQYRKRRWKQSNKYVNDASVTVELYLNHEDEIEAYGVSIAVEVVIKNNF
                     VVPSAVTDDIAATATYKMYQQVFGEDSIVVSTVTNYAMTYLQEFYRTTV*"
     gene            complement(129513..130184)
                     /locus_tag="gwc1_scaffold_4_prodigal-single_230"
     CDS             complement(129513..130184)
                     /product="Uncharacterized protein n=1 Tax=Novosphingobium
                     tardaugens NBRC 16725 RepID=U3A166_9SPHN"
                     /codon_start=1
                     /transl_table=11
                     /translation="MQRILFVSKPFLATSWLVIMFLLLAVVALNPNGLVIGMNQVKSK
                     LMPRQTADLSEYTNTSKRTTSTGTILHSDLENILSNQRIIKMYGVIDSQQLLCMAKNV
                     YYEAGAESLMGKLAVAQVVLNRLEQAKQSTICGIVYAKDKNNGVCQFSWTCNDSLPTI
                     ATSSQTWRDSQSAIMALLTLKTQSRDITDITNGATHYHNLTVDPIWNKSLKKVMQIDN
                     HIFYK*"
                     /db_xref="UniRef100_U3A166"
                     /db_xref="rpm:RSPPHO_02716"
                     /db_xref="U3A166_9SPHN"
     gene            complement(130271..130825)
                     /locus_tag="gwc1_scaffold_4_prodigal-single_231"
     CDS             complement(130271..130825)
                     /product="hypothetical protein"
                     /codon_start=1
                     /transl_table=11
                     /translation="MPFAARVGDKINASGGTIVGNLAPTVIINNIPAVVVGAEILTHN
                     NGVAAVGQATVGANGYISGVAVIYSGTGYMSYPGMEIAGGGIPPAYELSMTPLVGGGW
                     MLSGVTILEDPEDPTKGSGYPPNSTQVVAFPGQTKGTTTHPNSYVSAGSSTVTMQGLA
                     AGRKDDIVSCGHKIDTCSADVIIG*"
     gene            complement(130827..131138)
                     /locus_tag="gwc1_scaffold_4_prodigal-single_232"
     CDS             complement(130827..131138)
                     /product="hypothetical protein"
                     /codon_start=1
                     /transl_table=11
                     /translation="MLITKGISVGEVICLKLVTSEEVLAKLVEETPTAYIVSKPMTVV
                     PSATGLGLMQTVISMNPNKPVTIQKSHVMIPCEIVDRLQQHYIETTSGIQSVPKGSIL
                     V*"
     gene            complement(131149..132162)
                     /locus_tag="gwc1_scaffold_4_prodigal-single_233"
     CDS             complement(131149..132162)
                     /product="ribonucleoside-triphosphate reductase (EC:1.17.4
                     .2)"
                     /codon_start=1
                     /transl_table=11
                     /translation="MLIIEEDGHEDVYDFTVPETSNFFANDVLVHNCEIFLRSAGFCN
                     LSEVIIREHDTLESLLKKVELATIVGTFQSSLTTFRYLRNIWKKNAEEERLLGVSLTG
                     IMDHQVLGYVNDEAVTWLTKMKECAIETNKVWAEKLGINQSVAVTTTKPSGTVSQLVD
                     SSSGIHPRYSHYYVRTVRSDKLDPIGMFLKEQGIKCEDEVTKPDKTWVFSFPTKSPSH
                     ARIASEMTAIDQLEHYLMFYRNWAEHTVSITVYVREHEWMKVGAWVYEHFDEIGGISF
                     LPYSEHTYAQAPYQPISKAEYEEQLKLTPKINWDQFVVNEHEDKTEGSQTLSCTGNSC
                     ELI*"
                     /db_xref="nhl:Nhal_1612"
                     /db_xref="UniRef100_S4S2D9"
                     /db_xref="A0A0A0UYB9_9VIRU"
                     /db_xref="S4S2D9_9CAUD"
                     /db_xref="1.17.4.2"
     gene            complement(132162..133157)
                     /locus_tag="gwc1_scaffold_4_prodigal-single_234"
     CDS             complement(132162..133157)
                     /product="hypothetical protein"
                     /codon_start=1
                     /transl_table=11
                     /translation="MNKSEYIALSGIDVNVVDHYLVNKKWTIEQMLCGCGKPKRVLRS
                     SQAVLGVKFDGYCGNKECNFLYGKKRPEHSKFMSALAASGQNAAFNATLMKKGKLHNK
                     EVNTISFLRKKLKTVGYDEVATLNDNDVINLNSQYESKKQFNPRVIAKSIINFIKKHK
                     LEDTFSKITYDEIVLLPTEELMQLRYKWKAWHHALYCSDVCGSKIFKRIDKTDLIFHK
                     RGLDYVLTRSSYESNYIDFFEANKISWDYEPFRIVLENTTYKPDFIFTYNGKTYILET
                     KGFLLEKNKKQYLSVKINGAFDYAKKNNYAGMIFTFDAKPKSIIELINQTMTEKF*"
     gene            complement(133226..134314)
                     /locus_tag="gwc1_scaffold_4_prodigal-single_235"
     CDS             complement(133226..134314)
                     /product="Adenosylcobalamin-dependent
                     ribonucleoside-triphosphate reductase n=1
                     Tax=Puniceispirillum phage HMO-2011 RepID=S4S2D9_9CAUD"
                     /codon_start=1
                     /transl_table=11
                     /translation="MKIIKKSIIKDERNYWDITVPINHNFVLSNGALVHNCGSGVGFS
                     VERQAVSRLPAVSEDFHETDTVIKVRDSKIGWSSAFRELIAMLYSGQVPKWDLTALRP
                     AGAPLKTFGGRSSGPTPLEELFKFTVRVFRNAAGRKLQSIECHDILNSIASAIVVGGV
                     RRSAQISLSNLSDDRMRSAKNGQWWIDNPQRALANNSVAYTEKPDMGVFMQEWKSLYE
                     SKSGERGIFNRQAALHKIKKLGRRDAKKAEEMFLGANPCCVSGDMIVDIKLNEIEYRM
                     TVDDAVALYERGDDIYIRSFNLEKNEAEFNQVTTATLTRNNAKILKITDTKTNKFIRV
                     TEDHLVYTKNRGYIMAKDIKPDDELLIG*"
                     /db_xref="UniRef100_S4S2D9"
                     /db_xref="A0A0A0UXK6_9VIRU"
                     /db_xref="sbe:RAAC3_TM7C01G0699"
                     /db_xref="S4S2D9_9CAUD"
     gene            complement(134301..135188)
                     /locus_tag="gwc1_scaffold_4_prodigal-single_236"
     CDS             complement(134301..135188)
                     /product="Putative homing endonuclease F-LimII n=1 Tax
                     =Dickeya phage Limestone RepID=I0J2P6_9CAUD"
                     /codon_start=1
                     /transl_table=11
                     /translation="VEYIGFVYKWVNLINGKMYVGSHVGRVDDGYIGSGTYFVAAINK
                     YGIDSFKRQILHFEFNSAKELYQKEFDIINELNAVFDTNYYNQKNTCPHAFKWGVLGE
                     YKQLPFTDSHKQNLSNARTGKKDTVETKLKKYTSSSIRGKKYFNNQTAEYRYTPGTEP
                     LGWIRGRLPGQIPDSGKGAKYYNNGTIVKRFRPGTEPLGWVLGNLGKTSHWGDNNPSK
                     RQDVKDKISKAQIGVARPQTSGNNNPSKRQDVKDKISLANKGKVNFNNGIIVKRFTPG
                     EDPVGWTRGNIKRKNNEDN*"
                     /db_xref="UniRef100_I0J2P6"
                     /db_xref="I0J2P6_9CAUD"
     gene            complement(135229..135834)
                     /locus_tag="gwc1_scaffold_4_prodigal-single_237"
     CDS             complement(135229..135834)
                     /product="Adenosylcobalamin-dependent
                     ribonucleoside-triphosphate reductase n=1 Tax=Paramecium
                     bursaria Chlorella virus Fr5L RepID=M1I3G8_9PHYC"
                     /codon_start=1
                     /transl_table=11
                     /translation="MSDYQRYIAMSRYARYIPDLQRRETWEETISRYVTFFDEKYPGL
                     FPKEEVYDAINKLEVMPSMRALMTAGKALERDAAAGYNCAYIAVDDPRAFDETMYLLM
                     CFEPNTMVKTKLGDKKISELVYTDEVLSFNTELNQFEYTCPSVIAETPSSHRDKIELE
                     FEDGTFVRCTADHKFFTNNRGWVEAKDLTEVDEIKNYNEIG*"
                     /db_xref="UniRef100_M1I3G8"
                     /db_xref="sbe:RAAC3_TM7C01G0699"
                     /db_xref="86345382"
                     /db_xref="M1I3G8_9PHYC"
     gene            complement(135994..139542)
                     /locus_tag="gwc1_scaffold_4_prodigal-single_238"
     CDS             complement(135994..139542)
                     /product="Uncharacterized protein n=1 Tax=Polysphondylium
                     pallidum RepID=D3AZE0_POLPA"
                     /codon_start=1
                     /transl_table=11
                     /translation="VAITQKSRIKVRHGLQEELPQLATGELGWALDSRRLFIGNGTAD
                     EGAPTMGNTEILTIYSDVSSIGLNSAAITLSSSIVPIGIYSPLANTLAITSRTADVLR
                     LANPISAINSLSITGGISGTGPTISSYGEANQDVRIAPNGSGNVVIANGTLGITSLTE
                     NHIVYVDNNKRIQSADIHYTGVNLGIGVQSDPLWTGDVTTIQLETSALYSDKATGTFV
                     GANTVKTTSGNVSLVTGAATIYAGEAGEHKWYTVPSVTAGAVQTPVLTMVLNTTNTLG
                     IGVNPNVLPAGQSGIQLLSTLLKSNGIGNSTLYNNCYDDIGIDRYSRTSGASNYRMTP
                     LGHSWTVSNGMSHLIGDEITWLPPILSITSAGVVVGGDLTVNGTTTTTTTAIVAIDDP
                     TFVLGGATSTVEITKDRGIEFKWNGTTLSIVNFISDGSTTIIGTVADTTGFATGDIIT
                     ITGAVGTEETNLNGTWKITLVNGTTFSFVVTVAPTAATYTTSIGTTVKSKNGFMGFDQ
                     STGYLTFIPQVNNINGVMTGTTGDIVATNFRGSLIGNADTATVIATPRSIYGNNFNGS
                     AGLTQVIASTYGGTGNGFAKFAGPTTTEKTYTLPDASTTILTTNALVTSAQGGTGNGF
                     AKFAGATTTEKTYTLPDVSTTILTTNALITSAQGGTGNEFTRFTGPTTVEKVFTLPDA
                     TATILTTNALVTSEQGGTGNGFAKFAGPTTTEKTYTLPDASTTILTTNALVTSAQGGT
                     GNGFAKFAGATTTEKTYTLPDVSTTILTTNALVTSAQGGTSNGFTKFTGPATTERTFT
                     LPNASATILTTNALVTSAQGGTGNGFAKFSGPTTTEKTYTLPDATATILTTNALVTSA
                     QGGTGNGFTKFTGPTTTERVFVLPDASATILTTSDVVPVAQGGTGSTFVGFTGPTVTR
                     TFTLPNASAAILTTNAPVTVSQGGTGVASLTGILQGNGLNPVSTANTTGTGSVVLSTG
                     AAVGGTWTAASAWVLPAFTLSGAIAGAGNQINNVVIGTTTPLAGYFTSLSATSTSSFA
                     AGSVSAPGVYLAADNTSGLYRIGANNIGVTISGVNVVDISSTGLIVAGNVAASNITNS
                     IVTASGATYSVLLTDSSVISNYAGTQTLTLPSAAAYTGRVLHLRTITANTVVSASSNV
                     VPMIGGAAGTAILAATAGKWAMLQSDGTDWQVMAGN*"
                     /db_xref="UniRef100_D3AZE0"
                     /db_xref="A0A090CG02_PODAN"
                     /db_xref="snv:SPNINV200_15910"
                     /db_xref="D3AZE0_POLPA"
     gene            complement(139604..140308)
                     /locus_tag="gwc1_scaffold_4_prodigal-single_239"
     CDS             complement(139604..140308)
                     /product="Uncharacterized protein n=1 Tax=Cronobacter
                     phage vB_CsaM_GAP32 RepID=K4F9L9_9CAUD"
                     /codon_start=1
                     /transl_table=11
                     /translation="MTIIHTPPPFTNRIQYQNCKQVNLEGKRLYESPDGKKTPSVTTI
                     LSATKDMTHLIEWKKRVGKENAQRISTEAAGVGTAMHNNLERYIAGIERLPGKNLVHV
                     KAHSMASVIIENAFVNISEIWAAEQSLYYPELYSGTTDLIGVLNGEEAVMDYKQTIKP
                     KKPEWVSSYYEQLMAYILAHNKVYGTNIRRGSIFMCSQDLQYQQFDLLPQDFNKWEDT
                     WWTTVETYYRMHTNEL*"
                     /db_xref="UniRef100_K4F9L9"
                     /db_xref="A0A0F9THM4_9ZZZZ"
                     /db_xref="apm:HIMB5_00011830"
                     /db_xref="K4F9L9_9CAUD"
     gene            complement(140384..141046)
                     /locus_tag="gwc1_scaffold_4_prodigal-single_240"
                     /gene="atpD"
     CDS             complement(140384..141046)
                     /gene="atpD"
                     /product="atpD; ATP synthase F1, beta subunit (EC:3.6.3.14
                     )"
                     /codon_start=1
                     /transl_table=11
                     /translation="MKQFLLSLSLIIGLTGCATDYERYYQARDKESAGHSAVAVAKAE
                     AEKAKYEAIKELSAGSDATARVAGILALAMGGNTTQLAESTPQSTLAAPVNPGDRALA
                     WAGLLVPTLVQAYGIGSNARIAIAQSNNSRDVALSTNSAFLGMGSQIQGNTTNTTNTT
                     GATTTTDSHDANTTTNTTTSTDSHAVDNHAVDNHATNPPAQIPAGRVCSVDPATSILT
                     CL*"
                     /db_xref="bok:DM82_6245"
                     /db_xref="3.6.3.14"
     gene            complement(141068..141448)
                     /locus_tag="gwc1_scaffold_4_prodigal-single_241"
     CDS             complement(141068..141448)
                     /product="hypothetical protein"
                     /codon_start=1
                     /transl_table=11
                     /translation="MRFNEFMPSSYIKEDSADGEDLAASIATMLQFLRQRASVDGSSP
                     SIKTSSFISLVQKAGHESFCYQDLVVANSSPLVKNLVKSFNKDSITLRTENDEEADIA
                     DNDVPAETEQETTVSQMAKRASGI*"
     gene            complement(141456..141821)
                     /locus_tag="gwc1_scaffold_4_prodigal-single_242"
     CDS             complement(141456..141821)
                     /product="hypothetical protein"
                     /codon_start=1
                     /transl_table=11
                     /translation="MRVSEIVNENRSFADVVTVARLISRVLQKLVHQGHSEIDTPALI
                     NMIIEKTGQSFTLKDLIDANERSPAVQKQISSIDAKKVKFSKEATTVTNDNTSQKDAA
                     SVKEKNQSTVAAMAARAIN*"
     gene            complement(141821..142489)
                     /locus_tag="gwc1_scaffold_4_prodigal-single_243"
     CDS             complement(141821..142489)
                     /product="hypothetical protein"
                     /codon_start=1
                     /transl_table=11
                     /translation="MKLTDMGTRAYYGKMNRIFESRFGFTVDFNNMSMTKAQKLTRSL
                     TEAIAKIRLSSDIHSSEKSPKYTELILVRESLVNWMQEKKQLTEGEVGQAEALLAARD
                     IVDSIQNMIEKAGKIQNEQLPALADTIRDQIGSAEADAFKASIGQMLATLAGQLTLSR
                     DQADSSVRALTGDVDSSAMQVGGVPQEGPEINGQEDLDNSSDGFDAADAAVGGNDAAG
                     RELR*"
     gene            complement(142486..142989)
                     /locus_tag="gwc1_scaffold_4_prodigal-single_244"
     CDS             complement(142486..142989)
                     /product="hypothetical protein"
                     /codon_start=1
                     /transl_table=11
                     /translation="MARYRINKATEVLSFNALKTLTRSELERRTFTFRKLPLCLKINT
                     DKYIVGRYKVINTDNGWVVTDINSTVVLNNYTNAMLYCVCMQTKNEEEALDIARLDKH
                     VAVLKLDNLAFKARLTAAMQTQDQWKQDLYTARYLQTSALIQVVSKELEKKINLAKYY
                     KLRDFKL*"
     gene            complement(142943..143164)
                     /locus_tag="gwc1_scaffold_4_prodigal-single_245"
     CDS             complement(142943..143164)
                     /product="hypothetical protein"
                     /codon_start=1
                     /transl_table=11
                     /translation="MRIAEISGKYQVPLTNEEADFLGKLPVDKSVLKKELTDRDQLLA
                     NQLVVKDVLIRKVNNGQVSYKQSNRSSLV*"
     gene            complement(143217..143600)
                     /locus_tag="gwc1_scaffold_4_prodigal-single_246"
     CDS             complement(143217..143600)
                     /product="hypothetical protein"
                     /codon_start=1
                     /transl_table=11
                     /translation="MDYIGYTLVDITCTNVQTQTDDKPRNQQRNWEAVLAVLNFRTTP
                     TITSLPVTQYGNIAAFLFGTHYTGDQIVWAFSFRTDDLTDMCSIINNDIDYVPIVLNL
                     DETANIPSAMFFLNHITRNIYIEAA*"
     gene            143731..144339
                     /locus_tag="gwc1_scaffold_4_prodigal-single_247"
     CDS             143731..144339
                     /product="Putative HNH homing endonuclease n=1 Tax
                     =Aeromonas phage 65 RepID=E5DRU9_9CAUD"
                     /codon_start=1
                     /transl_table=11
                     /translation="MIFIDNKYTKWYNSIISNAKTRRAILDYTEKHHIVPKSLGGNNS
                     KENLAVLSAREHFICHLLLPKMVEGKARSKMAYAFFRFRHKATNSKIFDKFRTAYGKL
                     TAGENNRFYGKKHSNETKERLRQYALLRPGTRTGAIYSDELKQKLKDSRRKGLLDGSI
                     IPWNKGIKQDLKLSCPHCGKVTNSKWTYTRYHGENCPNKKAA*"
                     /db_xref="UniRef100_E5DRU9"
                     /db_xref="89896846"
                     /db_xref="E5DRU9_9CAUD"
     gene            complement(144370..144774)
                     /locus_tag="gwc1_scaffold_4_prodigal-single_248"
     CDS             complement(144370..144774)
                     /product="hypothetical protein"
                     /codon_start=1
                     /transl_table=11
                     /translation="MATVTRFNGDSAGVPNVDVGYKGAYVAGTIVSTGIGKKITAYRI
                     AQGGIDLTTQEFGVGGAVEAVLQIIAQNATILAYQGDSGAGAPLSVLVEGNSWVSDTA
                     LRDAIRTLTTTGIGAISLATATCTSTGGIKLA*"
     gene            complement(144846..145415)
                     /locus_tag="gwc1_scaffold_4_prodigal-single_249"
     CDS             complement(144846..145415)
                     /product="hypothetical protein"
                     /codon_start=1
                     /transl_table=11
                     /translation="MNLPFLEELHEARYYNDGSSIRNKTAAELAEAILLLTFCLEIMR
                     VEVDKNYHFSAREYAEKTLRKQDFSYMCPSQTDYYNLVSVLANQDKFLQPIYADFTIS
                     VPLLQLKRYLTDMKYENAHHSQDRAFLLILETYFRINKYSSIRRIVGDWHQASTAEKH
                     STLTTLRAECNERALQTDLYVIFKRTHNL*"
     gene            complement(145412..146530)
                     /locus_tag="gwc1_scaffold_4_prodigal-single_250"
     CDS             complement(145412..146530)
                     /product="hypothetical protein"
                     /codon_start=1
                     /transl_table=11
                     /translation="MRVNEIIEDRILTEDARIQHAEDFILWEGSQGAIRVLNQLDHLG
                     SSKNISVKFDGSPAIYFGRLPDGQFVLTDKSGFTAKGYNGLATSAEELENMFLSRGKE
                     LNDARRAFAKGMAGLYDRFEKVVPDSFRGFVKGDLLYSSKPAIDRNNDFVFTPNTVTY
                     HVAADSKLGIRISKSTAGIAVHSKTAGPNQPDVPLDLTDLNLNTEVMVIGPTFVEPSV
                     SIDSAKIKQAKQFVQKYASDIDSFLDSARLAELKMSDVPDILYTYINAMVKSRGLGNL
                     AGSFATWLSTSKVSKVKQEKLLQYINENSKGAVATFTTVQAIMTIKNEVVAQLDTANS
                     PIRATINGEHGGEGYVVGDTKYVDRSKFSLANFEKVRS*"
     gene            complement(146599..147231)
                     /locus_tag="gwc1_scaffold_4_prodigal-single_251"
     CDS             complement(146599..147231)
                     /product="hypothetical protein"
                     /codon_start=1
                     /transl_table=11
                     /translation="MKATEILSEELDELSYKKIAKLILTDCSPFLEQIEYHPDRLKLF
                     RGLGDQAEFVKLQQQANRTPRDTRQEVHRHADAWFNQSFGHKYRSDVTFATGSRQNAE
                     EYGEVFTMFPIGHFSFCWSPIVEDFTFDLINRISMNDMTDPATNRIDPFLLRREVYSR
                     LNSARYQTTDLKAAIVSRCEIMLNCTSYYLVKKTILSGVLSEIEDTLLGK*"
     gene            complement(147278..147889)
                     /locus_tag="gwc1_scaffold_4_prodigal-single_252"
     CDS             complement(147278..147889)
                     /product="Uncharacterized protein {ECO:0000313|EMBL
                     :KFZ27293.1};  TaxID=1541960 species="Bacteria;
                     Tenericutes; Mollicutes.;" source="Mollicutes bacterium
                     HR2.;""
                     /codon_start=1
                     /transl_table=11
                     /translation="MRVNEVIQDRLQNSEVDKIFSFLRTNCSQYINSRGGLEEALSVP
                     LYRGVHHVNWERSPVQVVDVNLSRSPKDSSIYLHQAADDWFYLNFGIRFRSASLFCVF
                     AEQTASSYGEPVIVFPLGQFDYCWSREYADMYSAFQSAFRDFVRSTGASPSDEAVNEF
                     MSDGKYMHNTGLSDAAGKFRRNEVMVACKQVALINPVWVSDYL*"
                     /db_xref="A0A094KYD3_9MOLU"
     gene            complement(147886..148653)
                     /locus_tag="gwc1_scaffold_4_prodigal-single_253"
     CDS             complement(147886..148653)
                     /product="hypothetical protein"
                     /codon_start=1
                     /transl_table=11
                     /translation="MKNTQHLIEGGNVFKSADGSELTQRINKADVIPTVAWLEKITGL
                     PLLDNMLGTTGKNPTSGDLDLAVDEKTTNKDTVYNALINWCKTNNLDPRSYVRKSGVN
                     VHFRTPILGDASNGFVQTDFMLGDPEWQKFAMQGGAANSTFRGSHKHVLLASVAKAYG
                     FKWSFNQGLVSRASNNVVTKDPDEIARYLLGPNANRNDLNTVESILAKIKGQPNYAEL
                     TADARETFGKEGLTLPESIQEGTATWFRSITTLLGKQ*"
     gene            complement(148665..148916)
                     /locus_tag="gwc1_scaffold_4_prodigal-single_254"
     CDS             complement(148665..148916)
                     /product="hypothetical protein"
                     /codon_start=1
                     /transl_table=11
                     /translation="MRVNEVVTEDSAKGIISDKKVNESSLALSLQSYKAAIDSITRQI
                     QAGTVDRKKALEKIAEYRAKIKTTTEYYRKRQDNSSNAA*"
     gene            complement(148952..149404)
                     /locus_tag="gwc1_scaffold_4_prodigal-single_255"
     CDS             complement(148952..149404)
                     /product="hypothetical protein"
                     /codon_start=1
                     /transl_table=11
                     /translation="MRVNEVVNEGFWDSAKVAYNAGKAALNKKKQEQANAVRTADLAA
                     TQKQTEVEIGKKRQAEWDAKHGATPNPLLPPTVAASRTPQEKTAVTKVAANSLNAVNK
                     PRTKPNTDSVLAKPVTQQQPITIGKDKIMPTDPRYKTIMAAISANAAA*"
     gene            complement(149446..149868)
                     /locus_tag="gwc1_scaffold_4_prodigal-single_256"
     CDS             complement(149446..149868)
                     /product="hypothetical protein"
                     /codon_start=1
                     /transl_table=11
                     /translation="MRVTEIIKEDTTDITPAVVMQCWLKVFPNSDATTNKQYGNNHIV
                     RLFLTKDANECSNRIRDNDPFRYIVIITDGAVKEHSLSLLVKPTIPHMAYSSVKLRLK
                     TIKNANEAKLLARFQEVRKFIFDNAQNLKNVQFDINTK*"
     gene            complement(149901..150650)
                     /locus_tag="gwc1_scaffold_4_prodigal-single_257"
     CDS             complement(149901..150650)
                     /product="hypothetical protein"
                     /codon_start=1
                     /transl_table=11
                     /translation="VKASEFLTEKPIAPVATDRRDLYQQAWRNEFVRPGELRVDVDDE
                     YDANGEPFGDNTGIKKLGTGAEATVVKHKDENAVVKIFGTTQQIKHNAHLQYLLATKK
                     YAAGNPYLPRVLSIQELPHPSDEHPDIKGYAIRIERLWHLAEVPDDARMDMLHKIYGD
                     KVDPDTKVNFPSDFATAVRAGVLNKMPIIDPYFKQAANIIIGVYNKINTQQSFTDVFD
                     LHSNNMMFRRTQFGWQLVISDPLYNGEEFSD*"
     gene            complement(150656..151957)
                     /locus_tag="gwc1_scaffold_4_prodigal-single_258"
     CDS             complement(150656..151957)
                     /product="Uncharacterized protein {ECO:0000313|EMBL
                     :KKL53078.1}; Flags: Fragment;;  TaxID=412755
                     species="unclassified sequences; metagenomes; ecological
                     metagenomes.;" source="marine sediment metagenome.;""
                     /codon_start=1
                     /transl_table=11
                     /translation="MLLSLAEGYIESKKVDMKAKEFVVEYNQAKTAQVFGNKLLTALA
                     LDRSTYLPGALATSRAYLKQKEKIETTLTDSSKQQIISDVLSALEGADPTPNKQYTRW
                     LANVYANEKRHLEDILSKCTDWLKTYQLLKLHRILPPNLTDINRLSFDQLYDVKEQYI
                     DVLLDKMDAVEQATMSKGNAHEVLNNDQVRVIVPEDMDAAIYYGQGTKWCTAAKNNNM
                     FDRYNADGSMYILLPKSPRHDGEKYQLHFGVGQFMDESDQSVDCQVLLSSRFGNLIPL
                     FKQVEPQISQLVAFADDNVLEPILAKIKEYAMDFINDCLSELEQGDDYYYTWLKDNGY
                     VDEEGDPDFYADGASYLEYNTEADEDYRSMIASVSISPSDLRENTHEFVNANEFMPTI
                     DQLDQVVSYICHDRDNHRLARWVDDNIVVSEAGKVSRRKQR*"
                     /db_xref="A0A0F9CUK7_9ZZZZ"
     gene            complement(151899..152156)
                     /locus_tag="gwc1_scaffold_4_prodigal-single_259"
     CDS             complement(151899..152156)
                     /product="Uncharacterized protein n=1 Tax=Cronobacter
                     phage vB_CsaM_GAP32 RepID=K4F7I8_9CAUD"
                     /codon_start=1
                     /transl_table=11
                     /translation="MIRKSRSILDELDAQIHHKDRENVIEARATHVIQSAINLITLLK
                     ENYSPEEASELERRLINSIKGQDAAKFSRGLHRIKEGRYES*"
                     /db_xref="UniRef100_K4F7I8"
                     /db_xref="A0A0F8VTB2_9ZZZZ"
                     /db_xref="K4F7I8_9CAUD"
     gene            complement(152201..153616)
                     /locus_tag="gwc1_scaffold_4_prodigal-single_260"
     CDS             complement(152201..153616)
                     /product="DNA primase-helicase subunit n=1 Tax=Escherichia
                     phage PBECO 4 RepID=L7TJL6_9VIRU"
                     /codon_start=1
                     /transl_table=11
                     /translation="MTNYTTDVQRIFIEFMLSDAVSYARVQNIFNPDNFDKSLKHAAR
                     FVKEYAEKYKCLPTVDQCNASEGTHLKIIADIHEQYTDWFLTEFEQFTKRQELERAIL
                     LAADMLEKGEYDPVEKLIKDAVQISLTRDLGLDYFESPKLRLQQIRLNNGDMSTGMPD
                     LDKKLFGGWSRGTLNIVAGQSGSGKSLFLQNWSVNLITQSFNGVYITLELSEELCSLR
                     LDAMVTGVSTRDVFKNLDDTELRIKSFGRKAGGLQVKYLPAQSTANDVRAYLRELEIS
                     QQRKLDFVCVDYLDLLMPVSVKVSPSDLYVKDKYVAEELRNLAKEFNVVMLTASQLNR
                     SSVDEVEFNHSHISGGISKINTADNVFGIFTSRAMRERGRYQLQLLKTRSSSGVGQHV
                     DLEFNVESLRITGVTDESPLGGISPNAISNQIKPRSTVTEVVDKGTGEVSSVTAIDPG
                     IPRQAQETSLKDMLNSIKRNQ*"
                     /db_xref="UniRef100_L7TJL6"
                     /db_xref="A0A0F9QU71_9ZZZZ"
                     /db_xref="teu:TEU_04390"
                     /db_xref="L7TJL6_9VIRU"
     gene            complement(153613..154650)
                     /locus_tag="gwc1_scaffold_4_prodigal-single_261"
     CDS             complement(153613..154650)
                     /product="DNA primase n=1 Tax=Methylobacterium sp. GXF4
                     RepID=I9CSF3_9RHIZ"
                     /codon_start=1
                     /transl_table=11
                     /translation="MHNIISDFTKQLWRSNRRTKEKPDGWISGNAVCCQHRGERADTK
                     GRGGLIINQTGVATYSCFNCSFKASFQPGYHLSFKFRKLLQWMGASDVDINRLVLEAL
                     RLKEYIGETQPELVVKEKVCFVPVALPPGAKTFNEILQANTDEVLPIDFVAGVKYVHN
                     RNIDLGVYTFYWAPSRRNNMLHRVIVPYYWENQLVGYTARAVDDTITPKYFNQVDSHF
                     VFNVTAQTKERKFVIVCEGVFDAMSIDGVAVMHNTLSEQQVDIIDALGKEVIVVPDND
                     DGPGATLIQHAIDCQWAVSFPIWFDDPDCKDVNDAVCKYGKLFVLKSIIEGKEVSKLR
                     IEIKKKRLYKQ*"
                     /db_xref="UniRef100_I9CSF3"
                     /db_xref="X1GVK4_9ZZZZ"
                     /db_xref="I9CSF3_9RHIZ"
     gene            154703..155134
                     /locus_tag="gwc1_scaffold_4_prodigal-single_262"
     CDS             154703..155134
                     /product="Uncharacterized protein n=1 Tax=Enterobacteria
                     phage vB_KleM-RaK2 RepID=H6X3T2_9CAUD"
                     /codon_start=1
                     /transl_table=11
                     /translation="MVCINKLITRYANHLYDPMIDPKQQKIRAEYPFLSYIIYGGNEY
                     IGIIQNIDDTIATIYDYGMLCNAEQKDRFLELGEQWWFESNRLVPINIFLRSDWTVFK
                     CILKTFNAKDVQVMFGPHLNLKELAQKRSKKKSITLVRRVP*"
                     /db_xref="UniRef100_H6X3T2"
                     /db_xref="X0XS62_9ZZZZ"
                     /db_xref="H6X3T2_9CAUD"
     gene            complement(155114..156736)
                     /locus_tag="gwc1_scaffold_4_prodigal-single_263"
     CDS             complement(155114..156736)
                     /product="Putative homing endonuclease n=1 Tax
                     =Campylobacter phage CP30A RepID=J9SW77_9VIRU"
                     /codon_start=1
                     /transl_table=11
                     /translation="MTVDICEHCGAKARINNNGKIGRFCSRKCASRFSCLIRKATNLQ
                     KYGVDNPAKATSVLLKRVETCLSRYGVHHVLQNKEVRQKAAETNLKKYGNEHACRSHE
                     IQQKIKRKWEKYEGGHPWADPTVRLTREDTLLARYGVKHPILYEPIRAQIEQTCFSVF
                     GNINAAKSDIIKEKISATNLTPAVQLKTKQTNLSRYGVEHSNQQQIKEQMVFLLDAEW
                     MKDSVCRLGYVGVASLLQVSIDTVRKYASIHNISSPSKSAFELAVVDFIARNYSGEIK
                     VNQRMLDNKEVDIFIPDLNLAIECNGSYWHSELNGRSREYHLTKTKNANKLGIHLVHI
                     WEHDWADKQHIIRSRLKSFLKKNVTIPARKCKIIVVDPEQSTTFLTDNHIQGNCSASI
                     RIGLSYNNEIVSLMTFSKSRFTTNAEFELLRFANMLDHTVVGAASRLFLHFIKTYSPR
                     SVISYSDKAFNKGTVYKTLGFAKSHESTPAYQYTRDYKLFENRIKYQKHKLKNILSNF
                     DDALSEWDNMKLNGYDRIWDCGTDVWLWHSPN*"
                     /db_xref="UniRef100_J9SW77"
                     /db_xref="J9SW77_9CAUD"
                     /db_xref="eol:Emtol_1134"
                     /db_xref="J9SW77_9VIRU"
     gene            complement(156745..157329)
                     /locus_tag="gwc1_scaffold_4_prodigal-single_264"
     CDS             complement(156745..157329)
                     /product="Uncharacterized protein n=1 Tax=Escherichia
                     phage PBECO 4 RepID=L7TLZ7_9VIRU"
                     /codon_start=1
                     /transl_table=11
                     /translation="MKCQFDIDIDFADRNTALVLIPHVPASIKTSNKTAKHNSGIYVT
                     PIPTNSITGNAAIDYKQAEDRGYFKFDFLNVTLYQQVKSEQHLIDLMNTEPNWALLYD
                     KEFCKKVIHVGNHYNTLIRMPEPVDSIVRLAMFLAVIRPGKKHLIGKPWKEVEKTVWS
                     KPSDGSFAFKMSHSVGYSHLVVVHMNLLTQSVIT*"
                     /db_xref="UniRef100_L7TLZ7"
                     /db_xref="X0VZ09_9ZZZZ"
                     /db_xref="L7TLZ7_9VIRU"
     gene            complement(157331..157636)
                     /locus_tag="gwc1_scaffold_4_prodigal-single_265"
     CDS             complement(157331..157636)
                     /product="hypothetical protein"
                     /codon_start=1
                     /transl_table=11
                     /translation="MLLGCSSGKLSGNEFLSQQEVDSLLRGFGDDVPADPKMTLLDSW
                     EMNGETYFYIRLALAEINELATLLTEAEYTVTTASYRSYNFVVIPKSTYVLLTLKWG*"
     gene            complement(157620..158291)
                     /locus_tag="gwc1_scaffold_4_prodigal-single_266"
     CDS             complement(157620..158291)
                     /product="Uncharacterized protein n=1 Tax=Escherichia
                     phage PBECO 4 RepID=L7TQB4_9VIRU"
                     /codon_start=1
                     /transl_table=11
                     /translation="MVTCKYCSKQFRAEKTLATHLCEPKRRWQQENETGVRFGLHAFL
                     KFFDMTQGSSKGKTYADFVESPYYSAFVKFGQYIVAIQAVNPASFISWIISSNKKLDL
                     WTKDSYYDEYLLQYLRTENPQDALERALKEMEAWSAVNNSSFNHFFMFGNANAICRLI
                     NNGRISPWVLYNCSTGIEFLEKLNQDQLKIVYTIIDPSYWNKRLSSHVEDTNWVKGVL
                     NAAGL*"
                     /db_xref="UniRef100_L7TQB4"
                     /db_xref="A0A0F9KX36_9ZZZZ"
                     /db_xref="L7TQB4_9VIRU"
     gene            complement(158312..158782)
                     /locus_tag="gwc1_scaffold_4_prodigal-single_267"
     CDS             complement(158312..158782)
                     /product="hypothetical protein"
                     /codon_start=1
                     /transl_table=11
                     /translation="MAFDIKREMAAFDTKNRDFFKNLTDDERKNFSNFMMIRWGATVD
                     SNEELQRYYLRSVNERLNTHFFDISGKDHAQLHWLLATTVSPGVGKLYHPWVGFKKKT
                     GTSNGFRRLLETHFPSASNSEIDLLLKINDSTDIKQFAKDLGMSPAQIKKELKC*"
     gene            complement(158772..158990)
                     /locus_tag="gwc1_scaffold_4_prodigal-single_268"
     CDS             complement(158772..158990)
                     /product="hypothetical protein"
                     /codon_start=1
                     /transl_table=11
                     /translation="MSNSQPVSTDPLWDLYEADLNAAKTTLHDNLKKAALWGNIHRAA
                     ETNPTIKDALDRCVVLYILSRKGDKHGI*"
     gene            complement(158997..159464)
                     /locus_tag="gwc1_scaffold_4_prodigal-single_269"
     CDS             complement(158997..159464)
                     /product="Uncharacterized protein n=1 Tax=Cronobacter
                     phage vB_CsaM_GAP32 RepID=K4F6W9_9CAUD"
                     /codon_start=1
                     /transl_table=11
                     /translation="MSEIPEEADDLRFCVLDNSNPKDPDYFYIPLIFLESFNSPALVL
                     SIGGRVIKMPVDWQILIGEPEFGDLEVVPLTGVNDRGFKAFAINPIASFKPEFFTVEV
                     IDIYQDVKWYFPKLRSGQMLAVPLDENVDEPLCVFFVKDISRASEIVNYSLAW*"
                     /db_xref="UniRef100_K4F6W9"
                     /db_xref="A0A0F9GXQ1_9ZZZZ"
                     /db_xref="K4F6W9_9CAUD"
     gene            complement(159505..160440)
                     /locus_tag="gwc1_scaffold_4_prodigal-single_270"
     CDS             complement(159505..160440)
                     /product="Uncharacterized protein (Fragment) n=1 Tax
                     =uncultured bacterium RepID=K2C9X7_9BACT"
                     /codon_start=1
                     /transl_table=11
                     /translation="MRKLNTEEFLQNLFTRYPDNLGLDLTKFEYVTARTKSIVRCIKH
                     DFEFLNTANNMMQGIKRCHQCKSDNISELNGYTITDFLNKSQQKHGDYYDYSKSIWVD
                     SRTPISIICKVHGEFSQNPQSHWNGYGCPHCGYKTLRKSLSTFMQEAADIHYDRYTYE
                     NTVYKNNYTPVTITCKKHGPFSMSPVAHLFNQRGCPTCYPGNRSWPEINWLDELSVPQ
                     DCRQKRIRINGKSFLVDANVENTVYEFWGDFWHGNPVKFSPSDKNTKCNKTFGELYER
                     TMNKRSMIQNAGYTLIEIWEYDYRNKQKVTKFKGE*"
                     /db_xref="UniRef100_K2C9X7"
                     /db_xref="A0A0F9Q4V4_9ZZZZ"
                     /db_xref="lpm:LP6_1057"
                     /db_xref="K2C9X7_9BACT"
     gene            complement(160472..161935)
                     /locus_tag="gwc1_scaffold_4_prodigal-single_271"
     CDS             complement(160472..161935)
                     /product="RNA-DNA + DNA-DNA helicase n=1 Tax=Cronobacter
                     phage vB_CsaM_GAP32 RepID=K4F657_9CAUD"
                     /codon_start=1
                     /transl_table=11
                     /translation="MNEAIIEVQSETSCRISGLDADTRRRLSKQFSYEIPGARHMPAV
                     RLGRWDGKVTFFSLAGQTYINLLPEILPVLEEEKYTISIDDQRAYNVNSFNFVEITEN
                     SYNHIMWPVGHSLAGQPIVLRDYQVTAINGFFRNPQSLGKLPTGSGKTIITAALSHAC
                     EAYGRTIVIVPNKTLVNQTEADYIVLGLDVGVYFGDRKEQNKTHTICTWQSLNNMMKN
                     TKSGEAEVTIDEFIEGVCCVICDECHGVKADALKTILTGPMGHVQLRWGMTGTIPKEE
                     FEFRSLQIAFGEIVNSMQASDLQDAGVLANCHIHIKQLVDHVEFKEYQSELSYLLSNT
                     DRLAQLAKMISDITKTGNTLVLVDRVAAGKALAALTEGTFISGATKEVDRKEQYDDVA
                     TSDNKALIATYGVASTGINVPKLHNVVLIEPGKSFVRVIQSIGRGLRLSSNKKEVNIW
                     DITSTCKFAKRHLTKRKSYYTEAKYPFSVEKVNWKGS*"
                     /db_xref="UniRef100_K4F657"
                     /db_xref="A0A0F9F7X0_9ZZZZ"
                     /db_xref="bprs:CK3_02110"
                     /db_xref="K4F657_9CAUD"
     gene            complement(161932..163068)
                     /locus_tag="gwc1_scaffold_4_prodigal-single_272"
     CDS             complement(161932..163068)
                     /product="hypothetical protein"
                     /codon_start=1
                     /transl_table=11
                     /translation="MKTFLYLEDYLFWIAGVINHNEEVVIITDLARIVDRCNIALARY
                     DEEFIFSVVEQLGKKIGLTDKQFALAEKVVTKYQRQLRAHFIDLPESFNSSLGIRKID
                     RTSRVYMVDDETINVRFPYNADMIAEFREASKSNIGTVKWNSPGCVWQLSLTEDNVSW
                     IVAYAALHNFDVDEEVLHLFERIAEVERVPFRIELVRIDGQYMVTNAAASLEEYIAPF
                     KTNKAALLAHSGLLAYSISEELLTEVQTEKGAVAADYLRFCTNRRYHMHYPSSSNLTI
                     IDIITWAKDANRLPVVVYNVNATATDHVMLALTSKFDSVCTVLSKKDLISPADVYYTN
                     IAVDVKPTVCISYQSMLFGTKRTWINSFEQVIYTHDEISKNNTI*"
     gene            complement(163108..163746)
                     /locus_tag="gwc1_scaffold_4_prodigal-single_273"
     CDS             complement(163108..163746)
                     /product="hypothetical protein"
                     /codon_start=1
                     /transl_table=11
                     /translation="MKIAVIGLPRTGTTKLCSTLASMFAVQNLNEILKSGQPRQLGIN
                     RIDALHYTSSFVVKFLSSLQSVHRIPANVIKWQQLDLVVFTARDPLDAAVSHAVGKVT
                     KQWINTPTSNWKIEPVEANILTLRTWIENEYVPLISFQNIISELHQKPIPTFTYDEIC
                     NDAILHSKIEALGFPVVNHSPVIGTIPTEKNYKELCINYDEVKDTLKQFGIV*"
     gene            complement(163825..164124)
                     /locus_tag="gwc1_scaffold_4_prodigal-single_274"
     CDS             complement(163825..164124)
                     /product="hypothetical protein"
                     /codon_start=1
                     /transl_table=11
                     /translation="MRHNNLNMLRPDMRYEHSVVLPWIPGSKDPRKAWLYQSATGRFS
                     SELVCGDQQTNVYVPICNPGSQGYISAYFHAYYFDSKDDMLMFVLRFGNTATASE*"
     gene            complement(164111..164347)
                     /locus_tag="gwc1_scaffold_4_prodigal-single_275"
     CDS             complement(164111..164347)
                     /product="hypothetical protein"
                     /codon_start=1
                     /transl_table=11
                     /translation="MITDAEINRVLVKVCKLTRLIEQTDIVIDGLLMPIVTEVAATED
                     VEQSMALVNKLPTGFHRSELRTLANVLQAKNETQ*"
     gene            complement(164349..165377)
                     /locus_tag="gwc1_scaffold_4_prodigal-single_276"
     CDS             complement(164349..165377)
                     /product="Putative uncharacterized protein nrdC.10 n=1 Tax
                     =Aeromonas phage 25 RepID=Q19CE3_9CAUD"
                     /codon_start=1
                     /transl_table=11
                     /translation="MAQHIKIFNGSYRNQDVVDHVFPLIAHYKEGANGGFVTVDGSSL
                     FGPDKNKIRIKVANTKSYEFIDGANESEIPCHVVAAPAVTETDEEAMARIANRFEILK
                     DMTTAAIAGDVRAMIVTGPPGVGKSFGVETEIEKSATFDTISGRSEKCTIIKGAASAI
                     GLYCLLYKYRSEGSVIAFDDCDTILWDEVSLNLLKGALDSGKKRRISWISDSRMLRQE
                     DVPSSFDFKGSIIFITNLKFDQIRSKKLADHLAALQSRCHYLDLTIDTTRDKLLRIRQ
                     IATGGELFSDYDFTEEQVEEVLQFIEKNQKRMREISLRQALKIADLVKSFPHRWVELA
                     ETTCMRVA*"
                     /db_xref="UniRef100_Q19CE3"
                     /db_xref="Q19CE3_9CAUD"
     gene            complement(165481..166011)
                     /locus_tag="gwc1_scaffold_4_prodigal-single_277"
     CDS             complement(165481..166011)
                     /product="Uncharacterized protein n=2 Tax=Ralstonia RepID
                     =E2SYB1_9RALS"
                     /codon_start=1
                     /transl_table=11
                     /translation="MNPRVIPSSTTNSHGTTRWYFNGQLHRDDGPAVIYADGHKEWHI
                     NGKLHREDGPAVIRADGTKYWYINDECHREDGPAVEYTDGSKEWWINGRQHREDGPAV
                     EYTDGTKCWYINNKRHREDGPAVIRADGTKCWYINNKRHREDGPAVEYTDGTKIWYID
                     GTANDGPFRCYLARSN*"
                     /db_xref="UniRef100_E2SYB1"
                     /db_xref="U3GAU0_9RALS"
                     /db_xref="magq:MGMAQ_3498"
                     /db_xref="E2SYB1_9RALS"
     gene            complement(166015..166416)
                     /locus_tag="gwc1_scaffold_4_prodigal-single_278"
     CDS             complement(166015..166416)
                     /product="Uncharacterized protein n=1 Tax=Sinorhizobium
                     phage phiM12 RepID=S5MDC8_9CAUD"
                     /codon_start=1
                     /transl_table=11
                     /translation="MAYVSPELKAKLAPTIKAILKKYNVKGSIAVRNHSTLVLNVKSA
                     PIDFIADFNETAKQRYASGDRREAIGHIQVNEYHYKQHFSGKAKQFLTEVITAMNDGN
                     FDHSDSQSDYFCVGWYVNVNIGKWDKNFVVE*"
                     /db_xref="UniRef100_S5MDC8"
                     /db_xref="A0A0F6YPT3_9CAUD"
                     /db_xref="S5MDC8_9CAUD"
     gene            complement(166552..166947)
                     /locus_tag="gwc1_scaffold_4_prodigal-single_279"
     CDS             complement(166552..166947)
                     /product="Uncharacterized protein n=1 Tax=Ralstonia
                     solanacearum IPO1609 RepID=B5SFV5_RALSL"
                     /codon_start=1
                     /transl_table=11
                     /translation="MSPDQFLTLLKSTVTTDDSGTRSWRINGKRHREDGPAVIYADGR
                     QEWYINGALHREDGPAVVHANGSTLWFVNGERHREDGPAVIYADGTKEWWINGKRHRE
                     DGPAVIHADGTKEWYINGIYQQLLTTLSN*"
                     /db_xref="UniRef100_B5SFV5"
                     /db_xref="S2W0B0_9ACTN"
                     /db_xref="magq:MGMAQ_3498"
                     /db_xref="B5SFV5_RALSL"
     gene            complement(167032..167649)
                     /locus_tag="gwc1_scaffold_4_prodigal-single_280"
     CDS             complement(167032..167649)
                     /product="hypothetical protein"
                     /codon_start=1
                     /transl_table=11
                     /translation="MAETDDMQVMIELAAFDKLIDRAYPTISDEGKAWFRRAIKDNHR
                     MCSHLFEMAVTEVGGIAHDPTFGKDHIDGSDCKFSTVRLKSHGKTYAARVGDFHNKKG
                     FLRVYVFERIQNAEYFFRIPYNAYSGYTHIEIPFYKDTGFPKRRNKWWKDFEVQTFDE
                     LCAVDTSFVVTTPRPVPYMNANFVADKQRMLVGAEIQFAQLFTQV*"
     gene            complement(167653..167886)
                     /locus_tag="gwc1_scaffold_4_prodigal-single_281"
     CDS             complement(167653..167886)
                     /product="hypothetical protein n=1 Tax=Janthinobacterium
                     lividum RepID=UPI000289D067"
                     /codon_start=1
                     /transl_table=11
                     /translation="MQTRWHSFIESWANVVAGIIISYVANLFIFPFLGYEISTEQNIK
                     LVAIYTVISLVRSYVLRRLFNKWHVKTQLNKKG*"
                     /db_xref="UniRef100_UPI000289D067"
                     /db_xref="nit:NAL212_2341"
                     /db_xref="88556998"
                     /db_xref="UPI000289D067"
     gene            complement(167867..168289)
                     /locus_tag="gwc1_scaffold_4_prodigal-single_282"
     CDS             complement(167867..168289)
                     /product="hypothetical protein"
                     /codon_start=1
                     /transl_table=11
                     /translation="MPSFQKPNSAGPVQNRFWLTFNDSISYYVPPEWQDELYSYIVLG
                     LAPSRFFRALYANDLMAAVCSSHVMNTWGAIVKFEKWLQHSAPKQCYGSEENVQNWLA
                     MSPEQRTQICINVNLLATDEEILWEVLNTVIDNANEMA*"
     gene            complement(168292..168579)
                     /locus_tag="gwc1_scaffold_4_prodigal-single_283"
     CDS             complement(168292..168579)
                     /product="hypothetical protein"
                     /codon_start=1
                     /transl_table=11
                     /translation="MTVTIDLNRVIGPKKYQVAKDVLSLLKTINPPSYDIDSHGNRLL
                     NINYYSLVHSEEKVSNKGGSLEWIWSIRVTLNKVIVTAPPEYELLLLLLTY*"
     gene            complement(168581..168817)
                     /locus_tag="gwc1_scaffold_4_prodigal-single_284"
     CDS             complement(168581..168817)
                     /product="hypothetical protein"
                     /codon_start=1
                     /transl_table=11
                     /translation="MLRDVIMYLSSKLSPASYDCLSENGKLTLCFDETDIVHGSIQTI
                     GSVGYDWMIRNELHGIIVTAPSDHELLLMLKYQK*"
     gene            complement(168865..170259)
                     /locus_tag="gwc1_scaffold_4_prodigal-single_285"
     CDS             complement(168865..170259)
                     /product="Nicotinate phosphoribosyltransferase n=1 Tax
                     =Ralstonia sp. AU12-08 RepID=S9S3C8_9RALS"
                     /codon_start=1
                     /transl_table=11
                     /translation="MNSINPILNTDSYKPSHYLQYPPGTEYVFSYIESRGGEYPQTLV
                     FGLQMFLKEYLSKPITQADIDQAEQFLKAHGEPFNKAGWQRLLEKHNGYFPVRIKAVP
                     EGTVVPVLSPMVTVENTDPEFYWITSYIETALLRAVWYPTTVATVSWSIKQIIREYLQ
                     QTGDESGLPFKLHDFGARGVSSFESAAIGGAAHLVNFMGSDTISGILALQQYYNVIGM
                     PAFSVPAAEHSSITSWGRENEVSAYRNMVQQFAKPGTLFAVVSDSYDIFAACDMWGTE
                     LKQEVIDSGAVLIIRPDSGEPATVVTAVVRRLDKHFGSVVNSKGYKVLNNVRVIQGDG
                     INESSIRGILLNLTIAGYSADNVAFGMGGALLQHSNRDTQKFAMKASAARINGKWIDV
                     WKDPVTDSGKRSKKGRVTLIEKNTEYQTVREEDVGSFVLQGWTETLIPVWENGVLLKD
                     WTLDEIRATANKQQ*"
                     /db_xref="UniRef100_S9S3C8"
                     /db_xref="A0A0B1YH45_9RALS"
                     /db_xref="rsn:RSPO_m01154"
                     /db_xref="S9S3C8_9RALS"
     gene            complement(170375..170539)
                     /locus_tag="gwc1_scaffold_4_prodigal-single_286"
     CDS             complement(170375..170539)
                     /product="hypothetical protein"
                     /codon_start=1
                     /transl_table=11
                     /translation="MENVRKIIADIKTAGFDGAIAIATDAEVQAGAACGQMCLVTETM
                     SAISVDKQVV*"
     gene            complement(170552..171412)
                     /locus_tag="gwc1_scaffold_4_prodigal-single_287"
     CDS             complement(170552..171412)
                     /product="Radical SAM domain protein n=1 Tax=Vibrio
                     vulnificus (strain MO6-24/O) RepID=E8VYA4_VIBVM"
                     /codon_start=1
                     /transl_table=11
                     /translation="MKKINSKQFTNGFVSVVELDDGKLIEVTSTCLPGQTEIRATGRD
                     NNKVDINAFSPDNWKEKWTVGISTQSGCPVKCKFCAVNRLTDKQGWRNLTTLEMIEQV
                     MYAVTAAQEINGGLDPNNSEIFRVLFTRMGEPSLNIDNVVDAVSAIKTMYPKARIQIS
                     TIGLQQSVELVNALTVLEEEFGTDWLELQFSIHSTDDTYRQWLQTRSVMSNKEVGEVA
                     SKWYSKFKNRPWKATLNFALSTGTPFVASELVKDFNSESVFIKVSPINENPVSEENSL
                     ETLFKYENSI*"
                     /db_xref="UniRef100_E8VYA4"
                     /db_xref="vvm:VVMO6_03565"
                     /db_xref="A0A0G0RR56_9BACT"
                     /db_xref="E8VYA4_VIBVM"
     gene            complement(171414..172469)
                     /locus_tag="gwc1_scaffold_4_prodigal-single_288"
     CDS             complement(171414..172469)
                     /product="bifunctional nicotinamide mononucleotide
                     adenylyltransferase/ADP-ribose pyrophosphatase
                     (EC:2.7.7.1)"
                     /codon_start=1
                     /transl_table=11
                     /translation="MQQITSNAPSDTIVDYMVFIGRFQPFHIGHKEVIDAALKLAKKV
                     VILVGSSNQPRTIKNPFTFEERKHMILSNYGETDRLIIEPLRDQRYNDQVWAASVQTT
                     VNDAVLRSFGWTDKPLKGGIIGHLKDETSYYLKLFPQWERIEHFINEVVNATDIRKLY
                     FESNIKYISNVVPMSVYHDLARFSISDEFKNLAAEQAFVNAYKKAWDAAPYAPTFLTC
                     DAVVVQSGHVLLIKRKAAPGKGLLALPGGFVGQTERIEDAMIRELREETKIRVPGPVL
                     RGSIKDKAVFDQPARSLRGRTVTEAFYIELQSGELPVVKGGDDAESATWIPLSSVREE
                     DMFEDHFSIISYFLGKI*"
                     /db_xref="hch:HCH_06993"
                     /db_xref="UniRef100_Q2S6W6"
                     /db_xref="Q2S6W6_HAHCH"
                     /db_xref="2.7.7.1"
     gene            172607..173812
                     /locus_tag="gwc1_scaffold_4_prodigal-single_289"
     CDS             172607..173812
                     /product="Uncharacterized protein {ECO:0000313|EMBL
                     :KFZ27290.1};  TaxID=1541960 species="Bacteria;
                     Tenericutes; Mollicutes.;" source="Mollicutes bacterium
                     HR2.;""
                     /codon_start=1
                     /transl_table=11
                     /translation="MPAKDQNWDFKKKISPGEIYDVDPTKIKVDYTAIAKSLQASPET
                     KQKALALAASIAAHEELIASLREQMNLAIDKRDNDVIYRDSLQTMNDNVLKLFSYIET
                     NCSDAVAAMVANKQLLFRGMNITKSVFIGHPKENRKPKDSSVKDQQLFDELLTIAGFT
                     ALRSNSIFCTASVSHASDFGNTYIIFPMNGFKFTWSPMYKDVIIREHSFFDIADNTEQ
                     IEEYYDSAAEFSRRIQIGTEDEIAYTHSKSPGIASKIKKFLAPLLSTFAELRKIHYNY
                     TGSPLNLTKETAVAYLLFYDTCRQYSEIPNLPDSIKKQFNVWIKQNGDLAEAAKQDAA
                     ANIDIIKKKLANEMVTKHKFTNTNFGAALNVKNEIYVLGKYVAIDYDEFIDDALQYFI
                     KARNKKGKK*"
                     /db_xref="A0A094IHV0_9MOLU"
     gene            complement(173814..174095)
                     /locus_tag="gwc1_scaffold_4_prodigal-single_290"
     CDS             complement(173814..174095)
                     /product="hypothetical protein"
                     /codon_start=1
                     /transl_table=11
                     /translation="LGDYSLCKHDTASGYCDICSPNWKDDLEKVDLIDTVYEKGIEKG
                     RSEMEYKLQAMQAKIDALMLKYCPNEMTKEQLATWAFHQHISRCLSTKK*"
     gene            complement(174096..174683)
                     /locus_tag="gwc1_scaffold_4_prodigal-single_291"
     CDS             complement(174096..174683)
                     /product="ATP-dependent Clp protease proteolytic subunit 
                     {ECO:0000256|HAMAP-Rule:MF_00444,
                     ECO:0000256|RuleBase:RU003567}; EC=3.4.21.92
                     {ECO:0000256|HAMAP-Rule:MF_00444,
                     ECO:0000256|RuleBase:RU000549};; Endopeptidase Clp
                     {ECO:0000256|HAMAP-Rule:MF_00444};  TaxID=290402
                     species="Bacteria; Firmicutes; Clostridia; Clostridiales;
                     Clostridiaceae; Clostridium.;" source="Clostridium
                     beijerinckii (strain ATCC 51743 / NCIMB 8052)
                     (Clostridium; acetobutylicum).;""
                     /codon_start=1
                     /transl_table=11
                     /translation="MTLVPMVVEQTSKGERSFDIFSRLLRERIVMLNSEVNEHTAAIV
                     VAQMLFLEAEEPDKDILFYINSPGGSVTAGMAIYDTMQFIRCDVSTIVLGQAASMGSL
                     LASSGTKGKRFILPHATHMIHQPLGGARGQATDVEIQARELLRWKRVLTDIYVKNTGK
                     EFTTLNVDMERDNFMPAEFSVEYGLADKVITQREI*"
                     /db_xref="A6LT27_CLOB8"
                     /db_xref="UniRef100_A6LT27"
                     /db_xref="cbe:Cbei_1327"
                     /db_xref="3.4.21.92"
     gene            complement(174709..175776)
                     /locus_tag="gwc1_scaffold_4_prodigal-single_292"
     CDS             complement(174709..175776)
                     /product="Uncharacterized protein n=1 Tax=Phaeospirillum
                     molischianum DSM 120 RepID=H8FYD6_PHAMO"
                     /codon_start=1
                     /transl_table=11
                     /translation="MTFYIKRGTSFSPTDAQSLVIQDNLPPGTFIIKQDMFKQFFFDE
                     VASFKVSDKVYGKAPQQADRIINTYIERNTSTGVMLTGEKGCGKTLLARMLAIKCNEH
                     GWPVIIINEAWSGEQFNQLIQSITQPCMILFDEYEKVYDKEEQEATLTLFDGVFPTKK
                     LFVITCNDKYKVDEHMRNRPGRIFYMIEYEGLDVSFVREYAEDTLVDKQWVNKICDVA
                     QLFNAFNFDMLKAIIEEMNRYGETPIEALTMLNAKPYAEEFGTYSATIWYNGEEQDAW
                     PKEINGNPVAKPQLTFNFYAVIGKDEDGDDKTQEINVVMTPDNIIQMVPTEGRYVLIK
                     DNIKVELRRKKLNYSSFGLLA*"
                     /db_xref="UniRef100_H8FYD6"
                     /db_xref="H8FYD6_PHAMO"
     gene            complement(175776..176105)
                     /locus_tag="gwc1_scaffold_4_prodigal-single_293"
     CDS             complement(175776..176105)
                     /product="hypothetical protein"
                     /codon_start=1
                     /transl_table=11
                     /translation="MKFAFTIEYKISGDTLLSGSHCEATNYIIRIPNYMQVDQEVLIE
                     AIKTKMEKSHPGVVVKLTEYAMLSDTAMTQTEKNQLDFSEKLTYNPTELHLTDILPTP
                     INTYEAA*"
     gene            complement(176107..176256)
                     /locus_tag="gwc1_scaffold_4_prodigal-single_294"
     CDS             complement(176107..176256)
                     /product="hypothetical protein"
                     /codon_start=1
                     /transl_table=11
                     /translation="MIDTVEIRKAKNGFVVMINSEDSSEEYVFDNMRKVFRFLKERLD
                     PKDAS*"
     gene            176383..176739
                     /locus_tag="gwc1_scaffold_4_prodigal-single_295"
     CDS             176383..176739
                     /product="hypothetical protein"
                     /codon_start=1
                     /transl_table=11
                     /translation="MTNWELTIQTISSTTFINNALLVAFFVIFSVAFSKENKNEKSPV
                     QWIDAIIDKKQNRISVSKLGQFFGIAVSTWVIITLSQNPAAYGIFPAVFAMWLAFLGG
                     TWSYSQYVKTTQINKE*"
     gene            176743..177885
                     /locus_tag="gwc1_scaffold_4_prodigal-single_296"
     CDS             176743..177885
                     /product="hypothetical protein"
                     /codon_start=1
                     /transl_table=11
                     /translation="MPGIKKSWDFTSDVAPGKLLKIDAENIPDDFSLYAKKLLPSEAE
                     QAAAVALANKIKKYQTELAKLKKQLAVTNKKPAINTTTLKLFSYIDKHCSSVVATVRS
                     TKKVLYRGMDQDAPYFIGHPRKNRHPKDSSTSSQKQLDKLLSSLGFTALRQNSLFVTS
                     NPNFAAQYGDIYVIFPKDPFTFTWSSEYDDVVIDELDLLGIDNFALLVNIEGAFAGYR
                     NALNTFLSTNKLSPPLSSALSRALRQADIIADKIDHSLPHFSGKAIQNKYIDDYLKFC
                     AYLNKAVPQLAQSSTLVPISKEISAILHRKKETTQSASAYLKGTPASVLARNLVTKHG
                     FKNTNLEAAIKSGHEIYIHGEYIALRLSEFGSAITKYYLKPIVKKA*"
     gene            177885..178598
                     /locus_tag="gwc1_scaffold_4_prodigal-single_297"
     CDS             177885..178598
                     /product="Uncharacterized protein n=1 Tax=Pelagibacter
                     phage HTVC008M RepID=M1HLX5_9CAUD"
                     /codon_start=1
                     /transl_table=11
                     /translation="MFISELFTPTLAEGLHDTNIFKAVFVVGPPGAGKDTVISALDLT
                     NQLKSIDIDDVIYRLKNIQQQKHRTELTPGYNQQTYDIVNKRQSLWVQNYLGLLLNQT
                     GRNYELIADTNRMLLDAGYSTYMIFINTEEEMAFTRVNDRVNTDLLPGQKNKDIGRTV
                     DEPYFDKTYKAVQQNRVMFSLLFGKNFAYIDNSEELSPADLRAEVAQVRRKVAAFLAA
                     PLSGKALSITSRIAPKRTT*"
                     /db_xref="UniRef100_M1HLX5"
                     /db_xref="M1HLX5_9CAUD"
     gene            complement(178591..178893)
                     /locus_tag="gwc1_scaffold_4_prodigal-single_298"
     CDS             complement(178591..178893)
                     /product="hypothetical protein"
                     /codon_start=1
                     /transl_table=11
                     /translation="MAALEFRFIGWCHNKDSKGEHDKIWASFELNDSYYACWGARGKT
                     VNFKRHTCCYDLDEVQRSKEKKYDRVGEAELLKIWPDFYQSVEMRLVFCVMANHIK*"
     gene            complement(178909..180165)
                     /locus_tag="gwc1_scaffold_4_prodigal-single_299"
     CDS             complement(178909..180165)
                     /product="DNA ligase n=1 Tax=Vibrio phage nt-1 RepID
                     =R9TED3_9CAUD"
                     /codon_start=1
                     /transl_table=11
                     /translation="MTILQILDELAATSSTLGKEAILKREKDNMLLKQVFQAAYNPMI
                     TYGIKAIPEYDNEPTSDLPWALTFIEKLQRREVTGNDAVALLRNVLTYCTEPVVVERI
                     ILRDLRCGTSDTLASRVWPGLVPTFDVMLCDKDMSRIKYPAYAQTKCDGARVHLYFDG
                     TTVKAMSRSGKEFQLRGSLDKTAAPIMAKGDCWDGELLVVQNGKIAPREIGNGILNKA
                     NKGTITQAEADMIVAVVWDIVDFTGTIPYTVRFSTLLSRLGNKINDRISAVTSVVVAD
                     ENEAMQFFAEQLSQGQEGAIIKNMNHLWVPKRSKDLCKLKEINTADLVVVDIVEGTGK
                     YVGMVGALVCETSDSLLRVNVGTGLSDEQRKEMWINQSLIGSVVEVTYNQKITSKGKD
                     KASLFLPRLAVVRFDKTTANTLAELA*"
                     /db_xref="UniRef100_R9TED3"
                     /db_xref="V9LZG1_9CAUD"
                     /db_xref="mpt:Mpe_B0266"
                     /db_xref="R9TED3_9CAUD"
     gene            complement(180267..180770)
                     /locus_tag="gwc1_scaffold_4_prodigal-single_300"
     CDS             complement(180267..180770)
                     /product="Uncharacterized protein n=1 Tax
                     =Propionimicrobium lymphophilum ACS-093-V-SCH5
                     RepID=S2W0B0_9ACTO"
                     /codon_start=1
                     /transl_table=11
                     /translation="MTTDTSGGREWQVNGERHREDGPAVEQANGTKQWWINGKRHRED
                     GPAVEYADGTTTWWTNGRRHRADGPAVIYADGGKEWYINGERHREDGPAVEYTDGSKE
                     WWVNGERYREDGPAVSRADGSTAWYSNGQLHKEDGPAVIYADGTKEWWINGTYQALMS
                     ILSSTPN*"
                     /db_xref="UniRef100_S2W0B0"
                     /db_xref="magq:MGMAQ_3498"
                     /db_xref="W6KAN2_9PROT"
                     /db_xref="S2W0B0_9ACTO"
     gene            complement(181008..181160)
                     /locus_tag="gwc1_scaffold_4_prodigal-single_301"
     CDS             complement(181008..181160)
                     /product="hypothetical protein"
                     /codon_start=1
                     /transl_table=11
                     /translation="MTTLLRQYTWDEILFPVNSDVPITDDQFEQLMAPSNEQLIYNDP
                     NSGNNS*"
     gene            complement(181157..182179)
                     /locus_tag="gwc1_scaffold_4_prodigal-single_302"
                     /gene="flgK"
     CDS             complement(181157..182179)
                     /gene="flgK"
                     /product="flgK; flagellar hook-associated protein FlgK"
                     /codon_start=1
                     /transl_table=11
                     /translation="MAIISNAQMFGIGSSGLAAAQAQIKVASHNIANADTNGFVRSDV
                     VYTERAIRAGVDAAAVRRFDSNMERAKNESIKLVVSDETVQRTLKDLEFSARNSNIAD
                     TWDSFVGAVYDFRQKGNPAGNKANVDHYGKQLAADINTWSSSVADVKANIQKQQNIDA
                     DRLVQLQVQLSLITDDTVRSSVQEELSTLEGKMRGQGDLITRVIPDLEGKFDAVLDKA
                     IAKINTEFGSSPITRTSTGVVHYDSNQLTGAQIVTSSITGDTLATAMGDILQQLGIVS
                     HQIDTQTLSDTEAKQRLLDSYQQMFGVNVVDETMKIQRATQLYDAMSKVIQIEKENFD
                     TLIAIV*"
                     /db_xref="pmy:Pmen_2841"
     gene            complement(182223..183038)
                     /locus_tag="gwc1_scaffold_4_prodigal-single_303"
     CDS             complement(182223..183038)
                     /product="Flagellin n=1 Tax=Bacillus cereus HuA2-9 RepID
                     =R8CW42_BACCE"
                     /codon_start=1
                     /transl_table=11
                     /translation="MLSLNTNISSLFGALQLNRNTEDISKVSQQISSGKRILTAADDP
                     AGVGILSTLKAQESSYNAVAKNLSAGKSLLKTAETSLNSQQSTLLQMKDLATQASSAL
                     LSADQRAAIVSQFTELKTQLDNAVNTANLFGQNLTGTAAANVTIQSGINSGNTKTITA
                     VKSDAATLALTAEVLTDPTTSAAAMTALDAAVATVASNQAIIGTQITGIEKTAESAAA
                     NKLNLQSSISSIEDADIPALSAQLAQLQVKQQLMVQSLAITNSMPQTLLGLLR*"
                     /db_xref="UniRef100_R8CW42"
                     /db_xref="R8CW42_BACCE"
                     /db_xref="btn:BTF1_06020"
     gene            complement(183160..183492)
                     /locus_tag="gwc1_scaffold_4_prodigal-single_304"
     CDS             complement(183160..183492)
                     /product="hypothetical protein"
                     /codon_start=1
                     /transl_table=11
                     /translation="MIQLYKNVAADTGTPAQVNNKILRSLILYLTEYQDTSNSKVKRY
                     SGLDSAVTILEYLTVDLNINLPENEQNLLFSGFIKILTKAKEASINRFTVYVFKDEIG
                     FLKLLVTE*"
     gene            complement(183552..183731)
                     /locus_tag="gwc1_scaffold_4_prodigal-single_305"
     CDS             complement(183552..183731)
                     /product="hypothetical protein"
                     /codon_start=1
                     /transl_table=11
                     /translation="MGFSFLGWFRNNTVNAYSGACYSNVYPTARATSTWTVTTSNVTP
                     RAHYFCSRSGKRWKR*"
     gene            complement(183741..184658)
                     /locus_tag="gwc1_scaffold_4_prodigal-single_306"
     CDS             complement(183741..184658)
                     /product="hypothetical protein"
                     /codon_start=1
                     /transl_table=11
                     /translation="MRKTYWSLSKTADRIRKFAGIPAMLASGTSEEWRDYRKAAKEAS
                     PLFYWVTDDLIDSIQNFVYYPYDKLYSLSYYFNNRFIEKTHVMTTGLPPGEWADFDTR
                     LLHGVFDTLRRFVEDEKAWMEYVCHSKKYDGVLPFWKRKWPYRYMCRFNEPRLGIEYL
                     TWEATLKQDDEWFGYNWREKTEPEKVAAERLANKRYNQPTDQAKTAAEVLYLYNWWTV
                     TRPARPDPHEASGLDAYYAAQKAKRKADNPDEDDEDVLWISSTNENKETRALLRKLLK
                     KMHSIEARYDKEDTECLTRLINVRKNLWT*"
     gene            complement(184676..184933)
                     /locus_tag="gwc1_scaffold_4_prodigal-single_307"
     CDS             complement(184676..184933)
                     /product="hypothetical protein"
                     /codon_start=1
                     /transl_table=11
                     /translation="MYVSGTTLARRHGREIATARFYPHRGSRYPRATVMSQIFASLHQ
                     KGSHGVRAVSAKWKTAERAFIRAHCTPLHNLVSRGVVTEKY*"
     gene            complement(184936..185505)
                     /locus_tag="gwc1_scaffold_4_prodigal-single_308"
     CDS             complement(184936..185505)
                     /product="Esterase n=1 Tax=Persephonella marina (strain
                     DSM 14350 / EX-H1) RepID=C0QQK7_PERMH"
                     /codon_start=1
                     /transl_table=11
                     /translation="MKVIYLHGYGSTGESSKTQLLRKELGDDVVVAPTLPADPNEIER
                     IVNNIVRTNKSYPLVFVGTSLGGFWANYFAQKWDARCVIVNPVVLGSVVIQKYIDNPI
                     PNYTTGEQIVLLPAYVTEYEKREKYLSENTNGSLINMFIAKDDNLVNPLAVIKHIPYV
                     ASCVIKTDGGHRFEKHWLEVVNKVKACSL*"
                     /db_xref="UniRef100_C0QQK7"
                     /db_xref="pmx:PERMA_1175"
                     /db_xref="C0QQK7_PERMH"
     gene            complement(185546..186136)
                     /locus_tag="gwc1_scaffold_4_prodigal-single_309"
     CDS             complement(185546..186136)
                     /product="hypothetical protein"
                     /codon_start=1
                     /transl_table=11
                     /translation="MRSTDFLLERILNITDATTKQQYADVVWDVLQQSYKNAGGFKSA
                     ASVDELISKSGLWKLVTRQGKVTAVFIHRDQLGRKSIASGTNGTKQGLADYKMVRQED
                     VRLKRAWAEVSGKPEQMLQRLGCNPVPSRFARFLIDKEILDYSSDGFHYTRLIQGTPH
                     EKVIYGNIYLDTETANRIEAAGIRLRLFPDNIHLPT*"
                     /db_xref="cha:CHAB381_0695"
     gene            complement(186147..186899)
                     /locus_tag="gwc1_scaffold_4_prodigal-single_310"
     CDS             complement(186147..186899)
                     /product="Marine sediment metagenome DNA, contig:
                     S12H4_L02544 {ECO:0000313|EMBL:GAI85222.1}; Flags:
                     Fragment;;  TaxID=412755 species="unclassified sequences;
                     metagenomes; ecological metagenomes.;" source="marine
                     sediment metagenome.;""
                     /codon_start=1
                     /transl_table=11
                     /translation="MVYHNKFVVAVKSNNKVLREFGDKVFLPFGSEYSLFLKNQSSVR
                     ARVMVSIDGNDVLDGHSLTIDANSSVDLERFVSNLSKGNRFKFIERTDRIEQHRGVGA
                     EDGLVRVEWQFEQPKYWRTPPAQWVYTNAYPGPYPYQQPTQPNTVYPANIPVTCCNSV
                     LRSAQRNASADVGITAPGSVSDQQFAPVGAMLTDGIDHSIVLHLCGETEQNNPVTQTV
                     TVKHKPRCVTCGKQNKATAKFCQHCGTSCLIV*"
                     /db_xref="X1RWR8_9ZZZZ"
     gene            complement(187002..187391)
                     /locus_tag="gwc1_scaffold_4_prodigal-single_311"
     CDS             complement(187002..187391)
                     /product="hypothetical protein n=1 Tax=Psychromonas
                     ossibalaenae RepID=UPI00036D3052"
                     /codon_start=1
                     /transl_table=11
                     /translation="MKTKQQAGFTLIELVMVIVILGILSATALPKFVDLSNDARIAAK
                     KGVSGALKSTHSVLVAQRAVAGSTPVNPTVVQLAAGVTPAGVAVATGITISINGTDYI
                     VPTYTDGACAVATAATTDVVACVGDIL*"
                     /db_xref="UniRef100_UPI00036D3052"
                     /db_xref="mmb:Mmol_1196"
                     /db_xref="86582579"
                     /db_xref="UPI00036D3052"
     gene            complement(187431..187841)
                     /locus_tag="gwc1_scaffold_4_prodigal-single_312"
     CDS             complement(187431..187841)
                     /product="SNase-like nuclease n=2 Tax=Rhodospirillum
                     rubrum RepID=G2TA06_RHORU"
                     /codon_start=1
                     /transl_table=11
                     /translation="MKKLAIALLLFVSLPVNAESFDVPMRYVYDGDSIMISLPQLPIP
                     LNNASVRINGIDAPEIKGKCASEIEQAKKAKEFMKTLIGDAKTLTLTNFKWDKYGGRV
                     NATVIVNGKDIASEMIAAGHVRSYTGGRRAGWCK*"
                     /db_xref="UniRef100_G2TA06"
                     /db_xref="rru:Rru_A3035"
                     /db_xref="89142043"
                     /db_xref="G2TA06_RHORU"
     gene            complement(187849..188442)
                     /locus_tag="gwc1_scaffold_4_prodigal-single_313"
     CDS             complement(187849..188442)
                     /product="Restriction endonuclease n=1 Tax=Azospira oryzae
                     (strain ATCC BAA-33 / DSM 13638 / PS) RepID=G8QFM0_AZOSU"
                     /codon_start=1
                     /transl_table=11
                     /translation="MSHQDVLALTSSGTPHQWMHWQDAITAKFKGLISYEFGDESLYF
                     GGVSRMTGERSTIEVKSIIALKGNFKFQPRIPALTNQNLFKRDLHICGYCGRLESKST
                     VLTRDHIIPVSRGGKDTWTNCISACKKCNNYKDDNLLSDTDLELLWVPYTPTKDEHLI
                     MQNRNILIDQAKFLLNFVPEHSRMKVLMERKFGDQLN*"
                     /db_xref="UniRef100_G8QFM0"
                     /db_xref="dsu:Dsui_1701"
                     /db_xref="88908793"
                     /db_xref="G8QFM0_AZOSU"
     gene            188485..188931
                     /locus_tag="gwc1_scaffold_4_prodigal-single_314"
     CDS             188485..188931
                     /product="Uncharacterized protein n=1 Tax=Bdellovibrio
                     exovorus JSS RepID=M4VC34_9DELT"
                     /codon_start=1
                     /transl_table=11
                     /translation="MCIILQSYETILPIWTTKLWPNRTSKIEANSAMTLNRTYDMANM
                     EAHPTFFSWVEDGAIVGINSGHRCGDNSYRSRGLWVNPAYRRKGIGVQLLLATIEQAK
                     SEHCVVAWSYPKLESWRTYEKAGFILASGWEESELGQNAYCTLYIV*"
                     /db_xref="UniRef100_M4VC34"
                     /db_xref="A0A0F9LNT7_9ZZZZ"
                     /db_xref="bex:A11Q_2582"
                     /db_xref="M4VC34_9DELT"
     gene            complement(188917..189123)
                     /locus_tag="gwc1_scaffold_4_prodigal-single_315"
     CDS             complement(188917..189123)
                     /product="hypothetical protein"
                     /codon_start=1
                     /transl_table=11
                     /translation="MEEHRPAGGYYDVGFAVWQDRQREIKKLRSKNDDLRRALRKARN
                     CNTGTGLRICDDCQIGIDRLLDDV*"
     gene            complement(189163..189717)
                     /locus_tag="gwc1_scaffold_4_prodigal-single_316"
     CDS             complement(189163..189717)
                     /product="hypothetical protein"
                     /codon_start=1
                     /transl_table=11
                     /translation="MMSDVLRSFAHGLVESKIWLCVELEKHVSQCDNIFLFGGWSGIT
                     GLLIHARQRIAFKHVINIDIRPQVVEEAKMVLDCLNCSGKLESNVGDCNEVLVPKQVG
                     NIVVNTSTENMSELLWFERIPAGTLVVLQGRTYYENDGCELSIKDLTEFEELFRLTTV
                     IFKGSKQFDYSVNPYTRFMLIGFK*"
     gene            complement(189714..189806)
                     /locus_tag="gwc1_scaffold_4_prodigal-single_317"
     CDS             complement(189714..189806)
                     /product="hypothetical protein"
                     /codon_start=1
                     /transl_table=11
                     /translation="MMSDVLRSFAHGLLVIAIVIGVTTVIDWLL*"
     gene            complement(189803..189895)
                     /locus_tag="gwc1_scaffold_4_prodigal-single_318"
     CDS             complement(189803..189895)
                     /product="hypothetical protein"
                     /codon_start=1
                     /transl_table=11
                     /translation="MIVDPDWEVIDYVVLVIAIVIGVNLVDWLL*"
     gene            complement(189892..190110)
                     /locus_tag="gwc1_scaffold_4_prodigal-single_319"
     CDS             complement(189892..190110)
                     /product="hypothetical protein"
                     /codon_start=1
                     /transl_table=11
                     /translation="MIHVNMTERALVDSKTGAVYRPQCWDALVVYYSYLCSKGHEAMA
                     QQILERVCDGEKVITKMIENMQKHGLTV*"
     gene            complement(190107..190334)
                     /locus_tag="gwc1_scaffold_4_prodigal-single_320"
     CDS             complement(190107..190334)
                     /product="hypothetical protein"
                     /codon_start=1
                     /transl_table=11
                     /translation="MFSKETKKVLEAVLVVGVIFVILTIAVYNSLYYKPKVALVTGSI
                     VTFCSNGILLSVSGIDIVDKDGKPVRCGGIE*"
     gene            complement(190337..190561)
                     /locus_tag="gwc1_scaffold_4_prodigal-single_321"
     CDS             complement(190337..190561)
                     /product="hypothetical protein"
                     /codon_start=1
                     /transl_table=11
                     /translation="MNKSFNNKQGMTPTDLATELWATAQTITTDIGIEGVIELMLPVI
                     HEYTQDVISAERNKVYPVTFYNIDRTKLRA*"
     gene            complement(190786..191019)
                     /locus_tag="gwc1_scaffold_4_prodigal-single_322"
     CDS             complement(190786..191019)
                     /product="hypothetical protein"
                     /codon_start=1
                     /transl_table=11
                     /translation="MNTSVSSKQVLTPNDLAAGSGAEWGRIYAALEVTPEWELENIKQ
                     TAMARNPSKKGRQPHIKKILDEAFNLLAEHAQT*"
     gene            complement(191080..192315)
                     /locus_tag="gwc1_scaffold_4_prodigal-single_323"
     CDS             complement(191080..192315)
                     /product="Putative uncharacterized protein n=1 Tax
                     =sediment metagenome RepID=D9PH61_9ZZZZ"
                     /codon_start=1
                     /transl_table=11
                     /translation="MDKSIDKEGLVRSLSKVGIAAVIAATLVVAIPNLVENLDAKDIL
                     VVQSVMGELTVHTDPGPKWQGFGKVTTYPRQSQYSFCTELVNNAEAPCSGATSSAKKV
                     RFSEGGHALLNGAVNWEMPLDTVSVIEIHKKFSSTAAVESMAVGKMIDSAVYFSGPLM
                     SSTESSGARRGELVQYINDQAENGIYVTEANQVVTKDPSGKEQTVTITEITRKNGLPM
                     RQQGSVLSDFKIKLLPISINELKYDRVVEKQIADRQASTTEVQLAMATSLKAEQQAKT
                     VEAEGKAAAAKAKWDQETIKAKEVTLAQQKYEVATLAAKEAEQYKRQQILIGEGNSTK
                     QRLEMQANGALEQKLATWKAINGMYADALAKHVGPLVPTTVIGGGATTGQPNSVTGLM
                     DMLMVKTARDLNLDTTIKK*"
                     /db_xref="UniRef100_D9PH61"
                     /db_xref="dgg:DGI_2214"
                     /db_xref="87417833"
                     /db_xref="D9PH61_9ZZZZ"
     gene            complement(192308..192523)
                     /locus_tag="gwc1_scaffold_4_prodigal-single_324"
     CDS             complement(192308..192523)
                     /product="Tax=RIFCSPLOWO2_01_FULL_OD1_48_18_curated"
                     /codon_start=1
                     /transl_table=11
                     /translation="VLIVLELILIIGVLFVVLTQVIDPAIKGRPVFPMFRKQAKLEKE
                     IEELNQRDAEIALEAKIKSKKEKQRNG*"
                     /db_xref="88348750"
     gene            complement(192560..193057)
                     /locus_tag="gwc1_scaffold_4_prodigal-single_325"
     CDS             complement(192560..193057)
                     /product="hypothetical protein"
                     /codon_start=1
                     /transl_table=11
                     /translation="LQSFSLKGRGAANLTNLFFSVTNKKNKNKTDVKGAQVKQKPDIV
                     TVARYFRRYDDMLDATSSAGGLTVICVIDYSVGTLTVYPAFCSINDNFDKTTGMSQAT
                     ARQLRNEGIVMQYSRVGTLYDTLRNALLSNRYTFTSLDDNANRKIKVGFDMCMTTYSN
                     VGAIF*"
     gene            complement(193114..193221)
                     /locus_tag="gwc1_scaffold_4_prodigal-single_326"
     CDS             complement(193114..193221)
                     /product="hypothetical protein"
                     /codon_start=1
                     /transl_table=11
                     /translation="MKQFNVNNFINGGLAKTHIPTDTEVLNLKVCYAQQ*"
     gene            complement(193251..193769)
                     /locus_tag="gwc1_scaffold_4_prodigal-single_327"
     CDS             complement(193251..193769)
                     /product="Putative uncharacterized protein n=1 Tax
                     =Gallionella capsiferriformans (strain ES-2)
                     RepID=D9SJA0_GALCS"
                     /codon_start=1
                     /transl_table=11
                     /translation="MKKNNMKKIAIVLATLMSIGTASASDFTDVAEVVHASPRTHQVQ
                     ETTQECYSEQVREQVSSGESSSGITGGQILGGIAGGIIGHQVGRGNGQTAATAAGAIL
                     GTVVGGNVGSKSYNSGPQYQTRTVQRCNPVTSYRDVTDGWDVTYQYNNQVGKTVTRNK
                     PGSTIRVGVTAQ*"
                     /db_xref="UniRef100_D9SJA0"
                     /db_xref="gca:Galf_2285"
                     /db_xref="D9SJA0_GALCS"
     gene            complement(193862..194383)
                     /locus_tag="gwc1_scaffold_4_prodigal-single_328"
     CDS             complement(193862..194383)
                     /product="hypothetical protein"
                     /codon_start=1
                     /transl_table=11
                     /translation="MSSRSEVEVLEFESDGLLRQMQHIYDECFTKEDNMKKVKCDGSF
                     AEQLVSGASVHNPEDGGYCNGRFIGYAVELDAELDADSNTVSKVYTVLNSVGETVMNV
                     EPTIIYTDRFRVSFEIQPDSHQTKTVQYHAVVYRMQGRPDNDWKLTNISDAELGEIKT
                     RFQEYRIIDTWFE*"
     gene            complement(194385..194519)
                     /locus_tag="gwc1_scaffold_4_prodigal-single_329"
     CDS             complement(194385..194519)
                     /product="hypothetical protein"
                     /codon_start=1
                     /transl_table=11
                     /translation="MSNIFVLGGAIATCYAFMWVVFFPGNILDEIKSTLTMFINGKGQ
                     *"
     gene            complement(194516..195346)
                     /locus_tag="gwc1_scaffold_4_prodigal-single_330"
     CDS             complement(194516..195346)
                     /product="hypothetical protein n=1 Tax=Vibrio
                     cyclitrophicus RepID=UPI0002FE7F11"
                     /codon_start=1
                     /transl_table=11
                     /translation="MKVRLYSDTHLDWYEGSTKTWYPPEMPDDKETTLILAGDIWVGT
                     KCVEWDSTSWLGTVASKFKTVLVVLGNHDYWPDNKRAITIRNGGKKLNDMLVAHCIFN
                     VHVLDMSTFEENGVLFIGATLWTDMDKGSPLTMHNMPTHMNYDGKIAYETGPNGQWAR
                     FTSERWVREHIKHRDYIKHVAAQNKDKTVVVITHHIPLTTLTDPMYLNSSGNGYYSSD
                     LSNLILDNPNIRYWFYGHTHYSNEYQLGECLLINNCVGYQSEHREQQGFVKHTVLEIK
                     *"
                     /db_xref="UniRef100_UPI0002FE7F11"
                     /db_xref="R6X038_9BACT"
                     /db_xref="UPI0002FE7F11"
     gene            complement(195336..195788)
                     /locus_tag="gwc1_scaffold_4_prodigal-single_331"
     CDS             complement(195336..195788)
                     /product="hypothetical protein"
                     /codon_start=1
                     /transl_table=11
                     /translation="MSANIEGVSVEDMMKRMGEMKPDISTDSKYTVMYEGKAVARINS
                     RLVEKQGIDDVAVAKIIMLHQLKYGILESATAAIEDRNLLRMYAKMVELLEFELQRVW
                     KFPLDAKFHRFWKFPGCTCPRLDNEDSYGTSYSIVNLDCPVHGNTNEG*"
     gene            complement(195892..197196)
                     /locus_tag="gwc1_scaffold_4_prodigal-single_332"
     CDS             complement(195892..197196)
                     /product="Chaperone protein DnaK n=1 Tax=Sideroxydans
                     lithotrophicus (strain ES-1) RepID=D5CUH1_SIDLE"
                     /codon_start=1
                     /transl_table=11
                     /translation="LGTFDISIIDIAEIDGEHQFEVMSTNGDTFLGGEDFDMRIIEHL
                     VDEFKKEHGIDLKNDILALQRLKDSAEKAKIELSSAQQTEVNLPYITADSTGPKHLAI
                     KITRAKLESIVDDLIARTIEPCKVAMKDAGVSTSDITDVILVGGQTRMPKVQERVQAF
                     FGKEPRKDVNPDEAVAAGAAIQGGVLQGEVKDVLLLDVTPLSLGLETMGGVMTKLIKK
                     NTTIPTKASQVFSTADDNQNAVTIHVLQGEREVASGNKSLGQFNLSDIPPAPRGQPQI
                     EVTFDIDANGILHVSAKDKATGKENKIKIQASSGLSEDEINRMVADAASHADEDKKTV
                     ELVAARNQLDGIVHSTKKMVAEQGDAIQPDERAKIEAAITEAEEAVKTGDKESIEIKS
                     AALIAVAQTLAAKAQTTESAADGPPGGNTVDAEFTDVTNENK*"
                     /db_xref="UniRef100_D5CUH1"
                     /db_xref="slt:Slit_2130"
                     /db_xref="85758997"
                     /db_xref="D5CUH1_SIDLE"
     gene            complement(197270..198052)
                     /locus_tag="gwc1_scaffold_4_prodigal-single_333"
     CDS             complement(197270..198052)
                     /product="Probable site-specific intron-like DNA
                     endonuclease n=1 Tax=Enterobacteria phage RB32
                     RepID=Q06EJ2_BPR32"
                     /codon_start=1
                     /transl_table=11
                     /translation="MSYEKLYNYVYKITNKINNKIYIGCHQTNDLDDGYMGSGKYINR
                     AYCKYGIDSFTKEILDFYPDVSSMFEAEASIVSREFVKEDTNYNLAVGGHGGFMGEDC
                     YKSPIRSRKISQKAINKVTAKFASGEVVKVHKNDVRLETKELVGVTKGQATVKDVNGN
                     FLKVDVDDPRIITGELVGSTTGFAVMKDCNGNRVQVSVDDPRIATGELVGNTKGCIQT
                     SESNTKRSNTQKGRPIWHTYATCVFCKKTTTLTNIIRWHNNC*"
                     /db_xref="UniRef100_Q06EJ2"
                     /db_xref="A0A023ZU96_9CAUD"
                     /db_xref="Q06EJ2_BPR32"
     gene            complement(198326..198922)
                     /locus_tag="gwc1_scaffold_4_prodigal-single_334"
     CDS             complement(198326..198922)
                     /product="Chaperone protein DnaK n=1 Tax=Gallionella
                     capsiferriformans (strain ES-2) RepID=D9SK24_GALCS"
                     /codon_start=1
                     /transl_table=11
                     /translation="MGRIIGIDLGTTNSCVAVMENGKTKVIENAEGTRTTPSIVAYME
                     DGEVLVGAAAKRQAVTNPKHTLYGVKRLIGRKFDEKMVQKDIDMVPFSIVKAANGDAW
                     IKVREKEISAPEISAQILMKMKKTAEDYLGESVTEAVITVPAYFNDSQRQATKDAGRI
                     AGLTVKRIINEPTAAALAFGLDKQEGDRKIAVYDLGGY*"
                     /db_xref="UniRef100_D9SK24"
                     /db_xref="gca:Galf_2437"
                     /db_xref="71120560"
                     /db_xref="D9SK24_GALCS"
     gene            complement(198991..200448)
                     /locus_tag="gwc1_scaffold_4_prodigal-single_335"
     CDS             complement(198991..200448)
                     /product="Uncharacterized protein n=1 Tax=Vibrio phage
                     nt-1 RepID=R9TGX2_9CAUD"
                     /codon_start=1
                     /transl_table=11
                     /translation="MNTATKNTFAIAVNTKVAKSKKNGLTHNGAVTRKTSGQSHLDLF
                     AIAGACRNAKDDVVRLFIKAYANDKALALRIMLWVRDIRGGAGEREAFRSVIRQLVTT
                     DPIVLERLIPYVPEYGRWDDLIESLPLLSPLFASAAKAMHSAIVGGNALAAKWAPRKG
                     AVAVALRDAWKMTPKQYRQFIVSHTHVVETQMCAKDWDAIDFSKLPSLAGLRYQSAFA
                     RNATARYEEFKSKLVKGDITINAGVLFPHNIVTNIRRGKGDTTVLNESWKALPNYVND
                     TGIRNNVIVMSDVSGSMASSIGGESTGLDVSLALGAYTAERLTGPFKDLVLTFSSTPL
                     FVKLTGNTIADRLNSFDYENWEMSTNLQAAFQLILATGVKHNVPTADMPTTVVVISDM
                     EFDACVDNTNYSGIKQQYKAAGYKVPNIVFWNVNARLGNNPVKHDTAGTCMVSGYSPS
                     ILTAVLTGNDFDPMSIMMDTVGKERYAVAELVVNV*"
                     /db_xref="UniRef100_R9TGX2"
                     /db_xref="A0A060ANB2_9CAUD"
                     /db_xref="mpz:Marpi_0401"
                     /db_xref="R9TGX2_9CAUD"
     gene            complement(200612..200782)
                     /locus_tag="gwc1_scaffold_4_prodigal-single_336"
     CDS             complement(200612..200782)
                     /product="hypothetical protein"
                     /codon_start=1
                     /transl_table=11
                     /translation="MNRDFYWEVHYVGKYLGAVPHQILSQYVDMLVAAKLIPSLSEIL
                     ETGNHLEYRYVP*"
     gene            complement(200950..201255)
                     /locus_tag="gwc1_scaffold_4_prodigal-single_337"
     CDS             complement(200950..201255)
                     /product="hypothetical protein"
                     /codon_start=1
                     /transl_table=11
                     /translation="MDPTVYGDNKAAITLVSLISRHPSSKKISRKVGRLFEHTFSMFN
                     ELATIPHPGTVRRMIHLLHDDIVANHLLFLNELDPLEKDIKTYTQNALAAKVKKMLY*"
     gene            complement(201461..202015)
                     /locus_tag="gwc1_scaffold_4_prodigal-single_338"
     CDS             complement(201461..202015)
                     /product="Peptide chain release factor 1 n=1 Tax
                     =Firmicutes bacterium CAG:345 RepID=R6XVP2_9FIRM"
                     /codon_start=1
                     /transl_table=11
                     /translation="LVSARSGEICIAVEGRDLDKLNNEPGGHRIQRVPPTERKGRVHT
                     STVTVALIDPTVQLHEVSELDLKVEWYSGTGCGGQNRNKIKSSCRLTHIPTGIVQTAQ
                     TRSRTNSYKLAYDQLVAQVKNVVASSCAAKSAAIRKAQVGTGMRGDKIRTYRFQDDVV
                     KDHITNKTSSVKKVMAGNFDLLWN*"
                     /db_xref="UniRef100_R6XVP2"
                     /db_xref="A0A0F9W8I1_9ZZZZ"
                     /db_xref="vap:Vapar_4206"
                     /db_xref="R6XVP2_9FIRM"
     gene            complement(202025..202132)
                     /locus_tag="gwc1_scaffold_4_prodigal-single_339"
     CDS             complement(202025..202132)
                     /product="hypothetical protein"
                     /codon_start=1
                     /transl_table=11
                     /translation="MKRVLEIRAAEGGEDAALFVTDLAQAYQKFFTRVG*"
     gene            complement(202443..202763)
                     /locus_tag="gwc1_scaffold_4_prodigal-single_340"
     CDS             complement(202443..202763)
                     /product="Cytochrome c class I n=1 Tax=Sideroxydans
                     lithotrophicus (strain ES-1) RepID=D5CNZ7_SIDLE"
                     /codon_start=1
                     /transl_table=11
                     /translation="MNKIIVTGMLVMSTLATQAAASTEVPDMLKKYTCTACHAVDKKV
                     VGPAFSSIAAKYKGDPAAKEKLSLKVVNGGGGVWGTMPMPANPKLSQTDAATMIDFIL
                     GLAK*"
                     /db_xref="UniRef100_D5CNZ7"
                     /db_xref="slt:Slit_2693"
                     /db_xref="85754458"
                     /db_xref="D5CNZ7_SIDLE"
     gene            complement(202996..203403)
                     /locus_tag="gwc1_scaffold_4_prodigal-single_341"
     CDS             complement(202996..203403)
                     /product="hypothetical protein"
                     /codon_start=1
                     /transl_table=11
                     /translation="MFIYNASAIDFKKGNHPTSDNMLAIQIVDPAGLPPQSPHAFKET
                     HIFEFLDIEDNDEYVDEFGVTDEQAEQLVALLRKAIEQQMDIVVHCTAGMCRSGAVVE
                     VGVMMGFTDPLVFRLPNTRVKQKMMKSLGWTYD*"
     gene            203533..204195
                     /locus_tag="gwc1_scaffold_4_prodigal-single_342"
     CDS             203533..204195
                     /product="hypothetical protein"
                     /codon_start=1
                     /transl_table=11
                     /translation="MFLPYVYKVTHKLNNKFYIGMRSANKVVAELDLGIKYFTSSKYV
                     KNNFDEFNIEILAYFQDWSSAFEFENTLIKDHWKNPLLINRHYQLTISKFSMSGVKRP
                     DLAERNKKRRKPKEERDYQCSRCNIRFIRLEFCHHLIKKIAFCSQACAAAYNGLVGGA
                     KQKGISNLKLLGRPAWNKGLPNPNSVENAKKGAARLSLIATGRKRKYLADGKWTWDYP
                     KQ*"
     gene            complement(204611..204687)
                     /locus_tag="gwc1_scaffold_4_prodigal-single_trna_26"
     tRNA            complement(204611..204687)
                     /product="Met"
     gene            complement(204678..204794)
                     /locus_tag="gwc1_scaffold_4_prodigal-single_343"
     CDS             complement(204678..204794)
                     /product="hypothetical protein"
                     /codon_start=1
                     /transl_table=11
                     /translation="MHGWPNWLYEIWAIAIRCLLLPTVLIGNLILYITNKGR*"
     gene            complement(204809..204964)
                     /locus_tag="gwc1_scaffold_4_prodigal-single_344"
     CDS             complement(204809..204964)
                     /product="hypothetical protein"
                     /codon_start=1
                     /transl_table=11
                     /translation="MNTYDLFRDTWYRRLPYVVQVEAENGSTDLLDRLEEMCREEFEK
                     VNEAVVS*"
     gene            complement(204979..205194)
                     /locus_tag="gwc1_scaffold_4_prodigal-single_345"
     CDS             complement(204979..205194)
                     /product="hypothetical protein"
                     /codon_start=1
                     /transl_table=11
                     /translation="MSMQDVFDRYDDGVQLHNSFTLSWTVTGTGFGQFYFYTNTDGKL
                     CCSNECMSKESIKKILGMMVDSCVLDS*"
     gene            complement(205213..205407)
                     /locus_tag="gwc1_scaffold_4_prodigal-single_346"
     CDS             complement(205213..205407)
                     /product="hypothetical protein"
                     /codon_start=1
                     /transl_table=11
                     /translation="MRTFTLTDEQEIEFKEWAKTKPVSRDTLGTQFEFCFTPTSLGTA
                     LTVRCLITNTELNLTDYDSW*"
     gene            complement(205647..205964)
                     /locus_tag="gwc1_scaffold_4_prodigal-single_347"
     CDS             complement(205647..205964)
                     /product="hypothetical protein"
                     /codon_start=1
                     /transl_table=11
                     /translation="VKRELLEVMRNMAAVDIKTVPNFLCMIALTNRLQSLGMNRRLAE
                     TVVAKMTIQLTEFSSDNLIWSEIVALYGTVVYNMYLALDQEFVDPDAAIVSFASQLSL
                     KCD*"
     gene            complement(205961..206170)
                     /locus_tag="gwc1_scaffold_4_prodigal-single_348"
     CDS             complement(205961..206170)
                     /product="hypothetical protein"
                     /codon_start=1
                     /transl_table=11
                     /translation="MKYQMVTEQEYIELESEFFRWFGTRDSGSKLQSIFGHARGVCKT
                     IVIEYIANQQGKTTYQVIADERNEK*"
     gene            complement(206248..206322)
                     /locus_tag="gwc1_scaffold_4_prodigal-single_trna_25"
     tRNA            complement(206248..206322)
                     /product="Arg"
     gene            complement(206336..206548)
                     /locus_tag="gwc1_scaffold_4_prodigal-single_349"
     CDS             complement(206336..206548)
                     /product="hypothetical protein"
                     /codon_start=1
                     /transl_table=11
                     /translation="MNATNNTAEFQENNTQTPRSRLPKGVKCDKMTKMYAATLPKSER
                     RYYIRSQCAIAVAEQQRARRSTKTSD*"
     gene            complement(206580..206801)
                     /locus_tag="gwc1_scaffold_4_prodigal-single_350"
     CDS             complement(206580..206801)
                     /product="hypothetical protein"
                     /codon_start=1
                     /transl_table=11
                     /translation="MLSSTHIAWPSAIERSIVEVTVQEEYKPDEIEDTSYLVTIQQSD
                     IDQTQPTWGRNDVFDVAMLEKLIEKQIDC*"
     gene            complement(206865..206940)
                     /locus_tag="gwc1_scaffold_4_prodigal-single_trna_24"
     tRNA            complement(206865..206940)
                     /product="Gln"
     gene            complement(207185..207260)
                     /locus_tag="gwc1_scaffold_4_prodigal-single_trna_23"
     tRNA            complement(207185..207260)
                     /product="Val"
     gene            complement(207267..207461)
                     /locus_tag="gwc1_scaffold_4_prodigal-single_351"
     CDS             complement(207267..207461)
                     /product="hypothetical protein"
                     /codon_start=1
                     /transl_table=11
                     /translation="MTTVVPDMNITIAGIDTLYAELQTRKPTEEDVARVLELLRDFSA
                     VTECELLKAGEKQFGKSYIQ*"
     gene            complement(207770..207844)
                     /locus_tag="gwc1_scaffold_4_prodigal-single_trna_22"
     tRNA            complement(207770..207844)
                     /product="Thr"
     gene            complement(207851..207927)
                     /locus_tag="gwc1_scaffold_4_prodigal-single_trna_21"
     tRNA            complement(207851..207927)
                     /product="Pseudo"
     gene            complement(207939..208014)
                     /locus_tag="gwc1_scaffold_4_prodigal-single_trna_20"
     tRNA            complement(207939..208014)
                     /product="Gln"
     gene            complement(208050..208120)
                     /locus_tag="gwc1_scaffold_4_prodigal-single_trna_19"
     tRNA            complement(208050..208120)
                     /product="Ser"
     gene            complement(208195..208268)
                     /locus_tag="gwc1_scaffold_4_prodigal-single_trna_18"
     tRNA            complement(208195..208268)
                     /product="Trp"
     gene            complement(208423..208498)
                     /locus_tag="gwc1_scaffold_4_prodigal-single_trna_17"
     tRNA            complement(208423..208498)
                     /product="Gln"
     gene            complement(208612..208687)
                     /locus_tag="gwc1_scaffold_4_prodigal-single_trna_16"
     tRNA            complement(208612..208687)
                     /product="Lys"
     gene            complement(208727..208812)
                     /locus_tag="gwc1_scaffold_4_prodigal-single_trna_15"
     tRNA            complement(208727..208812)
                     /product="Lys"
     gene            complement(208763..208939)
                     /locus_tag="gwc1_scaffold_4_prodigal-single_352"
     CDS             complement(208763..208939)
                     /product="hypothetical protein"
                     /codon_start=1
                     /transl_table=11
                     /translation="MKRKPMPPRNHVVVALMKRNAGNGVHGKTFKAQRRLDKVTMLWG
                     CSLEVRHRTFNPAT*"
     gene            complement(208984..209060)
                     /locus_tag="gwc1_scaffold_4_prodigal-single_trna_14"
     tRNA            complement(208984..209060)
                     /product="Arg"
     gene            complement(209067..209393)
                     /locus_tag="gwc1_scaffold_4_prodigal-single_353"
     CDS             complement(209067..209393)
                     /product="hypothetical protein"
                     /codon_start=1
                     /transl_table=11
                     /translation="MARTIRRKNVKHNYDWVLIHYACAWFDTRVTSVIDRHSKEGKKK
                     LAVYHSDAGFGSYCKKSPPHWYRRWRNKVATNIEKQAIHRWKKLGNEQFEVPKMVRVK
                     DASWYW*"
     gene            complement(209499..209572)
                     /locus_tag="gwc1_scaffold_4_prodigal-single_trna_13"
     tRNA            complement(209499..209572)
                     /product="Ile"
     gene            complement(209552..210163)
                     /locus_tag="gwc1_scaffold_4_prodigal-single_354"
     CDS             complement(209552..210163)
                     /product="hypothetical protein"
                     /codon_start=1
                     /transl_table=11
                     /translation="MTKHQIICSCLKCRRETTTGQLTRSHTVGICPSVIPAIPVRRVA
                     WNKGKTASTDVRVQLKSLGQLGKSHTVSAATKARLSIVAKARGFGGYQPLAGRTKKFK
                     VFDSYGNSTTLQSTYEYACFEILCELGVNWIRPKALKYDGKNYFADFYLVDFEVWLDP
                     KNDYKAKCDAEKIRKVKEQNNVKLYVLTKEQLTKQFIGAVIQR*"
     gene            complement(210263..210346)
                     /locus_tag="gwc1_scaffold_4_prodigal-single_trna_12"
     tRNA            complement(210263..210346)
                     /product="Pseudo"
     gene            complement(210507..210938)
                     /locus_tag="gwc1_scaffold_4_prodigal-single_355"
     CDS             complement(210507..210938)
                     /product="hypothetical protein"
                     /codon_start=1
                     /transl_table=11
                     /translation="MILITEFITRSREARRAHLVLSEACCERGGVSTQHKGVLAEYLQ
                     TTIPTGRILLCHACHNGKCSNPKHLYWGTDKDNLAIDRAEQPGGYKNPWERSVQKYGY
                     EEACARNSRMKLGNKCAAVNKGKPKSEEHKRKISLALKQKH*"
     gene            complement(211094..211246)
                     /locus_tag="gwc1_scaffold_4_prodigal-single_356"
     CDS             complement(211094..211246)
                     /product="hypothetical protein"
                     /codon_start=1
                     /transl_table=11
                     /translation="MNYGKWDEAEYSQVAFEKVKSGEWDANRFDDWLSHLICTRIRDE
                     LSDESM*"
     gene            complement(211381..211465)
                     /locus_tag="gwc1_scaffold_4_prodigal-single_trna_11"
     tRNA            complement(211381..211465)
                     /product="Leu"
     gene            complement(211517..211590)
                     /locus_tag="gwc1_scaffold_4_prodigal-single_trna_10"
     tRNA            complement(211517..211590)
                     /product="Pseudo"
     gene            complement(211702..211776)
                     /locus_tag="gwc1_scaffold_4_prodigal-single_trna_9"
     tRNA            complement(211702..211776)
                     /product="Ala"
     gene            complement(211783..211865)
                     /locus_tag="gwc1_scaffold_4_prodigal-single_trna_8"
     tRNA            complement(211783..211865)
                     /product="Thr"
     gene            complement(212251..212532)
                     /locus_tag="gwc1_scaffold_4_prodigal-single_357"
     CDS             complement(212251..212532)
                     /product="hypothetical protein"
                     /codon_start=1
                     /transl_table=11
                     /translation="MAYSLYQIDNVIKGDSGGMSLAISVKDDGSYETEHDARPRAGVY
                     MRVGSLYARSYVAQDWWQTNLVTELLEEKNDYVKFRTKSGSVYEWKVIN*"
     gene            complement(212649..212721)
                     /locus_tag="gwc1_scaffold_4_prodigal-single_trna_7"
     tRNA            complement(212649..212721)
                     /product="Pseudo"
     gene            complement(212730..213092)
                     /locus_tag="gwc1_scaffold_4_prodigal-single_358"
     CDS             complement(212730..213092)
                     /product="hypothetical protein"
                     /codon_start=1
                     /transl_table=11
                     /translation="MNVERIVIRFGDNDFCRAMQGLSVFLLGNDTPALPNDKEKIAFI
                     INQVFFGCYVFYQNPFEYNGLEKMDKNYIAHMKVYLQVNAQSIFVNEEADAYMAKNRY
                     DNGESIYIDFVNKQSNMF*"
     gene            complement(213251..213481)
                     /locus_tag="gwc1_scaffold_4_prodigal-single_359"
     CDS             complement(213251..213481)
                     /product="hypothetical protein"
                     /codon_start=1
                     /transl_table=11
                     /translation="MFTLNSETESTVGYNTSVFNKDAHYAKKSTKELTTELADFEVSR
                     GKYNKMNTVPAAMFGEHIRYLRAKIAERIGRK*"
     gene            complement(213518..213793)
                     /locus_tag="gwc1_scaffold_4_prodigal-single_360"
     CDS             complement(213518..213793)
                     /product="hypothetical protein"
                     /codon_start=1
                     /transl_table=11
                     /translation="MLPAREFFGDEEWKRMKHDYDELMAYRKTIKGKPDVYERLVLDL
                     NRIWIDYYNSVLFHTEGKSTCDCRRCDIKRKQEREHKDNQVESTTYT*"
     gene            complement(213808..213899)
                     /locus_tag="gwc1_scaffold_4_prodigal-single_trna_6"
     tRNA            complement(213808..213899)
                     /product="Ser"
     gene            complement(214223..215050)
                     /locus_tag="gwc1_scaffold_4_prodigal-single_361"
     CDS             complement(214223..215050)
                     /product="hypothetical protein"
                     /codon_start=1
                     /transl_table=11
                     /translation="MSTCLNCNKEIEHTKKHCNQSCAAKTSSKKRKEAGWSPSTEQRT
                     KTSIALKGRIGHTMKRGEYSPRKDVSCSDCGATFRVLASSNRKYCSSECSKKYVGGYR
                     DGSGRAKTGYYHGVYCGSTYELVWVIYQLDHNLPFERFPGYVADHDTKQKYFPDFIQF
                     GKIIEIKGYENPESVATKTAIANKNGYDVIVKYKIDLSLEFEYVISKYGKQLTDLYDN
                     YVSKFEYVCDCCGKTILTDNKRTTDRKYCSRVCSGAGHLVIPNPAGKNQHTVIQRLE*"
     gene            complement(215148..215221)
                     /locus_tag="gwc1_scaffold_4_prodigal-single_trna_5"
     tRNA            complement(215148..215221)
                     /product="Gly"
     gene            complement(215238..215313)
                     /locus_tag="gwc1_scaffold_4_prodigal-single_trna_4"
     tRNA            complement(215238..215313)
                     /product="Phe"
     gene            complement(215331..215408)
                     /locus_tag="gwc1_scaffold_4_prodigal-single_trna_3"
     tRNA            complement(215331..215408)
                     /product="Pro"
     gene            complement(215676..215751)
                     /locus_tag="gwc1_scaffold_4_prodigal-single_trna_2"
     tRNA            complement(215676..215751)
                     /product="Phe"
     gene            complement(216059..216143)
                     /locus_tag="gwc1_scaffold_4_prodigal-single_trna_1"
     tRNA            complement(216059..216143)
                     /product="Tyr"
     gene            complement(217812..217946)
                     /locus_tag="gwc1_scaffold_4_prodigal-single_362"
     CDS             complement(217812..217946)
                     /product="hypothetical protein"
                     /codon_start=1
                     /transl_table=11
                     /translation="MNLRNCSIHTLPTTLFSLVPAWSQINKSDRSYEGNAVESEGWDG
                     *"
     gene            complement(218075..219577)
                     /locus_tag="gwc1_scaffold_4_prodigal-single_363"
     CDS             complement(218075..219577)
                     /product="hypothetical protein"
                     /codon_start=1
                     /transl_table=11
                     /translation="MRDILDVFDQINEATLTPAQIIKYPERFDAFIDHIRDGKPFFTE
                     KEGTEVTLLPTEADRFVALKKQNLFKGGLKGVDAEGNEWPLSSFRKTAEFGGASMKPT
                     DDENTTLNKEGVIVKALSIGITDRPISAAKLHVEIINNPVLQSTIYGRAVIQMATDIV
                     MGEPATIPHDLMADSAVKKAIVDYAGEYLGVLALVSGQSSFPDQEGFLDWLESDISSL
                     VLTFPGKSNNPLSDSFATISNPVNQRQLNISSKGTGGGAAPSVSSLSIPDSVRKKKTY
                     KTAVDLIDLCQNTSLPPPRSISQVFQVMNLLHERVPDDIPKEFKSFLPWPESIVDDVR
                     DSMKNNVPLPKYRKLFANIVSSGEDGGKLVYVTKLAVMKLVNSGSVPEFQSAVLEILD
                     NNFIQQYTTVTNKTGQLNFSTQWPAKLNGVVTLETKSGGTDPTKGGFSFKLKPKGSSI
                     NSEPDFEPTAAVRKDKKETTAKIEKVAAGHVSIRPPGTAKPKGKVDREKR*"
     gene            complement(219607..220059)
                     /locus_tag="gwc1_scaffold_4_prodigal-single_364"
     CDS             complement(219607..220059)
                     /product="Uncharacterized protein n=1 Tax=Enterobacteria
                     phage vB_KleM-RaK2 RepID=H6X3S3_9CAUD"
                     /codon_start=1
                     /transl_table=11
                     /translation="MWYSAVVQDISNLPDFITYYEAELLSAKVDCKITGNIEKSVAAL
                     PGITEQRFNQLQEIEAVLNYMNLQLRKIRRKHFQKYLENYNRALTSRDADKYTEGEDE
                     VVDYETLLNEVALLRNRYLGIMKGLEQKGFSLGNISRLRCAGMEDVAV*"
                     /db_xref="UniRef100_H6X3S3"
                     /db_xref="H6X3S3_9CAUD"
     gene            complement(220059..220280)
                     /locus_tag="gwc1_scaffold_4_prodigal-single_365"
     CDS             complement(220059..220280)
                     /product="hypothetical protein"
                     /codon_start=1
                     /transl_table=11
                     /translation="MIDVTVLEETYSILKQFIPVKDRQEAADSLMSVIVEMISEHELE
                     VFAASDPALNRAYKAYSVDEDIDVIEEDE*"
     gene            complement(220277..220636)
                     /locus_tag="gwc1_scaffold_4_prodigal-single_366"
     CDS             complement(220277..220636)
                     /product="hypothetical protein"
                     /codon_start=1
                     /transl_table=11
                     /translation="VRKIQKLVNGAFVATKMLNLEVGDVYRIQESDGTPVGNLWQATS
                     LPTIIDGIVGIDAKEFTPVKLNFDDWKQRYYTPPPQAEIDNLKMCYNIDPSEIIKQVI
                     HMAYDNYLKQFTEKEIT*"
     gene            complement(220629..221738)
                     /locus_tag="gwc1_scaffold_4_prodigal-single_367"
     CDS             complement(220629..221738)
                     /product="RecA-like protein n=1 Tax=Cronobacter phage
                     vB_CsaM_GAP32 RepID=K4F7I1_9CAUD"
                     /codon_start=1
                     /transl_table=11
                     /translation="MARPFDVSKFRKNITKAIDGLGVGFNDPTDWVSTGNYALNYLIS
                     GSFFKGIPLGKVTVFAGDSGAGKSYICSGNIIKYAQEKGIFPILIDSENALDESWMKA
                     LGVDTSPEKLLKLSLCMIDDVAKTISEFMKEYKAIPEADRPKVLFVVDSLGMLLTPTD
                     VNQFEAGDMKGDMGRKPKALTSLVRNCVNMFGNYNVGLVATNHSYASQDMFDPDDKIS
                     GGQGFIYASSIVVAMKKLKLKEDEDGNKVSEVNGIRAACKIMKTRYAKPFETVQVKIP
                     YNTGMSLYSGLFDMFESKQLLAKEGNRYTYTLTDGTQLKYFKKEYERNENGCLDKIIA
                     VVEANPNLLFGRVDSVEETDAVSDIADSSKEEVSA*"
                     /db_xref="UniRef100_K4F7I1"
                     /db_xref="K4F7I1_9CAUD"
     gene            complement(221905..222879)
                     /locus_tag="gwc1_scaffold_4_prodigal-single_368"
     CDS             complement(221905..222879)
                     /product="Uncharacterized protein n=1 Tax=Enterobacteria
                     phage vB_KleM-RaK2 RepID=H6X3S0_9CAUD"
                     /codon_start=1
                     /transl_table=11
                     /translation="MATLQEIRAKLQAAEDKKSGNNQSKSNDHALYPFWNMADGDTIS
                     LRFLPDADTSNSYFWVERAMIKLPFAGIKGQENSKPCTIQVPCMEMWNEVCPILAEVR
                     PWFKDKNLEELGKKYWKKRNYLFQGFVRKDTLNEEDKPENPIRKFIVSPQVYNLVKAA
                     LMDPELEELPVDYERGLDFHVTKGSKGGYADYSTSKWSRKESALTEEERSAIETHGLF
                     DIKDWLPKKPTEVELKVMVEMFEASVDGQAYDLDKWGQYFKPYGVSLKDADGTEPTTS
                     KGETEPARAPTVETKAAPVTQPATTGSTGGSKAEDILAMIRNRQKTPS*"
                     /db_xref="UniRef100_H6X3S0"
                     /db_xref="A0A0F9IJ25_9ZZZZ"
                     /db_xref="H6X3S0_9CAUD"
     gene            complement(223073..224890)
                     /locus_tag="gwc1_scaffold_4_prodigal-single_369"
     CDS             complement(223073..224890)
                     /product="Uncharacterized protein {ECO:0000313|EMBL
                     :KKN03494.1}; Flags: Fragment;;  TaxID=412755
                     species="unclassified sequences; metagenomes; ecological
                     metagenomes.;" source="marine sediment metagenome.;""
                     /codon_start=1
                     /transl_table=11
                     /translation="MKNIDSIAADLFDKIRARFNRVRIGDEKADDTQEPEKARFFNFD
                     YVSHDGEKFGNILISIINSRDLKIYFSKNITEKLNDVQQQEWYSFLRNLRMFAKRHLM
                     NFSTKDITRNNLELKDVKNLAAIDAPFTKNDVNESTNLQEVIEESALYGTKKRSYQEI
                     GKANPVKLVINHSSTVDESIRGARTRQIESVFVETANGERFKLPFTNLTGARAMGNHI
                     ANGGYVHDDIGVHIGELVNKMKAMRKFVRATAKKTFESADAGAMVESAIAEYNETHQT
                     LSQLRGPKGYKRFVESFVADSDEDVNIAELKEKFTRKVFDDRLEEALPYVYRAHAKRA
                     NAIKEADEFEQFMSSTAGSTSNVNTNANVDIHALSALLSTELPVGADSVNALPVIHDF
                     LTASDTTSLESALYTISTIDANIDVAPMILSWIETNDPELFSTLSVEKDSDVQTESIG
                     LISELKQLSGIAGHQTSQTDNEPNKIQDMIKNIKRRLTGKSVSARASQEITKAFEYAT
                     QGNWETAGKHFRNFDRLSNIENKPAVTSESEVEEGIVGDTIDTVKGVFHAAKHVSDKK
                     RTANDVLAAHRKSRSTARKMQHSLADKPLPKNIKYQGEW*"
                     /db_xref="A0A0F9MCI3_9ZZZZ"
     gene            complement(224917..226299)
                     /locus_tag="gwc1_scaffold_4_prodigal-single_370"
     CDS             complement(224917..226299)
                     /product="Large terminase protein n=1 Tax=Escherichia
                     phage PBECO 4 RepID=L7TQC5_9VIRU"
                     /codon_start=1
                     /transl_table=11
                     /translation="MFVANNKYEILTPDGWRDFRGVTITKNKQTSTIVLENSATVSAT
                     ESHSFFSNEQNVKMANLSIGDLIDTVDGAKQIVSKISNVAEDVFDIIEVDNIEHKFIV
                     NDTVITKNCDEMAFVRNTIAKEFWTSISPTLSTGGKAIITSTPNSDEDQFWQIWTESN
                     KCIDEFGNTTNIGINGFRSYQVTWEQHPDRDVKWAEEEEGRIGPERFSREHLCRPIIF
                     EETLINPVRLSEMASIEPIEKQGQVRWYKKPIKGKTYVVALDPSLGTGGDNAAIQIFQ
                     LPEMMQVGEWVNNKTPIEKQVYILKEIVNYISTTIDTMYNTYYSVENNSLGEAALLAI
                     NTIGEENINGVFLSEPKRAGQMRSFRKGFNTTNRTKLAACAKLKSLIESKRMTVVSKG
                     LISELKCFIAYGAGFAAKPGQTDDLVMATILIVRMTQCIQNFDADIDSAIKDSSDDWI
                     EPLPFILISS*"
                     /db_xref="UniRef100_L7TQC5"
                     /db_xref="A0A0F9M7T7_9ZZZZ"
                     /db_xref="L7TQC5_9VIRU"
     gene            complement(226266..227531)
                     /locus_tag="gwc1_scaffold_4_prodigal-single_371"
     CDS             complement(226266..227531)
                     /product="hypothetical protein"
                     /codon_start=1
                     /transl_table=11
                     /translation="MMHTNSELTSILTQLISTNGNCVNLGRHLLVKNPQLVTDILAAT
                     RFLPDSAKFTERLYCVTHDISCQTLNAFGNPARFINLFRGYSLLIQDKLRFDKKQERL
                     AEKHARDRLVTVKPSKLEEWIRRNKKRNKHLYEEGKVEGYDYVVCPISNVRMNTIKSD
                     YITSILDMQISDYPLKQRSCTKRSENIKAGIHKIDVASGLTVHALGVIQAKKTLSTVD
                     ENGKRGYDRLGAKTRATHMANVDKFGRNGFQQQANARLTTVLSNGLTVEQNAHVKQKE
                     TLAANGITRSMGASKISKKNLSPIITYLNSLNVKYYFDQSEYVVLDPDTKNYYYYDLT
                     IPSSGITIEYQSNAWHANPVWDSVKWNTWQPPRGRKKSATDALTYDYIKARALYKTRG
                     IVTYYVWEDSLDQDIKEILCLLQTINMKS*"
     gene            complement(227528..228172)
                     /locus_tag="gwc1_scaffold_4_prodigal-single_372"
     CDS             complement(227528..228172)
                     /product="DNA terminase packaging enzyme large subunit n=1
                     Tax=Cronobacter phage vB_CsaM_GAP32 RepID=K4FB48_9CAUD"
                     /codon_start=1
                     /transl_table=11
                     /translation="MAANDQILVKRPHQQESFTEKQIMDIARCLDWKTGPEYFMSNYF
                     YIQHPVKGQMLYKPYEYQKGLIDTYHNYRFSVSMLSRQMGKSVSAAGYLLWYAMFVPD
                     STILVAAHKASGAQEIMHRIRYAYELCPNHIRAGSTTYNKGSIEFDNGSRIIAQATTE
                     TTGRGLSITLLYCLAGETTVRIRDKETLVEEEISLKDLYTRLYNPTTFLTDELA*"
                     /db_xref="UniRef100_K4FB48"
                     /db_xref="A0A0F9M7T7_9ZZZZ"
                     /db_xref="vir:X953_18870"
                     /db_xref="K4FB48_9CAUD"
     gene            complement(228172..228645)
                     /locus_tag="gwc1_scaffold_4_prodigal-single_373"
     CDS             complement(228172..228645)
                     /product="hypothetical protein"
                     /codon_start=1
                     /transl_table=11
                     /translation="MTTNINVIAESMQFVRVSKKLLQYRFVQEQDDLVPLSYTVSNKQ
                     QSVVTYTTDGKETENVADVGDIIMSGISNERYVLRKDKFPKLYLGEIGSTVTNDQTPR
                     AVARYTGEAPVSFLASWGEQMILKPNDYLVKEPDGTYYYRIAKAEFEQTYNSIDK*"
                     /db_xref="blr:BRLA_c036670"
     gene            complement(228642..228854)
                     /locus_tag="gwc1_scaffold_4_prodigal-single_374"
     CDS             complement(228642..228854)
                     /product="hypothetical protein"
                     /codon_start=1
                     /transl_table=11
                     /translation="MKQFRITSANFVLPGESGDGDAYIDPADLALVKTEAGLDVTLDL
                     LGRANLVPPQSLIEQKYAVQPKKGLV*"
     gene            complement(228862..229404)
                     /locus_tag="gwc1_scaffold_4_prodigal-single_375"
     CDS             complement(228862..229404)
                     /product="hypothetical protein"
                     /codon_start=1
                     /transl_table=11
                     /translation="VRLYEFEYSELTQWVPLGPSGTHWGDELIKLVQSAYSFTNLGSF
                     VNTLNDVHRSDWLVLDWNNDSKYDCAIFYRNNRPDETWVGTKIQGVGHNQHPKSKKHV
                     LHHLSAQLRKTGWWVESSGALATTLSRMGIAPVTDRAVLLALFPDSNLTLLDNSGKYT
                     RELPNGTVIQEIVFGHPVLQ*"
     gene            complement(229429..229752)
                     /locus_tag="gwc1_scaffold_4_prodigal-single_376"
     CDS             complement(229429..229752)
                     /product="hypothetical protein"
                     /codon_start=1
                     /transl_table=11
                     /translation="VQIDLNISNLKVAGSVITTVMVILGGLWGIDSHYASAADVKSIQ
                     RQFASQIVQSRTEALEDELFKLDAKKEAGMKLTPVEEAMHNRYLRRLKESHQLKREIE
                     LQDIR*"
     gene            complement(229754..232576)
                     /locus_tag="gwc1_scaffold_4_prodigal-single_377"
     CDS             complement(229754..232576)
                     /product="hypothetical protein"
                     /codon_start=1
                     /transl_table=11
                     /translation="MNNTMKNLLSIMTLKESASETLDHILGRFKYEVKQFESGEELDS
                     NLYDALYDYYSLNGEMPYGTAKARTGDPMEWVADKLYRELHSQGPRMPSLGEDSVDPT
                     PDDDDAVLVEKGNDIPSVAEVSNEAISDVLLGLGLDEGYDFFFEDGLVAIGRSTAKVI
                     INALKNDLTITADPYISSVDGEEVRIGFGRKTARSSLPKDDVNNLMKVPDLEENANGV
                     KKTAWSELVDDHLSNNADDWYDENGQVDPDGAYDAGGHYFADRDADKNDYNRDIMQED
                     NDDLCPVCSGSGEGQYDGTVCQSCHGSGVEGASTNDDDYDEDKEDDRRFYESTDEWYN
                     AKGQVDPNGAYDAGGHYYAERDADKNEYNLDEDFGVTAGIAGGLAAGSYLGGKIGNRI
                     SAYKNRAAAETAGKAPKSTGVLNRIKNSKGYGELDFAESRSARRATPINESVSVSITA
                     TDEDALDILRKLSGMGTQESCATFAVTPGQTSPFTSVNSDDFSSVYEAKLPNVPKVND
                     DKTDYANGPKEKYATLDSLLDAGDDLNRPKKQHPNAAAKGDNPMESKMWGKFNRFVNE
                     AKKLSAKEKVDADKKDKEFWAKEQKADASRAALRNNSGKKSITKEGKIDDFRDAQEAK
                     RQADADKFKFGKDKKPAAATRQVKGSKYGGSKQKDDEELTEGYDIDCFTQGNRHNDSS
                     AQPEFENKVTYDAIDDQAFPVSIYTLRGKPVAWYDSENHCGYRLRAKAGSVNEVSDET
                     VRSLITKRQANNRTAQDSASVAGQTAASFARTGAAADAARDKVSNTYNAAGKRLDRNS
                     RLQEVEDATDDSYAEYLLTIFKEAIHGDRVHCNGLLDELGSLYDEKSYMTKQERRSYA
                     LAMKAAEYADVNDHVTAMKYLNSAIELVSSAPVTEGKAEDAKDKKLVKTADQKDAAKA
                     PAAKEKVARNDKDDGDHVRRVKGTRY*"
     gene            complement(232573..233157)
                     /locus_tag="gwc1_scaffold_4_prodigal-single_378"
     CDS             complement(232573..233157)
                     /product="hypothetical protein"
                     /codon_start=1
                     /transl_table=11
                     /translation="MTKTFKDFLQDSKKTFSFKLWFANAELTSDQLDKLESCLQKYNL
                     ENTSKPASTPTREHEFFPGLGPVELTSIEIDLEYPCNATQVYDTVVRAGLKVPSRNIF
                     VVNRGGGAESMYGHPAAKDALLNSTNDADDNSSLYGEKYNEPFLKSLTSKQHEFAGNV
                     PTAKTTKEDSVGNTSPVGSNKTARPPLPKTGSNK*"
     gene            complement(233193..233675)
                     /locus_tag="gwc1_scaffold_4_prodigal-single_379"
     CDS             complement(233193..233675)
                     /product="Uncharacterized protein n=1 Tax=Enterobacteria
                     phage vB_KleM-RaK2 RepID=H6X3K3_9CAUD"
                     /codon_start=1
                     /transl_table=11
                     /translation="MNKLEEILNLKPISTTKEEVVETELMSDDDAVDTIQQINSTIDL
                     IDAALPMVRDLEASDKEMDDIATLATDTFNNLIELSMNVEPRFTGAILQSASTILGHA
                     VTAKTAKIDKKLRMIDLQLKKLKIDKQESGKDTSDTIEGTGMVLDRNELLKMILANKT
                     *"
                     /db_xref="UniRef100_H6X3K3"
                     /db_xref="H6X3K3_9CAUD"
     gene            233703..234593
                     /locus_tag="gwc1_scaffold_4_prodigal-single_380"
     CDS             233703..234593
                     /product="hypothetical protein"
                     /codon_start=1
                     /transl_table=11
                     /translation="MITFTTGQNNYQQVDYDPTLNTLTATFTDQPIFECNSLRESLQN
                     DVRQLGNKKIAVLFSGGMDSEVVLEVCRDIKADFYAVFVLYTYKNMPVNTHELYHVEK
                     YCRENNTPLKTIELDLERFIEGGEYLTYAKKYYCDIAGITPILYAIDQVDECVILGGD
                     APHISDGRFHSPLLGQVSIERLFAMNAREGIPNFLTNSLTSMCCCLRIWKTSPFLPSS
                     WKQMIPGGKQVFTRWAYTTTKHNMYTVGGFTELKIKPKYSSPFALLSDIPVYITQQPI
                     YLFPPYITTVIPCNEMLTML*"
     gene            complement(234588..235445)
                     /locus_tag="gwc1_scaffold_4_prodigal-single_381"
     CDS             complement(234588..235445)
                     /product="Uncharacterized protein n=1 Tax=Bdellovibrio
                     exovorus JSS RepID=M4VC43_9DELT"
                     /codon_start=1
                     /transl_table=11
                     /translation="MYVTPFYQEWINFKIDTSNNRAIHYDFGERRESTVTGFSLAINQ
                     CKYLYETYNRSLAVTLSGGVDSQAVLLAAHHSGVPLSVYSLRFNNNLNSHDLKTAADI
                     ASRLHVKINYIDIDIIRFYSTGTYLTYISQYRNSSPQIAAHLWLYDQIKSDTNLILAS
                     ANPVIRHGEKLEGINNFTLLAWERFAKKHNVSIIGCFFWYMPELFWALYRSFNEEHTS
                     AQLYDIKCDIYKRNGFTVIPQEQKYTGFEHVKNEFCRLYPSIKAPFDTLFRYSHESTN
                     NMLTSATGL*"
                     /db_xref="UniRef100_M4VC43"
                     /db_xref="bex:A11Q_2592"
                     /db_xref="M4VC43_9DELT"
     gene            complement(235449..237437)
                     /locus_tag="gwc1_scaffold_4_prodigal-single_382"
     CDS             complement(235449..237437)
                     /product="aqualysin 1 (EC:3.4.21.111)"
                     /codon_start=1
                     /transl_table=11
                     /translation="MIRITVHASPTPEQLAAITAYSKTWASSSFLNEVTCDLSEKTLI
                     QKICPDATFSVIGTGSYVCIVQTSLDLATLQTNFPDSAISVLGRNVYRIDAIDSIHIT
                     SLLNSNLIDDIQLNDTTISLLSLPLSPTVWESSPGVTIDLAAIAPTTAIAVSDNWALS
                     RIFNRVLPGETQIGRLTPINRVVTNVYLMDSGVNSNHIEFNNNVQNLFTIAPPDYTDH
                     NGHGTSLASAIVGATVGVVPEYVIIQNVKILDSTRLSTLEDVIAGFNSIIEYVVLHPT
                     EIHVVNMSWVIMKNTIIESIIQGMIDTLNIKFVCAAGNSGQPIELLTPASMRTVLTVG
                     AIDLTSTLCGFTNYNNSVTDTSLPLFTQTAVDIFAPGENVTTADYMSTTGYKVTAGTS
                     VASAYVSAVAAYTTLLKYPAIQSQSDLFLEIVSLSTKEAITVNDAKFALMPNRIIWCL
                     NSCPEINSIPNLTINHTDSLTYSYPLIDPTVPVTDLAAFGSLATVVPDTFEERKAAFF
                     QKINAINPNSNAKWRLSSALRSGFSSDYTYIDVVADSIQNGVPTTIYVRDHNYFSKNT
                     ITISYIESPLTLAGTYTKAGQFVSNSYCWVGTCDSYTYSPPSGCYWSINTYQVTTIHF
                     PGTYTNGVYQYGASDAPWGTSCGGYCGSYSDSNCDMVP*"
                     /db_xref="dmr:Deima_2577"
                     /db_xref="UniRef100_D0EZM1"
                     /db_xref="G9MFA6_HYPVG"
                     /db_xref="D0EZM1_ASPCV"
                     /db_xref="3.4.21.111"
                     /db_xref="3.4.21.11"
     gene            complement(237523..237963)
                     /locus_tag="gwc1_scaffold_4_prodigal-single_383"
     CDS             complement(237523..237963)
                     /product="hypothetical protein"
                     /codon_start=1
                     /transl_table=11
                     /translation="MLESFTEHLVDAIAQNQILSTQPTSHLTIFDVALVDVSTEETLH
                     ANINDNFLGNTKRCCELAIYYAKEFNPNSINPYQVLLEYLIQYKTSGIQTEFGLIYRT
                     VKEAKQIQTALYWSHILGAAMVDQKIKDIMLPLLDQRIRDIYWV*"
     gene            complement(237956..238138)
                     /locus_tag="gwc1_scaffold_4_prodigal-single_384"
     CDS             complement(237956..238138)
                     /product="Uncharacterized protein n=1 Tax=Fulvivirga
                     imtechensis AK7 RepID=L8JNU6_9BACT"
                     /codon_start=1
                     /transl_table=11
                     /translation="MSFLTPKELHDERAAICKQCEFLTATKFCSKCGCFIPAKTYIRS
                     TTCVMKKWPVLETKNA*"
                     /db_xref="UniRef100_L8JNU6"
                     /db_xref="L8JNU6_9BACT"
     gene            complement(238183..238617)
                     /locus_tag="gwc1_scaffold_4_prodigal-single_385"
     CDS             complement(238183..238617)
                     /product="Head completion protein n=1 Tax=Enterobacteria
                     phage vB_KleM-RaK2 RepID=H6X3K2_9CAUD"
                     /codon_start=1
                     /transl_table=11
                     /translation="MSKFAQGIFTPRHPEKYIGKGSIKYRSSWEFAFMTMLDNHPSVL
                     QWASESIMVPYKNPLTGKQTIYVPDFFVYSQDASGANHGDMIEIKPKKETTMEAAKSR
                     RDQLMVVVNTAKWAAARQFCKNHGLSFKIVTEEQLFHQGKKK*"
                     /db_xref="UniRef100_H6X3K2"
                     /db_xref="A0A0F9JA28_9ZZZZ"
                     /db_xref="H6X3K2_9CAUD"
     gene            complement(238617..238991)
                     /locus_tag="gwc1_scaffold_4_prodigal-single_386"
     CDS             complement(238617..238991)
                     /product="hypothetical protein"
                     /codon_start=1
                     /transl_table=11
                     /translation="MSEITNISTVDLSSPVPAKRYFNNFFVRAPISFSSNQHDALLSF
                     FEVVTNDEKAAKSIAAAVIYTGKRQGIDPMQILEKFRTLKGAELSRTLALFLNYYRYG
                     SSLLGVSSINQSNMYVTRSVLF*"
     gene            complement(239001..240599)
                     /locus_tag="gwc1_scaffold_4_prodigal-single_387"
     CDS             complement(239001..240599)
                     /product="Uncharacterized protein {ECO:0000313|EMBL
                     :KJK64103.1};  TaxID=1403190 species="Eukaryota; Fungi;
                     Dikarya; Ascomycota; Pezizomycotina; Eurotiomycetes;
                     Eurotiomycetidae; Eurotiales; Aspergillaceae;
                     Aspergillus.;" source="Aspergillus parasiticus SU-1.;""
                     /codon_start=1
                     /transl_table=11
                     /translation="MAVATIYSEFETGLGAPGLFSSPVANVSTSISNADSYSGQLSGW
                     GMPTGYNIQSVEQQTLSLLGPNPSSPNALLTYKQSSYADPLSGLTGTLSNIGGGVGYD
                     LGSNVGGSIGSALGGEGSILDTIGQRLGGALGGSAGAALGADLGIAITDALTGNNSNE
                     VNSANSGATYINYYDVGIAPGDSGAGRLPDGTILRDWRHADRLFVRDNHRLTPKLGYM
                     FHVAFDGGLSGNKSIEAGMLAKAVSLPKFSFDSKTCNAYNRPNVVLTKIKYDTVNLTF
                     YDDSADIINQLLIAYNSHYFKDPRGGWGYDTNVSGHFFSAIRLYSLHKRRFTEYILVN
                     PIIKSSRFGEHSGDSSAVMQIDMSLEPMNILTSYGSVSSESPDGFARLHYDKGPSPLG
                     GGTPLGEISTGTYMPSVMSGYDPYPTASRSNTANFDNLDFGHIALNELLDVGVDILTG
                     VNPLSGVSFPTSSSLSAMFGVGASNTGNSSGGITSNGAIVSNTQPDIADYSNAWGLAN
                     SPPAATSVTTPTPAYEPKFGFQNI*"
                     /db_xref="A0A0F0IDX7_ASPPA"
     gene            complement(240622..241269)
                     /locus_tag="gwc1_scaffold_4_prodigal-single_388"
     CDS             complement(240622..241269)
                     /product="Uncharacterized protein n=1 Tax=Enterobacteria
                     phage vB_KleM-RaK2 RepID=H6X3K0_9CAUD"
                     /codon_start=1
                     /transl_table=11
                     /translation="MALSNINKFSPYSLSGNHGLLMPKLKFRFRVSFTKFGGANGVAT
                     SGGDANTVLELSKQVVTCARPSVNFSPIAIDTYNSKVYIYGKPEWQEIQLVVRDDMSS
                     NISKVVGQQIQKQFDFMEMSSAAASGDYKFAMTLDMLDGGNGVNAPNVLESWEITGCF
                     LSQINYNDLDYASNDPVTINMTIRYDNALQTDASDSTAEGVGISVGRDPGNMLAV*"
                     /db_xref="UniRef100_H6X3K0"
                     /db_xref="A0A0F9KU69_9ZZZZ"
                     /db_xref="H6X3K0_9CAUD"
     gene            complement(241360..241683)
                     /locus_tag="gwc1_scaffold_4_prodigal-single_389"
     CDS             complement(241360..241683)
                     /product="Helicase A859L n=1 Tax=Streptomyces rimosus
                     subsp. rimosus ATCC 10970 RepID=L8EEP0_STRRM"
                     /codon_start=1
                     /transl_table=11
                     /translation="MSESYVYAITDGTAIKIGVARHPHKRIKALSTGNALRLRLLGYF
                     SGGFELEKQIHSQFEKIRHNGEWLYATPALIEYLNTMLVDVMIVSNNGQITALRKMPN
                     LDNID*"
                     /db_xref="UniRef100_L8EEP0"
                     /db_xref="sld:T261_0787"
                     /db_xref="A0A0D4DF60_9ACTN"
                     /db_xref="L8EEP0_STRRM"
     gene            241765..243303
                     /locus_tag="gwc1_scaffold_4_prodigal-single_390"
     CDS             241765..243303
                     /product="Uncharacterized protein n=1 Tax=Prevotella sp.
                     CAG:1092 RepID=R5PTF0_9BACT"
                     /codon_start=1
                     /transl_table=11
                     /translation="MSITCKICNTEFQRIIPWQHLRDHAVSTAEYKKQFGDVYSPETL
                     DKLSKRVPHNKGQKVTDPAVLLNIAAAVQAREKRFRAGEIKRGVNWSDEQKEHLSLKT
                     KEFAAMHPTAIKNRAAKAIQTKVSTGYDFGGNMRGKTHSVDTKAILQNAARINNVRKS
                     ARSHEQILHKINELSLTLLSDISLSTLELQCNICNTHFSFTKQYFQPAKFKESLCPTC
                     YPRNKPYSKKEMEMFDFIKAIAPDAIHSYRPHYHDKELDVFVANKNIGFEFNGLYWHS
                     EQTLLANNSSATADYEKQQLFSKQGIRVVQIFEDEWDNKQEIVKSRIHNILNNTPTRV
                     YARKCEVREISSSIASEFITRTHIMGTGRSNIRFGLYHCNTLVSVMTFSNSNISRKIN
                     NQWEINRFSSELNTTVVGGASKLFAAFIKEVNPESVISYADNRWSTGALYKNLGFVHV
                     SAGTPNYWYTKPNTTLRIHRFRLRKNKTDNQHLSENENRFAQGFLRIWDSGSSKWLWS
                     KTLC*"
                     /db_xref="UniRef100_R5PTF0"
                     /db_xref="scn:Solca_1931"
                     /db_xref="32948547"
                     /db_xref="R5PTF0_9BACT"
     gene            243328..244917
                     /locus_tag="gwc1_scaffold_4_prodigal-single_391"
     CDS             243328..244917
                     /product="Putative homing endonuclease n=1 Tax
                     =Enterobacteria phage vB_KleM-RaK2 RepID=H6X3U1_9CAUD"
                     /codon_start=1
                     /transl_table=11
                     /translation="MQYKLTTFLTSCPSRWRTRNIVKYPDYVTYLESLFPAVPLNLQI
                     DCFINNTSPYCVVCNTPVKTLGKTTCSVRCRSNHLASHQDSRLQKQKETLLKKYGVNN
                     IRNIPGVSEKRNVTMFQKHGALVSPLTRQRAKERSNELNVKGQQTIMNKYGVTNVSQL
                     PSVKDKKTQTSMRKYGVNNVSQKHILPEMLAILHSKPLLDEFMKGKGVREAALLLGIN
                     FTTVYKQLAVFDIGNIRTSSSYETEIEAWLQQYPVTYVRNNRRTIAPLELDFFFPDLN
                     VAIEFNGLAHHSEFLGSSLRNNKTSFRNYHRNKWKLCVEKGITLLSIFEDEWNTRKDV
                     VKRTILRLLKISPTKAVGARSLRVTETINKTQVIAFLNKNHWQGGIRNFQVGFEAYLN
                     DQLVGVMTFSYQDSEYILTRYCIGEGNFPGLFSKMMKAFVNKYQPVQITTFSDNRYAT
                     GQIYQNNGFTHVADLQEGYAVTDYTNRWHRSNFQKKLIQRRFNVDVLGKTETQLLHEV
                     KLDRIWDCGKKKWQWTRKQGT*"
                     /db_xref="UniRef100_H6X3U1"
                     /db_xref="A0A0A8J9Y0_9CAUD"
                     /db_xref="H6X3U1_9CAUD"
     gene            complement(244947..248150)
                     /locus_tag="gwc1_scaffold_4_prodigal-single_392"
     CDS             complement(244947..248150)
                     /product="Tail sheath monomer n=1 Tax=Cronobacter phage
                     vB_CsaM_GAP32 RepID=K4F6R7_9CAUD"
                     /codon_start=1
                     /transl_table=11
                     /translation="MALVSPGLEITVTDDSAYLPTSIGTVPLVIIATEENKKFNNILG
                     SGTLKNVAGKLQAVTSQRELITSFGYPTFRQTAAGTPIHGHELNEYGLMAAYSALGVS
                     NRSFVVRADIDTTQLIGSAGRPVKDPANGTYWLDTTETTWGIYEWNATTQSFTNKVPE
                     LITSLDDTVLVGIVSYPKESIGLIGTYAIVMTDVENHLFYKRTDNAWVRVGSIDWQRA
                     HPTVSGTVSSPTFTIGDKISINTTEVILTGSTVASVVNDILAAAITGVTASMRNGRLF
                     LYAIATSASNGTVADGKIAIANVLGTPLTTAGITADTYNSVIEVVNSYVNIPDWESFS
                     DNARPTGSVWIKTGAIGNGANVVMKQYVSDTDTWVTKATPMFRNAESAIASMDPAGGG
                     AGIVAGSLFLMTGYTLRGLEYLPMIRTVQGKTSVTSDVIQTGTVLVSGNTFSLGYTKF
                     GESTLTYTTVPISGTAVTNLVTSILSAGIPEVSASYNATAKTITITHNYGGVVALKDL
                     TGTPLNTVGITTSSLGVYYNVQTGEMMVNGFAEFSFTVSQSRPYTAPADGTLWYFNNP
                     LEVDIMVNGVGGWKGYNTVSLDARGYNLVGTDPNGVIMSAGAPVTQSDGTALVAGDLW
                     LDTLDLEHFPKLARYSLAGKWVPIDNADRFTQNGIVFADARWDTTGTVDPIGSPKVLT
                     TDLLASNYVDLDCPDYRLYPRGTLLFNTRRSGFNVKRYVVDYFSDEAFPDAFDNNTLP
                     TEKGTWLTASGLNNNGAMNAGHHAQRAMVIKALKAAVDGNDQIREEAFQFNLIACPGY
                     PELIPNMVALNNDRKNTAFVIGDTPLFLKPNIIDLTNWSENTNGDGMSTADPYLGIYY
                     PSALTNDLQGNTIVMPPSHVMLRTMIRNDNVSYMWFAPAGMRRGLIDNASDIGVVDVA
                     TGAFQRNGINHGLRDALYTMRINPLTILPNIGLVVWGQKTRNPFASAMDRVNVARLVN
                     YIRLVLGHAGDAFLFEPNDAQTRKEFKAIVGSVFNDLIAKRGIYDFLVICDESNNTSD
                     RIARNELYCDVAIEPMKAVEFIYIPIRLKNPGAIKLM*"
                     /db_xref="UniRef100_K4F6R7"
                     /db_xref="K4F6R7_9CAUD"
                     /db_xref="dbr:Deba_1801"
     gene            248306..249142
                     /locus_tag="gwc1_scaffold_4_prodigal-single_393"
     CDS             248306..249142
                     /product="Uncharacterized protein {ECO:0000313|EMBL
                     :KKL72653.1};  TaxID=412755 species="unclassified
                     sequences; metagenomes; ecological metagenomes.;"
                     source="marine sediment metagenome.;""
                     /codon_start=1
                     /transl_table=11
                     /translation="MNTFYVYQYLRSSDNTPYYIGKGKDLRYISKQHSISVPKDTSKI
                     EIIAEGLLDSEARELEMQLIKEYGRKNNGTGILRNLTDGGEGRSSKNCPFAAEKKQNI
                     LRAKTLRAEKKRLKELETITKKENKCNKRKQKELDCIAKKEARAQLAKQKLDNTKQKQ
                     HIVIKKQEKVTCPVCNKRPVGVNLIRNGKTYYRKRCDWCIYNKKHLRPVVSNWVKTGY
                     KKKPHCEKCGFVAKLKEQLVVAYLDGNIENGDSFNLKTICQNCRIEVEKGALPWQFSS
                     VG*"
                     /db_xref="A0A0F9EEY5_9ZZZZ"
     gene            complement(249113..249751)
                     /locus_tag="gwc1_scaffold_4_prodigal-single_394"
     CDS             complement(249113..249751)
                     /product="Putative deoxynucleoside monophosphate kinase n
                     =1 Tax=Escherichia phage PBECO 4 RepID=L7TKY0_9VIRU"
                     /codon_start=1
                     /transl_table=11
                     /translation="MIILISGFISSGKDTVGNYLVTQHGFTKLSFAATLKDIIAVMFN
                     WDRSLLEGDTQHSRQWREEIDHWWAEKLQIPNFTPRFALQYIGTDVLRCHFCDSIWIL
                     AIENKLRKLGNANIVITDCRYPNERIALKDSNACSVQVKRGHEPNWVPVAKLAANGDD
                     HSISKMKEAGVHTSEYAWINTAFDYTIDNNDTIDTLYEKVDRILADATKLPR*"
                     /db_xref="UniRef100_L7TKY0"
                     /db_xref="L7TKY0_9CAUD"
                     /db_xref="L7TKY0_9VIRU"
     gene            complement(249804..250127)
                     /locus_tag="gwc1_scaffold_4_prodigal-single_395"
     CDS             complement(249804..250127)
                     /product="hypothetical protein"
                     /codon_start=1
                     /transl_table=11
                     /translation="MRATEFITEQTTTYAIPGLQSQDPYLQYRFGVAMAAAGAQEQNK
                     EKCDASSEYGEKMIVISQSPAEDAIINKALALVGQHNKTVIKDKLHTTPANNLSPVNS
                     QRKSK*"
     gene            complement(250131..250928)
                     /locus_tag="gwc1_scaffold_4_prodigal-single_396"
     CDS             complement(250131..250928)
                     /product="Uncharacterized protein n=1 Tax=Escherichia
                     phage PBECO 4 RepID=L7TP82_9VIRU"
                     /codon_start=1
                     /transl_table=11
                     /translation="MPTIGSTSITTPTTLAIDSATKHSIVDYIRFRLGDEMVDVELDP
                     VHYAQSINQAMLKYRQISQAAHEEGYVFLTLTADTADYILPPEVMTVRQVFRRGVGSV
                     TGNTATSFEPFSAGFLNTYMLAAGRVGGLVNYELYAQYQKQAMTMFGGYVTFTFNPAT
                     KVLSINRKIPVDGEEVVLWAYLYKSDQVLLNDPMIFPWVQDYAYGLAKHMLGEAREKF
                     ASISGPQGGGQLNGTALKTEGKELMDGLIDELRHYADGSSPLTFVVG*"
                     /db_xref="UniRef100_L7TP82"
                     /db_xref="A0A097EYD0_9CAUD"
                     /db_xref="L7TP82_9VIRU"
     gene            complement(250954..252147)
                     /locus_tag="gwc1_scaffold_4_prodigal-single_397"
     CDS             complement(250954..252147)
                     /product="Uncharacterized protein n=1 Tax=Sinorhizobium
                     phage phiM12 RepID=S5MPY0_9CAUD"
                     /codon_start=1
                     /transl_table=11
                     /translation="MSAKSDKPKKISIKPVTKKKPQSLRSSISEDEKFLGSEPNWDTE
                     RALALDNKEFDRLLMKSLNYYNYFFSVKDLKKYVIAWLEDHSDVTAADIAVYKTAPDS
                     DTPITVCSLLKAQSVGMPLKEPHKQYILNAVARVINSASQKEPVTETKVTTGYKPTIQ
                     DRMREKVSIVIGEIDHQIDLVTHNKVPELNVYEHLTASTVPYAFLGKVSSTIAGYKNE
                     LVEAASGSCDQLTESYSFLSKKDIKRIVAYLDSIQADLDTYGNLKKTLKKARVKKPVN
                     KEKLVSKMKYMKEFPALKIASISPVSIIGSVELWCYNTKTRKLGVYVADSAFGVLGVK
                     GTTITGYDPMKSVSKTLRKPDETLRELQKAGKVQLRTFMKNIKAIETKLTGRIADEVV
                     LLKVQ*"
                     /db_xref="UniRef100_S5MPY0"
                     /db_xref="A0A0F6WCW2_9CAUD"
                     /db_xref="S5MPY0_9CAUD"
     gene            complement(252162..252422)
                     /locus_tag="gwc1_scaffold_4_prodigal-single_398"
     CDS             complement(252162..252422)
                     /product="hypothetical protein"
                     /codon_start=1
                     /transl_table=11
                     /translation="MITSSLDYSVKREQLYRVVVKLLPRRDGIRMLDAIDKLVTELSK
                     AEVIARRERKVSTRQTIELLSLINTRIEEFESITFFAVLCSK*"
     gene            252502..253620
                     /locus_tag="gwc1_scaffold_4_prodigal-single_399"
     CDS             252502..253620
                     /product="Uncharacterized protein n=1 Tax=Escherichia
                     phage PBECO 4 RepID=L7TQG5_9VIRU"
                     /codon_start=1
                     /transl_table=11
                     /translation="LARLSMWREKKTFDYKFIDKRIAEMYQVGGVGIHIHKYLGPSNT
                     GPSSDATQPQIINPTERSIQDLLFMENRDRVYDTTIYNLRGVYTKADQDFDLSQFGLF
                     LSSGTMFVTFPLNDMVRILGRSIMAGDVLELQNLQDDYADISDVPASLKRYYVASDCS
                     WPAEGFSPIWYPHLWRVKLSPLVDSQEYKGLLDSIKAGNVGTPVSSVISQLDTYLNIN
                     EAIVEQANNDVPMSGYDNTKLYTTFKGADMPGEGIELTNEDVITPRKGDWDGYLTGDG
                     LAPNGYPVTSGITFPINPGFGDYHLRLDYLPNRLFRYDGVRWNKVEDVQRTSLNRGPE
                     NKSLKSSFVNNQQTFVDNDGTVQPELQALSEILKARPS*"
                     /db_xref="UniRef100_L7TQG5"
                     /db_xref="A0A0F9QHT7_9ZZZZ"
                     /db_xref="L7TQG5_9VIRU"
     gene            253630..255051
                     /locus_tag="gwc1_scaffold_4_prodigal-single_400"
     CDS             253630..255051
                     /product="Tail sheath stabilizer and completion protein n
                     =1 Tax=Cronobacter phage vB_CsaM_GAP32 RepID=K4F7G1_9CAUD"
                     /codon_start=1
                     /transl_table=11
                     /translation="MNQFFYTGQIRRFLTQFVRAMSGFQVEISKNALGISTYQQIPVI
                     YGDSSRQVAQILKGNTENMMSSVPMMSIYITSLTYDRPRILNPYHVDKIHIKERQYNE
                     ETNEWSENRGDSFTVERLMPVPYKLGLKLDIWSSSTDQKLQIVEQISTLFNPELEIQN
                     TDNFLDWTSLSAIFLNDIVWSSRNVPMGADDSIDVATMTFELPIWLSTPAKVKKLGVI
                     QKVISDIYDVTGATDNLTPGSLSPDILDLANSTVLTRRFLTPMGVHLLYLGNTLRLLK
                     ESDAVLTNNTINTPINDPNVRPTSWQELMNMYGELVNGVTQIRLFQEGTGTEVIGTVA
                     YHPTDPLLLLFSPFLDTLPVNSVPAINAIIDPYTVNITATILTPTVGYRFLILDDIGS
                     ILNSEGALAWRGSDNVDLVAKKNDIIEYNGTHWVVSFVAAEATDIKYVTNATTGSQYK
                     LESNQWVKSVEGHYINGNWRIVL*"
                     /db_xref="UniRef100_K4F7G1"
                     /db_xref="A0A0F9QMH4_9ZZZZ"
                     /db_xref="K4F7G1_9CAUD"
     gene            254994..255470
                     /locus_tag="gwc1_scaffold_4_prodigal-single_401"
     CDS             254994..255470
                     /product="Putative MutT/NUDIX hydrolase family protein n=1
                     Tax=Escherichia phage PBECO 4 RepID=L7TIL6_9VIRU"
                     /codon_start=1
                     /transl_table=11
                     /translation="MGEVSRGSLYKRQLANCSLKRSRNAGALIYSTSSKRFLFLLRDS
                     LKKHRSTWGLVGGKIEKDERPLQALLREAKEELSIDFSYNKIVPIETFTSEQLFIYYT
                     FLIVVDTEFVPTLNLEHRGYAWVHLADYPTPLHPGVWKTFNFNAVMDKLEVVKNLL*"
                     /db_xref="UniRef100_L7TIL6"
                     /db_xref="X0U2E6_9ZZZZ"
                     /db_xref="put:PT7_0648"
                     /db_xref="L7TIL6_9VIRU"
     gene            complement(255467..256249)
                     /locus_tag="gwc1_scaffold_4_prodigal-single_402"
     CDS             complement(255467..256249)
                     /product="hypothetical protein"
                     /codon_start=1
                     /transl_table=11
                     /translation="LLLAQLELNEAAEVEFGIEIHGTAEKTSDIRFIIEGPTYGIVCK
                     CTESNGTITASIPKLKGILPAGQFDAKLEVVIDGKYFVPLRESIEFKPLVEFDVTSTK
                     ARPTVETTVSTRAVKVKVIEETDKESEPDDTSTVSTVKEPQPAKVAQPNSTQVKGDTS
                     GNAPAETWDQIVKKSITRPDNAPKVEKGGFDYESPAPFPAKKQTTRTDKPQTTKQEDT
                     TSKESANSPKKTSINKEKAQQILEKLNGFKSALSKIKSKDAT*"
     gene            complement(256308..256841)
                     /locus_tag="gwc1_scaffold_4_prodigal-single_403"
     CDS             complement(256308..256841)
                     /product="hypothetical protein"
                     /codon_start=1
                     /transl_table=11
                     /translation="MKNILVEKDPAEQYAITFDFSNHVKSIATVSVTCETIVDITENV
                     VIVSQLDGWVNCDVTDIGKVVRNLTTTHDGYLLAYNNDLRTIWVKPRKSVFALEEWEI
                     VTGIGTGTATSVTKLTNILYPDTTNIATTSATVNHGVVTQVLSGGLSGNTYKVRCTVT
                     AAEGVFVLTCIQPVRTI*"
     gene            complement(256843..259503)
                     /locus_tag="gwc1_scaffold_4_prodigal-single_404"
     CDS             complement(256843..259503)
                     /product="Tax=RIFOXYD1_FULL_WWE3_39_9_curated"
                     /codon_start=1
                     /transl_table=11
                     /translation="MTDFVITTGTGNFATSGTESVLKQSYIETTTSVVVPLFVLTGTD
                     AALRQYKVNISSGAFAVSGTSASTLVNRHLLSISASFTLTGTNNDIDEDHILTSTPAA
                     FALTGTPANISNYKLATSSTLFALTGTNNDIDADHILISTPASFVLTGTNNDIDEDHI
                     LRPNSVNFAVVGTNVIIARSRVIIISPTGRVALCDTGAFTLDGTPAKINELSLIRTQT
                     GSCVYVGTSAALTKGLPLTAASVEYSLVADPLRLIKKAELITVPASIQVHGIPCNLNN
                     QLELNTEPTNFVISFADNTVVKGNRCTTETRLYTVSGSNSTLTKDTPFSAETGLFVFQ
                     ASEINSVKKYPPVIRLTGTTIALQCTRQVRSVTSSYTLVGSSNEIIASYTCSTSTSYY
                     ELIGQPNVSSAIRILLAAPADFSLTENTAALTHSRMLLDEPNSIILLGSGVLFNQNYS
                     VQASNNSYMFVGTASGLTRDLNCEVQSSSMTVVGTSVKALYQHKIVGANGYLVANYTS
                     NVLLRPRTLTTTPGEVRATGQRAGLRESAVKTITESISFALTGTVAVLGEDSDLVSVT
                     SNIALVGTAVNLVKPRTLTTTPGEVRATGQRAGLRESAVKTITDPTSFSLVGTVAVLG
                     EDSDLVSVTSNIALVGTAVNLIKPRTLTTGTVALRLTGQRAIVTKNNITLTASPASYS
                     VVGVGDFDVKHGIRGNSVAVLMTPSDSLLQTTRRLIGDTSGVLLSSEVVSINKYSIVQ
                     PTSADVHLTPNDAVLDRTVVVTIVAESGNLTCNGNAVATTQTSILISVPATVITSSTD
                     VLLHKGYASLTTIPHHYTLTGSTVQNKKTRVIAGASGAFSVIVPLLGNQTVLAKWVPK
                     ENKFQTVLDKLPTNDYRIVKLSAINTITLK*"
                     /db_xref="89949394"
     gene            complement(259505..259942)
                     /locus_tag="gwc1_scaffold_4_prodigal-single_405"
     CDS             complement(259505..259942)
                     /product="Uncharacterized protein n=1 Tax=Bradyrhizobium
                     sp. YR681 RepID=J2WLD6_9BRAD"
                     /codon_start=1
                     /transl_table=11
                     /translation="MAAFNKINTFVQDLGAKKHNLVSDTIKVYLTNTLPTAANTVYNP
                     NGGALDGPADLATAGGYTTTGTAVASQGWTNTTGTSAFTGANVVFTATTGFGPFQYVV
                     LYNDTATNKELIGWYNYGSAVTLLASETFTVDFTTNTTIFTIA*"
                     /db_xref="UniRef100_J2WLD6"
                     /db_xref="bbt:BBta_5780"
                     /db_xref="88040455"
                     /db_xref="J2WLD6_9BRAD"
     gene            complement(260020..260505)
                     /locus_tag="gwc1_scaffold_4_prodigal-single_406"
     CDS             complement(260020..260505)
                     /product="hypothetical protein"
                     /codon_start=1
                     /transl_table=11
                     /translation="MNLLNLDSDVTIILSIVAALITGGLGLRRAQSMWSKDGSNIAQH
                     GANSAGSDTQRAAQEAQQAIIELMRNEMERMSASNKEMLVQLTEFQRKNIQLGSDVAS
                     LTAQIGSFRTQNIELQAEIASLREMLLRWDSKCNSCVFKAEVSKTMGTTGCLDLINKG
                     Q*"
     gene            complement(260502..260981)
                     /locus_tag="gwc1_scaffold_4_prodigal-single_407"
     CDS             complement(260502..260981)
                     /product="hypothetical protein"
                     /codon_start=1
                     /transl_table=11
                     /translation="MSHSLIKKRNVLNRAKFLLFNASTELSLAWVGLSSMVFGLLLLW
                     PGVSFHYPEYQILSKFAGETTWGALFLVQGSVMIWAMLAGYKTKFLFLSDTIVGTALW
                     TITCLSILLSVYPPPADSATTLVLAITSWWIMVRYQIPDITSGDSINLHMKQESELR*"
     gene            complement(260986..262119)
                     /locus_tag="gwc1_scaffold_4_prodigal-single_408"
     CDS             complement(260986..262119)
                     /product="Envelope glycoprotein J n=1 Tax=Equid
                     herpesvirus 8 RepID=I1V8I5_9ALPH"
                     /codon_start=1
                     /transl_table=11
                     /translation="MGRPLNKKYFGNTVAGGLGGERVASVTLDALGAYTTRPTFVFSD
                     PTIPGGVTATGTITSEADTATVSGTQTAAYQVGQVLSIGTAGTTFTVATLAATATLTT
                     VAITGTAGEFSCDAAALYVGQSLTLSGTWGGTGSVVGYTDPTTYYVKATTGTTFTLVN
                     SYAAAISGTGGAIVTTVGTPTGITYTVNADAAPAATVTVAVRGTYESLVSGAQATTTV
                     AGGAGALLTVTYRAKSVVIVNAGSGYTAAPTSTPTQSVTFASVVLSSTTQNAIAGSAF
                     VTGGQNRTSIDIVKQTGSHRFLVKTVDGTGVCSLVTATPSAAGEMTIVATDSADGTYF
                     VTKLTNRTARLVPGTGTQFASGAVVPWNLVTAVINVSVKVASN*"
                     /db_xref="UniRef100_I1V8I5"
                     /db_xref="I1V8I5_9ALPH"
                     /db_xref="bceo:I35_1421"
     gene            complement(262195..262518)
                     /locus_tag="gwc1_scaffold_4_prodigal-single_409"
     CDS             complement(262195..262518)
                     /product="hypothetical protein"
                     /codon_start=1
                     /transl_table=11
                     /translation="MIYSTATTRAANQLVAETAAKINTYILGELHLTSDVYALMSLPS
                     NVQTVAHFRIPFSTLHSVKYLFNKHVRPLKQNNWHVSGPVVRTVGKQQFYEFFLGAPF
                     SAAVA*"
     gene            complement(262618..263802)
                     /locus_tag="gwc1_scaffold_4_prodigal-single_410"
     CDS             complement(262618..263802)
                     /product="Precursor of major head subunit n=1 Tax
                     =Cronobacter phage vB_CsaM_GAP32 RepID=K4F9L0_9CAUD"
                     /codon_start=1
                     /transl_table=11
                     /translation="MSTKLLESRWGETKDALLEGLQGSRRTTMGVILENTRKQLVENA
                     TGGATQAGNIAALNRVILPVIRRVMPTVIANEIIGVQPMTGPIAQIHTLRVRYADAMT
                     DTSGLGSATSTAAGDEALSPFKIATAYSGNTATGRADNTAALEGAPGKRINVQLLKQV
                     VEAKTRKLSARWTFEAAQDAQAMHGLDIEAEIMAALAQEITVEIDQEVLGSLRALAAT
                     EAAYDQSTVSGTATFVGDEHAALAVLINRVANKIAQRTRRGAGNWAVVSPVALTVLQS
                     ATTSAFARSTEGTFEAPTNTKFVGTLNGAMKVYVDSYASDSTPVLVGYKGASETDAAA
                     FYCPYVPLMSSGVVLDPATFEPVVGFLTRYGYVELTNTASSFGNAGDYLGEITVSSLS
                     FQ*"
                     /db_xref="UniRef100_K4F9L0"
                     /db_xref="A0A0F9QJK5_9ZZZZ"
                     /db_xref="K4F9L0_9CAUD"
     gene            complement(263829..264941)
                     /locus_tag="gwc1_scaffold_4_prodigal-single_411"
     CDS             complement(263829..264941)
                     /product="Uncharacterized protein n=1 Tax=Enterobacteria
                     phage vB_KleM-RaK2 RepID=H6X3Q0_9CAUD"
                     /codon_start=1
                     /transl_table=11
                     /translation="MLNAIRPLIDSGIINEDTRQAISEAWEARLAEAKETARSELREE
                     FSRRYNHDKSVMVEALDKLVTESLSGEIKEFAADKQALAEDRVKYKNFVRESGEKFNK
                     FLVSKLAEELKELRQDRSLIKEGAATLDKFVVSVLSEEISEFAKDKRDVVETKVRLVA
                     EGKKKLAEMQQKFITRSAKLVKESVTKNLHSEMSQLKEDIQIARENMFGRRLFEAFAS
                     EFTLTHLNENKEISKLRTALKVKDRQLAETVKKTIKATQIAESKEKEIRVIKESASRN
                     SALTELLKPLNKEKAAVMSELLENVSTGKLQSAYDKYLPAVLNNSGIRLSEKTTLNES
                     RSAVTGNKSVRSQANTENTDNSNDNVVELKRLAGLK*"
                     /db_xref="UniRef100_H6X3Q0"
                     /db_xref="A0A0F9QPC4_9ZZZZ"
                     /db_xref="H6X3Q0_9CAUD"
     gene            complement(265011..265664)
                     /locus_tag="gwc1_scaffold_4_prodigal-single_412"
     CDS             complement(265011..265664)
                     /product="Prohead core scaffolding protein and protease n
                     =1 Tax=Escherichia phage PBECO 4 RepID=L7TQE4_9VIRU"
                     /codon_start=1
                     /transl_table=11
                     /translation="MSKLVLNEYVNPTASKQLVFMEDSEDAFGNKEKCLHMKGIFIQG
                     GVKNANQRIYPVNEIKRAVNTIKEQLANNLPVLGEIDHPDDLKINLDRVSHAIVDMDM
                     DGPNGYGKLKILPTPMGNIIKSMIESGVKLGVSSRGSGNVNESTGHVSDFEIITVDIV
                     AQPSAPNAYPEAIYEGLLNMKHGHKAIELARELNEDKKVQQFLSKEIIRLINEMKLR*"
                     /db_xref="UniRef100_L7TQE4"
                     /db_xref="A0A0F9TS85_9ZZZZ"
                     /db_xref="L7TQE4_9VIRU"
     gene            complement(265674..266480)
                     /locus_tag="gwc1_scaffold_4_prodigal-single_413"
     CDS             complement(265674..266480)
                     /product="GF13792 n=1 Tax=Drosophila ananassae RepID
                     =B3MIN9_DROAN"
                     /codon_start=1
                     /transl_table=11
                     /translation="MSSKYEKLIDLIVSEDQEKARALFHEIVVEQSRKIYEDLVNQEE
                     ELDEADDDNSFVNDISNDEEHIAGDEEGISVNDGEDFADSEDTLDADGDVDGDEEGLQ
                     DRVMDLESAIDELKAEFDQLMAGEDTGDDSDGFGDTDELSDEDLGDSTDLDGTDLDDD
                     GDDGKFEESLVREYVEKVTAPNNKSEGSEVGSAGKSVSVNKRSNVAGKNDMGGTSSNI
                     ARGGSNEVPSGPKKPSNAYTKGEGSLIGKVENSPGANTKGYSDRARAKSE*"
                     /db_xref="UniRef100_B3MIN9"
                     /db_xref="B3MIN9_DROAN"
                     /db_xref="sepp:SEB_00253"
     gene            complement(266585..267094)
                     /locus_tag="gwc1_scaffold_4_prodigal-single_414"
     CDS             complement(266585..267094)
                     /product="hypothetical protein"
                     /codon_start=1
                     /transl_table=11
                     /translation="MTATEFVTNIRSFFDEHYDVLLADGVITQEQINIEKSKLFESSD
                     ELTRAKDFIEYHKQHSLKPIIGNTYTPLGVVIYGQWKTLELYTTNSPAILSKITAAND
                     YLITINNTAHRFPNNVNFNTSLGDTLFYNTPLEVAGITQFAILALLGEGWTLYRYVIT
                     DTGDRVLIK*"
     gene            complement(267099..267326)
                     /locus_tag="gwc1_scaffold_4_prodigal-single_415"
     CDS             complement(267099..267326)
                     /product="hypothetical protein"
                     /codon_start=1
                     /transl_table=11
                     /translation="MYIVEIFDKIPTGYSDEKEDNSVTKLSDVRKTRLSLAQINKLRL
                     LNDIRKLETEHKIKKVKTQYSAPAGDGGMGM*"
     gene            complement(267351..269045)
                     /locus_tag="gwc1_scaffold_4_prodigal-single_416"
     CDS             complement(267351..269045)
                     /product="Portal vertex protein of head n=1 Tax
                     =Cronobacter phage vB_CsaM_GAP32 RepID=K4F9K9_9CAUD"
                     /codon_start=1
                     /transl_table=11
                     /translation="MAGWKKYFKTVAVDNVSPISGKNSEYGTNHTNWQSTLPEIYIGH
                     PNRIERYSQLEQMDADSEINAALDILAEFCSQVNDKNNTAFDVVFKETPTDNEIKIIK
                     EQLVEWNAINEFNRRMFKIVRNVLKFGDQVLIRDPETFKLFWTEMSKVTKIIVNETNG
                     KEPEQYFIKDLGVNLQNLTATAITVSDTYSANPQLTGGGYVQSKQPYTGGGRFTHERN
                     EVAINAEHIVHCSLTEGLDAFWPFGNSVLENIFKVYKQKELLEDSIIIYRIQRAPERR
                     IFKIDVGNMPSHMAMAFVERVKNEIHQRRIPSQTGGGSSIVDSTYNTIGQNEDFFFPT
                     TADGRGSSVEVLPGGTNLGEITDLRFFTNKLFRGLRIPSSYLPTEAEDGQSTFNDGKA
                     TTALIQEWRFNQYCKRLQSRISSTFDHEFKMFMRWRGITIDNSLFEIKFPEPQNFAKY
                     RQAELDTTHISSYTQLEQIPYLSKRFLLKRYLGLTEEEMLENETMWAEEQTDGPQDSA
                     QGADLRSVGVTPGGIAGDLGNIDDLSSDDMGGAGMEDVAGEPPAAPGAPPSAPSPA*"
                     /db_xref="UniRef100_K4F9K9"
                     /db_xref="A0A0F9QJG2_9ZZZZ"
                     /db_xref="K4F9K9_9CAUD"
     gene            complement(269089..272778)
                     /locus_tag="gwc1_scaffold_4_prodigal-single_417"
     CDS             complement(269089..272778)
                     /product="Transglycosylase family protein n=1 Tax
                     =Desulfovibrio sp. U5L RepID=I2Q566_9DELT"
                     /codon_start=1
                     /transl_table=11
                     /translation="MANDDIDNGLDAAREETLQRILAANLALLSQAKGKNTTKGMSPE
                     EKALRAEMKRLMQTYEAEYVAKTKSTDLMKDLADAQTEALRMDKEFNKAKKKGHEDEE
                     KRGKEKKERDLAAIKGLQSFNNVVTNTISGLTGVISNFAGMNNSISSAASSLKVIPVV
                     GGMLSGVFGAVATAAEGSYKAFQQSASVGANFGGSIHGMIDGATKAGLTFDQFSGIIA
                     RNGQSLALLGGSSTEGAKRLSTLGKEIRLSGVSDQLNRLGYGTEEINEAMAVYSGRLA
                     LTGHLQGATNKDLVSGTGNYLKNLDALSKLTGLSKKDLQSKQEEMMRDSQMRVAMSKL
                     NKEDAEGLRATMTRVPAAFSGLKEIAATGVATTEEGRKIYGAMPKTAAAAAKMNKEME
                     ETGHIAAETRAAFEQQMIDEAGEFSKSSFGAIAGDYLVDSYGNIVVAAHDLAAMSNKS
                     IEQKKAELDAADKEAKLKKDGLDPAAMEKYKQTIAGVSNEFTKLLASGTLLKDMMTVF
                     GHLTGIIKDYVAPVFKFLAEHTTVATVIMVSVAAVATALGAAMTFAAYATTKNAIAQS
                     VSGTSIKSLGTIFKGLFGVVGNLGKLFMTVIRFAGPIALAAAAVYTLYQAVSYLAEKF
                     TESGWSISDVFESLGDTFKSFMITLNDVATSMLSILPPMFGGISKEEKASRLKLSEER
                     RKELEDRKKERTTRVAATKEVRAAEKADALAKEKSADSEEDITKRKKEAAEEQLTPKD
                     PTGERINIFQEEKNDELRKTRLALEAEKEKELAEATKSKGQQVYETSTTAARTPANKE
                     FNDEYKKQYATKETNRKQEKVAKSKLDAASGSMSNAEYNTEYKKQYETQASNKTQEKR
                     GEAKLAELHKDTIQPQQQASNKNVSTGKITKSGKDASFNMANYLQSTALIESGGKANA
                     KAETSSASGLFQFTESTWKENVKAMGKSYSLDDRFDPAKATEVAEYFTQQQKNHLEKS
                     TGKNDINSTDMYLAHFLGAGGAAKFINALSNDPSAPATAGASKSQIDANASIFYADPK
                     NKEGIRSLSEVYGLMQKKMGNAESALATGKWGKYDIPDVVASIGTVTKDGKPTDNPQA
                     NGGGVFNGPKAGYNVTLHGQETVLPGAVNTDILTKGMNSLAGLLMPQNKPAGQEKSTS
                     TFMSDMILSITKKQEDAQLATKLAPTPGTVPGAAKDISAKMADQESSSEERGLTGKLI
                     AQIERLVALTEEQNRHQRTIATNTA*"
                     /db_xref="UniRef100_I2Q566"
                     /db_xref="I2Q566_9DELT"
                     /db_xref="phl:KKY_1753"
     gene            272858..273715
                     /locus_tag="gwc1_scaffold_4_prodigal-single_418"
     CDS             272858..273715
                     /product="Uncharacterized protein n=1 Tax=Cronobacter
                     phage vB_CsaM_GAP32 RepID=K4F6V0_9CAUD"
                     /codon_start=1
                     /transl_table=11
                     /translation="MTQQSLTSTPNPLSMYFRQPKLYIKLPSKGNFYPPTALEKTESG
                     DYAVYAMTAIDELMFKTPDALMNGQSTVSVIKSCVPAIKDPWKMPTVDLDAILLAIRV
                     ATYGEGMEIRQSCPKCNHLNEFNLNLIGYLDKLNAFEFNSVIQHDPLTINIRPYTYKE
                     MTDTQIRTLEEQKILTIVNDKEMSDDEKVQLFGQSLDKLTVFTVDVIAKCISSIVTPD
                     TTVTDPAMITEFIKNSPSEVFNKISKHVNTMQELLSLKATDLQCEECKHVWSSEISMD
                     QTNFFGKGS*"
                     /db_xref="UniRef100_K4F6V0"
                     /db_xref="A0A0F9PI50_9ZZZZ"
                     /db_xref="K4F6V0_9CAUD"
     gene            273796..273927
                     /locus_tag="gwc1_scaffold_4_prodigal-single_419"
     CDS             273796..273927
                     /product="hypothetical protein"
                     /codon_start=1
                     /transl_table=11
                     /translation="MCWYMRGMSYNEALHLDVSERNAINEIINDNLETTKRTKLPFF*"
     gene            273938..274783
                     /locus_tag="gwc1_scaffold_4_prodigal-single_420"
     CDS             273938..274783
                     /product="Uncharacterized protein n=1 Tax=Cronobacter
                     phage vB_CsaM_GAP32 RepID=K4F6V0_9CAUD"
                     /codon_start=1
                     /transl_table=11
                     /translation="MSEQNPLSKHFRQPVLHIKLPSNGKYWPTGSINLPVTGELPIYP
                     LSAKDEIMLKSPDALLNGAGVVSAIQSCVPNISDAWSMPSIDTDAILIAMRIASFGNS
                     LPVDATCLHCDTRQSFAINLNTVAGSIPAATSTFDEVFTVDGLRIKFKPLTYFKTNTA
                     SLIAFEQGKMASIAADESLPLDDRKKHYSHHLNTLIDLNIQTFADSTEYILTEDGIRV
                     TQPAFLLEFYQSIPRKLVSEIREIYETLLNNSSLQPVTVTCEHEDCGKDFKIRLTFDY
                     SNFFD*"
                     /db_xref="UniRef100_K4F6V0"
                     /db_xref="A0A0F9PI50_9ZZZZ"
                     /db_xref="K4F6V0_9CAUD"
     gene            274795..275007
                     /locus_tag="gwc1_scaffold_4_prodigal-single_421"
     CDS             274795..275007
                     /product="Uncharacterized protein {ECO:0000313|EMBL
                     :KKN00702.1};  TaxID=412755 species="unclassified
                     sequences; metagenomes; ecological metagenomes.;"
                     source="marine sediment metagenome.;""
                     /codon_start=1
                     /transl_table=11
                     /translation="LDHDAIHKYIESLENEAKALKTELLNMCWFMRGGITYDEAMLLS
                     NEDRKIINDITKANIETVKKTGLPLL*"
                     /db_xref="A0A0F9MMU1_9ZZZZ"
     gene            complement(275719..275916)
                     /locus_tag="gwc1_scaffold_4_prodigal-single_422"
     CDS             complement(275719..275916)
                     /product="hypothetical protein n=1 Tax=Nitrospina sp.
                     AB-629-B18 RepID=UPI000362650C"
                     /codon_start=1
                     /transl_table=11
                     /translation="MNDVTSTHQAILEAIRVYMAEHEKFETQGIKASSARARAALGDL
                     GKLSKLRRAEIQEKKNQMSVK*"
                     /db_xref="UniRef100_UPI000362650C"
                     /db_xref="M1YG91_NITG3"
                     /db_xref="scc:Spico_0388"
                     /db_xref="UPI000362650C"
     gene            complement(275962..277734)
                     /locus_tag="gwc1_scaffold_4_prodigal-single_423"
     CDS             complement(275962..277734)
                     /product="Recombination endonuclease subunit n=1 Tax
                     =Cronobacter phage vB_CsaM_GAP32 RepID=K4F9K8_9CAUD"
                     /codon_start=1
                     /transl_table=11
                     /translation="MTFKIKTLTLKNFLSIGAVTQAIDFDRTDITLVLGENLDLGGDG
                     SGSRNGTGKTSALNGLSYALYGSALTNIKKDNLVNRTNGKNMLVTVEFEKDNTVYRIE
                     RGRKPNVMRFWVGDSEQELDNDAQGDSRETQRAIEHMIGMSHDMFKHVVALNTYTEPF
                     LSLKANDQRTIIEQLLGITLLSEKADALKEIVKETKDAIQQEEYRIKAVGDANKRIED
                     QIASLKRKQVTWKEKQDSDVVSLQVALDELLTLDIDAELAAHKQVVLYQQRKRDATEL
                     SMAISREKVQRDKETTAVTRLDKELALLLNHQCHSCGQKLHDDTHTHLLQSKQELLTT
                     ALASIAEHNKSIASLELALAELGPDEQCPTVFYSKEEDAILHRGTIENISQQITSVTS
                     AHDLYEEQINEMVETALEEICFKKINELTTLKEHQEFLLKLLTNKDSFVRKRIIDQNL
                     GYLNARLSQYLDRIGLPHQVIFQNDLTVSISELGRDLDFDNLSRGERTRLILSLSWAF
                     RDVWEASWQPINLLFVDELIDSGLDSAGVESALAILKKMARDNHKSIWLVSHKDELVS
                     RVNNILSVVKENGFSSFAFGVEIN*"
                     /db_xref="UniRef100_K4F9K8"
                     /db_xref="A0A0F9FQ34_9ZZZZ"
                     /db_xref="abaz:P795_18155"
                     /db_xref="K4F9K8_9CAUD"
     gene            complement(277749..278765)
                     /locus_tag="gwc1_scaffold_4_prodigal-single_424"
     CDS             complement(277749..278765)
                     /product="Endonuclease subunit n=1 Tax=Escherichia phage
                     PBECO 4 RepID=L7TJQ6_9VIRU"
                     /codon_start=1
                     /transl_table=11
                     /translation="MSNLFKKSCLFGDLHLGLKSNSSVHLNDCWNYIQWLTETAKKEG
                     CDTCFFLGDFHNNRASINIVTLNYSIKCLEHLSKNFERVFFIPGNHDLFYRDKRDVQS
                     AEWAKHIPNIIIVNDFFQDENVSIVPWLVKDEHSRLRKIKADYMFGHFELPHFYMNAM
                     VQMPDHGEIQREHLEHIGHVFSGHFHKRQTNKNISYIGNCFPHSYADAGDDARGCVTL
                     EWGSAPVYHTWAEQPRYRVHKLSDVLTDPEKILLPGMHTRVNLDIDISYEEANFIKET
                     FVTTYNLREIALIPAKTSDVSQYDNVGQIQFESVDQIVSASINGLDTSTYDPKMLLEI
                     YRSI*"
                     /db_xref="UniRef100_L7TJQ6"
                     /db_xref="L7TJQ6_9CAUD"
                     /db_xref="L7TJQ6_9VIRU"
     gene            complement(278837..280492)
                     /locus_tag="gwc1_scaffold_4_prodigal-single_425"
     CDS             complement(278837..280492)
                     /product="Putative homing endonuclease n=1 Tax
                     =Enterobacteria phage vB_KleM-RaK2 RepID=H6X3U1_9CAUD"
                     /codon_start=1
                     /transl_table=11
                     /translation="MLTPHTQDKIAVATVMVTASSELVAKKYLTIVDLQKSVLWLDIQ
                     PYVLLGINNPRQLLYHYTTALAAIPTCTCGENLAWHSDRREYRKYCSKRCTARATVVE
                     KKKHNLSTIGVEWHSQTTDWAAKVKQTSLRRFGVDHYSKTVDHTARVKETSIRKYGVE
                     SAAQSKEVKDKVAAYFITKYGVSNPFLSEGILSKIRATNQQQFGVDNQKQAHYSTEFK
                     QVLADSTQLDELCKTMTVLEIAKKYNVSTNPVYSAIKDAGILLTKKSQSNLEIDVHQF
                     IQTLYNGLCITNDRSILKTKQLDLFFPDIKLAIECNGSYWHSELNGRTKFYHSQKSTE
                     CAKQNIQLIHIWEHHWTNRTDVVKSMLTSVFNCATRIFARKCTGKRITKSEADIFLNK
                     NHLHGCTSAATACYGLFLNNELLAVMTFAKCRFGKTAEWELIRFANKINHTVVGGASK
                     LFSMFVVEYAPASIVSYSDISNTRGNMYQKLGFVFSHQSNPNYFYTHDYCTFYSRQKF
                     QKHKLKKQLSTFDAHLSEWQNMQNNKWDRIWDCGNKVFIWVAV*"
                     /db_xref="UniRef100_H6X3U1"
                     /db_xref="H6X3U1_9CAUD"
                     /db_xref="cgu:WA5_1708"
     gene            complement(280431..282269)
                     /locus_tag="gwc1_scaffold_4_prodigal-single_426"
     CDS             complement(280431..282269)
                     /product="Sigma factor for late transcription n=1 Tax
                     =Cronobacter phage vB_CsaM_GAP32 RepID=K4F6U7_9CAUD"
                     /codon_start=1
                     /transl_table=11
                     /translation="MARKTVNYLNNKDILKEIHKSKSSYCSFDNSSSSYDIILSSTID
                     LVSHIDQAKQNKAERLTKDAVEQHAAGGVKVKADDVAVSVDDIKTEDLVFRVMTWEHI
                     PLAESVSKGKKFNSNELFEPVTEYDSIDDIIEITKPAKYTKVNFPPFCHYKLDENNNP
                     VCIGRSHWTGNSADGQFSKEHGQVTNTLATMYMKLCERYATRSNWRGYCVDPRTTALT
                     QRGWLSVDQITEQDTILSYTNGMLTWSSIKSIYRGEFDGSMFHLRGRGIDALVTPEHK
                     FVTQSGLIKVDDLTDSDRIVTMGIAEKGNSTEIHNAPFVTLAGWMVMFGQCTISASSN
                     KLVSLRIRPDLTDRVRACLTELSYSFSESIVTGSGKLTDFLLSEASSSKLVELFPGKN
                     LTMEFISTLTTSQRMLLINVMCNGTQKLTHKNIDVINMFQALCAVTGVKTKAVASFKH
                     TPLDKLSSHHTVIISPTADSTVRCSDINFYGGKGTNQTRADGTTRLNEPTILYKGQVW
                     CPETEFGCFVAKRNGMVYITGNTYNDEMRSQALLQLAQIGLQFDESKSQNPFAYYTAV
                     ITNSFTRVLNIEKKNQNIRDDILEMNNVNPSYTRQNSCSNSDGDSE*"
                     /db_xref="UniRef100_K4F6U7"
                     /db_xref="A0A0F9UX53_9ZZZZ"
                     /db_xref="K4F6U7_9CAUD"
     gene            282396..283337
                     /locus_tag="gwc1_scaffold_4_prodigal-single_427"
     CDS             282396..283337
                     /product="hypothetical protein"
                     /codon_start=1
                     /transl_table=11
                     /translation="MGLFDGTFTSLSNAASAFQDVAPLQTVVSGISSVNQQINTAVMG
                     VNGIPGQVGASVSNSTSFLGNAASAALGAIAAAGTQSLVNEAWQVLSDAIDPASARIS
                     SSGASASANAGKATVYRFTSAGAGGANGLGGMGGGATPSWAVTITGPAVGGVGKVTFP
                     YLPSVTSSFKANYSAQRLTHNNYGSYAYESSEVSEIQITGDFSVQTDAEAAALMGAVA
                     FFRAATKMFYGADGNAGCPPPLVKLNGYNGYFNNVLCAVTNFSHSLPPEVDYAGSAEK
                     LPTLSSLTVTLQPVYSRQYVASSFSHAAVAGGNSDFI*"
     gene            283339..283647
                     /locus_tag="gwc1_scaffold_4_prodigal-single_428"
     CDS             283339..283647
                     /product="Uncharacterized protein n=1 Tax=Cronobacter
                     phage vB_CsaM_GAP32 RepID=K4F633_9CAUD"
                     /codon_start=1
                     /transl_table=11
                     /translation="MANNPYFSPQSMYYNTTTSGVFLDVATLRDIPKDQTDNVFTIDA
                     TYNLRPDLLSFDLYGTSALWWVFAMRNPDTLKDPLFDFRTGTVIYIPSKYNISQRLGI
                     *"
                     /db_xref="UniRef100_K4F633"
                     /db_xref="A0A0F9RNT5_9ZZZZ"
                     /db_xref="K4F633_9CAUD"
     gene            283649..285370
                     /locus_tag="gwc1_scaffold_4_prodigal-single_429"
     CDS             283649..285370
                     /product="hypothetical protein"
                     /codon_start=1
                     /transl_table=11
                     /translation="MSENILHNYATYTYSLALAIISPGQFNGLPSPCMEGNVIAASAG
                     RYPKGRDGAFAGTDFFFEDTKIETIIACNAQTKMSNVVKMEFKIVEPMGMTFFNRLIT
                     AAMARGTTYLECPYLMEVCFFGYPGQSTSPTKIPSTKYIAVKIVKCDLQVSAKGAEYT
                     ITAVPYNYSSMTQTIGTIPYNYNIQGETVDDIFKPADSHLRNSFTKAMNDYYSLMVEK
                     EHATMTESIEFDIPGEIKSSKIVESAEMPITMISIDKDYTGNQPPAQSMVKTFPANKG
                     TSIVNFLSLVIRNSDYIKKQALDFDEKTGPHGKSGGVIKWFKVAPNTVLTVTDPAQGR
                     ISRKTIYKVILYDMYNTVHPTMPVAAGAPISKEYNYIFTGKNKDILDFNIQLNSLFYQ
                     SLAAFPKGARPTTPWNKLVDTHEKDHNMNSQPAIISMIQENLGTIGLPKMVEQFTTRV
                     TSNINNKRERVIEDFTKTIMEGPGADLVQLDLKIVGDPDFIKQDDIYHKAGDGAGDSV
                     PMNTSEVFVKVSFKSPVDYNQGSGMADAGSASEFNGTYRVISVENIFSGGKFEQVLKL
                     VRVFLPK*"
     gene            285384..287051
                     /locus_tag="gwc1_scaffold_4_prodigal-single_430"
     CDS             285384..287051
                     /product="Uncharacterized protein {ECO:0000313|EMBL
                     :KKM70014.1};  TaxID=412755 species="unclassified
                     sequences; metagenomes; ecological metagenomes.;"
                     source="marine sediment metagenome.;""
                     /codon_start=1
                     /transl_table=11
                     /translation="MPLDRLHGSATEKYDYDEARRSLTGNPQPVHGVFIGIVKNNIDS
                     ARRGRLQVYIPDLGGPPDESVSWRTVNHAGPFAGSTGFEKVQPTNTHPQVPHTYGMWF
                     AAPDIDNLVLVTFINGDANRGYWFACVPSTLSHWMVPAMGSTLDAYKEPGTEDGVSAV
                     QYPVCEHNPALPAVNAYSTFPKNKKPVHKVQWKILYSQGLETDSVRGTISSSSHRESP
                     SRVTGLSTPGRPDPDRSGKKPYDKQINTRKGGHTFVLDDGDTAGFDQMIRLRSAGGHQ
                     LMLNDKHEILYVANSAGTAWLEFDTTGKIHLYGKDSISLRTEKDFNFHADADINIHSY
                     KTISVYAKDAIKMESKLIQLHATEKLHEWGKKVEIGSGTIMDIHAVDLLNQKSKVIKI
                     NASELFHQFGQKVELKSGTDFDIQAINQLNQKAETIQIGASVQLTMSGPTVGMSASGN
                     INAHATGTVNILGGSALVLKGAMTYINSTTPPSVAAATPPQVTTPTPPVVVVPVIIPQ
                     IPQGETVKTGKIWKHTSKLNSIVKIMPTHEPSDSVHTTRVSGAPGPS*"
                     /db_xref="A0A0F9JJH2_9ZZZZ"
     gene            287067..287435
                     /locus_tag="gwc1_scaffold_4_prodigal-single_431"
     CDS             287067..287435
                     /product="Uncharacterized protein n=1 Tax=Enterobacteria
                     phage vB_KleM-RaK2 RepID=H6X3M9_9CAUD"
                     /codon_start=1
                     /transl_table=11
                     /translation="MAIYKGFSSINKRGKYHLTDFALVRQDLYNHLYTKKGERIMNPN
                     FGCIIWNLLYEPLTDQVKDAIVENLKEIVALDPRISADSIIVSEYEHGIMVQLEIRYL
                     QTNEVARMQVEFDQQKTPTF*"
                     /db_xref="UniRef100_H6X3M9"
                     /db_xref="A0A0F9S7G6_9ZZZZ"
                     /db_xref="H6X3M9_9CAUD"
     gene            287466..290867
                     /locus_tag="gwc1_scaffold_4_prodigal-single_432"
     CDS             287466..290867
                     /product="Uncharacterized protein n=1 Tax=Escherichia
                     phage PBECO 4 RepID=L7TIL2_9VIRU"
                     /codon_start=1
                     /transl_table=11
                     /translation="MARTNTLVAEDWKKVYQTFKDADFQSYDFETLRKSMIDYLRLYY
                     PEDFNDFIESSEYVALVDLIAYLGQSLAFRTDLNARENFLDTAERRDSILKLARLIDY
                     SPKRAVPASGYLKIDTVSTTETIKDSTGINITNMSIQWNDPTNDNWMEQLTLVLNSAL
                     INSQMIGKSGNSQVINGIKTDEYTINLNTTQLPVFKFGATVGGNQLTFEAVSASSAGA
                     ANVYEIPPRPTNLFNMLYRNDNNGNSSINTGFFLYFKQGNLQTSEFTLKDSLANRVLH
                     VNSSDINNDDVWIYRLSGDKQTQTAWKKVPAIAGVNITYNKETERNIFQVVTRADDQI
                     DVVFGDGSFSNIPQGDFVAYYRTSENVDYKIISSELQNIHFRINYTSRLGRDEILTLT
                     ASLHYTVANARAKEDIESIRTRAPQRYYTQNRMITGEDYNLFPYSNFASILKVKATNR
                     TSSGISRFLDVTDVTGKYSSTSIFADDGILYKNQFVKRFAFTFNSFVDVYKTIYSNLI
                     TILQSRELKHFYYDIYKNYKSPEDPLVLYYQITDCAWHISNLLNNGATGYFTNSTQGI
                     WQLGYVTSTKAKYLKVGSIVKFRAPPGFFFDNHNDLVSGTPVYDNERLYLYASIVSVV
                     GDGTNGGAGNFTDGSGPVTINVKIPSGAIVDQIYPVLKNDLTSDEILQLITNYVTEYK
                     NFGLAYNPKLQQWESISAENLDLDSDFSLTNYGDKSSLNLDCSWIIAFKFTGAEYVVY
                     YRGTDFIFESKDQVKFYFDEKIKVFDSKSSRTVYDQVVLLKSNSKPDSTDAMDSSVVW
                     FVHKNIVEADGYELTNKILLTYPDTNSDNIPDNPDIFDIVVSPANVPTKKLVFQQQVI
                     RSDSFIEYSPIDYNSVVVRFTSKAEIEDVVLLYNIGQLFYVLPENKFYVLDNPAGSRI
                     VVEATGYVAFAGRDMLLFQYKHNSPNYRRIDPSPNNIIDIYILTKTYNDSYTAWIQDT
                     TNTVALPAAPTSEDLELEFAELQKYKAVSDATILNSVKFKPLFGDKAHPSLQAFFKIV
                     KNTNVIISDNEVKSRVITAMNTYFSAEFRDFGESFFFSDLSAYLHTAVSPILSSIILV
                     PKAAEGVFGSLYQINTAPDEILVNAATVDDIEIISSITLAQLTQG*"
                     /db_xref="UniRef100_L7TIL2"
                     /db_xref="A0A0F9UA99_9ZZZZ"
                     /db_xref="scl:sce2098"
                     /db_xref="L7TIL2_9VIRU"
     gene            290911..304320
                     /locus_tag="gwc1_scaffold_4_prodigal-single_433"
     CDS             290911..304320
                     /product="Uncharacterized protein n=1 Tax=Escherichia
                     phage PBECO 4 RepID=L7TM41_9VIRU"
                     /codon_start=1
                     /transl_table=11
                     /translation="MAFKTIDFLPDIFKSEANKKFLGATLDQVVSQPEFTKVNGYIGR
                     KLAPTYKSSDNYLLEDTKDRANYQLEPGLVISDNNNNIYSFTSYTDLIGKISFYGGIV
                     NDHSRLFSSNYYSYGDIFDLDKLVNFSQYYWMPNGPPIIDIFASGTTLVDTFNITHAS
                     NNLYVNNKIGSPNTNIVVARGGNYTFTVDPDVNGKLWIQTNSSPTGIIYNYPNQSSRQ
                     VYGITNNGAPYGEITFSVPNVTDQQFYENLADAGVVDYATSVPFVDINNHLLSTFNEK
                     WIGFDGVTTALHGKHLIFVNHNDLYDKNDLWKSYSLYDNGVYEDLTFADEQESVLFSN
                     RGNIWRISLVPINNGADYVIRLTQLDVFEPRTKLSVLNGQQNAGKAFYKDSSGYIAEV
                     PLITAPLSSLYYVYSDNDTLISGKIIIVAPDLTEIDVERDILGQSNYTSPNDVAFSNG
                     MRIRFSSTVIPASYENEIFYVEQVGKGIRLINEKSLFVTESLTDRDVGTVPLDIFSFD
                     ADLYDEAYNSAKIPDFITINRSSIDGNSWSRSNRWIHKNVIEQAARFNNESPILDQDF
                     RALRPIIEFDPDILLFNHGREIKGQVDILDLTTVTDAFNSMSGAITFNHFGITLKTGT
                     RIIFAADVDPAVRNKIYTVHLVVDDNLTKIQLIPDADVLLPYHSIVPMQGVNKGKTYW
                     YNGTIWIESQRKTATNQAPRFDILDNQGMSFGNDAVYPGTTFNGNTLFGYAKATTTLR
                     DPVLGFAIKYKNISNIGDLEFTNYFDVGTFDYFTTLVRSDKRTARTSTGNINKITNRA
                     TLRNSSMWEIVAEKSKQHQIFTYAYTQYSKFQVDIRPNSLVSHVDLRVYVNSVLLPSA
                     LYVFNDTNENMMFVDVNYDFIEGDKIDILIHSREVSSTAYYEVPRNLDLNSKNSAFDS
                     LTLGQLRNHLTTVATVTTGFLGDKLGANNLRDLHYSISGGDILLQQSPVIYSQLFLLD
                     PVLNFVDSVEHAQKEYAKFKYKFLDAALSLQMESIPSPVQAVDMLLTELNIIKNNSFP
                     WYYSDMLPYESSFATTLSYVILNSEITDYEMSAEFDKNKLSNKSVLVYYNGVQLIHER
                     DYIFREGFPILRLLVETQVDDTLQIVEYSNTDGCYVPETPTKLGVFPRFVPEIRLDDT
                     FSVPQRVIIGHDGSVTIAFNDYRDDLLLELEKRIYNNLKVTYNTDFFNIASVVPGKFR
                     TTDYSKTEFDKILSRLFLKWVGNNRIDFSTNSYFTGTDPWSWNHSGNTDKITDEFLPG
                     FWRGIYHYFYDTDTPHITPWEMLGLTVKPDWWETQYGPAPYTGGNLVMWRDLEKGLIV
                     DGPAAGIVPEFARPGLLRVIPVDENGRLKPPSEFIMKSYDPTNFSTNFVFGDRGPVEA
                     AWRRSSDYPFALQIALALAKPAQYMGNCLNISNFTYNARLGQLLTARREVLSPSVIEI
                     NGEIVNGVVTRNAGYLNWIVDWTKLLGIDGPLKVRTVLDKVDVRLGYKLAGFTDHRYL
                     EVYAEQSSPTSLRESIVVPNESYKIYLHKSPPVIKATYSAVIVEKSSNGYSVKGYDVM
                     HPYFTILPSIINSRNNKISVINEVGTIYSEFEDREVDFPYGTEFTTKQQVVDFLTSYQ
                     RYLQKNGFVFETWNPDLECLKDWTLSVKEFLTWSQQGWNTNDLIVLSPFAEQLTFKSG
                     NYFVDEVKNQNNRSKVLDQNFMPIKAANFSIVRDDDVFTLTAPNQTIAYAELHLVQFE
                     HAIVFDNETLFKDVIYKPESGNRQFRLKLVGSKTSNWTGRLSPGGFIYNDAYVPSWQP
                     STDYKKGELVEHKSVYYVSPVNIIAQDQFDFTQWQYVDKKTLKSGLLQNFSLHAQKFE
                     EFYDIDTIGLSESVNVFAKGVIGFRPRQYLSDLGLDSTTQLKFYQGFIRDKGTVSSLE
                     AMKSATFNNLANEVTVYEEWALRMGDYGGVDHNQFFEIALDKGKYSTDPVTLELLNDT
                     DTEQSLVIGVKKKHLYKQPTVFNKNFVQTRSRESVLENDLLTAGYVNIDDIDITIFDL
                     TNYIELNSKLATLGSGTKIWIAKDFTRNWNVFRVNETENQAISIKYIDDLTATVTTEY
                     PHGLVVGEVFAFKGLAATVDSFYRVEKINSIYDVTVLFLMDIAELKNAGVTGETGVPT
                     GEVVGRAILYRLSSLRYAYLSDITDTTLLHNWKTIDKVWVDNADSSGNWGVLKKNEPF
                     VTVDSLLPTNHSGEDNFGSCVCADKDAKEYYAVGQPVTNNFAGIVSIYGKDIFGQTVL
                     MQQLSPINPDTLGFGYSIDISKQYVVIGAPASSNNIGHVYVFRKDVGASLVFTQLLTI
                     SDADARFGTSVTISNDNQWIYVGAPGINKVFCYSSRYIKSDAHYIQTVDSVVNYTLDE
                     VYHPESVTLYNSVNNLVLPSEYSIVGDQLVFLNNPSTSQFRLDSGPYYELNSTLTESV
                     SPGSQFGTAVKTTDDGSQLVVGAPYSTEVIDGTQYTTAGSAYLYSRTVSEFVANGVDN
                     AFTVLTGNVDSVLVDNERYNVNSQYTVTGNVVSLNSAATVNSIVRVDLRDITLIKKLL
                     PSVTAVNATFGMSVDMSNNGSVIVVGAPYYTESTYHSGMVTRFVNIGLEYGIVTATAT
                     PSISIGQSLFINNNEVISTGITLATFVTDINDAAIPGVTASTADGHLSITVTGVRTTA
                     SIMPGYGSLFSDFAFDLVKETQRLLHPGRDHGNTQQFGMLVKYDNTSRSLAISSQFAS
                     LTTKATIDSGTTLFDNRMTEFYDSVTHSGVVYTYELLVDSRRTSTHPDRYCFIQELVD
                     PGIKPYDRFGHGLSFVNNTVIVGSPGSDDPAPFDAENDNHSIRTDIGKVYFFKNENNT
                     PGWEKFRSQAVKVDISCINRAFIYSKKTNEIIANLDFIDPVKGKLLGVVNEDIDFRTT
                     TDPARYNVGTDVSLAINSSYRWGAEQVGKVWWDLSSVRFVEYEQGSLLYRTVNWGRMF
                     PGSVVSVYEWIESDVTPEEHVAQLRHGTPKYPSNEGYAVSHYVDKTTDLIKNKYYFWV
                     KNKETVSPSKAKSIVNVTQYLTNPRGAGIPYAAFVASNSVALYGVTNLLADSDIILHI
                     EYSKFVNSEKIPVHSEYEFIQEGNPDFVFPEKFVNKVFDSLIGFDRLGRLVPDPTILE
                     TQRYGLGIRPTQTIFKDRFAASKVVVSFVNATCLLYPIAIQTDISALYQASPLPAETE
                     YDLKVMNNEELSYVDLLKHPDGTRILIVVDSNHGNQWAISTLTDHSTLSLLRKQIYNT
                     TDYWSLVDWYAPGYDPTTKFTYTVESEKNVDMLQLVPEDVIFVKNSNKGGFLIYKIDS
                     NLTKTLVGIQNGTIQLSSALYTVGVTGVGFDTSLWSQENYDPNNASQYRIILETLRDS
                     IFTKSLQKHQHEMLFELVYYVMYEQKDIDWLFKSSFVSVVHKLRKLDQYPSFTHDNQD
                     YYLQYINEVKPYRTKVREYLVNYSGLDYFRSGLTDFDLPPYYDTDVDVFRSPSGELVK
                     DATLLTTRPDFAAWNANHAYKVDSIAIVSTVPGFEVPPTVVVSGGGGSGCTCTAVINF
                     YTGDLIEVIVDNPGSGYTSTPTVTVNGAGGSAVLYAILSNRMVRTINETVSFDRCSYE
                     STLIEWKPYRPAAGAVPAEEHTYYVGDKVYYNNVVYEALETVVNATTFSISKYKQVDA
                     ATLNINDKIVAYYEPVAPSNPKQLDKLLTGISYTGVEVTGLPFSEGADTGVDSPLTDY
                     KVTYVGIAREGDTRMMTESGNIVMVTPASVLFGRNRLIAATGEFVVTFSRAKLKEELI
                     AVPSSFIATGNKATFVIGREILIANGTVMSQESDIIGVAGATASVITHNARERYLVVR
                     LLTGLLHSGISQPLVDTNNVITVGTLATTVERVTTKVDSVISSKFTDLVDIDLTYEGS
                     NAGPNYVVGSEVVQLGSNAVGVVFSHNSVDSVVGLRIRTGTFVSGVGNYITDGVTTVG
                     TTSITVTNSDYSNLELVLDDDIVVDGGGFIDVHHSHAPEELLPGQTFDSLAISVFTRI
                     PAGTFMGYRLFKDLNGNMSFKRISASNTTSLSADLLVTDKVIHVTDASRLPEPDAAKG
                     IPGELYIDGELIVYYERDVVNNTLSRIRRHVGGTGSPLIHAASTKVTDSSVHQSIPGA
                     IGLDGTHRIWLELSHVGTDLVTGAGLAAASTYSAQFIRNELAYDPGGYVVTNTAFDLT
                     GTVAVPARGYRAISTSASFVLDGTWNNLRNLLVATESAAFDLTGTALAITEFSDVIAT
                     PGDFAVAASNIEFRYFNLVSDSMPVSVVGTNVGITTVRLNTTDSGVYTLIGTAIGATE
                     QSDIIAISSEFAVIGADVVLRQFKEVTVGGTYTLVGANVGTVLYRETTESGSIAITGT
                     QIVIAVGHVETAENADMYVIGTDVGYSRLYSNTAISAEMITTGTDVPLRYFSLRGDPE
                     VHNLIGAEIEYRYFNTNALTSPFVVTGNNAPINILQVADSANYAISGNLVPISRTMVT
                     APLEIAVIFSSVFFING*"
                     /db_xref="UniRef100_L7TM41"
                     /db_xref="A0A0F9RNS7_9ZZZZ"
                     /db_xref="gur:Gura_3048"
                     /db_xref="L7TM41_9VIRU"
     gene            304333..304497
                     /locus_tag="gwc1_scaffold_4_prodigal-single_434"
     CDS             304333..304497
                     /product="hypothetical protein"
                     /codon_start=1
                     /transl_table=11
                     /translation="MNNTEVINNTMNKELPQPAEQPPKKPNEDSGFYIHAMVKISDPE
                     SGEVFIEKRA*"
     gene            304501..305112
                     /locus_tag="gwc1_scaffold_4_prodigal-single_435"
     CDS             304501..305112
                     /product="Uncharacterized protein {ECO:0000313|EMBL
                     :KKM20406.1};  TaxID=412755 species="unclassified
                     sequences; metagenomes; ecological metagenomes.;"
                     source="marine sediment metagenome.;""
                     /codon_start=1
                     /transl_table=11
                     /translation="MQATANLNIEGFLKIFDPVTKEILVDKRNAIHYENISEAMAYSL
                     GHKDTQYITELHLGNGGTSVDPTGVITYLPTNTNSQNSDLYNPTYYKIVDNTNVANTD
                     ALRNKVEVRHIPGELFTDILITCLLDYGEPRDQAAFDNSQNLDSSYVFDELGIKGWSP
                     LGEGKGKLLTHVVFHPFQKALNRLIEIEYTIRIQSVTNLTSRL*"
                     /db_xref="A0A0F9HY94_9ZZZZ"
     gene            305153..306643
                     /locus_tag="gwc1_scaffold_4_prodigal-single_436"
     CDS             305153..306643
                     /product="Putative uncharacterized protein n=1 Tax
                     =Commensalibacter intestini A911 RepID=G6F3I4_9PROT"
                     /codon_start=1
                     /transl_table=11
                     /translation="MAYNINLTNGATLVTLADGTTDTTYSSLTLIGKNFAGYGEFLNE
                     NFVKLLENFAHSTAPSNPMAGQLWWDSSTGVKTMKVYTGSVWKSVGGSTASSAAPTTP
                     LLGDTWWDTVSGQLKVWDGSAWVIVGPAFTAAQGQSGAIAEAIVDNNNNSHVIVKFYV
                     SNVVVAVLSKDAAFTLGGSTLSGFTTINPGFTLSANSNYLYNGDSYNSLRLGGVLASE
                     YMRLTVASTLTQKLTVNTDDGISIGNPSNVDINIVAGDLIIKNRAANKNIVLSVMSQG
                     VQTEVFKIDGTTGKALVYSDPSTNFGIATKQYVDNSISGPSALALARGGSNTITGVIL
                     PDGNNTRNFGSSAARYATVYATTFNGVSTSAQYADLAERFAADKEYSPGTVVELGGAE
                     EITAVNDALSERVFGVISTKAAYLMNAGAGSDRTHPAVAVQGRVPVNVVGKVTKGDRL
                     VSAGNGLAKAACSAADITPFNVIGRALEDKTTNGEGTVEAVVRLNS*"
                     /db_xref="UniRef100_G6F3I4"
                     /db_xref="A0A0F9N3L4_9ZZZZ"
                     /db_xref="G6F3I4_9PROT"
     gene            306654..307625
                     /locus_tag="gwc1_scaffold_4_prodigal-single_437"
     CDS             306654..307625
                     /product="Uncharacterized protein {ECO:0000313|EMBL
                     :KKM97890.1}; Flags: Fragment;;  TaxID=412755
                     species="unclassified sequences; metagenomes; ecological
                     metagenomes.;" source="marine sediment metagenome.;""
                     /codon_start=1
                     /transl_table=11
                     /translation="MTYSAGSTIVATDYNTLAWGGTANAYTTTPANAAVSYGVGTSRY
                     GLGASVTGIPGVIATNTVTAAQWAGLIATVNNTRSYQTNGYTPISTVVAGNTISILSN
                     LSTELTNAMTNAGTCALALTDSAPTNLVFSTAWGGAGNRRLTFTQSVSFASADAARYF
                     FNAGGKIKISFSRAGGSATTRNTNWTALATAAGTIEIGYLNTTKAGGSGTPTALRNAS
                     NGGYWNMTLSDVTHFQQYAATAPYTIDYIVVNAKWSGTTANSGYPTLTFTVYWENDYV
                     NAFQETVDGTATTSFVISSPPTAHANTYLGSATWGAVSLPTGTVTNN*"
                     /db_xref="A0A0F9PA72_9ZZZZ"
     gene            307720..308049
                     /locus_tag="gwc1_scaffold_4_prodigal-single_438"
     CDS             307720..308049
                     /product="hypothetical protein"
                     /codon_start=1
                     /transl_table=11
                     /translation="MNTLDLQEVAKQRFDFNSFKQTVKEKIQTQLTVVHNNGLFKATP
                     ELISLVTVLQQRPHGEFIYLEDAYGNPVEANADELLTRLVDAHQFAHNNWFIEFEHNK
                     KIRKIDV*"
     gene            308042..308854
                     /locus_tag="gwc1_scaffold_4_prodigal-single_439"
     CDS             308042..308854
                     /product="Uncharacterized protein {ECO:0000313|EMBL
                     :KKM97892.1};  TaxID=412755 species="unclassified
                     sequences; metagenomes; ecological metagenomes.;"
                     source="marine sediment metagenome.;""
                     /codon_start=1
                     /transl_table=11
                     /translation="MSKGIVIFAFDSSMQPYTKIAAVAAQLAKIALGLPVTLITNIEN
                     VANSAVFDCVLVLDDVKGQSRLITQDNSFSKLEWKNQNRVDAYSLSPYEQTLLIDADY
                     FIFSQHLLTMFDSNLDFAVYTDAVDITGMSQITSIRLNNISIPMSWATVVYFRKSKVA
                     SAVFDMMETVRDQYHYYAAMYGFNESQYRNDYALSIALHALHGYSPKINSIPGKLQTV
                     THSNIWVIEDSVMFLTSGGVSRTSNVDLHIMNKFLFHDNKFLDEVITLAKRK*"
                     /db_xref="A0A0F9PXJ0_9ZZZZ"
     gene            308838..309689
                     /locus_tag="gwc1_scaffold_4_prodigal-single_440"
     CDS             308838..309689
                     /product="hypothetical protein"
                     /codon_start=1
                     /transl_table=11
                     /translation="LQKENKGYLTIAQNTKDVDYLRLAYLQAMSIKATQKINTFGVIV
                     DAETKKELTANNQKVFDYVIDLEIDDSKDDDWKFRNEWKVWWLTPFKETIKVESDILF
                     NRNIDHWWSGLQQKDVCVTSRIVDYEGVESKCTAYRKLFVDNNLPMLYSGFTYFRYST
                     VSQRFFVYVRLLTENWEYVKNNILVRCVDTYPTTDVLYALAAVFIGVEKCTNPALEFP
                     TFVHLKGAVNRLSADSDWTEYYYSQINNSLDVTVGFTRQMYPLHYYVKTFATEGVIQK
                     YERHLTK*"
     gene            309667..310032
                     /locus_tag="gwc1_scaffold_4_prodigal-single_441"
     CDS             309667..310032
                     /product="hypothetical protein"
                     /codon_start=1
                     /transl_table=11
                     /translation="MNDTLLSSLTLLPEPVVNYYEYRVIYDPSTAECIRKDVVLPTDV
                     TDDRYVVVTEDVYRSIEFCTKFVVKDNQLQRKRVDFANTKKLILTNTQTNLCSIKDDN
                     VFVSTEDTSNVDYWTPRSS*"
     gene            310041..310967
                     /locus_tag="gwc1_scaffold_4_prodigal-single_442"
     CDS             310041..310967
                     /product="Uncharacterized protein n=1 Tax=Rhodobacter
                     sphaeroides (strain ATCC 17029 / ATH 2.4.9)
                     RepID=A3PPH2_RHOS1"
                     /codon_start=1
                     /transl_table=11
                     /translation="MKQITDLADLSAIFLTYDEPKKEEFWIEIQNIVPWAVRVDGVKG
                     SDNAHKAAAAASETEFFVLVDGDNLPDPEFFNLQLTLTDEHKGCAFRWKARNHVNGLM
                     YGNGGLSVWSREFVNNMRTHENSNGSTETCVEFCFDPKYIPMHNCYSTTYPNASPFQA
                     WRAGFREGVKMCLDRGARPTLTQFEDKVHSRNYDHLCIWQSVGADVENGIWAILGART
                     GTHMTMLTDWDYREVQDFDCLARIWDTVKDVDAVESSLLYGNKLRQRLRMPIVELDAT
                     QSAFFKHHYAAGHKNLELMTTEMSVIRKIEGW*"
                     /db_xref="UniRef100_A3PPH2"
                     /db_xref="A0A0F9PA76_9ZZZZ"
                     /db_xref="rsh:Rsph17029_3138"
                     /db_xref="A3PPH2_RHOS1"
     gene            310969..312366
                     /locus_tag="gwc1_scaffold_4_prodigal-single_443"
     CDS             310969..312366
                     /product="Radical SAM domain protein n=1 Tax
                     =Teredinibacter turnerae (strain ATCC 39867 / T7901)
                     RepID=C5BK30_TERTT"
                     /codon_start=1
                     /transl_table=11
                     /translation="MSNQDNIDAAKQKMVELNAVSPTMCLAKWLQSTTTLYNGMTHSC
                     HHPSQHKINIDNLTRNPAGLHNTPEKLIARDDMLNGIQTQECDYCWRIENLTYQDTMS
                     DRTYKSSSPWAWPHLQDVLDSGVGAEINPTYFEVAFEHTCNFKCVYCIPEVSSRWLEE
                     VKTHGAYQLSNKKVHDPEYILNSNRLPIHYKEYNPYIDAFWEWWPTLYPSLDTFRITG
                     GEPLLSDHTWNVLDYILLHPRKELTLAINTNMGVPQHLVAKLIDYCNRLSPHIKEIQI
                     FTSAEATGPQCEYIRYGMVWDEFKQNCDDFLTRTDSRVKLSFMVTANLLGATTFTSFL
                     EWILLLRVKHNLTSAFNRVPIMVAYLRWPNHLAVTNLPNNLKEMYSVEWKEYVDRYNV
                     VGSPGRFYLEEVDQVTRLINFMNSTAGTEEQAADFYKFQSEYDRRRETNVLIEFPELG
                     EYYNYGKYLSERTDV*"
                     /db_xref="UniRef100_C5BK30"
                     /db_xref="A0A0F9MF14_9ZZZZ"
                     /db_xref="ttu:TERTU_2274"
                     /db_xref="C5BK30_TERTT"
     gene            312359..313600
                     /locus_tag="gwc1_scaffold_4_prodigal-single_444"
     CDS             312359..313600
                     /product="Uncharacterized protein n=1 Tax=Bdellovibrio
                     exovorus JSS RepID=M4VBI1_9DELT"
                     /codon_start=1
                     /transl_table=11
                     /translation="MSKLSLNELNKSTLCAQMWFGCVVKSNGGAGICCEIGEMLPEEY
                     NVLTKEVCEFVESPVFITARQEMISGKEPPQCWRCFDREKHGTSSLRQTLNTFYILNN
                     GYFDTNKIEIQNVEIVFGDLCQLSCVMCHPLRSRKVIDSFNHIVKTDFRDTYKLDNHM
                     LANNVLCDTSWTENKEVWDNILPQLLTTKRLFLNGGEPLLATYHNYLLEYLINNNVAK
                     NIELIYSTNLLLLNDTHLKLWSNFKTVNVAISVDDLHERNNFIRYPTTWEKLEEKINQ
                     IYQLKFVENTLPNVNFSIWCAVNMLSFFYLTEFLTYFHKTFPLLPIQGLRGIQTPVFL
                     NPNVMPLSIRTPVIDELLFFIETNKYNMHLKNDLNFFTGADENILYMKDGIRFLEMTA
                     EYRNINIHTRFEKSFNRISMI*"
                     /db_xref="UniRef100_M4VBI1"
                     /db_xref="bex:A11Q_2347"
                     /db_xref="M4VBI1_9DELT"
     gene            313597..313896
                     /locus_tag="gwc1_scaffold_4_prodigal-single_445"
     CDS             313597..313896
                     /product="hypothetical protein"
                     /codon_start=1
                     /transl_table=11
                     /translation="MKIAVLISGEYRTFPVCRKTMTFLDDPNVDVYVSTWDKSIIRNT
                     RLKIHKEDDITADQIRNDLGRSATILVEKSDCCVIRNDQNRPLLHCREKRHLCSW*"
     gene            313838..314284
                     /locus_tag="gwc1_scaffold_4_prodigal-single_446"
     CDS             313838..314284
                     /product="hypothetical protein"
                     /codon_start=1
                     /transl_table=11
                     /translation="MTKTDLSYTVVKNDTCVVGDKYNSKMIHRWVKGLELIQQSGVEY
                     DYVFVVRPDLFFDPGHPIPPLAELLSNIDTNCLYAGWSDNCNETKRLNDVHFIATFDS
                     LKKIINDETSTLWNNSAEDDWHIWWYSHVTSIGLKVLPVSIGLGRL*"
     gene            complement(314305..315552)
                     /locus_tag="gwc1_scaffold_4_prodigal-single_447"
     CDS             complement(314305..315552)
                     /product="Putative Radical SAM domain protein n=1 Tax
                     =Bacteriovorax marinus (strain ATCC BAA-682 / DSM 15412 /
                     SJ) RepID=E1X1N4_BACMS"
                     /codon_start=1
                     /transl_table=11
                     /translation="MEPSLNNKFCALLWCHLHINADGGARPCCLMYTPESIIGNINKS
                     SIEDLWNSPTMKRLRVNHLSGAGDVLCNGCYATEAAGLDSFRINFLKGNSKQLTELRT
                     TIACTKIDGECPNVNLEYWDFRFSNVCNYKCRTCGVHSSSAWNSDWSKLNNISSAPNV
                     ITWGKDNVDRLSHCAAHIHSVKEIYFAGGEPLVTEEHYQVLELLKQHNRTDVKIRYNT
                     NLSTLTHKQTDLLDDHWANFGRVEISVSLDAIGEQAEYIRSGTKWETVERNLSRLVGA
                     SNKGNITLLFNVSISVLNVMYIVNLFSYLVKVGAIGNSQDSYKFLFNVVHSPDYYFIG
                     NLPQSAKNEIRDMFIKADELLEIQKYTVPFFTKLFPILDQEIDYNKIRTFKKVTLDLD
                     SIRNERIADSLPELWKHYSGSSH*"
                     /db_xref="UniRef100_E1X1N4"
                     /db_xref="bmx:BMS_0011"
                     /db_xref="E1X1N4_HALMS"
                     /db_xref="E1X1N4_BACMS"
     gene            complement(315569..316882)
                     /locus_tag="gwc1_scaffold_4_prodigal-single_448"
     CDS             complement(315569..316882)
                     /product="Glycosyl hydrolase, BNR repeat n=2 Tax
                     =Nitrosococcus oceani RepID=Q3JDZ6_NITOC"
                     /codon_start=1
                     /transl_table=11
                     /translation="MLLNEGKVNQIRTYLCIALLALSASVKAATVVEFYHTTLDHYFI
                     TADTTEAAAIDNGGAGPGWVRTGYNFETGGTTPVCRFYGSRSPGPNSHFYTVDAGECN
                     YLRLLTTPHIEKRWNYEGISFNSTPSVNGSCSSGATPIYRAYNNGFARGVDSNHRITS
                     SLAAIQEVVARGWINEGVVMCSAATPEPVTTCNTIAYASPYFPVGDYSISNNTWGKGD
                     IPDTAFHQCISGSAIMTNGVQTGISAYVEWDWPTYNYGPHWGSIKSYPEVLYTPGGKD
                     MTPIAFSDVGSLTVTTDVTVETTGLLYGSADILIDMWIDNGPCNTAASCGRHVWPHVA
                     EVGIVLKRFKPLSATVVDTVTINGNAYDVTVNSCSDGTYTWKCVWFESVVAPTKASIP
                     LRQVFDYLVSKGILSQNYALISIELGLEVTDGNGTMIINNFEVTK*"
                     /db_xref="UniRef100_Q3JDZ6"
                     /db_xref="noc:Noc_0426"
                     /db_xref="88516636"
                     /db_xref="Q3JDZ6_NITOC"
     gene            317075..>317695
                     /locus_tag="gwc1_scaffold_4_prodigal-single_449"
     CDS             317075..>317695
                     /product="hypothetical protein"
                     /codon_start=1
                     /transl_table=11
                     /translation="MFDIFYTNTKPNLFPHEQYTLTADTAKEQARTKFFWLVDGRYDM
                     QSFDFTWQPVPWENHQTHIFRCNSQFEEFEVLLIPTHEETIVNHYYDTTYLPRKADPA
                     NWKILKTDVAWDIDPTWVPNPYEPPYIYVFGNQWYSSTEMPTAEYHVPNATDYKYVDD
                     LVCTVKADPSNWKILKTDVAWDIDPTWAPNPYEPPYIYVFGNQWYSS"
ORIGIN      
        1 CTACGTGTTT GGCAACCAGT GGTACTCATC CACTGAAATG CCAACAGCTG AATATCATGT
       61 TGCTGGTGCA ACTGACTACA AATATGTAGA TGATCTGGTA TTAACAATTA GTAATAATAA
      121 AGAACGATGG TACGTTCCAG AAGAAGTCGA TGCGTCAATG ATAGATTTTG ATTGGGCACC
      181 AAACCCAGAT GAGCCTCCTT ACGTTTATCA CTTTAGCTCT GAATTCCAAA TGTCAACTGG
      241 CTTAACGTAT ACTGTTCCGG GAGCCACTGA CATAAAGTTT GAGACTGTTG TTCCGTTGCT
      301 AGTAAATGCC CGCAAGAAAA CAGTAATAAG ATTGAACCAG AAAACTGAAC ATAAGAGTGG
      361 TTCAATAGTC AGAGTAGTTA GCATGTTTTT CATTGATATG AATAATCGCT CATCATCTCA
      421 ACGGTTTGCT AATCTAAAAG TTCGATATCC TAATATACAA AAAGTGCGAT ACATCAACAG
      481 TTGGTTAGAC ACAATTAAAC GATGTCTAAC CAGGTCAGAG ACTTTGAGAT TCTGGGTTAT
      541 CAGTTCTGAG AATATATACA ATAACTTTAA TTTCGAGTGG CACGCCCAAC CCTGGCAAAG
      601 TCACATGACT CATGTATTCG GGTCACAGTG GCAAAAGTGG AGCGACACGT ATTTGATTAA
      661 CAAGAACGAG TTTCAACGTC ATATTACTTG GGCAAAGACA TTAGAAGAGT TCCCTAATCT
      721 AAACTTTGTG TCAGACCAAC CAGTTTACCG TCCGGACGAT CTGTACGATA TCTACTTCGT
      781 TAACCATGCA AACCCAGGAA CCGAGGCGAA CTTTGCTCGT ATTAAGAAAC GGTACCCGTT
      841 AGTAAAGACT GCGCGGTATG TGGATAACTA CCTTGACACG TTTAAGCGAA TAGTAACGTC
      901 TGCTGAGACA GAATATATTT GGGTAACAAA TTCCATCTCA GATTATAATC GATTTGACTT
      961 CACTTGGCAA CCCGACCAAT GGCAAGCAAA GATGCTACAT GTATTTCCAT CAGGACAGCA
     1021 AAAGTTCGGA GACACGTTCT ATATCCATGT TCCTACGTTT AAGCAGCAGA TGGATAATAT
     1081 CACACAACTA GAACAATACG ATACAATTAA TTACTGTGAC GACCAAGCCG TGCTTAGGTT
     1141 ACCAGTTGAT GTTGTTGAGT ATGACACTGA CACGGTTGTA AATCCAATTA AATCGCACAA
     1201 GTTCACTGGC CCGTATGCAA TATTTAAACC CAAAGGAGTA ACAGCAAATA TAGACTATGC
     1261 TCCGTCACTG TGGAGCAGTA AAGACCGAGT TGTGCATACG TTTACGCGAA GTGGTAGTGT
     1321 CGTGATAGCA CCGCGAGAAA TCAGAGGCGC ATTAGATACG CAAGTGTACG ATTATCCTCA
     1381 TATTTTGCCA CATAATGACC TGTTTTTACA AGATAAACCG TTGGATATTG TCTATATTTC
     1441 CAATGGGGAA CCCGACGCTG ACCGCTGGTA TAATCACTTA CTAAGAATAG CTCCAGGTAG
     1501 AACGATACAT CATGTGCAAA ATGTGACTGG TCGAGCAGCA GCATACAAAA CAGCAGCGAC
     1561 CGTAAGCACA ACGCCGTGGT TCTTTACTGT GTTTGCAAAA CTAGAAGTAT TACCTGAGTT
     1621 TGATTTTAAT TGGCAACCTG ATAGGTTACA GCAGCAGAAG CACTATATTT TCTACGCAAC
     1681 AAATCCAGTC AACGGTTTAC AATACGGTCA CCAGGCTGTA ATTTGTTATA ATAAAGAGTT
     1741 AGTATTGCAA ACAACAGATA GCGGGCTCGA CTTTACGTTA AGCAAGGAGC ACGAAGTTGT
     1801 TCCGACACTC AGTGCAATAG CACACTTCAA CGTGACAAAG GAAATCACTT GGCGTACCGC
     1861 ATTTAGAGAG TGCATAAAGC TAAAGGACTC GATAGAGAAA AATCCAACTG ATTACAACTC
     1921 TACGTATCGA TTAGAAACGT GGTTGACTGT TGCAGACGGG CAGCACGCCG CCTGGTCGAT
     1981 CAATGGAGCA AAAGATGCAG TTGATTACTA TAATTCTGTA GCAGGTGACA TAGACAAACT
     2041 GATGTTGAGC TACGAGTGGA AGTGGTTAGA TGAGTATTTT GCATCTAAGT ACTAGTTCAG
     2101 TACCGACTAA CTATCTTAGC AATTGTTGCA GCAACACGTT CGACCTCAAC GTCAGTTAAC
     2161 TCGGGGTATA TTGGGAGACT TAACACAGAG GTGCGACTCT CGGGAACAGT GACCGCCCCT
     2221 AAGGTGTACC TGTAGTGTAT CTTCGTTTCT ATGTTATAGT CACTCAACTT TTTCTGTAAC
     2281 TCGTAGTTAG TCGCCGGCGT GCAGCGGATA ACGTACTTAT GCCAAGCATG AATTACGTCT
     2341 GGTGAATGAG TAGGAAGTCT AATTTTAGTG CCATCGAGTC TGTCGGTATA GTAAGCAGCA
     2401 ATATCCGTTC TTCTTTTTTG CCAACTGTCG AAGTATTGTA ACTTTACTAG TAGTTGTGCA
     2461 GCCGATGATT CGCTCATCTG GCTGTTGGTC CCCACTGATT CTATCGAGTC CTCACTTACC
     2521 TTTGCTCGAC GACGGATAAC AGTCGCAAGC TCATCATCGT CGGTTAGTAC CATACCCCCA
     2581 CTACTATACG ATGGTAGGTT CTTTGTTGGG TCAAAACTTA AACAACTTAT TAGTCCTAGT
     2641 TTTCCACTGG GGATTCCTTT ATACGATCCA CCGAAACTTT GAGCAGCATC TTCTATAATA
     2701 CTGACGTTCT TATTGGAGAA TAACGTAATC ACAGTTTGCA GTTTATCGTA GTCTATCATA
     2761 TTGCCGTATA AGTTTACATA CATTAATGTG ATGTTGTTTG ATTGGATACC TGGCAAATCT
     2821 AACCCGGCTA TGTCAAGTAT ACCGTTAGAG TCTACGTCTA TAAACACCGG CGTTTTGTTT
     2881 TCTAGTAGAA CAACGTTTCG TGTAGCTACA AAACTGAAAG TTGGGAGTAT CACAACTGAG
     2941 TTATTGAGAC TCCATAAAGA GAATTGCAGT GCTTGAGTGC AACTATTGAC GGCTATTGCA
     3001 TGTTTTCGGT TAGTACGAAC AGCAATGTCT TTTTCTAATG CAGTAGTGAA TGGGCCACTG
     3061 AGAACCTGAC CACTGGTGTA CACTCGGTCG ACTGCGGCGA GTATTTCAGG TTTTAGATTC
     3121 TGGTACTGTC TCTTAAGACC AGAGAATAGG ATTTTTTCTG AGCCACTCTG CATAACGTGT
     3181 AAATCCTTCG AGTATGTTTG TTGTAGGATT GTATCCAAGA TCAATCTTAG CTTTACTGAT
     3241 ACTTAATTTG TTTCTACTTG GAAAGTTGCT GTCTTTCGGA CACACTGATA TTTTGCCTGA
     3301 CCCAACAATA TCGGTTATTA ATGTCGCAGC ATCGAGCAAG GTAGCGGTGT GGGTGTCGCA
     3361 GCGAGTCATG TTATACGTTT TCCCGTTTGC GACCTTACTT GTTGCAGCTA ACACAATACC
     3421 GTTAGCAATG TCATCTACGT AGGTAAAATC TAAAACCTCG TCTGCACCTT TAACAACTAA
     3481 CGTTGCACCT ACTAATGCTT GCTGGATGAA TTTTGCAATA ACTCTATCAT TTACATCGAG
     3541 TTCCCCGTAT ACCGCGCTTG GGCGAATAAT AGTGTGCTCG ATGTTGTACT GCCTAGAGTA
     3601 GTCTCGCACC AGCTGCTCAC CAGTGTACTT CATTATTGCA TACGACCCAA TGGGTGAACA
     3661 GGGGTACTCT TCTGGTACAA TGCAGCTAAA GTTGCCATAC ACCATACTGG AACTGATATA
     3721 CACGAACTTC TCAACAGATG CTGCCACTGA TGCTTCTAGC AAGTTGAGAA GCGCAGTTAC
     3781 CATAACTTCG GACCCGGGTT CCGGGTCCGA AAGAACAACC TTCTGCCTGG GAAAACTAGC
     3841 AAGATGTATC ACAGTATCCG GTTTAAAACT ATTGATCGTG TTCTGCAACC GTCGTTTGTT
     3901 TCTTATGTCA AACGTCTGAA TAGGCGACGA CACTTTTTTC TTGCGCTGAG ACACAAGAAA
     3961 TCTAATCTCT TTGTCTGGGA TTATACCGTA GTTAGTACAG CTATCAACAA TAAGGCACGT
     4021 ATGCCCGAGG CGCTCTAACT GTTGAACAAC GTTGTGTCCA ATAAACCCGA GCCCGCCTGT
     4081 GATTAGGTAT TTTGCCATTC GATCGTAGGA AGAAAGACGG CTGGGTGACT GTGTGTTGTG
     4141 TCACCCACAT CAGAAAACAA CGGGTTCCAT TTGTCTCTAA ATGCTGCTAA CGTAGGACAC
     4201 ATAATCTGTC GAATCTGTGG GTGCGCCGCG GCGGACGTTC TTAGTTCCAG AATATGTCTC
     4261 CACTCTCGGG GATTAGCAGT AACAACGATT TCAGTCTTTA ACGAGTTAGG TAGAACTGAC
     4321 CTCGCTTCTT GAGGTTTGGA CCCAGCGGCC AACAGTTTCA TGTATGCGGT CTCGGCTGAC
     4381 TCACATGATT CTTTCCAGAC GTAGTATTCT GTATTACGAT TACGGCCATC GTAGAAGAAC
     4441 GGATCGATTA CTGTTATTTC TCCTCCGAAC TTGTCGTTGC TGTAGTTGCA GTACCTGGTA
     4501 CTCGCCTGAG AGAAAGATGC AATACGATGT CTTACTAGTT CGTGTGTTAC TCCTCTATCA
     4561 CAACTGAATA GAACAGAGAT ACTACCGTGC TCTAACACCG ACGAGTGATT AACTCCTTTG
     4621 AGCATCTCGA TAAACTTAAC GTCGCTACCT TCTTCAATTC TATCTTCGCT CTTCCAACAG
     4681 ATTCGACCTG CCCGTTCTAT GTTCTTAGTA AGATTCGGTG TGTATGCGAT TATTTGGAAA
     4741 CTTGGTTGCT CTATTTTCAT TTTATTCTTT CTTGTTAGTT AGTTAAACAG TAACGCAGTG
     4801 TTCGTTCTCG CAGCGAGTAG TAACACCACT TAGTGGGATC AGCCAGCTCG AATGAGCAAA
     4861 CCAAGTAACA TCGGGTGGGA CAGGGCACGG GTATAATTCA AAGTGAACTT CGTAATCCCC
     4921 ATCTTCATCA ATGGGAGATA CTATGCAGCC AACAGCTCCC ATTGGAGGCA TGTACCCGTC
     4981 TGTTCCTATT AACATTACTA CTTGACCTAT ATTCATATGA TACCCTCAAA TATGAATTAT
     5041 TATAGTGTAT GTTACAGAGA GAGTCAACTT AATTGATATA ATACTGAGCG ACAATGTCGC
     5101 TCAGATATTA CTTTTTGATT TTCTTCAGAA GGTGGTCGGT TATCGGTTGG ACGGTGTTAG
     5161 CAAGTAACTC GATATCAACG AAGAAGTCAA CGTCGACTAT ATACATCGAC AGCTCATCTA
     5221 ATTGGCGATT TAACTTACGT TGAATGCTGT CAGGCAGTTC GCCGTTTTTT GTTAGTTCGT
     5281 CAATTCGAAT TTCGACGATA GTTCCGTCTT TTAAGTTTAC TTTTATACAC TGTAGAACTT
     5341 GAATAGGTAT TTCGTTTTTA TCAACATCTT TAAGAATCTG TTCCCAATTA TCTCGGGAAC
     5401 TGATTTTTAT CTTTTTTGCT CTAGGCTGTG GTCGGTTCTT GGCTGCCATT TGTTATCGTT
     5461 GGGTCAAGGG TCTTTGCCTC GGCTTCTAGT CGTGTTGCTT CGGCCAGTAG TCCGGTTGCT
     5521 TCTCGTTTCA GTCGTTCGGC CTGTACGATT TGTTGTTTAG CAATATCAGC ATCTGTTAGT
     5581 GCAGTAGTCA ACGCTGGTTC TCCAGTTACA CTACCAGATG TGGTTTTACT TTCGTTTGCC
     5641 CTTGTTGTTT TTGACAGGCC TAGATTAGAA TCAAGTTCTG CCATCTTTTT AACAGCCGCA
     5701 TCGCCCTGTG CCATCTGATC CAGCATCGAG TTCAGTTCGT CTAGGCGAAT GGTTGCAGTT
     5761 GTAGTCGGAG TCACCAGCAC CTGAGATGTT TGGATTTTCT TAATACACCC GTTGCGGTGA
     5821 CATGATTCCA GCACGTTTGA CCCGTCGGAC GACTTGACTC TAAATAGAGC GTCTGCAAAC
     5881 TCAACTGCTT CCTGTCCGGC TGAGCTTTCG ACTGCCGACA TAATTGCTTC GTGCAGTCCT
     5941 GTAGTTAGAG AATCAGAGTA TACAACCAAA CACATATGGT CTTCCCCTGG GACTTTCCGG
     6001 TAAAGAATTA CAACTTTTTT CCCGTTATGT TTTCCGATAT GCTTAATCAT TTTGTTTCCA
     6061 CCGGTTGTGC AGCAGGATTC TCACTGGGCT TGCCACCTGG CAGTGTTGCT CCGTTTTCTA
     6121 TTAGAAACTG TTTCAGCTTA TCGTGCAATG CACCAGTTAT AGACATCTCC TCGGCTTTGA
     6181 TTGCTCCTCG TTGGGCAGTC GCCTGGATGA TGCTATACAT TACAAGTAGA TCGTTGAGTG
     6241 TGAGGTTTGT GGGTTGCGGT GCTTCTTGTA CTGGTTCAGT CATTGTTGTC TCCTAATAAG
     6301 TCAATGTACT ATTATTTAAC GCTAGAACAG CCTGACAGAA AATTTTGTGC GTAGGCTAGC
     6361 GATTTATCTG GTCGACCATC AACGCAAACA TCATAGCCTC AGAGTGATCT TCAAACCCAA
     6421 CACAAACCAG TGCTTTTTTC ATTGGTTCGA TACAAAATCT TCCCTGAAAC TGTTCGTATA
     6481 TCCAACGGCG AAGTGTGGTT TTGTCGATGA GAAGAGTGAA TGTTATTAAC TTGAAATGAA
     6541 GGGGTACGTA GGGTACTTCT CTTAAATCAA ATACGTTTAA TGGGTTTACT TCCCCATTAC
     6601 GCATCTGGTT CTTTCTTGTG CTGTGCTTTA GTGAATTGCA ATAGCTTGTA GAATGCGTGA
     6661 TTGATTATCT GTTGCTGTTG CCGGTCAGAG TTCTCTCCGT TCCCGCAGCG GTGAGCATAC
     6721 GACCATCGGC ACACGTTGCG AAGTAATTCA GACACTATCT CTGGATTGCA AGCGACATCG
     6781 ATGTGCAGTT GGAGAAGGTG CAGCAACGAT TCATACTGCT CTACCTTCTC CCGCAACGTA
     6841 GGTGTTTTAT ACCTTTGTTT CATTGTAATG AGCCCATACA CCGAACGGAG GCTGTGCCTG
     6901 ATTGTTTCCG TTAATAATCC ACACTGTGTC ACAGTAATCT TCTTCGCCCC AGGATCCATA
     6961 TGGGAATCCG TCGGTGAACA CAACTAACTT TTTCGGGGAA ACATCGTGCT CTCGCATGTA
     7021 AACCCAATTT GCCATGAAGT CTGTGCCGCC ACCTCCTTGA ATGTCGTAAG CAAGAAGGTC
     7081 GTCGCTGTTG TCTTGGGTGA AGACTTGTGG GTTATATACT GCGGTGTCAA AAGTCCAAAC
     7141 AGTGATCTTA TAGTCGTCGT ACGAATCCAT AATACCTTTT ACCTCACTCA AGAATTCTTG
     7201 AAGCATTCGA GTGGAGATAC TGCCTGAGGT GTCAATTGCC ACGGCGATGT CGATTGTCTC
     7261 ACCTGGTTTC ATTCCAGGCA AAATTGCATC ACAGTGCCAC GCGCGGCGCG ATGGACGGAG
     7321 CCAAGTAAAG TCCGATTTGA TCACACTTTC AATCTGTTGC TGAAGCAGCT CGCGCCAGTT
     7381 CATCTTTGGC TCAAGCAACT CTTTCAACAT GCGTTTTACA CCGAGTGGCG TATTGCCGGC
     7441 ACCACATGCT TGCGCAGCGG AAATCATTGC TTCTTTAACT TCGTCACGAA TTTGTTTCTT
     7501 CTCTTCTTCT GTAAGCGTAG GGCGTTTACC TTTACCATTT TTCCCCTTGT CGCCGCCTTC
     7561 GTCACCGTCC TTCCCTTCGT CACCCTCATC ACCGTCCAGG TGCTCATCCA GCAGTTTTTT
     7621 CAGCAGCTCG TCGAGCGAGA GTTTCGATGA CTTATTACTC TTTGAGTTCT TTTTCTTAGG
     7681 GCCTTCCTTC CCGCCTGACC CTGGGGTACC GCCGTCCTGG TCACTGCCGT TGCTGTCAGC
     7741 ATCGCCGTCA TCATCTCCAT CGTCGGTGTC AACTGAGTCG AGCAACAGAT CATACACTTC
     7801 TTCTGACGAC AGTCCTTTAT AGTCTGGGTT AAACAGCATT GGGACCGACG TGATCTTGTC
     7861 ACCAATTTTT TGGTCGATCA AGTCTGCATT AACAACATAG TCGCAGGCGA CGTTATAAAG
     7921 GTCTTTCATC CTGTGCCCGC ATCGATCGAC GTGAGAATAG CAATTATGCA AAATCTCATG
     7981 ACCCAGAAGA AACTCGATCT CTTTTATAGA TAGGCGTTCG ATGAATCTGG AATTGAAATA
     8041 CAGTTTCCGT CCGTCTGTTG CCGCAGTGCC GCACCAGTCG TCTGCGTTTT CCAGCGTTAG
     8101 TCGTGTTGCC ATGTTACCAA AGAATGGAGC GCGAAGTAAT AGCCCGATTC TAGCAGTAAT
     8161 GAGCTTCTCA ATTGAAGCAG CATTAACCTT TGGGTCTGTT TCGCATGGTC CAAAACTCTG
     8221 GTCTTTAGTT GCAGCGGAAG TTGCCATGTA ATTATTCCTC TTACTATTTA ATTTAATATA
     8281 GCTATTATAG ACGAACTTGC TCTGATTGTC AACCAAAATT TAGCCAGTTA AAAAGCCCAC
     8341 ATTACGTGGG CTTCTTACAT TACTGCCAGA TCAGTTGCGA TCCGCGAGCA CGTATTTCCC
     8401 GTATTTCGCT TGGAAATCGT TGAAACTTGG CATCTTCCCT GGAACAAACG GCAGGTTATA
     8461 CACTGTGAGC GCGACTCTGA CCGCCATAAC TACGAGTTCG GTAGTGAAGT TATTCATCGA
     8521 GAACTGGAGG AAGTTATTTG CCATCGTGTG CCACTTTGCT GTGTCTTTCG TCTTGCTCAT
     8581 CTTGTCGTGA GCATCTTTCA ACTCGTAACA CATTGACGTG ACCAACGAGT ACATTGCTGA
     8641 GATTTCCTTG GTCTTGAGTT CAGTGACCTT TCCCATCAAG ATGTCGGTTG GGTTTGGCAT
     8701 TTTCGCAGCC ACTTTACGGT GCGCCATGAA CTTAACAGCG AGACCTTCAC CTACTGCACC
     8761 CGATACCAAA TCAACTACTT CGCTGTCTGG AGCATCGTCG TCCAACAGTT GGCTTACAAA
     8821 TTCCCAACTG CGCGGTGTAG CAAACGAACG GCTGGGACTG CGCGGATCAA AGTCAAACAG
     8881 ATCGTTTTTT GCGAAGTTCA AATAACCAAC TACGTCCTTA TGAATCATTT GATTCACAGC
     8941 CCACTCGTTC CAGCTGTCAA AGTCCACACG AAGCTCCAAG TGAACAAAGC GATTCGCCAA
     9001 TGGACTTGGC ATACGATATG TCACGCCCTT GTCGCCGTCG CGATTACCGG CCGCTACAAT
     9061 TACTACATTG TCAGGCAAAA CATACTTGCC GATTTGGCGG TTCAAAATAA GTTGATATGC
     9121 TGCCGCTTGT ACCGCTGGCG CCGCCCCGTT AACTTCATCG AGAAACAGAA CAACGATCGG
     9181 ATACTTCTCA CACGTATCTG GATCTGGCAA GTCAATCGGC GGAGCCCAAT CCATGATATT
     9241 TCGCTCCTTG TTGTAATATG GCATGCCGCG TAAGTCAGTT GGCTCCAGGA GAGGAAGTCG
     9301 CAAGTCGTAC AGTTTACCGC CGAGTTCCTC AGCAATTTGA GCAACGACAG ATGATTTACC
     9361 AGCGCCTGGA GGACCCCATA GCATCAGAGG GCGTTTAATC TTCATACAAC GGATAATACC
     9421 GCGACGTGCT TCTTTTGTGC TAACTGTGCG ATTTGTGGAA ATTTCAGCCA TTTGCAACTC
     9481 CTTTTTGTTA ATTAAGAAAT GTTACTGCAT TTGTTAAACA ACATTATATA GTCATTTACC
     9541 TACTAAGTCA ACCGAAACTT ACAAAAATGA CAACAACGCA ACTAATCCCA ATGAAAACAA
     9601 CCCGGTACAG AGAAGTACAA TACATGCCAA CAGCGTGTAA GTTTGCAAGT TTTCCTGGTT
     9661 AATAGTGCGT CGCATCAGTG CGTTTCCTTA TTTAAAAAAG CATTATACAG TCATTTATCT
     9721 ACTATGTCAA CCGAATATAT TTAGGCATAT TGGAACGCAT TGATTTATGT GGATATCAGA
     9781 ATCAGGTGAT AAATAATAAT ATGATACCTA AGTGTGAAAA CCCAACATGT AACAACGCAG
     9841 CCGCCCCCAA TTCAACGAAC ACTGGTTATG TTCGACATTG TTCCAGAGTA TGTCGATCGT
     9901 TTTGTAACTC GTCAAACGGA AAGGAGAAAA GGAAGTTAAC ATGTTTAGCA AGATATGGAG
     9961 CAACGACCAA TTTAGTAACC GCTGGCACCA AACATAAGAT CAAAGAAACG TGCTTACAGA
    10021 AATATGGATG CGACCATGCA ATGAAAGGTG CGACATCTAA GGAGAAGATT AAGAGAAGCA
    10081 AACTAGAAAA ATATGGAGAT GAAACATATA ACAACCGAGA TAAGTTCAAG TCTACCATTT
    10141 CTGCATTTAG TCCTGATACA AAAGCCAATA TACTCGCTCG ACGGAAGAAT ACTGTAAGTG
    10201 AGAAGTTTGG TGTAGATCAT ATTACACAAT CGTCTGTATT TAAAGAGAAG GCCACAGTTA
    10261 CTAACTTGCA AAAATACGGA GTAAGTAACC CGGCGAAAGC GGCATCAACG AAAAAGAAAA
    10321 TATCAACAAC TATGCTGACG AAGTTCGGAG CACATTATTC TCAGCAACAC ATATCACTCG
    10381 ATTCGTTGAC TAACCTGTCG TCGGTTCTAT ATTTAGAGGC ACAAAAACAT AGATCGTTGT
    10441 TAGATATCAG CAAAGAGTTA TCCGTTTCTT ACCATACTGT TGGTGCAGCG TACAAGAAAT
    10501 ATAATATAGA ACGTACATTT GATGGATATA ATCAGTCCCA GGCTGAAATC GAGATAGCAG
    10561 ACTACATTCG TTCGCTCGGT TTTACAGTTA AGGCGAACGT CAGAGGTATC ATTGGTAATA
    10621 AGGAAATCGA CATACTGGTT CAGGAAAAGA ATATTGGAAT CGAGTACCAC GGCTTGTTTT
    10681 GGCATTGCGA GGCGAGCTCA GGGAAAGATA AACGGTACCA TCTTGACAAG ATGATAGCAT
    10741 GTAAAGAGAA AGGTATTGCG TTAATCCAGA TAATAGATTA CGAGTGGTTA ACTAAACAAG
    10801 ACATCGTTAA ATCTCGCATT GCAAATAAAC TTGGGGTAAG CAGTCGAGTT GTATATGGTC
    10861 GGAGTTGTCA GGTAAGGAAT GTTAACTCGG CAGATGCCGC TGCATTTTTA GACGAAACCC
    10921 ATATCCAAGG GGCATGTACT GCTAGTAGAA GACTGGGGTT GTATGTTGAT GACGAATTAG
    10981 TAGCACTGAT GACATTCGGA CGTTCTAGAT TCGACAAAAA AGTACAATGG GAGTTGCTAC
    11041 GGTACTCGGT GTTGTTACAT ACCAAAGTAA TAGGCGGAGC AAGTAAGCTA TTTCAGTATT
    11101 TTGTTAGAAC ACAAAGCCCA ACGTCGATTG TTAGTTACTG CGACCTTAGA TGGAACACCG
    11161 GAGTAGTGTA TCAGAAGTGT GGATTTACAC ACATCAAAGA TACTGATCCG AATTACTGGT
    11221 ACACCAAACA ACACATTACG TTTGAGTCAA GGATGGCTTA CCAGAAACAC AAACTATGCG
    11281 ATAAGTTATT AACGTTCAAT CCGGGATTAA CCGAGTGGGA TAATATGGTT GCAAATGGGT
    11341 ATGATCGGTT CTGGGATTGT GGTAATTCAG TCTGGCACTA TTATTCAGAT AAACAGTAAT
    11401 TATGTTTAGT ATCTAGCTAA CACGATTGTC GCATCACTTA CTAGGGTCGT TTGATTTTTC
    11461 TTTTGTAAGT TCAACAACCA ACAAGAACTG TTCGTACGCG GCGCGAACAG TATCGTTTTT
    11521 TAGGGTTTCA ACAGCAGCAT CTTGAATTAC CTGGAGAACA TTCTTGCTTA CGTCGTGTAT
    11581 ACTGTCTCGC TGTAACGTGT CAAACCTCCG ATTGAATAAT ACTTCGACTT GGTCCAATGC
    11641 CGCTTTCTGT TCAGGCGTAG AGACCAATGG TGTTGGAATA CGAAACTTCT CTGCTTCTTG
    11701 CATAATGTCG ATTAGTTTTG GTTGAAGAAT CATAGCAGCA GCAACAAACG GAACCAATGC
    11761 AGGGTCTACC TTAAATCGAC GGGTCCATCC GTTTTCTGTT ACATTCTGTA AATGAACGCC
    11821 CAACGATAAT CTTTCGCCAG AATCGGGTAT ATACTTTGCA ACCGGAACAT ATACGTTGCG
    11881 GCTACCTTTT TTCACTCGCT TATACAGCGT TGTTTCGTCT GTGGTCATAT CAACTTACCG
    11941 TTGTTTGAGT TTTGCTACAG CGGCCATATA AATGGCGCGG CCTTGTTCTT CAGTCTCGGT
    12001 TTCGATGCAT TCTTGACAAG TGTGCCCGTT TGGGTAAATC GCCACATAAA AAAGATTGTC
    12061 GTCCTTATAT AAGGCAACAT ACCAGGGCAT TGAGAAATCA TCTCCGTTAA ACCCGGCTTC
    12121 TGAACAGATC ATTTGGTTAC TCCTTGTTAG ATTAAACTGT TACTTGCGGG TACAATGCCG
    12181 TTGCCCGTTA CTCTACCACT CTTTGGTTCC ATCTGCGTAT TCAACAGCGG GACCATCTTC
    12241 TCTGTGCAAT TTGCCGGTGG TATACCACCG TTTGGTTCCA TCTGCGTATA TAACTGCTGG
    12301 ACCATCTTCT CTGTAACAGT CGCCGTTGAT ATACCACTCT TTGGTTCCAT CTGCGTATAT
    12361 AACTGCTGGA CCATCTTCTC TGTAACAGTC GCCGTTGATA TACCACTCTT TGGTTCCATC
    12421 TGCGTATATA ATAGCGGGAC CATCTTCTCT GTGCAACTTG CCGATGAGAT ACCACTCTTT
    12481 GGTTCCATTT GCGTGGACCA CTGCAGGGCC ATCTTCTCTG TGCCGTAGGC CGTTGATATA
    12541 CCACTCTTTG GTTCCATCTG CGTATTCAAC AGCGGGACCA TCTTCTCTGT GACATTCGCC
    12601 GTTGATATAC CACTCTTTGG TTCCATCTGC GTGGACCACT GCAGGACCAT CTTCTCTGTG
    12661 ACAGTCGCCG TTGACATAAT AGTATTCGGT GCCGTGCTCG TCAACGACAA ATTTTGTTTT
    12721 AAGTAAAGAA AGCAGGGATT CGGGGGACAT TGTCGTTTTC TGCTAATACT TAAACTTAAG
    12781 AGTAATATGA TCCAGGCGGT GTAAAGCGGT GCCAGATTCA CTGACCCGAT GCCCGTTGAT
    12841 CCACCACTCT TTGTGCCCGT TATTGTATAT AATAGCGGGG CCATCTTCTC TGTGCAATTT
    12901 GCCGTTGGTG TACCATTGCT TCCCGCCATT TGCGTATATA ATAGCGGGAC CATCTTCTCT
    12961 GTGCAATTTG CCGTTGATGT AATAGTACTC GGTGCCGTGC TCGTCAATGA CAATTTCGGT
    13021 TTTAAGTAAA GAAAGTAGGG ATTCGGGGGA CATTGTCACA GTCCGTTGAT AATTATGTAC
    13081 GCCGCAGCAA ATACGGTCAG GCCCAAGACA AACTTAATCG TAATGTTAAT CCAGTTTTTG
    13141 TTTGACCAGA TAATGAACAT GAATAGAGAG AGTAAACCAG TTGCTGCAAC ATACCACATA
    13201 ATCAGATCCA TACTGTTCTC CTGTTAATTT GACATAGTAA CCTGAAAAGT GGCAGAGTTG
    13261 TGGCAGACAA CTGTGAACCT TTGTTTAACT ATATAACTAG CTTCGACTAG ATATACTCCG
    13321 TTGTTATTTA AGCACAGTTC GGTGGCCCGC TTCCAATGTA GATCGCTCAC TGGTACTGGC
    13381 ATACATCCAG TGAGACTAAC AAGCAAAAGG TTGCAACAAT AGATGTTTTC ATTATAGTTT
    13441 CCTAGTGGTT CATCGTTTCA ATGTAGTTCT TACGAATCGC ATCGGCTTCG TTAAAATCGA
    13501 AGTTCCTCCA GGAAAAAGTA TACAAGTCCA GTTTATGCGT TCTGGCCATG CTCGATCCTG
    13561 GGTATGAACA TATTGTAACA CACTTGTCGG TAATCTTGGT AATCTTCCCG CAGTAAGACA
    13621 AGTTATACGA ATCATATTCA GCTGTGTCAC CGATGTTAAA TGACGAACCA GCAGTGGTTA
    13681 CTCCCTGTTT TTCGCGGAAC ACTTGAATAC CGGCATATCC GTTAATGGAT ACTCCAGTTA
    13741 GTGCAACTGA ATATTCTGTT TGTACGCTTG GTTGTACTAC ACCACGAATC TTACGGGCTT
    13801 TGGACATCAC ACGAGTTAAG TTTGCCATTT TCTCTGTCTC CGTTTTGTTA TTCAATGTAG
    13861 ACATTATACA CTCTTTAACC AAAAAGTCAA CCGAAATAAG TCACATGTAA GTCGTTGTTT
    13921 ACTTACACAT AATATCAGAG AATATCGGTG TTTATTCGAT ATAAACCGTT GACAGCGTGT
    13981 GGTATTGTTG TTATTTCCAT TTAAGTGCAA ACATTGTTGC ATCTGTTTCG TTGACAAACC
    14041 AAAAGTTGTA GGACCATCGA TAGTCATCTA CCTCCCACTT ATCACCAGGA TAGCCAACGA
    14101 CCTCATTTAG GTACTCTTCA TACATTGCTA TTTTATTAGT TCCGAACTCC GATGAGATGC
    14161 TGACCGAATA CCGGAAATCA AAGCATGTTG ACATGTTTGC TGCTCAGTCT GTTAATCTAC
    14221 TGATAAAGTC GACGCAATTC TTGTCACGGC GCACGGAGTT CTTAAACACA GAAAAAACCG
    14281 CTCGACCAAC TGCGATTTTC ATATTGACTT TATTTACTTT AAGGACGGTG CCAAATACTT
    14341 TATGTCCGTA TTTAGAATGA TAGAACACTG ACTCGCCAAC TTTAATCGGA CCAGGCTTCT
    14401 CGGGTATAAC GGTTTCTACG TAGATCGGTT TCATGTTTTT ATCCTAGCAC TTGTTGACGC
    14461 CTAATTTGCG TTTGACCGAC TTTCGTGTTT GCGTAATCAT GCCCAACTGA TACGTATACC
    14521 TGATGGTCAC TAAAAATGTC TGCTTCTCCG GTTTCAACAT AATGCATTGC GGCAATACGA
    14581 TGCTTGTCTG GATTGCGTAT TTTTCCGAGT CTAATCCCGT CGCCATATGG ATCATCGAGC
    14641 CACAAACCAA CCTTGGCTGC ATCGACGTCA GACAACTGGT TTTTGCGAGC TTTAGTATAA
    14701 ACTGGTGTTG AGTTCGGCAT TTCTGTCTCC GTTTCGTTAC TCAATGTAGA CATTATACAC
    14761 TCTTTAACCA AAAAGTCAAC CGTTTTGTTC CTCTACTGCG GCAAAGGTTA CACCACCGTA
    14821 CCCGTTGGCT GCAGAATTAT TTACTGCATT ATTCAGGTTG CTGATCAACG ACGTAATGGT
    14881 GGTTGGTTTG CGATTAATCT TAACATTCCC CTTTTCACGA GAATAGCTCG CGCCGCATTC
    14941 TAGGGTGTAC GCAAACGACT CAACCAGTTC TGAGACTGTG CCATTGAACT CGATAGTGCT
    15001 GTTATTGCGA TGGGTAGTTT TTGTGATGCA GAATGTCTTT GCCATTTATC GTCTTTCCTT
    15061 ATTTAATAAA AGCATTATAG ACTCGTTTAA CCAAAAAGTC AACCGAATAT GCCGCTTATA
    15121 ACTCGTTGAT TATGTTACGG TATTCTGCAG AAATGGCATC AAATCATCGG GAATTTCGAC
    15181 TGTGGTACTG AGTTTTGCGG CAACGTAACA GCGCCACTAT CTGCTATTGT TTTCATTGTG
    15241 CGTCAATCCC ACACGACCCG TTTTTATTAA CCGGCACTGG ATTAAATAAC GAGAATCCGA
    15301 TAAAGTAAAT AGGAGCAATA ATAGTTTGAA CCAATAGAAC TGACCAAACT ACGTTGCCGA
    15361 TCGACACTTC GTAGCAGATC TTGTCACTCT TACTTGTTTG TGAGTTAAAA ACTCCGTAGG
    15421 TCGGGTATTC TTTTCCGTTG AATGTTCTCG GTTCCCCACA GCCAGTAACT AGTATTGCTG
    15481 CTATTAGTAT TGCTGATATT GTTTTTTCAT TCTTTGCCCT TTCGTTTAGA TGTGCGTATG
    15541 TCAATATGCT TGATATGTAA CCGAAGAAAA GCAACATCTC TAGTGCCGTC TTGTGCTCGC
    15601 ATAACGTAAT GTATTTCTTT TCCTGACCGG TACCATTTAC AGAATTCTGC CCAGGGTTGT
    15661 TCTTCATCCC TGGCGTCGCC GACCCAATTG TCGACCCACC AGCTGTTTGT ATATCCGTCG
    15721 GTGAACGTAA TAGTAAGGGT ATTCTTGACC CCAACTGAAG CAGTAGGCTC GATCGTTGAT
    15781 TCAGTTGCTT TATTTGAGCC AACTAACTCG ATGATTTTTT TCATTGCTAC TGTGAATATA
    15841 TTGTCGGTTA CTGGAACGAA CCCAGGTGGC GTGCTGCTAT ACTCTGGGTT AACAACTTCG
    15901 GTTAACACTG GTAAGTCTTG TTCAGAAACA AACGGATTCT TGTTAAAGAC TGATAAGTTT
    15961 TGAGTGAACA TGCTGTTTAT CTTTTTACGT AACAGTTACA TTATACACTC TTTTTATTAA
    16021 ATGTCAACCG GTTAAAATCT TAGACACATA GACGAGATTG TTATTGATCC GAGTAGCATG
    16081 TGGTTCTATT GCCAATGGTG CAGCAAGAGT TTTGCATAAC AACCAATTGG TATATTCTTG
    16141 GGCACTGGGG AAATCACCTG TGCTTGTGTC GAAATAGTCT ATATAGTAAT TCTCCGATCG
    16201 TATTAGCTCT GCGTACTGTA TTGCAGCAGA TTCGTCTAAG AAAAAGGCGT TGTGACCTGG
    16261 TTGACACTTG TTATATACTA TCCACATATT GTTGTTTTAT TGATATTCCA TCTCACCATA
    16321 ACGGCGCAGC AAGAGTTTTG CATAACAACC ATGCATCATA CTCTTCTTCG TTTACTTCCT
    16381 CTACTAAATG GTTACAGGGG TCTAGTAGGT AATTATATCG AAACTCCTCC GCGTGTAGCT
    16441 CGTGTTGGAA CATGTTGTTC AGATACGGAT GAAATTTGTT GTAAACCACC CACATGAAAT
    16501 TACTCCGAGT TCGTGCTGAG TTGCATACTG TCGACGTATT GTTTTGTTGC ATATGATGGC
    16561 ATAAGTCGCG GTTCAGCGTA TGCAGGCGCC GAAAGCGTTT TAAGTAGTAA CCACGCAGCG
    16621 TACTCTTCTT CGGTTACCTC CTCTACTAAG TACTCATCGT CAAAAGATCG ATAATACCTA
    16681 CATTGATGTC TGGCAGTGTC TTTATCAAGA TATTGAATCG CGTCCGTCGG TCGGTATTTG
    16741 TTATAGACCA TCCACATCCT GGGTACTCCT CACAGTAAAC TGGTTAATAC GCTCCTTCCT
    16801 ATAGTTCCCA GGTGTCAGTA TTGTTTTCGA CAAAATTCGT CGAAGGTCAT TCTTCTTGGC
    16861 TCCTGCGGCG CAGCCAGAGT TTTACATAGC AGCCACGTGT CGTGTGTGTC GGGCGGCACA
    16921 AACTCTATGC ATTGGGTCTG ATCGTCAAGG CACTTCGCGT GGCGATGTTC TTTTGCAGAG
    16981 TCTTCATCAG GGAAAGACCT ATTTTTGCTT GGGTTAAATT TATCGTATAA GATCCACATA
    17041 TCTATCCTCA GAGAAGTCTG TACGTCGATC AGGAGCAGAC AGAGTTTTTA GTAGTAACCA
    17101 AGTATCATAC TCGTTTACCG GAACACTCTC CACACAGTAC AAATTGTTGC TGTTTTCATG
    17161 CTGAATACGT ATTCCTAATG CAACTGCTTC TTCTTTGTCT CGACACGTCA CATTGTGGTT
    17221 CGGATCAAAT TTGTTGTATA CTATCCACAT TATGTTAACG TCGCGGAATT GGCGCAGCAA
    17281 GAGTTTTGCA CAGCAACCAA TCATTATATT CATAATATGA GATCTTATCC ATTCCGCGCA
    17341 TTCGATAATC AACCATTTTA ACGTAATCTT TTGCTGCTTG CTTAGAATAA AATCGTATGT
    17401 TGATTTTAGG TGCGTCGATT TGATACACAA TCCACATTGC GCGTCCTTAA GTTGGTGTTA
    17461 ACAGGATAGA GAGTATCTTA TGTAGTAGCC AAGAGGCGTG CTCACTGGCC AGACAGTTGT
    17521 GAATGGCGAA ATGGCCAGCT CGATAATTTA CCATTTTCAG ATATGTTGTT GCTGTTTTTT
    17581 TAGAGTAAAA CTGAACACTG TTTGCGGGGT TCACTTTCGG ATATACAATC CAAATTGATG
    17641 CATCGTTGCC CTTTGTTGCA CTGTTGTCTT TTAACAGGTT ATTATCCGTT AACATGTTTG
    17701 CATGTACCTC TAAACTGAAA ACCAGGACAC GAGCAGGTTG TTGTTCCTGC TACAGTCTTA
    17761 ATCGTATATA TGTTTCCGTT TGATCCCTGC GCTGTTCTAG TCTCAGATTT TGTTTCAGTA
    17821 AAAATAAAGG GGTCGTTGTT AACTTTAACT ACGTTCTTCA TCATGATAAC ACGAAATGGG
    17881 AAGTCTCGAA TATCAGTTGA CATTCGAAGA GAGTTCGGGG GATCGTACTT TGCACTAGAT
    17941 ACGATATCCC CGTTGTATAC CTGTCCGGTG TTACATGTAA TCGTGTCCAT TGTTACACCA
    18001 TATACTGTTG TTCGAAGGTA GCCATTATTG TGTCTGACTC GGCTTGACCT TGCTCGCAGA
    18061 TTCGACCGTA GTTGTCAGCC ATCATGAATG CCTTGAAGCA AGGAAACCCG ATCCCGATGC
    18121 CTGGGTTCTT AAAATCATTA ACAATTGCGA TTTTCTTGGT GTTACCAACT ACAGTCCAAA
    18181 ATGATTGATG ATGCTCGATG AACCAACAGA TTCGAATAAC CTCAAATGTA GTAAAGTTGT
    18241 ACCGGGACAT AATCTCAGCA GCAATCTTAG CTGACGCAGC GTCGTGACCA GCAAAACTAA
    18301 AATACTTGCC GCGTTGAGCG GATTCTTTAG CAACACGACA TTGTGGTTTT CCAGTGTCGT
    18361 GGAACAGGCA AGCAAACAGG CCAATGAAGA AGTCGTCGTT ATCTTGTGAA TAGTTGCTAG
    18421 TGAATTCGTT GCACACCATC ATAGTATGAA CGTACACGGA TTCTTCACGG TGATAGATCG
    18481 AGTCTTCTTT GGTGTTTTTC ATAACAGCGA AGATTGGTTC GTTGTTAAGT ATTGTATTAA
    18541 AAGTGTCGAA GTTCATTGGT TGATTTGTGT ACTCAATGTA AACATTATAC ACTCTTTAAC
    18601 CAAAAAGTCA ACCAAAAAGA TTGATTATAA CTCGTTGTTT CTATGTGATC TTACGAATCG
    18661 AATCGAATCG CGATGCGTCG CTGTATAACT TTGTGCCACG CTCTCGTATT AGGTCAGCAG
    18721 CATTTTGCGG GTCATCATCA AACAATTGCT CGATGTCTTC TTTATATATC TCAGGGGACC
    18781 CATGGATTGA ATATATCTCA TATCGACGCT GCGAGTTTGC TCTTGCCCGC ATAATCATAT
    18841 GAGACACCCT ACTGTTAAGT TGTTGCATTA CATCTGTTTG CACACCGGTT TTAATAACAC
    18901 CAAACAGTTC GTTGTCTTTT AGCTCTTTAA CTGAGAAGAC ATAATCTAAT CCAGTCATGT
    18961 CCCAGGACAC GATAAAGATA TTAGTGTCGT CTAATTCAAC GCTGGTAGTC ATATGGCTCC
    19021 TAATGAATTC TAGATTCGAT TATGTTAGTA CATGCAACGA GGGTAGGGTC GATTAGTACA
    19081 ACAGACTCAA CACAACATTT CGCTCCGCGT TCGACTCTTG TTGCGAACTC AGTGATTGCA
    19141 TCTTCTAGCG TAGTGGAATT GTCGTCGTAG TCTATACAAA CTGACATAGT AATATCAATA
    19201 CCAACTCTCA TGGTGTTACC TCTGTGGTGT TATTGTGCAT CAACGATGCG TTTGCGATGT
    19261 GACGTCTCAT GTTACTATAG AACTGGTAAG AATTTTCGGT ATTCGTCTGA CACAGAAGAA
    19321 AGACACACAA CACTAGCTAC TACCCCGTAC AAGGGGACGA TCTTGCCACA CATGGCTTCT
    19381 ACCTGTGCGC GGTGCTCTTT GAAGTCTTTG TATATGTTGG GGATAGCCCA ATATCGGGTC
    19441 ATCACAACAT GTTTGGAGTG TGCCGCAACG TTTGCCTCGT CTTCTGTCAA ATATACGCTA
    19501 ACAGGAGTAT CGTTCATGTA ACTCTTTAGC CAGGCGTCAT CTTTAGTGTG CCTGACAATC
    19561 CACACAGGGA ATGCAGCGGC ATACGCCATC TTCCGACGGC GAATGGTATC AAGTTGTCCG
    19621 TGAATAAGCC CTAACTCTGT AGTATGTGCG CTCAAACCAC CAGACACGTT GCGTAGATTG
    19681 TCTATAAGGC GCGCCTCTTC TTGTTCTAGG GTTTCATCTG ATCGATGATC CCGGTGCGAG
    19741 ATCGGAATAT CCCACACCAT GCGTTGGGTT CTGCGATACC AAACCGTGAA GTCCAATGGC
    19801 ATATCCCCGT CACAGTCGCT ACCCCATTTC AGTTCTAGCA TAGCGTTAAC CAGCCCGTAA
    19861 ACCTGATCCA GTTGTTCTGG GGAAATATCA GGCCAATCCG CCCTATCATT GTCGGGGGAC
    19921 ATCAGGAAGG TTTTCAACCC CTTCAGATAG GTATCCACTT GGTTTTCGTG GTTAACCAAG
    19981 TTAAGGTAAG TCGCCCCTTC TGTGGAGAGC TTCCAGTCTT CCAGTACCCC AAAAGCGGCA
    20041 TCGGCTTTTC CCTGCACCTC GCGATCAACT GTTTCGGAAT ACCCCAACTC CCCCGGTTCC
    20101 GGGTAGTTGT TGACGGTATC TAAAGCCTTG GTGTACGCTG CAACCAGCGC CGCATGTTTT
    20161 TCCTGTGAGG GGTTGCGCGC CAGTCCGTGT GTCGGGGTGT TGTTTGTAGT GGTATCTGTC
    20221 ATGTTTATAT CCTTAGTTGC GGTGTGGGTT ATACTTCGGT GATTAGCTTG ACTTCCGGCT
    20281 TACGGTCAGT GCGTGTTTTG CACAGGTAGT GGTAGCTTAC ATAATCAAAA GTCAGTTTGT
    20341 CGGGAAAAAT ACATAATAGC CCCGTCGATA ACCAAGCCTG TTACGCCGTG TGGTACGCTC
    20401 AATTCCTGCA CTTTCAAGCA ATCCTCCTCG GATTTCCACA CTAAGCATTT TTGGTACATT
    20461 ATAGAGGTAG TCATGTTTGC TCCTTATTTG AAGAAGTCAT TATACACGTT CCCGTGTATT
    20521 TGTCAAGTAA TTGCAACGGC TACTGCGAGA TATTTAAGTT GTTTTTTTCA TGAGTAACCC
    20581 TTAGTGATTA CACTTGTCCA TGCCGTAGCT GGTAAGAATG TCGGAAACGA CTTTTCCAGA
    20641 ACACATCCGC ACGGTCAAAC CAGCCGCTTT CCATGCAGCC ACAGTAGGAG CAGAGTAATC
    20701 TAGCGAATCT GGGTCAGCAG GAACAATTCC GCAAATCTTG TCGCTCAGAC CTTTAACAGC
    20761 ACAGTAATAC TGACAGTTAT CTGGGAACAT CATGACTTTA CTCCAGTATA TAAATTGATT
    20821 GTCTGTTGCG CGGCACGGAG ATAAAAACCA CCAAGACTTC CATGACCAGC TTTGTCAGCA
    20881 TTGTCCAATT CAATCAACAG CGCGCACAGT ACCCGCAACA CTTTTTCTTC CGACATGCCT
    20941 TTTATCCGAG CAAACTTTCT CTCCCCTTGG ATAGACACCC CACCGCGTCC AAGGTCTGTG
    21001 TCATCGAGTA CCACCGGCAC AACGGCAACC TTTGACATGG TAAGCTGTGC GAACAAGATA
    21061 GCCTTGCGGA CAGCTTCTTC GTCACGCTGC TCCATCGCCG TACAAGCTTC ATTGAGATAT
    21121 TTGTGCAAAT CTACTAAAAC GGCGTTCATT ATTTTCCCTT GTTTAAGACG GCGATGCCAT
    21181 TCACGCTTCA ATTCCACAGC GTACCAGCAG CCGTCTGGAA GAGCTTCGAT ATGTTTCGCA
    21241 TATTGCTCGT GCGACATATC TATAAATTTA CCATCCTTGA TAAAAACGCT ATCAAGAGTA
    21301 TCCCCGATAA TTTTCACTTG CGCTTCAAAA ATCTTCTGTG CCTTACGCAC TTTAGCTATT
    21361 GACTTGGAAA AACCAGCGGC AAACTTTTCG GTGTTATTAG CAGGCATTCT ACGCCCTCCT
    21421 AGGTGTGTTT ACGATACGGA TCATTTTACC TGTTTCTGTG TATCTGTCGC TAGGTTTGGG
    21481 CGGCAACGCC TATAGTCTCC GGTCTTAGGG TTATAGTCAA TGACCTCAAG CCACAACCAA
    21541 TACCCATAAA CGTCTCTCAC TGGGAAAAAC GCAAATACCC GTCTTGCCGC CTGCATGTTT
    21601 TTATATCCTC TTCCAAATTT CATTGCCTAC TCCATTCTTG AAATTGAATC TATTGTGTCG
    21661 GTTTGTATAT TCGGTTATTC TTAGATCCAC GTTAGGTGTC GTCACTCACC CACTCTACGT
    21721 CGTAGTTACC AATCTTGTCA ACAAGAGGTC GGATCGACGG GTAGTAGGTT TCACCATTGA
    21781 ATACAAAAAA CACCCCGCCG GAGTTCATCA CCAGCATGTC TTTACCGGTT GGCTTGTACC
    21841 GTGTGCCGGC CTTCTCTTTG TCCGGGTTGT CTTTGCTGTA GTAAATCTTG AATTTCTTTC
    21901 TCACACGCAT CTCCTATGCC CGCCACTTGC GTCAACGCGG ACGCTCCGCC ACACGTTATG
    21961 CGGTGGTTAT TTCTTGCCAG CAACAATATA GACCAATACA ACTACTGCTA TCAGCATCAA
    22021 ACCTAAAAGC ACCAATACGC CAACAGTAGA TAAATGACAA AGCCAGTTAG CTGAACATGC
    22081 AACAGACCAA TTCATATCAT CGTCCTTAAT TCGTGTACTC AATGTAAACA TTATACACTC
    22141 TTTAACCAAA AAGTCAACCA AGAAGATTAA CTGTAACTCG TTGTTTCTAT GTGATCTTAC
    22201 GTATGTCGAT ATCAATCATA CTGTTAATAT GGTACTTGTT TATCCAGCGG GAGATTACAG
    22261 TGTCGCTAAG CGATATCATG TGCTGTAGTT GCTCTGCACT GTCCGCTTCG ATACCGAACG
    22321 CTAACTCTCC GTATTCCTGC GTTTCCTTTA ACCTGCCGCA GTTAGTCTTA GCAAACTCTT
    22381 GGTCCAGCAT GTTCCATAGG TGCTGTGCAT AGGTGGTGTG TTTCTGCCCT ATACGCTGTG
    22441 ACGACGCCTC TAATATGTGT TGCGGCCTGT TACGTTCATT GGCCTCGTCA AGCACAAACT
    22501 CTAACTTATG TTGGTGCTTG GTTACCACGT AGCACCAACA TTGCCAGGTG CTTACCTCAA
    22561 TGTTTACGCT CATTCTAGTG TGCCGTCGAT GTGATATCTA ACTTTCATGT TAACTCCATT
    22621 TGAGTGCAAA CAACGTTGCA TCTTCTTCTG TTTTAAACTT GAAGCAGACT TCGTGGTGCA
    22681 GCATAAATTC ACACGTCCAC CGCAATGCTC CGAATGTAGT GTCGCACCAC TGTTCCCTCT
    22741 GACACCTAGT CTGATAGAAC TCAAGGTTTT CTATCAATGT TACATAAAAC GGGTATATAA
    22801 ATTCTAATCT TAGCATTATG TGCTATAGTC TTTAATCAAA AAGTTACCCG TTACTAAAAA
    22861 GGAATATCAT CGTCGAACTC GTCGACGAAC TCTTTGTTTG TTCTGCTCTT AGAGGATGGT
    22921 TTGTTATCCA ATTTGGTTCT AAATGCATCC CATCCGATGG CCACGGCAGC GGCAAACATA
    22981 GAGATTCGTC TGAGCTGGTT ATCAAATATA ATTCTGGTTG TTGTTAGAGT GCGGTCAAAC
    23041 CACCCTTCTT GTGCCAGATA CTCATCCATG TACTGGATTG CATCGTTGTA GTTTTCGCGA
    23101 TACTCACTTG GTATGCAACC AATGAATACC AGTGCCATTG GAGTTGTGTG TATAGTTGTT
    23161 GGCGACATTA CTTCCCCAAC ACCGTTGTTG TACAGATTTA GGTTCCAGTG CCCGTTAATA
    23221 ACCCATAGCT TGATGTGAGT CGGGTGTACA CTGGTTACTT CACAGTATAA ACTGACGTGC
    23281 CTAGATCCGG TGCCGGCAAC TCCTACTAAG TCTCCTACTT TCATCTATTC TTCTCCTTGT
    23341 GTTACGTTTT AGACATCACG CCGTTTGCTC GTTTAGCATT CCTGCAATCT GTACAGCAGC
    23401 TTTCCAGCCG TCGTCGGTTG GCTCAAACCT AGCAAACGGT GACGTCGCCT CAGTGGAAAA
    23461 GTGCGGATCT AACGTAGTGA GTGATTTGAG CCACTTCAAT GACATGTCTC TGAAGACAAG
    23521 GATTTTTTTA CCTTCAAAGT TAGTGCAATT GGGATAAACA ACTATTGCAA CAATGCAGTT
    23581 TCCGACTGCT ATCGTTTCTT CGATATAAAA TTTACTCGGG TCTGGATTTG GGGCCGCTAT
    23641 GTCAAATGGT GCTGTGCGGC AGTTTCTTCT AAACATGTTG ATTCCCATGT TCTTCTCCGG
    23701 TGTTAATTCG TTGCTAGTTC TTCGAGTGCA GTTCGAAGTG AAGTCATTTC GGACATGAGC
    23761 TCTGCAATCT CAGTCGATAT GTCGTCCGGC ATGTCTTCCG GTAGAACACC CGAATAATCT
    23821 GATTTTATGT TTCGAATCAA ATATGCAATT TGTTGTTTGC GCTTTACCAT TTCTTTCTTA
    23881 GTCATTTCGT TGCCTCGTTT AGTTGCTGTC TTAGAATCGA ATATTTGGAT CGCCAACCTG
    23941 AAACACTTTT AACCCCATCT CACGCCAGTT ATCACATACA ACTGGCCTAT CGTCGATAAT
    24001 AAATTGCACA TTATACTCAT CTGCAATATC TCGCCAAAAG ATCTCTTCTT TAACGACAGT
    24061 GTCTTTACGC ATGTCGTTTG GAGCCCGCAT GATTAACTTG TTAAAGCTAA TGTTGTTATC
    24121 AAGAAGCCAC TGCCTTGTTT CTGGTTCACA TACCCCGTCT CGCCCAGACA ATACAATAAC
    24181 GTCAACCATG TCGTAAACGG CATTGATCAA AAACCTGACC TGGTGGTCAA CGTCGTCTAG
    24241 CCCCACTTTG TCCCAATCGA ATGCCCCACG TTTACCGTTC ATGTGAGCCA GGGTGCCGTC
    24301 TATGTCAACC AGGATACAAG CAGGTTGTGT TTTGTCTGCA ACGTAAGTTT TTCGCCCAAT
    24361 ATATGCCAAC CAATCGTTAT ATTGCTTCGC AATTACAGAG TGGCCAACGC CATTCGCGCG
    24421 CGCCGCATCT CGTGCCCATG CCTCTTCAAG CGAAATAGGA AACGTCTTAA TCGTGACGGT
    24481 GTACCCGTGC TTAGTTAGCA GTTCTGTTAA TGTTGCTCGA GTTTTTGGAT TTAGATTAGT
    24541 GTCGGATACA ACGATGTTGC GTTTATTTTT AGCATGGTCG GAGATAGCAG CGTGAATGAT
    24601 AGCAGTGACT TCGCCTTCAC GCTTCCATTT CCAGTTTGCC CAGGTAAATT CCTTCCCGGT
    24661 TGCTTCGACT AGTTTCTTTC GCACTCTGTC GCGATTTACT TCAACATATC GGCTAACGTA
    24721 CTGAATAGCT CCGTCTTCGT TGAACCCGAG ACTGACCCAT CCGCTATCTT CTACTAACTT
    24781 CTCGGCAAAG GTAGATTTTC CTGACGCAGA GATACCAACT GTTAGTATTG CTTCGAGTTT
    24841 ATTATCCATG ACTATTAGCT CCATTTTAGT GCAAATAAAA TTGCATCGTT TTCGTCCTTA
    24901 AAACGGAAAG TAACCGTTTT CTCGTGTGCC TTACCAGGGT CGATGAACCA GGCATCTGTT
    24961 CCCAGTACTT CTCTGCACCA TATTATTCTT GGTGATCCAG ACCTTATTGC TGTTACCTCG
    25021 ACACCAAATG GCCAGTCTGG AAACAAGTGG TTCACGCCCA TTTTAGTGCA AACAGTGTTG
    25081 CGTCTTCTGC TTTGTTGAAC TCGTATAGAC TAGAATTAAA TCTATATTCG CGCCGCCACT
    25141 CAGTTTGTCC TATCGTGTTG TCGCACCATT GCCGTATTAT GGTCTGATCA TGTATAAACC
    25201 CGCTGTGACC TCTGTGACCG CTGGGTAATG ATACAGTAAA TGGGTATGCA AACGAAGCAG
    25261 GTGTTTTACT CTCACTGTTC ATGTTTATTA GCTCCATTTT AGTGCAAACA AGATTGCATC
    25321 GTTCTTGCTC TGAAATCGAA AGATAGTTCC AGGGTGATCT CGGCCAGCGA CTGTCCAGGT
    25381 ACCGTGTTTG TAGAAATCAA CGCACCACTC GTATCTTGCT CTGCTCATTG AAAACGGCGC
    25441 AAGCGGGCAT ATAACAGTGA ACGGAAACCG CTCTTGTATT GTTAGAGTTA GAGCCATTGT
    25501 AGTGCGAACA GCATTGCGTC TTCTTCATTA GTAAATCCAA ATGTATATTT GAATCCAGGT
    25561 ATACTCTTTG CGTATAAAAT TGTCCAGGTG TTCTGTGTAA AAACAGTGTT ACACCAGACA
    25621 TATTTTCTGT TAGAATTTGC AGCGGAAACA GTAACACAGA AAGAGAATTG GCTCATTGCT
    25681 ATGCAGTGTA TGTTTTAATC GAATCCCAGC GGAAACTTCG CCATGCGTTC GCATCAACAT
    25741 CAAATACAGG ACAAACGTCG GCACAGCGAC TCTTCTCTTT CTTGTTTGCG TCCTCTACTA
    25801 ACACAGGAGG CAAAATGTTT GGAGATAGTG TGCATCGCAT TGTGCGCAGT GACCCATCTT
    25861 TCTTAGTAAA CGAAACAGTA ACTATCCCGG CTGCTAACAT ATTATGTAGT TCTTCTTGCG
    25921 TGGCAGTGTT ATTGACGAAC ATAGTATCCT CTAACTTAAA ATGCATTATA CTACCTTATT
    25981 GGCATAAAGT CAACCAAATA ATGCACGGAT TATGCTTGAT TTTCTAAGAA TTGTAGGAGA
    26041 TTATTGTTAG AAAGGGTCAA CATTACACTG TCTTGCGCCC CGAATAGCAG TATCTCTGTT
    26101 TTGTCCACAA TAAAGAAGGG TGAGTGGAGG TACTTGCTTA GAAGTAGTAT TGTTTTACAG
    26161 TTTGTTGGAA GGTCGGGGAA TACTTTGTGT CGGTAAAACT GGACTTCCAA TTCTATTGAC
    26221 AAGAATATAA ACCCGGCGTC AGATAGTTGG AGGCTGGTTG TGCTGTACGG TGCTGCCCAT
    26281 AACTCTAAGT ATGGAGTATC GGTATTTTTT GCTAACAGGC AATCTGTTAG TTCTTTCTTG
    26341 CTGATTTGCA TTTACGGATA AACATGTTCA CCAGCGTTAA TTAATACAAC CGTGAACCCG
    26401 TTTGTTTGGA ACAACGTGTT TAGTTTCTTG CATAAGTTAA TAGCATGTCC GGGATTCGGA
    26461 AACGCAGTTT TCTTGTACTT AGGCCCAGGG TAATTAACCA GTATGTTGTG CGTCTTTAGA
    26521 TTAACCGGGC TGTTATTATA ATACACTGCC CATATCCCCT CTGCGCTGAG GACTTGTTCA
    26581 GTAATATACG TTTTGTTGTT AACTGACTCT AAGATTACTG TAGGTTTTGG TCTGCACATA
    26641 TAGTATTTAC TCTAATACTG GGCCGCCGCT GTCATTTGCC AGTCTAAGTT GCTCTTTCAT
    26701 CTCCAGTTTG TCTTTAAACG GGCCGCGATA TTCGTACCGC GTAAGCGTAA TTAGTTTCGG
    26761 GCAAAAGCTA GACACAAAGC CAGTCTCGAA CTTAATAATA TAGTACCCAG CGCAATAGTA
    26821 ACTCTTACTA TCCTCTGTCT TCGTGAACAC AGGGAGTTTT TTTGCGACAT TAAGTAGTTG
    26881 ATTAAAAGGT TCGAACTGGG ACGGATATCC GTACACAGAA AATTCGATAT CAGGAACAGG
    26941 TTGTTTCTTT ACCTTGTTGT CAAATACGAT GTTGTACTTA TTTTTAAGTC CGGTTATGTC
    27001 AATAAATTGT TCTCGAACAC AATCTTTATT AACGAGAACA ACGTTCCCAT TTTCACCCAT
    27061 TTGGATCGTA GCTACTTTCT CTCCGTCTTT TTCTACTATC CAGAATTTAT TCTGGACAAC
    27121 CGGTTTTGCA GTAAGCATCA TGCTGTTTCC TTTTTTGTTG TACACAGAAT CTTAAGTGTA
    27181 TTGTATTGAT CTCTTAACTC ACGCAACCCA GGATGCCGGT CACACAAGGT TGCTTCTTCC
    27241 TGTTCGCGCG TCATCTTGTC TTTAGCCCAT TTAATCACAC CCTGGAGTTC TGGTGTAAGC
    27301 GACACTGTTG TTGTCGGGGT AGCAATCTCG CGCCAGGTGT CGTTATCCAT AACTTCGAGC
    27361 CTATTATACC TACCGTGATA TCTAACCGAT CCAGTAACAG CCGGCGAAAT TCCACCAAAT
    27421 TGGCTAACTA CTAACATGTC ATCTGATGAT ATAATTGTGT GATTCATGTA CTTTCCTTAA
    27481 TCTCACATAA TACGTTTCTT TTATCAAACC AAGATAGAAC TACGTTCTTT GGAATAGGGG
    27541 AACCGGTGTT ACAATTAACT TTCTTTGATA TGTATGCGTA GTACGACGCT GCGGTGATTG
    27601 TATGTATGTT AAATAATCCG TCGAATACCC CACTCCACCT GGCTCTCTTA ACTTCGTCGA
    27661 ATGCAGCTTG TTTCATAGTT ATGCTGGGAA ACACATCAAA ATATGTAGTA GCTGCTATCA
    27721 ACATTGCAAC TCGATGTGTA GTGATGATTC CGTTCCACCA GACCAAGTAT GTGTCAGATG
    27781 TTCGGTGATA GTACATATGT GGTGTCGGTG ACAATATGCT CCACGCCTTG CCCTCTAATA
    27841 GAGTAACGTG TTTATATATT ACTGTATTCT GCGTCATTAT TAATGTTACC TTCCCAGTTT
    27901 ATGCCATCGG AGTTGTTAAT GTAGAAATCT AACAGTGTTG GTTCGGGTTC GAATCCATAA
    27961 GACCAATACT TGATTAAGCG AGATATACTG TTTGTTGAGT TACTTGTGTT TTTCGCGAGC
    28021 GTCTTGTTCT TAATGTGAGC TAACGTGTTC TCTCCGCATA GTATTCTTGA TCCGTCGGTT
    28081 ACGAGTTGGC ACACAGTAAA GTCGAATCGG TTAATCACCT CAAGTGGAGT TGCTGCTAAC
    28141 TTCTTAATAA GCTGGATTTT CCATTTAGTT ATGGAATGCT GCTTGCACGT ATACGTTATG
    28201 GCGTTTTCGG TGACGAAGCA AGATATATAG CAAGTTGCAT CGGTTCCTTT AATAGTGTTG
    28261 AGTTTGTTAT TGAGTACATT GAGTTGTTTC TCAGACTTGC ACCAAACGTC GATATCTCTG
    28321 TCTTGTGTAG GGGTTCCATT GTACCATGCT AACACTGCGC CGCCTGCTAT CCACGGACCA
    28381 TTCTTAAGAT TCGGGGCAAT TATCTCGATG GCCGATTGAT CGTTTTTATG AACAATACCA
    28441 AGATCAGCAG TTGGAAATTC ATCGTCAAGT TCCAATTTGA GGTCCAACCT GGCGGGTACC
    28501 CAGCAGGAGC TGATACTAAC TAGGTCACTT AGCTTACATA CCATAACGAT TATTTAATTC
    28561 TCTGAGAATT GACAAAATAT CTTTCTTGGT TAGTTCTTCG AACACAACGC CATCCCACGC
    28621 AACATACGGA TTAATCCCGC GGTATGCTGC CTCGCTATGG TGCGCTTCTC GAACTTTCTT
    28681 TGACCACCAG ATATATGGGT GAGACTCTTC TGCGAACACA GTGATCTCGT ACACAGTCGA
    28741 CGTAATCGAG TCGTAACAGC ACGATGCAAT GTGTTTGTTG TTTGCATCGG TTAGGTCAAT
    28801 AACGTAAGCA AATGGACCGT AACACGCCCA TTGATACTTA GTGCCTTCTC CGATGTTGCA
    28861 GTTTGTAGAC AGAATCAGTT GGTTGAATTT CATACCGTGC TCCTTGTTTG TGGTTAAATC
    28921 GGATATCCAG CGTTAAGTAT CTCACCAAAT ACGTTTGCTT GGTCTGACAG ACGAATAAGT
    28981 TCGTGAGTGC CACAGAACTT TAAGAACTGT GCTCCGACCA TTGGTTTTTG TTTATGAACA
    29041 GAACCAGTTG CAATTGTTTG TACTATTTTA TCTTTTATGT CAGTTGGCTG CGCGTCTAGG
    29101 TCAACTAATG TTACGTTTCG GTTGTAATCG TCTAGCACTC TGTGGCTCTC ACCGTTGTGG
    29161 TCGACCCACG TCTGTAACAT TAGGTTGTTC CAACTGAACC CTTTGCGGTG CTTATCTTGG
    29221 AACGCTTCCA GTAGGCCGAC TTTCTTAGAT GTTCCTTTTG TTCTTACGCC AGGGTATGCA
    29281 CTGAACACAT TGTCGGTTGG GTCACCTCGC ATACACTTCT CAAACAAGAT CCACTTTGGG
    29341 TCTCCTAACT GCTTTGGCGT TTTTGTTTTC TTGTCGAGAA CCTGCTTGTT CTTACGGTCA
    29401 AAGAAGCCTT CTAGTGTGAT TGTTTCGTCT GAGATACCAT TATATTGAGT TACGTTGTGT
    29461 GATATAAGTT GATAAAAATC CGAGTCCGAA CTCACTATAA TATGATCATC CGCTGGATGC
    29521 GCGGCAATCC AGCCAGCTAT TAAATCGTCT GCTTCAAGCT CGGCGTGTTG CAATGTGGTG
    29581 CAATTTGTTT TGTCGATTAA GAAGTCAACA AGAGTATTGT ATGTTTCGTA GAACAGTTTG
    29641 TCTTCTTCTA GTTCCGAATC AGTTAGTTTA GCTTTCGCTA CGGTTCGATT CTTCTTATAC
    29701 GGCTCATAGA AACTTTTCCG CCAAGAACGA CCCTCGAAAC AGAAAACAAC GTGGTCTGCT
    29761 TTCTGTTCTC TCCAGGGTTT TGCAACACTG CCTAGACTTG TGTGTAAGCA GAAACCGAGT
    29821 TTGTCGTGCG TTGATGTTTG TTTGTGAGAG ACATGCCTTG CCCTCCAGAA TAGGTTTGAG
    29881 CAATCTACGA TTAAGTACCG CATTTATGTC CTTTGATTTG TTAACTAATT ATAAGAGTAA
    29941 CACACCTTAC TTGCTAAGTC AAGCGGTTTG AGTACTGTTC TGAATTTCGA GCAACGCTGC
    30001 TATGATCGGT TTGTCGATTT TTGTGTATGC AAGTTCTCGA CCACGTGCTG CCGCAAGCAA
    30061 GATCAGTTCG TACCTGTTAC CAACAATCTC GACACATTTC TGTGTGTCGA CATCTGACCC
    30121 ACGTGATTGA ATCGTAAGTC CTTTCGGAGC AAGGTTGGCA CGTTTCTTGG TAATTTTAGA
    30181 CATAATATAT CCTTTTTAGT TTAGAAAGTT ACTGTATTTC AGAACGGCTG TTGCTGATGT
    30241 TGGCTTTGTT AAACTGTTCT CTTTTTTCAG GATCAGCCAT CTCCTGCTCG AACTCTGACA
    30301 TAACAATGTT TCGGCATACA TCTTGAAACC ATTGATCAAC AATGTCGCTG TCGGTCTTAC
    30361 CCTTGTACCC AACCCTGATG AGTTTGGCCA CAAAAATCTC ATTCCAATCT AACGTAAATG
    30421 CTCCATTCCC AATATTGTTC GGATCTAACT CAACATTTAG TACTTGAACC CAAGGGTTCC
    30481 CAGCGGCAGT AGCTTCTTTC TTTTCGTGGT CAATAATCGA ATGCAGTGTA GCGTTACTAT
    30541 TTGCCTCTGG CTCGACTGTT ACTTGTTTTT TCTTTCTTTT CTTTTTAGGC ACAGCGTCTT
    30601 GTTTAATAAC CCGATTTGGG TTATCGCCAG GTGACTCACT TACTGGTAAA ACGTCAGGCG
    30661 GTGTATCTTT AAATATAAAC GATTTTAGTG TTTTAAACAT ATTGTTTCCT TTTATTAGGT
    30721 TCCGATTGTG TTTGCAAAGA GCAAGCAATG TAATCGCCCG CTTACATGAT ATCCGTTTTT
    30781 TATTGCTCTT GTTGCGATTG CTGATATTAC ATTGATATCT GACTGTTGCT CTCTAGATGC
    30841 GCCTACTGGC ATCACATATA TTGGAAACTT AATTCCGTGG TCTCGCATCT TCTTAACTGT
    30901 TGTGTTAAGT TCGTCCCATG CGTCGTCGGA GTTATTAATA ACAAACTTCA GGCACCCGAG
    30961 CGGTGATACT CGTTGGTACT GCTTAATAAC GTCAATGTTA ATCGCGTCTT TCTCACCACT
    31021 TACATTAAAT AGTTTAGGAG AAATGTTCCA GTTGATTGTT TTGTTAAAAA GGGAATTACT
    31081 GAATGCGTCT TCTATTGGTC GAGTTCCGTT TGTCTCGATC TGAATAATAT CGGGCGTTGT
    31141 CATTGGCCAA GTTCTGCATT CCTGAATAAT ATCAATCATT GCTTGTTGTT GCAGCATCGG
    31201 TTCCCCACCG GTGAAACACA AGTCTATTTT ATTATTTGTT ACAGGGTGTT CCCATTTGCC
    31261 TTCATATAAC AGTGGGGTGA TAGCGTTTCC AAGTGACGTC AAAGTCATGT TAATAGCAAG
    31321 TGATTTAAAA CGAGCGTCAA CAGCATACAA CGAGTCACAC CCGAAGTCAA TTACAGGCAA
    31381 ATCAAGCACA TTCTTGTACT TTTTCTCCAG TATACCTTCT ACTAATTCGT GTTGATGTAC
    31441 AATGTTATCT GGACTAGTTG GATATTCAGT CATAAAGCCT GGACACCGAA GATTGCAACC
    31501 AAAGAGTCTT ACAAACACAG TAAGAACTCC GGTTCTGTTC CCTTCTCCTT GCACTGATAG
    31561 GAATACTGGT TCGGCTAATC GAATATTTGA CATAGTTACC TTTTAAGAAA ATTTAAGAAT
    31621 GATCAGTGAT AGTAATTCGG GAGAAACCTG TACTCTATTA GAACCGTCGT AATTGTACGA
    31681 CCAGTTGTCT GCAGGGACAG TATCGTGTAA CCAATGCCAT ATTTCGTGGT TAACCTCTAC
    31741 TGTTCTCCAT TCTCTGTTCG GCGTAGGTAC TATGTAGAAC TTTGACGAGA ATCCGGTGTC
    31801 CATCTCATGA AAATACAAGC AAGGGGTTTC GACCATACTT GTTACTCAGA GTACCTGCAA
    31861 TGTGATTTTT TAGTTTTCAT ATATCATACT GTTGGTCCGT AATATCTTGC ACAGCTCTTC
    31921 GGAGTTTCGT GGAACTCGAC ACATGACACT TTTATTTCAA GTGGTTTCAT CTTAAAAGAG
    31981 ATTATATCGA ATAACCATTT TGCGAGATTC TCACTTGTCG GTACAAAATT TACAATGAAG
    32041 TATCCTTCGA GAACTTCGTA CACAGGAGTA CCCAACGGAA TGTTATTCAA CCGTAATGTC
    32101 TTGCCAACAA CAAGTTCTGA CAGAGTCGAA TCAACAACTG TTACACTATC ATACGTTATG
    32161 TCGGGTTGTC CACTTGATAC TGTATATGGG TCTGCTACTA AAGCAGTGAA CATAGGATCA
    32221 TTTTTATCAA TAATAAACTT ATGATCAATT GAGTTGTCGA TAAAATCCTT GAACCAGCCA
    32281 AGGTGTTTAA AATCTGTTAT CATTCCTCTA TCAGTAAGTT CTGTTCCACT AAGATGGACA
    32341 CGCACTAATC CTTCGTGTCC ATGTATATGG CGGCATTTAG CCTTGTTGTC GTTGCCGCAA
    32401 TAATCTGTAT TTAGTAACTG GTTGTACACC CGGTGTCCGT AGCAACATGC AAATTCTTTA
    32461 GATATTTCCC ACATGTTTTC TCCTTTAAAA GCTAATTATA CGTGATAAAA TTATAAAAAC
    32521 AACCAATTTG GTATAAATAA TAGTACAGTT CACGATACTG CCATATCCAA CTGCTCTAAC
    32581 GTTCAAGGAG AACATCAGCT ATGCCTTGTA TTTATTACGT CTACGCATAC ATCAGATCTA
    32641 AAGATTCTAA TACAGCAAAA GCAGGTACAC CATACTATAT AGGCAAAGGC AAGGGAAAAC
    32701 GAGCTTATCA AAAGCATCGG TCTGGTCCAC GAGGAATCGC AGTGCCATCG GATATATCAT
    32761 ATATTGTTTT TGTAGAAACC AATTTAACTG AACTAGGGGC TCTTGCATTA GAACGCAAAA
    32821 TGATTGCTTG GTATGGTCGG CAAGATAACA AATCGGGTAT ATTGTTAAAT AGAACAGATG
    32881 GCGGCGATGG CACTTCAGGA GCAGTGCGCT CAATCGAGTA CTTACATAAA CTATCATGTC
    32941 GCATTCGACT GCCTCATTCC GCAAATACAC GGGAGAAAAT AGGTAACTCT AGTCGAGGAA
    33001 GGAAAAACTT TACAGAAGAA CAAAAGGTAG AAATGTCAAT TCTCCGCAAA AACAATAAAT
    33061 GGTGGAATAA CGGTGTTGAA CAATGTTTCT CACCAGTTCC ACCAGATGAG CTATATAAGA
    33121 GAGGTCGCCT GCGTTTTAAT AACGTTGGTG CGGCAATCGG CGCAGAAACT AATAAAGGTA
    33181 AAAAATGGTG GACCAACGAG AAAATTACAA AATTTTCTAC CATGTCTCCT GGCCCAGATT
    33241 TTAAATTAGG ACGTACATGT TAACATGTTG CTACTCCACA CCCTATGTCC CATTTCAAAA
    33301 TTGAACGACT TATCAATTGT CCACTTGTAT TCCATTGTTA TCCTTTAAAA GTTTATTTTA
    33361 TTAGTATACA TAGTTACGTG TTGATTGTCA ATCAAATTGA CTGCTGGTTG CATGTCTAAA
    33421 TTCCATATTT GGAGCAATAA CATTGTCAAA TAATTGCTCC ATCTCAGACC ATATCGAACC
    33481 TCGCTCAGAC TGAGTTGTAC CTGATGTTAA CGGTGAATCT GGCATCTTTT CTAACCCATA
    33541 GTCGTGTCTG GTAGTGTAAC ACATTGCGGT TATAATACCG GTCGAGTAGT AATCATTATG
    33601 AATTACTATT CCAAAAGTTT TCCCAGGGAA AAACGATCCA AATATCATCT TCTGCTTTGT
    33661 TAATATCAAC TGCACTGAAC GCAATATCAA CAGTTGCGTT ACTAGCTTGG TTGTCGTACA
    33721 ACATAGCAAA TTTCACGTTA TCTTTCCATT TGTCGTGTAG TACCAAAGAC GACCAATCAG
    33781 ACATAATCCA ATTAACGGTA GCACCAGTGT CATTGATATC ATCTACTATT AGAATCTTCT
    33841 TTGTCTCGGC GTCCTCAGGC AGCCAACAAT TTGATTCTGG ACCGTACTCT GTATTATCCC
    33901 TGAGGGAGAC ATCGAGGCTA ACCATTTTAC AGTTAAAGTA ATTACTGATC ATAACTGCTG
    33961 GTACAGCACC GCCACGAGTG ATACCGACGA TGATATCAGG TGTCCATTTT TCTAACACCA
    34021 TTTGTCTGAT TATACTTTGA ACGTGTGATT GCACCTCGTT CCATGTTACG TGAGTTTTTT
    34081 TCATATTATT TCCTATTGAA GTGAGCGCGG AACAATTGCA CTAATATCAA GGTCACCGTC
    34141 TTCGGTTTCA TCCCAATCGA CGTCCACTGA ATTAGCAAGG AGTTCGTCTT CAGACATTTC
    34201 TGAGAACATC CTGGTTAACT CTGACGTCAA TGCATCTAGT TCTTCTTGGG TGCCGTCGAA
    34261 CTCGTCAAAG CACCCAGGAA CGAATATAAC TTCTCTATTA TTTTCACTCA TTGTTTTCCT
    34321 TTGTGTTAAG TGTGTACCAT ATTCCTGTGA AAGGCATGAT TATACTGTTT TCATTTAAAC
    34381 CGACGTTGTT GTAGTGATCT CGCCGTTCTA GTATCCAGGT GTACCGACCA ATATCATCTG
    34441 GATTACTCGA GTATATGTTT ATTTGACCAG ACTGTGGGTC GATTACATTC TGTGTTACTG
    34501 TATCGAATAT CATTGGTTTT AATCCCAATG CTGGTAATGT TCTTGTCCAC AGTTTTGCCC
    34561 CTGACAATGA CTGTTCTTTG TCACTTTGAA TAGACTTCTT CATTACTTCT TTTACAAACT
    34621 TATACAGCTT ACCTGCAAGC TGTTTCCCTT TAAACGGGAG GTAAGTTTCG ACGTTCTTCG
    34681 CTTGCCAGAC CTTACCATTC ATCCTGGATA TGAATCCGGC AAATGCAGCA ATGCTACTGT
    34741 TTTGATCAGT AAAAATAACA CATCTTTCGT CATTTGCCTC AAAGTAATAT ATAACAAAAC
    34801 CATCTTCTAT TCCCAACGGT CTCGCTTTGG CTAATATCTT TTTTACTTGT TCGATAGAGA
    34861 ACGATTGCTC AGGCACTAAG TCTATCTCGG TTAGTTTAAC CATCTATATT TTCTATGCGT
    34921 AAATGTGTTT AAAGTACTCT GCTCGGACAG AGGAGTCCGA TCTAAAACAT CCTCCGAGTT
    34981 TAGAAGTTGT TGTATTAGCA GACTGGTCTT CGACGCCGCG CTGTGATACG CACATATGTT
    35041 CTGCAACAAT AGTAACAGCG ATGTTGTCAG TTTTGAGAAC ATATTGCAAT GCATGATAGA
    35101 TTTGTTCAGT TAACCGTTCT TGAATCTGAG GTCTTTTACT AAAGTACTCA ACGATTCTAG
    35161 GTATCTTACT GAGCCCCAAT ACTCGTTCAC CAGGGATGTA CGCAATGTGA GCAAACCCTT
    35221 TGATAGTTAC AAAATGATGC TCACAACTTG AACTAACCCG GATGTGTTTC TCGACTACCA
    35281 TCTCGTCATA GTTCATTTTG TTCTCAACAG TAGTACACTT GGGGAACGCT TCGTAGTCGA
    35341 GGCCCCAAAA TATTTCTCCT ACGAACATTT TGGCAACACG TTTTGGTGTT TCGACTAAGC
    35401 TATCGTCTGT TAGATCGAGT CCAAGTGTCT TCATAATGTC TGCGAACTTA GTTTCGATGA
    35461 TGTCGATTTT TTCGGTTCGA CTTAGTTCGT GTTGAATGAC TGGCGTTTCG ACTCCGCATT
    35521 GTACTAAATG ATTGTGAATT TCTTTTCCGA GAACCGGATC GGTTTTTACT TTATTGAATG
    35581 ACATGTGTTT CCTCCTTGTA TAGTATCTAT CGTTATACCC CACGCAAGTT GTTACTTGAT
    35641 CTCGTTACCT TTGTGTAACA CTAGTATTTA CCATCAACCC CTTCGCATGA TTGAAAAGAT
    35701 ACTATTACAT CTAGTAGAGT TCCTTTTCGT TTATATTTGC GTCCCTCGGA ATCAAATCCG
    35761 TCTTGAATGT AATACGTAGA GAACCATTGG AACTGATTGT GTATTTTACA CGGAATAAAT
    35821 GCAAATTTCT TCCTCCAGGA TCTCCAATGT ATCGTGTTGA ACAAATCTGG TCTATACTTA
    35881 GTTGCGTCGT CTGATATCAC AGTGGTTCCA ATTGTTATGT TTTTAGTACA TCCAATAGTG
    35941 TTCCGTTTTG GGTGTAATTA AGGCAATTAT CTCCGAACCG TCGGACCCCA TCCCTGGTAT
    36001 AGTACACTGA TAACCAACAA ATCTTGCCGT GTACCTTAGT TGGTAAGAAC GCAAACTTTT
    36061 TCTTCCACGG TAACCAATGT GCTGCCTGAC TCAATTGATT CGAGTATGTG CCCATACTAT
    36121 ATTTTATCGG TTATGCCTGC TTGATTGTGT TAATCAGACC ATCTGCAGAA AAGAACTTAT
    36181 CAATCAATGT AGGGCACATA CTTTGCACAA CTGGTGCTAA CCTCTCGTAT GTACTCATCA
    36241 TTTTTACTAT TCGTTCTACT ACCTCGTTAC GGTGCATCTC GTAGTTAGCA TACGAACTTG
    36301 TCCACTCGGA TGGGTACAAG AAGTCTGCAG AGTACATCTC AGAGTAAGAC AACCGATCCG
    36361 GAGCAAGTGG TATTGCACCG AGTAAGGCAC CTTCGGGCAA AGAAATCCCT AATGTTTCTT
    36421 GAAGATTTGC TGAGAATACC ATCTTTGCTT TACCTAACAG TGTATGGTAT TCGTGCTTTG
    36481 CTAGTTTTTC TTCCTGACAC ACAATGAACT TATATTGTGG TAGGTGTTTC TCTAAATCCT
    36541 TAAAAATATC AAGCTGCTTC TCAGGGGCAA TACGATGAGG GAACAATATA ATATCTTCTT
    36601 TTTGCATACC AACGTAAGGC TGCATTGTAT CCGGGAGATA CTCCATTGGC CACCCGGTTC
    36661 TAACAATCTT TCCTGTTGGC ATGTATCTGA TGCGACCAGT TCGTTTGTCT ACCTTTAATA
    36721 AGTTCTCAAG AAATAAGTTG ATGTGAAAGT CAGTAGCAAA GTAGTTATGC TTGAAGCAGT
    36781 TAAAGAATGA CAACTCTGCA TGTTCGACCC ACGGCTTATT GCCGATAAGT CTGCCCAAGA
    36841 AGTCAAATTT ATCGTAACTT CCAGCATGCC ATAACCCATG AGTTGTCCAA TTCATTCCCA
    36901 TTAGTTCGTT TACATACTGT ATCTCAACAA TGGTTGGATT CCATGCATCA GTGAAAATAA
    36961 TGTGGTCACC CTTTTGAATT AGACCATCTT TAACTAAATG GAAGAACGTG TTCACTTGCT
    37021 CGTTCTTCCA TTGGTTAGTC GACAAGAAAT CTAAGAATGC ACCGTTCGTT GGAACTCCGC
    37081 TGTTAGTGAC GCCGTCGATT TGAATCACAT TGTATTCCGA CCCAAGCTTC TTCCTTAGCA
    37141 TCGACGGAAT ATGCGTATAC CATTGCCCGG TATAACGAGT TTCGATTGGT TCCAACGAAA
    37201 GAACAATTAC ATTCTTCATG TTACCGTTGC CCTGTCCGAT GCCCTTGCTG CGGAGCATTC
    37261 CCGTGCTCCT GCCGAGCTTT ACGGTTACGT TGGCGATCGT ATTTCTGCCA GAGAGCTGAC
    37321 CGATAGTTGT ATAAGTCCGC CTCGTTAAAT GGAACCGCAG GGAACTGCAA CCGAATAAAG
    37381 TCTTTGAAGC TTTCTAGATC GGTAAAGATC TGGGCTACTT CTGGTTTCAT ACGAAGGTAC
    37441 TTTTTGATAT AAGATGGAAC TGATGCCATT GGTATTACTC CTATTTTTAC TACGGTTAAT
    37501 AAAATGCTAC ATTTAAAACT ACGGACAGAA CTCGATTAAT GCTCCGTTGA TGTTATCTTC
    37561 AGCTACATCA ATTCGAACTT CTGACATTGG GTACTTTGCT GCAATCTGTG CGTACAAGTC
    37621 GTCTGCAATC ATTTCACATG ACTTCGAGTT TAGATCCAAC GTCTCGTTAC TGTATAGGTC
    37681 GTTCAACCAG CGCCGGAATT GGATAAACTC AACATCTCTG TTAGAGTGCG ACACTTCTAG
    37741 CCAAACTTTA ATAAAAAAGT AGTGCATGTG GACGTTAGCA AGGTGCGACA CGTCATATTT
    37801 GTTATTTGTT GCAAATTGTG GCTCAGAAGC AGCTTCTGGG AAACAATGAT ATCCTTCCTT
    37861 CTGGATAGTT ACATATATAA ACTTTTTGGC CAGTCTGATT GTTTGGTTGA CTTTGTTGTG
    37921 CCTTGCTGCT AACACTGTGC TTTGAATGTA GATATCTTGT GTACTCATGC TAATATGTTA
    37981 ACATCTCCAT TACAACAATG CTACTGATAT CTGCAGCATA TGTTTCTTTT TGAACAACTG
    38041 TGTGTATCGA CCTAACCGTT CTATCAGTTT TGCAGTCAAA TCGAGTTACA TTAAGGATAA
    38101 GGCCGCCCTT TGCTGGTATA ATATCAAACC TAACAGAATC CTCTCGATCC AGGGGAGAAC
    38161 TACGACATAG CACCTGCGAC GATGTTTTGC ATTCGTCACC GGTATAACCG TCATGGTTAT
    38221 TAATAAAACG AAGGTTTAAC CGGCTGGTAA TGTACTCAAT AAACGCTCTC ATGCTGCATC
    38281 CTCCAATAGC TGATCTATTT CTCCCTGAGG TATCTTGCTT ATTTCTTCTA ATTGGTCGCA
    38341 TTCACTACTG AGTATAAACA GTTCGCGATT GTCATCACCC TTGTATAACT CAACGATCAC
    38401 GCCGCCCCTG GCAGACATAA CCTTAAAAGA GACTCCGGTT GATTTGCTCT TTTGTGACCT
    38461 TTTAATAGAT TTAGCCATGT TATGCAACCA CTGTGTCTGA TGTGTACTCG TCCCAATTAG
    38521 TAAACGTATC CGGTGACTGC AAGTCGTCTA GTCTATGGCA CCAGACTCCG TCGTTTGTCG
    38581 AATCAAACCC AATGTCGTCT ATCTTAATAA TTGCATTTTG ACTAAACTGT CTAATATACG
    38641 GAATTTTTAC AGATAATATT GGTATGAACC GACGATGTTC AACGCAAGTA AGTTCCAATA
    38701 CTTCGTCTGA GTACTTAACG TCAAAGTCTA ACGTAACCCA ATTGTTAGTA TCTAGTATCG
    38761 TATTGATCAT AACCGACCAC TCTTTTAGTT CTTCAACTGA CTTCGGTTGA AAACTCTGGT
    38821 TAGCGCCAAA GTAGATGTGC GTTACATCCC GTTGTTTTAC GTTATTTAGT TTAGCGAGAA
    38881 TTGTGTCGAT CGGTTGAATC CCCACAACAA ATAATGTTTG TTTTCCGAAC GCCGGCGTCT
    38941 TCTCGACCTC GACTCCGGTG AAGAACGTAG CGGTGTTGGT CGTTGTGTTT GTGTAAGATC
    39001 GTTTCATTTT TGCTCCTTAC TCGGGTTAGA CAAATGTTGC ATCGTAATAG TGTTACTAAG
    39061 TTTTGATATT AACATTATAA GCGATGCCCG CTGTTTACGC AAGTGGACTA ACTTACCGGT
    39121 TATAGTACTA GTTTTGTGCT CAGCGAGTTG TTGTTCCACC TGGGCCAGGT CTTCTTTTAG
    39181 TTTGTATAAG TCAACAGTAA TCATATTATG CTGTTATTGA ATTTTCTAGG TTATCCAATG
    39241 CTGATTCGTC GAATCCAGAA TCATCACTGT GGTGTTCTAC GTGTTGGTAT GCTTGTGTAG
    39301 TAAATTTGTC ATTGAACACT GTAGTCGAGT TATTCTCTCG TTTCCCAGTG TTTCCTCTGG
    39361 TTCCGATGAT ATTAGTCAGG AACCATTCGT GCTTTTTGAT CAACGCAAAC GATTCTGCGG
    39421 TACTACCAGC GAAAATCTTG TCAATTAAAT CGGTTAAAAA CAACTGGTCG TGGCGTTCGT
    39481 CTACTAGCAT CTTAGGAACC GATGCTCTTG CTTCGTACAG AGCATTGGCC TCTTGAACAG
    39541 CAGTAATATG TTGGTACACA TTATGCCCCA TTTGTAACGC ATAACTAAAC GAGTCCCAAC
    39601 TTGTTGCCCC TTCTTTACCG ATCTTGTTTA AGTCGCCCGG AGCATATATA CAGATGTCTT
    39661 TCACAAGTAA TCGCTTGCTA ATAGGTGAGT CAGTAAACGA ACTGAATATC TTATCAGTTA
    39721 GAAGTGCATC AGACAACGGT CTAGTATCCG ATGCATACTT TTTGTCGTCT ACAGATGGTT
    39781 GCATTCGGTA TACCCATTTC TTTCTATCTG GGTACTCGTT ATTCGTGTAT ATCTGCCCGT
    39841 TTGCTGTTGC AAGAAACGGA CTAGCACAGT CAAAACTGAT AGTGAAGTTC TCATTATGAT
    39901 ACTTACGCAC TGCGTTTTGA ATGTCGGTTA ATAACAAGCC CCATTCTAGC TTACTGGTGC
    39961 CCAAGAAATG CATCCAATCG TTTTCTTCTT TTTTCAATAA TCCGTCTGCA ATTAACGTAA
    40021 CAACTCGCTT GAGTGCCAGT GTCGGAGAAC ACATAGACTG CCCGCCCATT GCCCACCCGT
    40081 TGAACGGTTT TGCATACTGC TTGGCATCGT TGAATTTCTT CATCTTCTGA TACCAGTCTT
    40141 CTGCTTCTTT GTGTGTTTCG CCTTGAAGAA CATTTAGAAA CTTACATGCA CCAGTTCGAT
    40201 TTGCCATAAA GTATTCGTTG TTGATGTACG TTGCTTCGAC TGCATCGTCG TACGACATAA
    40261 TACCTGTTGC TTTTTGGCCT TCGGGACTTC TACATACCCA TGCTGGGATA TCTAGAATCA
    40321 TACCATAGTC CATGTACGCA TCCATCCAGG CTAATACTTG TTCACGCTTC TTTTGTGCTT
    40381 TGGGGCAAGA CGGATTCTTC CACTCACCTT CCCAGACACC CTTTCCTATT TGGAAGCCTC
    40441 CTGAGTCACC AAGTACAAAA GTTGTGTTCT TATCTCTACC GCGGATCATA TTCTCCTTAG
    40501 GTGACACGCG ATTCACATCA AGATCCGCGT GTCCTGCAGA ATACAGTGAC CATTTGTACG
    40561 TGAAGTATCC TTCTTTTTCG TTAAGCCAGT TCATTCCTTC GACACCATTT TCAAAACCAA
    40621 TTGGCATTCG TTTTGCGTCG ATGTAAGTTT GGTCTACTTG TTGTTTTCCG ATGTATGTTC
    40681 CGTAGAACGA ACTCAATGCA GGTAAAAATA TTGCATATTT ACTTCGACCT CTTTCGTCGA
    40741 GTTGTTGGTT AGTTAAGTTT TCTTTTTCCA TTAGTTTCTT CCGTATACTA AGTTACCACA
    40801 ATCCCAAATC CTATAATACC CGTTCATTGA CATGTTTTCG TATTCGCTCA ATTGTTCATC
    40861 GAATTCGGGT AGCTTACTAC TTAACATATG TTTCTGAAAC TGGTTCCTTG ACAGTAATGT
    40921 TATTTGCTCG TTAATCTTAA AATATTTGTA GTTAGGTGCT GCGTGGTTCA GCAGTGTAAA
    40981 TCCTGTTGTT TCGTATAGGT TGGTGTTTGT TAACATTGTC CATCGTCTAT CTGCGTACGA
    41041 AATAAGTGAC GATAAATCTA TCACGGTTGC TGCGAACGAT AACAACTTAC TGAGGCCGCC
    41101 CACAACAGTT GTATCTGTTT TTGAACAGTA CCGTATCAGT TCCCACTTGT ATTTTTTATT
    41161 ATACCTTGAT TTTCCTATAG TTGCAATAGC AATTAGCTCG TTTCCTGCAG AGTACAACCC
    41221 GAACTTGTAC TTTGCTGCGG CTTGTCCTTG CAAGTGGTTT TGTTCTAGAA ATTGTGTTGC
    41281 GACGTGAGTT GGCACGACAC CGACTGTGCA TTTTCGAGCA AAAACTCTGT TAGACTTCCC
    41341 GAGTAGATGT CTGATTTTAG ACTTAATGAT TTGTTGTGTT GCTGTGTTGT ACCATTCAGT
    41401 GTCGTAGATG TGGATTAGGT GGACGTGTTG TTCTTCACAT TGCTTTGTTT TATTCAGATG
    41461 ATAGAATCTG TCCTTGCCTT TTTCCTCGGA GTGCCAGTAC ACTCCGTTTA TCTCAAACCC
    41521 GATTCTCAAT AACGGAAGAT AGATGTCGAT TTCTTTCGGA GAAATAATAG ATCGATCGTT
    41581 GTTAGTAATG GGGCCTGTGT ATATACTGCC GATGAATTCG GCAATTTCTC TGTGTACTTG
    41641 TGTTATCTGG TGCCGCTGTA CATTAATACC GTTTTGTGTT AAGAAACACA AGATAGGAGT
    41701 TGCCGACACA CCTAGTTCGT TTGCTATTTG TTGGCAGGAT TTGTTTAACA CGGTATGCTG
    41761 TTCGGTTAGC CATTCTAGAT CTTTCATCAG CCGAATCGAC TCTATTGGTA TGTGACAGTG
    41821 CTTGTTTGTT GCAACACCAA ACGTATCTAG ACACGTATTT TTTCGTTTAA GCAGGATTTG
    41881 TTTCTTAGTT GACGGGTCAG CAAATCTAGC GACTGCACTA ATTCTGATCT TTTCTATTAT
    41941 ATCTTTGTTT TTAGATGGAT TGTCCACACC GTACTTGTTG ATGAAGGTGC GTTTCATTTT
    42001 ATCTTTAACT TCGTCACATT TAGATGGGTT ATCTACTCCG TGTCTGTCTA GGAATGATTG
    42061 TTTTATTTTG TCTCTAACTG TTGAGAGTTG CATCGGATGA TCCACGGAGA ATCGACTGCG
    42121 GTTTGTTTGT TTTTTCTTTG CTAGTATGGC AGGGTCAGAG CCCATGCATT TGTTAGAGCA
    42181 CCAATCCCAC CATTCTTGCT TAGATTTAAT AAATCGTGTA ACTTTACTCC CACATATACA
    42241 ACAGTTTTTT TCGTTTGTCA TACTCTGCCT TTATTGTACT TATCAGAGTC TGGCGGATTC
    42301 GAAATATTAA GCTGCTATTC TGCCCAATAC CCGATAGAAC AGTGCCCGAA GTAGTGCATC
    42361 TGTTTTCTCT TGGTTATTTG ATGTGAATGC TTCGTATAGA TTGCTTACTG CTTTTTTGTA
    42421 TGAGTCTGAG AATTGTTCTA CTCCACCGAA CGCACTGTTA TTTGAATGGA GCAAGTTTCT
    42481 AGAGTCAGCT TCGTCGTAAA TGTCTCCATC TGAGTAATCA GACAAACACA TATCTGGGCC
    42541 GGCAGGAAAC AGTTCACGAC GATCTGCTTC GTTGTAAATG TCATCGTCCG TGTAGTCATC
    42601 TAAACTAGTT TCTACTTCAT CTGGAATCAG CCCGCGTCTA TCTAACTCGT CTAGTAGCAC
    42661 AAAGTCGTCG AGGTTCTGTA GGTACGTCGG TTCGTCGGTT GTTTCGGCAA GCTGGAATAT
    42721 TACTTCTGCT AATAGTTTTC TTTTTTTGAC CTCATTGATG ATCTCACTGT TTGTTAGCAT
    42781 ACAAGTGCTA TACTGGTTTG ATTGTCTCAT GTTATCTTTC TTACTTAATA ATAGCAAGTA
    42841 TATAGAAGCT GTAGTTGATC AGCCCGCTGT CAACGGTCAC TAAAATCACA CCTTCGTCGC
    42901 TGAACTTAAT TGCTTTAGTA CCAGTTAATG CCATAATGTT CTTGATAATT GCTACCGGCC
    42961 AATCCCATTG TTGTTTGAAT GTTCCGGTGA TGTTATTTGC GAACACGAAG TTTCCAGTGT
    43021 GTGAAGCAGG ATCACCAAAG TAGCAAATAA GGTCTTTATT TACAACATTA AACTGACAAG
    43081 TTGCTTCTCC TGCGTTTGCT TGAATTTGGA GATTCAAGCG TTGAATAGCA GCCGGAGTCG
    43141 GAACCAAGTC GATAATCCAT TTCGCACCTT TAAACATAAC TTGTTGCAGT TTTGAGTTAA
    43201 CGAGCTGCTG GCTCATGAAG CGGTAGTCGT TTTTAAAGTC TCCAGCAGCG TTCTCAAAGT
    43261 GTAATCCATT TAGTGCGCCA TCTGAGCTTT TTGTTACAGT AAATTTTGCG TTTTCTCTGT
    43321 ACTCGGATAA CCCAAGGATG GTGTCTAACT TAGTTAGGTT AGGCATTCCG AATACACCAA
    43381 CAAACTCTGG AATCGGAGCT TTTGTTACTG CGCTAACGAT AACCAGCTTC TGCTCGTCGA
    43441 TTGCGTTTAG TGTTGTTGCG GTAGTAGTTC CTTCTACTCG AATTAGTTCA ATAACCCCTA
    43501 CACCCAGTAT GTTCTTGGCG ATGTCTTTCA AGTGATCGTA AAGATGTTCG TTCATAGTAT
    43561 TGCCTTTCTA GTAAGTTAAG TTAAAGTATA TCTGTTTAAG CAACAAGAGT CAATTCCTTG
    43621 TTACTCGAAT GTGTTCTTGA TAGTGCCAAT TACCGGATGG ACCTTCATAG TCGATAATAC
    43681 CCCAGGCTTA ACAATTTCTG CCCAGGTAAC ATGTTGTTCT ATCCATTCGG TCGACTTAAC
    43741 GACAAACCCG ATTCGGTGAC ATATTGCGGT TATTTCTTCT GTTGTAGCAT AGTGCATTAT
    43801 CTTGTTTTCC GCTAATTCCG CGCAATACGG ATATATGCAG TTGTTGAAAC TAAAGATTAC
    43861 TGCGCCTCCT GGTCGCAGTA ATTGAAAACA TTGGCTAAGG TATTGCTCAA CGACGTCGAC
    43921 TGTACAGTAA TTAAGAAAGT TCCAGCTGAA TATAAGACTG TGTTGTCCAA GCGGAAGTGG
    43981 TAATATGTTA TGGTCTTGAG TTATATATCG TATTATCCTG TTCTGTGCTT GGTCAGTCGG
    44041 TAATCGATTA ACTAGTGCGG TGATCGCATC GTTGTTGTTG TTTGCGACAG TGAGTGGTTG
    44101 CGCATGTTGC AGTAAGTTAA TAATGCTCTC ACTGGAGGCG CCGATCTCAA GCGCCGGGTA
    44161 TTGCCAGGAC AAGTATCTTG ACAGAACCCC ACTTATGGTT TGTTTTGTTC TGTCTGACAT
    44221 TGGGTAACAG TTAGCTAACT CGTTATGAGA CGACATGTTA ACCGTTAGTT GGCCACCTCT
    44281 CTTGTTGATG TGTTTTGCAA TTGAATTTAT TGCCATATTT ACATCCGAAT CAAGAGTAGA
    44341 CCGGAGGGAA ACAATAGCAG CGATTGTATT ATCCAGCGTA GGTAGTAGAA CTGGTGGTAG
    44401 GTCATTTAAC ACCACATTGA TGTTATTAGA AATACAATCG ATCGTCGAGT TAACTGACGC
    44461 CCGTAACTCG TTTAGTTGCT GCTGGACTTC AACTAGTTTC TTTAACGGGA TCATACGAAC
    44521 GAGAACAAAC TGCGGAATGC AGATCTCAAG TTAGTTGCAT CTTCTATGTC CCAATCCATT
    44581 ACCCCTAACA AGTTTGTTAC TTTCTTATCA ACGATTGCTC TTTCCATCGC TTCGTTGTCA
    44641 AACGGAAGCT CAGTAAACCA TGTTGGGAGA TGTTGGATAT CGATCGGGTA CCCAACTGTT
    44701 GTTATTCCGG TGGGGTTATC TCTTATTTTA CAAGCAATAG TCTTCATTCC GTCTACCACC
    44761 TTAGGTGAGT GGTGATCGTT ATTGAGAGTT CTAAGTATAT TCCAGTTAAT AGCACCAGTT
    44821 ACGTGCCCAG GTATCATTCC TTTTTTACCG GATTGTGATT GCTGTGTGTA TCGGGTTAAG
    44881 TTGTTAACTC GTTTCGGTGT CCCTTTTTCC CACGGTGGGA GTGCAGCAAA TGTTCTCTTG
    44941 AACTCGATTA TCTTGTTGAC AACGAAGTCT TTGTCTTTAA GAGTTAGCAC GTCAAGTAGT
    45001 ATACTGCTCA GGAACTCCTG CGCAATCTTT GGTGTATCTG CTCGTTTCAA GTCAAGCCCC
    45061 ATTGCTTTAA CTTTACCGAC CCCGAATATT ACACCTTTTT TCTTTGCAGT TTCTTCGTCA
    45121 AGTTGATCTA ATCGGTTGCC ATCAAGCTCG TTCATTAGAA TTGCATATCG TTTCTTTTTA
    45181 ATAAACAAAC CAGCAGTTCC CAGTAGTTCG CGACCACCTT TAATGATCTC GCCATGAGCT
    45241 CTACTACACT TAAACGCTTG TTCCATGAAT GCTGGAAAAC TTGTATTAAC ATTATCAGCG
    45301 ATTATGTTAT ACAGTTCAAT TGCAGTTTCT ATTGACCATT CTTGATCTCC AGCAGAGACC
    45361 GCCTGTTCAA CAGCGGGCCA AGCGGAGAAA ACACAGGAAT CTGTGTTATG AACTAGTATG
    45421 TCGTTTCCAA AGAAAAATGG ATCTTGATCT TCGATACAGA TGTCATACAC GTAGTCATCT
    45481 ACTTCACCTA AACATACTAC AGATTTTATT GTTGTTCGTT CAATATCCAT TTAATTACCT
    45541 CTGTTATGGT TTTTTCTTTG TTGTTAATAT AGTCACTCTC CCATACAACA AGAGTTCTGA
    45601 ATCCTTTTTT ATTAGCAACT TCTATTTTTC GTGCATCTTT GTTCCATATT TCTGTCGCAG
    45661 TGTGATCTTT AATAGTGTCA GCCTCATTAT ATATTAACGG ATTGGCATGC CAGTAATCAC
    45721 CGTTAAATTC TATTATACAG TCTTTGTGTT TGATATCATA GATATAATGC CTGTTAAGGT
    45781 CGTTGTCCCA GAGACAATAT GGGTTAGCTA TCGAGCTATT ATCGACATTG CCTAGTTGAC
    45841 TCTCAAGTAA GAGAATGAAC TCTTTCTCGA CTTTACTATA TATTTGCGAA GAGACTCTAT
    45901 GTACCAGTGC TTTCTTTGCG TTTATTTCTT TGTATTTTTC TAAACCTGCA TCGTGACCAA
    45961 GCTTCTTTTT AAAGTAGTCT ACTGTGTTTG TGTACCGTTG TCTTTCACAA TACGCATTCC
    46021 ATCTCTCGAT TCCAATATCT TCTCCGTGGC GAGAAATCAT ATTCTCTAGG GTAGCCGATC
    46081 TCCCTTTATT ATACTCAGCA AACTCGTCTT CGGACCAACC GAATTTTTCT TTTTTGTACT
    46141 CGAATGTGTT CGTTTCGGCC TGCTTACGTC GATACGACTC CCATCGAGTT TGTCCGGATT
    46201 CTGTCCCATA TTTTTCTATT AGATTTGCTA AGGTTATTGC TGTTTTTTTT GATAACACAG
    46261 GGTCGACTAG TAGTTCTCCT GGATACGCAT TCTTGTATTC TTTTCCGTTT TTAAATCTAC
    46321 CCGAACAGTT ATATTTAAAA TGTGTCCATT GTAATCTATT AGTAGTAAAT CCGCATTCTT
    46381 TGCAAGTTAA CATATGGGGC TTCTCCTGTC TCCATATGTA TTTACCTTTT GAGACAAATA
    46441 AACTGATCTG TAGTTAATAT CTCAGTGGGT TTTACCTCGA GTAATACCCC CTGTCGTTCA
    46501 ATCATAATGC TATGATCAGC AGTAACCTTA ATACTTTTTC CGTTATTTAA GTTAATCTGA
    46561 TATAACATTT TTTTTGTTTT ATGTCGCATA ACATACGCAG TGTTTGCCAT AGCTGCCATC
    46621 TGGTTATACG CGCTATAACC CATCACCGAT ACGGGACATT GTAGACCGTA TTCTTTGTCA
    46681 CCAATGGTGG TTTTTTCTAA ACAACAATCG AACAACTCTT CTATTGTAAT TTCGTCATTA
    46741 CTGGTTAGAA TTCTTGTATC CCCAGTGACA CTGTCACCGT ATATGATTGC AGACCCAGTG
    46801 TGATCGTATT CTCCGGTTAT ACATTCGTTT GTATACGCAT CCATGTGCTT GGCAATACAT
    46861 CTACCAGTTA GTGTTGTTGA TTGCCCAATT CGATGGTCAA AGAATCGACA CCCAGGATTT
    46921 AGAATTGCAC CGTATAACGA GTTTAAGTTT ACTTTCTTAA CATTCTGCTT GCGGTCCCAT
    46981 AGCTCGACAT CCGCCTGGTC TGTCGCTTCT TTCTTCTTCT TCTGCATTGC TTTTCTCTCG
    47041 GAGTACCATC TTTCAAGTAA CCCCGGAATA ATACCTTTTG TACTATACGA GAAAATAGTA
    47101 CCGTTAGCAC TGATACATAT TGGTTTGTTA TTATTGAATA TCAGATTCCA TGTTTCTTCG
    47161 GCGGTGTGAG TAGTCGGTGA CTGGTGTTCC CAGTCAATCG TTATTGATAC CCCAGGGGAT
    47221 CTGGCCATCA TTGCTTGATA CTCCAGCGAC CCGAATTGAC CTTCCCATGC TTCTGCAAAA
    47281 GACATCCCCT TTTTTCGTCC TTTGTCTGCC ATGTTTTTTT GCAGCATAGC TGTTGTCATG
    47341 TCTGGGCGCA ACTGGCCAAC AACAGTGTCT GGCCCCATAT TCAACGCTCT AATAGTAGAT
    47401 GGGTACAGAG AGTTAATATC GATAACGCCG ATATACTTAT GCATCCCGGC TTTTGGTACA
    47461 GCAACATATG CGCCTGCGGC TTGATCTTCG TTAAACAAGT CCTCGTCATC TACTTCTCGA
    47521 TCAGCAGCTG GGGTGTGGAC CCTATTAGGA ACAATCATAC CCCTGGAGTG CGCTTCGTTA
    47581 ATGATTGCTT GCTCAGTGAC CGCTACTGCT CCGCTTGTTG TTTGCAGTAG TACCGTGTTA
    47641 TCGTGTGCAA TCTCGTTTGC CAAATCCATG AATTTCAGTT TAGAATCTAG CTTGTATATA
    47701 AGTTCGGTGT CTTGTCGATT GTACAGAATA AATTTCTCGA AGTCGTTGTT GTACAATTGA
    47761 TCCAACGTAC CTTCATACTT AATTTTGTGC TCGTTTAACT CGTATTCACT GATTGCGTCC
    47821 AACGAATACG AGTGCATCTC GTGATACGTA TATTTGCGAT ACAGTTGCAT GTAATCTAAG
    47881 TGGATACGAC CAGATAAGTC GTATGTTTGA TGCTCTGCAC CGTAGCGAGA AAAGGTGCGC
    47941 TTAGTGGGCT GTTTCCCCCA GAGGCAAAAC CGACGAGTGT CGTCTGTACT TAGGATACGT
    48001 TTGACTCTAT TAACAGTATA TGGGATATCG AATCCCTCGG AGTTCCACCC AGATAGAACG
    48061 TCTGCGTCGT CGATTAACGT CAAAAATGTG TCAAGAACTT GTTTTTCGTT GTCAAATATG
    48121 TAGCAATTCT CAAATTTTAG TGCAATTTCG TTTGCACTTT TTATGCTAAG GGTCTTAGGA
    48181 CATAGAGCTA ACGTAATACA CTGTTTTGTC CATCCCAGGT AAAGAGATAT AGCTGTGATT
    48241 GCATTAAACG GGTCGTCAGA TGGGGCAAAC CCCATCTCAT GATGGAAATC AGTTTCAATG
    48301 TCGAAGTACG CAACATTGAG TTTAGGTGAC TCTACCCCGG CGTAGTTCTC CGCTAAACAC
    48361 TTGAACACCG GATTAATATC ACTCTCCCAT AATTTCTCTC GTGGAAAAAC TCTGAGCTCT
    48421 TTTTGAAACT CTTTCCACGA TCGAATAGTT ACCTTAGATA CAGGGGTATT GACTATGGTT
    48481 CTAAATTTTC CTTTTGGATC AGAATGGTAG AAGGTATAGT TTCCGGGGTA TTCCTTGAAT
    48541 ACTCGAACGC CATTGACTCG TTCGATAACA TGGATCTGGC TTGATTCTTT ATTATGATAT
    48601 CCATCTACGT AGCTCATGCT TTTCCTTCGT AACCGCTTTT GGCCGGTATA CCGTGTGTAC
    48661 GCTATTTTGG GCAGTTAACG AACTGGAAAA ACAAGTATGA GTTATGCTGT TCGTCCGACA
    48721 GTCTCAAGTA TATCGGTTAA TTCTTCGAAA TCAGCACTTA CGTCTGTAAA TTTGGATTTC
    48781 TGTGCAATTT TTACAGCACG TTTAAGTGTT GCAGGTTTGA TTTCAAGCTC TGTAGCAACA
    48841 GCTTTGATGG TGTCGTTTAA CCCCTGGCTT AGGTCCTCTA CTTCTTGCAT AATAGCAATA
    48901 GACTCGGTCA TCAGGTGTGA CAGTTTTGTT TTTTGTTCCA ATGAAAACAT ACGATTTGCG
    48961 ATAATAATTC TCCTTAGTAG TATAGTGTGA TTATATAGCT CGCGTAGAGT TAATGCAAGT
    49021 TATATGATAG TATTTATTTA CTGCATTGGC TTAACAAAAA TGTTAAATAA TCGGTTCTCT
    49081 TTCTGAAAGA AACGGTTATC GCCTGGAATG TGGGACATCT TACTGTCTAT ATTTTTTGTT
    49141 TCTTGTTGTT ACTTATTCGG GTTACCGACG GTCCGAATGT TGCTAAACAA TACTTGTGTA
    49201 TGCGGTTACG TGCTGTGTTA AACCCATGAT GATCATGCCA CCACATCTGA ATAGGTATTG
    49261 TTGTTTTGTA CCTCATATTA CTATGTTTAC CCATCTCAAT GCAAATGCTA TTGCGTCGTT
    49321 TTTGTTTTTA AACCCAAATA CGGTTTCGTC ACCGAGAGGC ATAGACATGA GCGTCCAGTT
    49381 ACCCCGCCCA CATATTTCGT TGCACCATTC TATTCTTGGG GATGGTCTAT TAGACCAATG
    49441 AATTGCCCTA AGAGTAACAC AAAAAGGGAA CTGGCCGGAT ATCTGGTTAT CAATCACACT
    49501 TCAACCTAAA TAGTATTGCG TCGGCGTTAC GTGCAAACAT AAAGGTAACA TGTTCGTTGT
    49561 CCTCGTCATA TACGAGAGTC CAATTGTGTA CACCGAACAT CTCGTCACAC CATCGGTAAG
    49621 TAGGGTGATC GCAGGCGTGT ACCCGGACAG TAAAAGGGAG TCGATCAGAC ATATCAGTTG
    49681 AAGTCATAAC AGTAAAAGGG AATCGACTAG ACCCTGACAT ATCTGAACTC ATAGCCAGTG
    49741 TAGTGCAAAT AGAAATGCAT GTTCCTTAGT TGTGAACCTA AAGTCGATTG TATTATTACG
    49801 GTAGCTATTG GAATCAATTA TCCATTGCCC TACACTGAAC ATCTTATCAC ACCATATTAC
    49861 CCGAGGATAA TTTGCAAGAA TCACCATCTC TGCGTATGTC TCGAATATAA CTTTCCCGGA
    49921 GGGCGGAACG GCGGTCACTG TGATACCACA GTCGACAGTA ACAGTAAATG GAAAAGCATC
    49981 TGTTGTCATC TTCAGTTAGC CGGTCTCACT GGTTAAGAGT TAACACCATC TTAGCTTAAA
    50041 CATCGTGGCA TGGTCAGCAG ATGCAAAAAC GAAGTCGACT GTTTCCTGCG AGATGCTGTA
    50101 GTCACCAAGC GCCCATTCGC CTGCACTGTA TGTTGCGTTA CACCAATCTA TAGCGTCACG
    50161 CGGTGCAGGC GCAAGCCCTC GACCCCGTCG GATGATCCAG GTGCGTGTCA AGCTAGTTGT
    50221 AGCAATAGAA ACTACAAATG GAAACATGTT AATTAGTCTC TTATACCCAC TTTAACGAAA
    50281 ACAGCACAGC ATCTTGCTTG TGTCTGAAGA ATATTCTGTA TCGCCGTTCA GGAGCAAAAG
    50341 AGGTGTCTAC GTCATCCCAG AAGAACCCCG ACCGGTGACT CTGAAACTCG TCCAGAGCTT
    50401 TATGTAACTT TTCCCAGTCA AAATCCTTTG GTAGAACAAC GACGTGTTTA TATAGAAGCT
    50461 CAGTCGTCAT GCATTAACTC CACTTTAATG AGAATAATAT AGCATCTTGC TTGTTGGTGA
    50521 AATACACTGT GGTTCTAATG TCGGTACTTA TGCTAATAAT GCAATCGATA TCTGTTAACC
    50581 ACTCTCTTAG GTCCCACCAG TTGTACTCAG ATGGGAAGAC CACGGCGGTT CTTCCTGGTA
    50641 TACTCTTACC GTCGCCCATA AACTGTACTC TCACACCCAT ACCCTGTAAT TCATCTCCAT
    50701 CTGAGTGAGA ACATAGTTGC ATCTTCCAGG GAAAAAAATC CGAATTGCAC TATTTCGTCG
    50761 GCGGTATAAC TTACATCTGA CACGTCGACT ATCTCGTAAA TCACCTCCTG GATGCAATTG
    50821 TGATTTATCC AGGAGATGAT TTCTGCTAGA TCGGCACGGT CACTTAAATG AACGTAAGTA
    50881 GTTGGCTGAC GTTGTTTGCT TTTGTCCCAG TTCTGAATCG GTAACTGACC GATAGTATCT
    50941 TCAGCCGGGT AAATAACACG AGTGAACATT ACGCATCGTC GTTCTTAAAG TTGCTGTATA
    51001 TAGTATTCAA CGTGTACCCT TCTCGGTAAT TGTTGGTCCA GTACTTCTTG TAGTCGGGAT
    51061 CTTTACCGGT ATACGCAGTC ATCAGCAGCC CGAACAAAGG ATGGTTGTTG TATGTTATAG
    51121 CAACGTCTTT CCTTGTTGGC AGCAATTTTG CTTCGATCAG TAAAGCATCT ACTGCGGTCA
    51181 TAACAGATCG CAGTTGTTCT GTTACTCGAT GTTCGATTGC CTCAATCGGA GCCAATGACA
    51241 GACCAGCCTG AGTGATAACA GTTTTAATGT CGTCGATTGT TTCATCTAAG AACATATCTG
    51301 CTACATCACG TTCCCGCAGT TCAGTCTTAG CACGATGCAT TCTGAGGTAC CATTCGCACT
    51361 TCATCTTTAC CATAGTCGGT GAGTTATTTG ACTCGAACCG AATAACATAC CCCTCGAAAT
    51421 CTTCGATCAC TTTCATTTGG TCTACTAGAT TTCGGTACGT AAAGTTGTAT GAACGAATAA
    51481 CCAATACTCC GGCAGCATCA GCCCGAGCCC ACATTTCGTT GTACGACACA TACTCTCCGG
    51541 TGCTCATATT ACGAATTGCT AATAGTACGA GCGTTGGGGT TTTTCCGTAG TTGATTACTA
    51601 TCTCGCACTG CGGAGCAGTG AACTCGAATA TCGGAGAGAA ACCAGCAAGC AATAGTTCCT
    51661 TTGAGAAAGA GGTAATCTCA GGAGAAGTCG CAGCGGCCGC AGCAACAGCA ACGTCAGAGT
    51721 AGAACGATTT CTTTGTTTTC CATGCTACTT CGCCGTTGAC TAACACCGGG ACCAGCATCG
    51781 AGCCGTCACG TTTCTCGAGA ACATTAACTA TCTTGTCCCA AGGCAATGTT TCAGGACGAG
    51841 TGCTCTCGTT TTCACCGACG TTAAAGAACT TATGAAACGG TGCGCTGATG CAATCGCCAG
    51901 ATTCGGTGTC AAACGTAATT CCGCGACATT CCAAAGCAAA CGGCAGTTGC CACAACTCGG
    51961 GTGAGCTAAC CATATAGCTC ACTATAGTAA CGGATTTGCC GTTCACTATT TCTTCTTTAA
    52021 ACTTGATCAT TTTTTCGGAA CGAAGATGGT CAAGATCGGA TAATTTAGAT GGAAACATGG
    52081 CGTACCTTTA TTATTTAATA GCTGCTATTA TACACAAAGA TCGGGACATT GTCAACCGAA
    52141 ACGTGATTGG TTAGATCGGG AGTTTGGCTA CTTCAGCAAC GATATCTTCA AAGACATAGA
    52201 GTTGCATATT GTTGGTGTCG AGGCCAATGT CTTTTATCCT GCCTGGGATA TTAGTTGGAA
    52261 TTGCATGGCA ATGACCATGC AGCATGATAG ACCCAGATTG TTTTTTGTGC CAATGATTCA
    52321 TTGGTCGATG ACTCATGCAT ACGACGATTT CTTGTCCGTT AATCGAAACA GTTAGTTCTT
    52381 TGTAATGTTC GATCGATGCG AAGTATGACT GTAGTTTCTC GTCACTTAGT ATTTTCGTAT
    52441 CGTGATTCCC AGCAATAAGA CGTTTTGTTC CGTTAAGTCT AGGAATATAT ACATGCATCA
    52501 TATCTGGGTG TCCCATACTC ACGTCCCCTA GGATCCATAC CTCATCATCC GGGGCAACGG
    52561 TGTTGTTCCA GTTAGCAATA ATGCTTTCGG TCATTTCGAT GTGATCTGTA AAGTGACTAC
    52621 GTGTTGCCGG ACAGTAATCG ATTATCTTTT TATGGTTAAG ATGTAAGTCT GCAGATATGT
    52681 ATGTTTTCAT ATTAGCATTA TACTACCATT GGTATAAGAA GTCAACTAAA TTCTGACAGG
    52741 TGATTTCATA GTACCCATGG ATCTACAATT ACAGGAAACC CATTGTCCCT GACCATGATG
    52801 TTCTCATTAT GTAAATCCCA ATCCCACCCC TGCTTATTAC CTATATCGTT AAGGGCGGAA
    52861 ACTGTTTTCA TATATAAGAG TATTTGTTTT TTGTTTAATG TTTCAAGCAA TATTCTAGCA
[truncated: 335,388 more chars]
