# Supplementary material for: Clades of huge phages from across Earth’s ecosystems
Source: Nature. 2020 Feb 12;578(7795):425–31. doi: 10.1038/s41586-020-2007-4 (PMC7162821; doi:10.1038/s41586-020-2007-4)
Supplement: Supplementary file 6 — Genbank files for all genome. [file 41586_2020_2007_MOESM6_ESM.zip › genbank_genomes_SD-4/SCN_PHAGE_53_15.gbk]

LOCUS       scnpilot_p_inoc_scaffold_115_prodigal-single     252802 bp    DNA     linear   BCT NOV-13-2019
DEFINITION  scnpilot_p_inoc_scaffold_115_prodigal-single, contig.
ACCESSION   scnpilot_p_inoc_scaffold_115_prodigal-single
VERSION     scnpilot_p_inoc_scaffold_115_prodigal-single.1  GI:
KEYWORDS    .
SOURCE      SCN_PHAGE_53_15
  ORGANISM  SCN_PHAGE_53_15
            .
COMMENT     Data sourced from ggkbase. For additional details see
            http://ggkbase.berkeley.edu/organisms/405094
FEATURES             Location/Qualifiers
     source          1..252802
                     /organism="SCN_PHAGE_53_15"
                     /mol_type="genomic DNA"
     gene            <1..126
                     /locus_tag="scnpilot_p_inoc_scaffold_115_prodigal-single_1"
     CDS             <1..126
                     /product="hypothetical protein"
                     /codon_start=2
                     /transl_table=11
                     /translation="GIDPDFTPGTFESFSDDIKQYLQRRHPLQLAVIRPLTTESD*"
     gene            126..767
                     /locus_tag="scnpilot_p_inoc_scaffold_115_prodigal-single_2"
     CDS             126..767
                     /product="hypothetical protein"
                     /codon_start=1
                     /transl_table=11
                     /translation="MTIVCWDGVSLAADRQRTKRDAAGERRVISLEATKILHLKGSKA
                     RFASEPIYALGRAGNVGVTKRLIEAVSHGKDLAKPSDALQKRLRDYVGSKESRGSLLL
                     LSETHTFVVRFSTARGIHHRVFDRRTPVAIGQGSLTATWMLVALRLPAELAVYGMHLY
                     TPAVGGGVLVAKGTKLRSVDWDQPFSFTTISPQAIAAKAFRLNVFQHLEQCLE*"
     gene            760..975
                     /locus_tag="scnpilot_p_inoc_scaffold_115_prodigal-single_3"
     CDS             760..975
                     /product="hypothetical protein"
                     /codon_start=1
                     /transl_table=11
                     /translation="LSDRSLPNPWFDITQYSPEELSAILQAAGSFILHYQAGEAKGGS
                     VSWEDLDGVYQYLVEKVPRLKEAMPPF*"
     gene            complement(1214..2092)
                     /locus_tag="scnpilot_p_inoc_scaffold_115_prodigal-single_4"
     CDS             complement(1214..2092)
                     /product="Major virion structural protein n=1 Tax
                     =uncultured bacterium RepID=K2CA78_9BACT"
                     /codon_start=1
                     /transl_table=11
                     /translation="MSNTRLQNTILGGQAYGQYSEAPMVNLQIGGQNGPVTDFSGIEA
                     NSAYVRRNIICQLVRAPRGFRDLANPEVWEQTLKSLVELHIKSIEGLQSTLTVEHVEN
                     PVGGAGEMQQDISNVTRARSTPTFVWTEKYGAPVRAFLDGWVQMLMMDPTSKAPGIIA
                     TGRRPSDLLPDYTGATMLFFEPDPTFTKVTNGKAWLCTNMRPNNQVAENTGRRDLTQG
                     GESQDYSVEFTALTQVGLRVTAFAQSRLTAMSLNGMNPNLQNAFTSEIDPYVRDSMNG
                     YTEQLRKVATSGNTMP*"
                     /db_xref="UniRef100_K2CA78"
                     /db_xref="W8D0G9_9CAUD"
                     /db_xref="K2CA78_9BACT"
     gene            complement(2143..4254)
                     /locus_tag="scnpilot_p_inoc_scaffold_115_prodigal-single_5"
     CDS             complement(2143..4254)
                     /product="Tail sheath n=1 Tax=uncultured bacterium RepID
                     =K1XCA1_9BACT"
                     /codon_start=1
                     /transl_table=11
                     /translation="MSNITSAAPNLILQGIKDVSRRAPVREAEQVPTHLPHVFLFAEK
                     GPLEPTLAVGGGFQTLYGAKTLNPRYGYYNHQSELTSIVNGKGNACFVQRVLPLDAGP
                     KSRILLSLDIVEDQIQQYQRNPDGSYQLDQDGNKIAVVGANAKIAGTRAKWVLNDLGA
                     GAGDPFGEVASKAGSLTSASEAQSTSYPILEFEANFFGAYGNNLGVRLTAPTSLSSAP
                     VNTDLISAVKSYIYRLALVSRTDASSTVNVTETLSGDQSIDFTFKTGAVDPVTDTEIA
                     LDDQFLASYQDTDSQGVTPVYGPFGRVKVYQDNLETILTLVGGLEAPLGLLHEATMDA
                     TSEWLHVVNLVNGTDEFGVPYYSFELEGPANGGIRFSDSTAVWATGGSDGTMNFETFD
                     TLVANVMSNYDTSSFDLVDDAKYPFSFYYDSGFSLDTKLALLSPLGFRKDVAVILSTQ
                     DASQPLNSGSQESSIAISLKNAARLYPESEINGTMVCRALVIGHAGELLNSKYKGVGN
                     YKHLPFTLEFASKAADYMGAGTGIWNAAAAFDMPSNNQLTLFKNSNITLKSVSARIND
                     WKNGLVWAQNYDMRSVFWPAIQTVYDDDTSVLNSFFNMAIAVDLEKVAQRVYRDLVGI
                     SGKMTKAQFIMRSNQLISDRVEGRYDGRVTVQPDTYFTAADEQRGYSWRTDIHMYGES
                     MRTVGTYTVVAHRSSDLELTA*"
                     /db_xref="UniRef100_K1XCA1"
                     /db_xref="K1XCA1_9BACT"
     gene            4489..5427
                     /locus_tag="scnpilot_p_inoc_scaffold_115_prodigal-single_6"
     CDS             4489..5427
                     /product="Uncharacterized protein n=1 Tax=uncultured
                     bacterium RepID=K1XQD7_9BACT"
                     /codon_start=1
                     /transl_table=11
                     /translation="MFLTPYQTTACSPYDTKSIRAALQRSFVHGDLKLAKTLKDTTVK
                     GVYVLPPYVKDISPFTMPLDVETPEGVLIALDTRGVTKSVGDGEQFKIVAPSEYEGAV
                     LRGALTRAWIAGGANDMRRWNDIAARVFLRLLTETLVRRLNLSPAEQQAVYVTTGLFY
                     YSNFANYDDVTSGGFLTGSERELVVVGTARLTKISPQTVSDLLGTQVPVIKGLDGYCD
                     ALRQIVKSPRLEKVDAAFVITLMGGYWYGGNARLVMAVALEYPPVWYALMYQALNDRS
                     YHGSQLAKMANVEDRQNAGVKFSRDVLSYLELLGDE*"
                     /db_xref="UniRef100_K1XQD7"
                     /db_xref="K1XQD7_9BACT"
     gene            5420..8002
                     /locus_tag="scnpilot_p_inoc_scaffold_115_prodigal-single_7"
     CDS             5420..8002
                     /product="PHIKZ027 n=2 Tax=Viruses RepID=Q8SDD5_BPDPK"
                     /codon_start=1
                     /transl_table=11
                     /translation="MNDFLVDHAIRNVWCNPKQDLQVIYKPQRISPLRGVRTSFNHQW
                     STIRLPTTTDVYHIFQIGQYAPYLLGLGAGLEQWTAVNTLMESQKLLAQLYTADGRQF
                     SRGESFILVTSNKDVLIAMREQRRIADLRSVDIFVRLYSNAYFSSDRAQSTTNGILCR
                     STKVTSAEQALDFQRDFLDARDHKPGATWLFVNGLQKDDYRPSDVVVGDYVEYVNDSS
                     VKAVKTFAIANLDTFDSVLDLKRKFLLHYSGDQVDGIGIDYRDDIDVYLTKVKSNGRF
                     SGVYYHKNNTDALRQVTHRDYAVVVDYITAYQQAQSAAGWGSIQDLTLTLYIRRSGYQ
                     RPLVFEDHRIQELYKLSETDRYRALVGLDSTVTSWRAEELENSDYVKVMDARQRYITN
                     DLVRDAYGYNAMAKLIGDTPQYVGNDAGRPVVKLPYGLWSNSTAFEYDANGVLINSYV
                     HTAGAEYTPFNANGVLVETLVGRGGKKLDMVFQKQDTPIDPAFSYRYYVTMIDHGVPL
                     QDKWVDVTGDATKYEIVDGKVHWLVDFASHVVCVKSDQYFLNYSLSLTPTNGLVRFSV
                     SATTTWVDQTQDSVLIIPPGKLDLWLNNRALIENLDYFVQWPEIVLTNKAYLNPLNKQ
                     TLVVRATGFCQSDLTREPVKEVGFVRWGKLSRNSRYDLRDDRVIRLVADGRVFHRDQA
                     HFVENDPSVWMDAIPNGAPYLLDDLVVPLRQVVDGDTYTLRDHSQAIDQVISDYLTLK
                     LPEDVPETPDPIEDLYAIYSPFTAAIMYDLVNGVLSTEGFRGQYSDLDVKNYLTSYEW
                     LLVYEPTRHAVDLTHVAVHPHDRTTVVELDAYQYFLLNRAIKVFLEDKVDITRFVRIK
                     DSYI*"
                     /db_xref="UniRef100_Q8SDD5"
                     /db_xref="A0A0A8J960_9CAUD"
                     /db_xref="Q8SDD5_BPDPK"
     gene            8063..9772
                     /locus_tag="scnpilot_p_inoc_scaffold_115_prodigal-single_8"
     CDS             8063..9772
                     /product="Virion structural protein n=1 Tax=Pseudomonas
                     phage PhiPA3 RepID=F8SJN9_9CAUD"
                     /codon_start=1
                     /transl_table=11
                     /translation="MPNSVLPPTVIVDPNRGYREWHIREIFDPGNASSTGQYVPNVDD
                     SVRDWTQGVLRVVSVDYTTGISILQKWIEPADPNQVDDNDILLGAGPGDQSESYRLFL
                     DQSVFPHTLSFNDRLHFYGTTVQSVKVFLGTDISEHGTVISQYYDSAGNLLGENIPVE
                     TVAVLQNGVVLPGEASASYNQAVKTPRVGHTTQNLPDGEVVTAVAYDSVGGATSTAKL
                     LIKNSAFIRQTDASLKYVADISLETPFLLSSDPHTIEYPINMPVDNLNLMGVVSYSDG
                     TKLRMPVDGTKFTIAGLRNYVATIQGQSVDLMLSYQLSPYESAYLDPTGPSGAIAVAY
                     KARTRESDGAYSVKLYAYPTWVDQLNGYRLEYFLYTMDRKQVYRVTNQVTLASNSAPF
                     DPLSYGIKQRINVGVNMPEVDPLFTAWRHTQPFEITLIRPGNQNTGDNWTVGFTAGQN
                     PAYGLNVKALSTFIDVGNSKLDISCGCNTLEEWLNTVYYPTQPLFDSRSEQAPLEPNF
                     FVVASENNRVELPITSWNTVINVERAPAEGKLVYIEFLRKMSDNDLQLAVAGLITHQQ
                     SGV*"
                     /db_xref="UniRef100_F8SJN9"
                     /db_xref="F8SJN9_9CAUD"
     gene            complement(9821..12073)
                     /locus_tag="scnpilot_p_inoc_scaffold_115_prodigal-single_9"
     CDS             complement(9821..12073)
                     /product="Putative uncharacterized protein 007 n=1 Tax
                     =Pseudomonas phage PhiPA3 RepID=F8SJN8_9CAUD"
                     /codon_start=1
                     /transl_table=11
                     /translation="MILFKSDWQKVPYAIADFKTSNKTFVRLAQLYHSMGVENNVFHL
                     ALFNPDLQGLDPYATNLTQQQKIAIAYECCVNPWYFFREVVRVPPQSGPNPRPLEANR
                     GNIGLFWSFFNHIDAALIQPRQTGKSVSTDCLHTNVLYMSADNTTVTMITKDNDLRRK
                     NIERLKRIRNLLPPYLVSLSQDDADNQMEMTYKLRNNTLSTAVGQNSEEGANKVGRGS
                     TSPALHSDEGPFTSYINVILPAALAAGTAARNEARETGRPYGNIFTTTPGKLDTREGK
                     FMYDLIFGGAVWDERLAFDSKDEQELRERVLNNCAGIPGRKGIKRALFNITLSYKQLG
                     KTDEWLMEAISNVTGATPDMVERDFLNRWTSGSLRSPLSQELNDRIGKSVKTPDWIEF
                     SPQNYALNWFIPKHEVAQRMAEGKYVAGLDTSEAVGRDTIALVVLDVEDLSVVATGTY
                     NETNLIRFSHYLGEVLIRYPNITLIPERKSTGGMIVDYLILQLIAAGFDPFKRIFNSI
                     VDEAGSDKERFQELQRPLQLRTEEFYDTRKGSFGFKTNGDNRQLLYGTVLQNAAKNAA
                     GVVHSERLSSEIRGLVVKNDRIDHTASGHDDHVISWVLAHWLLVHGRNLSHYGIDVNR
                     VMCAITAFQEKEESPEEQYRRFEQNRLLDEVDELLERLQGESDTWVLAKLEGRLRALS
                     GRLVMDGEQSGVQTIDAAIAQARNTREKSRRMTSSQPRSSTTSGYRPLDNSFNNTIFG
                     RRDSGISEWH*"
                     /db_xref="UniRef100_F8SJN8"
                     /db_xref="F8SJN8_9CAUD"
     gene            complement(12204..12563)
                     /locus_tag="scnpilot_p_inoc_scaffold_115_prodigal-single_1
                     0"
     CDS             complement(12204..12563)
                     /product="hypothetical protein"
                     /codon_start=1
                     /transl_table=11
                     /translation="MFRFLKEGPYTARVVVGDPTSVVRFLPNIQLAGYRRIQITLWPV
                     ELTRRNWYPWRKNQQVTGWMVKASIRKRPTVVKHLLTLDKNKAIDYAAYDVIRKDARA
                     RIEELKTLTSAPGPLAG*"
     gene            complement(12563..12964)
                     /locus_tag="scnpilot_p_inoc_scaffold_115_prodigal-single_1
                     1"
     CDS             complement(12563..12964)
                     /product="hypothetical protein"
                     /codon_start=1
                     /transl_table=11
                     /translation="MIGFFESLGEFFDWVVGERETHHHTGEKTWQQITLRPSLADDAV
                     ALGVTVTQITYETRYKRWWLPTTTHSVYHVLAFAPASVREGLNPQLFEPQIYPMLCNG
                     LLKHTRYPHVYALHAFLDRMGPFYPTIKCEM*"
     gene            complement(12977..14293)
                     /locus_tag="scnpilot_p_inoc_scaffold_115_prodigal-single_1
                     2"
     CDS             complement(12977..14293)
                     /product="Uncharacterized protein n=1 Tax=uncultured
                     bacterium RepID=K1XC82_9BACT"
                     /codon_start=1
                     /transl_table=11
                     /translation="VSTKLLTDGEVMNRRFGRFPDPIALPLATGVSSVETFKSIFDDS
                     APDFVADAKFVQRLREFEQFIVNRSEEHIAFFGGQLTGVHPMRFRTTDQNRWFAEVLD
                     IDDLYVEEGIKRLPHDQTWIRANDVFNLSCIWAIHRIFTSNLPPKLKAEGAKLAMQIM
                     EYKLLGSLLYRWYPYPADEGLAQATLAAMSRKFLIKTSKSWHDLLERRAEDMVSTRSV
                     HYKALTLMNSDQGVIAAVQDIQNRLKELMKSIGKIFHDLHDKGIKIHTTKSVREVDGS
                     VIVQDQTKQFTPYIRYIHEIMDDEKSFIRDELVDVIADAMHTMNPKLLVETLAWMSKN
                     RLVPKHEFITELVDETLLFAFATITSDRALYNAGGGLMPLLAKLRALYMASRMSNPEL
                     LKTKDLAEQVVKGAVKTKNASVIAAVRTGVQMYIVARALTMKYYQG*"
                     /db_xref="UniRef100_K1XC82"
                     /db_xref="K1XC82_9BACT"
     gene            14909..15397
                     /locus_tag="scnpilot_p_inoc_scaffold_115_prodigal-single_1
                     3"
     CDS             14909..15397
                     /product="hypothetical protein"
                     /codon_start=1
                     /transl_table=11
                     /translation="MKTAVTTTPTPSVVVIAGRSTEARLAALTVRPKMFFASDEIISQ
                     ETQQMEEASVAQAQSAHDERLRRLANPMTQTGQAKLFVLEPERLAVSDPDAHSALRAL
                     VNSQLIKDSERTAVALLPPENGYSAAGQATADLIESTVLPGNRYQTIDSVEDLESWVD
                     NH*"
     gene            15790..16266
                     /locus_tag="scnpilot_p_inoc_scaffold_115_prodigal-single_1
                     4"
     CDS             15790..16266
                     /product="HNH endonuclease domain protein n=1 Tax
                     =Halomonas sp. GFAJ-1 RepID=H0IYK8_9GAMM"
                     /codon_start=1
                     /transl_table=11
                     /translation="MTVFVLDKRKRPLMPCSNKRARLLLERGRAVVHRFKPFTIRLKD
                     RIQGDCVFQPIMLGIDPGSKTTGLALTRRDGEDAVLVFGVELQHRGLAIRAKLLRRSA
                     YRRNRRSRKTRYRPARFKNRTKPKGWLPPLSSTSSRINVDMGGSLSTLSTSDRFGL*"
                     /db_xref="UniRef100_H0IYK8"
                     /db_xref="H0IYK8_9GAMM"
                     /db_xref="afi:Acife_2985"
     gene            16211..17044
                     /locus_tag="scnpilot_p_inoc_scaffold_115_prodigal-single_1
                     5"
     CDS             16211..17044
                     /product="hypothetical protein n=1 Tax=Geitlerinema sp.
                     PCC 7105 RepID=UPI0003497738"
                     /codon_start=1
                     /transl_table=11
                     /translation="LTWAGRFRRLAPVTALAYEAVEFDTQRLRNPEVSGIQYQQGTLQ
                     GYTVRAYVLQKWDYACAYCGSKDRLTLDHVIPRSRHGSDAVTNLVCACYGCNQRKGNR
                     RVQEFLAKKPTVLKRVLEQLKKPLRDASAVISTRPALHKALGEVGLPLTVGTGAETSY
                     IRHRLKLPKSHVVDAACVALTGTLKGEWFKPLLVVCAGTGRYQRVRTDRFGFPKAHRV
                     RVKRPFGFQTGDLVRYGKVIGRTAVRMTGFFSFQHKHQNFNVKWSKLTLVQRSDGYLY
                     C*"
                     /db_xref="UniRef100_UPI0003497738"
                     /db_xref="alv:Alvin_0644"
                     /db_xref="D3RPL1_ALLVD"
                     /db_xref="UPI0003497738"
     gene            17232..17786
                     /locus_tag="scnpilot_p_inoc_scaffold_115_prodigal-single_1
                     6"
     CDS             17232..17786
                     /product="hypothetical protein"
                     /codon_start=1
                     /transl_table=11
                     /translation="MGIVQQVFLFFRSLGVMFGMNDNDREVTPDPKHVDGEYRRLVVA
                     PVIFQSLVGQTVKCDPDFERMLPTREGEYIVRFCVDGDVLKGNVYSLERYKGGLFTPA
                     YNPTWQSDHIVDFHLDVSYDPDSGLSQKMTPITNVLSVASDLSYNRFSPCRSYQLTLT
                     PDELVSFGRCTIRAHKGVHCHVIA*"
     gene            17773..18393
                     /locus_tag="scnpilot_p_inoc_scaffold_115_prodigal-single_1
                     7"
     CDS             17773..18393
                     /product="Uncharacterized protein n=1 Tax=Rhodanobacter
                     thiooxydans LCS2 RepID=I4WV25_9GAMM"
                     /codon_start=1
                     /transl_table=11
                     /translation="MLLRNVLIWATIAVALVGCSKTQYQPDGDTSNKALVEMARQADA
                     ENAPPVTADPFTPPFADVALEQYLVGVSTRIPADGQDYVRSYNDFMKQEAANPYQATG
                     LSQSTGYPLYPVRCESYNKEMACVDSSDNTVPQAELVDSTVLIKNRDAIANPNIECGD
                     IICVDVTNRQVVGHASFAILAWRADHCQSVPNAPYQCPSIKPFQGQ*"
                     /db_xref="UniRef100_I4WV25"
                     /db_xref="I4WV25_9GAMM"
     gene            18430..18873
                     /locus_tag="scnpilot_p_inoc_scaffold_115_prodigal-single_1
                     8"
     CDS             18430..18873
                     /product="hypothetical protein"
                     /codon_start=1
                     /transl_table=11
                     /translation="MKEYLAIAVSPKHNHSAHRDGFIHTTIAVLREDSGINNVTAVTE
                     FLPKGEFGITITWDAVVEIRSPLSQEIQSYKPSVKLHAEHFDFRTHQILMGLRAEAIS
                     DTYNQILRDMVKNVSNVRQGDKFTPEHVADWLESVRLALPSPILV*"
     gene            complement(18946..19746)
                     /locus_tag="scnpilot_p_inoc_scaffold_115_prodigal-single_1
                     9"
     CDS             complement(18946..19746)
                     /product="Uncharacterized protein n=1 Tax=uncultured
                     bacterium RepID=K1XC51_9BACT"
                     /codon_start=1
                     /transl_table=11
                     /translation="MGAIQKAIQEVRFSIPVEILNEVFLQKEFGRTPLPVSLDTMIRE
                     KVVGARVMVDCNLLGGTQVELPLNAVIPEQIAPYKIIYRIPKTLTQNRSISKVLSITI
                     GQSTMFNTSYMGVEGYSQILEAAQGMVAAQQGIPIVSTAYIRLIAENTVLVSDYLSLP
                     RAAYLRCFLEYDNEFSELPAMSYPVFCELVELAVKAYIYTNAVIKTGMGQLVGGMELG
                     RYREIVDSYADANQQYKDMIRERWTKVLLLSDPRSKERSLRSIMGGNN*"
                     /db_xref="UniRef100_K1XC51"
                     /db_xref="K1XC51_9BACT"
     gene            19890..20366
                     /locus_tag="scnpilot_p_inoc_scaffold_115_prodigal-single_2
                     0"
     CDS             19890..20366
                     /product="hypothetical protein"
                     /codon_start=1
                     /transl_table=11
                     /translation="VSVKSPLGVNYGWLVTQDHYFAPRDITGEARITLAIAAVLADPE
                     LRKIESVLKHRVVLAVDVGRFTLHIRIYDHHAVSKKADRLVSRSGTADPATYLVFTPQ
                     GGLEAASGDLLDNAKTHVPLYYAVRRLSPPRQQTLDALQVQLTQQGSLPLPLSRIA*"
     gene            20400..21383
                     /locus_tag="scnpilot_p_inoc_scaffold_115_prodigal-single_2
                     1"
     CDS             20400..21383
                     /product="Uncharacterized protein n=1 Tax=uncultured
                     bacterium RepID=K1XQA5_9BACT"
                     /codon_start=1
                     /transl_table=11
                     /translation="MNQETPPKGTVRIFGAGGGGINVAGSWNGLSGKTLPGGASCQVV
                     YVDTSRSNLPDDINQDDLYILDKVDGSGKVRAENHVEISRNIRQIVQQFEPGDLNIVC
                     FTASGGSGSVLAPLILSEMIERKVPVVGVVIGSEESNITCRNTINTLKSLESIAKRKG
                     VPVVIAYYHNAPDVKRSSVDIECRYALATLSILASRQNRELDTMDLANFLNFSKVTSV
                     EPQLALLHIYNTPEDVNQATNPVAIASLLKDPDQASHSLTPEYATVGYPREITENFDQ
                     LHYVITLDGVQTIYEKLTHRMDELAKAAASRVQHDSIVSKDDTITEDGLIL*"
                     /db_xref="UniRef100_K1XQA5"
                     /db_xref="K1XQA5_9BACT"
     gene            21550..22134
                     /locus_tag="scnpilot_p_inoc_scaffold_115_prodigal-single_2
                     2"
     CDS             21550..22134
                     /product="hypothetical protein"
                     /codon_start=1
                     /transl_table=11
                     /translation="MYSLSDGAMAPALHVPSLRSSEGFGVESNHRNRSRLKLLTWLHP
                     NAFLSAEDQQVLERLRVNGHWLFASLVGHLSFHLVDPLGGRLQRMKEVDGLMFYLQDA
                     LQEELVNGCLAEGQDDDVVGWYDALVEEELPKLVPVCERIVYAVLDVLAGFNPPNDRQ
                     GLQLDRCIDGYSLAGDYGGYLHFDLDDHEIHSTL*"
     gene            22112..22573
                     /locus_tag="scnpilot_p_inoc_scaffold_115_prodigal-single_2
                     3"
     CDS             22112..22573
                     /product="hypothetical protein"
                     /codon_start=1
                     /transl_table=11
                     /translation="MKFILPFDVNQIFSLEDRSLLQTMCLTVEDLLNQALTRYAVYAE
                     AEFCDKYEVTIDDLVELIAGLGLDTEQTGLVEVKLAENADRLVELIDLSAGVLHRGLQ
                     NIPQQLAQIREEEYYHFEVTKLNERGRFVEVSSSTTGGWSYAPNFMTDTSL*"
     gene            22761..23462
                     /locus_tag="scnpilot_p_inoc_scaffold_115_prodigal-single_2
                     4"
     CDS             22761..23462
                     /product="hypothetical protein"
                     /codon_start=1
                     /transl_table=11
                     /translation="MKYLPTGTTLVLPGVNLVLDFLDRAEQFAEGEGCEVFKEALGYK
                     PKVKGTYLGINRNSVVDLAVAIYRDLLRSTSQWAQCAGTTECTDEQIHRLVKDWGRNV
                     SSHQEAEFWDAVVKDLWETIHDWVVSFDTNEPGWFVWYVKRLGMDIVVEKGPDFRILD
                     WERRMRAGYDAQKALEEGETLPSNVWLPDDEARRFIELLGSQRLHATAGEKNHDRPQV
                     ESSVKPHRRKRTPLL*"
     gene            23459..23845
                     /locus_tag="scnpilot_p_inoc_scaffold_115_prodigal-single_2
                     5"
     CDS             23459..23845
                     /product="hypothetical protein"
                     /codon_start=1
                     /transl_table=11
                     /translation="MNRTARHALIGLRNLQDLVRAAIAERAGVVAEIMDVNGVLDALL
                     EEYFYGGSFRDDFGTTLEPLGLSTMLVQHIRHSILTSLAVQVRQGFGEIWPGRQYSFQ
                     RLPNGDALITEIQPERLYHKPVTTGG*"
     gene            23846..24226
                     /locus_tag="scnpilot_p_inoc_scaffold_115_prodigal-single_2
                     6"
     CDS             23846..24226
                     /product="hypothetical protein"
                     /codon_start=1
                     /transl_table=11
                     /translation="MRVVLSVGQFLTPDSWTQRFFSRTGLTEEDIIRAAFGHAMVSCT
                     TGPVYCPERLDIFTQMHRLLTERSRYPDEVATASNVHFLLDLVGRTSFQLADVLLRQL
                     GRLPAGLRILQFTGRDLVLTFSGQ*"
     gene            24231..24644
                     /locus_tag="scnpilot_p_inoc_scaffold_115_prodigal-single_2
                     7"
     CDS             24231..24644
                     /product="hypothetical protein"
                     /codon_start=1
                     /transl_table=11
                     /translation="MYLILKPALLADEFADRTEMLEDMYVDYPELIRLTLKFWNLMED
                     VGREREVFLAAVGGYLGQRVAARCKSFDEFIEYTQVLSQCLLELFESLKGQLSPLNEV
                     FTDVPIYYLSRMFGNDLLLRVEPTNPTGALHEIFR*"
     gene            24628..25101
                     /locus_tag="scnpilot_p_inoc_scaffold_115_prodigal-single_2
                     8"
     CDS             24628..25101
                     /product="hypothetical protein"
                     /codon_start=1
                     /transl_table=11
                     /translation="MKSFGSFQLVVPAHEVVQEQSPTETFLATLGLSTKELLEMFLRT
                     WVQFKGPNRYPDFVEDGSSQRSHYRMSAHLLVMDILFDVLERRHESGISPALAARDRR
                     DAERVMMSLWASLSDYVFRLLEDLGLSEEQIGQLRFERWTGDDIIVSVPWIPHRS*"
     gene            25105..25527
                     /locus_tag="scnpilot_p_inoc_scaffold_115_prodigal-single_2
                     9"
     CDS             25105..25527
                     /product="hypothetical protein"
                     /codon_start=1
                     /transl_table=11
                     /translation="MTTARLVRHTLVLGLGQVRHDYSVEELATLFAQTYSITVVMTVL
                     LELLLKTQAREFQPAEVVQHVEAVIIDDLLLAGEPRDAFQGSMMTDVVFSLYEHLRQS
                     AWPLINAHPVSLMGATLQRVGYDSLEISIPVLELYDGS*"
     gene            25517..25888
                     /locus_tag="scnpilot_p_inoc_scaffold_115_prodigal-single_3
                     0"
     CDS             25517..25888
                     /product="hypothetical protein"
                     /codon_start=1
                     /transl_table=11
                     /translation="MGPKILVLSGRVAMERSKRLMAGMINASPNLHGFGEAVVNLLSL
                     DSNESSRQADILQPYLKQFVLRDGQYKADPGFDERVMFEAVTFAAKMFKMDWLQQVRP
                     LNPSDYRFERWSGDDLVLSRR*"
     gene            25926..26339
                     /locus_tag="scnpilot_p_inoc_scaffold_115_prodigal-single_3
                     1"
     CDS             25926..26339
                     /product="Putative uncharacterized protein n=1 Tax
                     =Pseudomonas phage 201phi2-1 RepID=B3FK56_9CAUD"
                     /codon_start=1
                     /transl_table=11
                     /translation="MLDQSQIVLSSTVSFDLYPAHLLGTSIKNAKVLGLVDAATAQAL
                     GFDAPAVHAQVFVTLPPGTPNGYDKYFYIHLKLSSGQRSFIGLPWIKDETYVVEMIRT
                     VAFYVENISPDQQNLAVQALSAIGLKVSKTEIVSG*"
                     /db_xref="UniRef100_B3FK56"
                     /db_xref="B3FK56_9CAUD"
     gene            26606..28804
                     /locus_tag="scnpilot_p_inoc_scaffold_115_prodigal-single_3
                     2"
     CDS             26606..28804
                     /product="Uncharacterized protein n=1 Tax=uncultured
                     bacterium RepID=K1XQ93_9BACT"
                     /codon_start=1
                     /transl_table=11
                     /translation="MHHFVRPTETYTRKVNLKRTYLEDASLYLSKMRGLPIDEARAFV
                     LSQVGKGKPHALHDPETMVLVRQSNGDREQKTMSFSEFLSSVYRGKQALSPSMTAYLP
                     PEQKKSLLAVYIDKNLERRKVAKAEMFAAKMAGDEVLARIGNSKQTTFKLKNNSLSGA
                     HSSPYTILWNKSSHSTLTSGCRVATSYGNTNNEKFLMGNRHYWCPDIARNNIISIVNH
                     SDYDTIKVVMKTFGLRPPTLEELDTALHRCCDFYWRDTKEFTKLMDLLGKLNDLERSA
                     FLYTSDLYHLKLCNPEFVRTFLKRLSTHDLAPLPVDVAKEWIGKMDSNLEALVFMLCS
                     QELAGGTLKDANGDKSNVPLSEARPESYGRIGATAKSVIETLNHYESFIKCFWVTENL
                     PASIFKTPEIVRRCAITSDTDSTIFTVQHWTTWYRGQLDFTKESEDIATVMFYLAGQL
                     IRHILSTTSAAMGVSSQYVKKLSMKNEYYFPVFGLTSRAKHYYAYRAAQEGNVLKELE
                     LEIKGVALRNSNVPPEITEKAHNLIKYVMDQVRAGKQIKTLQILRYVAKIEQGIHQGV
                     LDGSYGLLSRMQIKGPEAYKNPESSNYLHYDLWESVFAETYGHAPTPPYVAVKVPVNL
                     ERKTDVQAWYEKIGGSPITDRLKAWLESHNKTTMAVMMLPEQVLATTGIPREVIEAVD
                     IRPLIIQTVESFYLILESLGIYLKNRDQTRLVSDDEWLLADDWSLPELEC*"
                     /db_xref="UniRef100_K1XQ93"
                     /db_xref="K1XQ93_9BACT"
     gene            28968..29417
                     /locus_tag="scnpilot_p_inoc_scaffold_115_prodigal-single_3
                     3"
     CDS             28968..29417
                     /product="hypothetical protein"
                     /codon_start=1
                     /transl_table=11
                     /translation="MNAVNTTTFDSSADEAIARYLEARQTHLFHSIWNNAKVQELTYD
                     DNWANGTGYFDGLACAELPPVKGLGNVYKSVDPKGRKILVINASRTRIVAFQRYSNDR
                     DLIVYHTAVRGRDDLYHGNSNSNNREVSGEATEAYRLMHNAARYWLA*"
     gene            complement(29478..30563)
                     /locus_tag="scnpilot_p_inoc_scaffold_115_prodigal-single_3
                     4"
     CDS             complement(29478..30563)
                     /product="Putative uncharacterized protein n=1 Tax
                     =Pseudomonas phage 201phi2-1 RepID=B3FIW2_9CAUD"
                     /codon_start=1
                     /transl_table=11
                     /translation="MYQLFQESPLDIGGGMIFPEFRRIRDGLQLSVRRIQQYRRDNPR
                     YLPGGHLLIRLLQSIPVSQKLDIATYNDKVGDVALLVAQSFHLTSALSKGKVWTPGPF
                     LGANVKEVVIANTDPWDVVEGLKDWQNLKPIRFLYHPMSNLKLPVPDGQTDVVEGGVS
                     VVTINIPMLMTQYLAWRHAFKDIDESPRSVGQFLQAYPIPNMLDSQLDLAIVNRLTGQ
                     FFGTTLLGEPYRHPFYLTDWSSEVDQVLTKFLTQVGYKRWDFDTILSHIPTVYAEDLH
                     RVIALPELAYTTQLQWAVMLARLALITFLVQFNRKTENERNQKYLNLIRRWLRYMDGN
                     KTLKTALPADLYEDVQVLIRYGIEPYL*"
                     /db_xref="UniRef100_B3FIW2"
                     /db_xref="A0A0A8J922_9CAUD"
                     /db_xref="B3FIW2_9CAUD"
     gene            30914..32827
                     /locus_tag="scnpilot_p_inoc_scaffold_115_prodigal-single_3
                     5"
     CDS             30914..32827
                     /product="hypothetical protein"
                     /codon_start=1
                     /transl_table=11
                     /translation="MPVNTGNNGNNESGKQTPASGSVFGDSLNRNTGAQGTQSQASAP
                     RGRGIGRLSSLRTGMGRKRPAADLEAMKTGFIEEFKSFTNASVIAEAQNTRLIMIDRN
                     QIGKKVDLLVAVLPISKDGQTHAAIHTVLVEDANDDYEPTTFQVGGKPSRYTTVVGDV
                     YTKELWGQIVDIVSQQAGLKIVPYDAGHQTLPAETDVKDKDVIHKVAFFVSEALTRTA
                     MSSILQTTADIVSLADLGDNTQASAKIDFRSVDDKTAAGLPIRTDFAVKLHYSEQTPQ
                     GVSQTEKAFDLDSQIPLGGAEGFIDLTYVAPPQAGFGQQQATQHYFARAILTRLDTDQ
                     DIITPELQMLSLLGSTLIARNLNWGRVWSPQFRGINKVDLHDIGAIGYELPGPDGVPA
                     GVPVETNTAAFDDAQLARLLMTAVHDKPIISIDVEESGELSWLNRVLLDAAEGSAEAN
                     NSIVNALDNLTNGNFSNNWKGGQIVVDDNNRIHLGYYMDEAGVRRDVRALDYLMVLNS
                     YATIDPQMIIRWQATFDNLDVDAQVRLADREDMIRKILGPTVHFTGYARRVNFAPDVL
                     DYALEAAGEAGLRIRPENTLIGFGQTSVRGRQDLSSLTFGGQAGRGVFTYGQGAGGGR
                     NFARPYTGRGGWR*"
     gene            32990..34348
                     /locus_tag="scnpilot_p_inoc_scaffold_115_prodigal-single_3
                     6"
     CDS             32990..34348
                     /product="DNA-directed RNA polymerase {ECO:0000256
                     |RuleBase:RU004279}; EC=2.7.7.6
                     {ECO:0000256|RuleBase:RU004279};;  TaxID=998086
                     species="Viruses; dsDNA viruses, no RNA stage;
                     Caudovirales; Myoviridae; Phikzlikevirus; unclassified
                     phiKZ-like viruses.;" source="Pseudomonas phage PhiPA3.;""
                     /codon_start=1
                     /transl_table=11
                     /translation="MTKPKLDALDPALRVKPRPGIDSCRRFDGVGIRLVDLDQKFDTT
                     TTPPVLLNSFDVTSAEDKKQLDKLIYTFYEGDSLNVVPQCDCRRIRGATKIGMHCSHC
                     NTTVHPVSEQPLESLLWIAPPEGVETFINPQVWTMLSKALTHGGINGLAWLCDPVMPV
                     GSEPHREIRKLMDLGIERGINYFYQNFDTIIDRLFDAGVISGTTKRQRDDLYLFIKLN
                     RNKIFCKHLPIPSRLGFVAEKTITGTFVDMTMKMALEAIRTISSTVYSLTPLDIKRRQ
                     SRAVKANDYMAQYHQEFMTATLASKKGLFRKDIYGSPLFFTFRSVISSLSERHAYDEL
                     YLPWGVAVSTYSLHLTSKMMRMTNPDTGLPFTPNEILKHLREHTLAYSPLLDKLFDEL
                     IAEAPGRGPCILLNRNPSLDRGSIQQFYVTKIIKDPKINAVAMSVLCLKAPNQSHTLK
                     VP*"
                     /db_xref="F8SJT6_9CAUD"
                     /db_xref="UniRef100_F8SJT6"
                     /db_xref="2.7.7.6"
     gene            34375..35391
                     /locus_tag="scnpilot_p_inoc_scaffold_115_prodigal-single_3
                     7"
     CDS             34375..35391
                     /product="PHIKZ056 n=1 Tax=Pseudomonas phage phiKZ RepID
                     =Q8SDA6_BPDPK"
                     /codon_start=1
                     /transl_table=11
                     /translation="MSKSETLDENVVFSPTESETHPGFFEIPDFPHYLASPHGEIWYK
                     RKNSLILPREHKTSKGSYLAVSAWNGEKFLHTLVHLMVAAAFYGLPQGDRNQVNHKDG
                     DKHNNHFKNLEWVTRTENLIHAYKTGLRTDVRGVLCVDHQTGEAQEFYSMREVGRHFG
                     WTKGEIWRTIRDHAEKKYLERYTFLLPQSESYSLRQRHSKEQGGVIRDIVAKNYRNNQ
                     VAIFPDQGTAELMTHVKRGTINFNLNLAAEPYRLIKGWVFKYLDDPADWPDYSEEMVE
                     LSFLRKAAGQPIEVTDTTTNTTCKYTSIHAFAESLGEYPNTIRRALKKTPGCFRHFDI
                     KNVM*"
                     /db_xref="UniRef100_Q8SDA6"
                     /db_xref="Q8SDA6_BPDPK"
                     /db_xref="thl:TEH_18310"
     gene            35969..36415
                     /locus_tag="scnpilot_p_inoc_scaffold_115_prodigal-single_3
                     8"
     CDS             35969..36415
                     /product="hypothetical protein"
                     /codon_start=1
                     /transl_table=11
                     /translation="MSLKQLYPILPSLCCTVRLKDGRTELREMKPVGVAAGDLMVTFR
                     RGFAGDRLTVLYYLGLKRLMNDTEYGAIEIARLAQTYLERLSGSLTYQLIKDQTDIWF
                     ESAECQLGGVTIASVTQPTFAWQRMLAGVLRHEEVYVNMDDDSTPV*"
     gene            36470..37015
                     /locus_tag="scnpilot_p_inoc_scaffold_115_prodigal-single_3
                     9"
     CDS             36470..37015
                     /product="hypothetical protein"
                     /codon_start=1
                     /transl_table=11
                     /translation="MTEEVSKLIETTPTIRFFGLIKKGVAPEAASQQVFGKLDQELLK
                     LSHDLMTLPPFSPRSFQERMEDIVENHMETTLDFLTDLGAEVEREAEKQNQLTQFLGV
                     SLRGVLPYAEDAVLALHENYARDGEEGSKDEVRKGHQSVTRAQAALNHLETTPLAIKN
                     MDDDIFDDAFEIVFDDEAEVE*"
     gene            37068..37688
                     /locus_tag="scnpilot_p_inoc_scaffold_115_prodigal-single_4
                     0"
     CDS             37068..37688
                     /product="Uncharacterized protein n=1 Tax=uncultured
                     bacterium RepID=K1XBT8_9BACT"
                     /codon_start=1
                     /transl_table=11
                     /translation="MALLIDGDAMSFRAAAYGRPREETIRFLQQQFDHPSPVLAGASQ
                     SFFERATHLFEENYGETAMARIEAVRRSMRHTWDEDVIRPLLSVEDFQQAKPQMQRWV
                     MANPFVRKLYKEGRVFGYGDQYVDHKSQGVGKDHYDYRLATNGLAVFNDENGWEATTY
                     GDELLPGDTQPTFLEQVDIFQTWCEAEYYLLSGTRDITSPEDNEWG*"
                     /db_xref="UniRef100_K1XBT8"
                     /db_xref="W6B1R8_9CAUD"
                     /db_xref="K1XBT8_9BACT"
     gene            37772..38188
                     /locus_tag="scnpilot_p_inoc_scaffold_115_prodigal-single_4
                     1"
     CDS             37772..38188
                     /product="Uncharacterized protein n=1 Tax=uncultured
                     bacterium RepID=K1XBV7_9BACT"
                     /codon_start=1
                     /transl_table=11
                     /translation="MATSAVPSLSLAGFITDIASAVDRMLAYYLTSEYSQSNEFPGRV
                     LSLQKQIQAYQHDDNTLRTKVREELEGYFASISDASTIDVSTDRPNPDDPNRINLTVS
                     ATIVKDGQSYSVGKLIETRNSITLNIFNLNNQGTAA*"
                     /db_xref="UniRef100_K1XBV7"
                     /db_xref="K1XBV7_9BACT"
     gene            38185..38829
                     /locus_tag="scnpilot_p_inoc_scaffold_115_prodigal-single_4
                     2"
     CDS             38185..38829
                     /product="hypothetical protein"
                     /codon_start=1
                     /transl_table=11
                     /translation="MIPDTSLPAANDARDSSQPTTSSELPPTPENAQKRLIEFMGKVL
                     SDVGRLDQSVQYLASAHNGLSGDLKDHLDYLQQCIAELYHHNELDMPKRMPKLLDAKV
                     SVLGLNGETPVDEDVPMWVALSERKHPVFGFVQILLKGENGEENKLLGLQQLQPILGS
                     RLAEALDAARTQEGFQYDEFYPVAVSFIHAEPIGPESRPYQQGEPTPTQEPTDE*"
     gene            38822..39409
                     /locus_tag="scnpilot_p_inoc_scaffold_115_prodigal-single_4
                     3"
     CDS             38822..39409
                     /product="hypothetical protein"
                     /codon_start=1
                     /transl_table=11
                     /translation="MSDQEFDPALRPPTPTPDDVAEAFKVLAEATQNDVPRLTEQEFV
                     DHLLPMLAAPPGTKVDLTRWLAIAGTPLRCIDVTDLTTGEVLFRLPPLMRSLPTVFQQ
                     EVDFSKIVVQAQLRENVHPAQAEQYLRDELAKARTGATFLDVESAKRWNVIRARYGLP
                     LLLIKDEHGNVLDAPTATNGIVESKLSITDDQDDF*"
     gene            39545..40531
                     /locus_tag="scnpilot_p_inoc_scaffold_115_prodigal-single_4
                     4"
     CDS             39545..40531
                     /product="Putative uncharacterized protein n=1 Tax
                     =Pseudomonas phage 201phi2-1 RepID=B3FIY4_9CAUD"
                     /codon_start=1
                     /transl_table=11
                     /translation="MILVGGDLFDRLLSLNQIEVAQILEWAGHFIPMCEKHQIHLVFM
                     EGTPTHDWGQTRLLEILNKLGMGGKYFHYFTELSIERFEDLGIDVLFVPDEWRPEPDD
                     TWKEVCHLLKVKGLEQVDFTVLHGAFEFQLPAHVKAPRHSSERYESITRHRVLGAHIH
                     TPCSRGKIRVNGSFDRLEHGQEEEKGHWRFLAKPDGTLQDTFVVNRKAMSYVTIDCTG
                     LPVDEALKVLGVKVSKLVDGSHVRVKADKTDPILQSFDVLRKQFPLIHWTSKVGESQT
                     QQASLLVDLRSSFVSVQITRENLSELLLAKVNQLTQDPLVLERCAKRIEEFT*"
                     /db_xref="UniRef100_B3FIY4"
                     /db_xref="B3FIY4_9CAUD"
     gene            40533..41378
                     /locus_tag="scnpilot_p_inoc_scaffold_115_prodigal-single_4
                     5"
     CDS             40533..41378
                     /product="Uncharacterized protein n=1 Tax=uncultured
                     bacterium RepID=K1WXZ8_9BACT"
                     /codon_start=1
                     /transl_table=11
                     /translation="MNAAIQLAIEQREKGQVPISIGTSLAIEAGAGVYPDRPESPAPF
                     SLVHEVWFNVRTIVRNLIACLPTELRNSLLPEDAWPAALEELSIIPAAVTEASHGHCR
                     TVFYLSDYKGLQRRFPGALLREPKTEKQLFQQRLEEGTLELLLKNNHSAAIQFFDFEI
                     TGQHPTALLVTHLPVDLLARYRFERLVLLESHTGKIKGPAAWNTKLTGGKDLTNIPFN
                     KFTLQLYGDNGNMFNPQPAGLRKVIESLAHRWQWTNATTLDRIRETIKKVDNDAQRSA
                     LVKLL*"
                     /db_xref="UniRef100_K1WXZ8"
                     /db_xref="K1WXZ8_9BACT"
     gene            41434..42261
                     /locus_tag="scnpilot_p_inoc_scaffold_115_prodigal-single_4
                     6"
     CDS             41434..42261
                     /product="VASA RNA helicase n=1 Tax=Trichosporon asahii
                     var. asahii (strain ATCC 90039 / CBS 2479 / JCM 2466 /
                     KCTC 7840 / NCYC 2677 / UAMH 7654) RepID=J6EWB9_TRIAS"
                     /codon_start=1
                     /transl_table=11
                     /translation="MADGYNRPNNPNIKPPNVLNEYALRLAGEPINGARRAPLLTVNV
                     KRDGKAGPWCVLFETRTGVENDKDYGKISFLIDIPTMFMILKLILKACDATEATFDRI
                     EIHNRRFMRSQNAWSKEPMLDGTIAVGRTASGQIYIGTKSWDNDRPNCKFVLKPVVDT
                     RRAVKLFHKDGQPWEDGQLSQLYACGWAEGIGKLLSQLYINEYTPLPPREPGAGWGGN
                     QGGGGGNNRGNWNNNQGGNAGGGQGGWSGQQGGASGGGTTSESSGDAGGWSDDDIPM*"
                     /db_xref="UniRef100_J6EWB9"
                     /db_xref="W6ASB8_9CAUD"
                     /db_xref="bch:Bcen2424_2530"
                     /db_xref="J6EWB9_TRIAS"
     gene            42568..44136
                     /locus_tag="scnpilot_p_inoc_scaffold_115_prodigal-single_4
                     7"
     CDS             42568..44136
                     /product="Uncharacterized protein n=1 Tax=uncultured
                     bacterium RepID=K1XQ45_9BACT"
                     /codon_start=1
                     /transl_table=11
                     /translation="MRIKASSSDGAGLYTIALEHLGQISTWDVSSTYARTQSRNDDEI
                     NTETLFGEINGYWASLSAERQQGIWDVYEEIRKTLDEDRRLVSATTTLRRQVAALYNY
                     MPLSEISHYVKFYVNIDYPSSVKDTLDPEAGNDRAKRTYLQPDYFGLSVLAVALRPMI
                     PIWGQFVEMAHNELGNNYKEYQAFGLLYSTHLMQSPELDRLREFIEDSIKTRTSGDKT
                     FTPVLSGLGTLQLPYWLLAMTCVRRLAPATVTGSGEQVNLIAKVHYYVDSKMKSLDRD
                     FGRKFGGKVTEKKKKEAAEDNKEAVTGMYKLKPDISDGDITVLNVYPLDSYRLATVTG
                     ADVDPEILNECLKLVKTLDQMDTAPHQMWLVKWVMHGIIPPKGVDLLTIDPFLNCLAV
                     TQALLWQKGFYDLAAIVTSEEQISDDIVIGATESRLRIPKENLQRLQEQYPYAPPVKR
                     NSTVRQSNIAARAIDRLAEILTKNDWVLRAPPALLDKTSRIGRSRTLSAPADVKIQLC
                     ELLETLQQKSTPAL*"
                     /db_xref="UniRef100_K1XQ45"
                     /db_xref="K1XQ45_9BACT"
     gene            44133..45629
                     /locus_tag="scnpilot_p_inoc_scaffold_115_prodigal-single_4
                     8"
     CDS             44133..45629
                     /product="Uncharacterized protein n=1 Tax=uncultured
                     bacterium RepID=K1XBX2_9BACT"
                     /codon_start=1
                     /transl_table=11
                     /translation="MNITKLLMFQVGTYNDVFQRPYQSYVDGDSLLQLQEATHGGKNL
                     TPGALGGIGSDIMRLTSTVSGSVPIDNGFDTTRICFMMEVEFPGTGGIQQVEWLMGYT
                     DYCGVSAAFGDTSVHFDPNMRLYFNNILRGRRMMSNNAFGRGYRTSTGGAFQLINADY
                     KPSITNLHQMPHLMRPQDVFTSMSMADTRQLLGDEEVIDVRATHGPERIAVSHRGNTI
                     PGNYLSRMLTAWQAQTASDDVDPSSLNSNIAAIVAEPTISRMRSLNQLAVCSELRQGG
                     SVTWRELVDADDTHTLEDRAVVILAQSDRTRSKLAHRGDMQVWNGNSNTTLIAAEFVQ
                     AVPGLMMNLLLTELDFSVTNKTLDGSWEVLFTGVQSFNDGDNIDQTNAFRHRLITELM
                     PGLSRGNLIPMEIHASFNVMAQTFVEIDISDGEGFVPYMTPSFCDGLFAPVRAPDART
                     LDRFADNLSRLTANLEQDYSAGGFGYEPQDPQFTTHKQGFNHEDSGSL*"
                     /db_xref="UniRef100_K1XBX2"
                     /db_xref="K1XBX2_9BACT"
     gene            45607..46827
                     /locus_tag="scnpilot_p_inoc_scaffold_115_prodigal-single_4
                     9"
     CDS             45607..46827
                     /product="Putative uncharacterized protein 064 n=1 Tax
                     =Pseudomonas phage PhiPA3 RepID=F8SJU6_9CAUD"
                     /codon_start=1
                     /transl_table=11
                     /translation="MKILDLYKAVLEASGASIDEDGLVSMTRPGEDPIPFMVSEKRLA
                     LPTPKLLNAGAFNPEGNLIAFHPICENVVLDTSPVLQKLETAMTFRLTWVMRELIMQL
                     VTVAANPKLHKKMKVREHGLLSAMPDADEKTRDLLLKVMENTTTVGQKKLLTLYVRKG
                     GTFGGEKVSRLARFFPSIVDALDQEKRTLLGTQLRKADIPQFLALIEYLLPEYRDSDR
                     YASPSNASVAPTFHALVKTYAKVANQFNKIIDTHANQLQDADQLKIDTSWVDDVQDLS
                     AYREQIPVLPGNDGAEGTRTAKVAKPTVAAPTTASSSAAPSWQKPQPQATTASSKSTG
                     KMSVDDLIKGLTPPRGQYGGFQANRAAPSWGGQQVQNNTADLPPWARPVQASWNTPAP
                     GSFQRGGTGSGGSL*"
                     /db_xref="UniRef100_F8SJU6"
                     /db_xref="W8D037_9CAUD"
                     /db_xref="F8SJU6_9CAUD"
     gene            complement(46873..47220)
                     /locus_tag="scnpilot_p_inoc_scaffold_115_prodigal-single_5
                     0"
     CDS             complement(46873..47220)
                     /product="Uncharacterized protein n=1 Tax=uncultured
                     bacterium RepID=K2CUF7_9BACT"
                     /codon_start=1
                     /transl_table=11
                     /translation="MSMSVLSQMRSRGADIYYTLTWRQVVETHLIWLRARTESEVVVI
                     EPHIAYKYEGDLYGALQEIGIPSYLHWTVMRVNGLYSPVDFQGETTVMMIPSRDVLNQ
                     LAAMAQSTQRKIT*"
                     /db_xref="UniRef100_K2CUF7"
                     /db_xref="K2CUF7_9BACT"
     gene            47334..49799
                     /locus_tag="scnpilot_p_inoc_scaffold_115_prodigal-single_5
                     1"
                     /gene="rpoB"
     CDS             47334..49799
                     /gene="rpoB"
                     /product="rpoB; DNA-directed RNA polymerase subunit beta 
                     (EC:2.7.7.6)"
                     /codon_start=1
                     /transl_table=11
                     /translation="MSTYPPNEHRPELLGGAAISPFNAHDSSSRSQMLSAHASQCLPI
                     KDCQPRRILTGIEREFGRATFEVAFPVDAEVVKVLHKYPPTIGAGGIKKNPTTTVVYM
                     DARTKVFDVLEFDHYHCMHQHFGFDFVLTKDFKRLVPGARIEAGTVIGRSPTLDDQGN
                     YRLGLNAKVVMMSIPGIIEDGVVVSESYCKRNTTTCIESRDASWGKSWFPLNLYGDDQ
                     HYRPFPDIGDRIRDDGLIFALRRIPMDDDIIIAPFEMSPAACREVDYFFDRTEYGHPG
                     ATVIDITVRHEDKPMTATPEGMEEQAAKYYKAECLYQQGLLDCYKQLWDKHKEHLVIA
                     PKFQAMLREARMYLPCQTRSKSTQMYQLQPLDDWRIDLTYRYDFVPDIGSKITGLHGD
                     KGIICSVWKDSAMPVDAWGNRAEVIVAALSTVDRMNIGRPIEHEVNGCMETLTDALRA
                     AFDQPVEPLDQDIEEAVSKIHAEMARRGGAKPAGQVATEAVIERVGGDPQKGFEELLH
                     FYELASPRMRELFDDPAYTTTAEGHLKDVLNDGMYLWSPTDNPKPWVHLEWDDEHFDR
                     EAYEKAVQKALKAGNGTALPHRAQFGSRFVRSTGVVGDLTREYPARRGPVWYRGVDGR
                     EFITVDDIMIASTYMVLLEKTGSDWSGVASARRQHHGLPAKLSKWDKNSLPSRANPIR
                     ALGEAEGRLATTTVGSEPVAEMLEMTNSPAVHKNVCENILLAEQPSNIEDVIDRSKVP
                     LGSSRSQVYMAHAMECAGLEFFYVDHSDQEEIYPADPIGVRSDLGLEPVEDDDDDEIV
                     EGEEDGEDDASEGEDNEESASED*"
                     /db_xref="msx:AU14_18785"
                     /db_xref="UniRef100_K2DS11"
                     /db_xref="K2DS11_9BACT"
                     /db_xref="2.7.7.6"
     gene            49806..51752
                     /locus_tag="scnpilot_p_inoc_scaffold_115_prodigal-single_5
                     2"
     CDS             49806..51752
                     /product="Uncharacterized protein n=1 Tax=uncultured
                     bacterium RepID=K2C9L1_9BACT"
                     /codon_start=1
                     /transl_table=11
                     /translation="MQKISASELAGMDRERLWALPDQPLTIVFQDGELVADQRQAILT
                     AYMCGLHRRLPKIPLLKKHFVGTRRMTSDLHLKMINQVRWDAFDAYGTALDNEQLSKI
                     CLELVNEYYNDFTERLGAYATTMSILDILEVMAHPEIHEVNDKAGVADKSIVQAHRTI
                     ERVLYDPVALPRNILATSVRSGTVKVGQVLQCVGPRGSVTDIDSNIFSYPADSGFAGG
                     LYRFYESLIESRTAAKSLTFTEKPLQETEYFNRRLQLLAATIRDIYDGDCGSKEYLSW
                     QVAAGDLAMLAGQRYLKPNGTLGTVWDNDECRHELVGKTVKLRNVLHCRTPDAGFVCS
                     TCYGELERSIPYHTNIGHVAATALCKPVSQRVLSVKHLDHSASSQGLRLSEFEQRYVR
                     LGSDPNQIFLAQRLEGREVKLYLRPEEVERLSEVKSTDSVEVLLPTHISSLHQVGFRL
                     FKGGKSTLEGDLVQVSNGSRTSSLSKEMLVYLRERGWSLTSNGEIEINLEHWDVDLPL
                     FTTPRRQENMLDYMKSIESFLKAIRKGGPTKSLKDYPTVDSALRGFSELVGSQLFVNI
                     VHQSILVKSCQIRSSWHRDHRVPLQGNALEFGKFNSNIFNRSQGAAMAFQNHKQQWNS
                     PETYLVKYRPVHPLDAILLPKPSL*"
                     /db_xref="UniRef100_K2C9L1"
                     /db_xref="K2C9L1_9BACT"
     gene            51764..51961
                     /locus_tag="scnpilot_p_inoc_scaffold_115_prodigal-single_5
                     3"
     CDS             51764..51961
                     /product="hypothetical protein"
                     /codon_start=1
                     /transl_table=11
                     /translation="MENNPSVLETLSQKSGITLERLNELRQNPQPPGVGMTFEETEKL
                     SAAMMDLSEKDFSLLESFVVS*"
     gene            52045..53640
                     /locus_tag="scnpilot_p_inoc_scaffold_115_prodigal-single_5
                     4"
     CDS             52045..53640
                     /product="Putative RAD2/SF2 helicase n=1 Tax=Pseudomonas
                     phage PhiPA3 RepID=F8SJU7_9CAUD"
                     /codon_start=1
                     /transl_table=11
                     /translation="MSVTTPVDEASRPSPKVVKTPPRARIEIWSHGCKISRFDAEIRT
                     IFIDLCRTAWGEYGTMRVGRFRVEQRIKRVYVGTVKDRSVFHFHRNQLDFVLARLAKA
                     NITEEKLEIIRHGLYQPKAVKHPAKDPRTPRPKQLPLIEYLVKVPDPAYAPSKVVTAQ
                     TGFGKGLVSLTAIREIGHRTVLVLKGMYVEKWITEIEESFGKDKGSLMVIRGMPQLRT
                     AIAMAQSGKFKPRMIIISQKTMFMYLKYYEQHGTDDLIPVAPMDFYKTLGVGIRVIDE
                     VHQEFHCNFRQDVYSNVPLTISMSATLDSDQPFLNTMYHIVWPHGTWAPEVEYDRFIA
                     AKALWYRFGSLDGIKWTGFGGQYNHTEFEKSILRKPRVLESYADMIVDIMEKSFIEVM
                     EKGQKMIIFVATVQMATYIADLISSLHPELLVNRYVAEDEYDDLLAADVSVSTILSAG
                     TAVDIPNLRVTLMTTALSSKQSNIQVLGRTRRLKDWPDVTPEFLFLASKDVDKHRLYA
                     KEKRDKLSGKVLSFQDLQTSYVI*"
                     /db_xref="UniRef100_F8SJU7"
                     /db_xref="W6ATJ6_9CAUD"
                     /db_xref="F8SJU7_9CAUD"
     gene            53652..54278
                     /locus_tag="scnpilot_p_inoc_scaffold_115_prodigal-single_5
                     5"
     CDS             53652..54278
                     /product="hypothetical protein"
                     /codon_start=1
                     /transl_table=11
                     /translation="MTEETSNYQFLSYDDADWQKIIQAAPSLARVPSEVMDYLILDPD
                     VDVNEAQTRIHSRLRAGLCLTQRLLGGQLEKLYARYGVSVGKAIELFTADIEDKLNEQ
                     STEGQHGCRNALFGNYEITGRFLAYLALYSCSEFKGHHDFDHFCPEDRSGLDCEMSYF
                     AVQSVLKQMFDLLNYEESDYQAIAQWAGLAVRSMLLLLTDLDGHPIRH*"
     gene            54295..54837
                     /locus_tag="scnpilot_p_inoc_scaffold_115_prodigal-single_5
                     6"
     CDS             54295..54837
                     /product="hypothetical protein"
                     /codon_start=1
                     /transl_table=11
                     /translation="MDAYTASESISLREAIDGSASLRESLRGRLPELEALLEHTLSSK
                     WFLDAYRKAVPTGQNDLERDVLSVFGLEACQLLDKQESAVLTVRGLNSYRTVALIQTA
                     RHLRTGHTLPWVLETSDLVKQARLLFFCHFLRLLGSDLMDPETHLKNLMIEMGFDENN
                     TTQTVQIALCNITASPPTLH*"
     gene            54894..55283
                     /locus_tag="scnpilot_p_inoc_scaffold_115_prodigal-single_5
                     7"
     CDS             54894..55283
                     /product="hypothetical protein"
                     /codon_start=1
                     /transl_table=11
                     /translation="MAKKYQSTMVRTHHLALRHGIRFFLKSPYRKQPWDGLMVRLRLY
                     TPYKAVIGWYRHEGRVSTKETLLGVSRVPQTLFDGWYVVVQDPRWYGWLHSYRIRGRY
                     YLRPATPDESVFNRLEPLFHLSYLSNT*"
     gene            complement(55348..57060)
                     /locus_tag="scnpilot_p_inoc_scaffold_115_prodigal-single_5
                     8"
     CDS             complement(55348..57060)
                     /product="Uncharacterized protein n=1 Tax=Erwinia phage
                     phiEaH2 RepID=J7KJQ6_9CAUD"
                     /codon_start=1
                     /transl_table=11
                     /translation="MTTTTPAKSEYECKHALYFTANDGSPNDMLLIKEYEYPADNSPR
                     KARLRQLFNYKRPYWITKEPYRNHKDKKEWERLENLQEFRCTEIGLPADVLRKLGRVP
                     AGRMDMRQIAQSPYVYGTDVNSCVLTKHHYLTKWPDRITNNLVAVVDTETDMVHGHEE
                     IIMASITMKSHAKLFITQEFLKGIPDPTEKLQEKFIHYLGDPKSKIGDIITQRGLQLE
                     IELVPDAGEVAKRVIETAHEWSPDILAFWNIDFDITKMIEALTKKGYDLAKIFSDPTI
                     PKQFKQFEYKRGPSQKVTASGKTMALAPAERWHEVICPASWYALDAMCVYLKLRIAAG
                     KEPSYRLDYILDKVLGIRKLKFKEADHLSGPGWHRFMQENYPLEYCIYNVFDCVSVEM
                     LDETTTDLQSMISLMCGHSEYRRFPSQPRRTCDDLHFMALEHGMVCAATSNKMEDEND
                     GFVVGLQDWIVTLPSHLVEDNGICVLEDMPETPSLIRGHVGDLDVEGTYPNEEVLFNI
                     SKETTAQELCIIRGVPEIYRRAIGVNLSGGFVNAAEICQQVYQAPSFEDIVGFYDAKH
                     PIKA*"
                     /db_xref="UniRef100_J7KJQ6"
                     /db_xref="W6ATM5_9CAUD"
                     /db_xref="J7KJQ6_9CAUD"
     gene            57151..58464
                     /locus_tag="scnpilot_p_inoc_scaffold_115_prodigal-single_5
                     9"
     CDS             57151..58464
                     /product="Putative phage virion structural protein n=1 Tax
                     =Erwinia phage phiEaH2 RepID=J7KHQ0_9CAUD"
                     /codon_start=1
                     /transl_table=11
                     /translation="MTGPMTPQPSLEAVAYQGRSLLFFDVAAEFERLRTLPEIQWDDV
                     NDGNLADIVVKRTGMRVDNHVDDYADGFFAEPPLLDAKNPYYKLVADIALQDGRKDTL
                     ERFQRCVRLAKDSLAWVDLPKAQVRGVFSTMPCRIFLSTDVIADRDFSSEELAAMYIH
                     ELGHLFSFFETLAYSTVSNVVITGAVDALRGVEDKSARYKLVSQALTVFATPEKDTVN
                     AIAESDNNDIIQALILRTFEEGEQERTRGLSVDRERPTNTRSLEYLADQFAIRNGAAL
                     PLATAQHKMAKQNRMDYGRGNTSFFAIQAVRLGLLTVTFAASSSVGLIALTIVSLLQT
                     VSAANSDSTADPSERIGFVKADLVQILKNPKLDPLMRKQVLSDVEAIDALRETIKEHQ
                     GIFRYLWRTLSPRGRSQSKLREFQKGLEDLVNNDLFVQASRLRSH*"
                     /db_xref="UniRef100_J7KHQ0"
                     /db_xref="W8CZH4_9CAUD"
                     /db_xref="J7KHQ0_9CAUD"
     gene            58490..58903
                     /locus_tag="scnpilot_p_inoc_scaffold_115_prodigal-single_6
                     0"
     CDS             58490..58903
                     /product="hypothetical protein"
                     /codon_start=1
                     /transl_table=11
                     /translation="MNINVPDIALTLQDLGIPAERQGDYLKAAIARVVAFRLPLPAEP
                     VANAVDHYKGTLEGRVVQAIDVINERLPLDYDGVLALTQQLWTVRYGLVHPSAISQGW
                     DLFDKAATDTLKCDIDLADPALQRLGQVLTDGVDE*"
     gene            58887..59864
                     /locus_tag="scnpilot_p_inoc_scaffold_115_prodigal-single_6
                     1"
     CDS             58887..59864
                     /product="hypothetical protein"
                     /codon_start=1
                     /transl_table=11
                     /translation="MASTSKDSRVLAERLDALRALRTSWETQGTICQSEIRSSLESLD
                     LKLPDNLAIASYTQAPSSTNYLETLEWVRLEALRQQSECESITKSELKAELDKFLCLF
                     RRNSNHLRMVDHDLPRLRFAEVHVHGVSTIAEIVRLVRGELALKELKALELTLEQWRS
                     SETTYQAVLRNPAERGLHPLNDLPGFLPIFQDWLEVKFKVTPKEVEDVAKRLTAWKQA
                     LLVAQDDHCEPWSPDVLVNKVALCTEWPELDTALKLSTSAYESKVQNLRDDLEQLDSL
                     EDARTRLLAVRLVSDFLQLCWQLVVVHEDAVVQARSIATSIQHIRSLAA*"
     gene            complement(59912..60256)
                     /locus_tag="scnpilot_p_inoc_scaffold_115_prodigal-single_6
                     2"
     CDS             complement(59912..60256)
                     /product="hypothetical protein"
                     /codon_start=1
                     /transl_table=11
                     /translation="MSKDTILTVYYSLKTGKRVSDGYAKRNPASARMFQFSARFVKAD
                     LKNSLNGQKDEAGIPLTLSVAEAFERQQQLAAETHQAKLAYRRAKAAAKRAEAAVKVP
                     AKAVKRVRKVKA*"
     gene            60379..60843
                     /locus_tag="scnpilot_p_inoc_scaffold_115_prodigal-single_6
                     3"
     CDS             60379..60843
                     /product="hypothetical protein"
                     /codon_start=1
                     /transl_table=11
                     /translation="MSNTYDTSLLPPAAQTHLKAVEDRLAEYVLKMAPGRPITEKDGA
                     FQQRQLWHGVISFLLKQETPVFLAGWSIFLNVVAEHRKDCFSPAYIHRFRESTQLTLE
                     ERRNFERLIHLAVMTADPKARSLALKQIDMHQILARLSSEDLRQKIIAFYQL*"
     gene            complement(60895..61419)
                     /locus_tag="scnpilot_p_inoc_scaffold_115_prodigal-single_6
                     4"
     CDS             complement(60895..61419)
                     /product="Ferritin Dps family protein n=1 Tax=Zymomonas
                     mobilis subsp. pomaceae (strain ATCC 29192 / JCM 10191 /
                     NBRC 13757 / NCIMB 11200 / NRRL B-4491) RepID=F8ESP8_ZYMMT"
                     /codon_start=1
                     /transl_table=11
                     /translation="VKTMSSLQKHFLSQETLTEETKTTVLDPQVAGLVADKLNHLLAN
                     VFTLYIKTKNFHWHVSGPQFTSYHELFDKHAQELIAVTDVLAERARMLGSNTLKSLRQ
                     IDQIKSLPESEDDLVAEGMIESLLIDNQALIPELTDLRTYAESNGDTATSALVDSWLD
                     QTSKRIWFLKETLK*"
                     /db_xref="UniRef100_F8ESP8"
                     /db_xref="zmp:Zymop_0924"
                     /db_xref="F8ESP8_ZYMMT"
     gene            complement(61422..62435)
                     /locus_tag="scnpilot_p_inoc_scaffold_115_prodigal-single_6
                     5"
     CDS             complement(61422..62435)
                     /product="hypothetical protein"
                     /codon_start=1
                     /transl_table=11
                     /translation="MRHQIAFNALSQQIDDPNTYLHDLRVSCEAFDQANEWLERAEAG
                     DAAVAAEIPEEHWESIRDNAQISQEAVVVHVNSGQVQAVIDWLKKYIPILLRKIKEIF
                     MNFFAWIRRKFQQMGRGLTSLQDAVRNSLSSNYTVKLHEPLTERDKFLATVFSSMSFY
                     LNVKVPTFSKTTILNPKDTIAELFEVAEGWLVIDRNISPFKRNDIPPITTAQEGIDFL
                     NTELKSPRMVMLDSEAYLASKYRGPSEINFYKKTFERTLKDMSKTEENLTYSADLSVR
                     SIEHDRRFIESLQPVFESNAVDYKLKLKALNYKLNAVTEGLSWRLRTLDSLLRLARRA
                     AAA*"
     gene            complement(62451..63746)
                     /locus_tag="scnpilot_p_inoc_scaffold_115_prodigal-single_6
                     6"
     CDS             complement(62451..63746)
                     /product="Putative uncharacterized protein n=1 Tax
                     =Pseudomonas phage 201phi2-1 RepID=B3FJ02_9CAUD"
                     /codon_start=1
                     /transl_table=11
                     /translation="MFKRDYFLLAMREGLFKYKRWALEAFSITRNSGPHDYPYGLETL
                     PDGRYAFGDPKVPEGLTVIDDAMPGEPLFRPLEKVYLNPGDLANVRKPVETCYGNALV
                     NQIVLVHPFGNKIGYIAGPIKTKAVESLIVHRWDDHAKDDPSGDPDKRPIRTAEYRVF
                     GAAMGQLPGLSQLCVPSATVRTMTADPAMIKRRDELLKEHKNELNDPVVIARIIDELT
                     KMDRAWMKGDPGERFYIKDKAYDVVRLKVFIMQGISSGFGVQGDFIPTSLDEAWDITK
                     LPAMVNQLRDGSFSRGAQTALGGVETKYNNRIFQNSVVAEADCGSHRGLEIHMTKDKV
                     PHFVGNYQVVGDHSVVLTEETLIGLVGKTIRVRSPIYCRTTGANFCARCMGDKISRTP
                     QALSTYSSNIGSIFLSNFLKKMHGASLKTVPLDLPSAFS*"
                     /db_xref="UniRef100_B3FJ02"
                     /db_xref="W8CZQ9_9CAUD"
                     /db_xref="B3FJ02_9CAUD"
     gene            complement(63733..64593)
                     /locus_tag="scnpilot_p_inoc_scaffold_115_prodigal-single_6
                     7"
     CDS             complement(63733..64593)
                     /product="hypothetical protein"
                     /codon_start=1
                     /transl_table=11
                     /translation="MLEELDDYLVDATTPEIRNMILTACRTLLEAGIDDQEFTLRNAI
                     DIAENRDFDAVYESILSTLKPIYTAALKEFGVEVDPDAELPVLTQILSGLQSIDNWDD
                     PVTLNALADSSESEEVVLADILSAVGTLYSADYLPAIRKVSPDLLSRIKELTDKDVPD
                     AQPEQAAVVQARERLKVLHNRQAFPVEGVFMRSLNQGLRLGLPYDLLVGPYKDALYDV
                     LPESLGPELVAFALASDTPTPEIPVLLAKIKTELSLSVTDLMAVDARIRTLLQHLPVI
                     PLKEVSDVQA*"
     gene            64698..65159
                     /locus_tag="scnpilot_p_inoc_scaffold_115_prodigal-single_6
                     8"
     CDS             64698..65159
                     /product="hypothetical protein"
                     /codon_start=1
                     /transl_table=11
                     /translation="MSTKRKGSQKPKTNQPLWDILAGLSAAVGQTTQVTALLVPFLQN
                     QELIAKITDRPAFDRLASVLERDIRVMSQRFRAIVDQHANKTGQTANQTEWLQAIQLS
                     EQYVEWASDFDDVILPTFSEITSMLHGAGADVTTLHAPSAAAAIVAAQPQV*"
     gene            65170..66843
                     /locus_tag="scnpilot_p_inoc_scaffold_115_prodigal-single_6
                     9"
     CDS             65170..66843
                     /product="Uncharacterized protein n=1 Tax=uncultured
                     bacterium RepID=K2CV52_9BACT"
                     /codon_start=1
                     /transl_table=11
                     /translation="MTSENETPVPEEPMGLPTEDDIPSPTDGETTVVNADVVPTLPNT
                     QVVEPAEDVGLPVEEELVAEKPSAEDVEAVVILMRQGVNPNAELSKDPSHPLNPKQPW
                     RPGEGLYIVPCTSEEFNTLVENVPRLDPTQSEQGMRWREAVAAGQEVMPRAGTGLAAL
                     LREASMWRQSVSSNGEGSAEIAAGRPKIGERKGDAPLVGEEALQHMQMMLGTGQVTRI
                     PLWHSGIWVNLKAPTEDRLLELDRRIAAEKIALGRATNGLAFSNMSIYHNSFLFNFAL
                     SMVFDCSIGGFTVDSLKRKILLTDLPTLLWGLLCTIYPNGYRYQRPCINDPSKCTHVV
                     EEVLDISKLCWTDNTALTQSQRNHMVRKTAKFTDIELTHYQEQHRYVDKGTVLLKDYQ
                     GNKTVAELRVPTLADYEASGFAWVEGIVTSADQAFGSQLGGEERNEYILDQARATSLR
                     QYAHWINRITFNGDKYIDDRATLESMIGQLTGDRVVFENLLEGVRKFIDEATISQIAI
                     PSYKCPACQLDQVNPEESKHPHLIPLDIGTIFFILLGQRTSLLLDTAII*"
                     /db_xref="UniRef100_K2CV52"
                     /db_xref="K2CV52_9BACT"
     gene            66939..67304
                     /locus_tag="scnpilot_p_inoc_scaffold_115_prodigal-single_7
                     0"
     CDS             66939..67304
                     /product="hypothetical protein"
                     /codon_start=1
                     /transl_table=11
                     /translation="MRASGRATLDSIDAQLLLRELYDSDYAIGYHNNPQRPLSLVGLQ
                     PKETVGPYTRERRLYHRYATLKIHELFGLSIERFLAQPREKVEWMLEIAEERGAVENR
                     NNQQIETAMRLAQQGAPRL*"
     gene            67315..67761
                     /locus_tag="scnpilot_p_inoc_scaffold_115_prodigal-single_7
                     1"
     CDS             67315..67761
                     /product="Appr-1-p processing domain protein n=1 Tax
                     =Firmicutes bacterium CAG:791 RepID=R5CCA2_9FIRM"
                     /codon_start=1
                     /transl_table=11
                     /translation="MIIYDGPGDLFECGVQTVVCPVNTVQVMGKGLALAFKQRVPGLE
                     AFYKDQYPSPNAILKLAVFDVDSERKVLLFPTKQDWRQPGRLDMIHANLVQLANRYTE
                     WGIMSLGIPLLGCGVDTGQLDWLAQVKPIVYQFLDPCDLPVKIMHG*"
                     /db_xref="UniRef100_R5CCA2"
                     /db_xref="mau:Micau_0028"
                     /db_xref="88989425"
                     /db_xref="R5CCA2_9FIRM"
     gene            67864..68277
                     /locus_tag="scnpilot_p_inoc_scaffold_115_prodigal-single_7
                     2"
     CDS             67864..68277
                     /product="hypothetical protein"
                     /codon_start=1
                     /transl_table=11
                     /translation="MGKHYSAIELADQLCRVVLAIREFGETNSPYLTRLRSEVFKKDW
                     RLGGTRRDRIVKELDDRHQEILVLLENLRKVLQAFGDPLTGSGRRNGKSHQFGILQAY
                     WDEAHKVLHAYANRALTIQEHLGVRTPITPFEGSL*"
     gene            68371..68781
                     /locus_tag="scnpilot_p_inoc_scaffold_115_prodigal-single_7
                     3"
     CDS             68371..68781
                     /product="hypothetical protein"
                     /codon_start=1
                     /transl_table=11
                     /translation="MDSILKTFQSTAILAEQLHQATLEIERVFNEHLVSLGEEYKSHK
                     DEKARMEVLFAIETKLDRLEETNVKLEKQAIAALVALDQSSMYYLLGNAKSEGHGEVM
                     ESAEDSRLALQRTRQQIKRVRETSTQFLTELLKA*"
     gene            68962..69372
                     /locus_tag="scnpilot_p_inoc_scaffold_115_prodigal-single_7
                     4"
     CDS             68962..69372
                     /product="hypothetical protein"
                     /codon_start=1
                     /transl_table=11
                     /translation="MNSDLEMFRTTIKLAEQMLALTTEMNQNFNKRAVGLENGYKALK
                     LDIARMKVLFEVEAELDKMEQTNFDMEKQITETIEQLDRNALLFLQTYPDSKEREEVL
                     KAAYNGHRTLERSKEELSRLRRSSERLLTGMLAV*"
     gene            complement(69437..72346)
                     /locus_tag="scnpilot_p_inoc_scaffold_115_prodigal-single_7
                     5"
     CDS             complement(69437..72346)
                     /product="Uncharacterized protein n=1 Tax=Pseudomonas
                     phage PA7 RepID=I7CDP7_9VIRU"
                     /codon_start=1
                     /transl_table=11
                     /translation="MTSILDWVSAARRHLANPQLVISDALDQLQATMDGAIDIANPTS
                     PYMHLLETGGVNASALLLEQEAFNRRQYPSLSMTQDDLYLHMSDDDYADRFAQPAKAT
                     FTLYLGRDEIYRRAVEYGTAGARKLVIPRHTEIVVAGLTFTLQYPIEIRIMPHGGLSV
                     VYDNTQLSPLQELTSNQVATKNVKYQGESFVRLDIPMYQFAILSQSYTLNRSQLSVKT
                     FTFQDQFHYARVYRADSLGNWIEIKTTHTDQVFDPNVPTAALQVNGQTLTVRIPQVYT
                     TLRMLDTELRVDIYTTRGPLEIVLADYTPSQFTAHWLDHDVKALDAFQSVITKFNTYS
                     LFSDNTISGGRDALSLADLRDRVITNSLGKVNVPITNVNIGSRLADMGYDLVLDVDNI
                     TNRQFLATRSLPEPIDGSTISGAGCTMLTLTESMAKLAALPTASDNGNRVTLLPSTLY
                     QNVNGVISIVPQSVVDSLNALPVDVRARRVNENNFLYSPFHYVLDMSDDRFEHRPYYL
                     EAPAVETKSFITENPTSQISVNVKGYQINRVPQGYLLTVTVTSGQAWKDLSDSQVFCQ
                     ASFFPTGERNRAYQNGTQVGLTAAGDRVFTFLIGTEYDLDATDSLLVNTFQMFDDPVH
                     VYPCPLDVDIDIMFLANQIEVEGFTPSTIDEDLGRTLVTADTIGLSQERLTVQLGKAL
                     PGLWAASRSVASSQDYQRYLADVPAVYSEIIYQRDPVTGAIEWTVDGNNNIQFVILHQ
                     KGDPVLNDQGQPVMKHFAGDIVQDVDGNPVVVSSRQMLRQIDIFLVDGAYAFATDQAT
                     VDYKQSVPATITDWLSEDIASVQATLLEQTVLYFYPKATLGNINVKVLENKTVSINSA
                     QSFAVTYYLSGTQYRDAALRTALTAAAIKVIHDQLQGSVVTLSAIISALRDEVMSDSI
                     GISVTGLGGSTPYDTVTLLDDSARLSIRKKAVAKADGTIGVDDDVNVAFLAHTPN*"
                     /db_xref="UniRef100_I7CDP7"
                     /db_xref="I7CDP7_9VIRU"
     gene            complement(72360..73451)
                     /locus_tag="scnpilot_p_inoc_scaffold_115_prodigal-single_7
                     6"
     CDS             complement(72360..73451)
                     /product="Virion structural protein n=1 Tax=uncultured
                     bacterium RepID=K1XCD3_9BACT"
                     /codon_start=1
                     /transl_table=11
                     /translation="VSDINTKLQEQIDWMARGGGLGNLSESMANTLIGINHRGFGNPV
                     PYNQDNQGLTFFTRPRLNLSYNNLSADRRLSILGAGQGLSRGHYPAAIRQWLDPDLCR
                     SLFQSGTRLGLVDPYTPFIPLLTNNLVSLSGWPDPIVEYYDSDEGMAKETWGMADGID
                     NLYHAYDLNATFRNIVGDPISLMFQVWYIYMTLVYQGRMLPYPDSEMLREIDYQTRIY
                     RLILDPTRTYVQKIAACGAAFPTSSALGQAFDFSMDTPFEQSRASQISIPFRCYGATY
                     QDPILIREFNDLHEFIFCPQMQDDNRPRYMTKIPRNNLIAYNYGGYPRIDPETNELEW
                     WDFNESYQQRMAENASAQNGLVTAVTPQT*"
                     /db_xref="UniRef100_K1XCD3"
                     /db_xref="K1XCD3_9BACT"
     gene            73480..74610
                     /locus_tag="scnpilot_p_inoc_scaffold_115_prodigal-single_7
                     7"
     CDS             73480..74610
                     /product="Uncharacterized protein n=1 Tax=uncultured
                     bacterium RepID=K1XC83_9BACT"
                     /codon_start=1
                     /transl_table=11
                     /translation="MIGTVAAKTAVVGALGSIAGIVKRLVHSQKTDSLVQFTSVLRVE
                     PITMVDDRLKNVDYLTDVLQTLLSMFSGFYLQAVACMTNVGQINVIRMLDSLNPSRDG
                     GLAASSLVDSINGIPNTGLLSMESYQGARLPRPGQPSLEAQPGKDDSKGDRVSLGKSL
                     EVAKEASNLAVGKLLEITIESNGNRATFPIAVRLATAVVESDVLVHILGATSGNNTLS
                     ERFHRWRSGDLQFWRDLVFCQDLIDEQKRLLLKDKSGALAEVNRRRGKNMAASAASGM
                     PSVGSASALVVISKETAQELERQELGKFTDLKFRNAIMRDSLAMIIVVVDQDRENVTI
                     YTRDIQLPTKLSVRELKAANKGSGPDVGEILKMYRAGQSSVF*"
                     /db_xref="UniRef100_K1XC83"
                     /db_xref="K1XC83_9BACT"
     gene            74635..75531
                     /locus_tag="scnpilot_p_inoc_scaffold_115_prodigal-single_7
                     8"
     CDS             74635..75531
                     /product="Virion structural protein n=1 Tax=uncultured
                     bacterium RepID=K1WY75_9BACT"
                     /codon_start=1
                     /transl_table=11
                     /translation="MSLKTFLSSLLPHFERNRILEDVDALALDIESNLAPGYDAAVKQ
                     FRGRKLASQVGRSVETLFHLRYPKERSETHLSFTAKTLVSLSATLEMLNTLVPELFSR
                     DVTKDAMTYKKAAVLQLLSVIRFYNNYAGQYLLRLLAAEDAVLAGTEEDAQLLPIDKR
                     YFQENLETFFQAGHVLSLSAAEIAERLGQMQDLQIVTDKINAVAATLGQENVDPLKLG
                     FMPPAAGGLMYRIRASIASYQVAKHNQNKELAKAIQLRLYALKDRQAGKADAKLQQQI
                     EYSEARLARLNEEVAAFEEQYA*"
                     /db_xref="UniRef100_K1WY75"
                     /db_xref="K1WY75_9BACT"
     gene            75545..76099
                     /locus_tag="scnpilot_p_inoc_scaffold_115_prodigal-single_7
                     9"
     CDS             75545..76099
                     /product="PHIKZ091 n=2 Tax=Viruses RepID=Q8SD71_BPDPK"
                     /codon_start=1
                     /transl_table=11
                     /translation="MTLIVYPRMYSTFHAGGDDAIVSEGDESIELLYKVYVDRSAHTK
                     SWAFYKNVLQNALRLLVDPETWFTSQLANTALTGYNRQFLLDTLRYIETGTRELPVES
                     WYDLVGESNPRQRTLFAETGARYAAMVLPTASESSLRFLQQWLGRRYGFEDLLLTLHL
                     LFGKPHPQKSSSLYVPRTLGAIAI*"
                     /db_xref="UniRef100_Q8SD71"
                     /db_xref="I7DKW8_9VIRU"
                     /db_xref="Q8SD71_BPDPK"
     gene            76174..78438
                     /locus_tag="scnpilot_p_inoc_scaffold_115_prodigal-single_8
                     0"
     CDS             76174..78438
                     /product="hypothetical protein"
                     /codon_start=1
                     /transl_table=11
                     /translation="MKNSRMAQQLRLLSLKLSLEAEGDVKAGITGQYDPNHPADNGGP
                     KDEDKHLTAKIVEVDDGPKTEAAETEVENSVSLEAQIADAEAQLAHLKALQGSGKVRV
                     TQESLIVAGAVAALLGIGTAFAFNKAAKLKNEYLALQKELTKKKGQLDVLVTQLEAQA
                     RLELRKANISTEAYSDDVLTEKNNKISDPDRKILTGWVGGMTAVGAFGAILGKTSPVF
                     AAINAGLATGVLLGNLIAVKKKRAELATISEELENKEIEIAQLAAEAKKAGTKVSQES
                     IDDTESNMNAELVEAVKADPEIELVEAAPIVEPVAAVVAEPEVSAPETPVVEETVVET
                     VPAVEPTPEEVEGEEAIDAYEEVIDEANEHAEEYEQAATSLESLIEALGEARQNGGLT
                     PQSAKFFQIGFESIGVRLTGAPFKNAYGEDALPSLESFGGSMRRDAATQISMEAAESW
                     YVKVWEVLKKTFAQIRDWVVKFAKALFDQSARYNQRADKIIEAASKVGAAKAKADKVT
                     FGGARQIVTGSSVDAGSISKVLTVAQDAALRTGESFKGIAAVKKYLVDVASAGATDFA
                     TFSIAEAALQEGKLRSSLFSHEYKGEGENGFETDALPGNVKFRIAYQTHSSQARFKVL
                     MEGLLGARVSKESAGEIPEDLSARTLNPSEISDLARKVKTVLKAADDSKKEFSVESLD
                     MANVQIPQDDDAAMAKEKQKFINATVKAVSKASAGISQLLKYTIQTSGGYLDYANASL
                     KQYGAAVESETAAA*"
     gene            78606..79904
                     /locus_tag="scnpilot_p_inoc_scaffold_115_prodigal-single_8
                     1"
     CDS             78606..79904
                     /product="hypothetical protein"
                     /codon_start=1
                     /transl_table=11
                     /translation="VSQLKQHFLSMEDFYDENTSESVLDHTDQIAGLADDYGRQESLS
                     GRALETEQDVLEGVQTDIASLESLIEAICEARDVGLESISAGLLHRQVQEIQQRYGVS
                     LKRALPSLEDYHGRTTRLATTISLEAVGETLSKVWLWIKAKIKQFWEFLKKHYHHLTQ
                     NLEALGREVYSVKKTAQRMKFAGGAEIDLGRFARKLEMKGEVPRDFTSILQIVGQINQ
                     ASEEKMAEFQKIYEEAARGKLNDKYGAVFSERLVVPRGFSEQPTQDLASGLKGYVSDL
                     LPGNRVIVTGAFQGDRTQYHQFGETMTIRSSIQHIESKPLVNTQVEAFSSQEVFSLCQ
                     RLEKAIVNVRNSRVEIENNIKLTEQAIDKIVRDHSDDKEEGKVKRAYRDLIASIWKHS
                     LYSTQLLRHGESITYDVVVGYLAWARKSIAVNEPKVSEAA*"
     gene            79967..80947
                     /locus_tag="scnpilot_p_inoc_scaffold_115_prodigal-single_8
                     2"
     CDS             79967..80947
                     /product="hypothetical protein"
                     /codon_start=1
                     /transl_table=11
                     /translation="MSTKHQNHFNASLESLTVSQEGLFSFIRRYFRKRGEDKENHKAE
                     IASTTAQALTVIKDLRKRLTESDSKLHGVSGTSTVELKTISGWFVEAKDKTKVPTDLE
                     SAIEHNSKAMLSDFKMLVKGSEELGRMVVSVYHDTDYSSDQAFEQTFLSKLDDIHKHS
                     LTKFLKPGEARLYLGSAFIAVHPSESRIESNDGPEWMKNFTTTEAATASSPAKANGPE
                     AKRSFTKEQTRRLIADTRTLLDTAETFLHSSFFDMVEKVENEQMTAYYYEIGEIPNKL
                     DKHLSYMKSHVQGPAIVMYRFNRVVLGLWEHIYDMGRYQTQLVTRIVDEF*"
     gene            81062..82450
                     /locus_tag="scnpilot_p_inoc_scaffold_115_prodigal-single_8
                     3"
     CDS             81062..82450
                     /product="hypothetical protein"
                     /codon_start=1
                     /transl_table=11
                     /translation="MNRLATMIQDASQDALYQVSLESYAATLEGEQLSMESTLDELND
                     YLTLATGLESIVLSMEAFDQVTVEQHTHARTQALGLMQLAGMDTVDAERVFPSLEAET
                     PVTGWQKFKAFLMRLWEMIKQAAKNIWTYIDNVFKKTSVAEKAALVKLRVLRAKVGGI
                     RNALTIQPAIPLRPVHRYLINGESHEAPHNLDSIKASLKLYRSTRSALQVELPKQIEK
                     VNSALQKALDSISLKGDAEAISQSIESKADDLKKAVAPMFPDTLRRELGLPQFTTPLI
                     YDRELEIGAPTQNPFTEDLSDGELKSFIQGLGVSIVQSKVETDIEKLGEFKAAKPDEI
                     ELILRTCESLINESFGRDLQRQWAKIKSSSDILTEDVNDVVTGTLRLSGLSLDAQRTM
                     RLVMIMRQALNRWVGAPYMQINTINVRVVNALLELASDQIDNYEQSDTAEERLAKKRK
                     EEAAAKQKEAKK*"
     gene            82569..84563
                     /locus_tag="scnpilot_p_inoc_scaffold_115_prodigal-single_8
                     4"
     CDS             82569..84563
                     /product="PREDICTED: uncharacterized protein LOC581219 n=1
                     Tax=Strongylocentrotus purpuratus RepID=UPI0002652E7D"
                     /codon_start=1
                     /transl_table=11
                     /translation="MTTRISQYLRRYAAAQRISMEEADPTVQGPDAALSADELAKVAD
                     KAAAEVDAAAGTETPAETDTPDDTLPEAPSEPAGDVSDTSSDATTTDLPDAPAAPEEG
                     SEDTTTDVVTDTPAETDTDTTAEDSSAEPTPPEDVPVSEIETPAEDGLDALAAEGPEG
                     SEAVEKATDAVDTVTDPPAPDTDVSETPTEPSPEVSDPTPEAPEPAIEPETPSEPVPA
                     QAPSAKTDTNEAVQEVVELTEALAQAQTAEEVVKEANEIGEGLGEVRETAEVINENGG
                     VSVESLALLHLAIQPYARRLGHLKTDVGVSFEAFADPEAPKRLQVSLEELDAFIEVID
                     TAKPQLERQRIESLDRVVCALQEALPSAVDRLKAVLSQARNTTVDNDGAAVAIGDGVG
                     QALSTFGAMPEDLEQFLYDYAQFGKALQGPYQDAALRAARTSSLLNNAIDFTSALAFW
                     EKLGKVVDSVVDPRSTLTVTQLETPLPGGSSLFSQSQPETTTNNKVVEKLLNYNLSYQ
                     PLEATVVTKEPGQAEATYPALSSSKLVLVGDALLEALCCKRIDQVLDDSQKLWPEAQD
                     AVRHLKENLSQAPENIELDSGADFSQITKFVETNYSLATWPLVNYLANLVLTTNAFVV
                     FAERSLAAKAAVAAPVVPETAAEAEITNADPTTTTDPVAE*"
                     /db_xref="UniRef100_UPI0002652E7D"
                     /db_xref="W4XF93_STRPU"
                     /db_xref="ctx:Clo1313_0628"
                     /db_xref="UPI0002652E7D"
     gene            84750..85073
                     /locus_tag="scnpilot_p_inoc_scaffold_115_prodigal-single_8
                     5"
     CDS             84750..85073
                     /product="hypothetical protein"
                     /codon_start=1
                     /transl_table=11
                     /translation="MRLLTLEQTPKQPLNGELCILACGPPDDSETCYHYRTYRDHGSY
                     FSVNGLNLVFNDSQQPHDSPTGVTLEALLAICFDELSQQASRSYEMDLAAYHVLAARR
                     ALARD*"
     gene            85178..85600
                     /locus_tag="scnpilot_p_inoc_scaffold_115_prodigal-single_8
                     6"
     CDS             85178..85600
                     /product="hypothetical protein"
                     /codon_start=1
                     /transl_table=11
                     /translation="MRRIHTHSPRGQDPLRIIADDTPFRGGASCRYVVVGFDTGNNRS
                     ARRGGFVPRFKDLSVIFDSSEGDGVQGRPDGVTLDALLAICADHLKGLQTGSSGSVDK
                     QLAADYIDSARGLLAQDTDSLRGRLKSGDFQSSGTWSL*"
     gene            85785..85985
                     /locus_tag="scnpilot_p_inoc_scaffold_115_prodigal-single_8
                     7"
     CDS             85785..85985
                     /product="hypothetical protein"
                     /codon_start=1
                     /transl_table=11
                     /translation="MKKFNFKKAAKITGYVVGGAAVLGAVAYGATKLFGGKVEDVVGA
                     VGDAAMSATDTAIGSAATVTSL*"
     gene            86093..86797
                     /locus_tag="scnpilot_p_inoc_scaffold_115_prodigal-single_8
                     8"
     CDS             86093..86797
                     /product="hypothetical protein"
                     /codon_start=1
                     /transl_table=11
                     /translation="MTISLTRKLYVTPAAAELILQAAESAASVDTFHHVGDLEGFTVT
                     YEHPSHGRLAVVFNEESDGSSSIGFEVSFSGPDDLKAKIQAEGWINAADACLNYLADA
                     LPDVSLRFDSFSVIAEGGSSIWLGTRQEEDEALSQKATQPTPDTKGETTVEEATQGAR
                     KVYKRAIRRVIGWSLAGVTANGLIGGVTQGAIKKYGDTPAKVLGIAVLGISGIVGATY
                     LSCSKILSTDFQDASL*"
     gene            86853..86972
                     /locus_tag="scnpilot_p_inoc_scaffold_115_prodigal-single_8
                     9"
     CDS             86853..86972
                     /product="hypothetical protein"
                     /codon_start=1
                     /transl_table=11
                     /translation="MKHNESPTGADVGKTLGWIAGIALLTTLLDASMRKLLGV*"
     gene            86995..87129
                     /locus_tag="scnpilot_p_inoc_scaffold_115_prodigal-single_9
                     0"
     CDS             86995..87129
                     /product="hypothetical protein"
                     /codon_start=1
                     /transl_table=11
                     /translation="MKKLLRRTLPDNPFCQMLVACFGGCCVLSLAAAAGEYVGRKIVG
                     *"
     gene            87250..87597
                     /locus_tag="scnpilot_p_inoc_scaffold_115_prodigal-single_9
                     1"
     CDS             87250..87597
                     /product="hypothetical protein"
                     /codon_start=1
                     /transl_table=11
                     /translation="MNKQNKLAIEMMDLARKSALEKAAKATGEEADHLKDLADDLEEQ
                     LNKLRAENDAAATQPSDVLKAVRREKNLRVVKKVLMWTGAAAGAVLVGAITYKYFKKS
                     PVELVAEVTEEAL*"
     gene            87681..89381
                     /locus_tag="scnpilot_p_inoc_scaffold_115_prodigal-single_9
                     2"
     CDS             87681..89381
                     /product="Putative uncharacterized protein 103 n=1 Tax
                     =Pseudomonas phage PhiPA3 RepID=F8SJY0_9CAUD"
                     /codon_start=1
                     /transl_table=11
                     /translation="MINPLLDSSEYALMPRLVSELPQSYENITRPVALDVARQLAKMF
                     NLPKNIRVILPGAAETTLYPGTALPTDQPMDSATFGHNERLVLEILENPVEDRILTTA
                     VHQVENIPFFLDEDLGVRMYPVYSGTEMNFTFTYRAANRTQAVRFRNEMLARTAAMRE
                     VITHEIQYYYHVPYVFLHLLKHLYTLREAVAGYGETWDQYVSKYITERATTITDQIGQ
                     NQALAVRELQTAAFGNFQYTGTIEQPEKDKESGTFNCQFQYKFTYDQVISAVAEWPLL
                     VHNQLVSEPWRSQPWASGDLVDPARRKQVSSLSRYVFNKIVNLFPSPCETRLLDGITI
                     PNFDEWRPSYVIPNTSSLIVAMVALDPTAPQTLFELMGDLDGYQIDPSLKDFLIGEAP
                     YLNSKGGSVFDLRLYQGDDPMDDGLLSVSAPDLIVVSNAVMDLRKTYHVRLALVNDLF
                     TLAPLAWERLRNGGEASVKILNCLQQKLLGKRFEPKLLGGYLISQADLVMIAQRINDL
                     KVPHKGPLEHVMLTVNDVVVVTQRSNDNGTGQQYPNGTQTPGSDSGTDPFTEPADCSC
                     *"
                     /db_xref="UniRef100_F8SJY0"
                     /db_xref="A0A0A8J9L3_9CAUD"
                     /db_xref="F8SJY0_9CAUD"
     gene            89548..90699
                     /locus_tag="scnpilot_p_inoc_scaffold_115_prodigal-single_9
                     3"
     CDS             89548..90699
                     /product="Virion structural protein n=1 Tax=Pseudomonas
                     phage PhiPA3 RepID=F8SJY1_9CAUD"
                     /codon_start=1
                     /transl_table=11
                     /translation="MVTAPLSGSQENTGQSFDVTGTATVYPTHKPNKGDMFIADIGDG
                     RSAVFAVTEVTRKTYLKDAFAEINYTLVDYVDSKPEILADLERKSIKRTVFYKEFLLW
                     GQNPVVLEGDYQDLVSLKKLYADLVTFYFKDFYSGIYQTLLIPNQSMPAYDPYVTAAM
                     LEWITVEEVPLINRVKQPVVLANENSQSYTLWSALAQMNSSYLNVAIQQCRLMDTTAF
                     RWMPEVSSIYFTGIGYVTCPKDTRTDVDRPYDSDASIFNTGGSLLATTGLRWSDLTRY
                     SESTNLRKYFDAVPGDPAAGTLPELPNITPVTIDEYYVLTEAFYKNNDSVPLSSKLEV
                     LTKQALKQEPIDRVTLLKLAKEAMDWPNLERFYYMPILFALMKVCTRSL*"
                     /db_xref="UniRef100_F8SJY1"
                     /db_xref="F8SJY1_9CAUD"
     gene            90699..91334
                     /locus_tag="scnpilot_p_inoc_scaffold_115_prodigal-single_9
                     4"
     CDS             90699..91334
                     /product="hypothetical protein"
                     /codon_start=1
                     /transl_table=11
                     /translation="MASHARVITTFLQREPDPNKHSAAYKIFYYEWDILVPHMFVYSE
                     EYMRISGTVMSDPVYDAKLPNQMIGGRYTIAQMAQLMDEGATIQLIVPEDAKRIYDIV
                     GRHLEDWSDSLLKLNAFTLKAAPTQDLMMLSRLADALYGYAARYFTNERPRGSLARKL
                     DQIRGRYKLGAGRQYVDPKKETPPEELVKMRDHSEATKNILQHGGGRNAWS*"
     gene            91325..92683
                     /locus_tag="scnpilot_p_inoc_scaffold_115_prodigal-single_9
                     5"
     CDS             91325..92683
                     /product="Uncharacterized protein (Fragment) n=1 Tax
                     =uncultured bacterium RepID=K1YBN6_9BACT"
                     /codon_start=1
                     /transl_table=11
                     /translation="MELRDSPLWQEISSIAFEQSDRVAPYAYKAEFLANKKRVNPFKL
                     LSLTITRDFRNAYGDAIILEVIFPLGDFVYDVFPYRKDLLVTLSRQGQTPDTTEAAPN
                     AIQEFQQLRATLLDEQASSVNIEGARANAQSKQALNLTDIITVKFQLLDLALERVRLH
                     SVGGLFKDTSPPDVLKYVVTSVSNDLGLDEGNKVRGVEMVDSPNKDTYQQIIIPHGLK
                     FPDLALYLHQRVGGIYPSGLGMYLFRQYWYIYPLYDLTRFDSATKTLTLINLPTNAMP
                     GIDRTFRTTANQTIALVTGDVKHLDLTESKLLNEGNGVRYLDARRVMEGYADSEQGDN
                     KAKVMRAENNNEFVTDKRPNGLNNVTTSDTRITANKYYEASRLAKRAGAELQCLWENA
                     NLNAIYPGMPVKFMYIKEGQIKELKGVVLGADHYIQTSGKGMTDSKHRLDTTLHLFVS
                     RN*"
                     /db_xref="UniRef100_K1YBN6"
                     /db_xref="K1YBN6_9BACT"
     gene            complement(92736..93173)
                     /locus_tag="scnpilot_p_inoc_scaffold_115_prodigal-single_9
                     6"
     CDS             complement(92736..93173)
                     /product="hypothetical protein"
                     /codon_start=1
                     /transl_table=11
                     /translation="MSGFDRGDFGKLSDLHREIRERFVYLSDKEKWDAVEHWEDASTL
                     KNIGKAGVSKFTGDCEEFALVSMDKAKDMGYHARLVVCRDELGEGHCISEVASPDYAE
                     AYYFDNRKVQLATRTDLAKYQFLAVSPWDPLPADERPWLRVKA*"
     gene            93451..94128
                     /locus_tag="scnpilot_p_inoc_scaffold_115_prodigal-single_9
                     7"
     CDS             93451..94128
                     /product="Thymidylate kinase {ECO:0000256|HAMAP-Rule
                     :MF_00165}; EC=2.7.4.9 {ECO:0000256|HAMAP-Rule:MF_00165};;
                     dTMP kinase {ECO:0000256|HAMAP-Rule:MF_00165}; 
                     TaxID=319795 species="Bacteria; Deinococcus-Thermus;
                     Deinococci; Deinococcales; Deinococcaceae; Deinococcus.;"
                     source="Deinococcus geothermalis (strain DSM 11300).;""
                     /codon_start=1
                     /transl_table=11
                     /translation="MGGMFVALEGPDCVGKTTQLAILKDRLEGLDGPVVVVHEPGGTP
                     ENQKIRQLIFDGFGKHQPVTEALLFLAAKAQLQAQVIRPALEARRVVLSDRYTDSLLA
                     YQGVGQQLGISFLMNLVQSAGLDLYPTFTIYLQAPFEVCMARLVERGRNGEEVNAIDN
                     ASVDFHRRVHDGYQELVRQAIRSKKPHVVINAWQDPSLVAQDIWNALVPEFRKREQTV
                     RPVILRD*"
                     /db_xref="Q1IWV7_DEIGD"
                     /db_xref="UniRef100_UPI0003786F43"
                     /db_xref="dge:Dgeo_1983"
                     /db_xref="UPI0003786F43"
                     /db_xref="2.7.4.9"
     gene            94132..94644
                     /locus_tag="scnpilot_p_inoc_scaffold_115_prodigal-single_9
                     8"
     CDS             94132..94644
                     /product="hypothetical protein"
                     /codon_start=1
                     /transl_table=11
                     /translation="MEAIEKLTEIEKALRRPANDKVYLLEQLKALTNVLAGELQDGTG
                     ESGLAKGCLGGLHYVLKRLREHYGVLTKSFEELETIYANVELSRFDDSVEGMLDSQDA
                     FRKDAILFHRHLLELSDGSKVWAFSSAKDQVTVDGLPIAEGELLDGSKAQVMSFTRYI
                     TKLRRGALYG*"
     gene            94637..94909
                     /locus_tag="scnpilot_p_inoc_scaffold_115_prodigal-single_9
                     9"
     CDS             94637..94909
                     /product="Putative DHH phosphoesterase protein n=1 Tax
                     =Caulobacter phage CcrColossus RepID=K4JUD3_9CAUD"
                     /codon_start=1
                     /transl_table=11
                     /translation="MADSLICLYHASCSDGLAAAWAVKQRYPHAECIPVTYGQPPPTG
                     LEDRVVLIVDFSYPLEILQQLALRCRSVTVFDHHVTACESLQDFQI*"
                     /db_xref="UniRef100_K4JUD3"
                     /db_xref="nde:NIDE3961"
                     /db_xref="87387736"
                     /db_xref="K4JUD3_9CAUD"
     gene            95000..95554
                     /locus_tag="scnpilot_p_inoc_scaffold_115_prodigal-single_1
                     00"
     CDS             95000..95554
                     /product="Uncharacterized protein n=1 Tax=Pseudomonas
                     putida H8234 RepID=R9VFY8_PSEPU"
                     /codon_start=1
                     /transl_table=11
                     /translation="LGESYATPKIIEHISDRDLWQFKLPDTKAVFAGLSLYPMTLESW
                     TKVFDWFYTFHGELGTPRDNPIHHLQAVKRLAEEGRVVLQKNQRDLEFLLPLVTRTIE
                     LGGHTVPLANLPLTLMSDGLHVLGANQPFAVGYYDTAQERVYSLRSHPDQLNVGEIAK
                     QLGGGGHDHAAGFKVSRDHPLGQK*"
                     /db_xref="UniRef100_R9VFY8"
                     /db_xref="pput:L483_21125"
                     /db_xref="R9VFY8_PSEPU"
     gene            95499..95858
                     /locus_tag="scnpilot_p_inoc_scaffold_115_prodigal-single_1
                     01"
     CDS             95499..95858
                     /product="hypothetical protein"
                     /codon_start=1
                     /transl_table=11
                     /translation="MTTPPASKFPEITLWGRNNMDITHANWMLDMNNSQRPVTDSRYE
                     TRSERFGRYGRVISMLASGMFALGVYFLIFGKIGGALTCGGLFLVGILALSRMAKTIM
                     ADDAAPSVTVPDPVSKP*"
     gene            95949..96761
                     /locus_tag="scnpilot_p_inoc_scaffold_115_prodigal-single_1
                     02"
     CDS             95949..96761
                     /product="Uncharacterized protein n=1 Tax=Pseudomonas
                     pseudoalcaligenes KF707 RepID=L8MKV8_PSEPS"
                     /codon_start=1
                     /transl_table=11
                     /translation="MLIKPNDRGYVVAWLQTKLGINSDGHYGPLTGAAVRTYQTTKGL
                     TPDGLVGPSTLAQLGYTPEVVTGHKLTTQDFIRTGQELACHPAMVQAIALKETRGEAF
                     LSDGRPKILFERHQFYKRLPVVRKPGQTVAELLMQRDQLVKNQPNICNPQAGGYQGGA
                     AEYKRLAAARIYSDTAALESTSWGQFQVMGFNAVGIGYDSVQEFVRLMNQGVDQHLEA
                     LSRFIKTNRQALEAIRARDYRSLALAYNGPRAPQSYNADLAKYFEQSKNQYA*"
                     /db_xref="UniRef100_L8MKV8"
                     /db_xref="L8MKV8_PSEPS"
                     /db_xref="ppz:H045_14200"
     gene            96865..97266
                     /locus_tag="scnpilot_p_inoc_scaffold_115_prodigal-single_1
                     03"
     CDS             96865..97266
                     /product="hypothetical protein"
                     /codon_start=1
                     /transl_table=11
                     /translation="MSQLFTSAMFSSLDSHCCGEVLAREQVKQRVKKTLISHSEILLG
                     PEGRERIGVRFYSTNHLFGYPILPKNFVPCTSTIPHHVAPREGFEEGCLDTAADLLRF
                     DDFCSPEQHVIESLDELVDYLNQYYRVQTER*"
     gene            97325..97945
                     /locus_tag="scnpilot_p_inoc_scaffold_115_prodigal-single_1
                     04"
     CDS             97325..97945
                     /product="hypothetical protein"
                     /codon_start=1
                     /transl_table=11
                     /translation="MLRPLSLPTFAQIHQRRALHNPLSTEYYKDRLEQIMDHGFVDLS
                     VEQADCLAAYLRGTRVLELGAGLGYLAAALHERGIDVTAYDTQEDTYQHLQWSEDKRF
                     FPVQCVDALSLSAYDADVVILVWHSYDTPFAYQVAQRLRPGQTLLYLGEPRSGCTASA
                     DFFDWVESTVKQDAEAEFKLNQFHLPYYGILDRWWVCPRWWGSTPI*"
     gene            98309..99625
                     /locus_tag="scnpilot_p_inoc_scaffold_115_prodigal-single_1
                     05"
     CDS             98309..99625
                     /product="Thymidylate synthase {ECO:0000313|EMBL:AHI60218
                     .1}; EC=2.1.1.45 {ECO:0000313|EMBL:AHI60218.1};; 
                     TaxID=1429768 species="Viruses; dsDNA viruses, no RNA
                     stage; Caudovirales; Myoviridae.;" source="Erwinia phage
                     Ea35-70.;""
                     /codon_start=1
                     /transl_table=11
                     /translation="MSLQPYYDLLQRVLTEGRIKPNRTGIDTKAIFGHQMSFNMDDGF
                     PLLTERPIFFRGIVEENLWFLEGVCNAEDLKARNVHIWDKWALIEDDTYEQALNMQQL
                     SEQYFHKRKETEGETFTYLNALEELQQADKEDGKLGKPTAEDWKDASSFDELEGGAKL
                     LRDLGIASYVELIRLPQGSLGPVYGVLWRFWRGRGGQIDQVQRAIDKLTSENPKLRYS
                     RSILITGYDPSVAPDETMSPQENVLAGRQALAPCHYSHQLQAEPLTVLERLRYHAEHA
                     EDWRNVLKMLAVDDSGCTIDDYNQAWYEPLSDEGKLSIQQELDTAGVPTDQLNLHVTV
                     RSNDLPFGAPFNIAGYALLLHMYAAQVKMKPAKLVYTVGDAHIYMNQLEGVEELQRRH
                     REDPRPLPTLTLDPDVTSIDGYTFESFTLTGYDPIKPQISFGDVAV*"
                     /db_xref="W6AR59_9CAUD"
                     /db_xref="tbd:Tbd_2040"
                     /db_xref="UniRef100_K1YBG0"
                     /db_xref="2.1.1.45"
     gene            99694..101055
                     /locus_tag="scnpilot_p_inoc_scaffold_115_prodigal-single_1
                     06"
     CDS             99694..101055
                     /product="Uncharacterized protein n=1 Tax=Cronobacter
                     phage CR5 RepID=R4IFY8_9CAUD"
                     /codon_start=1
                     /transl_table=11
                     /translation="METLLTLFKDFTEYSKANPILAGLVGLFGMSVVTFVLVKLPSRI
                     LQFTIKHCTTTLTFNNSNVGLGLENFSAFSAWFYSIPWSKRLRSYAIDGVYTRFNDFG
                     TTIGVGLGKHFFLWEGWPFWLYRENMQQQGGAYQIHVQISVTMLGRSRARLERFIEAF
                     RYQPPADKVGVYAFTSKQWERIADVAKRPLASVVAEAKMKEHLIQKITEWQSQKAWFQ
                     EHGLPYKLTIVLHGPPGTGKTTWIKALASHLHRNLAVVNLSQMSDALLEQALGTVPTN
                     AIVAIEDFDSASASHRRLGSKKSKLMKRVQPSTDNSDAPAIAGHDENTTKADVSLKGL
                     FDTLTPSGLYNALDGLVTLDDTIVFMTTNHLEVMDDALLRAGRVDHIVYVGPLKDPEI
                     REYMAFMYPGYQSSFDGTYDDMLGCDLQALYFEHREDPEGFESALSRRTSSTERPFLI
                     ANI*"
                     /db_xref="UniRef100_R4IFY8"
                     /db_xref="R4IFY8_9CAUD"
                     /db_xref="aba:Acid345_2241"
     gene            101113..101364
                     /locus_tag="scnpilot_p_inoc_scaffold_115_prodigal-single_1
                     07"
     CDS             101113..101364
                     /product="hypothetical protein"
                     /codon_start=1
                     /transl_table=11
                     /translation="MRVNYQDIPYTRSEREDKNYTVAQAVSSARQRMSLEARQRRSKA
                     PRGICVNALRGRPYSEKITLKELNQLAQAMVDDSYYYDQ*"
     gene            101376..102158
                     /locus_tag="scnpilot_p_inoc_scaffold_115_prodigal-single_1
                     08"
     CDS             101376..102158
                     /product="hypothetical protein"
                     /codon_start=1
                     /transl_table=11
                     /translation="MSVTKAKILKLLSNTRIHTRYRSILNRYRENPEYAKLAYHNTNH
                     VIAVLNLFEVLRKLSGKGFSKHLLDQVYLAIAFHDIEHSGHPDLATGADGKKNIVRAL
                     DAFEQWRESDTITDEQAAIVAFVIRSTQYPSMPGLSCSSAELAELANMVRDADMLWGL
                     MPGNAGACMLGMRAEREAVGLPVEQDTLICLKNQIEFIKDYKPHSSTGRMFKNALFED
                     ASTAWAEAALAEERRRMIIAQTTQISSSLASQLGRHRSLIYP*"
     gene            103041..103598
                     /locus_tag="scnpilot_p_inoc_scaffold_115_prodigal-single_1
                     09"
     CDS             103041..103598
                     /product="hypothetical protein"
                     /codon_start=1
                     /transl_table=11
                     /translation="MSDLNWYDKQLISFIRDENVTVWGPYLCKDGRMRVDVKPDSASR
                     RTTHQLAKLKLELKLGRRLKDGETVDHVDGDFTNDSTNNLRPLSLAANVADSVKRLEP
                     KKFICPTCSKTFTLLGRRLNHAANNRSNGNAGPFCNRSCAGTYGSAVRNGKSERLSIK
                     PIQRSYFSNKQIEGRVAKLVETHLF*"
     gene            103560..103651
                     /locus_tag="scnpilot_p_inoc_scaffold_115_prodigal-single_t
                     rna_1"
     tRNA            103560..103651
                     /product="Leu"
     gene            103706..103790
                     /locus_tag="scnpilot_p_inoc_scaffold_115_prodigal-single_t
                     rna_2"
     tRNA            103706..103790
                     /product="Leu"
     gene            105105..105192
                     /locus_tag="scnpilot_p_inoc_scaffold_115_prodigal-single_t
                     rna_3"
     tRNA            105105..105192
                     /product="Ser"
     gene            105326..106105
                     /locus_tag="scnpilot_p_inoc_scaffold_115_prodigal-single_1
                     10"
     CDS             105326..106105
                     /product="hypothetical protein"
                     /codon_start=1
                     /transl_table=11
                     /translation="MKTKSVFASTPSNVPVELNEHGTLKGGVYEQWYNDYRSWLDENG
                     LASGALLWAEQNLPVNGQPYYFDTRHIERDDQLFTEGYIRRTQKRGQPVIVDVEYHVG
                     QQKYVHITPYEITVTPYENTVGRKPKGPTPYQTYRPFREADGSVKFRLIHELVERHVT
                     YDELPVHVNYLLVEAQRVLWESLKQEGNHWKAVLPVLQQAKPLSKFNYVPVSEHLAEV
                     YRIYLLKLNEDEQSAVDAASNLVAEASYEALRFKASLKPMS*"
     gene            complement(106115..106261)
                     /locus_tag="scnpilot_p_inoc_scaffold_115_prodigal-single_1
                     11"
     CDS             complement(106115..106261)
                     /product="hypothetical protein"
                     /codon_start=1
                     /transl_table=11
                     /translation="MGVEPISSPWKGDAQPLSQPRLKHEGVPGIEPGIAESKSAAVPF
                     GYTP*"
     gene            106118..106188
                     /locus_tag="scnpilot_p_inoc_scaffold_115_prodigal-single_t
                     rna_4"
     tRNA            106118..106188
                     /product="Gln"
     gene            106199..106272
                     /locus_tag="scnpilot_p_inoc_scaffold_115_prodigal-single_t
                     rna_5"
     tRNA            106199..106272
                     /product="Gly"
     gene            106550..107365
                     /locus_tag="scnpilot_p_inoc_scaffold_115_prodigal-single_1
                     12"
     CDS             106550..107365
                     /product="hypothetical protein"
                     /codon_start=1
                     /transl_table=11
                     /translation="MSITNPKVLEAFKKEFTACGLEGKLFEQLAERLAELAPIAIESD
                     LVHRLHEACCHPDYEYETTTAAYKGGYEKLPENGEGWSENVDKDGGLTRDEPVEYQHW
                     RRLKLFALTDEVKFWDLPQIALKKMSLSAFLTLLRGRIDENRLVGGCKSEGPHSKYRY
                     VHRYGEIFNSTDTEFYAYSWDIEGGIDKEADWPFKLRDFSQKGLHNSKPYLLLALSEH
                     PFRLLIDCENPEDNIWVSVLRANNTYGPWRQVASEIASLPINAQTLLEELDKL*"
     gene            107451..107627
                     /locus_tag="scnpilot_p_inoc_scaffold_115_prodigal-single_1
                     13"
     CDS             107451..107627
                     /product="Uncharacterized protein n=1 Tax=Cronobacter
                     phage vB_CsaM_GAP32 RepID=K4F7K7_9CAUD"
                     /codon_start=1
                     /transl_table=11
                     /translation="MPSKSKSQMRFMQMLAHDPELAEAKGIPVEVAKEYVEADKKAKT
                     KNKQNLPEHVSKAK*"
                     /db_xref="UniRef100_K4F7K7"
                     /db_xref="K4F7K7_9CAUD"
     gene            107748..109847
                     /locus_tag="scnpilot_p_inoc_scaffold_115_prodigal-single_1
                     14"
     CDS             107748..109847
                     /product="hypothetical protein n=1 Tax=Dyella ginsengisoli
                     RepID=UPI00034AA660"
                     /codon_start=1
                     /transl_table=11
                     /translation="MTTFNAHPRLLLDTDRLTKIRQADSSALQAWCDARLSGVVNTYS
                     QNQYPDAPAIGAGYQGESYVRAVLNYALLYRITNDQRYGNKAVAIMMAMSNPSGMAPP
                     SEDSGYIVRNYGLAYGLGYDWCYDRLSPAQRTQIYTSANAFIAYWEKGTAFESVPTAG
                     NYYAGYFCAKALCALAMYEENPKAPAQWTDWRNVMLPAIMAYYNQHMTGGGWPEGFGY
                     GPLAISNMSMPIWAVLTATGENLFSTFAFPVDCAQYVMHATWPGFGFIDDRDLLHSSG
                     DANSVPNALSGDLLGLLGTVLDVARDARAPTFRAFRSAAGMPQPSLEWRRVLYFDADD
                     TKGELSELSYYAPGMGTALARSGWDAADTWMSYRAAASAGYPDAAEQLFDQGSLAIVN
                     GSKPFVLNAWGAGVREPGGNAFESAGLNAGLQSGDLDIFNVLMTASGGQIPNTSATVQ
                     TTFKEYGDYCVMRSTGLEQMYRAGVQKWNRDVVYLRPGVVVVRDQFTATGDAWLQWHV
                     PNATISGNVVNTSAGRFTTAYPQTVTLKTVPIFGSSKPVKVQQVQVRGVGGVFITVFD
                     TAATPATVKSIDGQTVEINGRVIKFTDQGVVVDGGAAPAPAPAPAPAPAPAPAPSPAP
                     APSPAPAPAPAPEPAPPPSPLTVSITRKGRWQIEGATAHNTSEEATENALNLALANPG
                     KVVVILPPSRIEVVAKP*"
                     /db_xref="UniRef100_UPI00034AA660"
                     /db_xref="I4VVV9_9GAMM"
                     /db_xref="lch:Lcho_0747"
                     /db_xref="UPI00034AA660"
     gene            110163..110354
                     /locus_tag="scnpilot_p_inoc_scaffold_115_prodigal-single_1
                     15"
     CDS             110163..110354
                     /product="Uncharacterized protein {ECO:0000313|EMBL
                     :KHQ51080.1};  TaxID=1515334 species="Bacteria;
                     Proteobacteria; Alphaproteobacteria; Rhodobacterales;
                     Rhodobacteraceae; Ponticoccus.;" source="Ponticoccus sp.
                     UMTAT08.;""
                     /codon_start=1
                     /transl_table=11
                     /translation="MFTPSVWKLEDLLKSIHEVSMSRDGKTWVPARPQIVMGIPARFR
                     AAWLVFTGRADAVVWPENQ*"
                     /db_xref="A0A0B3RII6_9RHOB"
     gene            110365..110730
                     /locus_tag="scnpilot_p_inoc_scaffold_115_prodigal-single_1
                     16"
     CDS             110365..110730
                     /product="Uncharacterized protein n=1 Tax=Pseudomonas
                     phage PaBG RepID=S5VV86_9CAUD"
                     /codon_start=1
                     /transl_table=11
                     /translation="MKNLTSSTRVLQVFHHDSPGIRVYVKRGWFKRRFFNPNFSHVGE
                     RHLNPKELEDIEQQALELAREFHELYEWIAPSMGYTTRTDTRQFDPESPNGRTMVAVC
                     FDLLTDRRGLEQRVANHLN*"
                     /db_xref="UniRef100_S5VV86"
                     /db_xref="X1RGY0_9ZZZZ"
                     /db_xref="S5VV86_9CAUD"
     gene            110741..111079
                     /locus_tag="scnpilot_p_inoc_scaffold_115_prodigal-single_1
                     17"
     CDS             110741..111079
                     /product="hypothetical protein"
                     /codon_start=1
                     /transl_table=11
                     /translation="MGSYVPPLYHGVNPTSLEQFDIAKPESGSYKDAAIQVIESRMEG
                     QDIIRVGITPAWFTQTSPDGQVSNEELAFYAALKAKGFLTTPASFGGRSNPVLGLLVR
                     RLPETPSPPV*"
     gene            111140..111676
                     /locus_tag="scnpilot_p_inoc_scaffold_115_prodigal-single_1
                     18"
     CDS             111140..111676
                     /product="hypothetical protein n=1 Tax=Rhizobium loti
                     RepID=UPI00037BA5B1"
                     /codon_start=1
                     /transl_table=11
                     /translation="MRATEHFNALLVSLESAKTNFHVGDHVTWNSEAGRVSGVIQKVH
                     TDDFQVNGYTHHASSEEPQYEIKSSKTDHVAYHKAGSLHHLSTSQENLADDPSTDVTT
                     EALAEHSFKTLASGTKVSWPYRGTRGHGTVKGVHKLGKTAGDTAYTIEQHDHHVSKSG
                     SKEKKHLIHYGRVLTVIH*"
                     /db_xref="UniRef100_UPI00037BA5B1"
                     /db_xref="ajs:Ajs_0016"
                     /db_xref="A1W1Z7_ACISJ"
                     /db_xref="UPI00037BA5B1"
     gene            complement(111732..112199)
                     /locus_tag="scnpilot_p_inoc_scaffold_115_prodigal-single_1
                     19"
     CDS             complement(111732..112199)
                     /product="hypothetical protein"
                     /codon_start=1
                     /transl_table=11
                     /translation="MSNASIQAQLLAAVNAKLQTHLTDSDVEFGVPEFTGATPNSQVR
                     VTPSPTCTETFDTVIKYDRVDLADVATRIFAPMYFDKSLYTPPLMLHDILDHIATLTG
                     VTLSTDDVVNVELTSSYPGNVLVETAVNLVASDSSFYVFGTGRMPYVFDYGSI*"
     gene            112375..112659
                     /locus_tag="scnpilot_p_inoc_scaffold_115_prodigal-single_1
                     20"
     CDS             112375..112659
                     /product="hypothetical protein"
                     /codon_start=1
                     /transl_table=11
                     /translation="MSVMITFICLLGGIWLGLVVSAAVTGKPNKFFWNIHRQGLSSQI
                     AMKLFYWGLPIFFILFTTWVGGLLMLVANFWARYLIKRHGWTDPKLAAQA*"
     gene            112736..113197
                     /locus_tag="scnpilot_p_inoc_scaffold_115_prodigal-single_1
                     21"
     CDS             112736..113197
                     /product="hypothetical protein"
                     /codon_start=1
                     /transl_table=11
                     /translation="MDMPGASALAALKIEVADTRRLYEFIQEHLPSIPFESAWLNRRG
                     EPAAGVYEYKLPHASKSLLPDGRRVVFIPTRRFGTIVFFDLWPKRNKKGPVGTAHPEG
                     FDLLDSPFDLMRTTPESVQEALTAKTIVVTDGLTQVFRKILLDLLYNRSSL*"
     gene            113194..113622
                     /locus_tag="scnpilot_p_inoc_scaffold_115_prodigal-single_1
                     22"
     CDS             113194..113622
                     /product="hypothetical protein"
                     /codon_start=1
                     /transl_table=11
                     /translation="MTLTDGVVLLCTLWLIMGVAANYNIIWVGIHKGPQWFLTQQYDR
                     GFIYGHAKLRNAIYGVAVLSYGLLGGYFHHAGYWFTVWLVTIYLVTRAAAWIVLHKRL
                     TFLKRRTYFEAFGPTGKHHPEIGIIAQDTGLRLPPQFHNE*"
     gene            113698..114024
                     /locus_tag="scnpilot_p_inoc_scaffold_115_prodigal-single_1
                     23"
     CDS             113698..114024
                     /product="hypothetical protein"
                     /codon_start=1
                     /transl_table=11
                     /translation="MSRTLRRNKKGMIDRHIGTLDENLRDRWWILYRYPTCTVEKAYE
                     KAVARYTRDHHPGHYGVPRWFRRLHGSKQIRLNENHKLHRHLLTDSLEAHAPENRVRN
                     AKWYWW*"
     gene            114085..114477
                     /locus_tag="scnpilot_p_inoc_scaffold_115_prodigal-single_1
                     24"
     CDS             114085..114477
                     /product="hypothetical protein"
                     /codon_start=1
                     /transl_table=11
                     /translation="MSPQPNQIGNFEVIEYPVDSPIEEIFKDIPYDPGVIQPLTEEEK
                     RYHGAFTDRLRRSVELHNHAKLTFEQYINERNLASLCHEFKDDRLASWTVDQALDQAS
                     GLIGRASERFFKLAECLERRQTYTERVF*"
     gene            114794..114988
                     /locus_tag="scnpilot_p_inoc_scaffold_115_prodigal-single_1
                     25"
     CDS             114794..114988
                     /product="hypothetical protein"
                     /codon_start=1
                     /transl_table=11
                     /translation="MGIKHKRSGPRPTYSERWQELATNAGRLHEARQAYQKMYPNATL
                     IESHRAVAAFSKKHIATWGN*"
     gene            114992..115102
                     /locus_tag="scnpilot_p_inoc_scaffold_115_prodigal-single_1
                     26"
     CDS             114992..115102
                     /product="hypothetical protein"
                     /codon_start=1
                     /transl_table=11
                     /translation="MNHRYPLLIYSPTRLEINHGKNHPSSVQTPAVLVAS*"
     gene            115047..115364
                     /locus_tag="scnpilot_p_inoc_scaffold_115_prodigal-single_1
                     27"
     CDS             115047..115364
                     /product="hypothetical protein"
                     /codon_start=1
                     /transl_table=11
                     /translation="MARTIRRPYKHLLYWWLPNLGPAVTTQDDWRQHRLPKLLYSKSE
                     AQIVRIVQSDHHRFFSGVGRYSRKRYHKQFRQLSRRKILSHVRGDCWDDFVDAKRYFE
                     PYS*"
     gene            115450..115713
                     /locus_tag="scnpilot_p_inoc_scaffold_115_prodigal-single_1
                     28"
     CDS             115450..115713
                     /product="hypothetical protein"
                     /codon_start=1
                     /transl_table=11
                     /translation="MVLQYSRSERRHQRQRLLAKRYRQDARWGVAAVNDAQWRFLNAR
                     RRINTGRLCSCMLCRSARKLYGNSSNALTRQELIALDHQKEEV*"
     gene            115780..116325
                     /locus_tag="scnpilot_p_inoc_scaffold_115_prodigal-single_1
                     29"
     CDS             115780..116325
                     /product="hypothetical protein"
                     /codon_start=1
                     /transl_table=11
                     /translation="MRYTPNEKTLFINIKFEASETRFSPLYLPWTDKLLAIEFLELTC
                     EKHERVAGEWDDEVQYDGFIFRDTDGKEWYNQYPRAAYRQFDDSQNWIVRPAEVTDEN
                     LFTKFDDVERHLEKILRGIRDLEGDYAQALQKHYDEIVAKIEAETPYTVENKPLKLEF
                     TDGRPAEEHPKIRKVHLVRKA*"
     gene            116336..116587
                     /locus_tag="scnpilot_p_inoc_scaffold_115_prodigal-single_1
                     30"
     CDS             116336..116587
                     /product="hypothetical protein"
                     /codon_start=1
                     /transl_table=11
                     /translation="MKNYTWSLLISLILLTGCSTQQQYVLYDASGCAFVVSRSVPNQG
                     NGEPFIKRGEWERDKTYKADIKRLPDNDRPSCTITSANK*"
     gene            116598..118007
                     /locus_tag="scnpilot_p_inoc_scaffold_115_prodigal-single_1
                     31"
     CDS             116598..118007
                     /product="Uncharacterized protein n=1 Tax=Bacteroides sp.
                     3_1_33FAA RepID=D1K9P9_9BACE"
                     /codon_start=1
                     /transl_table=11
                     /translation="MKPNVKRQQAIEAKLKLIPKVKVGKANYDLTGKRFGRLVALELS
                     DPTGPMAYLSLWTCRCDCGVISSKRCHLLLNGITTSCGCARKALRGKVRGVKHGMART
                     KIYAEWFKVTVISQQRVSPLPVERTWIDNLPAFITDVGMPPSYHHTLLRDVNALGWVK
                     ENVRWMVSDRIQQSSIDRWIKADSVAAEVLQDITRYQGRQEKKKSDYAVVTNHSRRSL
                     EGERYGKLVVDKFLRLNKHQNRIWQCRCDCGNIVEKGTSYLTTARQPSCGCASLELQE
                     IFEDLTGRVFGNLTVLGLAGKRKNKKSSGSTTAWKCQCACGNQTVISRAGLITAGTVS
                     CGCYQREVSTTHDESQTVEYAAWMGINKCCHNPKNPNFKRRQANGITVCDRWRESVLN
                     FIEDMGRRPDHCIALERYDRSKGYYKENCYWREPSKKYKYSKKRRPSTPPKFDQVVFD
                     NDVGIVRAGSTRPNATESN*"
                     /db_xref="UniRef100_D1K9P9"
                     /db_xref="D1K9P9_9BACE"
                     /db_xref="oan:Oant_0254"
     gene            118033..118341
                     /locus_tag="scnpilot_p_inoc_scaffold_115_prodigal-single_1
                     32"
     CDS             118033..118341
                     /product="hypothetical protein"
                     /codon_start=1
                     /transl_table=11
                     /translation="MQKVENVLIACATQPCGKRLEVRVSCDIQRTQNVPVAHVGAILI
                     ECRGSDKKRVMEHTEALTVTEEETQYGALILAMRKWRPLLDGYRKLVAPGYKPAPALS
                     *"
     gene            118469..119086
                     /locus_tag="scnpilot_p_inoc_scaffold_115_prodigal-single_1
                     33"
     CDS             118469..119086
                     /product="PHIKZ207 n=2 Tax=Viruses RepID=Q8SCV5_BPDPK"
                     /codon_start=1
                     /transl_table=11
                     /translation="MSWVSALPRVAIIGSRETPSESLDLLRQVGKTLADRGLGLTSGD
                     ADGADLAGYEGFVSSSIKLPGAARIYLPWENMRYPSGRTRTVDNETFICPKSFPNYWK
                     AFELAFQARGSFLGLGRGGIAMHVRNAYQILQDDLQTPVQAVVCYAPPARNGLAVKGG
                     TNTAYQIAIDYHVPVWNLATPEGLEHVRVWLTDPTTKLTSGGIVS*"
                     /db_xref="UniRef100_Q8SCV5"
                     /db_xref="I7DAM9_9VIRU"
                     /db_xref="Q8SCV5_BPDPK"
     gene            119234..119677
                     /locus_tag="scnpilot_p_inoc_scaffold_115_prodigal-single_1
                     34"
     CDS             119234..119677
                     /product="hypothetical protein"
                     /codon_start=1
                     /transl_table=11
                     /translation="MEQDMLFNATPVAVPRERSMSGAWAAWKAARLAFMKEREQTARQ
                     QPGWRAKEGAKAVERFGNRRFRGRKLQDYLEIIRGRGCVRGLGITEDGALMSITLYDR
                     GYLEINTDASRGGMLLHGVSATLSATIRAMEQWAGQLVPLSDQPV*"
     gene            complement(119724..122849)
                     /locus_tag="scnpilot_p_inoc_scaffold_115_prodigal-single_1
                     35"
     CDS             complement(119724..122849)
                     /product="Putative SNF2 domain helicase n=1 Tax
                     =Pseudomonas phage PhiPA3 RepID=F8SJ76_9CAUD"
                     /codon_start=1
                     /transl_table=11
                     /translation="VGHLFKNLLGIVYCEQKGDSIRLGGLAVESLARDIKSTWSTSKI
                     NDNMFTDLGRRSIEFPLFYALEVHYMLRSLLKNRRNYTNRRTIETAIRELEQNTWLAN
                     TVEGKEFPKVLDRSKLNLFYKTPLPHQLAFFDVYEKGKAQLGLNGYLLSAAAGSGKEQ
                     PLYANIKVPNGWKVMGEMKVGDTVVGWDGRHAKVTGVFPQGLKPIYRLITKDGREVEA
                     GAEHLWRVYNNREVKTKSDYCRIINTLEIQEKLSSGKRVHIDLMSPDEGEEISLPVDP
                     YLLGVFIGDGSSANGAITITKNDTELFEKVSQKLPEGVTLVERACGEKARTFGITRTD
                     KSKPNPLTEALKSVDLMFRKSWEKFIPEKYFLASKLQRFDLLQGLMDTDGTVSNPGGT
                     ISYCTTSDQLALDVQRLVWSLGGIASISAKQTHFTFLGMRKPGRLAYQVNIRMKKPSD
                     AFSLTRKKSLTNDDNQYAENLKLEIIRVEEAGLEECQCIMIDHPDHLYVTDNYIVTHN
                     TLTDLMIAEMVGSDYVVIVSPNNAIHRVWKAALIGEKREYKKEQPYWMVSEGKPYKNE
                     RFLITHYEGLEKLMAVVNRLHGKVTVVLDESHNFNEIKSNRTQLFLTLCERAKSENVI
                     WASGTPIKALGGECVPLLKSIDPLFTPKVEASFRQIFGVNAQRALDILRNRMSTITFL
                     VEKSAVQQTKPITHEIRVKIPDGENYTLDAISRQMSEYVAQQLDHYKTNYQSYQDVYD
                     HCLQVFADNITDAKVKEDFATYKRYVVIVKRNPDPRFTANEMKFCNDFESQQIAPALN
                     QDDRKAFKGAKSVIKYVDLVVRGQALGNVLGKARSRLHVEMLKYIDFDAILSQAEKKT
                     VVFTSYVDVVKAAESLFKSKGMRPLTAWAETNKNLASNVAAFEKDPKVNPMVATFNSL
                     STAVPLIMADLSIFLNVPWRDGELVQAKARTDRLGQDTQVKYFMVYLDTGKEPNISTR
                     SKEILEWSRAQVAAIMGQDYNGEAAKTMDSYIASLEGYHDLDYNPQEVIVSFESALNN
                     VLDLDLDTTGF*"
                     /db_xref="UniRef100_F8SJ76"
                     /db_xref="F8SJ76_9CAUD"
                     /db_xref="csg:Cylst_6589"
     gene            complement(122954..124096)
                     /locus_tag="scnpilot_p_inoc_scaffold_115_prodigal-single_1
                     36"
     CDS             complement(122954..124096)
                     /product="hypothetical protein"
                     /codon_start=1
                     /transl_table=11
                     /translation="MSTKLQQHFVASRDVDFTVSQEGFAGDAVQWVKNLFAYSPPDVH
                     KWIGKALTAGGGDIENVNKFRKLLVKCFTDPRWINQQSFHKDEISALYFGKRLTFGKI
                     APTFESVQHGVDQTIKEITDLTAAARIHSDAIQALYTKTLRDLGPALRSAQSAYEQRI
                     KRMRAGDASATSGSFFDLIFGSVLPALMLDKRLKQLADEIHAVHDRLGSKRYWGKVGA
                     FELFGGRIEKSANGERVLTNAVTEGPVRLPALNGEQVQYLGKTLLDWVDRGYLFDPQS
                     VVAAGVFGNNKWFNDWSLLDQSDFDFEDFDTTKNTFADNRSAPSEEEIFWYLAKQSSY
                     AEELERLFSTKVFLKKWAGRTALFSSLSEAAVGLVYWMAGSTVNTR*"
     gene            124228..125310
                     /locus_tag="scnpilot_p_inoc_scaffold_115_prodigal-single_1
                     37"
     CDS             124228..125310
                     /product="hypothetical protein"
                     /codon_start=1
                     /transl_table=11
                     /translation="MRIGVVGLLPKQVVNLEKHHFESEVNCFDSDGRFNSSAFGRFVL
                     EHDRLLLLEKMVPTHVAKTVPLDKRVVLSGSVSSVARYIEDLEALNRGAPLVARVDSC
                     RINRPWEGSEADDLAKAVQSLQNSTKTQAVVEPATKETTQVSESPKEPLGVQPTLKVA
                     LAELPARVKLALAKDVPSGKDSQYHLPKGDVLINYPNSGGVQDYRILKASQPGDVVRF
                     ARPEGLELGKWRNRVGATRNNYWRQYGILLEAHFYEEYVDLLVMDQTDNTLPRHTVAV
                     KREEPNHEPRDLGTTVLVSSDEGVPAVLAEASSEETPVVKPAYTEVEQTFWREICLSA
                     YGRGLDTDQAALQADRAVMEYRKRFM*"
     gene            125406..125852
                     /locus_tag="scnpilot_p_inoc_scaffold_115_prodigal-single_1
                     38"
     CDS             125406..125852
                     /product="hypothetical protein"
                     /codon_start=1
                     /transl_table=11
                     /translation="MFTIINEMAQSNYTASYEKASSKHVFGLSSFNNNERQLKAFRKT
                     ELWGSDTFARASDKLLGMPVLLIRDGKESRVIARSPIGWVDVTDATERELIDLSLGNP
                     HGDDPLSNALRKAAIDKQNTTTGGEFLAGLGLLFGMAVIESLSSKK*"
     gene            125996..126652
                     /locus_tag="scnpilot_p_inoc_scaffold_115_prodigal-single_1
                     39"
     CDS             125996..126652
                     /product="hypothetical protein"
                     /codon_start=1
                     /transl_table=11
                     /translation="MFSLPSWLNPKVWITVAALGVATWGAWHVYDWVWQRGYDNRDVS
                     AKKEIDKADKARDKAIADYETYKSKYDQWVVDSKKANDDALAARAKDLDAREKRLAQA
                     EADARNKPVTVKEVIRYVPAEVDATFRLPLGFVRLYRDTLEGQSALSASAGMAGSFSN
                     DVTKTSGLTMSDFGSIAAFNNQECVMRGKVIAEWQDWYAYHQKEFEAFLAQQQQKAPK
                     *"
     gene            126679..127080
                     /locus_tag="scnpilot_p_inoc_scaffold_115_prodigal-single_1
                     40"
     CDS             126679..127080
                     /product="hypothetical protein"
                     /codon_start=1
                     /transl_table=11
                     /translation="MVLQDNSQPPLSSGQDDLYSPDTETSRDGEETFSMVELTHRAPK
                     PQFKLGDPCWVACFHENDTFDCYEPMTVVGYEQYPDEIRYMVGTYNEDDGSVSTFFDT
                     VPSNEIFRERPEASPNAHPASKRLTHLTLVK*"
     gene            127274..127444
                     /locus_tag="scnpilot_p_inoc_scaffold_115_prodigal-single_1
                     41"
     CDS             127274..127444
                     /product="hypothetical protein"
                     /codon_start=1
                     /transl_table=11
                     /translation="MRYQIKREKTSFTTTLSPANQFQHRFELGHYPAPVFKFYGSLNV
                     LRLKTTLTRWVW*"
     gene            127961..128461
                     /locus_tag="scnpilot_p_inoc_scaffold_115_prodigal-single_1
                     42"
     CDS             127961..128461
                     /product="hypothetical protein n=1 Tax=Thiomicrospira
                     halophila RepID=UPI00035E1A77"
                     /codon_start=1
                     /transl_table=11
                     /translation="MTEATLSPAVCKIAYDQFQLYSLAAWIESNGYKPHLIIQTEYPG
                     VQLPPASMAKPMETINFHSSAISRVDWQDDQMVFGARFGGKEFKLVIPYRSVVALNFA
                     GTSTFLPTPWGAITHASKTSAPEPAVSTQSATVETPSTTSVEESVPAPDEKSVLHVDF
                     RNRKKK*"
                     /db_xref="UniRef100_UPI00035E1A77"
                     /db_xref="W7QY83_9ALTE"
                     /db_xref="vca:M892_08450"
                     /db_xref="UPI00035E1A77"
     gene            complement(128510..128893)
                     /locus_tag="scnpilot_p_inoc_scaffold_115_prodigal-single_1
                     43"
     CDS             complement(128510..128893)
                     /product="hypothetical protein"
                     /codon_start=1
                     /transl_table=11
                     /translation="MLYDQLPLGVLALMMGICCAVKHMALRRLALTRSYQNMALGRYW
                     LLAVSAMACTGGGLIYLAFDRFVGLPRSAVAAGLDAGLNFFMGLYARRIKYFELSNEA
                     RRLPTLAVRLVYLVAYSTYIWISLG*"
     gene            128989..129726
                     /locus_tag="scnpilot_p_inoc_scaffold_115_prodigal-single_1
                     44"
     CDS             128989..129726
                     /product="hypothetical protein"
                     /codon_start=1
                     /transl_table=11
                     /translation="VSDASLHYAQNSRINQIAGNVSVNPYEFSRWSAAGAAQLKLIFE
                     EIEETIAAAKAGNFKELRDGLADSIVTLDGFFHRLELTYPEQVWLKSEVDQYSGITPQ
                     GVENLLMGGWRVLDTTFYSITTLDEYVNQHEYLTKTASYLLVQLYAVAKQYNVPVQDD
                     QDAVYTSNLSKFDTDYVSAVESLARYVEQNVCATLERSVVDGERYFILKVMEDSVNTQ
                     GKFFPAGKFLKSQNFKEPVFQDLGSVA*"
     gene            129723..130586
                     /locus_tag="scnpilot_p_inoc_scaffold_115_prodigal-single_1
                     45"
     CDS             129723..130586
                     /product="dcd; Deoxycytidine triphosphate deaminase (EC:3
                     .5.4.13)"
                     /codon_start=1
                     /transl_table=11
                     /translation="MSVLSDITIRELCVAPDTLFDTEQYNVLREQQNILGWPLVGAAC
                     DKLITDFIQKSTRPTTPEERADFPAMISPFHPSQIKTVLRTEPRHARNEALAQWAQAN
                     PTEAPTAELIAGLEAQYPDVEQRIISAGTTSYGYDVSLASEFKLFTNMNSAIIDPKRP
                     NPACMVDAKVIYDRDTGERYVILPPNSYLLGHTVETFNIPRDVLVVALGKSTYARSGI
                     HINVTPIEPGFRGTVVLEFSNGTNLPAKIYVNEGAAQFIFLRGDRPCEVSYADRCGKY
                     MDQSGVTLSRV*"
                     /db_xref="sphk:SKP52_11250"
                     /db_xref="UniRef100_UPI0002D2B48F"
                     /db_xref="87581671"
                     /db_xref="UPI0002D2B48F"
                     /db_xref="3.5.4.13"
     gene            130589..131305
                     /locus_tag="scnpilot_p_inoc_scaffold_115_prodigal-single_1
                     46"
     CDS             130589..131305
                     /product="Putative uncharacterized protein n=1 Tax
                     =Ralstonia phage RSL1 RepID=B2ZY33_9CAUD"
                     /codon_start=1
                     /transl_table=11
                     /translation="MSQFKLWSLKILWTVLPLPRHLGISRRSLREFVVATGMSFLPVF
                     FVYAGLLIIKWVVPLNLEESRHFTVFSNLLLLGWTVFFLAHAVRIWIWLYRRLNNWAV
                     KEDTTLKYKASHVGAPAIFFLENACKQISAAYAYLDHHTVYHVGSSLVRPDWRDVDLR
                     MILSDEDFHREFPEAHDNGEWELDTKWILHTTLISKHLSRLSGLPVDFQFQPMSWANS
                     RYKGPRSALGITLSSRQQED*"
                     /db_xref="UniRef100_B2ZY33"
                     /db_xref="B2ZY33_9CAUD"
     gene            131309..131566
                     /locus_tag="scnpilot_p_inoc_scaffold_115_prodigal-single_1
                     47"
     CDS             131309..131566
                     /product="hypothetical protein"
                     /codon_start=1
                     /transl_table=11
                     /translation="MSGKTNSFDLVPVPNENSSLTFPLTRVKEFRKTFNRRGGLRVGQ
                     AFHQFMALEKCVQHKRLCDILYQLDGADAWAFIGKHTDMLN*"
     gene            131568..131894
                     /locus_tag="scnpilot_p_inoc_scaffold_115_prodigal-single_1
                     48"
     CDS             131568..131894
                     /product="hypothetical protein"
                     /codon_start=1
                     /transl_table=11
                     /translation="MVSTFTTPEQARVRLLTDLASRINQSKYVLFTAAELKSKNHLTE
                     EEWYQRSCGFLEDPTNGFPNTGLVRDLVRGLLTKRFEAQLGSLTVAKFATVVGDYPPP
                     KKYKGV*"
     gene            131896..132237
                     /locus_tag="scnpilot_p_inoc_scaffold_115_prodigal-single_1
                     49"
     CDS             131896..132237
                     /product="hypothetical protein"
                     /codon_start=1
                     /transl_table=11
                     /translation="MNDEPNVSVNTDPVHELVGCLSEGLLMCSYNEDEIREIWKEGRL
                     NAEIHERLDTFDKRRFDDLLRGWVVQNDDYQSLLTQKVKEAGGWPVDWSSAPEDLAPL
                     GKKERVLCGLD*"
     gene            132272..132754
                     /locus_tag="scnpilot_p_inoc_scaffold_115_prodigal-single_1
                     50"
     CDS             132272..132754
                     /product="hypothetical protein"
                     /codon_start=1
                     /transl_table=11
                     /translation="MTAPASNLNAISLLITRDEMKAINQLFGIRVDDTLDYSPNFGLR
                     VTKIRPNRLAARLLKLSWCDRDIMFNTESNGLKVVWKSTHLRNEEDDGWRVREIDHIA
                     QATLRAAELPREETTLVATCPSENIYVFFRDVMNRSIKITQPSVAFRVHVSKGIDRSE
                     *"
     gene            132788..132916
                     /locus_tag="scnpilot_p_inoc_scaffold_115_prodigal-single_1
                     51"
     CDS             132788..132916
                     /product="hypothetical protein"
                     /codon_start=1
                     /transl_table=11
                     /translation="MKTILAFIGGCTLLYGFGRLVALYTRMKTVEELRDAKEPVHG*"
     gene            132909..133283
                     /locus_tag="scnpilot_p_inoc_scaffold_115_prodigal-single_1
                     52"
     CDS             132909..133283
                     /product="hypothetical protein"
                     /codon_start=1
                     /transl_table=11
                     /translation="MDESHGLPPLLHAVGLVGEEAAEVVKEVFKISRFGLYDINPKTL
                     QTNLSSLQGEITDLVAVIRVLNLELIAQGHPPISLGDEAAIEEKIQKIRLYGLRSLIN
                     RTLESPLQVMPPQTYSYPFPHP*"
     gene            133294..133749
                     /locus_tag="scnpilot_p_inoc_scaffold_115_prodigal-single_1
                     53"
     CDS             133294..133749
                     /product="Uncharacterized protein n=1 Tax=Rhodanobacter
                     denitrificans RepID=M4NG17_9GAMM"
                     /codon_start=1
                     /transl_table=11
                     /translation="VSLVREVSRFPLQKRFGKSDNPAGERGNCVQTCLAALLDLPVSE
                     IPHFYDTDESSDTQHANAQKWLAERGWVKLWVPWEWLKSSWLTLPTQALVMVSGKSPR
                     GDWSHVVVGQIADVSWKLIHDPHPSQDGLDGEPYGFWVIAALPILQTPD*"
                     /db_xref="UniRef100_M4NG17"
                     /db_xref="rhd:R2APBS1_2818"
                     /db_xref="M4NG17_9GAMM"
     gene            133787..134026
                     /locus_tag="scnpilot_p_inoc_scaffold_115_prodigal-single_1
                     54"
     CDS             133787..134026
                     /product="hypothetical protein"
                     /codon_start=1
                     /transl_table=11
                     /translation="MHTLLIWILVNTSTAQPVLPYQFPTQTDCQRAVIALHQYAHGQQ
                     LYKCQRLKIVDPSGCGISFQDGPTLNYNHRGSQRE*"
     gene            134019..134426
                     /locus_tag="scnpilot_p_inoc_scaffold_115_prodigal-single_1
                     55"
     CDS             134019..134426
                     /product="Uncharacterized protein n=1 Tax=uncultured
                     bacterium RepID=K2CA73_9BACT"
                     /codon_start=1
                     /transl_table=11
                     /translation="VNEPVVQDPASEEKNVRTESWYRRYDHIDEFLDIHPVYLRETGI
                     AYAFFMFEYFRRDASTQMALHPFMKQFKLFVDFEGRMWRVTGASRLGDVWLAKDLNRD
                     HGYDRRVEPDFTKLTGWRDRPSIASWGRDTKLT*"
                     /db_xref="UniRef100_K2CA73"
                     /db_xref="K2CA73_9BACT"
     gene            134455..134799
                     /locus_tag="scnpilot_p_inoc_scaffold_115_prodigal-single_1
                     56"
     CDS             134455..134799
                     /product="Uncharacterized protein n=1 Tax=Vibrio
                     parahaemolyticus VPCR-2010 RepID=T5JBE0_VIBPH"
                     /codon_start=1
                     /transl_table=11
                     /translation="VSNHYDYLMQHFVTFYQKLCQVEGLPVNSGINDGLIIAHGDKCY
                     QYREEWAEGGLSFEHGVAIYLLSFISPWSSEVRETPQGWVKVAKWVVLNARRFLPHLP
                     PCQSPDAEKPDE*"
                     /db_xref="UniRef100_T5JBE0"
                     /db_xref="A0A0F9K5S3_9ZZZZ"
                     /db_xref="T5JBE0_VIBPH"
     gene            134869..135324
                     /locus_tag="scnpilot_p_inoc_scaffold_115_prodigal-single_1
                     57"
     CDS             134869..135324
                     /product="hypothetical protein"
                     /codon_start=1
                     /transl_table=11
                     /translation="MGAHSSLIVTKTEARTIWNEIVEDESQASLMEMEAFFDKVADEA
                     LFNVCIREQLEEGQLSEDAKIVRRLVESYLEKNPTKRPDPKIEELRILRELLAVSIAG
                     VANLYTDDGELQDNTVNPSIDFRRDSAVEIRRKLQQRGRDTLDISPLLR*"
     gene            135342..135587
                     /locus_tag="scnpilot_p_inoc_scaffold_115_prodigal-single_1
                     58"
     CDS             135342..135587
                     /product="acyl carrier protein n=1 Tax=Hahella ganghwensis
                     RepID=UPI00037F647D"
                     /codon_start=1
                     /transl_table=11
                     /translation="MPSIEERVLKSVRYILAVKDAPLSSRLVEDLFADSLDVVELVAD
                     VETEFNISIPDEEAVRIYTVQQLVDTVRFFCKGTMTD*"
                     /db_xref="UniRef100_UPI00037F647D"
                     /db_xref="hch:HCH_02145"
                     /db_xref="T0YV19_9ZZZZ"
                     /db_xref="UPI00037F647D"
     gene            135652..136059
                     /locus_tag="scnpilot_p_inoc_scaffold_115_prodigal-single_1
                     59"
     CDS             135652..136059
                     /product="Putative membrane protease subunit n=1 Tax
                     =Waddlia chondrophila (strain ATCC VR-1470 / WSU 86-1044)
                     RepID=D6YV75_WADCW"
                     /codon_start=1
                     /transl_table=11
                     /translation="MKDNSLKHLITVVVIAALGGVALLWAIPQYSVYASRLSGQAQLA
                     ESLASKQVKVQEALAAKESAQSYADAEVIRARGVAQANKIIGNSLKDNEAYLRYLFVN
                     NLEHTKNQVIYIPTEANLPILEASRKTEVTNKE*"
                     /db_xref="UniRef100_D6YV75"
                     /db_xref="wch:wcw_0668"
                     /db_xref="D6YV75_WADCW"
     gene            136101..136370
                     /locus_tag="scnpilot_p_inoc_scaffold_115_prodigal-single_1
                     60"
     CDS             136101..136370
                     /product="hypothetical protein"
                     /codon_start=1
                     /transl_table=11
                     /translation="MSFLLIASLAVYFWFVLETYFRTSTNAVFKLEVARLSGKPLSPF
                     HERFIKTLYGSPFRCFLTSVLWPVVTLVMGVLFLKMYLQKRRLRK*"
     gene            136467..137303
                     /locus_tag="scnpilot_p_inoc_scaffold_115_prodigal-single_1
                     61"
     CDS             136467..137303
                     /product="hypothetical protein"
                     /codon_start=1
                     /transl_table=11
                     /translation="MKADPNLVPYREEWTDNLGGMANAIFWLEKHWTSDLNAQGDRIM
                     SDGTRWFWNYSPSTDLLLVHIAGTHKNYEIDREKMVVVGVEGRAMGQIYRPFFSARAY
                     GMPTYEHGLPVVEWLLTREVKVVKNHHPDRFPLYLGGATKTLYKLLLDCPLGQFPQVR
                     LHNLLVGTTAAEHKTQMSHECVVAYNHLLNEMRRVRNTTVLFLGFHVHSYWALSDALC
                     AFNRIAHPTQDTDTYYATEQESEIQRLLDEGHETSAAIVLAMKEKIQYDKALELIERR
                     VK*"
     gene            137300..137857
                     /locus_tag="scnpilot_p_inoc_scaffold_115_prodigal-single_1
                     62"
     CDS             137300..137857
                     /product="hypothetical protein"
                     /codon_start=1
                     /transl_table=11
                     /translation="VIKVDQYRYDGNERSVARVGGRVVGTLMGSYETTVGDALSRTAE
                     FELGYGGSVVAVSDTELVFKTCVLSKIDHTVITGPFEELKPFLVFLAIFLQASSEEDY
                     SKLFEALEGTEMSKLLLRPLYLTTAGPMMIGASRVRKGAVGYLSECEEDIALYFEAPM
                     EHLFNLIKLKANGEATTEELRALAA*"
     gene            137996..138784
                     /locus_tag="scnpilot_p_inoc_scaffold_115_prodigal-single_1
                     63"
     CDS             137996..138784
                     /product="hypothetical protein"
                     /codon_start=1
                     /transl_table=11
                     /translation="MNAEVKQIRSANVPNAQQKFNRLTFSLEHINILNGVGGLRIAKE
                     CVREFAAAFEELTELDFYRELFDTDVDVGRAGQMLLPRYLRVPEDEKLRHTLELQIQA
                     QCAWFERVELGVGPSGYYWAVVSNDHNEAASLIYRRPVLLDTFYFMNADTLREFVESD
                     LIQEGAFHDSLEKVSSTWRKQLQTRLKIREEKLELFTADFVIVELSGADTGMYEITVD
                     LPYETLKEGETALPLFKAWVVKFLKDLNKSYPGRQYDYATLKMF*"
     gene            138911..140914
                     /locus_tag="scnpilot_p_inoc_scaffold_115_prodigal-single_1
                     64"
     CDS             138911..140914
                     /product="DNA ligase (EC:6.5.1.2)"
                     /codon_start=1
                     /transl_table=11
                     /translation="MADLSLVTKEAYQALVEAVRQAQHDYHTTDAPTVSDADYDAQVR
                     ELRAIEAIHPEWVVGTSVAEAVGAPIKRGLYPVKHTIPMLSLDNVFTAAELQEVLAGW
                     GTQDVHTSFKYDGLAVSLTYLDNKLVEAATRGDRYEGESILHNVWGFDSIPKSLPRSA
                     PEELTVRGELLMFYDEFERYNHRLAALGKAPAINPRNAAAGIARRLRSEGLPGAQLVF
                     IPYTVLYVKNRPASYSTSLGQLIQWGFDLSWLPIPLDADDQQPEALVSYLADRQTERG
                     TLPFGIDGLVFRVNDYALCDQLGFTTRAPRWGIAYKFPPEEKTTVITGIRLQIGRTGN
                     ATPVAEVEPVQVGGVTVTNATLHNEDFIRRLDLAIGDTVLIRRAGDVVPEIAAVLKRP
                     TQRVQWTFPTVCECGHPIVRLEGQANHFCTGGVFCASQRQRMFEHFVSRQALDVEGIG
                     EVALANLIKSEKLRTFADLYRLTLQDLLDVSSDDSKVWATKILAALEKSKQTTLARVL
                     TGLGIPLVGQATAVQLAEHFGTLDALVKASAEDLAQTPNVGPTTAKGIESYFRANQGL
                     VYDLIAQGVNPEAPPWSETTDELRGHTYVITGSFEDTYGTREDVAEELTKRGAKIVGS
                     VSRKTTGLIVGDNPGKNKLDKATELGVPTLYASDLKQLLNVRP*"
                     /db_xref="rfr:Rfer_2201"
                     /db_xref="DNLJ_RHOFT"
                     /db_xref="UniRef100_Q21WC8"
                     /db_xref="6.5.1.2"
     gene            140982..141554
                     /locus_tag="scnpilot_p_inoc_scaffold_115_prodigal-single_1
                     65"
     CDS             140982..141554
                     /product="hypothetical protein"
                     /codon_start=1
                     /transl_table=11
                     /translation="VHQYYQIVRIKLPKDFTGRKEYCRNLLEAIQTRFLRIQSAPGEA
                     YFDDEGVHVTVPVSSLEFDLRVKNTPQILPLLMGHVLMSMMHTDVGVRLEIDILVGFV
                     KRVDGAFKLAQVHLSQTPSDGDGVTRSAFTLPQVTAPILTVGLSTPENTMSPIQVSNG
                     SEAVAKLKAFFEEEGGYVLSDYVPSHRTVN*"
     gene            141571..142365
                     /locus_tag="scnpilot_p_inoc_scaffold_115_prodigal-single_1
                     66"
     CDS             141571..142365
                     /product="hypothetical protein"
                     /codon_start=1
                     /transl_table=11
                     /translation="MTLIAVTHGLVLADSCRLTTKGYEFQTGKIFPYDKPIKMWSAKH
                     KFKDVFYGYAGAGDAEVIKAAGELALMGSLDLVINRYKFVDELRMLNNENSFTLLLFG
                     LDGVVELEGHSGKIALAYYTYRKYASVSIGSGGVAFNRLREEYKHVVCPVRSMFGAFT
                     MEPTCGGAVEVWRLPTERSDKLTKLKVFDNRSLPECYEMMSEPHRFFFKKESKKWLTC
                     VFQRSAKSSPSSSKTKTSLKSPKAPASPKKCSVKPKRVSKSRRSNS*"
     gene            142647..144362
                     /locus_tag="scnpilot_p_inoc_scaffold_115_prodigal-single_1
                     67"
     CDS             142647..144362
                     /product="Single-stranded-DNA-specific exonuclease RecJ n
                     =1 Tax=Rhodanobacter spathiphylli B39 RepID=I4VWN3_9GAMM"
                     /codon_start=1
                     /transl_table=11
                     /translation="MSIKIEQRPVPRYNDADWPSEIPPVIRRIYAARGSVKPESVRHL
                     LSGLLHWKELGGIVPAAKLIAQAIREQWWITISGDYDCDGATGTSVAYRGLKLLGAQN
                     VKYVVPNRFVHGYGLTPGLIDTMDDRTQLIITVDSGVSSLEGVAYAKSKGIKVVVTDH
                     HLQGETLPEADAIVNPNVKGDPFPSKALAGVGVIFYTLLATRHVLKTDQPVTQAEPDL
                     VSLLDLVALGTVADLVPLDYNNRILVAVGLRRIRSGKVSKGLRCLIEKAGKNIKELTA
                     TDFAFAVGPRLNAAGRMDDMTVGITILTSDDPYQIVQYVDMLEEINDSRKEKQLEMVG
                     EAELLLEKHYSRDQHGVTVFDPSWHPGIVGLVASKLKEALHRPVVALAPATPGSDELR
                     GSARSIPGFHLRDALVLVDARCPGLLKKFGGHAMAAGLSILKDDVERFRDAFDSVAAS
                     LLTPELLDAVLYTDGELPVGYFETGFVDLLDASGPWGQGFPTPVFENVFEIDGEDCRV
                     LKEKHLKLSLIDPRDGSTVEGIHFFSEFVESIPQKARIVYEMSVNSFRDFRKPQLIIR
                     HMQPL*"
                     /db_xref="UniRef100_I4VWN3"
                     /db_xref="dji:CH75_06695"
                     /db_xref="A0A023NRD4_9GAMM"
                     /db_xref="I4VWN3_9GAMM"
     gene            144375..144872
                     /locus_tag="scnpilot_p_inoc_scaffold_115_prodigal-single_1
                     68"
     CDS             144375..144872
                     /product="hypothetical protein"
                     /codon_start=1
                     /transl_table=11
                     /translation="MAIESVPFAETPGITFEISFDKLFQTVTQEQARSILNERYQGTS
                     RFDPEKPGTLTLDGEQHLDILEAELIWWYHQLPDSSEAKKSIRLSIGTALSVVEGLND
                     RIQGASPGKGGRCWVDDLSVTFDELMALCVYVRLFGGPFAQGAEQLLAIWDSLEKDKV
                     DVSST*"
     gene            144856..145209
                     /locus_tag="scnpilot_p_inoc_scaffold_115_prodigal-single_1
                     69"
     CDS             144856..145209
                     /product="hypothetical protein"
                     /codon_start=1
                     /transl_table=11
                     /translation="MYRLREWCMRWCEHIRLARETRRRAATAYAFNVKHVVNERYDLC
                     DRSIVPGDRDLLGFTVRGGYRWMCPSCNTLHAPAKHSFWIGLIYPACCEYPEGVRHYN
                     FAQSTSQGHAFWPKG*"
     gene            145279..145857
                     /locus_tag="scnpilot_p_inoc_scaffold_115_prodigal-single_1
                     70"
     CDS             145279..145857
                     /product="hypothetical protein"
                     /codon_start=1
                     /transl_table=11
                     /translation="MDHSEGVQIPEGILPGVSVLKPGLALCLKHSQVDKRYIDSHIEL
                     LAQNLPPELYPSFQAKDTATGRLDDAMELLHRLRQSALQGGRVYFIYSPYFAARLPAL
                     IEEVDHVFFYAPGMSVPTLSVEKLNGERLKHSERSALFLERRPRQQEKQHKLTITLPE
                     GIRPDAASCILSEALAAHYSGFFQIDAVTDHA*"
     gene            145850..146494
                     /locus_tag="scnpilot_p_inoc_scaffold_115_prodigal-single_1
                     71"
     CDS             145850..146494
                     /product="hypothetical protein"
                     /codon_start=1
                     /transl_table=11
                     /translation="MHNKTPDIISEIADVCGGTIHECVNNLGDGNVFATMSMPLPKDH
                     WLYEMDEQGFTPNPTYELLIGGCRARRYFEDLLQPGIRSGIKAATRCGRDEDFDPDAL
                     ARNVVIGHFGVYTADGLSGGDDARLFDPPNPGSIKRLLTVLALAVADGQLSQDEVIQA
                     VSQEGQADAIRVYDLRESERRAEYEAWRREHGVESQTIADVSVNAPTNLIPPVD*"
     gene            146610..146906
                     /locus_tag="scnpilot_p_inoc_scaffold_115_prodigal-single_1
                     72"
     CDS             146610..146906
                     /product="hypothetical protein"
                     /codon_start=1
                     /transl_table=11
                     /translation="MDFQRDKIVMINHRMGKIALHSVSNKNSTLRVRLLSDSSLETLG
                     RAPGGAWGAGQITPHNRFLVVLREQLTLRQDHDYHYIDYDNYTVVNRRFATSKV*"
     gene            146984..147826
                     /locus_tag="scnpilot_p_inoc_scaffold_115_prodigal-single_1
                     73"
     CDS             146984..147826
                     /product="hypothetical protein"
                     /codon_start=1
                     /transl_table=11
                     /translation="MPYINDNELDFEGSLVQLKFNLLLGLTQERAESAKLPFIRCNVT
                     HDASEKSLYQMPRSILPDSFSDAQDTEPQIWSTLSGNAVLVPEPEHLTLIFRFDGDEI
                     PKKYYGAIEKVFARYEKVLDHSRYWKVLTGRLDSVTLQQLSDYCNLLTEETFLDTMVR
                     GHSNVPRSRQPNSSNLMFAEILGAGAVYGVRRLSIQELGDNRPVLNVLMDGFTNREIE
                     LTYDPLLDTSWIARSRPTDRKDPESSPSYSTELYRKAPFDEAKDAVWRLLKFTQFAKT
                     YFEY*"
     gene            147969..148748
                     /locus_tag="scnpilot_p_inoc_scaffold_115_prodigal-single_1
                     74"
     CDS             147969..148748
                     /product="PhoH {ECO:0000313|EMBL:AGX01829.1};  TaxID
                     =1401669 species="Viruses; dsDNA viruses, no RNA stage;
                     Caudovirales; Siphoviridae.;" source="Erwinia phage
                     PhiEaH1.;""
                     /codon_start=1
                     /transl_table=11
                     /translation="MAKTSSKTKSSRRNRAAQALATTEQAPQRAKSAKLRAVESWQRQ
                     EVSPLKCLNAKQALFVDLLRCKQIVLGLGVAGVGKTYLSMKYAAQELDARRIERIVVV
                     RPIIEAGGGLGFLPGDESQKTAPYQIPFLEVLEEHYGKTHVESLLYGKFPRVVFVPPE
                     FIRGRTFKNALVVLDEAQNLSCAQMKTFLTRLGEDTQCIIQGDVEQVDIKTRSGLLDA
                     LEILEGLEQVGVVEFTEEDVVRSGLVKDILMRYRHRKVFEK*"
                     /db_xref="W8D063_9CAUD"
                     /db_xref="gwe1_scaffold_215_27"
                     /db_xref="cja:CJA_1389"
     gene            148908..151145
                     /locus_tag="scnpilot_p_inoc_scaffold_115_prodigal-single_1
                     75"
     CDS             148908..151145
                     /product="Uncharacterized protein n=1 Tax=Porphyromonas
                     catoniae F0037 RepID=L1NF72_9PORP"
                     /codon_start=1
                     /transl_table=11
                     /translation="MNNATSQSAAKMMADSKFYMGYSRWDPARNRYETWEEAVERVMD
                     MHRLKYEAQMTPELKELIDFAEVAYKKKSVLGSQRALQFGGPQIFAHNAKLYNCSSTA
                     ANRVEFFQQTMYLLLAGCGVGFSVQKHHVAQIPPVKAPNKGDAKAHIVGDSIEGWADA
                     FGVLISSYLTHGSTFPEYEGKVVHFDVSQVRPRGALISGGFKAPGPDGLVRSLEKCRE
                     LLNHITNQKDTITTQLRPIDVYDFVMHMADAVLSGGIRRAATICLFSKDDQEMLAAKT
                     GRWFIENPQRGRSNNSVLIVRDELTRDEWAGIMQSVRNFGEPGFVFTDDKEFTYNPCV
                     EVGMRGITEDGRYGFQACNLTEINGGIAVDRESFLYACKASGILGTLQAGYTDFAYLG
                     SASEEITRREALLGCSITGWMNNPEVLFDENNLKDGATLIKEVNRKVAKLIGINPSAR
                     STVVKPSGNASVLLGCASGIHGEHAPRYIRNVQMNKQDAVTELLMTTNPKMCEDSVWS
                     PNKTDVVVGFPITTKPGSIYKSDLYGVKQLEYVKRAQAFWVETGTDESLCTDKRLRHN
                     VSNTISVDNWEEVEEYIYQNRYSFAGISLLGASGDRDYPQAPFTQVFTAKQLVEMYST
                     ASMFASGLIVDGMHAFNSNLWTACDTAMGHGEELNAEDSKDLTKRDWVRRFKKFAKAH
                     FEGDLLKASYCLKDVYNLHRWDGIEKSLKFVDFAMDLNQQKYTEVDTMGAVGCNGGAC
                     EISWA*"
                     /db_xref="UniRef100_L1NF72"
                     /db_xref="A0A0D2HUL2_9DELT"
                     /db_xref="ote:Oter_1788"
                     /db_xref="L1NF72_9PORP"
     gene            151161..151505
                     /locus_tag="scnpilot_p_inoc_scaffold_115_prodigal-single_1
                     76"
     CDS             151161..151505
                     /product="hypothetical protein"
                     /codon_start=1
                     /transl_table=11
                     /translation="MGIYYYDAYEIRRYGSGDTEEHLKLFTFNSAHEAISRCLNPDDY
                     LCYLKVRLTETDKELFELNPYTVWGDLDEFLRAVDRCRTAKHIQLGKEFTEEQITEEL
                     VSAQFHLQRLTR*"
     gene            151644..152156
                     /locus_tag="scnpilot_p_inoc_scaffold_115_prodigal-single_1
                     77"
     CDS             151644..152156
                     /product="hypothetical protein"
                     /codon_start=1
                     /transl_table=11
                     /translation="VSSPYENPLQTLLNEWGVKSNLVITSNQVTVDSVTVVNDNGRNT
                     KLSLTFKNSGVQRNLFFYRLDVDQYCQLTDTSFDDLEETTVRMLVPRIAARAGRFLDP
                     EEFLDTPINRVEGESSISVDLTPRADSIIFNGSLSISLLLTAIAQGALLTVEGAPITT
                     VEGASIVLAN*"
     gene            152186..157159
                     /locus_tag="scnpilot_p_inoc_scaffold_115_prodigal-single_1
                     78"
     CDS             152186..157159
                     /product="Uncharacterized protein n=1 Tax=Agarivorans
                     albus MKT 106 RepID=R9PJM3_AGAAL"
                     /codon_start=1
                     /transl_table=11
                     /translation="MAIEPIPVNELPTKSPATVAVLRDLVGVPVLEGRVTTIEGKVNN
                     PSLKLSPVVQTVNEDTTASGNVFTSAVTNGGPVRLKEFWINGFGGTYTSGQRALIDKV
                     GRVTIYSDGEWEFVPDLNWNGTVPTIYVMATNGDDLKATTIDIQVTSVNDPPVVSPDV
                     MLTKLNTPVIIPVLADDYDPEDDPLTVTKVNNAAIVIGTPVAVDHGSVTVNVDQTMTF
                     TPETDYNGKVEFTYAVSDGQLETEGRVLVQVGYDDFPMFSPVNPMMTNNYFDDAAMNF
                     GLTELEWYGEAYGNGVNVTELSYTAERGRPDLTVKEPWLYDRATVVYKLYLRTGNPDI
                     RAKALSLAELYFSKISPVGDYAYFLPNQGAVKDPKYQYPLVGYWYERETGNQTYRPTC
                     KLLADGLYDEFPPIWNEDINPWTERNLNYAMQGQLAYYWISGDAAYLNRANEYFNLLV
                     TMSVDTGAALHTYFQHENEGPGTMVSSPWMTGLVIETLIQLYRTTWNQSILSWISRYC
                     DFILQYGFYVNYEEPAYIGFRIPAYLVGTSAQFVEGDIASDAEHCYDISVVLQKGLWA
                     KQQLNQDTGTIQRVIFEMQTVAKLVFDDWTRTTVGLPKYRILPARKYGWWFSSAYSTI
                     NAADSLTPGPVLTTAPVLTGSTTMGNILTYQPGVYQGSPTITFQWLRDDVVIAGATST
                     TYVTQTADIGHAVRVAETATLNGVQGVYSTASIQIVAVPTVPLALTENFNYVDTQSAA
                     YQSFISFVDAKQTGGSPYGYSPEQAAVAYRLTNDEKYRTLAIQGINDYVDQAEANIAA
                     NENVTLISGDSYLEVGSVIGALARVYAWCNPDSATKTRWAAIADQAIYNVWNPSTAAW
                     GGNAFPWTGWAINDPGNNYHYSFLMATATWALASGNQTWIDFLNNEKLPALRAYYANL
                     DGGGSREGTGYGISLRGLFAFYQIWEDSSMPNLSQSSSHLNDTLKYWTHAVMPTLNRY
                     CPIGDLSRESFPNLFDYHRDMVLRSRMLSTDSAANDDGSWWLNNISVQQMSQGFMHIE
                     NLMPAGANTSTPPTALSYYSEGTGSLFSRTAWDPTAVFFHFIAGTYDQSHAHQEQGSF
                     VLYKDTFLAVTNNIFSHSGIQQGVKSNNVLRFQNSSGVVIAQKNGTAAHTHSIGSNGD
                     VQAQADLKDIMNDATVTQWNRSVDFTNGILTVSDSFATTNGTTAVFQVCTPTLPTVSG
                     DTATAGDLQIRVLTPAGATFTVVQASAEDADFTDGGYRLDISGGTTQYVVELRSLTHS
                     PDDGTTPITITSQPTPFTGSEGETVTFSVAASGSIPITYQWEYQASGSGVWNNAVGAS
                     ATTSTYTGTLALADDGAQMRCVLTNPVGSVTSNAVAITVGTPVSAPVFTVQPQNASLT
                     DGATANFTVTATGDAPITYQWQNKPVSGVWADINGATSDTYSPVVNTSMDGWQIRCAA
                     TNGGGTTNSDPATLTVTSASQGSGELLWNGPSSANTQISTDKTTASVATGSATEWASV
                     WSNYLVTEKVYFEVKMKIVQATSKWTLLVFTGNSTQDITSVNAGQIWDTPNALLMDWG
                     NRLTWNANYGSATASSGTVQNFAGADAFVMRVCIDPATRQVWAATNDMADFVTDPATG
                     TGETFILGGTDPIMIGASFQSSDTTNYATIATTAEHLYAPPTGFTAV*"
                     /db_xref="UniRef100_R9PJM3"
                     /db_xref="R9PJM3_AGAAL"
                     /db_xref="sur:STAUR_1759"
     gene            157330..157611
                     /locus_tag="scnpilot_p_inoc_scaffold_115_prodigal-single_1
                     79"
     CDS             157330..157611
                     /product="hypothetical protein"
                     /codon_start=1
                     /transl_table=11
                     /translation="MWLEKKHADIEPLVRTHSVSERERARFLIHSHYTKIYGESIRSE
                     TPRSLRLKIQEIENRLTSGLRRFQPFIFRLYARQCAEYERISQLLLVLA*"
     gene            complement(157704..158003)
                     /locus_tag="scnpilot_p_inoc_scaffold_115_prodigal-single_1
                     80"
     CDS             complement(157704..158003)
                     /product="Uncharacterized protein {ECO:0000313|EMBL
                     :BAQ02675.1};  TaxID=1585840 species="Viruses; dsDNA
                     viruses, no RNA stage; Caudovirales; Myoviridae.;"
                     source="Ralstonia phage RSL2.;""
                     /codon_start=1
                     /transl_table=11
                     /translation="MFTEMLDKYLVEDWRKAPKWLSVWVLLLIGMAPDLFNLAVQYKL
                     ITAASVPGIFEKALNLAAFIGIAVRMIDQAAIAKGLLPAKKDSDSSDGTPPPTAG*"
                     /db_xref="A0A0A8J8D1_9CAUD"
     gene            158055..158267
                     /locus_tag="scnpilot_p_inoc_scaffold_115_prodigal-single_1
                     81"
     CDS             158055..158267
                     /product="hypothetical protein"
                     /codon_start=1
                     /transl_table=11
                     /translation="MDEPNSPIYRVIRVRDGLKEYYAGHYVNGHEHWVTDPKESISYP
                     TSGLAVATMRGLSSTYGIPINVVWYR*"
     gene            158449..159060
                     /locus_tag="scnpilot_p_inoc_scaffold_115_prodigal-single_1
                     82"
     CDS             158449..159060
                     /product="cell wall hydrolase n=1 Tax=Paracoccus sp. TRP
                     RepID=UPI000225F36C"
                     /codon_start=1
                     /transl_table=11
                     /translation="MFKSSTFRLFFTAVLALTLNACVSLPRLTSMSEPVVGFTPPPIH
                     VVFQSIELTPPPIVLKEPIYTKRTLADRARVSLSASEIKCVAEGIYYEARGESRRGKI
                     AVAYVILNRMGHDKYPDTACGVVHQHRRGRYQFSWAGKPPRIRNQAAYAEAQMVAIAV
                     LSRTVPNPIADSLFFRHAKAPHHNVRLTLRASIGQHRFFALAT*"
                     /db_xref="UniRef100_UPI000225F36C"
                     /db_xref="A0A074J3W3_9RHOB"
                     /db_xref="pgv:SL003B_3335"
                     /db_xref="UPI000225F36C"
     gene            159111..159737
                     /locus_tag="scnpilot_p_inoc_scaffold_115_prodigal-single_1
                     83"
     CDS             159111..159737
                     /product="hypothetical protein"
                     /codon_start=1
                     /transl_table=11
                     /translation="MQTMSKIISREVLEWRRVGKERLEAFSIFIKTDALLPAFRSAAY
                     KAFKDSMPEGAPPDSALRFLKASREEDDHVLYKFGSAEKPFVDVGVTDNQSTFERITE
                     DQGLLIPPADITEFDVWANNQFFDFLEERLGEINPYGAFAVYLFKELLGRFTFLQLGF
                     DLRRDRILALFHDELDDVDISFQTRIKSTFAPFETTASSSSESDSTVS*"
     gene            159845..160252
                     /locus_tag="scnpilot_p_inoc_scaffold_115_prodigal-single_1
                     84"
     CDS             159845..160252
                     /product="hypothetical protein"
                     /codon_start=1
                     /transl_table=11
                     /translation="MSNETTASKEPLDLGEMPFYGITSDGKFVETPKADYPYRSLELY
                     REQPDSLKIELSLYPFQLEVIRASLDAHMNLPEEERPSYFVIRVSDLQIIYASPLVTR
                     IEDASNLLLAETTDFRIGPFSLVEAYNTWLPSA*"
     gene            160387..161694
                     /locus_tag="scnpilot_p_inoc_scaffold_115_prodigal-single_1
                     85"
     CDS             160387..161694
                     /product="Uncharacterized protein n=1 Tax=Lachnospiraceae
                     bacterium COE1 RepID=R9KYG8_9FIRM"
                     /codon_start=1
                     /transl_table=11
                     /translation="MNDKNDLAVSESTAVVPTDTLVETTEGTVPVTDVNVGDELVPVS
                     AEAAVESRMAIKADDPEAEPLTDGEYRARKEQLANEEPIKFDLVIRANSYRGVVPYAI
                     DLDKLPHAAPSGPNRGAAVEKVLASSGAIVPKLVLSVDDIWLSQLMTGSDMAAGVWKS
                     VMSRVLGPKTRFRIATLTLITRTSETSYDSVPTSWLPHHEVKTRMEGTKPPAQPKRKY
                     YIVQPGDTLTGIALKVLKDASRFTELAEINVLENPDLIHPKQKLYLPEDAQWPPKREP
                     KVRSEPTASKAKTPMKSAETRPQRTPYARISKIQDDLYLLCKGEYGVQYLEPENIVNA
                     ARAVVEFHTGVLVVLATVVTNLFGTVTSYANRGYWGGYGFLQTMVFAGGDSKEALIRA
                     LQNQITSLPTSDLRVPTPVRNEKLVEFLAIASKTRVMQDHRQG*"
                     /db_xref="UniRef100_R9KYG8"
                     /db_xref="A0A0G1YH42_9BACT"
                     /db_xref="nbr:O3I_037620"
                     /db_xref="R9KYG8_9FIRM"
     gene            161791..162408
                     /locus_tag="scnpilot_p_inoc_scaffold_115_prodigal-single_1
                     86"
     CDS             161791..162408
                     /product="hypothetical protein"
                     /codon_start=1
                     /transl_table=11
                     /translation="MNSFPLLKGIQASLEGVTDGQTRVEKEIVLYGKIQDFKELEKAD
                     SKEDQEQWEIRHQSDGSPYAGCVRIRCIDGKTYILTTKTYKPDKGNLFETETELPPKV
                     GKNIMEEFKKLSSGGMLKTRYVFKVPESELLWEIDVYYDESGNPRTWCKVDLEVEDLR
                     TKRPDLPITLKDVREIPAKNRSEDDQKFLDRLMTREFVTPNPYAE*"
     gene            162455..163096
                     /locus_tag="scnpilot_p_inoc_scaffold_115_prodigal-single_1
                     87"
     CDS             162455..163096
                     /product="Dihydrofolate reductase {ECO:0000256|PIRNR
                     :PIRNR000194}; EC=1.5.1.3
                     {ECO:0000256|PIRNR:PIRNR000194};;  TaxID=1262922
                     species="Bacteria; Bacteroidetes; Bacteroidia;
                     Bacteroidales; Prevotellaceae; Prevotella; environmental
                     samples.;" source="Prevotella sp. CAG:1320.;""
                     /codon_start=1
                     /transl_table=11
                     /translation="MRTAKDFTVNITLIAACDLNFAIGFENHLLFKHKEDMRSFRTTT
                     TGHIVIMGRKTFESLGSKPLPKRHNIVVSTTLPFQPPSYYDEEGNTSLEVVDSLEEAL
                     RKAEVAQTVLNQFEGPDRQVFVIGGEQLYRAVYPRAQQIILSTIRTRVEHADAFFPSS
                     FLIGDDQILWEKVSVDSFDDPKDPNDTTFIPWDRLFYRRSPMSAVKKENHRVH*"
                     /db_xref="R6EDC8_9BACT"
                     /db_xref="gwe2_scaffold_177_72"
                     /db_xref="shg:Sph21_2972"
                     /db_xref="1.5.1.3"
     gene            163086..163268
                     /locus_tag="scnpilot_p_inoc_scaffold_115_prodigal-single_1
                     88"
     CDS             163086..163268
                     /product="Marine sediment metagenome DNA, contig:
                     S12H4_S13376 {ECO:0000313|EMBL:GAJ05584.1}; Flags:
                     Fragment;;  TaxID=412755 species="unclassified sequences;
                     metagenomes; ecological metagenomes.;" source="marine
                     sediment metagenome.;""
                     /codon_start=1
                     /transl_table=11
                     /translation="VSIDQNVFHQHLDVCSQCRNNPFALCPEGARTLHQAVEDGQASS
                     ADVDPDRDQHFEDDED*"
                     /db_xref="X1TK04_9ZZZZ"
     gene            complement(163346..163816)
                     /locus_tag="scnpilot_p_inoc_scaffold_115_prodigal-single_1
                     89"
     CDS             complement(163346..163816)
                     /product="hypothetical protein"
                     /codon_start=1
                     /transl_table=11
                     /translation="MPSPTSTKAQLVMLMNDSLNQQFIAANYAEGDVTLGAPQVNTDT
                     THPNHDFNTVISATIGSGETQQVFTLHYNRLDIAQLLAPRGPSIDGDGTETSTHDTLP
                     LVNAHIGFNLDAADVSDDLLTTVDADNSTITLKATATSLAVYGQGELNITNPPG*"
     gene            complement(163888..164985)
                     /locus_tag="scnpilot_p_inoc_scaffold_115_prodigal-single_1
                     90"
     CDS             complement(163888..164985)
                     /product="hypothetical protein"
                     /codon_start=1
                     /transl_table=11
                     /translation="MSSNDKPADLLIGGEQYLTNLINTTNGTSFVYTDLVIGSPAETE
                     DDIYNTDIDVTFPVAPTPGDPAPAPVTGTVHYGRFDLGRLFSNRNIRIHDNNYATTHA
                     LLAPLLNEARLAFEPDDIVDSALSGPYPRRVVLKAAPLSLRFIGQFSLEIAEAVTYDA
                     SVVSAVVVTEGTKPSQKALKTDGTLIVGEHNSAEQMIVATNGELEIAGAARLLKYNGV
                     FKPTSSAYYINVADNDDWTLPFSFLLKNTKNADRVTDLYDCFVKVTSVEANSYLNFQL
                     KRQYGKLLLEDTTNQITITDPAAYNEQGSLYQDLLRPTYYRAKFGSIAKNALGAPYGT
                     FEVELKAVSKNGGADVVVAFTVHVDGLPDTP*"
     gene            165153..165704
                     /locus_tag="scnpilot_p_inoc_scaffold_115_prodigal-single_1
                     91"
     CDS             165153..165704
                     /product="hypothetical protein"
                     /codon_start=1
                     /transl_table=11
                     /translation="MQKLQYNMFYRFWIGMRIISKHLSGKMARVFELVGDRFFDLFLY
                     RGRVGYVQTGVEDDLADGLVRYYERGEYGEWILREITFRIHNRWLLRRPGLCSNLILW
                     SIKTELSVEDGLNVHSILWGKYSFHRKELKPFDLTRLPDEETVTKRNASLKKTQDYLQ
                     RRFPVTPPSLSGSLQRSCIRRMY*"
     gene            complement(165772..166110)
                     /locus_tag="scnpilot_p_inoc_scaffold_115_prodigal-single_1
                     92"
     CDS             complement(165772..166110)
                     /product="hypothetical protein"
                     /codon_start=1
                     /transl_table=11
                     /translation="MIGVQLLGLLLLKHAILAHVIDFGYSASRRAYCKYWLLALCFQI
                     LAELTGTLLVLNLPVTLHLKVVIAIECLGLTLATLVERRSSLPHLLRNHILCELTLLG
                     LYVVMLALVL*"
     gene            166247..166582
                     /locus_tag="scnpilot_p_inoc_scaffold_115_prodigal-single_1
                     93"
     CDS             166247..166582
                     /product="hypothetical protein"
                     /codon_start=1
                     /transl_table=11
                     /translation="MDESALRHELQNIVCYTSPDAFFEESTEDLEFSTKAGEIVRLTS
                     LIPTFESPEQRKEESLTYELLGAVLNAIDFSTVAHITRSTKDSIGRLFEIEYRPIGPG
                     EWSAHSQVI*"
     gene            complement(166656..168245)
                     /locus_tag="scnpilot_p_inoc_scaffold_115_prodigal-single_1
                     94"
     CDS             complement(166656..168245)
                     /product="DnaB helicase n=1 Tax=Pseudomonas phage
                     201phi2-1 RepID=B3FJ60_9CAUD"
                     /codon_start=1
                     /transl_table=11
                     /translation="MDPKLLLVKIATLLYKESQLNDPTSQSSTLIKEVLGTVKIPETS
                     LDLDRSRETLHNLRVTIGWMSEQRDGALDRASILQRIRINTADDESLFYAFEAGIEDL
                     EDPEQLKRQCLQLRMELRDHINQTNIQEILRQFSHQVNFKPESVDWRSVISDMNQKLE
                     PYANSCAEEFKIPGMLNVVNLADSDNVQSLIQQAAKETSKDGILRCGYQAVNRMLGDH
                     DGFRRGEFVIVGALQHNYKTGFTLNLFKHFALYNVPYLRDPTKKPLLLHISAENELHL
                     NIVQLYASIWENENRKEADLGQFNHPDPEIRAAAIAKAQTYIYEKMSVNGYHIEMARV
                     EPSTFTFQSFTDMVAMYEAQGYEIHAIVFDYLNMMSKRGCQQGGPTGSEVRDLFRRIR
                     NNTAPRGITLITPAQLSTEAKKLTRMGINDFVKHLEGKGYYDSCGTIDQEADLEIFIH
                     IEKVNGESFLTIQRGKHRKPTNTPDRFRYTVLPFNPIGGVLDDLLGRDSSRRVAGGGP
                     EGSGEEMPWFATTGTETALPI*"
                     /db_xref="UniRef100_B3FJ60"
                     /db_xref="W6ATQ0_9CAUD"
                     /db_xref="B3FJ60_9CAUD"
     gene            168275..168790
                     /locus_tag="scnpilot_p_inoc_scaffold_115_prodigal-single_1
                     95"
     CDS             168275..168790
                     /product="hypothetical protein"
                     /codon_start=1
                     /transl_table=11
                     /translation="MNIVYVPQHLYPVLKQSDLHGADYRNIERLLDTLSSDDVAFYLF
                     CNTPGHCPMPQAAQDTLPNLLFGPNAAIPFTSTGRSQETLTKYNSLVQNGTDADYRTE
                     RGTLSSDCMEEDLIIVTHTASADASLGNAACEQVFFDRLIQQLLSFKPLESVMGSPLM
                     LGWLKSVSCGA*"
     gene            169047..171317
                     /locus_tag="scnpilot_p_inoc_scaffold_115_prodigal-single_1
                     96"
     CDS             169047..171317
                     /product="PHIKZ120 n=2 Tax=Viruses RepID=Q8SD42_BPDPK"
                     /codon_start=1
                     /transl_table=11
                     /translation="MALKLKARQTAPLNQLAQNLASVIRTNGEDFVSGSATKNLVSME
                     SIDNHSANALNNTFENVRNVLKQQLGSIKGLGRSFGLEADADATPEEQAVAAQRLDTA
                     LDAGAMAAMAAGDPESYARAAYQGQAQAEPGVSVIDSQAGDSAASMDYRGEVAMEAFN
                     DKELREHLPFSIIFNIFASRQDDFSEMFFPTTVVSPDQAGLDITVARMQVFNEVRHAA
                     NGNKVNFGKRNLIDAAVDYTVLADEHTRLVPVVQSDNSNADKFVAASVVAPFTQRVGN
                     YDVPTAPLKLNQEIDLIGISQYQPLVGAGVIDHSDDVDTRIVLDNLYLAVGAGKGVEF
                     PVSRLARSGFTKTVEGNSRLMGLQFTSTDLVIDKNTKAVDGSSITAFDGIVSGSYTVR
                     LSLNVSGELNVEFGNVKVWAASVSVQSIQDANGNVIPTGAGAGLAIVNDLATLAVVGY
                     TLRVNRTNANKRTRGHLLDAVYETSRYSIPLGSPLSITSPVTSDGGRDAADQKMLIAA
                     ARMRNSNNAVTAIFDIADQLREAVKGPALPAGEVSGVGGLGRFLIDPFFEEHDLDLVT
                     SINSVKSQDRAMDVSATLVNAVRDIAYRMYQYTKIQPAIDALTGVAGEAPILLVGTDQ
                     VLIRHLLVNGDTRTFGTVFDKAVVKSSTDRRVYGKIIISMSRPNADGPDPLTFGTHGW
                     MSELIATMPVSRNGATTKEATVQPRTLHLNNMPVLAIITVKGLTAALVDKTATPALAI
                     AGVSNVYLDGLKYPIV*"
                     /db_xref="UniRef100_Q8SD42"
                     /db_xref="I7DKU7_9VIRU"
                     /db_xref="Q8SD42_BPDPK"
     gene            171471..172709
                     /locus_tag="scnpilot_p_inoc_scaffold_115_prodigal-single_1
                     97"
     CDS             171471..172709
                     /product="Uncharacterized protein (Fragment) n=1 Tax
                     =uncultured bacterium RepID=K1XQ22_9BACT"
                     /codon_start=1
                     /transl_table=11
                     /translation="MSPPPTHAKTYRTKVIPIIDGQDMAVSGSAELSYQFLNHIHRPV
                     TVITRSGLRLIIPFRHPPRRPLSGKRPKEGLRDACVEPSFVIRFKTHVQSDVNLDVTE
                     LSHDLGQATSLEAKAYMDAVRASEDRWVQGGVQSVWVEYHIPASDFDQEGGVLYLQNL
                     DLQLSVLDQASTAPHPRSYGGQRLRDAQAFDEDMSCKGVFYGVYIRDSIGAFGNRFIN
                     INGTVHGVEVLTDTSQERDGVYCITTHRTTSNFVPHNTFVEYYDFEEADEKLGLYQTY
                     KEAQTLGNPQERFKREYEERLQQLKLDELSAREAKAEQERILAEQQAKLDLQKEVQRQ
                     ETMRYEYQLQRINQLNKLMAAELERREQNYRREMQLFKEFSDASGHERRESMELLKLI
                     PTLITTAATIVAAYKKLKSV*"
                     /db_xref="UniRef100_K1XQ22"
                     /db_xref="K1XQ22_9BACT"
     gene            172726..174348
                     /locus_tag="scnpilot_p_inoc_scaffold_115_prodigal-single_1
                     98"
     CDS             172726..174348
                     /product="PHIKZ123 n=1 Tax=Pseudomonas phage phiKZ RepID
                     =Q8SD39_BPDPK"
                     /codon_start=1
                     /transl_table=11
                     /translation="MDKVLFDLVDKRIPHFNRRIVEGLATEEMKHVEKYIDQVLRTAC
                     AELSPELTFVRLAPCTPKEEYFENVRRTGKRNTIEHARSDVYMVKLLFELNGEQLPPR
                     YIVLPFVRRGGLITLRGSDFAISPVMTDKAFSIGPDYLFVKVDWDRLKFRRVPQYFYV
                     NDNQEVVDVVYSKVHHYVLKARRTDSKNDVRCNTVLPHYLFAKYGLTRVFSEFANTQV
                     VVGGAQEITPEAYPAKDWLICRSTMFKPRSVRDKYYVGPDIRLAIPKDSWSPTVASLV
                     GGLYYVADHFPDRVTPDEIDEPRLWRILLGYMVFGPGISEGKLAEDINSHMGSLDNYV
                     GPQTRKRLSDVGVYIEDVYQLFMHLIESYDDYMSQSVTTLSSSYGKKLMTLEYVLSDL
                     TYAIHRFMFAVGSHRKRKVLTKDDLFKIMNKTLKTNTVMRMNRQHGEVNAVSVSGDNL
                     YFKVTSHVVLQEASSGATTKTRNSTEDPSKILHISVAEVGSYNSMSKAEPTGRSKLNP
                     FTLLSAHDNEILQNPALKDVTVPTQALIQRDS*"
                     /db_xref="UniRef100_Q8SD39"
                     /db_xref="A0A0A8J9C3_9CAUD"
                     /db_xref="Q8SD39_BPDPK"
     gene            174400..176490
                     /locus_tag="scnpilot_p_inoc_scaffold_115_prodigal-single_1
                     99"
     CDS             174400..176490
                     /product="Putative uncharacterized protein n=1 Tax
                     =Pseudomonas phage 201phi2-1 RepID=B3FJ66_9CAUD"
                     /codon_start=1
                     /transl_table=11
                     /translation="MWNNRAGSGLMHNPPFVVPVDVPPHLNDYLPLFTGYVLANVTQG
                     ATKNQARALFKNLLESDNNALGEVVQSFANVVSYYIDAEQLGPGQVEQCMANCVGMVV
                     NAYLGYAVQTYQNDFAPVVNQQMFEESKSYIGQLERVKNEAQMYYNGGRGNWNHSNRG
                     GGAAAPQRGWQPPQRAAMGRGGQQGWQRNNAAPASRWDEPVQTGGGNAGGMQYQSAQD
                     GWPGNRMGSRNTGLGSSVWADGPTPATKPQAEGFDGSGNVRPRRQFTNPHTPTHAPQE
                     ERPRMAPNQTLVDGIVFTSARTDMTWPKVRDLDRLWDWVLFEDGTQLRPVYQSRQDGN
                     WKITYDPTQPAPPLYDPQTHILFKIRSPEGAVSYEAIQREPTMEYLDHELDPELRRKA
                     QVEVEANQGKVAAAWQLVEQLRPNPSSPLATSEPLYEDGEGMGVTATAPDQFLLTTDL
                     GRGVKRSLVRLKVDNPEINSGAFELYVDQAILTTVLEPDYVKLTQLQESKDFQKLHAS
                     MDDLQGKELFEAVNGRVTEVINRFLKERLGLVDWSIDSFYEDFADLRNLLLEKHGRQV
                     LESFQDCAQEMIFQALTFFSSDDLTAAHKLLDLKDDDNVLIWRERSSVTQLPVSNSEL
                     GLDVGDSGVMVKETSHNALYKTFSAVFNRTLDLPLVYRGRYIATSDGVVYALVRGMLN
                     LEAILIHKAPFRLN*"
                     /db_xref="UniRef100_B3FJ66"
                     /db_xref="B3FJ66_9CAUD"
     gene            176561..176851
                     /locus_tag="scnpilot_p_inoc_scaffold_115_prodigal-single_2
                     00"
     CDS             176561..176851
                     /product="hypothetical protein"
                     /codon_start=1
                     /transl_table=11
                     /translation="MSITEDLIQASRLIERSIRAIENSDITLPGRTLKEIVHLQTTAV
                     RLRDEAISLHYEAEWTLEAIGVAFEISPSRASQIARRIKLSRTKRHGPRRQR*"
     gene            complement(177024..179897)
                     /locus_tag="scnpilot_p_inoc_scaffold_115_prodigal-single_2
                     01"
     CDS             complement(177024..179897)
                     /product="Virion structural protein n=1 Tax=Pseudomonas
                     phage PhiPA3 RepID=F8SK21_9CAUD"
                     /codon_start=1
                     /transl_table=11
                     /translation="MSDRHIGSYAVPTEVASQFRRLTPTGRHAEIAALTSKLVPELAT
                     QRFGQNFVIGGHRNRPLISPDMGLLQRISDITANDVSDAQTIFQLLPETELAMQILVS
                     SILAPKDLVTSNVSITLGPNRFSSELGSQMLAVVTDHFEKIYKISDLLKPSLDDALFL
                     TGSYPLLILPESSIDRAINNPGRVSFESVRDDIDAQGNVRNLGFLGNAHNDKTGPVIN
                     FGLEDINGARAYNPKVTELCVDLESKLEIVDNPNLLKVNALQKRVTADKTYHLLGRRK
                     MTGLVSTELKVSQEAYTAATQMGLGTPYGTATQYQPVQLISPAHDIRRASIGHPLVMK
                     LPSEAVIPVHQPSNPSKHLGYFIMVDAMGNPVNSARQRDFYADMANSLNPNSSMGSQL
                     MAQAKRNIEGQATDRQHEIDEMARIYGQFLEKELTDRLRNGIYGDQVEVTAPQEVYRV
                     MLARSFQNKQTRLLYVPAEMLTYIAFDYNNYGVGQSLLQNSKILGGLRVLSLFAETMA
                     SIKNSINRTRLGITLDPDDPNPTQTVEFLMGEYVKTRQGSFPLGATNPTDIVSYLQNA
                     STDVEVQGNTRYPETKLEITERQSQRVKPDDTMSKDLRDRHLMAMGLSPDMVDAGANA
                     EFATSVLANNLLLAKRVLTYQQVFEGFLEEFIKKYILADGDLMDQLRQLVQEYHGQLT
                     KDQKKAEVLAKDAKTQRALLEGKRVSQESIDEQLESLENMNQDAVVMEFLQALEVALP
                     KPDMATIKSQMDAYDTQEQAYEKALDAYINDAYLESKGLGSLSELVAPVKAAAKAELL
                     RRWLRENDVLPELDELLTGDKDESRDLAKDVSDHMDSMGDSLLKIMYRFAQQRQLNDP
                     AVVKLQKILEESGTDFGGGSSSDSFSAPDNSGGGDFGSGEDGGFPEMPEIGGGETEDS
                     GETTETDTTDTTDTDSSETKTEEDKDKSLEPGQPPSFDDSGSL*"
                     /db_xref="UniRef100_F8SK21"
                     /db_xref="F8SK21_9CAUD"
     gene            179940..182330
                     /locus_tag="scnpilot_p_inoc_scaffold_115_prodigal-single_2
                     02"
     CDS             179940..182330
                     /product="PHIKZ128 n=1 Tax=Pseudomonas phage phiKZ RepID
                     =Q8SD34_BPDPK"
                     /codon_start=1
                     /transl_table=11
                     /translation="VSKAQYDIYRRKVFDLSRTLVVKSSASADAINRELRNYGFDVNE
                     NDPSTWKYYLHLAGNYHSSDQAMTVKSLDTTQDIAFTRATLNDHLATLREYRTFGAYY
                     RALVARYPDQEDLIRGILNPVAFEDAVDTVDGSILYFDSELVEPNEENLIPRLEAWCQ
                     VFSRRWLVRAYAQVDDLYVAAHLAQLYMLIPSVVMNIRLGNCHTNYAHSYHIREYLAS
                     HQKLDWAVDYMTKKQMLWLYRQIRFIERNAGKQSTFHSLIQNILTERSLPLAEWSMRH
                     QLKEMPGELVPRIEFARDTLNLDLSAAGVETRTVTEMLDAEEIVAKGNSRVLEDAAVV
                     IREQMENSPDDRLDTKILESAVLDTSDATIFTFADTLLNHWLYLSFVGRYTAVITVDN
                     PKTGAPLVLSVRDAFIVFVYSFSKAYGLEIHNLPVLPAHFVRKLQMPLRSEIEGLIDR
                     KLLNPAVVDALFRPVTPVGNYISTQAFYTDVKRIHQGLLDHRWIWATREHKDERGQVE
                     GAALHFYQHVDCDLGSTQSFDDWFTERGLDMPSFSELEAGLLADVLVSYATGANLNTT
                     TSLKDIQAAMLKIMSTLSSYSVQYLQSINTQPLIVTDWPMPRIGDIFGSGGDQIEGIS
                     LNWDVLSVAAQARITDDIQDKMFSDDMDVRVRGTSTDRVEWNLDTRVHGQITYRYRVE
                     LPEITVLNDNFPLSGLDSVVDTDSPSYTPEGSTPLAEAFSTLSSVHYGLSAEDRTTLV
                     DRWAVRPQDTPYDLYLEGLSYPPIWPDEVVLGIFTLPVNPSETPPLLDQFTYPSGP*"
                     /db_xref="UniRef100_Q8SD34"
                     /db_xref="Q8SD34_BPDPK"
     gene            182402..182857
                     /locus_tag="scnpilot_p_inoc_scaffold_115_prodigal-single_2
                     03"
     CDS             182402..182857
                     /product="hypothetical protein"
                     /codon_start=1
                     /transl_table=11
                     /translation="MTSSLDLLALTHAAAVPVIVRESLVSPDDADNLLIGTSVVHPDG
                     TTDIPVYIDPEAYNDPNWHYQGEISLSYQRLDLGDTFGALGLHFKVTPTYTTEEIAAK
                     LASIFAIVIEPGDYVHQTLTLTTPSELLIFQALPDSLRYKGQVAIRVHL*"
     gene            182868..184622
                     /locus_tag="scnpilot_p_inoc_scaffold_115_prodigal-single_2
                     04"
     CDS             182868..184622
                     /product="Outer membrane autotransporter barrel
                     domain-containing protein n=1 Tax=Rhodanobacter fulvus
                     Jip2 RepID=I4VKP4_9GAMM"
                     /codon_start=1
                     /transl_table=11
                     /translation="MATNDQLKRLSPKGAVVRMVNDLNATQFDGSEASALQVSPPQAL
                     TGHRTQVELSVRKPLSGSDRTADPGVVNFRFNRLDVDATLGGKLGGYRPAMPSSTRVL
                     LDELTRRTGIVFQDEDFVLEDINRDNAAPYILKAKAGSLRWLGSTSTELLDLTDLSVY
                     LSGSLPAGPYRLGFKPVVWSTKDHQPYLNATSLYADLLNIALNEPVASPNHPLLQWLS
                     KAVGALGDYKQGSASPWVYNAAVAPYNARGAVLISRDESKTGLNVLVPAATKVARVRL
                     TAADSVYGDKDLLIPYSVPTFATSDYTPAPRLKSAGVINASDGTPWNKWLNTLPAPSI
                     LTSLPVGLNLRFSGPDEWVTDPNNPSPTNLYNAVVQYNGSPRGYDVQPYNPLCNRLVI
                     FTVSSSNTAYQGNLTFHYRAPIIVNETLPDAVLGSPYNFDLQPREGVAPYSLTFVSGA
                     LCPSHALVGSVIQGSTDSTGRYSVTYDVTDAVGTKVRYLLQYRSVVGPLVLQGNPPAG
                     VRGQPYSYTFQISGGVPDYLYQLTDRSDSTELTVPDPNHPMVSGAFSNTPGDRHFVLR
                     AIDQQGTTTEFSFTVSVP*"
                     /db_xref="UniRef100_I4VKP4"
                     /db_xref="I4VKP4_9GAMM"
     gene            184635..185189
                     /locus_tag="scnpilot_p_inoc_scaffold_115_prodigal-single_2
                     05"
     CDS             184635..185189
                     /product="hypothetical protein"
                     /codon_start=1
                     /transl_table=11
                     /translation="MSSPITLGLSGLDAVTQRFLGLLTRPLDTRFIEFSLNAPESKLI
                     VTSRAEAPDGTVGIYKGSFTFAYVKDNLNTLLPYALSVQADYPFTYRKLRSLLQTRYQ
                     FQVEPLEFAKTLGGVGLTDDDLIDVPLTSNYVELKLYATADSGRFTTGSFLSLIVLQP
                     LSRIPLKGLLDVDSTHCLDCLATS*"
     gene            185203..185694
                     /locus_tag="scnpilot_p_inoc_scaffold_115_prodigal-single_2
                     06"
     CDS             185203..185694
                     /product="hypothetical protein"
                     /codon_start=1
                     /transl_table=11
                     /translation="MAGLKNVYNSPAGDVLKQALEQYHGIAFQRDYVDLTWSPVDGLV
                     TQVTVSPKVKDGFTAYVEPMTFNVNKLNLQDQLPKDACYSGSWPIEYVSFANFLLASY
                     GLLIEPGYWNLELDGIDYVLNEGLLIDQPIPVDRQMTLKASINHPLFVLGTSLPLQIT
                     QTL*"
     gene            185818..186891
                     /locus_tag="scnpilot_p_inoc_scaffold_115_prodigal-single_2
                     07"
     CDS             185818..186891
                     /product="Uncharacterized protein n=1 Tax=Neisseria sp.
                     oral taxon 014 str. F0314 RepID=D7MYQ0_9NEIS"
                     /codon_start=1
                     /transl_table=11
                     /translation="MTSETPTPSLADQVAALQEQVQSLTDLVTDLSLAFYASKQKTGS
                     SDSVALGTDALAECTPEYPNVAVGLCAGVKLQGQGNVLVGPFAGFEPEKTLKDVTVLG
                     NEAGMGLVGDLENVTLLGAHTHPTGSHQVVLGDNRTHVYSHNALQRRADYRDRFQEQP
                     LTLGLDFVLNINPVEYQDDHRERYVDWASKPSEPLALREPPQPPTVPSSDPGYQPQLI
                     AYRSAKALWLKDQKAYEIAQRQYGLDLLRWVEENQLRRIRSDGSQAGTRKHFGFKARE
                     LLSVAKRFGIDAGFVQDHSVNGGEAVHTVADVELVACLWLAVQQLSKTIHSQAFLDEL
                     KSALASTLPTPATSDSGPSIEDV*"
                     /db_xref="UniRef100_D7MYQ0"
                     /db_xref="D7MYQ0_9NEIS"
     gene            186893..190450
                     /locus_tag="scnpilot_p_inoc_scaffold_115_prodigal-single_2
                     08"
     CDS             186893..190450
                     /product="Putative uncharacterized protein n=1 Tax=Vibrio
                     harveyi 1DA3 RepID=D0XHK8_VIBHA"
                     /codon_start=1
                     /transl_table=11
                     /translation="MSLQYESLSALPTVGSEGLANNHQITLITAQGLVNSTLGVLGNF
                     ITAPLIQRLEDLEATLTGDPIPSIWPVARTLSLLGPVTGSVSMDGSGNPTLLTSIADN
                     TLGTSKIIGLEGRLQGHSNLLNLVWTTGFSVGSPITTYGGDLNQLTGAVFLQSNVTTT
                     NKPSSTGADFTILNNGPQNYANQLALRKDEVWSRSQDAGAWGSWYRHWTTANLDPATL
                     LLKTDVAGAALKLSNARTFSLSGAITSSATSFDGTGNVILATSVADAALTIPKTAGLQ
                     ASLDSKLSFKNDLDNTVDLNTVVTFGIYSSTGAFGRGALNYPVMGSTTGQGVLKVVPT
                     GGGVQQIYRTYDDRIFVRTQRVNVWSSWIELVQTANLPSFLTGKMDVIGGQFTGDVTF
                     SNTTLKLTGVGALSATNTWTSGISLSTSPHGQTTSVGGLIINGVSNAIELTSITNVLS
                     LSLGAVSSNALTFNGQTVWNGGNLNPEMPVPASGVLYVGNSAGTHMRLRNDGRYSVDA
                     GTTWREINEAPQAVTDPTYNSLSLKSDGIYFYSELAGRWNIRTGVNGAYKYFIFDENG
                     NFDLGQGQIFVNGQIVWNAGNFNPASKLDATATAVAATKLASARTINGVAFDGTANIT
                     VPSTLSITSLSDMSVRLVSGLYQATAVPDGKGFPPLAVTSGAWYHYSAITHSNTSNNY
                     SYQRAVDFGDVGNSFVRQTADNGLATWYRDWNEKNLPSPLDKSGGVMTGPLTSDSMGF
                     RTPANQMPLITKGFGPFTSGKYNGVGRWGIFSEVNRLGFGYPSDATWDNNVVKIWRYN
                     ADSSIANEFTLWHTGNVTPLDRNTGGTIGNTIRLMGGTVSQQMTHLTLGWNNGVTRWA
                     QVMESGAAFALYCYDPSGGTPTSVLNIANIAQFGQQVSTMSLLGGYASNGSAAGFTAG
                     PRTSGNGFTVYADADQLRIWSNTAGADKFRFNADGGLVADRFFAGYDSGALNSMSCSN
                     WFRSSGQTGLYFNDYGGGLYMTDSTWVRTYNGKSLYTAGTMQSGAVATSNITLGGNGN
                     YLYEEVAGRLAVRTGTSGGGYRYFNFGEDGNFNVINGGVNASDFTISSDERLKDSVKT
                     LEALPALRPVSYTRIATGAKEIGFIAQEVQQHYPLAVSVGQDGYLGVKYPRLTAILAA
                     QVNHHSNQLQELASMKAEVESLANQLAELKAIVLQIKAS*"
                     /db_xref="UniRef100_D0XHK8"
                     /db_xref="A0A0G1WXR8_9BACT"
                     /db_xref="hsw:Hsw_1560"
                     /db_xref="D0XHK8_VIBHA"
     gene            190509..193082
                     /locus_tag="scnpilot_p_inoc_scaffold_115_prodigal-single_2
                     09"
     CDS             190509..193082
                     /product="Small distal tail fiber subunit n=1 Tax
                     =Aeromonas phage phiAS4 RepID=E1A188_9CAUD"
                     /codon_start=1
                     /transl_table=11
                     /translation="MPMKYLSLGELGFSDTPLEAQYVTVRTGPGDQDFVNVLLGDFRT
                     FVNVSVNQRIDDLETQIGGATGPSIWPAAKTLTLTGAVTGSVSFDGSVDFSLATSIAD
                     GSLSVAKTNGLQGLLDGKLPSGANAVSASKLMTARTISLTGLITGSTSFDGSGNVTLA
                     TVMADNTLSIAKTNGLQGLLDGKMAVGTGGLGGVMVDAGTGWNTINTTGFYRMGGTTS
                     DGAPITGADHDVIHLQASNGDASQISFTTSALASFRVKDDAATWSPWQTFYHTGNLNP
                     TALQYLPLSSTQYNAGSGLDCNTLAAGTKAWVAASLANTPGASSTYWYIETLLYGSGS
                     TGLLQRAFGTSADETWFRTHNGTSWGTWRRIWNASNFTPSSKLDTNANAASASKLFTA
                     RTISLTGDMTGSTSFDGSGNVSLATTLAAGVAAGNLGYTPVQQGTGIGQLGNNVKIGW
                     KTGSLLGVTVDATDIGNVAFQSWVGANFLSLGAAAGKANVNGQVFTGPIGATNFSSGD
                     AGSVDLNTVTTAGFYRFQAANANLPSGINYGQLLVMHGAQDTIAQIASDYGSANLAWR
                     SGNPPDVGGSGAWGVWRKLWHDGNLDPTSYASKVNPTMTGNVTLSGASETNYRLASTG
                     QRVVGLISTQTPRVGLYDISNSKWMLRFESDNNVYFDNGGLTVNCVASTDTLQVNTPG
                     SSPAGSNVVITSPGSSPGITGQYGTSKRRDIIFGSTSLGIAVSSGTGGVGQQYTFAEN
                     GTLTASDFAISSDRRLKRDIRTLKPKGELRPVSYTRKTTGERELGFIAQEVQSLYPEV
                     VEIGEDGKLVIRYPRLSAVLSAELCAERQARQVLERKHTALNAEVKILKRAVQRLLKE
                     A*"
                     /db_xref="UniRef100_E1A188"
                     /db_xref="E1A188_9CAUD"
                     /db_xref="met:M446_4120"
     gene            193141..193536
                     /locus_tag="scnpilot_p_inoc_scaffold_115_prodigal-single_2
                     10"
     CDS             193141..193536
                     /product="hypothetical protein"
                     /codon_start=1
                     /transl_table=11
                     /translation="VADKPNNSRFVDMGGGYIAEYIASQEQLFYDPTTQHGRVIFNGA
                     PYILMGNTYQRIGTANDTLEQDLSNLMQMCLVPQGYLDPVTGADLSKISLMGILVYNK
                     VAYDFFHNVRAGTPGYPLKATLEGPPPIP*"
     gene            193546..194028
                     /locus_tag="scnpilot_p_inoc_scaffold_115_prodigal-single_2
                     11"
     CDS             193546..194028
                     /product="hypothetical protein"
                     /codon_start=1
                     /transl_table=11
                     /translation="MALGTNPKFSQVKAFFSGPNNLSAYVRGGSYVPNIAANAAISTT
                     VAGLKLSQFSGADNPPPYTPITSVTFTGNATFGWNQTSTITASSNGSSASKTFSWTKV
                     TGQANLTIASGANTPTVTIDDTSTNGSFSSHIATFRCTVSDGTSSAYGDFQIESIGNL
                     *"
     gene            194193..195053
                     /locus_tag="scnpilot_p_inoc_scaffold_115_prodigal-single_2
                     12"
     CDS             194193..195053
                     /product="Virion structural protein n=1 Tax=Pseudomonas
                     phage PhiPA3 RepID=F8SK31_9CAUD"
                     /codon_start=1
                     /transl_table=11
                     /translation="MSTSPRIITRTINGSRLLAAQQQGKPYTYVEHTTLNEALGVNAA
                     VLPTSGDFPVVRYYSIGTNGHVNRTGADGGQYVQARQHSPDDFGLYNQIPFLLRSPTE
                     DLAVADRAAYGLRKLITVNGENFIAYYLKRIPISGDPVKMLHNTTVNGVTTSVPFVPT
                     NANLHPTPQDPSPDNVVTTNGTSLSTSAMISLEFGATDVSELIEVAKILYGSEERALI
                     SEIGLVAGCDRVLSVTDPGQSAFNMNEVVMAQIVTHITGLWPVAFTSEGFKYDLDLGG
                     TEPLVGLSGG*"
                     /db_xref="UniRef100_F8SK31"
                     /db_xref="W8CZG6_9CAUD"
                     /db_xref="F8SK31_9CAUD"
     gene            195055..195642
                     /locus_tag="scnpilot_p_inoc_scaffold_115_prodigal-single_2
                     13"
     CDS             195055..195642
                     /product="PHIKZ140 n=2 Tax=Viruses RepID=Q8SD22_BPDPK"
                     /codon_start=1
                     /transl_table=11
                     /translation="VSKPRPEASHPFRVVGIDPGTENLGFSVLDLSLQDGSRTVTYTE
                     TLHSQKLLSMYRVEEDVHGTRTARLMALEDRLFLLFEQWQPHAICSEAPYMGRFPQAF
                     AALTECVSYVRRAVCRYDRYIPLDVVDPPTAKKAVGVLVKRGVTKDDVTVAIARLPLV
                     YASGIDLSTLDEHQVDALAVAYYQSQIFRDQIPGL*"
                     /db_xref="UniRef100_Q8SD22"
                     /db_xref="I7DKT3_9VIRU"
                     /db_xref="Q8SD22_BPDPK"
     gene            195669..196175
                     /locus_tag="scnpilot_p_inoc_scaffold_115_prodigal-single_2
                     14"
     CDS             195669..196175
                     /product="hypothetical protein"
                     /codon_start=1
                     /transl_table=11
                     /translation="VKLDDLVGLAGDHPLSDFEWSTQAVLLFNNLVPESYYLNVTMSG
                     KQAHDKIRSLPLPTLLTILSQDVEVQGSTVRFVPTVDTQTPVPPTVPPTRRMSPLAII
                     LMVVMTLISLTLAVGTLRNPDSKANADTLQMVVRTMVDVLKEENTQADAPAKAPEKPA
                     TPDTPSQQ*"
     gene            complement(196215..196823)
                     /locus_tag="scnpilot_p_inoc_scaffold_115_prodigal-single_2
                     15"
     CDS             complement(196215..196823)
                     /product="Putative uncharacterized protein 005 n=1 Tax
                     =Pseudomonas phage PhiPA3 RepID=F8SJN6_9CAUD"
                     /codon_start=1
                     /transl_table=11
                     /translation="MLASQTLYFPSSNQVTAAADFTNFDATLNVVYDERATKVLGKKF
                     YRVTQSFRFFRSREESNVWAYVPAGYLSDGASVPRLFQWLLPAWGRYGQAAVLHDILC
                     DTLQLFKNSVPVPITRKEADHLFLDGMVAAKVPWLTRMVLFAAVRLWGLFGWRPKAEW
                     LAKKRALESEYMKSYGTYRDPSEVFTQVSIARCGTQVASEAH*"
                     /db_xref="UniRef100_F8SJN6"
                     /db_xref="dly:Dehly_1648"
                     /db_xref="89168546"
                     /db_xref="F8SJN6_9CAUD"
     gene            complement(196915..198315)
                     /locus_tag="scnpilot_p_inoc_scaffold_115_prodigal-single_2
                     16"
     CDS             complement(196915..198315)
                     /product="hypothetical protein"
                     /codon_start=1
                     /transl_table=11
                     /translation="MATLYFNRANQDFDDLFEADASGVTIPGYYASDGVTLLKYASVA
                     DGSKIADVEHYTAEGVDVTNVWAGKGTVSYVQAMPDLGTYDPTMIMVVPVNYANRMRS
                     SLELTMVNDGTYQLVLYGTNFVDDTRVSAGQQVTNPATGVVVASGKWLIQTGAGKGAG
                     YTLETSIGNTEWGRTDYNVIPPTSWVYQANSMLGSFNTYSGTTEGIGSFSLDTTRVVK
                     GVLDMTPTGNNDNSSCNDKNAAFSRYWRGRINCRILRNGVVMDTFVFSFHVQLRWSNT
                     GDWTPGTGGGGGGGGGGGACVVLDAEMFDGRTAGEYRLEDTILVTDPYALEGNPNSDY
                     GTICYSEPVQQPCVEVELSNGATLKMSTTAPIPTQDRGFLNAPDLLGELIPAAKRSDV
                     LRPDFKGMSGQDGTPNVPFEWTTVVAVRDIGLQWVRHLTVDHPQHCFWACSGGEWFIL
                     HHNLKQAPGGDTTLPS*"
     gene            complement(198325..200412)
                     /locus_tag="scnpilot_p_inoc_scaffold_115_prodigal-single_2
                     17"
     CDS             complement(198325..200412)
                     /product="Virion structural protein n=1 Tax=Pseudomonas
                     phage PhiPA3 RepID=F8SK27_9CAUD"
                     /codon_start=1
                     /transl_table=11
                     /translation="MTPPVLQLPLDLSGTAATNKVAAELHAVAATGTRAFATLRGPFF
                     TRGLVVRDNDTGVTLVPDVDYRPVHMFLEASLRSTQEVCSVIILLPTCPTVAPSVDYQ
                     AIGGEYSASVASIEQLIESLDLDSRTVRWGDLLGAPEYFPPTAHLHDIGDLYGFEYVV
                     AALEQLRRAIILGDQAAFDEMRQYIDAQDNTLRGLIGGFDSLFNSHIQNTNNPHVVTK
                     AQIGLSSVQNYGVASTVQAQAGTADNVYMTPLKTAQAIQTLVGAKVDAHIANANNPHN
                     TTKAQVGLGSVNNYDFASQLQAEQGQISTAYMTPWLTGKAIAFQAIVPLNNHIARTDN
                     PHGVSKAQVGLSLVDNYATATPAQTQTGTATNLFVTPAGLKYVLDNGLSGQFAAHIAR
                     TDNPHSVTKTQIGLGNVTNNNQVINSGGNVIYLKWAGSEIQAQVDATAMGRVHTTAQP
                     DPNIAAHSNRTDNPHNTTQAQVGLGNVQNLPLAGQADAESGASNGFYMTPLRTKQAIT
                     AQAVNPLQTQINQRVVINSDAQLNSLSISSVGYLYNSSGNLVARVGGNRYFIFGSNGN
                     FTASNGRVIAASGFQPSDRRFKKGLHKVVARPLWRGFTFKGWENTENQQSERGVVAQE
                     LLKVAEDRVFLHDFGLKGRKKMRYVVDYLGTAFEMAYAAGQENDRLRKTVDAQGKLIE
                     QLSKRLAALEAKR*"
                     /db_xref="UniRef100_F8SK27"
                     /db_xref="W8CZP9_9CAUD"
                     /db_xref="bcl:ABC2821"
                     /db_xref="F8SK27_9CAUD"
     gene            complement(200444..203791)
                     /locus_tag="scnpilot_p_inoc_scaffold_115_prodigal-single_2
                     18"
     CDS             complement(200444..203791)
                     /product="Uncharacterized protein n=1 Tax=uncultured
                     bacterium RepID=K1XPY7_9BACT"
                     /codon_start=1
                     /transl_table=11
                     /translation="MPTGTTAYPFDPYGTQPSNRITAEFQPLSPPELSEFLFIIPEAA
                     PFFAESLSIVHVPSMRTLVEGVDYMPTHLFHDASLACAKPIYGSITFFDNTLTGAGKL
                     TYQTLGGDWVLTAQKIIDILSNKLVNPRRVTWEQVADLPYAFPPIDHDWHLDDMVGMK
                     EVVEALDSILAAMQQSGDQGLATHIADKTNPHQVTKTQVGLSDVENLPVASIAEAQAG
                     TAPNRYLTVLRGAQLVQALIGTTLDNHINNTANPHQTTKTHVGLGSVDNFATASQVEA
                     EAGISPSKFMTPLRTAQAIAALASAPINTHIARTDNPHAVTQAQVGLSNVQNYAIADV
                     VAARAGLSNVLYMTPAMTREAIETIALQGVSDHIADMSNPHNTTKGQVGLGNVDNYAT
                     ATQVDAETGTALNLFMTPLRTAQAIAALIGDALTAHINDSANPHAVSKTQVGLANVQN
                     YGTADNDQSVAGVASNLYMTPAGTKALILALGGGTGGGGDLAAHLADFNNPHEVSKDQ
                     IGLSLVDNFATATLIEAKAGTANDLFITPAGAAGLIGFLVGDALSAHLSDNDNPHNTT
                     ASQVGAYSQAQSDAALDLKLDKTGIAADTTLFSGHTFTDTMALAADVVNYPVDVNVSG
                     LVWTLLGEYSFGTTAGDPPVADIMGLVTGGEPATYQRAATFEVHLTVSNLALSKVVVH
                     SEIYSADVTFGYVVNTVGGDTTVSLYARGQAGRKPYAISPLSQDSKFFKNTNAVVQVE
                     PVGITYLTLNLPPFTRELTRFGDLTFGVLPFVLNADQIAGSLVEWVSVANTDAEELDT
                     QAVQADLRHEYGSFIPWSGYADLYLYKDLPILDAWGWNATIDGVLLDTATVDGSAFLA
                     AQEAELNYTFEVELSSTDPAANGAGVIAAQVMVGDRPVAITVIRTPGGLVQAEPTKYK
                     LKTVAIHVGQLDMTDVASANGSLQWSDTALPDDARDPALYNPVGHGWDTAGATRIKVV
                     RAGNTLTIDVSDFGSTTYVPTEQVVIDLTSSAQFVAFADRPSRWGFASLKQPFVTFKV
                     LNRPHFYLDYIRTGVPADNGKQRLYRYNGASWDMSYLGLSNPKVRPNRLYYSDWNGVL
                     YQSQRNGRLRPILIEAYSRANPTVITA*"
                     /db_xref="UniRef100_K1XPY7"
                     /db_xref="W8CZP9_9CAUD"
                     /db_xref="bcl:ABC1344"
                     /db_xref="K1XPY7_9BACT"
     gene            203920..205164
                     /locus_tag="scnpilot_p_inoc_scaffold_115_prodigal-single_2
                     19"
     CDS             203920..205164
                     /product="PHIKZ130 n=2 Tax=Viruses RepID=Q8SD32_BPDPK"
                     /codon_start=1
                     /transl_table=11
                     /translation="MAYQLVAAKARAKGLDGLWSDASVGGLTFDQLFATYRRVWLTLS
                     HPSLTVPAYLDLGLIRETIMGPYHALTVDQWLVLNGDTTLPTVPTSPLFTLKRLRYND
                     VWRAGYNVKPIDRFRNDDAEIPYGAKNDLLLSKPGVDFREWQRYALVSVNGYFHRSGG
                     TATGLQVIDGGRTGRTGNANHLGMHSFKDVGVIDQLPLTESMLYTQVAGAPMSDHIYV
                     QLPYSVEGRTVLLVIGGYLHVLDDVYDVVGPTTLRININRLALPERYLQSRQTLDLSS
                     LGLTQYTHNEYQVSTTELYSDTVLKRYLTLPQSFVVVLKADNLYVSRTPAINSKFPQR
                     FEAPKGTERLPLFGAYGRLCEYEIFPDWGINVLAADHNTRANYGFRTTDWRTRAALDN
                     SLEPFRPWEWTRGSFLELGKFV*"
                     /db_xref="UniRef100_Q8SD32"
                     /db_xref="Q8SD32_BPDPK"
     gene            complement(205216..206175)
                     /locus_tag="scnpilot_p_inoc_scaffold_115_prodigal-single_2
                     20"
     CDS             complement(205216..206175)
                     /product="PHIKZ164 n=3 Tax=Viruses RepID=Q8SCZ8_BPDPK"
                     /codon_start=1
                     /transl_table=11
                     /translation="MSDPTNPEISGLVLYAFGRAANNKALNSLELEVTPTEQLSMLDG
                     ELVSLPFDSEVEGQRPDGSSYSASVKLNTALTATWFPYGSNRKTPPDVRRGERILIYR
                     YRDTDQFYWKETGLDDRLRRLETVHYRWSATADEKADMEDAGNYYHLSISTHEGLIHL
                     ETNKANGEKAKYALQINTKDGVVALADDLGNFWQLESVEKVISCQNGDGTLWQLNKKI
                     LYGYAPDQMHVITDKSIHFETKNFLLDCETAQINASSKVGIKTPLFDVQAENSKFSGN
                     VEIGGSLTQKGTATFQQPVTFQQQITANGITSSKPIVGPSNTI*"
                     /db_xref="UniRef100_Q8SCZ8"
                     /db_xref="Q8SCZ8_BPDPK"
     gene            206279..208738
                     /locus_tag="scnpilot_p_inoc_scaffold_115_prodigal-single_2
                     21"
     CDS             206279..208738
                     /product="Hypothetical SbcC n=1 Tax=Pseudomonas phage
                     201phi2-1 RepID=B3FJB2_9CAUD"
                     /codon_start=1
                     /transl_table=11
                     /translation="MRIVRLELLGYQRLLGNNIKHFIYTPTTQQQLILGTNGSGKSSI
                     LSELSPLPGHRSNYSKDGFKKITIEHQGRTYQLDSVFKNNKHSFVVDGEELNPGGTAE
                     SQKVLVYQHFNINKDIHDLLTGEVRLTRLAPIERRKWITLISQVDYGYALGTFKRIAS
                     RSRDQQGALKHLNARLSHETQVFQAFQDIEGLRSQEKHLREELNVLMLERIPNLPSLQ
                     FQKDRLTNITQETQALAREYFRKVPKIAPGWVFREDFDVHVTLDQLNVEVESGKRLVE
                     RIGNECSDLESVVQSVVNDAGEDLEDLPLRIEQQSALVSQLRSTPEVFKDLSQPSEIQ
                     RDWQSIHQEVQILFRQLPDNRDRRYTHDTAQRAREAVTLAQGAIDHSSAKLEQIKAKI
                     DVLNEAKETQCPSCHYVWRPGYSEEELAQLHRWQDEHVTSIESLRETIRQHEQFLEES
                     DHYGELYKQFRGFVRGYPRLAPLWDYILSNQLLLDNPSQNGTLFVLWQRDLTTNVQRE
                     QAERLLAQYREIEERRSSVGDRSLLTQRLERLQNELVEATGSLQTLRQSRDWVSQYHR
                     RRQECDQIAKRLEDYYAQIVDINRVLIDALRNDVIDEAVTQQQNALSDALRKLSEYES
                     QEGVLKDLQQSKSEVDLDAEALSLLVKALSPNEGLIAEQLDNDIGCLVAQINSIIASV
                     WTYDMSVQTCSLETGELDYRFPVQFAAADNVVPDVAKTSKGQCQMIDFAFQLTAMLYL
                     NLTDYPLFLDEPGEGFDEQHRVRLMDFVKQLMDTNRHSQLFMISHYASGHGSFTNAEV
                     LVLDSSNISVPGTYNQHAVLA*"
                     /db_xref="UniRef100_B3FJB2"
                     /db_xref="B3FJB2_9CAUD"
     gene            208770..210029
                     /locus_tag="scnpilot_p_inoc_scaffold_115_prodigal-single_2
                     22"
     CDS             208770..210029
                     /product="hypothetical protein"
                     /codon_start=1
                     /transl_table=11
                     /translation="MSLERIRKSSFEIELEGRINHLYGLLDTLGMSIRAALPSAQLPD
                     FRSGYFVSFSQGIPQFHQPLNGGQILDGRGPRFCSKYNLARSDEERQALLDSLPKYNG
                     LKIEWKKRFEEYRTHLSPNGLSSHYYRPLAVEFQSFYKTLCDEGRFVEVRGSLENLVD
                     LLPVSLNSDDSVQMPHGTFYRKIDDVKLAFLEAPEIMGYVVVSFDHVNASNGYQLSYR
                     TTAIVRWSVHELCWVTAPAEAIDGPSYNAVFQRWHDQMGFPPYEEITDEELIVVAEHA
                     RQRAVNEWLWMTGEEGQRIPINGKRLEKRTITLDGILQLEIIPPASYFNDWMFRCYFL
                     DTEEDISSGSSFALFTMERGGDITDAIRPFCYVDDRGQFCTSMNHHVRQRARITRLLN
                     RFIHAPTESLVIADTPRNPSESDVDDD*"
     gene            210054..211064
                     /locus_tag="scnpilot_p_inoc_scaffold_115_prodigal-single_2
                     23"
     CDS             210054..211064
                     /product="hypothetical protein"
                     /codon_start=1
                     /transl_table=11
                     /translation="MSKKTTAPSFIRTPASVTTLENRVATLVSFNNELLSLLVTNLPA
                     LKEKASELQQGLMQAMQRIDVRHDELVLSGHGPVGVAQSLNITSEAQDQLFQAKCFAK
                     PEVSVSDEALRQRFMKYFALPTEQGLAWVVPDTETYGDLVRDGQDVKDANILAVDDGI
                     YILQESEQNVSYTVVVSLPEGKLLFSPAGGVSFVSLSKIENQWISHRAASFIDGPSTE
                     KALDAFFDQLDLKDVTADDLKELVIKVHSVPKKKWPELAHLEGESKDLVIDLGLGFKL
                     VSPCVGDPVVTGNGPDAWNNASLPLKHQLFRQVTTKIDSMGGKTPTVKAVKKTAEKKK
                     VH*"
     gene            211066..211506
                     /locus_tag="scnpilot_p_inoc_scaffold_115_prodigal-single_2
                     24"
     CDS             211066..211506
                     /product="hypothetical protein"
                     /codon_start=1
                     /transl_table=11
                     /translation="MPIQRKVFEPDEVRTLIAGPLGKLPVVVEAMGVSHVKELLQRFP
                     HVEEIWRHLVTDWLNGHALKNSDLQMDLIYNAVSVVIAHEKPPAGQRISAALALLESI
                     GDGNPNYLKAVNQTFLWKWLDIPWIQKTPLPDDPTEFGVLVSLT*"
     gene            complement(211571..212188)
                     /locus_tag="scnpilot_p_inoc_scaffold_115_prodigal-single_2
                     25"
     CDS             complement(211571..212188)
                     /product="Putative uncharacterized protein 185 n=1 Tax
                     =Pseudomonas phage PhiPA3 RepID=F8SK55_9CAUD"
                     /codon_start=1
                     /transl_table=11
                     /translation="VASKTPPLHAKGVFSLNAPFTTVANTNYECIAVRSFQDFVDRGE
                     DVYVKIYQPAGISQADYETDKAAGAHIVTLQADTAAVIFVPDTYIASFPDLTGVAYKR
                     IVLSIELGPLPDTVDLTFLKTEVASMVSDTVGVVNTVTEHVAPYSGSISADQHVTLEA
                     ARQAAITNRTIDRATVLSQQATIDAQAQRIQALESAVLQLQNPSP*"
                     /db_xref="UniRef100_F8SK55"
                     /db_xref="W8CZG1_9CAUD"
                     /db_xref="F8SK55_9CAUD"
     gene            complement(212199..213998)
                     /locus_tag="scnpilot_p_inoc_scaffold_115_prodigal-single_2
                     26"
     CDS             complement(212199..213998)
                     /product="Virion structural protein n=1 Tax=Pseudomonas
                     phage PhiPA3 RepID=F8SK52_9CAUD"
                     /codon_start=1
                     /transl_table=11
                     /translation="MTFGHSFTLKTTYGATQVPTSNPTLADTYSLKGFVSIGAFADNT
                     RYEIAPLGELSLLSATYSKDRQILVTTSEGESPTSLELAVFSSRYADTGVADIPVPYQ
                     TLLTDIIRWCHTQATTGVFTNDPEVCRQALMAEYDGKISDAVVGPMETQDTIWLPKNL
                     TFYILPAGLGASFTTEELAALDRSRVKLWFADSAFRVEYDEFDLEFLAPLDADRLDDF
                     FLSADQVKDKVALRTLEQTHILIEALKNGHPETKIRTLNFQYHDPLDTHWLLDTNWTF
                     VIYGIAGDNIDSMKDLLSKWILANSTHTREEWAVLFPDIFTSTEFILTPLWSQLAIPN
                     ETNLEGVYSPTVNIQKALSVARQSCTGTSYTPAHIDSVVSSFGCLYSSLAVLVVGGPE
                     NRNGVDRFEEVWPDYIAALTSSLDFNRMQPKTQQWVAMLYAMLKVAESMTEFSDLPQA
                     PYPMTRLKRTNADDQTFMYVVANFDNVQYLVVSRQSINQYFPPTTVDALQITSEGAIG
                     LTALPNADIAAGTYTTTFVGVGGTMPYTYALDSVSDTARLSGAVVDPDTGVLTGTPAA
                     AGDIQVTGRVTDANGTVAIKTFTLHLFTAPSQG*"
                     /db_xref="UniRef100_F8SK52"
                     /db_xref="F8SK52_9CAUD"
     gene            214025..214570
                     /locus_tag="scnpilot_p_inoc_scaffold_115_prodigal-single_2
                     27"
     CDS             214025..214570
                     /product="hypothetical protein"
                     /codon_start=1
                     /transl_table=11
                     /translation="MGLLSVILGLLRELAPFLKEALFEGQTFRVWIKANALTFAWLLN
                     TLILMLTTTYLSDELRASRYRELQVSAKLEAMAEPMQRFTNRYKDLRERYFTSELARR
                     ELSKHLGETETKLQDAQTKLSESQSENARLRRRLAHRPKVTKPPTKSEPPPEKPKKHT
                     GFFQHIKNLLGGQDNDKEERQ*"
     gene            214567..214887
                     /locus_tag="scnpilot_p_inoc_scaffold_115_prodigal-single_2
                     28"
     CDS             214567..214887
                     /product="hypothetical protein"
                     /codon_start=1
                     /transl_table=11
                     /translation="MKQGLILLCVLLSGCVLVLPNTIPTQPISVSHQDSQFCAEYIPP
                     TRHPLPKDFAIDDKDNGEYTELLQNLTTGLAQSLNEYKNYIRAEHQDQDHAYAQYQAS
                     CGHR*"
     gene            214943..216406
                     /locus_tag="scnpilot_p_inoc_scaffold_115_prodigal-single_2
                     29"
     CDS             214943..216406
                     /product="Ribonuclease HI {ECO:0000313|EMBL:AHI60297.1};
                     EC=3.1.26.4 {ECO:0000313|EMBL:AHI60297.1};; 
                     TaxID=1429768 species="Viruses; dsDNA viruses, no RNA
                     stage; Caudovirales; Myoviridae.;" source="Erwinia phage
                     Ea35-70.;""
                     /codon_start=1
                     /transl_table=11
                     /translation="MTTETTKPTHGVFYTDGGCDNPNVAGWGVHGYLYLNEPAKQGTG
                     MAVGLPTPTGYDMKGKGKPDITITHYVDGFGSITHEATNNVAELTAGLQALKLIKNTG
                     LDHACLVMDSQYVQQGFDQWMVPWSKSGWRKRDGQSVANADLWKQMLELKTELTSNGV
                     GFSTRWVKGHSGEVGNERADSLATAGKTAARNQTPHESLQVMDAKGFWSPKSERNRMF
                     SLPNWYFALYGEDKSDAPDGRHRYYIGTIRDDIELVGKPIADASFAVLFLKERDPVLD
                     IVKAGTEEMKTGRPQGVFIAYLDHIFKPSFYNELLNFGRDLLLKDRRNRRLMDRTKKL
                     VLHEADPPGLSFRLMDHLGNLEDRLRDYLKANPKNHMRRTDITALLYEQSKSKKKDSY
                     KLRESITTATRALKVKGCYRSTSGEDKTLSFVLTMAQDLPDRNTLGALAGEQTKVTLV
                     TWPESLRAVRFAVVIESNDGDLGIWAGPYSNLQMLPP*"
                     /db_xref="W6ARP9_9CAUD"
                     /db_xref="vsa:VSAL_I2399"
                     /db_xref="UniRef100_Q8SD07"
                     /db_xref="3.1.26.4"
     gene            216412..216885
                     /locus_tag="scnpilot_p_inoc_scaffold_115_prodigal-single_2
                     30"
     CDS             216412..216885
                     /product="Uncharacterized protein n=1 Tax=uncultured
                     bacterium RepID=K1YBP5_9BACT"
                     /codon_start=1
                     /transl_table=11
                     /translation="MGSYMTNLASCQTTSNLVRKTVEFVLSKFVNQHTKRIIFVTSLY
                     TRVTRLEKLQQSAVVKLNQLMVLATNENSLPFSSRLQRVIWKQTDIRDILTPEILSHE
                     ISEDQARELSVRVVDKCPKWLRYNKPAMILDVQRLLQQSSELLGGLETAGLHGRV*"
                     /db_xref="UniRef100_K1YBP5"
                     /db_xref="K1YBP5_9BACT"
     gene            complement(216938..217762)
                     /locus_tag="scnpilot_p_inoc_scaffold_115_prodigal-single_2
                     31"
     CDS             complement(216938..217762)
                     /product="hypothetical protein"
                     /codon_start=1
                     /transl_table=11
                     /translation="MLKDLQMASETISLEAQEPDTTPQATSKLLSLMERAGEFLTKTI
                     SSTIGNFFQIKDLGWLAVNASRKPYSDLRGIQLAAPQGFKGSLADYGEVLFKAAEASD
                     VLLKDILNPFAVWLAGRLSDQESLRALTNTLKIPGFRDFKPEQWEKQLDRFFPQKTDP
                     RTPIYGDLIRRQGDWGEINSLVKKLNALYANGHYEAIQKKVPEISHLLETLASRIDTG
                     SVDPAQFQVSSVVVDQLAKITYQVAQAVEFYGTLRYRTEEFFKAVDDNVRLVKDSI*"
     gene            217907..218683
                     /locus_tag="scnpilot_p_inoc_scaffold_115_prodigal-single_2
                     32"
     CDS             217907..218683
                     /product="hypothetical protein"
                     /codon_start=1
                     /transl_table=11
                     /translation="MFEAKTYQEKRAALNEILLQQLLNVVMNSPSTTDLQRKGLLGAT
                     EQYGRAQQILRDKEAAAILGDVEIPATETVATQNFILNTLIQNLGRSYFGTEEKTPAE
                     NGAIGTPEFQHKFKDWLAGLPEYDNTLSQEITTGFYRDTMTRGPKQPLPLLLLRAPGT
                     QEITVVLYSSYVSIMTLNLAHIPADYRWDVQNHYALRGEMYTYRNTLTTHQVETLVAQ
                     ALVEHTEVPFKAFVPVVPAPTDAVVTPSETVSEGIESPAA*"
     gene            218717..220204
                     /locus_tag="scnpilot_p_inoc_scaffold_115_prodigal-single_2
                     33"
     CDS             218717..220204
                     /product="PHIKZ152 n=2 Tax=Viruses RepID=Q8SD10_BPDPK"
                     /codon_start=1
                     /transl_table=11
                     /translation="MSLRNHFKKAPKLRPQLNVGSLFDIPNGRYYTGKHGESILNGGL
                     AYFTGVGGKGNTFKSTLMHYFTLAILDRYKSSTCNVYDTEMSLTNERMYQLAQHLPFI
                     AGVDLEAEERMLITDTTAMMGDDWFDALKAYASESVDKDHLKGNTLTTPFVDRETGQP
                     FKAIKPLIAEIDSLSMFMTKAVQGIYDKAEIGNSSSNTGALRDAAVKTQMLNQFPALT
                     AAHGIYVLTSAHVGKQHQLDMYAPPSKQLMFLKGQNAFKNVPEKFSFLPNNLYYVHSA
                     EVLQNKADKTAEFPKGKDDRHTGDTDLQLLTIQNLRAKNGPTGMPFEIIVSQQEGLLM
                     GLSEFNFIRSLNRFGLGGNLQNYYLDLLPEVTLSRTTIRGKLDENPQLQRAMQITAEL
                     AYFYHFGYRLETTIEKPESQGEEELENDLVCTAKELYDSLKAKGYDWELLLSGTRNYW
                     VFEEDEPSHPLKFLSTLDLCRMRAGQYHPYWHPPLSKTDNKQKKA*"
                     /db_xref="UniRef100_Q8SD10"
                     /db_xref="I7CNQ4_9VIRU"
                     /db_xref="Q8SD10_BPDPK"
     gene            220277..220621
                     /locus_tag="scnpilot_p_inoc_scaffold_115_prodigal-single_2
                     34"
     CDS             220277..220621
                     /product="hypothetical protein"
                     /codon_start=1
                     /transl_table=11
                     /translation="MAIQLIQSTHPLTVGVYTALARLDVGCAWRFSEQYAEPTGTEIP
                     VHLRALNRFWREQLSNVREVDTLEVRVNLIDQIEPLDWLRLFADHVAPAIVANNLPCS
                     LIHGPIPTADIA*"
     gene            220700..221365
                     /locus_tag="scnpilot_p_inoc_scaffold_115_prodigal-single_2
                     35"
     CDS             220700..221365
                     /product="Virion structural protein n=1 Tax=Pseudomonas
                     phage PhiPA3 RepID=F8SK45_9CAUD"
                     /codon_start=1
                     /transl_table=11
                     /translation="MGNRKAATAELVKWLNEMVPGSETVKDTEKVLNGLTDAQFDEYM
                     QKLETGDEIVSLAVPNLGKDKLDIGRLLKVGEKLGHQFFEQLWLTDAKTGVTYLTPEK
                     YLVVDLPLRRQQQMLSKKISIPTDNRHVDELTGQVTNDSKGASLSLPELQILRSQGLD
                     RPILEMIKVRGGDEKANRAITRQIVENGSASIDSVLGGGTRVKSTETLATLLRGMHLS
                     TNL*"
                     /db_xref="UniRef100_F8SK45"
                     /db_xref="F8SK45_9CAUD"
     gene            221379..221927
                     /locus_tag="scnpilot_p_inoc_scaffold_115_prodigal-single_2
                     36"
     CDS             221379..221927
                     /product="hypothetical protein"
                     /codon_start=1
                     /transl_table=11
                     /translation="MEIVEKPRWFFELTPLLLVVDEELRSELHVLSMDEARYQHAVTW
                     LVNDLQAVRFSLLTDAITVGDIWKAVRDNETACDVVLGLTATIRFHADCLYENGWDAL
                     QALVAKAMGVFVHPKMKTELCALEDNAELERFVSTPIATDLILSNPWLVTLYLLRRSV
                     LIRELLDQSVKLASRVVKAKES*"
     gene            221931..222731
                     /locus_tag="scnpilot_p_inoc_scaffold_115_prodigal-single_2
                     37"
     CDS             221931..222731
                     /product="Uncharacterized protein n=1 Tax=uncultured
                     bacterium RepID=K1WY15_9BACT"
                     /codon_start=1
                     /transl_table=11
                     /translation="MLEGRPLSIVLVELDALLDTRLPTLGKISSTSAVACANDNRYFE
                     RVQDDFSEICGIGKEAFRQVYAHRDAETVENAIITEIPFVLNELVCKLEMESIDTPFL
                     SGVGVEVNIWPYTFEPETQDAIALAVMARCGRETEVICVRKSPAELTPSYIRSRYSGL
                     ILYNFRDWMAVQLENFKTVKMPAVSVLAPALYYETVPDKNAFAEDGVSPHITAFQLAE
                     VGCVELFALSLLPAANFSMARLPGQYTPKPVPGTPREAYTPPETPGKT*"
                     /db_xref="UniRef100_K1WY15"
                     /db_xref="K1WY15_9BACT"
     gene            complement(222787..223281)
                     /locus_tag="scnpilot_p_inoc_scaffold_115_prodigal-single_2
                     38"
     CDS             complement(222787..223281)
                     /product="hypothetical protein"
                     /codon_start=1
                     /transl_table=11
                     /translation="MTNELAPYQTHGPNGLDQVLDPTIPSLDLVPDLSEDDLLALTRK
                     IRLRQIALDLNANQGQLSADMEERKVQLALLKDLDSQATKIKLIGAKERASAADREAA
                     IAVQRMLQIMGQQGSGPVDPNREAPSITDAGELPELELVPEETRVGLVEITYDELMSR
                     VDDA*"
     gene            223352..223906
                     /locus_tag="scnpilot_p_inoc_scaffold_115_prodigal-single_2
                     39"
     CDS             223352..223906
                     /product="hypothetical protein"
                     /codon_start=1
                     /transl_table=11
                     /translation="MPYLTAFKPKFFTRWRVKRALARWTNSFAFLHRQYGLNDPANLE
                     SLTLGLELLQHLPTQPLTLQRRRQTVVTVTLPSAGALLSALSYARSLVALRQSIPSNF
                     SIHKSASTYRLDDYLVTEDGRSLTAELVESSFVGRLKQLEDVLREVETEDSSAFAYYQ
                     RKFHSLFLDIYQLLQALYTCRVTG*"
     gene            223961..224506
                     /locus_tag="scnpilot_p_inoc_scaffold_115_prodigal-single_2
                     40"
     CDS             223961..224506
                     /product="Uncharacterized protein n=1 Tax=uncultured
                     bacterium RepID=K1WY19_9BACT"
                     /codon_start=1
                     /transl_table=11
                     /translation="MSYQDDEQDLLKDPDKGVREARGVLAVLWRQLLVVLDVDIWRWS
                     KLMHGYLEDPRNGIPNNSRNQATERGNLNKALRKDDLTWRVFLRGLNFLNLMRVRFSV
                     EITLHNGRTYTVSAKLKDRHVPMPTGRNPSHPEDTGSQGELFGGSEDPNLESEAERLE
                     SPEPDETIDELSSTEQRKRGV*"
                     /db_xref="UniRef100_K1WY19"
                     /db_xref="K1WY19_9BACT"
     gene            224509..225180
                     /locus_tag="scnpilot_p_inoc_scaffold_115_prodigal-single_2
                     41"
     CDS             224509..225180
                     /product="hypothetical protein"
                     /codon_start=1
                     /transl_table=11
                     /translation="MLTFEHNDYDPDDDGVAYVAISGRSLTALGRSLALGTRQPDTYP
                     DYGTFASFSGYVRALSGDDRGLIHHQAGVDYDEAITDNVSSYTANLLEDQYVRHLLSK
                     RPSVVAELQELVQSDKPLVVFAHLPDIVLSLTPPDWFRSALDRLVRSTPKVASTEAST
                     LIQTDVRVIEKRFGTLETYRRIFNSRRFQTLTAEERQQRVQEAVQAARDSGTYIPAPP
                     SRDTV*"
     gene            225251..225844
                     /locus_tag="scnpilot_p_inoc_scaffold_115_prodigal-single_2
                     42"
     CDS             225251..225844
                     /product="hypothetical protein n=1 Tax=Thioalkalivibrio
                     thiocyanodenitrificans RepID=UPI00036EB1E9"
                     /codon_start=1
                     /transl_table=11
                     /translation="MENRPLQPHEKPDPKLDGIDHINLYSKGKTPLGQALSNFAHKPF
                     RHPQFGFFASVEAFWYWLSTGMKHEHLRRLYGASAKTAGIRLLPERMDTAVFEQHIRD
                     AIKLKIAQNPKLREAVKKSTLPFRHYFVYGTNPPVIRDQIKHHWQVECLETIREELQA
                     GQPLLLADGSRASEHGVREEVENPIPEDMEPFGPRDD*"
                     /db_xref="UniRef100_UPI00036EB1E9"
                     /db_xref="W6ARC0_9CAUD"
                     /db_xref="UPI00036EB1E9"
     gene            225954..226733
                     /locus_tag="scnpilot_p_inoc_scaffold_115_prodigal-single_2
                     43"
     CDS             225954..226733
                     /product="hypothetical protein"
                     /codon_start=1
                     /transl_table=11
                     /translation="MANDPRSGYDVSGLMSSVVSQESNASSQRQTNYFENLQYSTQRV
                     ESSMGTSNTLNGSAINQAVQSARSASDKLNTAFGGKLSSSVGSGLSKLGSVGSKVVRN
                     LSTGEISTISQAATSRLSGSLSSSVGSLLGNTLSRLSDSAGRNLSAARIAPGFLTTGP
                     EDNTLVTDVYGVSDQGILNDVGSKVSAFASDAFSDLRRSPGLLTDLVGMASGGNTGWS
                     ISKTSLADRIVNSLGGITFRTVYAARTRMVKDYRTISSTSR*"
     gene            226802..227392
                     /locus_tag="scnpilot_p_inoc_scaffold_115_prodigal-single_2
                     44"
     CDS             226802..227392
                     /product="Uncharacterized protein {ECO:0000313|EMBL
                     :AGX01888.1};  TaxID=1401669 species="Viruses; dsDNA
                     viruses, no RNA stage; Caudovirales; Siphoviridae.;"
                     source="Erwinia phage PhiEaH1.;""
                     /codon_start=1
                     /transl_table=11
                     /translation="MVNQVTTNSPVSNFFDVGSESALLSGTMREAIALGVPGTVETLV
                     ANAKDSEVAYNALYANLLVAIEYSDLDAILLMLDNVGVNGYLSQVPDAVPRLLQNYKL
                     PTNTSSAQYDAELTALLAVLVRFSPTWGSVIRGSTAVDNLTAFSQLSDDAKTLMLRDE
                     TLQIPVLIGPTYGISQDLLQELQTYYPLVPLTAQTA*"
                     /db_xref="W8D0I8_9CAUD"
     gene            complement(227531..229789)
                     /locus_tag="scnpilot_p_inoc_scaffold_115_prodigal-single_2
                     45"
     CDS             complement(227531..229789)
                     /product="Putative uncharacterized protein n=1 Tax
                     =Salmonella phage SPN3US RepID=G5DEY1_9CAUD"
                     /codon_start=1
                     /transl_table=11
                     /translation="VDKRRRILTNAAYKFTDTTLGGNFAINAPPQFTRYADVRVGGSE
                     EYSHGATNGSTTKGGVKWAMSTGRFMAEGDNPRRKYTTPSAGMGRYYSEAIDDWGQDL
                     VMRFGVPEYNSLTQFFGNFYSTDAAMISQTGRTRGIFATLGKAAGFLLALPLQPIILG
                     GQIIRFLANWPSSKYYYMKPTMYPYWQAVNTLVNGIAVNMGVIPMALTEAQRSSMSLD
                     SNFLANQQEMLKEYAQVLPDIFLATSDSNGATPAGLDVYKIANRAQRIANTFNAEVIQ
                     KLDSNSLSDPSAPGVASALFKAMNELRVDLFHSGGLKRVPSSGIDEYRKIYLESGRNS
                     PDDQKNYINLDGTSTPTDTDGNSLGGSTPSAPGIDSDGNPTTPSATSPDPTVAAESID
                     QSALKQVEVESAGPGGNRDWYNTGGAKDAGPDTPNGYQPSSWVGSLGPMFEAERRDGA
                     QYVTFRVGYSGTTSESFASSVEESQISQKFNSTSSSARSARFDWANGADVKNMPVVGS
                     VVSAVKDFVSGALEGIHMSGLLALAGNAFVDIPKTWNGSSANLPSASYTIKLRSPYGS
                     KMSRLMNLYVPLGMLLAAALPLSTGKRSYTSPFICEAFCRGRHAIRLGMITDMSITRG
                     SGNLGWNQDGDALGIDVSFTITDMSTIMHMPIQVNFGLSDKILQGAGDLLGSIATYDD
                     DNAFTDYLAVLGGLSWQDMSYANRRWRLARYRQMQAWTSWKSPARVAAWAGDTTLGRL
                     INGISVETDRTD*"
                     /db_xref="UniRef100_G5DEY1"
                     /db_xref="W8CZY5_9CAUD"
                     /db_xref="G5DEY1_9CAUD"
     gene            complement(229832..237409)
                     /locus_tag="scnpilot_p_inoc_scaffold_115_prodigal-single_2
                     46"
     CDS             complement(229832..237409)
                     /product="Putative structural lysozyme n=1 Tax=Pseudomonas
                     phage OBP RepID=G9I9K9_9CAUD"
                     /codon_start=1
                     /transl_table=11
                     /translation="MPTKKLDDFEWDESLDYDFDDPYSGSSKQKSKHGVIQKVAVNFT
                     QGATDALKTPSTLRNIAKAMLPKGYGKAFDLHDQVSRQAQELYHIAQDEIRPSIPVLK
                     NLTQRNLPKARKYLPKGVADKLEAFSQPSSGNGPKGNPEEEDIRRQMAEVFGVQMEAD
                     ARQNAENKFERALQHAQSTGLSKQQVRSLNVMQQGIMRLVNYQDDVTNRYQRRSLELQ
                     TRHYLVARDSLRLQAETAKRQQAQFDALVNNTAMPDIAKQTLRHSAKQVFRNKLMNNL
                     QNTAGKWAGNYIGGLGKRAGEQLKDVMGGASSALDMIGADGSPIPFQEMLFQMLGQTA
                     AEKGGQFLGKKAAPWLTKLFPKLAEKGGVLEYGIGSLPQLLNRYAKSATTRGGLLGSL
                     EDMFKSTLGQYKMNTVVGQNGISQLDKPATFDALTRRSIIEIIPGFLSRIEHNTAMVF
                     DPKAQRQVYNHDRREFSTVKTAGNDALNASFTKDSRARIKQSINDFVDDVIGKRPISD
                     STRKAFIRQLLLDSGNAEPFDPRRYSDPASNTPELDGKAKLELGQIFQTQGRTAEGKL
                     DFDWMSKRAETLQGIDFGGAAPIGGASAYRSAGQRELFKSQGLIYTKDGKDHLDISKI
                     LDLVENADVGDIKQKKTSAGERTRAELNAKVAGIVQSAKDLYVQGGTKAVLSAGRLKA
                     GGYVDAVTGAVIKKWTDIRGPVKDLVSGDIVIDVDQLSMGLVDGKGKSITFNLRSATK
                     KASDFAQDLGNQARTRGQKVADDVREVLNGRGEVLLSAVKLKLGKYRDALTQRPIYKP
                     EDIAGPVIDEDGRTVITASDIPTLKDSKGNKLTEAVSKMRANAASVASGGSTPPPLPP
                     QNGPTASAVGGDGVSNMFNPDQPAANDSELVRLNSEQVELLKAIAQILAAQGPGGGGH
                     YPKGFLDSIAIGGIKAGWSITKAVGRGTKWWTGKVFGGIGSAVSGVGHGIGAVGQGAA
                     YRIGNLVRGIKDIYIQGKRKPAMTAEKLKLGHYQDVNTKKKIQRWSDVTGPVVDLKTG
                     ETVVDQADFDAGLYSKGATGLVRLAKKSIMGLGSAVVSFYGGLATLPFKIASAGLKGL
                     GSTLKWATNKQVDVYVKGESSPRLYATKMKQGKYYNAGPKKTGREVKTYEDIYGEIRE
                     LQRGSDKALPDDKVVLYEEEITNPGLSNRWGMSLRTPLSRLIGAVGGAAVGLVKGAGA
                     LFKGALKGYGKLFGGMLGLGGGLIGAPFKFLGALLNPFEKHGAKQVELLQSIFKVLDE
                     RLAPKKARKGSWQEAAEAREEKKKEEATGEAIAARERKWGIGGALGWLGKKAGGLFGL
                     GKKHEEEENDEDDEDDGSVLDDVGDAAMTADSIGSWRERRRRKKAAKQRLKARKGKLP
                     RGRGRLGRLARLFRRGKGAVEGVEEAAGAAAKASKVAKGASFLSKLGRFKPRGASIGG
                     VVGGLATGAALSYGGSKASEWLGEDSTTGKVLNVAGNVGAASMVSGALGGPTLGALAA
                     PVLSGIGTAAAGIIGAPLFVPLAIVGAAVAAAGALAYYGFKQYKYGKLTPIRRFRYLQ
                     YGVAPGDAGNNKKIFGLEEALLDHVIEKNGGLDFSEKSISGGKALKMADVFKLMGLDD
                     GWFSNKSDERSAFIVWFNRRFKPVFLKWVGALKGLEPTMALLDADEKLKQDKQAQLVK
                     AAWGVDRNIYAITASPFPGTPSVTDVGQIEDAYNLALKETTKTDSERKADKWWNRARA
                     VASVIPGAGLAMSFLTNKADEKDAKLKATEETMQKAEQNAGASFLSTSGKIKNTKNVD
                     ALLASPLSKLGKISALTALRFRAYGLSDLDQDRVRCLAALEALVFKKIQIADNGTPHL
                     PVSDELVYLAVCGLFGLLPNSPQDRARFMGWYGHRFLPVCLAYVKAVRSIDKTADLQM
                     PEKSLKADKLLLIAQSVLNTKDDDGKSTWFWTRSPWSVSERLNSDSETISGSLAVLKA
                     SADKKVIDEDKTPGSDANKRKDKGLVSSMMDKMKDQARKARDFLLGTERDRTWLGKAV
                     DGIGGAASNIGRRIAGGVQATIDNSREAVDRFGRGDIRGGFGATGQALTAQSRYMFGQ
                     GAPKEPKLVGSAKDRERVLIQEAIKAGITDPTELAMLLGQVAEESGSFAHLIENLNYR
                     PEVARRIWPNRFPTLDFAKQILAQGPVAFADFIYNGRMGNTVTGDGYKYRGRGLMQLT
                     GKANYKAFARDTGIDVVDNPDLVATDPRVAALSAIHYWKTRVKGKANPSDLEGVTRLI
                     NGGLTNLEQRRSYVNGYLKKFQGKSMDEILASYGGGSVPAAPGSPTAKTVAPPVTTTT
                     TANGTQGGVQPAAKAAGAAPMPATNGSPAPVVPSQADENLAYMAPDGSGVATNSLATG
                     GGSAAMMANGGLSPSTTGPTTATATPAPSIDSVRTLDVAARTSTADDTTRAQIAALEK
                     ARKDAETRLTEVQSQWQSKNDQSKMALVGDILKKSLETQQSIAKNTADTYTAVRDLIK
                     QLASSQAPAPASSDNVTTTRSPSSRPVQQRRDQLPVSVAFSRNND*"
                     /db_xref="UniRef100_G9I9K9"
                     /db_xref="W6ARR1_9CAUD"
                     /db_xref="ppse:BN5_2590"
                     /db_xref="G9I9K9_9CAUD"
     gene            237481..238947
                     /locus_tag="scnpilot_p_inoc_scaffold_115_prodigal-single_2
                     47"
     CDS             237481..238947
                     /product="Hypothetical RNA polymerase beta' subunit n=1
                     Tax=Pseudomonas phage 201phi2-1 RepID=B3FJD6_9CAUD"
                     /codon_start=1
                     /transl_table=11
                     /translation="MSNLDLPFNVEIYEPTPDMLRLLKPVTSTDYYENTKGDLDEDGL
                     FSISIFGRIGEDARDKRFSFIDIKTEIFHPVIYQRLVRLKKLYEGILTSERYAKWDPE
                     LHDFVAANELEGETGFAFFVNHWRDIHFTRNKSDVREMRADVIEKYRDRALTSKILVI
                     PAGLRDLEVDEDGRTNVHAINALYRKLLAFSRVLPDHDGVKNDPTHNRARQLLQRCFN
                     DIYEMIEKMLAGKEGFVQAKWGARNVQNSTRNVITALDTSAAELGAINAPKFTDTIVG
                     LWQLSKAVLPITIHALRTGYLSQAFAFGDRTARLVDKDTLEAEIVDVTAESYDKWNTV
                     EGLEKVVASYKELTLRSRPVEIDGRYLALIYAPPGKAVFRVFSDIRDLPRELNRQHVR
                     PINLMELLYLSGYHVWNQQVGTVTRYPVTEIGSCYPTSVYVKTTIVGEVRKELGEDWR
                     PIAQDDSYTAPEFPTYNPLAYQDSLVVPGVRLAGLGAD*"
                     /db_xref="UniRef100_B3FJD6"
                     /db_xref="W6ARC6_9CAUD"
                     /db_xref="B3FJD6_9CAUD"
     gene            239016..240005
                     /locus_tag="scnpilot_p_inoc_scaffold_115_prodigal-single_2
                     48"
     CDS             239016..240005
                     /product="Putative endonuclease n=1 Tax=Pseudomonas phage
                     PhiPA3 RepID=F8SJ53_9CAUD"
                     /codon_start=1
                     /transl_table=11
                     /translation="MSSMKSCESVRRLPFIRQEINVTIDGDLTDASRQPLSLEQFNQI
                     TGLDVDDLNVVVAVTFQKVNVAPFFWKFLKALKTVEDVSTPESLTIGLKVPVESVEYP
                     GFFIIPYFGNYLITPDGWLIKKSTGQTIQASQGPLGYYTFRMTDDSGHCQNQLRHRIL
                     CYAFKSYPADVSDLDVNHIDGVPGNDGLENLEWTTRSGNMLHAYDHGLRSDNKPVQVR
                     DIEAKRTLIFGSYSAAARFLGVTETTISNRVKSLGYRSFSGYQFRSHPSDEPWPEVGE
                     EGGKYLVEFPDGNSKKCGCDEAARLAGTTRTSLLRLLREGRTQGTTLNKVIRL*"
                     /db_xref="UniRef100_F8SJ53"
                     /db_xref="F8SJ53_9CAUD"
                     /db_xref="bcoa:BF29_2624"
     gene            240549..241820
                     /locus_tag="scnpilot_p_inoc_scaffold_115_prodigal-single_2
                     49"
     CDS             240549..241820
                     /product="hypothetical protein"
                     /codon_start=1
                     /transl_table=11
                     /translation="MKRDLIEEELHVTLESVEQLKNQQESVLVEQPSLEGYQEADYLE
                     LRKLQELTETVSQEAIGKQEVKDVLSTIGRAGIAAGVGFLKAVATIHRWIDSTHLVRV
                     RQLRQQAESIDKEHGEHDKGRMERARLAVSLSVGGEFPADFDTYAKGMIEFSQRATSG
                     PIGQLAAMNHEIAKRLEAKRWMGLDAFNNEVSELTRIIGSQKLPMELYPLKDFQRLFP
                     GNRSMFSAVKPRIPRRAPPLPNAAARKVYEAVTTTTIGINRRPDVVSGKADPILHILT
                     VPEALELIRSAESILKEAQRVNQVARSFGHDKVPSTLSMMLSGLYHGVKRQLDDMRPI
                     QSTGFDVIEGVHQGGATVRHSNVIQNRPERDAKDEAENDQRSLLGIWVSRYLKMSLVD
                     HHAQCQSLMLLLIGVARAYLDYAEESLNYYS*"
     gene            241854..245357
                     /locus_tag="scnpilot_p_inoc_scaffold_115_prodigal-single_2
                     50"
     CDS             241854..245357
                     /product="Putative RNA polymerase beta subunit n=1 Tax
                     =Pseudomonas phage PhiPA3 RepID=F8SJ54_9CAUD"
                     /codon_start=1
                     /transl_table=11
                     /translation="MAYSRFSPVLKAYGMMPDKTSLQWSLLPTTPERFPPAQAEHTPE
                     PLEDALLTFTGEGTGSQVSLEGMPLYTPYFRRYGVLRAVQLAVPRINTLETLELPKET
                     ILHYMAEDETEMGLSQSAPILHNNTRVVFTEHQLILADQLGNPRKLPLPAMSMIRDYH
                     RQNRRTRNLLRPETAMRDVNTIVVENYAILSHLYRYPTNYFRGYYKWWNLQATLWENA
                     GRLGREYPRRNQFLQCRLPTLLPTLAQLRRGENGMTRNLLAAFTQSESLFILEIWKWL
                     GLKRETSVLSKAAPEDLAQMNLIFIEKDRWLVLNLGLLDKWRKRPEPEAGWEDHAGVL
                     DTLILQKRFLRLLMTLLEVRTVVDSEEAADIPVEDDGSEHAESAVSTKAQTAPPAAAI
                     DTIAKQTPTPTQPDSVQPESTVVVTAKAEPVKLTIPTENGKTTKVKLTANLNLDKLPD
                     ALVEETPENIRLIDQAITKDLEALDHLMAKYETEVSEGQEVAPASTVAGDVTTMLKYK
                     PEERSLQSSVMHRVDQQADAGLISGAEYRRMQALSAAFQRLPNPFGQGVLSDMTVIQP
                     EELALATETIAPDMGLVPDKTMLKSVVDEFDTKYLDKVYRKDLVRMVLGLQHAGIAVT
                     GFSMDEYQDALNHYEKYTLQLTPVVGKVSTVYFKLPKIEDDGTYSDNGSKYRLRKQRI
                     DVPLRKLSPSRVALTSYYGKVFVNRSEKQVNNYAGWLTNQVAATAIDDSNDRITQALL
                     ADVSDSELKVPRLYAIMSSRFRSFRVSYDKAQYDFFFDYHARENYFGKDKVQAVEKNG
                     LVVVGRKNGQLLVMDDSDSLYEVQGLELINTGTTLEEILGIVGKAPVEMAEIRIFGKQ
                     IPVGLFLAYELGLTELFRLMGVKPRRVPTGNRSYVNDDELVLRFEDELWIFPRDRSAR
                     TMILSGLTAFESVTRNYSSHLFDRKDIYFNVLEQARIGVRYLREMDLMRDLFIDPITE
                     DILKEMGEPIDFIALTIRACQLLESDWSPAETDMAYMRIKGYERMAGAVYSELVKAVR
                     LQRARGSAANAPIDLHPDAVWIGIQLDPVKKAVEESNPVHNVREREEVTYSGVGGRSS
                     RSMVGRTRVFHPNDMGVISESTKDSADVAITTFMPANPTLTSVRGIARRFDPKKDGIT
                     SVMSTPALLAPGADRDDPKRV*"
                     /db_xref="UniRef100_F8SJ54"
                     /db_xref="A0A0A8J846_9CAUD"
                     /db_xref="F8SJ54_9CAUD"
     gene            245884..246822
                     /locus_tag="scnpilot_p_inoc_scaffold_115_prodigal-single_2
                     51"
     CDS             245884..246822
                     /product="Uncharacterized protein n=1 Tax=uncultured
                     bacterium RepID=K1YBC4_9BACT"
                     /codon_start=1
                     /transl_table=11
                     /translation="VTYEDGTTKAVSLGRRFGKAAGLVLPHEMATELKEGQSFKAGDI
                     LSYNALYFQPDILTPGQVVWKAGVLVTTAILESPDTLEDSSVISAETAKLLETQITYV
                     RDIVVGFKQTIHDLVQEGESVEIDSILCMIEDAVTAENHLFDDQSVDLLRLLSANAPR
                     AKHKGIVEKVEVYYHGDLDDMSPSLAEIANASDRERKRAARALQAKALTGKVDASTRI
                     QSKPLTADNLLIRVYITSDVAASAGDKGVFANQMKSVFGRVMSGVNETASGIPLGAIF
                     SYTSISNRIVRSPELIGVSSTLLKLISQRVVKAYKG*"
                     /db_xref="UniRef100_K1YBC4"
                     /db_xref="K1YBC4_9BACT"
     gene            246956..247171
                     /locus_tag="scnpilot_p_inoc_scaffold_115_prodigal-single_2
                     52"
     CDS             246956..247171
                     /product="hypothetical protein"
                     /codon_start=1
                     /transl_table=11
                     /translation="MTNDILQKALQRSNVPALANALELGAEAIEQVAGNAITNTVEGQ
                     ALQPAFLHSAIAARLQSLINNYIQTGA*"
     gene            247175..248608
                     /locus_tag="scnpilot_p_inoc_scaffold_115_prodigal-single_2
                     53"
     CDS             247175..248608
                     /product="hypothetical protein"
                     /codon_start=1
                     /transl_table=11
                     /translation="MSLSQTSVAMATIVSQTLAAKGLELKPVNETPLQELVELSTTQV
                     KLNDSMVVGNGVLEPQDFTAALLAGANDAPQEGQESDHSIRMRESASLLARVLNNTLD
                     LAQNTVTPMIQRVFDKIGETIDSKLQAAGCPLELVQQRPDPIFNSVYLVESVARYKQQ
                     PRQVPLRSLGLEIGDVNARLTTGHQGMDEQLAGFVERHGQDFVTSVWNQLFNSAPASS
                     MDVFGRTSQADEAVLAYFYAAKALQEVPAGLDLELSAWRQYCSSLLAAAGATICAYLD
                     ERVLAQKFGQLVLAWPSEPEPLGKIVVDGDKYQNWLAQGGAPELIFATAYGDRKFDPQ
                     TMLDRAEKLRVEWDRTMSLYTTTINYKRFDALVEGLRSALSTEINALPENQLSSTREI
                     AHTRLREIAHAAKLGDLQNLWAFVRHAVCATLFSQTDIESLLLAIDEQGKSRPETPTR
                     ELALYATIEIVAKWLFDQLTVDTHRTR*"
     gene            248615..249340
                     /locus_tag="scnpilot_p_inoc_scaffold_115_prodigal-single_2
                     54"
     CDS             248615..249340
                     /product="Uncharacterized protein n=1 Tax=uncultured
                     bacterium RepID=K1WY89_9BACT"
                     /codon_start=1
                     /transl_table=11
                     /translation="MDASRWTRDAGKVTSALVSQADGAVLTKRPLKIYIPERYTEKQL
                     AEIGSDVFTVGIFAMVVDDTFYSVCKVNAMMRLKPTTIASVKFEGESYLEFSFDPGSV
                     VIATKDLLKDDTLVYYVFNYFMSNGKVPWFLGYEDMATLFDTADKHAGVGLERSHSIL
                     EMFAAAIARNPQKRTQYWRHALDNGDTYEYPTPDFIPMRNITLGATNTTSRLMGSYWA
                     DGLTSALANPSTKLERVEQLLRS*"
                     /db_xref="UniRef100_K1WY89"
                     /db_xref="K1WY89_9BACT"
     gene            249350..250144
                     /locus_tag="scnpilot_p_inoc_scaffold_115_prodigal-single_2
                     55"
     CDS             249350..250144
                     /product="Virion structural protein n=1 Tax=uncultured
                     bacterium RepID=K1XQI3_9BACT"
                     /codon_start=1
                     /transl_table=11
                     /translation="MNGFSLSCTALVGTNKAGTLKCDADGYYQMVLGALDVYNSGGAF
                     YPEASARHLFAQSSSLMRRIASGNLRGECGHPRPQPGWSMDDFVNRVRDIYEPNVCMH
                     IRKVTVDYSTYRNAQGQPIITIIGEVKPSGPMGPALKESIENRHEDVCFSVRSLTNDV
                     YRNGRVEKNFRMIVTWDYVNEPGLAQAHKWNAPSLETFKELPDAPVSTEVLVDRLILP
                     GQLYAMQQRSVASGVSLESDHSVSLEEFVEAVSVLDDQPKPPSAKW*"
                     /db_xref="UniRef100_K1XQI3"
                     /db_xref="K1XQI3_9BACT"
     gene            250328..250726
                     /locus_tag="scnpilot_p_inoc_scaffold_115_prodigal-single_2
                     56"
     CDS             250328..250726
                     /product="hypothetical protein"
                     /codon_start=1
                     /transl_table=11
                     /translation="MGIVTRQELTQLIQDFETRIVFTATPARIQKCLQNYVDSMRTDL
                     TQHAGTPSLQLRSMARVLRHYLDTPTTKYALQDVPCALWIACTTQDATQAIKKARNKD
                     FYRLFPNDPAAAANGMGSKRGESAPLQAVG*"
     gene            250887..251393
                     /locus_tag="scnpilot_p_inoc_scaffold_115_prodigal-single_2
                     57"
     CDS             250887..251393
                     /product="hypothetical protein"
                     /codon_start=1
                     /transl_table=11
                     /translation="MAEVIEKKAAAEKATPMVSEAVNALGKVFAKSLKVVKREGDARE
                     LDVEIEGDLVADNLPDDVSVASIKRHEKVRSEMVAAGVRALTEVGLPALKKNKDAEKV
                     HMSFKFGNDKIDLALEREREFNDGQGGKLKKYGYVSLGYTATGATNAGEFKKARQMAA
                     SEAEKLFG*"
     gene            251663..252082
                     /locus_tag="scnpilot_p_inoc_scaffold_115_prodigal-single_2
                     58"
     CDS             251663..252082
                     /product="Uncharacterized protein n=1 Tax=Halocynthia
                     phage JM-2012 RepID=I1VXC7_9CAUD"
                     /codon_start=1
                     /transl_table=11
                     /translation="LKIATIQVSKWRLAKDRGFRLMDTTVKSGYSLFSPTWDLVLGVK
                     QGSITEDEYARQYRDLLIHSWRSQRQKWMDFLNDNEEYYALACYCRYRNEDGSVKFCH
                     RHLLVKFLEKLCSQLKLPFEYYGELTDEISKEDSHGH*"
                     /db_xref="UniRef100_I1VXC7"
                     /db_xref="I1VXC7_9CAUD"
     gene            252072..252248
                     /locus_tag="scnpilot_p_inoc_scaffold_115_prodigal-single_2
                     59"
     CDS             252072..252248
                     /product="hypothetical protein"
                     /codon_start=1
                     /transl_table=11
                     /translation="MDTDLDSPVIQLENDRLLTRFVMTDSKFFRLYGTKSTKEALLPD
                     QEQLISFQQTGGLP*"
     gene            252245..252709
                     /locus_tag="scnpilot_p_inoc_scaffold_115_prodigal-single_2
                     60"
     CDS             252245..252709
                     /product="hypothetical protein"
                     /codon_start=1
                     /transl_table=11
                     /translation="VIHLAAAPFAQKVFALVNLSWFSKRAKKTSTLPAPLPTQQPITD
                     QRYFIENELSELAYKLGMHLEELESYQLLRQAVENPEKAHFITLSGPGFEEYVLPDNL
                     TQMVVWVRTPQLPEDFRATLVHFVMTFDDLEGHVRSLSHARWEQLRVWIHER*"
     gene            252699..>252800
                     /locus_tag="scnpilot_p_inoc_scaffold_115_prodigal-single_2
                     61"
     CDS             252699..>252800
                     /product="hypothetical protein"
                     /codon_start=1
                     /transl_table=11
                     /translation="MNADEAQEEVELAISPLDEPPKPLIELTVEEASI"
ORIGIN      
        1 GGTATCGACC CGGATTTCAC ACCAGGGACG TTCGAATCAT TCTCCGATGA CATCAAACAG
       61 TATCTGCAAC GTCGTCACCC TCTCCAGTTA GCCGTGATTC GGCCCTTGAC TACGGAGTCG
      121 GACTGATGAC GATCGTTTGT TGGGATGGCG TGTCGTTAGC GGCAGATCGT CAACGCACCA
      181 AACGCGATGC TGCTGGGGAG CGTCGGGTGA TAAGTCTGGA AGCCACCAAA ATCCTTCACC
      241 TCAAAGGTTC GAAGGCTCGG TTCGCTAGCG AACCGATCTA TGCGCTAGGA CGCGCAGGGA
      301 ACGTTGGGGT GACGAAGCGG TTGATAGAGG CAGTGTCCCA CGGTAAGGAC CTCGCAAAGC
      361 CCTCAGACGC TCTTCAGAAG CGTCTGAGGG ACTATGTCGG ATCTAAAGAG TCCCGTGGAT
      421 CGTTACTCTT ACTCTCAGAA ACACATACTT TCGTTGTCCG TTTCAGTACC GCTCGTGGAA
      481 TCCACCACCG CGTTTTCGAC CGCCGTACAC CAGTAGCGAT TGGTCAAGGT AGTCTCACCG
      541 CCACTTGGAT GTTAGTCGCT TTGAGGTTAC CCGCGGAGTT GGCTGTCTAC GGTATGCACC
      601 TCTACACTCC TGCAGTAGGA GGTGGGGTGT TGGTGGCTAA AGGAACTAAA CTACGTTCGG
      661 TAGACTGGGA TCAACCTTTC TCTTTCACGA CCATAAGTCC TCAGGCGATT GCTGCCAAAG
      721 CTTTCCGACT CAATGTCTTT CAACACTTGG AGCAATGTCT TGAGTGATAG ATCCCTTCCT
      781 AATCCCTGGT TTGACATCAC CCAGTACAGT CCCGAGGAAC TCTCCGCTAT TCTGCAAGCG
      841 GCAGGGTCAT TTATTCTCCA TTACCAGGCC GGAGAGGCAA AAGGTGGCTC GGTGTCCTGG
      901 GAAGACCTCG ACGGCGTCTA TCAGTACCTC GTGGAAAAAG TCCCTCGACT GAAAGAAGCA
      961 ATGCCGCCGT TCTGACAGCA TAAAACCCCT CCCCTTTGAC AGGGAGGGGT GGGGTCCCAA
     1021 GGGGTAGCTA TCCTTGGATC GGGTCAGACA GCGGTAAGAA GAGAGAAGAG AGATTTCACC
     1081 GCTGTCTATC CAGATAGCCT GCAAGACTAC TGTCTTGCTC AAAAGATAAC GCTCTGACGA
     1141 AAACGGAACA ACATAAACCA GAGGGTACCC TTGCGGGTAC CCTCTGGAAA CGTATGTCGT
     1201 TTTTTCTTTT GCCTTACGGC ATGGTATTGC CTGAGGTAGC GACCTTCCGT AGCTGTTCAG
     1261 TATATCCGTT CATCGAATCC CGCACGTACG GGTCGATCTC CGAGGTGAAG GCATTCTGGA
     1321 GATTGGGGTT CATGCCATTC AAAGACATGG CCGTCAGGCG GCTCTGTGCG AAGGCTGTTA
     1381 CGCGAAGGCC GACCTGCGTC AGGGCGGTGA ACTCCACGCT GTAGTCCTGT GACTCGCCAC
     1441 CTTGAGTCAG GTCACGACGA CCTGTGTTCT CAGCTACCTG GTTGTTCGGA CGCATGTTCG
     1501 TGCACAGCCA AGCCTTACCG TTGGTCACCT TGGTGAACGT CGGGTCAGGC TCAAAGAACA
     1561 ACATCGTGGC ACCCGTGTAA TCAGGGAGCA GATCCGACGG GCGACGACCC GTGGCGATAA
     1621 TACCCGGGGC CTTGCTGGTC GGATCCATCA TCAACATCTG CACCCAGCCG TCCAGGAACG
     1681 CACGGACCGG AGCACCATAC TTCTCGGTCC ACACAAAAGT GGGAGTCGAG CGAGCACGGG
     1741 TGACGTTGGA GATATCCTGC TGCATCTCGC CAGCACCGCC GACGGGGTTC TCAACGTGTT
     1801 CCACCGTCAG CGTGGACTGC AGGCCTTCAA TGGACTTGAT GTGCAGTTCG ACCAGGCTCT
     1861 TCAGAGTCTG TTCCCAGACT TCCGGATTCG CCAGGTCCCG GAAACCGCGC GGTGCGCGGA
     1921 CCAGCTGACA GATGATGTTA CGCCGCACGT AGGCGGAGTT GGCTTCGATG CCAGAAAAGT
     1981 CCGTGACCGG ACCATTCTGG CCGCCGATCT GGAGATTCAC CATCGGTGCT TCGGAGTACT
     2041 GGCCGTAAGC CTGACCTCCA AGGATGGTGT TCTGCAAACG CGTGTTACTC ATGGTTTAGT
     2101 TCCTCGAGAA ACGTGGAGTG GGTAATGGGC CAGAGAAGCG GCTTACGCCG TCAACTCCAG
     2161 ATCGCTCGAG CGATGGGCCA CGACGGTATA CGTTCCAACC GTCCGCATGG ACTCGCCATA
     2221 CATGTGGATG TCCGTCCGCC AGCTATATCC ACGCTGCTCG TCGGCCGCCG TGAAATATGT
     2281 ATCCGGCTGC ACCGTCACGC GGCCGTCATA CCGACCTTCC ACCCGATCGG AGATCAGCTG
     2341 GTTGGACCGC ATGATGAACT GCGCTTTCGT CATCTTACCG CTGATGCCCA CGAGATCGCG
     2401 GTAGACGCGC TGCGCCACCT TCTCGAGGTC CACGGCAATG GCCATGTTGA AGAAGCTGTT
     2461 GAGTACCGAG GTGTCGTCGT CGTAGACCGT CTGGATCGCC GGCCAGAACA CCGAACGCAT
     2521 ATCGTAGTTC TGCGCCCACA CCAAACCGTT TTTCCAGTCG TTGATACGCG CTGAGACACT
     2581 CTTCAGCGTG ATGTTCGAGT TCTTGAACAG CGTGAGCTGG TTATTCGATG GCATGTCAAA
     2641 CGCCGCAGCG GCGTTCCAAA TACCCGTACC CGCACCCATG TAATCCGCTG CCTTGGAAGC
     2701 GAATTCCAGA GTGAACGGCA GGTGCTTGTA GTTACCTACA CCCTTGTACT TGCTGTTCAA
     2761 GAGTTCACCG GCGTGACCGA TCACCAGCGC ACGACAAACC ATCGTGCCGT TGATCTCGGA
     2821 CTCCGGATAC AGGCGTGCGG CATTCTTCAG AGAGATCGCG ATTGAGCTCT CCTGACTACC
     2881 GGAGTTCAGC GGCTGCGAAG CGTCCTGGGT CGAGAGAATC ACCGCGACGT CTTTACGGAA
     2941 GCCCAACGGA GAGAGCAGTG CCAGCTTGGT GTCCAGCGAG AAGCCCGAGT CGTAGTAGAA
     3001 CGAGAACGGA TACTTGGCAT CGTCCACCAG GTCAAACGAG GAGGTGTCGT AGTTCGACAT
     3061 CACATTCGCC ACCAGGGTGT CGAATGTCTC GAAGTTCATG GTGCCATCTG AACCACCCGT
     3121 AGCCCACACA GCCGTGGAGT CGGAGAAACG AATACCGCCG TTAGCCGGAC CTTCCAGCTC
     3181 AAAGCTGTAG TAAGGCACGC CAAACTCATC AGTACCGTTC ACCAGATTCA CGACATGGAG
     3241 CCACTCCGAC GTAGCGTCCA TCGTGGCTTC ATGGAGCAAG CCCAGAGGAG CTTCCAGACC
     3301 ACCCACCAAC GTCAGAATCG TTTCCAGATT GTCCTGGTAG ACCTTGACGC GGCCAAACGG
     3361 CCCGTAAACC GGTGTTACAC CCTGACTGTC AGTGTCCTGG TACGATGCAA GGAACTGATC
     3421 GTCCAGCGCG ATCTCGGTAT CGGTGACCGG ATCGACCGCG CCGGTCTTAA AGGTGAAATC
     3481 AATCGACTGA TCTCCGGACA GCGTCTCGGT AACGTTCACG GTGGACGAAG CATCCGTACG
     3541 GCTGACTAGT GCCAAACGAT AAATGTAAGA CTTCACCGCT GAAATTAAAT CCGTGTTCAC
     3601 GGGGGCGGAA GACAGCGACG TGGGTGCCGT CAGACGCACA CCCAGGTTGT TACCATAAGC
     3661 GCCGAAGAAA TTGGCTTCAA ATTCAAGAAT CGGATAGCTG GTTGACTGCG CTTCGGACGC
     3721 ACTGGTGAGT GAACCGGCCT TGGAGGCCAC TTCACCGAAC GGATCACCTG CACCGGCACC
     3781 CAGGTCGTTC AGTACCCACT TGGCACGAGT ACCAGCGATC TTGGCGTTGG CGCCAACCAC
     3841 TGCAATCTTG TTGCCGTCCT GGTCCAGCTG ATAACTGCCG TCCGGGTTAC GCTGATACTG
     3901 CTGAATCTGG TCTTCCACGA TATCTAGCGA CAACAGAATA CGTGACTTCG GACCGGCGTC
     3961 GAGAGGCAGG ACACGCTGCA CGAAACAGGC GTTACCCTTA CCGTTGACAA TGCTGGTCAA
     4021 TTCGCTTTGG TGATTATAGT AGCCATAACG TGGATTCAGC GTCTTGGCAC CATAAAGGGT
     4081 CTGGAACCCG CCGCCGACAG CAAGCGTCGG CTCGAGTGGA CCCTTCTCTG CAAAAAGGAA
     4141 AACGTGGGGG AGGTGAGTGG GAACTTGCTC CGCCTCACGC ACGGGCGCGC GACGGCTCAC
     4201 ATCTTTGATA CCCTGAAGAA TCAGGTTTGG AGCAGCGCTA GTGATGTTGC TCATGGAAAA
     4261 AGCTCCTTGA AACTGGGCCA GTTTTGGTTG TCTGCAACGA CGACTTTCCG GAACGCGACT
     4321 CCGGAAAATG ACCGCCTTGC CGATGCAGAC GGTGCAGTCT TATGCTATAG AAGCGGAGTG
     4381 ATGTCGCGCA TCATGGTGTT CTACCTATGC GCCTGTCGCA TCATAGTTAT TACTCACGCG
     4441 TCCCCTGTTG GAAAAAACAC CACCTTTTAC ACCCCGTAGG AGTGCAAGAT GTTTCTCACC
     4501 CCATACCAGA CAACGGCTTG TTCTCCTTAC GATACGAAAA GTATCCGTGC CGCATTACAG
     4561 CGCAGTTTTG TTCATGGCGA CCTAAAACTC GCAAAGACCT TGAAGGATAC CACGGTCAAA
     4621 GGGGTCTATG TCCTCCCCCC ATACGTTAAA GATATTTCTC CCTTCACGAT GCCATTGGAC
     4681 GTAGAAACGC CGGAAGGTGT TTTGATCGCT TTGGATACGC GTGGAGTGAC CAAGTCCGTG
     4741 GGTGACGGCG AGCAATTTAA AATCGTGGCT CCTAGCGAAT ACGAAGGGGC GGTGCTACGC
     4801 GGCGCTTTAA CGCGGGCATG GATTGCAGGT GGCGCGAATG ACATGCGGCG TTGGAACGAT
     4861 ATCGCCGCGC GGGTATTCCT ACGTCTTCTG ACGGAGACAC TGGTTCGCCG GTTAAATCTC
     4921 TCCCCAGCCG AACAACAAGC GGTGTATGTC ACCACGGGTT TGTTCTACTA TTCCAATTTT
     4981 GCCAACTACG ACGATGTCAC TAGCGGTGGT TTCTTGACCG GTAGTGAACG CGAGCTTGTG
     5041 GTCGTAGGTA CAGCACGGTT GACAAAAATC AGTCCTCAGA CGGTCTCCGA TCTCTTGGGT
     5101 ACCCAGGTAC CGGTGATCAA GGGCCTAGAC GGTTACTGCG ACGCTTTGCG TCAGATCGTC
     5161 AAGAGTCCGC GTTTGGAGAA GGTCGACGCT GCTTTTGTGA TCACATTAAT GGGTGGGTAT
     5221 TGGTACGGTG GTAACGCACG TCTTGTGATG GCGGTAGCAC TGGAGTATCC TCCGGTTTGG
     5281 TACGCATTGA TGTATCAGGC ACTGAACGAT CGCAGTTATC ACGGGTCACA ACTGGCTAAA
     5341 ATGGCGAACG TTGAAGACCG TCAAAACGCG GGTGTAAAGT TCAGTCGAGA CGTCCTCTCT
     5401 TATTTGGAGC TGCTAGGTGA TGAATGATTT CCTGGTAGAC CACGCCATTC GAAACGTGTG
     5461 GTGTAACCCC AAACAAGACT TACAGGTGAT CTATAAGCCG CAGCGTATTT CACCACTGCG
     5521 TGGGGTACGT ACCAGCTTTA ACCACCAATG GTCTACCATC CGGCTCCCGA CGACGACGGA
     5581 CGTTTATCAC ATCTTCCAGA TCGGTCAATA CGCCCCTTAT CTCTTGGGTT TGGGTGCTGG
     5641 ATTGGAGCAA TGGACGGCAG TCAACACATT GATGGAGTCG CAGAAACTCC TCGCTCAGCT
     5701 CTATACCGCT GATGGTCGAC AGTTCAGTCG GGGTGAGTCC TTTATCCTCG TCACGTCCAA
     5761 TAAAGACGTC TTGATCGCAA TGCGAGAACA ACGCCGTATT GCTGATCTGC GTAGTGTAGA
     5821 CATCTTCGTT CGTTTATATT CCAACGCGTA CTTCAGTTCC GATCGCGCAC AAAGTACGAC
     5881 CAACGGTATC CTCTGTCGAA GCACTAAAGT CACCAGTGCT GAACAAGCGC TCGATTTTCA
     5941 ACGGGACTTT TTAGACGCGC GAGACCACAA ACCCGGAGCG ACTTGGCTCT TTGTCAATGG
     6001 TCTTCAAAAA GACGATTACC GTCCCTCCGA TGTCGTTGTG GGCGATTACG TTGAGTACGT
     6061 GAACGATAGT TCCGTCAAAG CCGTCAAGAC GTTTGCGATT GCAAACCTGG ACACCTTCGA
     6121 TTCCGTGCTG GATTTGAAAC GAAAGTTTCT GCTCCATTAT TCGGGCGATC AAGTGGATGG
     6181 GATTGGAATT GATTACCGCG ACGACATCGA CGTCTACTTG ACCAAGGTGA AATCGAACGG
     6241 TCGTTTCAGT GGCGTGTATT ATCACAAAAA CAACACGGAC GCGTTACGTC AAGTCACCCA
     6301 TCGTGACTAC GCTGTGGTGG TGGACTACAT CACCGCTTAC CAGCAAGCCC AATCAGCGGC
     6361 GGGATGGGGA TCAATTCAGG ACCTGACGTT AACACTTTAT ATCCGACGCT CGGGTTACCA
     6421 ACGACCGTTG GTGTTTGAGG ACCATCGCAT TCAGGAACTC TATAAGTTGT CTGAGACCGA
     6481 CCGTTATCGC GCTTTAGTGG GTTTAGATTC CACTGTCACG AGCTGGCGAG CGGAGGAGCT
     6541 AGAGAATTCT GACTATGTCA AGGTGATGGA CGCTCGACAG CGTTATATCA CCAACGACTT
     6601 AGTGAGGGAT GCTTACGGTT ACAACGCCAT GGCCAAACTT ATTGGGGACA CTCCTCAGTA
     6661 TGTAGGAAAC GACGCTGGGC GTCCCGTGGT GAAACTTCCC TACGGTCTTT GGTCGAACTC
     6721 CACGGCTTTC GAATATGATG CTAATGGGGT GTTAATCAAC AGTTACGTCC ATACGGCTGG
     6781 TGCTGAATAC ACCCCGTTCA ACGCCAATGG CGTGTTGGTC GAGACTTTGG TGGGGCGAGG
     6841 TGGTAAGAAA CTGGATATGG TTTTCCAGAA GCAAGACACC CCTATCGACC CTGCCTTCAG
     6901 TTATCGTTAT TACGTGACGA TGATCGACCA CGGTGTTCCG TTACAAGACA AGTGGGTTGA
     6961 TGTCACCGGC GATGCCACGA AATACGAGAT TGTGGATGGG AAAGTACATT GGCTGGTGGA
     7021 TTTCGCCAGT CACGTCGTGT GCGTAAAGTC CGATCAGTAC TTCTTGAACT ACTCGCTTTC
     7081 ACTCACTCCG ACGAACGGCC TTGTGCGTTT CTCTGTTAGC GCTACCACAA CGTGGGTGGA
     7141 TCAGACTCAA GACAGCGTTC TGATAATCCC TCCAGGGAAA CTCGATCTGT GGTTAAACAA
     7201 TCGAGCGTTG ATTGAAAACC TTGACTACTT CGTGCAGTGG CCAGAAATCG TCTTGACCAA
     7261 CAAGGCGTAT TTGAATCCCC TGAATAAACA AACGTTAGTG GTACGTGCTA CGGGGTTCTG
     7321 CCAGAGCGAC TTAACACGGG AACCGGTTAA AGAGGTTGGT TTCGTGCGGT GGGGGAAACT
     7381 CTCTCGCAAC AGTCGTTATG ACTTGCGTGA TGACCGAGTC ATTCGTCTGG TGGCCGACGG
     7441 TCGGGTGTTC CATCGTGATC AAGCCCATTT CGTAGAAAAC GATCCTTCAG TGTGGATGGA
     7501 TGCCATTCCT AACGGCGCGC CTTACCTGTT GGACGATCTG GTGGTTCCTT TACGCCAAGT
     7561 CGTGGATGGC GACACATATA CGTTGAGAGA TCACTCGCAG GCTATTGACC AAGTCATTTC
     7621 TGATTACTTA ACACTGAAGC TTCCCGAGGA CGTACCTGAA ACACCCGATC CGATCGAAGA
     7681 CCTGTACGCA ATCTACAGTC CCTTTACGGC AGCGATCATG TACGATCTGG TGAACGGGGT
     7741 ACTCTCTACC GAAGGTTTCC GGGGACAGTA CTCGGATCTT GACGTCAAGA ACTACCTGAC
     7801 GTCCTACGAA TGGTTACTGG TTTACGAGCC CACACGACAC GCTGTGGACC TCACACACGT
     7861 TGCCGTACAT CCTCACGATC GAACCACTGT GGTGGAGTTG GATGCGTATC AGTATTTCCT
     7921 ACTCAACCGA GCCATCAAGG TCTTCCTGGA AGACAAGGTG GACATTACGC GCTTCGTGCG
     7981 CATCAAGGAT TCGTACATCT AATCCACGTC CGTAGGGAGG AGCTGTACAG CTCCTCCCTA
     8041 CCCTTTTCTT AGGAAGTCTC TCATGCCAAA TAGTGTTTTA CCGCCCACGG TAATCGTGGA
     8101 CCCCAATCGT GGGTATCGCG AATGGCATAT CCGTGAAATC TTTGATCCTG GTAATGCCTC
     8161 GTCCACCGGA CAGTACGTAC CGAACGTTGA CGATTCGGTA CGTGATTGGA CACAAGGCGT
     8221 CTTACGAGTC GTGTCGGTGG ATTACACCAC CGGTATTTCG ATCCTTCAGA AATGGATTGA
     8281 ACCGGCTGAC CCCAATCAAG TCGACGATAA CGACATTCTC TTAGGTGCCG GTCCGGGAGA
     8341 TCAGTCAGAG TCTTACCGTC TTTTCCTTGA CCAATCCGTG TTTCCACACA CGTTGTCATT
     8401 CAACGACCGC TTGCACTTCT ACGGTACAAC CGTTCAATCG GTCAAAGTCT TTCTTGGGAC
     8461 GGATATCTCT GAACACGGCA CGGTGATCTC CCAGTACTAC GATTCAGCCG GTAATCTCCT
     8521 GGGGGAGAAC ATTCCCGTGG AGACCGTGGC AGTGCTTCAG AACGGCGTCG TGTTACCCGG
     8581 CGAAGCCAGC GCCTCGTACA ACCAAGCTGT AAAGACCCCA CGTGTGGGTC ACACGACACA
     8641 AAACCTTCCC GACGGTGAGG TTGTCACGGC AGTCGCATAC GACTCCGTTG GCGGAGCGAC
     8701 GTCCACGGCT AAGCTACTGA TCAAGAACTC AGCTTTCATT CGTCAGACGG ACGCTTCGTT
     8761 GAAATATGTG GCAGATATTT CACTGGAAAC ACCCTTCTTG TTGTCTTCCG ATCCGCACAC
     8821 GATCGAATAC CCAATCAACA TGCCGGTGGA TAACTTGAAC TTGATGGGTG TGGTATCGTA
     8881 TTCCGATGGT ACGAAACTGC GTATGCCCGT AGACGGTACG AAGTTTACGA TCGCGGGGTT
     8941 GCGTAACTAC GTGGCCACGA TCCAAGGACA GAGTGTGGAC CTGATGCTCT CTTATCAGCT
     9001 CTCACCGTAC GAGTCCGCTT ATCTCGACCC CACGGGTCCT TCTGGCGCCA TCGCAGTAGC
     9061 CTACAAGGCA CGTACACGGG AATCTGATGG GGCGTATTCA GTCAAGCTTT ACGCTTATCC
     9121 GACGTGGGTG GATCAGCTTA ACGGATACCG TCTGGAGTAC TTCCTGTACA CGATGGACCG
     9181 TAAGCAGGTA TACCGGGTGA CGAACCAAGT GACACTGGCT AGTAACTCCG CGCCGTTCGA
     9241 TCCGTTGTCC TACGGTATTA AACAACGCAT TAACGTCGGT GTGAATATGC CGGAAGTTGA
     9301 TCCGTTGTTC ACCGCTTGGC GTCACACCCA ACCCTTCGAG ATCACGTTGA TTCGTCCGGG
     9361 TAATCAAAAC ACGGGTGATA ACTGGACTGT TGGTTTTACC GCAGGTCAGA ATCCGGCGTA
     9421 CGGTCTGAAC GTCAAAGCAC TGTCAACCTT CATTGATGTG GGTAACAGCA AGTTGGATAT
     9481 TTCTTGCGGT TGCAACACGT TGGAAGAATG GCTCAATACC GTGTATTATC CAACGCAGCC
     9541 CTTGTTTGAC TCGCGTTCGG AACAAGCACC GTTAGAGCCA AACTTCTTCG TAGTAGCTTC
     9601 GGAGAACAAC CGCGTGGAAC TCCCCATTAC GTCGTGGAAT ACCGTGATCA ATGTGGAGCG
     9661 CGCGCCAGCT GAAGGTAAGC TCGTGTATAT CGAGTTCCTG CGTAAGATGT CCGATAACGA
     9721 CCTCCAGCTC GCGGTGGCGG GTTTGATCAC CCACCAACAG TCCGGAGTTT AACGCCATAC
     9781 ACCCCCTGTG AGCCCGAAAG CTCACAGGGG GTGTATGCTG TCAGTGCCAT TCTGAGATAC
     9841 CGGAATCTCT TCGCCCGAAA ATGGTGTTGT TGAAACTGTT ATCTAACGGA CGATACCCGG
     9901 AAGTGGTGCT ACTACGCGGT TGGGAGGACG TCATGCGTCG AGACTTTTCT CGTGTGTTGC
     9961 GCGCTTGTGC AATCGCCGCG TCGATGGTCT GCACGCCGCT TTGTTCTCCA TCCATCACTA
    10021 GACGTCCAGA GAGCGCCCTC AGACGTCCTT CAAGCTTTGC TAGTACCCAC GTATCGGATT
    10081 CACCCTGCAA ACGCTCTAGG AGCTCGTCTA CCTCGTCTAA GAGACGGTTT TGTTCGAAGC
    10141 GACGATACTG CTCTTCCGGA GACTCTTCTT TTTCCTGGAA AGCGGTAATG GCACACATTA
    10201 CGCGATTGAC GTCAATGCCA TAGTGGGAAA GGTTTCGTCC ATGGACGAGT AACCAGTGAG
    10261 CCAAAACCCA ACTGATCACG TGATCATCAT GTCCAGAAGC GGTATGGTCA ATGCGGTCGT
    10321 TCTTGACAAC CAGACCTCGG ATCTCTGAGG AAAGTCGTTC GCTATGGACA ACCCCAGCGG
    10381 CGTTCTTTGC CGCGTTCTGC AGGACCGTAC CGTAAAGTAA TTGACGGTTG TCACCGTTGG
    10441 TCTTAAAACC AAAGGAGCCC TTACGGGTAT CGTAGAATTC TTCGGTACGT AACTGGAGGG
    10501 GACGTTGGAG TTCTTGGAAA CGCTCTTTGT CAGAACCCGC TTCATCGACA ATGGAATTGA
    10561 AGATGCGTTT GAAGGGATCA AATCCTGCAG CGATTAGCTG GAGAATCAAA TAATCCACGA
    10621 TCATCCCACC CGTAGACTTA CGTTCGGGGA TCAGAGTGAT GTTCGGATAC CGAATCAGCA
    10681 CTTCACCCAG ATAATGGGAG AATCGAATAA GATTAGTTTC GTTGTACGTA CCTGTGGCCA
    10741 CAACCGAAAG ATCCTCTACG TCCAATACCA CCAACGCAAT GGTATCCCGA CCCACCGCTT
    10801 CGGACGTATC TAGACCAGCG ACGTATTTTC CTTCCGCCAT TCGTTGAGCG ACTTCGTGTT
    10861 TGGGAATAAA CCAGTTCAAC GCATAGTTCT GCGGGGAGAA CTCTATCCAG TCGGGCGTCT
    10921 TGACGGATTT ACCGATACGG TCATTGAGTT CTTGAGACAG CGGAGAACGC AAGCTACCTG
    10981 ACGTCCAACG ATTCAAGAAG TCACGTTCGA CCATGTCCGG CGTCGCGCCA GTCACGTTCG
    11041 AGATCGCTTC CATCAACCAT TCGTCTGTTT TTCCCAGTTG TTTGTAGGAC AACGTGATGT
    11101 TGAACAACGC ACGTTTAATC CCCTTACGTC CAGGGATACC TGCACAATTG TTCAACACTC
    11161 GTTCGCGAAG CTCCTGTTCG TCTTTACTGT CAAACGCTAA CCGTTCATCC CACACCGCTC
    11221 CTCCGAAGAT TAAGTCGTAC ATGAACTTAC CTTCACGGGT ATCGAGTTTA CCTGGCGTGG
    11281 TGGTGAAGAT ATTGCCGTAA GGGCGTCCGG TTTCTCGTGC CTCATTACGG GCGGCAGTAC
    11341 CTGCTGCCAA AGCGGCTGGT AAGATCACGT TGATATACGA GGTGAAGGGA CCCTCGTCAG
    11401 AGTGGAGGGC GGGAGACGTC GAACCACGGC CAACCTTGTT AGCACCTTCT TCGGAGTTTT
    11461 GACCTACCGC TGTACTCAAG GTGTTGTTAC GGAGTTTGTA GGTCATCTCC ATCTGGTTAT
    11521 CGGCGTCGTC TTGACTCAGA CTCACTAGGT ACGGTGGTAA GAGATTTCGA ATACGTTTCA
    11581 ACCGTTCGAT ATTCTTTCGT CTCAGGTCAT TGTCCTTAGT GATCATTGTC ACGGTTGTGT
    11641 TATCAGCGGA CATGTACAAG ACGTTCGTGT GGAGACAATC CGTACTGACC GACTTACCCG
    11701 TCTGACGCGG TTGAATTAAC GCCGCATCAA TGTGGTTAAA GAACGACCAA AACAGACCGA
    11761 TGTTTCCACG GTTGGCTTCC AGCGGTCGTG GATTAGGGCC AGATTGCGGA GGTACACGTA
    11821 CCACTTCTCG AAAGAAATAC CAGGGATTCA CGCAGCATTC GTACGCAATA GCAATCTTCT
    11881 GCTGTTGGGT AAGGTTGGTG GCGTAGGGGT CCAGTCCTTG GAGGTCAGGA TTAAACAACG
    11941 CTAAATGAAA GACGTTGTTC TCTACCCCCA TTGAATGGTA AAGTTGAGCT AAACGAACAA
    12001 ACGTTTTGTT TGATGTTTTG AAATCTGCGA TAGCGTAAGG GACTTTTTGC CAGTCCGACT
    12061 TAAACAAAAT CATGAAAGCC TCCTGAGACG CTGTGGTACG ACGGCATAGC GCCTAGGGGA
    12121 TGGGTAAGGG GCGAGAGGTG TCGTGTCATA GGATTCGACA GCATAAACAC TGGAGCCTGT
    12181 TGTTAGGCTC CAGTGTTAGC TCGTTAACCA GCCAGTGGGC CTGGAGCGGA CGTAAGGGTT
    12241 TTCAACTCCT CGATGCGAGC TCGTGCGTCT TTTCGAATGA CGTCGTATGC TGCGTAGTCG
    12301 ATGGCTTTGT TCTTGTCCAA CGTCAGGAGG TGTTTGACCA CCGTCGGTCG TTTACGAATC
    12361 GACGCTTTGA CCATCCACCC CGTCACTTGT TGATTCTTAC GCCACGGATA CCAATTTCGC
    12421 CGAGTGAGTT CCACGGGCCA GAGGGTTATC TGGATCCTGC GGTATCCGGC CAATTGGATG
    12481 TTGGGGAGAA AACGCACGAC TGAGGTGGGG TCCCCGACCA CCACACGCGC CGTATACGGA
    12541 CCTTCCTTCA GAAAACGGAA CATCACATCT CGCATTTGAT GGTAGGGTAA AACGGACCCA
    12601 TCCTATCCAG AAACGCATGC AGGGCATAGA CGTGCGGATA CCGCGTGTGT TTCAGTAAAC
    12661 CATTGCAAAG CATGGGATAG ATCTGGGGCT CAAATAACTG TGGGTTTAAA CCTTCTCGGA
    12721 CGGACGCCGG TGCAAACGCC AAGACGTGAT AAACCGAATG GGTCGTTGTA GGGAGCCACC
    12781 AGCGTTTGTA ACGCGTTTCG TAGGTGATCT GCGTCACCGT GACACCCAAA GCCACAGCAT
    12841 CATCAGCAAG CGAAGGACGT AAAGTGATTT GCTGCCAGGT TTTCTCACCA GTGTGATGGT
    12901 GTGTCTCACG TTCACCCACC ACCCAGTCAA AGAACTCTCC AAGGGACTCA AAGAAACCAA
    12961 TCATCCGTAA AGTCCCTTAA CCTTGGTAGT ATTTCATCGT CAGCGCCCGC GCCACGATGT
    13021 ACATTTGAAC ACCCGTCCGC ACGGCCGCAA TCACCGAAGC GTTCTTGGTC TTCACTGCCC
    13081 CCTTGACGAC CTGTTCTGCT AAATCCTTGG TTTTCAGAAG TTCCGGATTG GACATTCGTG
    13141 AAGCCATATA CAACGCACGC AGTTTCGCTA ACAGCGGCAT TAGTCCACCA CCAGCGTTGT
    13201 AAAGCGCCCG ATCGGACGTG ATCGTGGCGA AGGCAAACAA AAGTGTTTCG TCCACGAGTT
    13261 CCGTGATAAA CTCGTGTTTA GGTACCAAAC GATTCTTGGA CATCCACGCA AGCGTCTCGA
    13321 CCAAAAGCTT CGGATTCATC GTGTGCATGG CGTCAGCGAT GACGTCCACG AGTTCGTCGC
    13381 GGATAAACGA TTTTTCGTCA TCCATGATTT CGTGGATGTA TCGAATGTAC GGCGTGAACT
    13441 GTTTGGTTTG ATCTTGGACG ATCACCGACC CATCCACTTC CCGTACTGAC TTAGTCGTGT
    13501 GGATTTTGAT ACCCTTGTCA TGAAGGTCAT GGAAGATCTT ACCGATCGAC TTCATGAGCT
    13561 CTTTGAGCCG GTTTTGAATA TCCTGAACAG CCGCGATCAC ACCCTGGTCG CTGTTCATCA
    13621 GGGTTAGGGC TTTGTAGTGC ACGCTACGCG TGGAGACCAT GTCTTCGGCA CGGCGCTCGA
    13681 GTAGATCATG CCAGCTCTTG GACGTCTTGA TTAGGAACTT ACGTGACATC GCAGCCAACG
    13741 TCGCTTGTGC CAAACCCTCG TCGGCGGGGT AAGGATACCA CCGGTAGAGT AAGCTACCGA
    13801 GGAGCTTGTA CTCCATGATC TGCATTGCAA GCTTCGCTCC TTCGGCCTTG AGCTTCGGAG
    13861 GTAAGTTGGA AGTAAAGATC CGATGGATAG CCCAGATACA CGAAAGGTTG AAGACGTCGT
    13921 TAGCACGAAT CCAGGTCTGG TCATGCGGTA GGCGCTTAAT GCCTTCCTCA ACGTAGAGGT
    13981 CGTCGATATC GAGTACTTCA GCAAACCACC GATTCTGGTC GGTGGTGCGA AAGCGCATCG
    14041 GGTGAACACC CGTGAGCTGA CCACCGAAGA ACGCAATATG TTCTTCACTG CGGTTGACGA
    14101 TGAACTGCTC GAACTCTCGC AGTCGCTGGA CGAACTTAGC GTCCGCGACG AAATCCGGTG
    14161 CAGAATCGTC GAAGATAGAT TTGAAGGTTT CCACGGAAGA GACTCCGGTG GCTAAGGGAA
    14221 GGGCTATAGG ATCAGGAAAC CTTCCGAACC TTCGATTCAT AACCTCCCCG TCAGTGAGTA
    14281 GTTTTGTACT CACCTCCACT CCTCCGTCAG TCTGAAATGG GCTGTTTGTG GGTTTTCTAG
    14341 TCTTGTGTAA AAAACTAAAT ATTTGACTAG AATCCTACGG CAGAATTTTT ATAAAGTACC
    14401 CGTAAGGGTA CTATTACTTT AAGCTTGACA AGTGGGTTTT TGAGAGAGGG TCGTAAAACG
    14461 ACCCGACCGA AAGAAAAATC CAAACAAAAA ATGACTAAAA GACCCACCCT CCAGAGGGTG
    14521 GGTCTTTGTG CAGTTTACCC GATTGGAGTT TTAGAAATAC GGAAGATGGA GTAGGAAGTG
    14581 ATGGAAGAGT AGTTTACGAC GAAGTACGGT TTAGGACCTC CCTTCGTCGT AATGGTTTTC
    14641 TCCTATCCAC TCAATGGATC TACGAACGTT CTCACTCTGA AACACGTTAA GCGGTCGCGC
    14701 CGCAGGTTAA GAAATAGCCT AAGACGTCGC ACCAGAGCCG TAGAGAGGCG CGCAGGGTCT
    14761 AAGAGTCACC GTCTTATCCT TGAACCTTAC GAAGCGCGTA GAGGGCTTTA TAGAGGGTTT
    14821 CAAGATCGAC AAAAATGTGA AGGTAAGTTG AATTTTCAAC GGAAGACACT ACCTACCTTA
    14881 TGATCCTTAA CCACCGTTTG GAGCACCGAT GAAGACGGCA GTGACTACGA CGCCCACCCC
    14941 TTCGGTGGTC GTGATCGCAG GGCGTTCGAC CGAAGCGCGT TTGGCTGCGC TGACTGTCCG
    15001 CCCGAAAATG TTCTTTGCGA GTGATGAAAT CATTTCGCAA GAAACTCAGC AGATGGAAGA
    15061 AGCGAGTGTT GCTCAGGCGC AATCGGCTCA CGACGAGCGC TTACGGCGAT TGGCTAACCC
    15121 CATGACGCAA ACCGGTCAAG CCAAACTCTT TGTTTTGGAA CCCGAGCGGT TGGCCGTCAG
    15181 TGACCCGGAC GCACATAGCG CCTTGAGAGC ACTGGTGAAT TCCCAGTTAA TAAAGGACTC
    15241 CGAACGTACG GCCGTGGCAC TACTGCCGCC AGAGAACGGT TACAGTGCGG CCGGTCAAGC
    15301 CACCGCCGAC TTGATCGAAT CAACGGTGCT GCCGGGGAAT CGTTACCAGA CGATTGACAG
    15361 TGTGGAAGAT TTAGAGAGCT GGGTGGATAA CCACTGAAAC GCGCATAAAA CCCACATCGT
    15421 CCCTAGCCCT TTAAAGGGCT AGGGACGTAT GCCGCCGAGA AGGCAAAACG GTGGATTGAA
    15481 ATTAGTTTCA CCGCTATATC ATTGTCATGT CAGCGGCTGC GATCAAGTTC AGGTACGCTG
    15541 ACTTTCCCGA ACCTAGTTTC GTCAGGGAAC CAGACTCAAT CTGACGTAAA GTCAGACTAC
    15601 GTTACTCAAG AAATAGGTAT CTTCAGATAC CTCCTCAGTC TGAAGCTCTA CGGTATTACG
    15661 TTAAACAGCT TTATGGGTTT AAGGCAGTGC GTAATGCGTC AAACCTTGGG ATAACTTTGT
    15721 CGAGAGGACT GTGGGGTAAC GCCCCACTGT CACTGAAGGC CCGTAAGGGC GTTGTAAAGG
    15781 TATTTCACCA TGACGGTATT TGTCTTGGAC AAACGTAAAC GGCCGCTGAT GCCGTGTAGT
    15841 AACAAACGAG CTCGTTTACT GTTAGAGCGT GGGCGCGCTG TTGTCCACCG CTTTAAGCCC
    15901 TTTACCATTC GGCTGAAAGA CCGTATTCAG GGCGACTGCG TATTTCAACC TATCATGCTG
    15961 GGTATAGACC CGGGTTCAAA GACCACGGGT CTAGCCCTCA CACGCCGTGA CGGTGAGGAC
    16021 GCCGTACTGG TGTTTGGTGT TGAGTTACAG CACCGGGGGT TGGCTATACG GGCCAAGCTT
    16081 TTAAGGCGCA GTGCTTACCG CCGTAATCGG CGCTCCCGTA AGACCCGCTA TCGCCCTGCC
    16141 CGTTTTAAAA ACCGTACGAA ACCAAAAGGG TGGTTACCCC CCCTCTCTTC GACATCGAGT
    16201 AGAATCAACG TTGACATGGG CGGGTCGCTT TCGACGCTTA GCACCAGTGA CCGCTTTGGC
    16261 TTATGAAGCT GTGGAATTCG ACACACAGCG TTTACGTAAT CCTGAGGTCT CTGGCATACA
    16321 GTACCAGCAA GGCACGTTGC AAGGGTATAC CGTCCGTGCC TACGTACTTC AGAAGTGGGA
    16381 TTACGCCTGT GCGTACTGTG GATCCAAAGA CCGTCTGACA CTTGATCACG TTATCCCTCG
    16441 CTCTCGACAC GGGAGTGACG CGGTGACAAA CCTGGTCTGT GCTTGTTACG GCTGTAATCA
    16501 ACGTAAGGGC AACCGTCGGG TGCAAGAGTT TTTAGCAAAG AAACCCACGG TACTAAAACG
    16561 TGTCCTCGAA CAACTGAAAA AGCCCTTACG AGACGCTAGT GCGGTGATTA GTACGCGCCC
    16621 CGCGTTACAT AAGGCGTTAG GGGAGGTAGG ATTGCCACTC ACTGTTGGTA CTGGGGCGGA
    16681 AACCAGCTAC ATTAGACACC GATTGAAACT CCCTAAGAGT CATGTCGTGG ACGCTGCTTG
    16741 TGTGGCGCTA ACAGGAACCC TTAAAGGAGA ATGGTTTAAA CCATTACTTG TCGTTTGTGC
    16801 TGGTACGGGA CGTTACCAAC GTGTCAGAAC AGATCGCTTC GGATTTCCTA AAGCGCACAG
    16861 AGTTCGCGTC AAACGGCCAT TCGGATTTCA AACAGGTGAC CTGGTGCGTT ATGGGAAAGT
    16921 TATTGGTAGG ACAGCTGTAA GAATGACGGG TTTTTTCAGT TTCCAACACA AACATCAAAA
    16981 CTTTAACGTA AAATGGTCGA AACTAACACT GGTGCAGAGA AGTGACGGCT ATCTCTATTG
    17041 TTGAACTCTG TTCCCAGACG GTAGCGGTCC TGAACTACTT CGTTTGAAAA AACGTTGACG
    17101 CGTTTATGGT GCAGGTAGGG ATAGGGTCGT CCGACCGAGT CACACCCCTC TCGGAAGGCG
    17161 TCACCCGCCC TACCTGCACC GCCATTCAAA ACAAGAAAAA TCCAACCTCA CTCCACAAGG
    17221 AATTTCCACT CATGGGTATC GTTCAGCAAG TTTTTCTGTT CTTCCGCAGC CTCGGTGTGA
    17281 TGTTCGGTAT GAACGACAAC GATCGCGAAG TCACTCCGGA CCCCAAGCAC GTTGACGGCG
    17341 AATATCGCCG ACTGGTCGTG GCGCCTGTGA TTTTTCAATC CCTGGTCGGA CAGACTGTGA
    17401 AATGCGATCC GGATTTCGAA CGCATGCTCC CCACACGTGA AGGGGAATAC ATCGTACGGT
    17461 TTTGTGTGGA CGGTGACGTC TTGAAGGGAA ATGTTTACTC CCTCGAACGC TACAAGGGAG
    17521 GTTTGTTTAC CCCGGCTTAC AACCCGACAT GGCAAAGCGA CCACATCGTG GACTTTCACC
    17581 TGGACGTTTC TTACGATCCG GACAGCGGGT TGTCACAGAA AATGACCCCC ATCACCAACG
    17641 TACTGTCAGT GGCTTCTGAT CTTTCCTACA ACCGCTTTTC CCCGTGCCGG AGTTATCAAC
    17701 TTACCCTTAC CCCAGACGAA CTAGTTTCGT TTGGTCGTTG CACCATCCGC GCTCACAAAG
    17761 GAGTACACTG TCATGTTATT GCGTAACGTG TTGATCTGGG CCACCATTGC AGTGGCGCTG
    17821 GTGGGTTGTA GCAAAACCCA ATACCAACCG GACGGCGATA CGTCCAACAA AGCCTTGGTG
    17881 GAAATGGCTC GTCAGGCTGA TGCCGAGAAC GCTCCGCCGG TAACGGCCGA TCCGTTCACT
    17941 CCGCCGTTCG CCGATGTGGC TCTGGAGCAA TACCTGGTGG GTGTCTCCAC TCGGATTCCT
    18001 GCCGATGGTC AGGACTACGT CAGGAGCTAC AACGACTTCA TGAAGCAAGA AGCCGCCAAT
    18061 CCGTATCAGG CGACGGGGTT GTCACAGTCC ACGGGGTACC CGCTGTACCC AGTACGGTGC
    18121 GAGAGCTACA ACAAGGAGAT GGCCTGCGTG GATAGCAGTG ACAACACCGT ACCTCAGGCC
    18181 GAACTCGTGG ACAGCACGGT ACTAATCAAG AACCGGGACG CCATCGCCAA CCCCAACATC
    18241 GAGTGCGGGG ACATCATCTG CGTGGACGTC ACCAACCGCC AAGTCGTGGG ACATGCCTCG
    18301 TTCGCAATCC TGGCGTGGCG GGCGGATCAC TGTCAGTCCG TCCCCAATGC TCCGTACCAG
    18361 TGTCCGTCGA TCAAACCCTT CCAGGGTCAG TAACACCATA ACACCTACCA AAACCAAGGG
    18421 GTCAAAAGAA TGAAAGAGTA TCTCGCCATC GCAGTCAGTC CCAAACACAA TCACTCAGCA
    18481 CATCGCGATG GTTTTATCCA TACGACGATC GCGGTACTGC GTGAAGATTC CGGAATCAAC
    18541 AACGTCACAG CTGTGACGGA GTTCTTACCG AAAGGTGAGT TCGGTATCAC CATTACCTGG
    18601 GACGCTGTGG TGGAGATTCG CTCTCCGCTG TCGCAAGAAA TACAGTCGTA CAAGCCGTCG
    18661 GTGAAACTCC ACGCTGAACA TTTCGACTTT CGAACCCACC AGATCTTGAT GGGGTTGAGG
    18721 GCCGAAGCGA TCTCTGATAC CTACAACCAA ATCCTCCGGG ATATGGTGAA GAACGTCAGT
    18781 AACGTGCGCC AGGGTGATAA GTTCACGCCG GAGCACGTGG CGGATTGGTT GGAGAGTGTG
    18841 CGATTGGCGT TACCGTCACC GATTTTGGTC TGACAGCATA AAGCCTCTAC CCGTCCACGT
    18901 GGACGGGTAG AGGTACTTTC TTTTTTTCTT TGTACAACGT CGGAATTAGT TGTTCCCGCC
    18961 CATGATCGAA CGAAGACTTC TTTCTTTTGA CCTCGGGTCG CTAAGTAGCA AGACCTTCGT
    19021 CCAACGTTCA CGGATCATGT CTTTGTACTG CTGATTCGCG TCAGCATACG AGTCCACAAT
    19081 TTCCCGGTAG CGACCCAGTT CCATACCTCC GACCAGTTGC CCCATACCTG TTTTGATCAC
    19141 GGCGTTGGTG TAGATGTACG CTTTGACCGC CAGCTCAACG AGTTCGCAAA AGACCGGGTA
    19201 GGACATGGCG GGAAGTTCAG AGAATTCGTT GTCGTATTCT AAGAAACACC GAAGATACGC
    19261 TGCCCGGGGG AGGGAGAGAT AATCGCTCAC CAATACCGTG TTCTCAGCGA TCAGTCGGAT
    19321 ATACGCGGTG GAGACAATCG GAATACCTTG CTGTGCCGCT ACCATCCCTT GTGCTGCTTC
    19381 TAGGATCTGA GAGTACCCTT CCACACCCAT GTACGAGGTG TTGAACATGG TGGATTGACC
    19441 GATGGTAATC GACAAGACCT TGGAGATACT GCGATTCTGC GTCAAGGTTT TGGGGATACG
    19501 GTAGATGATC TTGTAAGGTG CAATCTGCTC AGGGATCACC GCATTCAGCG GGAGTTCTAC
    19561 CTGCGTACCA CCCAAGAGAT TACAGTCCAC CATCACTCGA GCACCGACCA CTTTCTCCCG
    19621 GATCATCGTA TCCAGAGACA CCGGTAATGG GGTGCGTCCG AATTCTTTTT GCAGGAATAC
    19681 TTCATTCAGG ATCTCCACCG GAATGGAGAA CCGAACCTCT TGAATTGCTT TCTGGATCGC
    19741 GCCCATAACC GAAGTACCTA AAGTGGGAGT CATAGGGTAG GTCGCTCAGT CTTGCTCCAA
    19801 ACAACTAAGT TTCAGACCCT AATTATCCTC GTGAGGCCCT CTGGGGATGC CTCATCGTTT
    19861 GAACAACCGT CTGTCTGGGA GGCGCAATCG TGTCCGTGAA ATCACCATTG GGTGTAAACT
    19921 ACGGGTGGCT TGTCACCCAG GACCATTATT TCGCTCCACG CGATATAACG GGAGAAGCAC
    19981 GTATCACGTT AGCGATCGCT GCCGTACTGG CCGATCCTGA ATTGCGTAAG ATCGAATCGG
    20041 TGTTGAAACA CCGTGTGGTT CTGGCGGTAG ACGTGGGTCG TTTCACGCTC CACATTAGGA
    20101 TCTACGACCA TCATGCTGTC AGTAAGAAAG CCGATCGGTT GGTATCGCGT TCGGGGACGG
    20161 CTGATCCGGC CACATATTTG GTCTTTACCC CACAAGGTGG TTTAGAAGCG GCTAGTGGTG
    20221 ATCTTCTGGA TAACGCTAAG ACCCATGTCC CGCTCTACTA TGCTGTCCGG CGTCTAAGTC
    20281 CTCCCCGTCA ACAAACTCTC GATGCTTTGC AAGTCCAGTT GACTCAGCAA GGTAGTCTCC
    20341 CCCTCCCTCT TTCCCGGATA GCTTAAACGC TACCCACGTC TTTCCAACGG AGCAATAGCA
    20401 TGAATCAAGA AACACCACCC AAAGGCACCG TTCGTATCTT TGGAGCTGGC GGCGGGGGTA
    20461 TTAACGTCGC GGGAAGCTGG AATGGTTTGT CTGGGAAGAC GCTTCCCGGT GGCGCGTCGT
    20521 GCCAGGTAGT GTATGTTGAT ACGTCGCGTT CGAATCTCCC CGATGATATC AACCAGGACG
    20581 ATCTATATAT CCTGGACAAG GTCGATGGTT CGGGTAAGGT ACGTGCCGAA AACCATGTCG
    20641 AGATCTCCAG GAATATTCGC CAGATCGTTC AACAGTTCGA ACCAGGTGAC CTCAACATCG
    20701 TTTGCTTCAC GGCTTCAGGT GGTAGCGGTT CGGTACTGGC GCCTTTGATC TTGAGCGAGA
    20761 TGATCGAACG CAAGGTCCCG GTGGTTGGTG TGGTGATCGG TTCGGAAGAA TCCAATATCA
    20821 CCTGCCGCAA CACGATCAAT ACGTTGAAGA GTCTGGAGTC GATTGCCAAG CGTAAGGGTG
    20881 TGCCGGTGGT GATTGCGTAC TACCACAACG CGCCGGACGT CAAGCGTTCC TCGGTCGATA
    20941 TCGAGTGTCG CTATGCCCTG GCCACGCTCT CGATCCTGGC TTCGCGTCAG AACCGCGAAC
    21001 TCGATACGAT GGATCTGGCG AATTTCCTGA ACTTCTCCAA GGTCACGTCG GTGGAACCGC
    21061 AGCTCGCGTT GCTGCACATC TACAATACCC CTGAGGACGT CAACCAGGCC ACCAACCCTG
    21121 TGGCTATTGC CTCCCTGCTG AAGGATCCCG ACCAGGCCTC CCATAGCCTG ACTCCGGAAT
    21181 ACGCCACGGT GGGTTACCCC CGCGAGATCA CTGAGAATTT CGACCAGCTA CATTACGTGA
    21241 TCACATTGGA TGGTGTCCAG ACGATTTACG AGAAGCTCAC CCACCGGATG GATGAACTGG
    21301 CTAAAGCAGC GGCGTCGCGC GTTCAGCATG ACAGTATCGT CTCTAAGGAC GACACGATCA
    21361 CTGAAGACGG GTTGATCCTG TAAAACCCTC TTATAAAGAC AGGGCCTTTG GAAGGCCCTG
    21421 TCTTTATGCT TTTTCTCTTA CACCACAGGT TCGAATTATG AATGATCATT TCGTGTGTGA
    21481 TACTTGCGAC CATGTGGATG CTCTTGAGCT CGCCTACCCG CAAGGTATTC CACCAGGAGG
    21541 TAAGCTACAA TGTACAGTCT GTCAGACGGG GCAATGGCAC CGGCTCTTCA CGTACCGAGT
    21601 CTACGATCCT CAGAAGGATT TGGTGTTGAA TCGAACCACC GGAATCGGTC TCGACTGAAA
    21661 TTACTTACTT GGCTTCATCC TAACGCATTT CTGAGTGCGG AAGACCAGCA GGTGTTGGAA
    21721 CGATTACGCG TGAATGGTCA TTGGCTCTTT GCCAGCTTGG TGGGTCACCT GAGCTTTCAC
    21781 CTCGTGGATC CTTTGGGTGG TCGCCTCCAA CGCATGAAGG AAGTAGATGG GTTGATGTTC
    21841 TACCTCCAAG ATGCACTCCA GGAGGAACTC GTCAATGGAT GTTTGGCTGA AGGTCAAGAC
    21901 GATGACGTGG TGGGCTGGTA CGACGCCCTC GTAGAGGAAG AACTTCCCAA ACTGGTTCCC
    21961 GTATGTGAAC GTATCGTCTA CGCGGTTCTG GACGTGTTAG CTGGGTTCAA TCCTCCAAAC
    22021 GATCGTCAAG GACTACAACT GGATCGTTGT ATCGACGGTT ATTCTCTTGC TGGCGATTAC
    22081 GGCGGCTACC TCCACTTCGA TTTAGACGAT CATGAAATTC ATTCTACCCT TTGACGTCAA
    22141 CCAGATCTTC TCACTAGAAG ACCGTTCGCT ACTCCAGACG ATGTGTCTAA CGGTTGAAGA
    22201 CCTGTTGAAC CAGGCTTTAA CGCGATACGC CGTTTATGCG GAAGCCGAGT TCTGTGACAA
    22261 ATACGAAGTG ACGATTGATG ATCTGGTGGA ATTGATAGCC GGATTAGGGT TAGATACTGA
    22321 GCAGACGGGG TTGGTGGAGG TTAAACTGGC CGAGAACGCC GATCGGTTGG TTGAGTTGAT
    22381 AGATCTTTCC GCTGGGGTCT TACACCGTGG TCTGCAGAAC ATCCCGCAAC AACTGGCTCA
    22441 GATTCGTGAA GAAGAGTACT ACCATTTCGA AGTGACGAAG CTCAATGAGC GAGGTCGTTT
    22501 CGTGGAAGTG TCCTCGTCGA CCACCGGAGG GTGGAGTTAC GCTCCGAATT TCATGACCGA
    22561 TACCAGTCTT TGATTACCCA GGGGTTGTCT AGCCCCTGGG TAATATGCTG CCTAAAGAGC
    22621 GCTGTAAACG GCGCGTGTTA TCCCCTACAC CTACCCCTAA TCTTAAGTAC GGTAAAAGCC
    22681 GTAGAGAGCC TCCTGGTGCG TTAGAGAGGC ATACGACCTT TTGAGGTCTC CCGTCAATCG
    22741 ACCGAAAATG GACAGACGTA ATGAAATATC TTCCGACAGG TACCACACTC GTACTTCCAG
    22801 GCGTCAATCT CGTGTTGGAT TTTTTAGATC GCGCCGAGCA ATTCGCTGAA GGGGAGGGAT
    22861 GTGAGGTCTT CAAGGAAGCT TTGGGATACA AACCCAAAGT GAAAGGAACT TACCTAGGGA
    22921 TCAACCGAAA CAGCGTCGTA GATCTTGCCG TAGCGATCTA TCGCGATCTC CTGCGTTCAA
    22981 CGTCACAATG GGCGCAATGC GCCGGGACCA CAGAATGTAC GGATGAACAG ATTCATCGGT
    23041 TGGTGAAAGA CTGGGGACGC AATGTCAGTT CGCATCAAGA GGCTGAATTC TGGGACGCGG
    23101 TCGTCAAAGA TCTTTGGGAA ACGATTCACG ATTGGGTCGT GTCGTTTGAT ACCAACGAAC
    23161 CGGGCTGGTT CGTGTGGTAC GTCAAACGGT TAGGGATGGA TATAGTCGTG GAAAAAGGTC
    23221 CCGATTTTCG CATTCTAGAT TGGGAACGCC GTATGCGCGC TGGCTATGAT GCGCAAAAAG
    23281 CTTTGGAGGA AGGTGAGACG CTACCGTCCA ATGTTTGGCT TCCCGACGAC GAAGCACGTC
    23341 GATTTATTGA GTTACTGGGT AGTCAACGTC TTCACGCCAC GGCAGGTGAG AAAAACCACG
    23401 ACAGACCACA GGTGGAATCG TCAGTCAAAC CACATCGCCG GAAACGGACA CCACTGTTAT
    23461 GAACCGCACC GCCAGACATG CCTTAATTGG CCTGCGGAAT CTGCAAGACC TTGTACGTGC
    23521 TGCGATCGCC GAACGCGCTG GCGTGGTGGC GGAAATCATG GACGTCAACG GCGTACTGGA
    23581 TGCCTTGTTA GAAGAGTACT TTTACGGCGG GTCGTTTCGA GATGACTTTG GAACTACCCT
    23641 GGAACCCTTA GGTCTCAGTA CCATGCTGGT GCAGCATATA CGCCACAGCA TTCTTACCTC
    23701 GTTGGCCGTA CAGGTTCGCC AGGGGTTCGG AGAAATCTGG CCCGGTAGGC AATACAGCTT
    23761 CCAACGTTTG CCTAATGGGG ATGCGTTGAT CACAGAAATT CAGCCTGAAC GACTCTATCA
    23821 CAAACCCGTC ACTACAGGGG GTTAAATGCG CGTTGTCCTT TCCGTGGGTC AATTTCTTAC
    23881 CCCCGACAGC TGGACTCAAC GATTTTTCTC CCGAACCGGT TTGACGGAAG AAGATATCAT
    23941 CCGAGCCGCC TTTGGTCACG CCATGGTGTC GTGTACCACC GGTCCGGTTT ACTGTCCTGA
    24001 ACGTCTTGAT ATTTTTACAC AGATGCATCG TCTTCTGACC GAACGATCCC GTTATCCTGA
    24061 TGAAGTAGCG ACCGCCAGTA ATGTCCATTT TCTCCTTGAC TTGGTAGGGC GCACCAGTTT
    24121 CCAGCTAGCT GATGTGTTGT TACGACAACT CGGACGCCTA CCAGCTGGTC TCAGGATTCT
    24181 CCAGTTCACG GGGCGAGACC TTGTGTTAAC CTTTTCCGGA CAGTAACGTC ATGTATCTCA
    24241 TTCTTAAACC CGCTCTCTTA GCGGATGAAT TCGCCGATCG CACAGAAATG TTGGAAGACA
    24301 TGTATGTCGA CTATCCGGAG CTGATTCGCC TGACCCTCAA GTTCTGGAAT CTGATGGAAG
    24361 ACGTCGGTCG AGAACGTGAG GTATTTTTAG CTGCAGTGGG TGGGTATCTC GGCCAACGCG
    24421 TAGCGGCTCG GTGTAAAAGT TTCGATGAAT TTATCGAGTA TACTCAAGTC CTCTCCCAGT
    24481 GTCTACTGGA ATTGTTCGAA AGTCTCAAGG GACAACTGTC GCCGTTAAAT GAGGTATTTA
    24541 CCGATGTCCC CATCTACTAC CTCTCCCGTA TGTTCGGTAA CGACCTCTTA CTACGCGTCG
    24601 AACCCACAAA CCCCACAGGC GCCTTGCATG AAATCTTTCG GTAGTTTCCA GCTGGTGGTT
    24661 CCAGCACACG AGGTGGTTCA GGAACAATCT CCCACGGAGA CGTTTCTGGC GACTCTCGGG
    24721 CTGTCCACCA AGGAACTGTT GGAGATGTTC CTGCGGACCT GGGTGCAGTT CAAGGGTCCG
    24781 AACCGTTATC CGGACTTCGT GGAAGACGGT TCGTCTCAAC GCTCCCATTA CCGCATGTCA
    24841 GCTCATTTGC TGGTCATGGA CATTTTGTTT GATGTCTTGG AACGCCGTCA CGAGTCGGGT
    24901 ATCTCACCAG CGTTAGCCGC AAGAGACCGT AGAGACGCAG AACGAGTGAT GATGTCTTTG
    24961 TGGGCATCGT TGTCCGACTA CGTTTTCCGT TTGTTGGAGG ACCTCGGACT CTCCGAAGAA
    25021 CAAATCGGTC AATTACGTTT TGAACGTTGG ACGGGAGATG ACATTATCGT GTCCGTTCCT
    25081 TGGATACCCC ATCGGAGTTG AACGATGACC ACAGCACGCC TTGTACGACA CACTCTCGTG
    25141 TTAGGTTTAG GACAGGTTCG CCACGACTAC AGTGTGGAGG AACTGGCGAC ACTGTTTGCC
    25201 CAGACCTATT CTATCACGGT GGTTATGACG GTCTTGCTTG AACTCCTCCT AAAAACTCAA
    25261 GCGAGGGAGT TCCAACCAGC GGAAGTGGTT CAACACGTGG AAGCGGTGAT TATCGACGAC
    25321 CTCCTGTTAG CGGGTGAGCC GCGGGACGCG TTTCAAGGGT CGATGATGAC AGACGTCGTC
    25381 TTCAGCTTGT ACGAGCATCT GAGGCAATCC GCCTGGCCGT TGATTAACGC CCACCCGGTA
    25441 TCGTTGATGG GAGCGACGTT ACAGCGTGTA GGGTATGACA GTCTGGAAAT CTCCATTCCA
    25501 GTTTTGGAGC TCTACGATGG GTCCTAAAAT CCTCGTGCTT TCTGGTCGCG TGGCGATGGA
    25561 GCGTTCCAAG CGTTTGATGG CTGGCATGAT AAACGCCTCT CCGAACCTTC ACGGGTTCGG
    25621 AGAGGCTGTG GTCAATCTTT TATCTTTGGA TTCCAACGAG AGTTCCCGAC AAGCGGATAT
    25681 TCTCCAACCC TATCTCAAAC AGTTCGTTCT ACGGGATGGT CAGTACAAAG CTGATCCGGG
    25741 GTTTGATGAA CGCGTGATGT TTGAAGCGGT AACCTTCGCG GCAAAAATGT TCAAGATGGA
    25801 TTGGTTACAG CAAGTAAGAC CGTTAAACCC CTCCGACTAC CGTTTCGAAC GTTGGTCAGG
    25861 GGACGACCTG GTCTTGAGTA GGCGCTAGTA TGTGACCTAC CTTTTATCCA CCTAGGAGCC
    25921 ACCTCATGCT GGATCAGTCG CAAATCGTGC TTTCTAGCAC GGTATCTTTC GACCTTTACC
    25981 CGGCTCACCT ATTAGGGACG AGCATCAAGA ACGCCAAAGT CCTCGGCTTG GTCGACGCCG
    26041 CGACGGCCCA AGCGTTGGGT TTTGATGCAC CGGCGGTTCA TGCTCAGGTC TTTGTGACGC
    26101 TCCCGCCGGG CACCCCCAAC GGTTACGACA AGTATTTCTA TATCCACCTG AAACTCTCTT
    26161 CTGGCCAACG CTCGTTCATC GGCCTACCGT GGATCAAAGA TGAAACGTAT GTGGTGGAGA
    26221 TGATCCGTAC GGTCGCGTTC TACGTCGAAA ACATCTCCCC CGATCAACAG AATCTCGCCG
    26281 TGCAGGCGTT ATCTGCCATT GGGTTAAAGG TTTCTAAGAC CGAAATCGTT AGCGGTTAAA
    26341 GGCCGTAAGA TGTTTTTTGT TATCGAATGC GTGCTATGTT GTAGACGACG CGGGCGGGCG
    26401 TTGTCTACTA GCCGTCGGCA TGGTTCTCGA TTTCCCAGCC GAGGGCGCTG GTCAGGTCTT
    26461 AAAACCTGGC TTGTCGTTGT GCGCTTTCAC CAGCGCAGCC TGAGAGGCGG GCCCGGTGGG
    26521 CCCGCCTCTC ACTTTATGCT GTCGATTGGG TCCGGTAGGA TTTTACTAAG ACGCCTAATG
    26581 AGATAGAACC CACGGGGAAC CTACCATGCA TCATTTTGTC CGCCCGACGG AAACGTATAC
    26641 CCGTAAAGTG AATTTAAAGC GTACGTATCT GGAAGACGCT AGTCTTTATC TTTCTAAGAT
    26701 GCGAGGTTTG CCTATTGACG AAGCTCGAGC TTTTGTGTTG TCACAAGTCG GTAAAGGTAA
    26761 ACCTCACGCG TTGCACGACC CCGAGACGAT GGTGTTGGTT CGCCAGTCCA ACGGGGATCG
    26821 TGAACAAAAG ACCATGTCTT TCAGTGAGTT CTTAAGTTCC GTGTATCGAG GCAAACAAGC
    26881 GCTGTCACCT TCGATGACTG CTTACCTGCC CCCCGAACAG AAGAAATCCT TGCTGGCTGT
    26941 CTATATTGAC AAGAATCTCG AACGACGTAA AGTCGCTAAA GCCGAGATGT TTGCTGCTAA
    27001 GATGGCGGGT GACGAAGTTC TTGCGCGTAT TGGTAATTCC AAGCAAACGA CGTTCAAGCT
    27061 CAAGAACAAT TCATTGTCGG GTGCTCACAG TTCACCTTAC ACCATCCTTT GGAATAAGTC
    27121 TAGTCATTCG ACGTTGACTT CCGGGTGTCG AGTAGCAACG TCGTACGGTA ATACGAACAA
    27181 TGAAAAATTC TTGATGGGTA ACCGTCACTA TTGGTGTCCG GACATCGCCC GTAACAACAT
    27241 CATTTCGATC GTTAACCATT CTGATTACGA TACCATCAAA GTCGTCATGA AGACGTTTGG
    27301 GTTACGACCA CCGACACTTG AGGAACTCGA CACCGCACTT CATCGTTGTT GCGACTTTTA
    27361 TTGGCGCGAC ACGAAAGAAT TTACTAAGTT GATGGATTTG CTGGGTAAAC TTAACGACTT
    27421 AGAACGGTCG GCTTTCCTCT ACACGTCAGA CCTGTACCAC CTCAAACTCT GTAATCCGGA
    27481 ATTTGTTCGC ACGTTCCTGA AGCGCCTCTC AACTCACGAC TTAGCTCCAC TTCCTGTGGA
    27541 CGTCGCTAAA GAGTGGATCG GGAAAATGGA CAGCAACCTG GAAGCTTTAG TATTCATGCT
    27601 TTGCTCTCAG GAATTGGCTG GTGGTACGTT AAAGGATGCA AACGGAGATA AATCCAACGT
    27661 ACCCTTGAGT GAGGCACGAC CGGAGTCCTA CGGTCGTATT GGTGCGACGG CTAAATCGGT
    27721 GATCGAAACC CTCAACCACT ACGAGTCGTT TATCAAATGT TTCTGGGTGA CGGAGAATCT
    27781 ACCCGCGTCG ATTTTCAAGA CACCGGAGAT CGTTCGGCGT TGTGCCATTA CGTCTGATAC
    27841 GGACTCCACG ATCTTTACCG TCCAACATTG GACGACGTGG TATCGAGGTC AGTTGGATTT
    27901 CACCAAAGAA TCTGAAGATA TTGCCACCGT GATGTTTTAT CTCGCTGGTC AGTTGATCAG
    27961 GCATATACTC TCCACGACTT CAGCCGCGAT GGGCGTGTCT TCCCAATACG TCAAAAAGCT
    28021 GTCCATGAAA AACGAGTATT ATTTCCCAGT CTTTGGATTG ACGTCACGTG CCAAGCACTA
    28081 TTACGCCTAT CGCGCCGCCC AAGAAGGCAA CGTATTGAAG GAACTGGAGC TAGAGATCAA
    28141 AGGCGTGGCG CTACGGAACT CCAACGTCCC ACCCGAGATC ACGGAGAAAG CCCATAATCT
    28201 CATTAAGTAC GTGATGGACC AAGTACGCGC CGGTAAACAA ATTAAGACAC TCCAAATCTT
    28261 GAGGTATGTT GCCAAGATCG AACAGGGTAT TCATCAAGGA GTGCTGGACG GATCCTACGG
    28321 TTTGTTATCA AGAATGCAAA TCAAGGGACC AGAAGCTTAT AAGAATCCAG AATCCTCCAA
    28381 TTACCTCCAT TACGACTTGT GGGAATCGGT GTTCGCTGAG ACCTATGGAC ACGCCCCCAC
    28441 ACCGCCTTAC GTGGCCGTGA AAGTTCCCGT GAACCTTGAA CGTAAGACGG ACGTTCAGGC
    28501 GTGGTATGAG AAAATTGGTG GGAGTCCGAT CACCGATCGC CTCAAAGCCT GGTTAGAAAG
    28561 CCACAATAAG ACCACGATGG CTGTGATGAT GTTACCGGAG CAAGTGCTTG CCACGACGGG
    28621 CATACCACGC GAAGTGATTG AAGCAGTGGA TATTCGACCC TTGATCATTC AGACGGTGGA
    28681 GTCTTTTTAT CTAATTCTTG AGTCATTGGG TATCTACCTT AAGAATCGCG ATCAGACTCG
    28741 ATTGGTTTCT GATGACGAGT GGTTACTGGC CGACGATTGG AGCCTTCCTG AACTGGAATG
    28801 TTGAATGGCA TCATACATCC CTACCCCGGC AAGAAACGGG GTAGGGATGT ATGTCGTTTA
    28861 TTGAAAAAAA TTACACACCC ATAACACCCT GGTGAGTAGA GGAGAGAAAC TAAGATGCGG
    28921 ATGACCGTAT CGCTCTCACT ACCACAAGTG CCTTCAGGAG GCCTGCTATG AACGCTGTCA
    28981 ATACCACCAC TTTCGACTCC AGCGCTGACG AAGCCATCGC TCGCTACCTG GAGGCGCGAC
    29041 AGACTCACCT GTTTCATTCG ATCTGGAACA ACGCCAAAGT GCAGGAACTT ACTTACGATG
    29101 ACAACTGGGC CAACGGCACC GGTTACTTCG ACGGGTTGGC TTGCGCCGAA CTGCCGCCGG
    29161 TAAAGGGCCT CGGTAATGTT TACAAATCGG TCGATCCCAA AGGTCGCAAG ATCCTGGTGA
    29221 TCAACGCGTC GCGTACACGA ATCGTTGCCT TCCAACGTTA CTCGAATGAC CGCGATCTGA
    29281 TCGTCTACCA TACCGCTGTG CGCGGAAGGG ATGATCTGTA TCACGGTAAC AGCAACAGCA
    29341 ATAATCGCGA GGTCAGCGGA GAGGCCACCG AGGCCTACCG CCTGATGCAT AACGCCGCAC
    29401 GGTATTGGTT GGCGTAACGG CATAGTACCC AGGTACCCTT GAAAGGGTAC CTGGGTACGC
    29461 TCGTTTTTTT TTTTGTTCTA CAGATACGGT TCGATACCGT ATCGGATCAA CACTTGCACG
    29521 TCTTCGTACA GGTCAGCAGG TAATGCCGTC TTGAGCGTCT TGTTGCCGTC CATGTACCGC
    29581 AACCACCGCC GGATCAAGTT CAAGTATTTC TGATTACGTT CGTTTTCCGT CTTTCGGTTA
    29641 AACTGAACCA AGAACGTAAT CAACGCGAGC CGAGCCAACA TCACTGCCCA CTGAAGCTGT
    29701 GTGGTGTAAG CAAGCTCAGG TAATGCAATC ACGCGATGTA AATCTTCAGC GTAGACCGTA
    29761 GGGATATGGG AGAGTATCGT GTCAAAATCC CACCGCTTAT ACCCCACTTG CGTCAGGAAC
    29821 TTCGTCAATA CTTGATCTAC TTCACTTGAC CAATCCGTGA GATAAAACGG ATGGCGATAA
    29881 GGTTCTCCCA AGAGGGTGGT TCCGAAGAAC TGCCCCGTCA GACGATTGAC AATTGCTAAA
    29941 TCCAACTGTG AATCCAACAT ATTCGGAATC GGGTAAGCTT GGAGGAACTG ACCTACCGAA
    30001 CGCGGGGACT CGTCGATGTC TTTGAACGCA TGGCGCCATG CCAAGTACTG CGTCATCAAC
    30061 ATCGGGATAT TGATCGTCAC TACCGAGACG CCCCCTTCCA CTACGTCCGT TTGTCCGTCC
    30121 GGTACAGGGA GCTTCAGATT GGACATGGGG TGGTAGAGAA AGCGAATGGG TTTGAGGTTT
    30181 TGCCAATCCT TCAGTCCTTC TACCACGTCC CACGGATCGG TGTTGGCGAT CACGACCTCT
    30241 TTGACGTTTG CCCCTAGAAA AGGACCGGGT GTCCACACTT TACCTTTGGA CAAAGCAGAC
    30301 GTCAAGTGGA AGCTTTGCGC TACCAGCAAA GCAACATCAC CCACTTTGTC GTTGTAGGTG
    30361 GCAATGTCCA GTTTTTGAGA GACGGGTATG CTCTGGAGTA GACGTATAAG AAGATGACCT
    30421 CCAGGTAGAT ACCGTGGATT GTCACGCCGA TATTGTTGGA TACGCCTGAC CGACAGCTGG
    30481 AGTCCATCGC GAATACGGCG GAATTCGGGG AATATCATCC CCCCGCCGAT ATCGAGAGGA
    30541 GACTCTTGGA AGAGCTGATA CATTGCAGTT CCCTGTGGCG GTAGGGTGAG GAGAGAGGGT
    30601 CATACTATCC GTAGCTTCCC ACAACGACGT GTGAAAAAAT ACAGCAAAGG GCCTAATGGT
    30661 ATAGAAGACT TTGCACTTCT CGACGACCGG TTACCACTGG GTCGTCGGTA AGACAGGCTA
    30721 TAATGTCGTC ACGTTTTTTC TGGGTTCCAA GAAGGGTACC GGATACTCAG AGGGAGTCCG
    30781 GTACCTACCC GCTCTAAGTA AGAGGTCTAA ACAAATCGTT TTGAAACCCT TACTATCCCT
    30841 CTGACACCAG ACCACTCAAA GTGCGTTCGG TGTTCGCGCG AACATCAACA CTCAACAATC
    30901 GAAGGAAAGT ACTATGCCCG TCAACACTGG CAACAACGGC AACAACGAGT CCGGTAAGCA
    30961 GACTCCGGCT TCCGGCAGCG TGTTCGGCGA CAGCCTGAAC CGCAACACGG GCGCCCAGGG
    31021 CACCCAGTCC CAGGCCAGCG CACCGCGTGG TCGTGGTATC GGTCGTCTGA GCAGCCTGCG
    31081 CACCGGTATG GGTCGTAAGC GTCCAGCGGC CGATCTCGAA GCGATGAAGA CCGGTTTCAT
    31141 CGAGGAGTTC AAGAGCTTCA CGAATGCCTC CGTGATCGCC GAGGCGCAGA ACACCCGCCT
    31201 GATCATGATC GACCGCAACC AGATCGGCAA GAAGGTCGAC CTGCTGGTGG CCGTGCTGCC
    31261 GATCAGCAAG GACGGCCAAA CCCATGCGGC CATCCACACC GTTCTGGTCG AAGACGCCAA
    31321 CGACGACTAC GAGCCCACCA CGTTCCAGGT CGGCGGCAAG CCGTCGCGTT ACACCACCGT
    31381 CGTCGGTGAC GTGTACACCA AGGAACTCTG GGGCCAGATC GTCGATATCG TCTCGCAGCA
    31441 GGCTGGTCTG AAGATCGTCC CGTACGATGC CGGCCACCAG ACTCTGCCGG CCGAGACCGA
    31501 CGTCAAGGAC AAGGATGTGA TCCACAAGGT CGCGTTCTTC GTGTCCGAGG CGCTGACCCG
    31561 TACGGCCATG TCCTCGATCC TGCAGACCAC GGCCGATATC GTGTCGCTGG CGGATCTGGG
    31621 TGACAACACC CAGGCCAGTG CCAAGATCGA CTTCCGTTCC GTGGACGACA AGACCGCTGC
    31681 TGGTCTGCCG ATCCGTACGG ATTTCGCGGT CAAGCTGCAC TACAGCGAGC AGACCCCGCA
    31741 GGGCGTGTCC CAGACCGAGA AGGCATTCGA CCTGGACAGC CAGATCCCGC TGGGCGGTGC
    31801 TGAAGGCTTC ATCGACCTGA CCTACGTCGC TCCGCCGCAG GCGGGTTTCG GTCAGCAGCA
    31861 GGCCACGCAG CACTACTTCG CTCGTGCGAT CCTGACCCGT CTGGACACCG ACCAGGACAT
    31921 CATCACGCCG GAGCTGCAGA TGCTGAGTCT GCTGGGTTCG ACCCTGATCG CTCGCAACCT
    31981 CAACTGGGGT CGCGTGTGGA GCCCGCAGTT CCGCGGGATC AACAAGGTCG ATCTGCACGA
    32041 TATCGGTGCG ATCGGTTACG AGCTGCCGGG TCCGGACGGT GTGCCGGCAG GTGTGCCGGT
    32101 GGAAACCAAC ACCGCCGCGT TCGATGACGC TCAGCTGGCT CGCCTGCTGA TGACCGCGGT
    32161 GCACGACAAG CCGATCATCT CGATTGACGT GGAGGAGTCC GGTGAACTCA GCTGGCTGAA
    32221 CCGTGTCCTG CTGGATGCGG CCGAGGGTTC GGCGGAAGCC AACAACTCGA TCGTGAACGC
    32281 GCTCGACAAC CTGACCAACG GCAATTTCAG CAATAACTGG AAGGGCGGTC AGATCGTGGT
    32341 GGATGACAAC AACCGTATCC ACCTGGGCTA CTACATGGAC GAGGCTGGTG TGCGTCGTGA
    32401 CGTGCGTGCC CTGGACTACC TGATGGTCCT GAACAGCTAC GCGACGATCG ACCCGCAGAT
    32461 GATCATCCGT TGGCAGGCCA CGTTCGACAA CCTCGACGTG GACGCGCAGG TGCGTCTGGC
    32521 GGATCGCGAG GACATGATCC GCAAGATCCT CGGCCCGACG GTGCACTTCA CCGGCTACGC
    32581 TCGTCGCGTG AACTTCGCGC CGGACGTGCT GGATTACGCG CTGGAGGCCG CGGGTGAAGC
    32641 GGGTCTGCGT ATCCGTCCGG AGAACACCCT GATCGGTTTC GGTCAGACCT CCGTGCGTGG
    32701 TCGTCAGGAC CTGTCCAGCC TCACCTTCGG TGGTCAGGCC GGTCGCGGTG TGTTCACCTA
    32761 CGGCCAGGGT GCCGGCGGCG GTCGCAACTT CGCCCGTCCG TACACCGGTC GCGGTGGCTG
    32821 GCGTTAAGCC AAGTCGTTAT TGAAAGCATA AGAAAGGGGC CCTCACGGGC CCCTTTCTTT
    32881 TTTGCTGTCT TTTCGTAAAA AGGAACCGTA TCGCCTAATG GCATGATGGT GTTGCGCCTA
    32941 GGACTTCACT GTCGTTCACC AATCGTCTCC TAGTCCATTG AGGGACGCTA TGACCAAACC
    33001 AAAGTTAGAT GCACTCGACC CTGCCCTCCG GGTCAAACCT CGTCCAGGGA TTGACAGCTG
    33061 CCGTCGTTTT GACGGCGTAG GCATCCGTCT GGTTGACCTA GATCAGAAAT TCGATACTAC
    33121 CACCACCCCA CCGGTACTAC TCAACAGTTT CGACGTTACA TCGGCTGAAG ACAAGAAGCA
    33181 ACTCGATAAG TTGATCTACA CGTTCTACGA GGGCGACAGC CTCAATGTTG TCCCGCAGTG
    33241 TGACTGTCGG CGTATCCGCG GCGCCACCAA GATCGGGATG CACTGCTCCC ACTGCAATAC
    33301 CACCGTCCAC CCCGTATCCG AACAACCACT CGAATCCTTA CTCTGGATCG CCCCGCCGGA
    33361 AGGTGTGGAA ACGTTCATCA ATCCCCAAGT CTGGACGATG CTCTCCAAGG CTTTGACTCA
    33421 TGGGGGTATC AATGGCTTGG CATGGCTTTG TGATCCCGTG ATGCCGGTGG GTAGTGAGCC
    33481 TCACCGAGAG ATCCGGAAGC TGATGGATCT AGGTATTGAG CGCGGTATCA ACTACTTCTA
    33541 TCAAAACTTC GACACCATCA TTGATCGTTT GTTCGACGCC GGGGTGATTT CTGGAACCAC
    33601 CAAGCGCCAG CGTGATGACC TGTACCTGTT TATCAAGTTG AACAGGAACA AGATTTTCTG
    33661 CAAACACCTG CCGATCCCCT CACGTCTAGG ATTCGTAGCG GAGAAAACCA TCACCGGAAC
    33721 GTTTGTGGAC ATGACGATGA AGATGGCGTT GGAAGCCATC CGAACCATCA GCTCCACCGT
    33781 GTACTCACTG ACACCTCTGG ATATCAAACG TCGACAGTCA CGTGCGGTGA AAGCCAACGA
    33841 CTACATGGCC CAGTATCATC AGGAGTTCAT GACGGCGACG TTGGCGTCAA AAAAGGGGTT
    33901 GTTCCGTAAG GACATCTACG GCAGTCCGTT GTTCTTCACG TTCCGTTCGG TGATTAGTTC
    33961 GTTGTCCGAG CGTCATGCGT ACGACGAGCT GTATCTGCCC TGGGGTGTGG CAGTGTCGAC
    34021 GTATAGCCTA CATCTGACCA GTAAAATGAT GCGGATGACG AACCCAGATA CAGGGCTACC
    34081 ATTCACACCC AACGAGATCC TGAAACATCT GCGAGAACAC ACATTGGCGT ACAGTCCTTT
    34141 ACTGGACAAA CTGTTCGATG AACTGATTGC GGAAGCGCCT GGACGTGGGC CCTGTATCCT
    34201 CTTGAATCGT AACCCTTCGC TCGATCGTGG ATCCATTCAG CAGTTCTACG TGACGAAGAT
    34261 CATCAAGGAT CCAAAGATCA ATGCAGTAGC GATGTCAGTC TTGTGCCTGA AGGCTCCAAA
    34321 TCAATCACAC ACGTTGAAAG TCCCCTAAGG GCGCACCGCC CGAAGGAGGG TTCCATGTCA
    34381 AAATCTGAAA CACTCGACGA GAATGTGGTG TTCTCGCCGA CCGAATCTGA AACTCATCCG
    34441 GGATTTTTCG AAATACCTGA CTTCCCTCAC TATCTCGCTT CGCCGCATGG AGAAATCTGG
    34501 TACAAGCGCA AAAACAGTCT GATTCTACCG AGGGAGCATA AAACTTCGAA AGGTAGTTAC
    34561 TTAGCCGTTT CTGCTTGGAA TGGTGAGAAG TTTCTCCACA CTCTTGTACA CCTCATGGTG
    34621 GCGGCAGCTT TCTACGGTCT TCCTCAAGGA GACCGAAATC AGGTTAACCA CAAAGACGGT
    34681 GACAAACACA ACAACCACTT TAAGAACCTG GAGTGGGTGA CTCGGACCGA GAATCTGATT
    34741 CACGCCTATA AAACCGGGCT ACGGACTGAT GTCAGAGGCG TGTTGTGCGT CGACCACCAA
    34801 ACCGGCGAAG CGCAGGAGTT CTATTCGATG CGCGAGGTCG GTCGCCACTT CGGTTGGACT
    34861 AAAGGGGAGA TCTGGAGGAC GATTCGAGAT CACGCCGAAA AGAAATACCT TGAGCGCTAC
    34921 ACGTTCCTAC TTCCCCAGTC GGAAAGTTAC AGCCTTAGGC AAAGACACTC CAAGGAGCAA
    34981 GGCGGTGTCA TTCGGGATAT AGTCGCTAAG AACTACCGAA ACAACCAAGT TGCGATCTTT
    35041 CCAGACCAAG GAACGGCAGA GTTGATGACC CACGTCAAAC GAGGCACCAT TAACTTCAAC
    35101 CTGAACCTCG CAGCCGAACC CTATCGCTTG ATTAAAGGGT GGGTTTTCAA ATACTTGGAC
    35161 GATCCGGCCG ATTGGCCGGA CTACTCTGAG GAAATGGTGG AGCTGTCCTT CCTCCGCAAA
    35221 GCGGCTGGAC AGCCCATCGA AGTTACGGAT ACCACGACTA ACACCACCTG CAAATACACT
    35281 TCGATACATG CATTTGCAGA GTCGCTGGGT GAATATCCAA ACACCATAAG GCGCGCCTTG
    35341 AAGAAAACTC CAGGGTGTTT CCGACATTTT GACATTAAGA ACGTGATGTG ATTAGTTTCC
    35401 TCCGGTAGAG ATACCGGTTG ATAGATCTCC TTAATTGCTG GAATCCCCTG AGAGCCGACA
    35461 TACCACTGCG AGGCGAAAGC CAAAGCGATA GGTTTGATAA GTTGTCGGAT TGGGCAATCA
    35521 GCAGCGAAGC TCCCTCGGTA AGTGCCGCTG AAAAGCGGGC CAGGGAGAAC GTTCAACGAC
    35581 TAGCGAATGA GCTGCGTAGG GTCAAGTGAT CCGAAATGGG AGAGGTCCTA ACTCGAAAGA
    35641 GAAGGATTAA GATATAGTCT CGTCTCTGGG GAAACTCAGA GCAGTCCTTA GGGACGGGTA
    35701 GGGTGTAACG ATCCCTACTG AAGATAACGG CTGATTTTGA TGGGGATGCC TTAAACGGCA
    35761 CTCTCCTTCT GTCAAACAAA CAAGCAAGGG AGTTCAGTCG TCTTGCCCCC CATATGGGCG
    35821 CACTGGACCT GGACAAACCA CGGATGATGT CAAAGAACCA AGCTATACCC CCACCGGTGG
    35881 CCAGCACCAA CGCCAATTGG CTACATCGGG GTCAGTAAAC ATCTGGGGGT GAGACTAGTC
    35941 TCACCCCCAG TACCATTTAG GAATCGACAT GTCGCTCAAA CAACTTTATC CGATACTACC
    36001 TTCACTATGT TGTACTGTCC GGCTAAAAGA TGGACGTACA GAACTCCGTG AAATGAAACC
    36061 GGTGGGGGTA GCCGCGGGAG ATCTGATGGT GACGTTTCGT CGAGGGTTTG CAGGAGATCG
    36121 TTTGACGGTC CTTTATTACC TCGGTCTGAA AAGATTGATG AATGATACAG AGTATGGTGC
    36181 GATAGAAATC GCACGGTTAG CACAAACGTA TCTCGAACGT CTATCGGGTT CGTTGACCTA
    36241 TCAACTCATC AAAGATCAAA CGGATATCTG GTTCGAAAGT GCAGAATGTC AACTGGGTGG
    36301 GGTAACGATT GCCTCGGTTA CCCAGCCGAC TTTTGCATGG CAGCGCATGT TGGCTGGGGT
    36361 GTTACGTCAT GAAGAAGTCT ATGTCAATAT GGACGATGAT TCCACCCCAG TTTAAAAACA
    36421 TACCATCTTT TTGTACACCG CTCCTGTTCT TTAAAGAGGT ATTGCAGTGA TGACTGAAGA
    36481 AGTCAGTAAA TTAATCGAAA CCACCCCCAC GATTCGGTTC TTCGGACTGA TCAAGAAAGG
    36541 GGTGGCGCCG GAAGCAGCCA GTCAACAAGT GTTTGGGAAA CTCGATCAAG AGCTCTTAAA
    36601 GCTCTCTCAC GATCTGATGA CGCTACCACC GTTTTCGCCA CGTTCGTTTC AGGAGCGGAT
    36661 GGAAGACATC GTCGAGAATC ACATGGAAAC CACCCTTGAC TTCTTGACCG ACCTCGGGGC
    36721 GGAAGTGGAA CGCGAAGCGG AAAAGCAGAA CCAACTCACT CAGTTCCTAG GTGTGTCGTT
    36781 ACGCGGCGTC CTACCTTACG CGGAAGATGC GGTGCTTGCT CTGCATGAGA ACTACGCGCG
    36841 CGATGGTGAA GAAGGTTCCA AAGACGAAGT GCGGAAAGGC CACCAATCCG TGACTCGGGC
    36901 GCAGGCGGCT TTGAATCATC TGGAAACCAC CCCGCTAGCC ATCAAGAACA TGGACGACGA
    36961 TATCTTCGAC GATGCGTTCG AAATCGTGTT TGATGATGAA GCGGAAGTCG AGTAAGCGTG
    37021 TTTTCTAACA CGCCTGTTCA ATCCTGTAAT GAAGATGAGG ACACGAAATG GCTCTTCTAA
    37081 TCGACGGCGA TGCCATGTCG TTCCGTGCAG CAGCTTACGG CCGCCCCCGT GAGGAAACCA
    37141 TCCGTTTTCT CCAGCAGCAA TTCGATCATC CCAGCCCTGT ACTGGCGGGT GCTTCCCAGT
    37201 CGTTTTTCGA GCGCGCTACA CACCTGTTCG AAGAGAACTA CGGTGAAACA GCGATGGCAA
    37261 GGATCGAAGC CGTACGGCGT AGTATGCGTC ATACCTGGGA CGAGGATGTC ATCCGCCCGT
    37321 TACTTTCGGT GGAGGACTTC CAGCAAGCCA AACCACAGAT GCAACGTTGG GTGATGGCTA
    37381 ATCCGTTCGT TCGGAAGTTG TATAAAGAAG GCCGAGTCTT TGGCTACGGT GATCAATACG
    37441 TCGATCACAA GTCTCAAGGC GTTGGTAAAG ATCATTACGA CTACCGACTG GCAACAAACG
    37501 GATTGGCGGT GTTCAACGAC GAGAACGGGT GGGAAGCTAC CACCTACGGT GATGAACTCT
    37561 TGCCCGGTGA TACTCAACCG ACGTTCTTGG AACAAGTGGA TATTTTCCAG ACCTGGTGCG
    37621 AGGCGGAGTA TTATCTGCTC TCTGGCACGC GCGACATTAC CTCACCGGAA GACAACGAGT
    37681 GGGGTTGAGA CAAACCCTTG GAGTGGGTGG GCGTTGGTGC CCACCCACTC TACTACGTTG
    37741 ATGTTTTTTC TTTTCGAAAA AAGGACCTGT CATGGCGACT TCTGCTGTAC CGTCACTGAG
    37801 TCTGGCGGGT TTTATCACGG ACATCGCTTC AGCGGTGGAC CGTATGTTGG CGTATTATCT
    37861 CACCAGCGAG TACTCCCAAT CCAATGAATT CCCGGGGCGT GTTCTGTCGC TTCAGAAACA
    37921 AATTCAAGCA TATCAACACG ACGACAACAC GTTGCGTACC AAGGTACGAG AAGAACTCGA
    37981 AGGGTACTTT GCGTCGATCT CCGATGCTTC GACCATTGAT GTCTCGACCG ATCGACCCAA
    38041 CCCCGATGAT CCCAATCGAA TTAACCTGAC AGTTTCGGCA ACAATCGTCA AAGACGGACA
    38101 GTCCTACAGT GTTGGTAAGT TGATCGAAAC TCGTAACTCT ATCACTTTGA ACATTTTCAA
    38161 CCTGAATAAC CAAGGAACTG CCGCATGATC CCTGATACGT CTCTCCCTGC TGCTAACGAT
    38221 GCTCGTGATT CATCGCAACC GACCACCTCA TCTGAACTGC CTCCGACTCC GGAGAACGCC
    38281 CAGAAGCGCT TGATCGAGTT CATGGGGAAA GTGCTGAGTG ATGTTGGTCG TTTGGACCAG
    38341 AGTGTGCAGT ATTTGGCCTC GGCTCATAAC GGACTGTCGG GTGATCTGAA GGATCATCTG
    38401 GATTACCTAC AGCAGTGTAT CGCTGAGTTG TATCACCACA ACGAATTGGA CATGCCTAAG
    38461 CGGATGCCGA AACTCCTGGA TGCCAAAGTC TCCGTGTTGG GACTGAATGG AGAGACCCCA
    38521 GTCGATGAAG ACGTACCGAT GTGGGTGGCG CTCTCGGAAC GCAAACACCC CGTGTTTGGT
    38581 TTTGTCCAGA TTCTCTTGAA AGGAGAGAAC GGAGAAGAGA ACAAACTCTT GGGACTCCAG
    38641 CAACTTCAAC CCATCTTGGG ATCACGTCTG GCAGAAGCCT TGGACGCAGC GCGTACTCAA
    38701 GAAGGTTTCC AGTACGACGA GTTCTACCCG GTGGCGGTGA GTTTCATCCA TGCCGAACCT
    38761 ATCGGTCCGG AAAGTCGTCC GTACCAGCAG GGCGAACCCA CTCCGACGCA GGAACCCACC
    38821 GATGAGTGAT CAGGAATTCG ATCCCGCGCT GCGCCCTCCC ACACCCACAC CCGATGACGT
    38881 CGCGGAAGCC TTCAAAGTGT TGGCCGAGGC TACGCAAAAC GACGTCCCTC GTCTGACCGA
    38941 ACAAGAGTTC GTTGATCACT TGCTTCCGAT GCTCGCGGCA CCACCGGGTA CCAAAGTAGA
    39001 CCTGACACGT TGGTTGGCGA TAGCGGGAAC ACCCTTGCGT TGTATCGACG TCACGGACTT
    39061 AACCACCGGT GAAGTGCTTT TTCGCCTACC TCCGCTGATG CGCTCGCTCC CTACGGTGTT
    39121 CCAGCAGGAA GTGGATTTCT CCAAAATTGT CGTGCAAGCG CAACTACGAG AAAACGTTCA
    39181 CCCTGCTCAA GCGGAACAGT ATTTACGCGA CGAACTGGCT AAAGCCCGTA CCGGCGCTAC
    39241 TTTTCTGGAC GTGGAATCTG CTAAGCGTTG GAATGTCATT CGTGCCCGTT ACGGCCTACC
    39301 TTTACTTTTG ATCAAAGACG AACACGGTAA TGTTCTGGAC GCCCCCACGG CAACGAATGG
    39361 AATCGTCGAA AGTAAGTTGT CGATCACCGA CGATCAAGAC GATTTCTAGA CTGCGATGAA
    39421 ATCGGGACTT CGAATAGCTT CAGTGTCTGA CATTCATCTC GGACACTCAA AGACACCCAC
    39481 ACTCCACATC GTGACGAATC TTGGTCGAGC CTTCCCAGAC GCAGAGTCCA CCCATGAGCT
    39541 CGACATGATC TTGGTGGGAG GCGATCTTTT CGATCGCCTA CTTTCATTAA ACCAAATCGA
    39601 GGTCGCGCAA ATCTTAGAGT GGGCTGGACA TTTCATCCCG ATGTGTGAAA AACACCAAAT
    39661 CCACTTGGTG TTTATGGAAG GTACCCCCAC CCATGACTGG GGACAGACTC GGTTGTTGGA
    39721 GATCCTCAAC AAGTTGGGTA TGGGTGGGAA GTACTTCCAC TATTTCACCG AACTCAGTAT
    39781 TGAACGTTTC GAGGACCTGG GTATCGACGT TCTATTCGTT CCCGATGAAT GGCGTCCGGA
    39841 ACCAGATGAT ACGTGGAAGG AAGTGTGTCA CTTGCTAAAG GTCAAAGGAC TCGAACAAGT
    39901 GGACTTTACC GTCTTACATG GCGCTTTCGA ATTCCAACTC CCGGCGCATG TCAAGGCGCC
    39961 ACGCCACAGT TCGGAACGTT ACGAGTCCAT CACTCGCCAT CGAGTGTTAG GTGCCCACAT
    40021 CCACACCCCG TGTTCCCGCG GTAAGATTCG TGTCAATGGA TCATTTGATC GTTTAGAACA
    40081 CGGACAAGAA GAAGAGAAAG GACACTGGCG TTTTCTAGCT AAACCTGATG GGACACTCCA
    40141 AGATACGTTC GTGGTGAATC GTAAAGCCAT GTCGTACGTG ACAATCGACT GTACAGGACT
    40201 TCCTGTAGAT GAGGCGCTTA AGGTTCTGGG TGTCAAGGTA AGTAAGTTGG TCGACGGTAG
    40261 TCATGTTCGT GTGAAAGCGG ACAAGACCGA TCCCATTCTC CAAAGTTTTG ACGTACTGCG
    40321 TAAACAGTTT CCATTGATAC ATTGGACGTC GAAAGTGGGA GAATCCCAAA CACAACAAGC
    40381 GTCCTTACTG GTGGACTTAC GTTCATCTTT TGTGTCAGTA CAAATCACCC GAGAGAACTT
    40441 GAGTGAACTT CTGTTAGCGA AAGTGAATCA ATTAACACAG GATCCTCTGG TTCTGGAGCG
    40501 ATGTGCGAAG CGCATTGAGG AGTTTACTTG AGATGAACGC CGCTATTCAA CTCGCCATCG
    40561 AACAACGTGA GAAAGGCCAG GTACCGATTT CGATCGGTAC CTCCTTAGCG ATCGAAGCGG
    40621 GTGCGGGCGT TTATCCGGAT CGTCCGGAGT CCCCTGCACC GTTTTCCTTG GTTCACGAAG
    40681 TTTGGTTCAA TGTCCGTACG ATTGTCCGTA ACTTGATCGC ATGCCTACCA ACTGAACTAC
    40741 GTAATTCCTT GCTACCCGAA GATGCTTGGC CGGCCGCTCT TGAGGAACTG TCGATCATTC
    40801 CTGCTGCGGT GACTGAAGCC TCTCACGGTC ATTGTCGGAC GGTGTTTTAT CTGAGCGACT
    40861 ATAAGGGACT TCAACGACGT TTTCCCGGCG CGTTATTACG GGAACCAAAA ACCGAGAAGC
    40921 AGCTCTTTCA ACAGCGTTTG GAGGAAGGTA CACTTGAACT GTTGTTGAAG AACAATCACT
    40981 CGGCTGCGAT TCAGTTCTTT GATTTTGAGA TCACCGGGCA ACACCCCACG GCTTTGCTGG
    41041 TAACTCATCT ACCGGTGGAT CTTTTAGCGC GTTATCGTTT CGAACGTTTA GTGCTTTTAG
    41101 AATCCCACAC GGGAAAGATC AAAGGGCCCG CGGCTTGGAA CACCAAGCTC ACTGGCGGTA
    41161 AAGATTTGAC GAACATACCG TTCAACAAGT TTACGTTACA GCTCTACGGT GATAATGGAA
    41221 ACATGTTTAA TCCCCAACCG GCGGGACTCA GGAAAGTCAT TGAATCGCTA GCTCACCGGT
    41281 GGCAGTGGAC GAATGCGACG ACGCTGGATC GTATTCGGGA AACCATTAAA AAGGTCGACA
    41341 ACGACGCCCA GCGTAGCGCC CTTGTCAAAC TTCTGTAAAA ACTCAAGCAA CTGTATAATA
    41401 GCTTGAGATA CCCTCCAACC AGGAACTGCG AACATGGCTG ACGGTTATAA CCGACCCAAC
    41461 AACCCCAATA TCAAACCTCC GAACGTCCTG AACGAATACG CGCTGCGCCT GGCTGGTGAA
    41521 CCGATCAACG GAGCACGCCG TGCTCCGCTG CTGACTGTGA ACGTCAAGCG CGACGGTAAG
    41581 GCCGGTCCGT GGTGTGTGTT GTTCGAAACC CGCACGGGTG TCGAGAACGA CAAGGACTAC
    41641 GGGAAGATCA GTTTTCTGAT CGACATCCCT ACGATGTTCA TGATCCTCAA GTTGATCTTG
    41701 AAGGCGTGTG ATGCTACCGA AGCAACCTTC GACCGCATCG AGATTCACAA TCGTCGATTC
    41761 ATGCGTAGCC AAAACGCATG GTCCAAAGAA CCCATGCTTG ACGGTACGAT CGCTGTTGGT
    41821 CGTACGGCCT CTGGTCAGAT CTATATCGGT ACCAAGAGCT GGGACAATGA TCGCCCGAAC
    41881 TGCAAGTTCG TTCTGAAGCC GGTGGTCGAC ACCCGTCGTG CAGTGAAGTT GTTCCACAAA
    41941 GACGGCCAAC CATGGGAAGA TGGTCAGCTT TCGCAGCTCT ACGCGTGTGG TTGGGCCGAA
    42001 GGTATTGGTA AGTTACTCAG TCAACTTTAC ATTAATGAGT ACACGCCGCT TCCGCCACGC
    42061 GAACCGGGCG CAGGTTGGGG CGGTAACCAG GGTGGCGGTG GTGGTAACAA CCGTGGTAAC
    42121 TGGAACAACA ACCAAGGCGG TAACGCTGGT GGTGGTCAAG GTGGTTGGAG TGGCCAGCAA
    42181 GGCGGTGCCT CCGGTGGCGG TACCACTTCC GAATCCAGCG GCGACGCCGG TGGTTGGAGC
    42241 GACGACGATA TCCCGATGTA AATCGGAGAC TACGGGAGGC CCCTTAAGGG GCCTCCTTTA
    42301 GCCCCTTAAA CAACCCTTCT TTCGAAAGCC TAATGATATC TAGGCCAAAA GGAATCCGTA
    42361 TGAATCTAAT GTTCCGGCAG TTTGAAAATG CACACTGACA CCAACCCCCT CACCCCATGG
    42421 CGCTGATGCA CATGGGGTGA GGAGGCGGCG CTTGTCGCCA CGTAGGAGTT GTGAGCTGTC
    42481 CGCTCGATAC AAACCGGATT CAAAAACATA CTATTGCTTT AGACAGGTCC GCTCATAAAC
    42541 CTGTACAATA AAAATCGGAG TATCACCATG CGTATCAAAG CCTCCTCGTC AGACGGTGCG
    42601 GGACTGTACA CGATCGCTCT GGAGCACCTC GGACAGATCA GTACGTGGGA TGTCTCCAGT
    42661 ACTTACGCTC GCACCCAAAG TCGTAATGAC GATGAGATCA ATACCGAAAC GTTGTTCGGG
    42721 GAAATCAATG GGTATTGGGC GTCGTTGTCG GCAGAACGTC AGCAAGGTAT CTGGGACGTC
    42781 TACGAAGAGA TTCGCAAGAC GTTGGATGAA GATCGGCGGT TGGTGTCGGC AACCACCACG
    42841 CTGCGGCGCC AAGTCGCCGC GTTGTACAAC TACATGCCGT TGTCGGAGAT CTCCCACTAC
    42901 GTCAAGTTCT ACGTGAACAT TGACTACCCC TCCAGCGTGA AAGACACGTT GGATCCAGAA
    42961 GCGGGAAATG ACCGGGCCAA GCGTACGTAT CTCCAGCCAG ACTATTTCGG TCTGTCGGTA
    43021 TTGGCCGTGG CCTTACGACC AATGATTCCG ATCTGGGGCC AGTTCGTGGA AATGGCACAT
    43081 AACGAACTGG GAAACAATTA CAAGGAATAC CAAGCCTTTG GTTTGTTGTA CAGTACTCAC
    43141 CTGATGCAGT CCCCGGAACT GGATCGCTTG CGGGAGTTCA TCGAAGACTC CATCAAGACA
    43201 CGTACCAGTG GTGACAAGAC CTTTACACCG GTGTTGTCTG GACTAGGGAC GCTTCAGTTA
    43261 CCGTATTGGC TGCTGGCCAT GACGTGTGTG CGCCGACTGG CGCCCGCCAC GGTAACCGGT
    43321 TCGGGTGAGC AAGTGAACCT GATTGCCAAG GTCCACTATT ACGTCGACTC CAAAATGAAA
    43381 TCGCTGGACC GAGACTTCGG TCGAAAGTTC GGCGGTAAGG TGACCGAGAA AAAGAAAAAG
    43441 GAGGCTGCCG AAGACAACAA GGAAGCCGTC ACCGGGATGT ACAAACTCAA ACCTGATATC
    43501 TCCGATGGCG ATATCACGGT GTTGAATGTT TACCCCTTGG ACTCCTACCG ACTGGCGACA
    43561 GTCACGGGTG CTGATGTCGA CCCGGAGATC CTGAACGAGT GTCTGAAGCT CGTGAAAACA
    43621 CTGGATCAGA TGGACACTGC CCCACATCAA ATGTGGTTGG TGAAATGGGT CATGCATGGC
    43681 ATCATCCCAC CCAAAGGTGT GGATCTGCTT ACGATTGATC CGTTCTTGAA TTGTTTGGCT
    43741 GTGACCCAAG CTCTGCTCTG GCAGAAAGGG TTCTACGATC TGGCAGCTAT TGTCACCTCG
    43801 GAAGAACAAA TCAGCGACGA CATCGTGATT GGCGCTACGG AAAGCCGCCT GAGAATCCCC
    43861 AAGGAGAATC TCCAGCGTCT CCAAGAGCAA TATCCCTACG CTCCACCGGT CAAACGTAAT
    43921 TCGACGGTCC GCCAATCGAA CATCGCGGCC CGAGCTATTG ACCGACTGGC TGAAATTCTG
    43981 ACCAAGAACG ATTGGGTTTT GAGGGCACCG CCTGCCCTGT TGGACAAAAC CAGTCGTATC
    44041 GGACGCTCGC GTACATTGAG TGCGCCAGCC GATGTCAAGA TTCAGCTTTG TGAACTTCTC
    44101 GAAACCCTCC AACAGAAGAG CACTCCCGCC CTATGAATAT CACCAAGCTC CTCATGTTCC
    44161 AAGTAGGGAC CTACAATGAC GTGTTCCAGC GTCCCTATCA GTCCTACGTG GATGGCGACA
    44221 GCCTGCTGCA GTTGCAGGAA GCCACGCACG GCGGTAAGAA CCTCACTCCC GGGGCTCTAG
    44281 GTGGCATCGG TTCGGACATC ATGCGCCTGA CGTCCACCGT CAGCGGCAGC GTGCCGATTG
    44341 ACAACGGGTT CGACACGACC CGTATCTGTT TCATGATGGA AGTCGAGTTC CCTGGTACGG
    44401 GTGGAATCCA GCAGGTCGAA TGGTTGATGG GATATACCGA CTACTGTGGT GTGTCAGCAG
    44461 CCTTCGGAGA CACCAGTGTT CATTTCGACC CGAACATGCG ACTGTACTTC AACAACATCT
    44521 TGCGTGGTCG GCGAATGATG TCGAATAATG CCTTCGGTCG GGGATATCGG ACATCCACTG
    44581 GCGGAGCATT CCAGTTGATC AATGCGGATT ACAAGCCGTC GATCACCAAC CTCCACCAGA
    44641 TGCCACACCT GATGCGTCCT CAGGACGTCT TCACGTCTAT GAGTATGGCC GACACCCGGC
    44701 AGCTGTTGGG TGATGAAGAA GTCATCGACG TACGGGCTAC CCATGGTCCA GAACGCATTG
    44761 CCGTCTCCCA TCGCGGTAAC ACCATTCCGG GTAACTACCT GTCTCGGATG CTGACGGCTT
    44821 GGCAAGCCCA GACGGCCAGC GATGACGTGG ATCCATCCAG CTTGAACTCG AATATCGCTG
    44881 CGATCGTGGC AGAACCTACG ATCTCTCGGA TGCGTTCGTT GAATCAACTC GCTGTGTGTT
    44941 CGGAGCTGCG GCAGGGCGGT TCAGTAACCT GGAGGGAACT GGTGGATGCG GACGATACCC
    45001 ACACGCTGGA AGATCGCGCC GTCGTGATCC TGGCTCAGTC CGATCGCACG CGTTCGAAGC
    45061 TCGCTCATCG AGGCGACATG CAGGTGTGGA ACGGTAACAG TAACACCACA CTGATTGCTG
    45121 CGGAGTTCGT CCAGGCCGTT CCGGGGTTGA TGATGAATCT CCTCCTGACG GAACTGGACT
    45181 TCTCTGTCAC CAACAAAACG CTCGATGGGA GCTGGGAGGT ACTGTTCACC GGCGTTCAGT
    45241 CGTTTAACGA CGGCGACAAT ATTGACCAGA CCAACGCGTT CCGCCATCGA CTGATCACCG
    45301 AGTTGATGCC GGGACTGTCG CGCGGTAATC TGATTCCGAT GGAGATCCAC GCCAGCTTCA
    45361 ACGTCATGGC GCAGACGTTC GTGGAGATCG ACATCAGCGA CGGGGAAGGT TTTGTCCCGT
    45421 ACATGACGCC GAGCTTCTGC GACGGTTTGT TTGCCCCGGT GCGTGCGCCG GATGCGCGGA
    45481 CATTGGATCG CTTTGCCGAC AACCTCTCGC GTTTGACCGC CAACCTCGAA CAAGACTACT
    45541 CGGCCGGTGG GTTCGGCTAC GAGCCGCAGG ACCCGCAGTT CACTACTCAC AAACAAGGGT
    45601 TTAACCATGA AGATTCTGGA TCTCTATAAA GCTGTCCTCG AGGCCTCCGG TGCCAGCATA
    45661 GATGAAGACG GCTTGGTGTC GATGACGCGA CCGGGGGAAG ACCCGATTCC GTTCATGGTC
    45721 TCCGAGAAGC GTCTTGCACT GCCGACTCCC AAACTGCTGA ACGCCGGTGC TTTCAACCCG
    45781 GAAGGTAATC TGATTGCCTT CCATCCGATC TGTGAGAACG TGGTGCTGGA TACCAGCCCG
    45841 GTACTCCAGA AGCTTGAAAC GGCCATGACT TTCCGCCTGA CCTGGGTCAT GCGTGAGTTG
    45901 ATCATGCAGC TGGTGACGGT GGCAGCCAAC CCGAAGCTCC ACAAGAAGAT GAAGGTGCGG
    45961 GAACACGGTT TGCTATCGGC GATGCCGGAT GCGGACGAAA AGACGCGCGA CCTCTTACTG
    46021 AAGGTGATGG AAAACACCAC CACCGTAGGT CAGAAGAAAC TCCTGACGCT CTACGTCCGT
    46081 AAGGGCGGGA CGTTCGGTGG GGAGAAGGTC AGTCGGCTGG CCCGATTCTT CCCCTCGATC
    46141 GTGGACGCGT TGGATCAGGA GAAACGCACA CTGTTGGGCA CTCAGCTTCG CAAGGCGGAT
    46201 ATCCCGCAGT TCCTGGCACT GATCGAGTAT CTGCTTCCGG AGTACCGGGA CAGCGATCGG
    46261 TACGCCAGCC CGTCCAATGC CAGTGTTGCG CCGACTTTCC ATGCTCTGGT CAAGACCTAT
    46321 GCCAAGGTGG CCAACCAGTT CAACAAGATC ATTGACACAC ACGCCAATCA ACTCCAAGAC
    46381 GCCGATCAGC TCAAGATTGA CACGAGTTGG GTGGATGACG TGCAGGATCT GTCGGCTTAC
    46441 CGGGAGCAAA TTCCGGTACT CCCGGGGAAC GATGGTGCTG AAGGGACGCG GACTGCCAAG
    46501 GTAGCCAAAC CGACGGTAGC TGCTCCAACG ACCGCGTCAT CCTCTGCCGC ACCTTCCTGG
    46561 CAGAAACCGC AACCGCAAGC TACCACTGCT TCGAGCAAAT CGACTGGTAA AATGTCGGTG
    46621 GATGATCTGA TCAAGGGACT GACGCCCCCA CGAGGTCAGT ACGGTGGGTT CCAAGCCAAT
    46681 CGAGCCGCAC CGAGTTGGGG TGGCCAGCAG GTACAGAACA ATACTGCTGA CCTTCCGCCC
    46741 TGGGCGCGTC CCGTCCAGGC TTCCTGGAAT ACTCCCGCCC CGGGTTCATT CCAGCGTGGA
    46801 GGTACGGGAA GCGGCGGTTC GTTGTAAATC AAGCGGCATA AAAAGAGGGG AGCCCTAGGG
    46861 CTCCCCTCGA TCTCAGGTGA TCTTTCTTTG GGTGGACTGA GCCATCGCCG CAAGTTGATT
    46921 CAAAACGTCT CTGGAAGGAA TCATCATCAC GGTGGTTTCC CCTTGGAAGT CTACGGGACT
    46981 GTAGAGTCCG TTCACTCGCA TCACGGTCCA GTGCAAGTAA GAGGGAATAC CAATCTCTTG
    47041 CAGTGCACCG TAGAGATCAC CTTCGTACTT ATAAGCAATG TGGGGTTCAA TCACCACGAC
    47101 TTCCGATTCC GTCCGAGCCC GCAGCCAGAT CAAATGTGTT TCCACGACCT GCCGCCACGT
    47161 CAGGGTGTAG TAGATATCTG CGCCCCGAGA GCGCATCTGG GAAAGCACCG ACATGCTCAT
    47221 GAAGAGTGAA TCCTCGAATT AGTTTCATTT CTATACTATC ACTGTAGTGG GATCTGACTC
    47281 AAAGAATTTT GTTCCGTGTG GTACCGCTTA TTTACAAGGG GTGTAAAATC GACATGTCCA
    47341 CCTACCCACC CAACGAACAC CGTCCTGAAC TCTTGGGCGG TGCTGCTATA AGCCCTTTCA
    47401 ACGCGCATGA CTCCTCCTCC CGAAGTCAGA TGCTTTCTGC ACACGCCAGT CAGTGTCTAC
    47461 CGATCAAAGA TTGTCAACCT CGCCGTATCC TCACCGGTAT TGAACGCGAG TTCGGGCGGG
    47521 CGACTTTCGA AGTAGCGTTT CCCGTAGACG CCGAAGTCGT TAAGGTCCTA CACAAATACC
    47581 CACCCACGAT CGGTGCCGGC GGCATCAAGA AGAATCCTAC CACTACGGTG GTGTACATGG
    47641 ACGCCCGCAC CAAGGTGTTC GACGTCCTGG AGTTCGATCA TTACCACTGC ATGCATCAGC
    47701 ATTTCGGATT TGATTTCGTT TTGACCAAAG ACTTCAAACG TCTGGTACCT GGCGCCCGTA
    47761 TCGAAGCAGG TACGGTGATC GGTCGCAGCC CTACGTTGGA TGACCAAGGG AATTATCGAC
    47821 TGGGCCTGAA TGCCAAAGTT GTCATGATGT CGATTCCTGG CATCATTGAA GACGGTGTTG
    47881 TGGTCTCCGA GTCCTACTGC AAGCGCAATA CCACGACGTG TATCGAATCG CGTGATGCCA
    47941 GTTGGGGTAA GAGTTGGTTT CCACTCAACC TCTACGGAGA CGATCAGCAT TACCGACCTT
    48001 TCCCGGATAT CGGTGACCGT ATACGCGACG ACGGTCTGAT CTTCGCGCTA CGTCGTATCC
    48061 CCATGGACGA CGACATCATT ATCGCACCCT TCGAAATGTC ACCGGCCGCT TGCCGGGAGG
    48121 TCGACTATTT CTTTGACCGT ACGGAATACG GACACCCCGG GGCTACGGTG ATTGACATTA
    48181 CCGTACGCCA TGAAGACAAA CCCATGACAG CTACTCCAGA AGGCATGGAA GAACAAGCAG
    48241 CCAAGTACTA CAAGGCCGAA TGTCTCTACC AGCAAGGGTT GCTAGATTGT TACAAGCAAT
    48301 TGTGGGACAA ACACAAGGAA CATTTGGTCA TCGCACCGAA GTTCCAGGCC ATGCTCCGGG
    48361 AAGCTCGGAT GTATTTGCCG TGTCAAACCC GCTCCAAATC TACCCAGATG TACCAGCTCC
    48421 AACCGCTGGA CGATTGGCGT ATTGATCTAA CCTATCGGTA CGATTTCGTC CCAGATATCG
    48481 GTAGTAAGAT CACTGGACTT CATGGGGACA AAGGAATCAT TTGTTCGGTC TGGAAAGACT
    48541 CAGCGATGCC CGTGGACGCC TGGGGTAATC GGGCAGAGGT CATCGTAGCA GCACTGTCGA
    48601 CGGTGGACCG CATGAACATT GGCCGTCCTA TCGAACACGA AGTCAATGGG TGTATGGAGA
    48661 CACTGACAGA TGCTCTAAGG GCTGCTTTCG ACCAACCGGT CGAACCGTTG GACCAAGACA
    48721 TCGAAGAAGC GGTCAGTAAG ATCCACGCGG AGATGGCGCG TCGTGGTGGC GCTAAACCAG
    48781 CAGGTCAGGT AGCAACCGAA GCGGTGATCG AACGTGTGGG TGGAGATCCT CAAAAAGGAT
    48841 TTGAAGAATT GTTGCATTTT TACGAACTGG CTTCCCCACG GATGCGTGAA CTCTTCGATG
    48901 ATCCTGCGTA TACCACAACA GCGGAGGGGC ATCTTAAAGA CGTTCTGAAC GACGGGATGT
    48961 ATTTGTGGTC CCCTACGGAT AACCCCAAAC CTTGGGTTCA TCTGGAATGG GACGACGAAC
    49021 ACTTTGATCG TGAAGCGTAC GAAAAAGCCG TCCAGAAAGC TTTGAAAGCT GGTAATGGCA
    49081 CCGCTTTGCC ACACCGTGCT CAATTTGGTA GTCGGTTTGT GCGTAGTACG GGTGTCGTGG
    49141 GTGATCTGAC GAGGGAGTAT CCGGCACGTC GTGGGCCAGT GTGGTATCGG GGTGTGGACG
    49201 GCCGAGAGTT TATCACGGTC GACGACATCA TGATTGCCTC CACGTACATG GTGCTTCTGG
    49261 AGAAAACCGG TAGTGATTGG TCGGGCGTCG CCTCAGCACG CCGTCAACAC CATGGACTAC
    49321 CCGCTAAGCT ATCCAAGTGG GATAAGAATT CCCTTCCGTC TCGAGCGAAT CCCATCCGTG
    49381 CTTTGGGTGA AGCCGAAGGG CGATTGGCTA CTACTACGGT GGGTAGTGAA CCGGTGGCGG
    49441 AGATGCTAGA GATGACGAAC TCACCCGCGG TCCACAAGAA CGTGTGTGAG AACATCTTGC
    49501 TGGCAGAACA GCCGTCCAAT ATCGAAGACG TCATCGACCG GTCTAAGGTA CCTTTGGGGT
    49561 CTAGTCGGTC ACAGGTGTAT ATGGCCCATG CCATGGAGTG TGCAGGATTG GAGTTCTTCT
    49621 ACGTCGATCA CTCCGATCAA GAAGAGATCT ATCCAGCCGA CCCCATCGGC GTTCGAAGTG
    49681 ATTTGGGTCT AGAGCCGGTT GAAGACGACG ACGACGACGA AATCGTGGAA GGAGAGGAGG
    49741 ACGGTGAAGA CGATGCCTCC GAAGGGGAAG ACAATGAAGA ATCAGCGAGC GAGGACTGAG
    49801 ACACCATGCA GAAAATTTCA GCATCTGAGT TAGCTGGAAT GGATCGGGAG CGCCTTTGGG
    49861 CGCTCCCCGA CCAGCCGTTG ACGATTGTCT TTCAGGACGG AGAACTCGTC GCGGATCAAC
    49921 GACAAGCCAT CCTCACGGCC TACATGTGCG GACTCCACCG ACGACTACCG AAAATCCCCT
    49981 TGCTGAAGAA ACATTTCGTA GGGACTCGAA GGATGACGTC GGATCTCCAT TTGAAGATGA
    50041 TCAATCAAGT CCGTTGGGAT GCTTTTGACG CCTACGGCAC TGCCTTGGAC AACGAGCAAC
    50101 TTTCCAAGAT CTGTTTGGAG CTCGTCAACG AGTATTACAA CGACTTCACT GAACGTCTTG
    50161 GGGCGTACGC CACCACCATG AGTATTCTGG ACATCCTGGA AGTCATGGCG CATCCTGAGA
    50221 TCCACGAAGT CAACGACAAG GCTGGGGTGG CAGATAAGTC CATCGTTCAG GCACACCGCA
    50281 CCATCGAACG GGTCTTGTAT GATCCTGTTG CACTACCCAG GAACATTCTG GCAACGTCGG
    50341 TACGTAGTGG CACGGTGAAA GTCGGGCAGG TGTTGCAATG TGTGGGACCG CGTGGTTCGG
    50401 TCACAGATAT TGATTCCAAT ATCTTCAGCT ACCCAGCGGA CTCAGGTTTT GCCGGTGGTC
    50461 TGTACCGATT CTACGAGAGT CTGATCGAAT CCCGTACGGC TGCAAAGTCT CTGACGTTTA
    50521 CCGAGAAACC GTTGCAGGAA ACCGAGTATT TTAACCGCCG GCTGCAGTTG CTGGCGGCGA
    50581 CGATTCGAGA CATCTACGAC GGGGACTGTG GATCGAAGGA ATATCTGTCT TGGCAAGTGG
    50641 CTGCTGGTGA CCTGGCGATG CTTGCCGGTC AACGGTATCT GAAACCCAAC GGAACTCTCG
    50701 GGACTGTATG GGACAATGAC GAATGTCGCC ATGAGCTCGT GGGGAAGACG GTGAAACTGC
    50761 GTAATGTTCT ACATTGCCGT ACACCCGATG CCGGCTTTGT GTGTTCGACG TGTTACGGTG
    50821 AACTGGAGCG GTCGATACCC TACCATACCA ACATCGGTCA CGTGGCCGCC ACGGCGTTGT
    50881 GTAAGCCGGT ATCACAACGG GTATTGTCCG TTAAGCACTT GGATCATTCT GCGTCTTCTC
    50941 AAGGATTGCG TCTGTCAGAA TTCGAACAAC GTTACGTCCG ACTAGGTAGT GATCCTAACC
    51001 AGATCTTCCT GGCCCAGCGT TTGGAAGGTC GGGAAGTCAA GCTGTACCTA CGACCTGAAG
    51061 AAGTCGAGCG GCTATCTGAA GTCAAATCGA CAGACTCGGT CGAAGTCTTA CTCCCCACCC
    51121 ACATCAGCTC ACTGCATCAA GTGGGTTTCC GATTGTTTAA AGGTGGTAAA TCGACACTCG
    51181 AAGGCGATCT CGTCCAGGTC TCTAACGGTA GTCGAACCAG TTCGTTATCC AAAGAGATGC
    51241 TCGTCTATCT AAGGGAGCGC GGCTGGTCGC TGACCTCCAA CGGTGAGATC GAAATCAATC
    51301 TTGAGCACTG GGACGTTGAT CTGCCGTTGT TCACCACCCC ACGGCGCCAG GAGAACATGC
    51361 TCGACTACAT GAAGAGCATC GAGTCATTCC TGAAAGCTAT TCGTAAGGGA GGACCCACGA
    51421 AGTCTCTCAA GGACTATCCT ACCGTGGACT CGGCCCTACG GGGGTTCTCT GAACTCGTCG
    51481 GATCACAACT CTTCGTCAAT ATCGTTCACC AATCTATCCT GGTGAAGTCC TGCCAGATCC
    51541 GCTCGTCCTG GCATCGTGAC CATCGTGTAC CACTTCAGGG GAATGCGTTG GAGTTCGGGA
    51601 AATTCAACTC GAACATCTTT AATCGCTCCC AAGGTGCGGC AATGGCCTTC CAGAACCACA
    51661 AGCAGCAATG GAACTCTCCG GAAACGTATC TGGTCAAATA CCGACCCGTC CATCCGCTGG
    51721 ATGCCATCCT GCTGCCCAAA CCTTCCTTGT GAGTTAACCG TCCATGGAAA ACAATCCTTC
    51781 GGTACTTGAG ACATTGTCTC AGAAAAGTGG CATTACGCTG GAGCGTCTCA ATGAATTGCG
    51841 TCAGAACCCT CAACCGCCTG GTGTCGGAAT GACGTTCGAG GAGACTGAGA AACTCTCAGC
    51901 CGCCATGATG GACTTGAGTG AGAAGGACTT CTCACTACTG GAATCGTTCG TAGTTTCGTA
    51961 AGTTGTCGAA AGGAGGGGTC GTCTGGTGAC AGACGACCCC TCCTCGTACC GTTTCTCTTT
    52021 ACCCTCCGTA TGTCAGGATA ACCCATGTCT GTCACGACCC CCGTTGATGA AGCGTCACGA
    52081 CCGTCACCGA AGGTCGTTAA AACACCCCCT CGAGCGCGTA TTGAAATTTG GAGTCATGGC
    52141 TGCAAAATCA GTCGGTTCGA CGCCGAGATC CGTACGATCT TTATCGACCT CTGCCGTACG
    52201 GCATGGGGCG AATATGGGAC GATGCGTGTA GGTCGATTCC GCGTAGAGCA ACGTATCAAG
    52261 CGCGTCTACG TTGGTACCGT CAAAGACCGT TCCGTTTTTC ATTTCCACCG CAATCAACTC
    52321 GATTTTGTGT TAGCACGGTT AGCCAAAGCC AATATCACGG AAGAGAAACT CGAAATCATT
    52381 CGACACGGTC TTTACCAACC TAAAGCGGTG AAGCACCCCG CTAAGGATCC CCGTACACCA
    52441 CGGCCTAAAC AATTGCCGTT GATCGAGTAT CTGGTTAAAG TACCCGACCC GGCCTATGCC
    52501 CCATCGAAAG TCGTGACGGC TCAGACAGGT TTCGGTAAGG GCTTGGTGTC GCTCACAGCT
    52561 ATCCGTGAGA TTGGTCATCG AACTGTACTG GTGCTCAAAG GCATGTACGT GGAGAAGTGG
    52621 ATCACAGAGA TCGAAGAGTC CTTTGGTAAA GACAAGGGTT CGCTGATGGT GATTCGTGGG
    52681 ATGCCGCAAT TGCGCACGGC GATCGCTATG GCTCAGTCGG GGAAGTTCAA ACCCCGGATG
    52741 ATCATTATCT CCCAGAAGAC GATGTTCATG TACTTGAAGT ACTACGAACA ACACGGGACG
    52801 GACGATCTGA TCCCTGTAGC ACCCATGGAC TTCTATAAGA CCCTCGGTGT GGGCATTCGC
    52861 GTGATTGATG AAGTCCATCA AGAATTCCAC TGTAATTTTC GTCAAGACGT GTACTCCAAT
    52921 GTCCCGTTGA CGATTTCGAT GTCTGCGACT CTTGATTCTG ACCAACCATT TCTGAATACC
    52981 ATGTACCACA TCGTCTGGCC CCACGGTACG TGGGCGCCGG AAGTAGAGTA CGATCGGTTC
    53041 ATTGCCGCTA AAGCACTCTG GTATCGTTTT GGTAGTTTGG ACGGTATTAA GTGGACAGGT
    53101 TTTGGTGGTC AATACAACCA CACGGAGTTT GAGAAGTCTA TCCTGCGGAA GCCTCGTGTT
    53161 CTTGAGAGCT ACGCGGATAT GATTGTGGAT ATCATGGAGA AGTCGTTTAT CGAAGTCATG
    53221 GAGAAAGGTC AGAAAATGAT TATCTTCGTG GCTACGGTAC AGATGGCGAC TTACATAGCC
    53281 GACCTGATCT CGTCATTACA TCCGGAACTA CTGGTCAATC GCTACGTGGC GGAAGACGAA
    53341 TACGACGACC TTCTGGCAGC TGACGTTTCA GTGTCGACTA TTCTCTCTGC TGGTACGGCA
    53401 GTGGATATCC CTAACCTTCG GGTTACTCTT ATGACAACGG CTCTGAGTAG TAAGCAGTCG
    53461 AACATTCAAG TGTTAGGCCG TACGCGGCGC CTGAAAGATT GGCCTGACGT GACGCCAGAG
    53521 TTCTTGTTTC TTGCGTCTAA GGACGTGGAC AAACATCGCC TGTACGCAAA AGAAAAGCGT
    53581 GATAAACTGA GCGGGAAAGT CCTTTCGTTC CAAGACCTCC AAACCAGTTA CGTGATTTAG
    53641 GAGTAGAGGT GATGACTGAA GAGACGTCGA ATTACCAGTT TCTTTCGTAT GACGACGCGG
    53701 ATTGGCAAAA AATCATCCAG GCGGCACCGA GTCTTGCTCG CGTCCCTTCC GAGGTCATGG
    53761 ATTATCTGAT ACTTGATCCT GACGTCGACG TCAACGAAGC CCAGACCCGT ATACACTCCC
    53821 GCCTCCGCGC GGGATTGTGT TTGACCCAAC GCCTTTTAGG TGGACAACTA GAGAAGCTTT
    53881 ATGCTCGCTA TGGGGTCAGT GTGGGTAAGG CTATTGAGTT ATTCACCGCC GATATCGAAG
    53941 ACAAACTGAA CGAACAATCG ACCGAAGGAC AACACGGTTG CCGTAACGCC CTCTTCGGAA
    54001 ACTACGAAAT CACGGGTCGT TTTTTGGCGT ATCTAGCGCT TTATAGCTGC TCGGAGTTTA
    54061 AAGGACATCA CGACTTTGAC CATTTTTGTC CGGAAGACCG TTCGGGTTTG GACTGTGAGA
    54121 TGTCCTACTT TGCTGTGCAA AGTGTCTTAA AGCAGATGTT TGACCTGCTC AACTATGAAG
    54181 AAAGCGATTA TCAGGCGATC GCGCAATGGG CGGGACTGGC CGTACGTAGT ATGCTCCTGT
    54241 TACTCACGGA CTTAGATGGC CACCCTATCC GACACTGACA AAAAGGAACC CGCTATGGAC
    54301 GCCTATACAG CCTCTGAGAG CATTTCCTTG CGTGAAGCCA TCGACGGTAG CGCCAGTTTG
    54361 CGGGAATCGC TCAGAGGGCG CCTACCGGAG TTGGAGGCGC TCTTGGAACA CACTTTGTCC
    54421 TCTAAGTGGT TTCTGGACGC CTACCGGAAA GCCGTTCCCA CCGGACAAAA CGATCTTGAA
    54481 CGCGATGTGT TATCGGTGTT TGGGCTAGAA GCCTGTCAGC TACTGGACAA ACAAGAGTCT
    54541 GCGGTACTGA CGGTGAGGGG ACTGAACAGC TACCGGACCG TGGCGTTGAT CCAAACCGCC
    54601 CGTCACCTAC GCACAGGTCA CACCTTACCG TGGGTTCTGG AAACCTCCGA CTTAGTCAAA
    54661 CAAGCCCGAC TGTTGTTTTT CTGTCATTTC CTGCGTTTGC TCGGATCGGA CCTAATGGAT
    54721 CCCGAAACTC ATCTAAAAAA CCTGATGATA GAGATGGGTT TCGACGAAAA CAACACGACC
    54781 CAAACGGTTC AAATAGCGCT TTGTAATATC ACCGCGTCGC CTCCTACTCT CCACTGACCC
    54841 TCTCCCACCT TCTCCGTGAG GTGGGAGTTG TGCCCTCAAC CGAAGGATAC AGGATGGCTA
    54901 AGAAATATCA AAGCACGATG GTCCGGACCC ACCATTTAGC GTTACGTCAC GGTATCCGAT
    54961 TCTTTCTCAA GAGTCCTTAT CGAAAACAAC CGTGGGACGG GTTAATGGTA CGGCTGCGTC
    55021 TATACACGCC CTACAAGGCC GTGATAGGGT GGTATCGACA CGAAGGTAGG GTAAGTACCA
    55081 AGGAAACGCT CCTAGGGGTT TCTAGAGTGC CCCAGACGCT GTTTGATGGT TGGTACGTCG
    55141 TGGTGCAAGA CCCACGTTGG TATGGGTGGC TCCATTCCTA CCGCATCCGC GGTAGGTATT
    55201 ATCTACGACC AGCCACGCCA GATGAAAGCG TTTTCAACCG TCTCGAACCC TTGTTCCATT
    55261 TGTCATACCT ATCCAATACT TGACACAAAG CATACACCCC TCCCTTACGC GACGGTAAGG
    55321 GAGGGGTGTA TGCTGTACTA CTTTCTTTTA AGCTTTTATA GGATGTTTCG CATCGTAGAA
    55381 ACCCACGATG TCTTCGAACG AAGGCGCTTG ATAGACTTGC TGACAAATCT CTGCGGCATT
    55441 CACGAAACCT CCCGAAAGAT TCACACCAAT GGCGCGGCGA TAGATTTCAG GGACGCCTCG
    55501 GATAATGCAG AGTTCTTGTG CGGTTGTCTC TTTGCTGATG TTAAAGAGTA CCTCCTCGTT
    55561 CGGGTAGGTT CCTTCAACGT CCAAGTCCCC AACATGACCT CGAATCAACG AAGGTGTTTC
    55621 CGGCATGTCT TCTAAAACAC AAATACCATT ATCCTCAACG AGATGACTGG GTAGGGTCAC
    55681 AATCCAGTCT TGCAAGCCAA CCACGAATCC ATCGTTCTCG TCCTCCATCT TGTTCGACGT
    55741 AGCGGCACAA ACCATCCCGT GTTCCAAGGC CATGAAGTGC AGGTCGTCGC ATGTACGTCG
    55801 CGGTTGTGAC GGGAACCGGC GATATTCAGA GTGACCGCAC ATCAAAGAGA TCATCGACTG
    55861 GAGATCCGTC GTGGTCTCAT CCAACATTTC AACCGACACG CAGTCGAACA CGTTGTAAAT
    55921 GCAATACTCG AGGGGATAGT TCTCCTGCAT AAACCGATGC CAACCTGGTC CAGAGAGATG
    55981 GTCGGCTTCT TTGAACTTAA GCTTGCGAAT ACCTAAGACC TTGTCTAAGA TATAATCCAG
    56041 TCGGTAGGAC GGTTCCTTAC CGGCTGCGAT ACGTAGCTTC AGGTACACAC ACATGGCATC
    56101 CAAGGCGTAC CAACTTGCCG GGCAGATGAC CTCATGCCAT CGTTCAGCAG GAGCGAGCGC
    56161 CATGGTTTTA CCTGATGCCG TGACCTTTTG AGACGGTCCG CGTTTGTATT CGAATTGCTT
    56221 GAACTGCTTC GGAATCGTAG GATCAGAGAA TATCTTAGCA AGATCGTAAC CTTTCTTCGT
    56281 CAACGCTTCG ATCATTTTGG TGATGTCGAA GTCAATGTTC CAAAACGCTA GGATATCTGG
    56341 TGACCACTCG TGGGCGGTTT CGATGACACG TTTGGCGACC TCACCCGCGT CTGGAACAAG
    56401 TTCGATTTCG AGTTGGAGGC CACGCTGAGT GATGATGTCG CCGATCTTTG ACTTAGGATC
    56461 GCCAAGGTAG TGGATGAATT TCTCTTGGAG TTTCTCCGTG GGGTCAGGAA TACCTTTCAG
    56521 AAACTCTTGC GTGATAAAAA GTTTAGCATG GGATTTCATG GTGATCGAAG CCATGATAAT
    56581 TTCTTCATGG CCATGAACCA TATCGGTCTC GGTATCAACC ACAGCCACCA AATTGTTCGT
    56641 AATTCGATCA GGCCACTTGG TAAGATAGTG GTGCTTCGTG AGTACACACG AGTTGACGTC
    56701 AGTACCGTAG ACATAGGGAG ACTGCGCAAT TTGCCGCATA TCCATACGTC CAGCCGGTAC
    56761 ACGGCCCAGC TTCCGTAAGA CATCAGCAGG GAGGCCTATC TCGGTGCACC GGAATTCTTG
    56821 AAGATTCTCT AGCCGTTCCC ACTCTTTCTT GTCTTTGTGG TTACGGTAAG GTTCTTTGGT
    56881 GATCCAGTAC GGGCGCTTGT AGTTAAAGAG CTGTCGTAGG CGCGCTTTGC GCGGACTGTT
    56941 ATCGGCAGGG TATTCGTACT CCTTGATCAG GAGCATGTCG TTTGGCGAGC CGTCGTTGGC
    57001 GGTGAAATAC AGCGCGTGTT TACACTCGTA TTCGCTCTTC GCAGGGGTCG TTGTAGTCAT
    57061 GATTTACCTT AGTGGACGGT CCAGGCACAG GATACTTATG ACGCGGGCTT TTTTACTCAC
    57121 CCCTCCACTT TTTCTAGAGA GGTTCTCACC ATGACAGGCC CTATGACGCC CCAGCCTTCG
    57181 TTAGAGGCCG TGGCTTACCA AGGACGCTCC TTACTCTTTT TCGATGTGGC TGCGGAGTTC
    57241 GAACGGCTCC GTACACTGCC GGAGATTCAG TGGGACGACG TCAACGACGG TAACCTTGCT
    57301 GATATAGTTG TCAAACGCAC CGGTATGCGC GTTGACAACC ACGTCGACGA TTACGCCGAT
    57361 GGGTTCTTCG CCGAACCCCC ACTGCTGGAT GCTAAAAATC CCTACTACAA GCTGGTGGCT
    57421 GATATAGCTT TACAGGATGG ACGTAAAGAT ACGCTCGAAC GTTTCCAACG GTGCGTACGG
    57481 TTAGCAAAAG ATTCCCTGGC ATGGGTGGAC CTCCCCAAGG CCCAAGTGCG CGGTGTGTTC
    57541 TCCACGATGC CTTGCCGGAT CTTCTTGAGT ACGGATGTGA TCGCTGATCG GGACTTTTCT
    57601 TCAGAAGAAC TGGCGGCGAT GTATATCCAT GAACTCGGTC ACCTGTTCTC GTTCTTTGAG
    57661 ACGCTAGCGT ACTCCACGGT TAGTAACGTC GTTATCACTG GCGCGGTAGA CGCCCTGCGT
    57721 GGGGTAGAGG ATAAGTCGGC TCGCTACAAG CTGGTTTCTC AGGCTCTAAC GGTCTTTGCG
    57781 ACTCCGGAGA AAGACACAGT CAATGCGATT GCTGAGTCCG ATAACAACGA CATCATCCAG
    57841 GCGCTAATTT TGCGTACCTT TGAAGAAGGT GAGCAGGAAC GCACCCGCGG GTTGTCGGTA
    57901 GATCGGGAAC GTCCGACCAA TACCCGATCG TTGGAGTATC TAGCCGATCA GTTCGCCATA
    57961 CGCAACGGTG CAGCGCTTCC GTTGGCGACC GCACAACACA AAATGGCCAA ACAAAACCGT
    58021 ATGGACTACG GACGTGGGAA CACCTCGTTC TTTGCCATAC AAGCGGTTCG TTTAGGTTTG
    58081 TTGACTGTGA CGTTCGCCGC CAGTTCTTCG GTGGGTTTGA TCGCATTGAC CATTGTCTCA
    58141 TTGCTTCAGA CCGTAAGTGC GGCGAATAGC GACAGTACGG CTGATCCCAG TGAACGCATC
    58201 GGGTTTGTTA AAGCCGACCT TGTCCAGATC CTCAAGAACC CCAAACTTGA TCCTTTGATG
    58261 CGTAAGCAGG TGTTGAGCGA CGTCGAAGCG ATCGACGCCC TACGCGAGAC GATCAAGGAG
    58321 CATCAAGGGA TTTTCCGTTA CTTGTGGCGC ACCCTTTCCC CGCGCGGTCG TTCTCAGTCT
    58381 AAACTCCGAG AATTCCAGAA AGGTTTGGAA GACCTCGTAA ACAACGATCT TTTCGTGCAG
    58441 GCTTCCCGTC TGCGCTCCCA CTAAACTCCT TACGACGGAT TTGAAAGCAA TGAACATCAA
    58501 CGTTCCTGAT ATCGCTTTGA CCCTTCAGGA CCTGGGTATC CCGGCCGAAC GTCAGGGCGA
    58561 TTACCTGAAA GCCGCGATCG CTCGGGTTGT GGCGTTTCGC CTACCTTTAC CGGCTGAACC
    58621 TGTCGCTAAC GCGGTCGATC ACTACAAGGG TACTCTCGAA GGTCGTGTTG TCCAGGCTAT
    58681 TGACGTGATC AACGAACGAC TACCGTTGGA TTACGACGGT GTGTTAGCAC TGACTCAGCA
    58741 GCTCTGGACG GTTCGCTACG GCCTGGTCCA TCCCTCGGCG ATTTCTCAGG GTTGGGATTT
    58801 GTTTGACAAG GCGGCAACCG ATACGCTGAA GTGTGATATC GACCTGGCCG ACCCGGCGCT
    58861 ACAGCGTCTG GGTCAGGTAC TGACCGATGG CGTCGACGAG TAAGGACTCC CGCGTGCTCG
    58921 CAGAGCGTCT AGACGCTCTG CGAGCACTAC GTACGTCGTG GGAAACCCAA GGGACGATCT
    58981 GCCAGTCAGA GATTCGATCA TCACTGGAAT CTTTAGACCT TAAGCTTCCT GACAACCTCG
    59041 CTATCGCATC CTACACTCAA GCGCCATCGT CGACGAATTA CCTTGAGACG TTGGAATGGG
    59101 TGCGTCTAGA GGCTCTGCGA CAACAATCGG AATGTGAATC CATCACAAAG TCTGAATTGA
    59161 AAGCCGAACT GGACAAATTC TTGTGTTTGT TCCGACGTAA TTCAAACCAT CTTCGGATGG
    59221 TCGATCACGA CTTACCGCGA TTACGTTTCG CTGAAGTTCA TGTTCACGGT GTTTCTACGA
    59281 TCGCTGAAAT TGTTCGACTG GTGCGGGGAG AACTGGCCTT AAAGGAACTG AAAGCACTCG
    59341 AACTTACCTT GGAGCAATGG CGTAGTTCTG AGACTACCTA CCAGGCCGTT TTGCGTAACC
    59401 CTGCCGAGCG TGGCTTACAC CCTCTCAACG ACCTACCTGG GTTCCTGCCA ATTTTTCAAG
    59461 ATTGGTTAGA GGTTAAGTTC AAAGTAACCC CGAAAGAAGT AGAGGACGTC GCCAAACGAC
    59521 TTACCGCTTG GAAGCAAGCG CTTCTGGTGG CGCAGGATGA CCACTGCGAA CCTTGGAGTC
    59581 CGGATGTCCT AGTCAACAAA GTGGCTCTTT GCACAGAGTG GCCGGAACTC GACACCGCTT
    59641 TGAAACTATC GACTTCAGCG TACGAAAGTA AAGTCCAGAA CTTGCGAGAT GACCTCGAAC
    59701 AACTCGACTC GTTAGAAGAC GCCCGCACAC GCCTGTTGGC AGTGCGTTTA GTTAGCGACT
    59761 TCCTGCAACT GTGTTGGCAA CTCGTGGTGG TTCACGAAGA TGCTGTGGTG CAAGCACGCA
    59821 GCATAGCGAC TTCGATACAA CACATTCGTA GTCTGGCAGC ATAAAGCCTC CAGGAGCGCT
    59881 CTTGAGCGCT CCTGGAGTTA TGCCGACACG ATTACGCCTT GACCTTACGG ACACGCTTCA
    59941 CGGCCTTCGC AGGGACCTTG ACGGCTGCCT CTGCACGCTT AGCGGCAGCC TTGGCACGAC
    60001 GGTATGCCAG CTTCGCCTGG TGGGTTTCAG CAGCCAGCTG CTGCTGACGC TCGAATGCCT
    60061 CGGCGACTGA CAGCGTCAGT GGGATACCCG CTTCGTCCTT CTGGCCATTC AATGAATTCT
    60121 TGAGGTCAGC CTTGACAAAA CGGGCGGAGA ACTGGAACAT TCGAGCGGAA GCCGGGTTAC
    60181 GTTTGGCGTA ACCATCGGAA ACGCGTTTGC CGGTCTTCAG GCTATAGTAG ACGGTCAGAA
    60241 TAGTGTCTTT ACTCATGGGA TTCCCCTTGG GGTTAATTTA GGCAGTGGTC ATTGGACCAG
    60301 ATGATCTACC GTATGCTGTA AAGAAAAACC CTTTTTCCGC TACGATGTGT ACATAACCTC
    60361 CAACCAGGAC TCGATACCAT GAGCAACACG TATGACACCA GCTTGCTACC GCCCGCAGCT
    60421 CAGACACACT TAAAGGCGGT AGAAGACCGT CTGGCGGAAT ACGTTCTGAA GATGGCACCG
    60481 GGACGACCGA TTACTGAGAA AGACGGTGCG TTTCAGCAAC GCCAACTTTG GCACGGGGTG
    60541 ATTAGTTTCC TACTGAAACA AGAAACCCCT GTGTTCTTGG CGGGATGGTC GATCTTTTTG
    60601 AACGTGGTTG CTGAGCACCG CAAGGACTGT TTCAGTCCAG CATATATCCA TCGTTTCCGT
    60661 GAATCCACTC AACTGACTCT GGAAGAACGT CGGAACTTCG AACGGTTAAT TCATCTCGCA
    60721 GTAATGACTG CGGACCCGAA AGCTCGATCG CTGGCGCTTA AGCAAATCGA CATGCATCAG
    60781 ATCCTGGCAC GATTGTCTTC GGAAGACTTG CGCCAGAAGA TCATTGCGTT CTACCAGCTG
    60841 TAACGACATA TACACCCCTA CGGAAGCTGA AGCTTCCGTA GGGGTGTATG CTGACTACTT
    60901 CAAGGTCTCT TTCAAGAACC AGATTCGCTT CGAGGTTTGG TCCAACCACG AATCCACTAA
    60961 GGCGCTAGTC GCGGTATCGC CATTACTTTC GGCGTACGTA CGAAGATCAG TCAGTTCAGG
    61021 TATTAGTGCC TGGTTGTCGA TCAGAAGAGA TTCAATCATC CCCTCAGCCA CCAAGTCGTC
    61081 TTCGGATTCC GGAAGGCTTT TGATTTGATC TATCTGTCGA AGGGACTTCA GGGTATTGGA
    61141 ACCCAACATC CTGGCACGTT CTGCCAACAC GTCTGTAACC GCGATGAGCT CTTGAGCATG
    61201 TTTGTCAAAG AGTTCGTGAT ACGACGTGAA CTGTGGGCCA GAAACGTGCC AATGGAAGTT
    61261 CTTGGTTTTG ATATACAACG TGAAGACATT GGCGAGGAGG TGGTTGAGTT TATCAGCCAC
    61321 CAATCCCGCG ACTTGGGGAT CTAGAACTGT CGTTTTGGTT TCTTCCGTCA ACGTCTCTTG
    61381 CGAGAGGAAA TGTTTCTGGA GAGAAGACAT GGTTTTCACC GTTATGCCGC CGCGGCCCTA
    61441 CGTGCCAACC GCAGCAAACT ATCCAAGGTT CGTAAGCGCC AAGACAATCC CTCCGTCACT
    61501 GCATTGAGTT TATAGTTCAA TGCCTTGAGT TTTAATTTGT AATCTACGGC GTTACTCTCG
    61561 AAGACCGGCT GAAGACTTTC AATGAACCTT CGATCGTGTT CAATACTCCT TACACTGAGA
    61621 TCGGCAGAGT AGGTCAAGTT TTCTTCCGTC TTACTCATGT CTTTAAGAGT TCTTTCGAAA
    61681 GTCTTTTTGT AGAAATTAAT TTCGGACGGT CCGCGATATT TAGAGGCCAG ATAAGCTTCC
    61741 GAATCCAACA TCACCATACG AGGCGATTTA AGTTCGGTAT TGAGGAAATC TATCCCCTCT
    61801 TGGGCGGTAG TGATTGGAGG AATATCGTTT CGTTTGAAAG GAGAAATATT TCGATCAATC
    61861 ACCAACCATC CTTCAGCTAC TTCGAAAAGC TCAGCGATGG TGTCTTTAGG ATTAAGGATC
    61921 GTCGTTTTGG AGAAAGTAGG GACCTTGACG TTTAAATAAA AAGACATCGA AGAGAACACA
    61981 GTCGCTAAGA ACTTGTCGCG TTCGGTAAGA GGTTCGTGCA ACTTTACTGT GTAATTAGAC
    62041 GACAGACTGT TGCGAACTGC ATCTTGCAAA GATGTCAAAC CTCGTCCCAT TTGCTGGAAC
    62101 TTCCGTCGAA TCCAGGCAAA GAAATTCATG AAGATTTCTT TGATCTTCCG CAGGAGGATC
    62161 GGAATGTATT TCTTTAGCCA GTCAATCACC GCTTGGACTT GGCCGCTGTT AACGTGCACC
    62221 ACAACCGCTT CCTGGGAAAT CTGAGCGTTG TCGCGAATGG ATTCCCAGTG TTCTTCAGGA
    62281 ATCTCCGCTG CAACAGCAGC GTCGCCGGCT TCTGCACGTT CCAACCATTC ATTGGCTTGG
    62341 TCAAACGCTT CACACGACAC GCGCAGGTCG TGAAGGTAGG TGTTTGGATC GTCGATTTGT
    62401 TGGGACAGAG CGTTGAAAGC AATTTGATGT CGCATGGTGG AGTACTCGCT TTAGGAAAAG
    62461 GCGGAAGGGA GATCCAGCGG TACGGTTTTG AGACTGGCCC CGTGCATCTT CTTGAGGAAG
    62521 TTCGAAAGGA AAATGCTACC TATGTTCGAA CTATAGGTGC TGAGTGCTTG AGGAGTACGG
    62581 GAGATCTTAT CGCCCATACA CCGAGCGCAG AAGTTAGCTC CAGTCGTCCT GCAGTAGATC
    62641 GGAGATCGTA CGCGGATCGT CTTACCTACC AAACCAATCA ACGTTTCTTC AGTCAGAACC
    62701 ACAGAGTGGT CACCGACCAC TTGGTAGTTA CCTACAAAAT GAGGGACCTT ATCTTTGGTC
    62761 ATGTGGATCT CAAGACCGCG GTGTGACCCA CAATCGGCTT CTGCGACGAC ACTGTTCTGG
    62821 AAGATGCGGT TGTTGTACTT AGTCTCTACA CCACCCAGAG CTGTCTGAGC GCCGCGGGAG
    62881 AACGAACCGT CACGTAGTTG GTTCACCATC GCCGGGAGCT TGGTGATGTC CCAAGCTTCA
    62941 TCCAAGGATG TAGGGATAAA GTCACCCTGC ACTCCAAATC CTGAACTGAT ACCCTGCATA
    63001 ATGAAGACTT TGAGTCGAAC GACGTCGTAG GCTTTGTCTT TGATATAGAA ACGTTCGCCC
    63061 GGATCCCCTT TCATCCAAGC GCGATCCATT TTCGTCAGCT CGTCAATGAT ACGAGCAATG
    63121 ACCACCGGAT CATTGAGTTC ATTCTTGTGT TCCTTCAAGA GCTCGTCGCG ACGTTTGATC
    63181 ATTGCTGGAT CAGCAGTCAT CGTACGCACG GTAGCGGAAG GTACACAGAG TTGTGACAGT
    63241 CCAGGGAGCT GCCCCATTGC AGCACCAAAG ACGCGATACT CAGCCGTACG GATAGGACGT
    63301 TTATCGGGAT CACCGGACGG ATCGTCTTTG GCGTGGTCGT CCCAACGATG AACAATCAAC
    63361 GACTCCACCG CTTTGGTTTT GATGGGTCCG GCGATATAAC CAATCTTGTT ACCAAAGGGA
    63421 TGCACTAGCA CGATCTGATT AACTAACGCA TTCCCGTAAC AGGTTTCCAC CGGTTTACGA
    63481 ACGTTGGCTA AGTCACCCGG GTTCAGGTAC ACTTTCTCCA GAGGACGGAA CAACGGTTCT
    63541 CCCGGCATCG CGTCGTCGAT TACCGTCAGG CCTTCCGGTA CCTTGGGGTC TCCGAAAGCA
    63601 TATCGACCAT CGGGTAGGGT TTCCAACCCG TAGGGGTAAT CGTGCGGTCC ACTATTGCGG
    63661 GTGATCGAAA ACGCCTCAAG CGCCCAGCGC TTGTACTTAA ACAACCCTTC CCGCATCGCC
    63721 AGAAGGAAAT AGTCACGCTT GAACATCGGA GACCTCCTTC AGTGGTATGA CGGGTAGGTG
    63781 TTGGAGTAGT GTTCGAATAC GAGCATCTAC TGCCATCAGA TCTGTGACGG AGAGTGAGAG
    63841 TTCGGTTTTG ATCTTTGCGA GCAATACAGG AATCTCGGGA GTGGGTGTAT CTGAAGCCAA
    63901 AGCGAAGGCT ACGAGTTCTG GTCCGAGAGA TTCCGGTAAA ACGTCGTAGA GTGCATCTTT
    63961 GTAAGGACCT ACCAGGAGGT CGTAAGGAAG TCCCAAGCGC AATCCTTGGT TGAGGGAGCG
    64021 CATGAAGACA CCTTCTACCG GAAACGCTTG CCGATTGTGT AGAACTTTGA GTCGTTCACG
    64081 AGCCTGTACC ACCGCCGCTT GCTCAGGCTG TGCGTCGGGA ACGTCTTTGT CAGTGAGTTC
    64141 TTTGATACGG GACAGTAAGT CGGGCGAGAC TTTCCGTATG GCCGGTAAAT AGTCGGCGGA
    64201 ATATAACGTA CCCACTGCCG AGAGAATGTC CGCTAACACT ACCTCTTCGC TTTCCGAAGA
    64261 ATCTGCTAAC GCATTGAGCG TCACGGGATC GTCCCAGTTG TCAATACTCT GGAGTCCAGA
    64321 AAGGATCTGC GTCAGCACTG GCAGTTCTGC GTCAGGATCA ACCTCCACAC CGAACTCTTT
    64381 CAATGCCGCA GTATAGATCG GTTTCAACGT CGACAGGATG GATTCGTACA CCGCATCGAA
    64441 GTCACGGTTT TCCGCAATGT CGATAGCGTT GCGTAAAGTA AACTCCTGAT CGTCGATACC
    64501 AGCTTCCAAT AAAGTCCGAC AAGCGGTCAG GATCATGTTT CGAATTTCGG GCGTGGTGGC
    64561 GTCGACGAGG TAATCGTCCA GCTCCTCGAG CATAGCGCAC TCCTAGAGAT AAGGTATAAA
    64621 AAAGCACAGA GTAACTGCTC TCATATGGAG ACGTCATGTC GACTCACCAT TTCCTACTGA
    64681 CTTAAGAGAA GCTCGCCATG AGTACCAAGC GAAAAGGCAG CCAGAAGCCG AAGACCAATC
    64741 AGCCCTTATG GGACATTCTG GCCGGTTTGT CGGCTGCCGT GGGTCAAACG ACTCAAGTCA
    64801 CCGCACTACT CGTGCCGTTT CTTCAGAATC AAGAACTCAT TGCAAAGATC ACAGATCGTC
    64861 CGGCGTTTGA CCGATTGGCC TCTGTGTTAG AACGTGATAT TCGCGTGATG TCTCAACGCT
    64921 TCCGCGCTAT TGTCGATCAA CACGCGAATA AGACAGGTCA GACGGCGAAC CAGACGGAAT
    64981 GGCTCCAAGC TATTCAGTTG TCTGAGCAGT ACGTGGAATG GGCGTCTGAT TTCGATGACG
    65041 TTATCCTCCC GACGTTCTCA GAGATCACTT CGATGTTACA CGGCGCCGGC GCCGATGTAA
    65101 CCACTCTCCA TGCTCCTTCC GCGGCCGCTG CAATTGTAGC AGCCCAGCCC CAAGTCTAAA
    65161 GGTCCCAAAA TGACTAGTGA AAACGAAACG CCTGTTCCGG AAGAACCCAT GGGACTGCCG
    65221 ACAGAAGACG ATATTCCTTC TCCTACGGAC GGAGAGACCA CTGTGGTAAA CGCTGACGTC
    65281 GTCCCCACTC TACCTAACAC TCAGGTAGTG GAACCTGCTG AAGACGTGGG TTTGCCGGTA
    65341 GAAGAGGAAC TGGTAGCGGA GAAACCCAGC GCCGAAGACG TCGAAGCGGT GGTGATTCTG
    65401 ATGCGTCAGG GTGTCAACCC GAACGCGGAA CTCAGCAAAG ATCCGTCTCA CCCGCTGAAT
    65461 CCCAAACAAC CGTGGCGTCC GGGTGAAGGT TTGTATATCG TCCCCTGTAC ATCGGAAGAG
    65521 TTTAATACGT TGGTAGAGAA CGTCCCGCGT CTGGACCCCA CACAGTCTGA ACAAGGGATG
    65581 CGTTGGCGCG AAGCCGTCGC CGCCGGTCAA GAGGTCATGC CACGCGCCGG CACCGGTCTA
    65641 GCTGCTCTAC TGCGCGAAGC GTCCATGTGG CGTCAGAGTG TATCGTCTAA CGGTGAGGGT
    65701 AGTGCCGAGA TCGCCGCGGG TCGACCCAAG ATCGGAGAGC GTAAGGGCGA TGCCCCGCTT
    65761 GTCGGTGAAG AAGCCCTCCA GCACATGCAG ATGATGCTTG GTACTGGTCA GGTCACACGC
    65821 ATCCCGTTGT GGCATTCGGG TATTTGGGTG AACCTCAAGG CTCCGACAGA AGACCGACTG
    65881 TTGGAACTGG ATCGTCGCAT TGCAGCAGAG AAGATCGCGT TAGGTCGAGC GACCAACGGG
    65941 TTGGCTTTCT CGAATATGTC GATCTACCAC AACAGCTTCC TGTTCAACTT TGCGTTGTCC
    66001 ATGGTCTTTG ATTGTTCCAT CGGTGGATTC ACGGTCGACA GTCTGAAGCG AAAGATTCTA
    66061 CTGACCGATC TTCCAACACT GTTGTGGGGA TTGCTGTGCA CGATCTATCC AAATGGGTAT
    66121 CGCTACCAGC GTCCGTGTAT CAACGACCCG TCCAAGTGTA CTCATGTCGT GGAAGAAGTC
    66181 CTGGACATTT CCAAGTTGTG CTGGACCGAC AATACCGCAC TTACCCAGAG TCAGCGTAAC
    66241 CACATGGTAC GCAAAACGGC TAAGTTCACC GATATCGAGC TGACCCATTA CCAGGAACAG
    66301 CATCGGTATG TTGACAAGGG GACGGTTCTG CTGAAGGACT ATCAGGGGAA CAAGACCGTC
    66361 GCCGAACTGC GTGTTCCGAC GCTGGCCGAT TACGAAGCCT CAGGGTTTGC CTGGGTTGAA
    66421 GGTATCGTTA CCAGCGCCGA TCAAGCCTTC GGATCTCAGC TCGGTGGGGA AGAGCGTAAC
    66481 GAGTACATTC TCGACCAAGC CCGAGCGACT AGCTTGCGTC AATACGCTCA CTGGATCAAT
    66541 CGTATCACGT TCAACGGTGA CAAGTACATC GACGACCGTG CGACGCTCGA GTCAATGATC
    66601 GGTCAGCTCA CAGGCGATCG TGTCGTGTTT GAGAATCTGC TGGAAGGTGT GCGTAAGTTC
    66661 ATTGACGAAG CCACGATTTC GCAGATTGCC ATCCCGTCGT ACAAGTGTCC GGCGTGCCAG
    66721 CTCGACCAAG TCAATCCGGA AGAGTCCAAG CATCCGCACC TGATCCCGTT GGATATCGGT
    66781 ACCATTTTTT TTATCCTACT CGGCCAGCGA ACCAGCTTGC TGCTGGACAC GGCGATTATC
    66841 TGATTCAACA GGACGACAAA CAAGGCCATG TCTTGTTTCC GTCCTTTGGA CTGGAAAAAG
    66901 CCGAAACGCT TTCCCCTATC AAAAAACTGA TGGAGGCGAT GCGTGCCAGT GGTCGTGCGA
    66961 CGTTAGACAG TATCGACGCG CAGTTGCTCT TAAGAGAGCT CTACGATTCG GACTACGCGA
    67021 TTGGTTATCA CAACAATCCA CAGCGACCAC TATCGTTGGT TGGGCTCCAG CCGAAAGAAA
    67081 CGGTCGGTCC CTACACCCGT GAACGACGAT TGTATCACCG CTATGCCACG TTAAAGATCC
    67141 ATGAACTCTT TGGTCTTTCA ATCGAACGCT TCCTAGCGCA ACCTCGAGAG AAAGTCGAGT
    67201 GGATGTTGGA AATCGCCGAG GAACGTGGGG CGGTGGAGAA TCGTAACAAC CAGCAGATCG
    67261 AAACAGCGAT GCGTCTAGCA CAACAAGGCG CTCCCCGCCT TTGAGGAGGT GTCGATGATT
    67321 ATCTACGATG GTCCCGGTGA CCTCTTTGAA TGTGGGGTTC AAACCGTAGT GTGTCCCGTG
    67381 AACACCGTAC AGGTGATGGG TAAAGGACTG GCCTTAGCGT TCAAACAACG GGTGCCGGGA
    67441 TTAGAAGCGT TCTACAAGGA TCAGTATCCC AGTCCCAATG CCATCCTAAA ACTGGCAGTT
    67501 TTCGACGTGG ACTCGGAACG TAAGGTGTTG CTGTTCCCCA CCAAACAGGA CTGGCGTCAA
    67561 CCAGGTCGTT TGGACATGAT CCATGCAAAT TTGGTACAAC TGGCGAATCG TTACACCGAG
    67621 TGGGGTATCA TGTCATTGGG TATACCGCTC TTGGGGTGTG GGGTGGATAC CGGTCAGCTA
    67681 GATTGGTTAG CTCAGGTGAA ACCGATCGTA TACCAGTTCT TGGATCCCTG TGATTTACCC
    67741 GTGAAAATCA TGCACGGTTG ACGTAGTAGG ACAGGGCTCT GGAATAGAGC CCTGTCCTCT
    67801 ATGCTGTCGT ACGGAATTTC AGACCCTTAC TATCCTTTTG ACCCTCTACT TTAGGAATTC
    67861 AAGATGGGAA AGCATTATTC AGCCATTGAA CTGGCAGATC AGTTATGTCG GGTGGTGTTG
    67921 GCTATACGCG AGTTCGGGGA AACCAACAGT CCGTACCTCA CGCGATTGCG CTCGGAAGTT
    67981 TTCAAGAAAG ACTGGCGTTT AGGGGGTACA CGTCGAGATC GTATTGTCAA AGAACTCGAT
    68041 GATCGCCATC AAGAGATCCT TGTGTTATTG GAAAATCTGC GCAAGGTCCT CCAAGCCTTT
    68101 GGAGATCCTC TGACGGGAAG TGGACGGCGT AACGGTAAGA GTCATCAATT CGGTATCCTG
    68161 CAAGCCTATT GGGATGAAGC CCACAAGGTC CTTCATGCCT ATGCCAATCG AGCGTTAACC
    68221 ATCCAAGAAC ACTTAGGGGT GAGAACACCT ATCACACCGT TTGAAGGATC GCTCTAGATT
    68281 CGAACGTTTT TCAGAACTAT ATCGTTCTAG TGAGACAAAG CTGGGTATTT AAGCCCGCTA
    68341 CCTTATCAAC TCACTAATGG AGTACTCGTC ATGGATTCTA TTTTGAAGAC TTTTCAGTCG
    68401 ACGGCCATAC TGGCAGAACA ACTGCATCAA GCCACACTGG AAATAGAGCG TGTTTTCAAC
    68461 GAACACCTTG TTTCTCTGGG AGAGGAATAC AAGTCGCACA AGGACGAAAA GGCGCGGATG
    68521 GAGGTTCTGT TTGCCATCGA AACCAAACTC GACCGGTTGG AGGAAACCAA CGTAAAGTTG
    68581 GAAAAGCAGG CTATCGCTGC TTTGGTGGCG TTGGATCAGA GCTCCATGTA CTATCTCCTG
    68641 GGCAATGCGA AATCTGAAGG TCACGGAGAA GTGATGGAGT CAGCCGAAGA CAGTCGCCTC
    68701 GCCTTGCAAC GTACGCGGCA ACAGATCAAG CGTGTACGTG AAACCAGCAC CCAATTCCTG
    68761 ACGGAGCTGT TGAAGGCATA AACCATACAC CCCTACTCAC CGAAAAGGTG AGTAGGGGTG
    68821 TATGGAGGTT CTTTCTTTTT TCCTTAGAAT CCTTTGAAGG AAAAATGTTG ATCCTAAGAG
    68881 ATTTCAAGAC TATATCGTTC TAGTGAGATA AAACCAGTTT AAAAACTGGT ACACCTAACA
    68941 CTCACCAACG GAGTACGGTT TATGAACAGC GATCTTGAAA TGTTCCGGAC CACCATCAAA
    69001 CTCGCCGAAC AGATGTTGGC GCTGACCACG GAAATGAATC AGAACTTTAA CAAACGTGCG
    69061 GTTGGGTTGG AGAATGGTTA CAAGGCTTTG AAACTTGACA TCGCTCGCAT GAAGGTTCTC
    69121 TTCGAGGTGG AAGCAGAATT GGATAAGATG GAGCAAACCA ATTTCGATAT GGAGAAACAG
    69181 ATTACCGAAA CGATTGAACA ACTCGATCGC AACGCGCTAC TCTTCCTCCA AACCTATCCC
    69241 GATTCCAAGG AACGTGAAGA AGTCCTGAAG GCCGCTTACA ACGGTCACCG GACTCTGGAG
    69301 CGTTCCAAAG AAGAGCTCAG CCGCCTGCGG CGCTCCAGCG AGCGTCTGCT GACCGGAATG
    69361 CTGGCAGTGT AACAACATAC ACCCCCTACT GACCACTTGG GTCAGTAGGG GGTGTATGGA
    69421 GTCCTTCTTT TTTTTTTCAG TTTGGCGTAT GAGCGAGGAA CGCCACGTTG ACGTCATCGT
    69481 CCACTCCGAT CGTACCGTCG GCTTTAGCCA CCGCTTTCTT ACGAATGGAC AAACGTGCCG
    69541 AGTCGTCCAG CAATGTCACA GTATCGTACG GTGTACTGCC GCCCAGACCC GTTACACTGA
    69601 TACCGATGGA ATCGCTCATG ACCTCATCGC GCAACGCACT GATGATCGCC GACAACGTCA
    69661 CCACCGAACC TTGAAGTTGG TCGTGAATGA CTTTGATCGC GGCGGCTGTC AAAGCGGTAC
    69721 GTAAAGCCGC ATCACGGTAC TGGGTACCAG ACAGGTAGTA CGTCACGGCA AAGCTCTGTG
    69781 CCGAGTTGAT TGACACCGTC TTGTTCTCCA ATACCTTGAC GTTGATATTA CCCAGCGTCG
    69841 CTTTTGGATA GAAATACAGA ACGGTTTGTT CAAGTAACGT AGCTTGCACC GAAGCGATGT
    69901 CTTCCGACAA CCAATCTGTG ATCGTCGCCG GGACTGACTG TTTGTAATCA ACGGTGGCCT
    69961 GGTCAGTGGC GAAAGCGTAA GCACCGTCCA CCAAAAAGAT GTCAATTTGC CGCAACATCT
    70021 GTCGGGAAGA CACTACGACG GGATTTCCAT CGACGTCCTG GACGATATCT CCGGCGAAGT
    70081 GCTTCATCAC CGGCTGCCCT TGGTCGTTCA ACACTGGGTC ACCCTTCTGA TGAAGAATCA
    70141 CGAACTGGAT GTTGTTGTTA CCATCCACGG TCCACTCGAT AGCCCCTGTG ACAGGATCAC
    70201 GTTGGTAGAT GATCTCGCTG TACACAGCCG GAACGTCCGC CAGGTACCGT TGGTAGTCCT
    70261 GGGACGATGC CACGGAGCGC GAAGCTGCCC ATAGACCAGG TAGAGCCTTG CCGAGTTGCA
    70321 CTGTGAGGCG TTCCTGTGAT AGTCCGATGG TGTCAGCCGT CACTAAGGTT CGTCCGAGGT
    70381 CTTCGTCGAT CGTGGAAGGA GTGAACCCTT CGACCTCAAT TTGATTAGCC AAGAACATGA
    70441 TGTCAATATC GACGTCTAAA GGACACGGAT AGACGTGAAC CGGATCATCG AACATCTGGA
    70501 ATGTATTGAC CAGAAGACTA TCAGTTGCGT CCAGGTCGTA TTCCGTACCA ATCAGGAATG
    70561 TAAAGACACG ATCACCTGCC GCAGTTAAAC CCACCTGCGT TCCGTTCTGA TACGCACGGT
    70621 TACGCTCACC GGTGGGAAAG AAGCTTGCCT GACAGAACAC TTGGCTGTCC GACAGATCTT
    70681 TCCAAGCCTG TCCGGAAGTC ACTGTCACTG TTAAGAGATA ACCTTGCGGT ACACGGTTAA
    70741 TTTGGTATCC TTTCACATTG ACCGAGATCT GACTGGTGGG GTTCTCGGTG ATGAAACTCT
    70801 TGGTTTCCAC CGCCGGGGCT TCCAGGTAAT ACGGACGATG TTCGAACCGA TCGTCAGACA
    70861 TATCCAACAC ATAGTGGAAC GGGGAGTATA GGAAGTTGTT CTCGTTCACC CGTCGTGCGC
    70921 GGACGTCCAC AGGTAATGCG TTCAAGGAAT CGACCACTGA TTGTGGGACG ATACTGATCA
    70981 CGCCGTTGAC GTTTTGATAG AGCGTACTGG GTAGCAACGT GACACGATTG CCGTTGTCAC
    71041 TGGCGGTGGG GAGTGCGGCC AACTTTGCCA TGGATTCTGT CAAAGTCAAC ATTGTGCAAC
    71101 CCGCGCCAGA GATGGTCGAT CCGTCGATAG GTTCCGGTAG GGATCGCGTA GCTAGAAACT
    71161 GACGGTTGGT GATGTTGTCT ACGTCCAAGA CAAGATCGTA ACCCATATCT GCTAACCGTG
    71221 AACCAATATT CACGTTGGTG ATCGGAACAT TGACCTTACC TAAGGAGTTC GTGATCACGC
    71281 GATCACGCAG ATCGGCCAGT GACAAAGCGT CTCGACCACC AGAGATGGTA TTGTCTGAGA
    71341 ACAGGGAATA GGTATTGAAT TTCGTAATGA CCGATTGAAA GGCATCCAAT GCCTTCACGT
    71401 CATGATCCAA CCAATGAGCC GTGAATTGAC TGGGGGTGTA ATCGGCCAGG ACGATTTCCA
    71461 GTGGTCCTCG AGTCGTATAG ATATCCACAC GCAGTTCGGT GTCCAACATA CGAAGCGTCG
    71521 TGTAGACCTG TGGGATACGC ACGGTGAGAG TCTGTCCGTT GACCTGTAAA GCGGCCGTGG
    71581 GGACGTTAGG GTCAAAAACC TGGTCCGTGT GAGTCGTTTT GATCTCGATC CAATTACCCA
    71641 GACTGTCGGC ACGATAGACG CGTGCATAGT GGAATTGATC TTGGAACGTA AATGTCTTTA
    71701 CCGACAATTG GGAACGATTC AAAGTGTACG ACTGAGAAAG AATGGCGAAC TGGTACATCG
    71761 GAATGTCCAG ACGCACAAAC GACTCACCTT GATACTTGAC GTTCTTGGTC GCTACTTGAT
    71821 TCGACGTCAG TTCCTGTAAG GGGGACAACT GAGTGTTATC GTACACTACC GACAGGCCCC
    71881 CATGTGGCAT AATCCGAATT TCAATGGGGT ACTGGAGGGT GAAGGTCAGC CCCGCTACCA
    71941 CGATTTCCGT ATGTCGAGGA ATGACGAGTT TCCGCGCGCC TGCGGTACCG TACTCCACTG
    72001 CCCGTCGATA GATCTCATCC CGTCCCAGAT AAAGGGTGAA CGTCGCCTTG GCCGGCTGAG
    72061 CAAACCGATC GGCGTAATCG TCATCGGACA TATGCAAGTA GAGATCGTCC TGCGTCATCG
    72121 ACAGCGAGGG GTACTGCCGG CGGTTAAAGG CTTCCTGCTC AAGAAGAAGC GCCGAGGCGT
    72181 TAACTCCACC GGTCTCTAAC AGATGCATAT ACGGACTGGT GGGGTTAGCT ATGTCAATAG
    72241 CGCCGTCCAT GGTCGCTTGT AGCTGATCCA GGGCATCGGA AATGACCAGC TGGGGATTGG
    72301 CAAGGTGCCG GCGTGCGGCG CTTACCCAAT CAAGAATTGA AGTCATAACG TCGAAGTCCT
    72361 TAAGTCTGTG GAGTCACGGC GGTCACGAGA CCGTTTTGAG CGGAAGCGTT CTCGGCCATG
    72421 CGCTGTTGGT AAGACTCGTT AAAGTCCCAC CATTCCAATT CGTTGGTTTC CGGGTCAATG
    72481 CGTGGGTAAC CCCCGTAGTT ATATGCAATC AGGTTATTTC GAGGGATCTT CGTCATATAC
    72541 CGAGGGCGGT TATCGTCTTG CATCTGCGGA CAGAAAATGA ATTCGTGCAG GTCGTTAAAT
    72601 TCTCGTATCA GGATCGGATC CTGATACGTT GCCCCGTAGC AACGAAAAGG AATGGAGATC
    72661 TGTGAGGCAC GGGATTGTTC GAACGGCGTG TCCATCGAAA AGTCAAAAGC TTGTCCTAAC
    72721 GCTGAACTGG TCGGAAATGC AGCGCCACAC GCCGCGATCT TTTGAACGTA GGTGCGGGTG
    72781 GGGTCAAGGA TCAAACGGTA GATCCGGGTC TGGTAGTCAA TCTCACGAAG CATTTCGCTA
    72841 TCAGGATACG GAAGCATCCG TCCTTGGTAG ACTAGTGTCA TGTAAATGTA CCAGACTTGG
    72901 AACATCAAAC TAATTGGGTC GCCCACGATA TTGCGGAACG TGGCATTCAA GTCGTAAGCG
    72961 TGGTAAAGGT TGTCAATACC GTCGGCCATA CCCCACGTCT CTTTCGCCAT ACCTTCGTCA
    73021 GAGTCGTAGT ACTCCACGAT CGGATCAGGC CATCCAGAGA GCGAGACCAG ATTGTTGGTT
    73081 AGTAGCGGAA TGAACGGGGT GTAAGGATCC ACCAACCCTA AACGGGTACC GCTTTGAAAT
    73141 AACGACCGAC ACAGGTCAGG ATCGAGCCAC TGGCGAATCG CGGCGGGGTA ATGACCGCGG
    73201 GAGAGTCCCT GCCCGGCACC TAAGATCGAC AAGCGGCGAT CAGCGCTCAG GTTATTGTAT
    73261 GACAGATTTA AGCGAGGCCT TGTAAAAAAG GTCAAGCCTT GGTTGTCTTG GTTGTACGGT
    73321 ACGGGGTTAC CAAAGCCACG GTGGTTGATA CCGATTAAGG TATTGGCCAT CGACTCGGAA
    73381 AGGTTGCCTA GTCCCCCGCC ACGCGCCATC CAATCAATTT GTTCTTGTAG TTTCGTGTTA
    73441 ATGTCACTCA CGTCTTTCTC CAGCAAGGGA TTTACAACAA TGATCGGTAC TGTCGCTGCG
    73501 AAGACGGCGG TGGTCGGCGC ACTGGGTTCT ATCGCCGGCA TCGTGAAGCG TCTCGTCCAT
    73561 TCACAGAAAA CGGATTCCCT GGTACAGTTC ACCAGCGTCC TTCGCGTCGA ACCGATTACC
    73621 ATGGTCGACG ACCGTCTAAA GAACGTGGAT TACCTGACGG ACGTTTTACA GACGCTCCTC
    73681 AGTATGTTCT CGGGCTTCTA CCTGCAAGCC GTGGCGTGTA TGACCAACGT GGGTCAGATC
    73741 AACGTCATTC GTATGTTGGA CTCACTCAAC CCCAGTCGAG ACGGCGGTCT GGCAGCCAGT
    73801 TCACTGGTTG ATTCGATCAA CGGCATTCCG AATACGGGGC TGCTGAGTAT GGAGTCCTAC
    73861 CAAGGCGCCC GACTCCCGCG GCCGGGTCAG CCATCATTGG AAGCCCAACC GGGTAAGGAC
    73921 GATTCCAAGG GTGACCGTGT CAGTCTCGGG AAGTCGTTAG AGGTTGCCAA AGAGGCCTCC
    73981 AACCTCGCGG TAGGTAAACT CCTGGAGATT ACGATTGAGT CCAACGGCAA TCGCGCAACA
    74041 TTTCCTATCG CTGTTCGCCT CGCCACGGCG GTGGTGGAAA GCGATGTCTT GGTTCATATT
    74101 CTTGGGGCCA CGAGCGGTAA CAACACCCTT TCAGAGCGTT TTCACCGCTG GCGTTCGGGC
    74161 GACTTGCAGT TCTGGCGCGA CCTGGTGTTC TGCCAAGACC TGATCGACGA ACAGAAGCGC
    74221 CTTCTGCTGA AAGACAAGTC TGGCGCGCTG GCAGAGGTCA ATCGCCGCCG CGGTAAGAAC
    74281 ATGGCGGCGA GCGCCGCCTC CGGTATGCCG TCGGTGGGTT CTGCGTCGGC TTTGGTGGTG
    74341 ATTTCCAAAG AAACCGCCCA AGAACTCGAG CGTCAGGAAC TGGGTAAATT CACCGACCTC
    74401 AAGTTTCGTA ACGCTATCAT GCGTGACTCG TTAGCCATGA TCATCGTGGT GGTCGATCAA
    74461 GATCGCGAGA ACGTGACGAT CTATACGCGT GACATCCAAC TCCCCACCAA GCTCTCGGTG
    74521 CGCGAACTCA AAGCCGCGAA CAAGGGCTCG GGTCCGGACG TGGGTGAAAT TCTCAAGATG
    74581 TATCGTGCCG GCCAATCGTC GGTCTTCTAA GCCTAGTCAA TGGAGACATT GTCAATGAGT
    74641 CTGAAAACTT TTCTGTCTTC CTTGCTGCCG CATTTTGAGC GAAATCGCAT CTTGGAAGAC
    74701 GTGGACGCCC TGGCATTGGA TATCGAATCC AATCTTGCCC CGGGCTATGA TGCTGCCGTC
    74761 AAGCAGTTCC GTGGTCGTAA GCTGGCCTCT CAGGTGGGTC GTTCGGTGGA GACGTTGTTC
    74821 CATCTGCGCT ACCCCAAGGA ACGCAGCGAA ACCCATCTGT CGTTTACTGC CAAGACTTTG
    74881 GTGAGTCTGT CGGCTACGCT GGAGATGCTC AATACGTTGG TACCGGAACT CTTTAGTCGT
    74941 GACGTCACCA AAGACGCCAT GACCTACAAG AAGGCTGCGG TTCTCCAGCT GTTGTCGGTC
    75001 ATTCGCTTTT ACAACAACTA CGCCGGCCAG TATCTACTGC GGTTGTTGGC CGCCGAAGAT
    75061 GCGGTACTGG CCGGTACCGA AGAAGATGCC CAGCTGCTCC CCATCGACAA GCGGTATTTT
    75121 CAGGAGAACT TGGAAACGTT CTTCCAGGCT GGTCATGTCC TGTCGCTCTC GGCGGCCGAG
    75181 ATCGCTGAGC GTTTAGGTCA GATGCAGGAT CTTCAGATCG TCACGGACAA GATCAATGCC
    75241 GTGGCAGCCA CGCTCGGTCA GGAAAATGTC GATCCGCTCA AGTTGGGTTT CATGCCGCCG
    75301 GCAGCTGGCG GTTTGATGTA TCGCATCCGT GCGTCGATTG CCAGCTACCA GGTTGCCAAG
    75361 CACAACCAGA ACAAGGAATT GGCCAAGGCT ATTCAGTTGC GCTTGTACGC ACTGAAGGAC
    75421 CGTCAGGCTG GTAAGGCAGA CGCCAAGCTC CAACAGCAGA TCGAATACAG CGAAGCGCGT
    75481 CTAGCCCGTC TGAACGAAGA AGTGGCTGCG TTCGAAGAAC AGTACGCTTA AGGGAGTATC
    75541 CGTGATGACA CTGATCGTTT ATCCCCGCAT GTACTCAACC TTCCACGCTG GTGGTGACGA
    75601 CGCAATCGTT TCCGAAGGCG ACGAGAGTAT TGAGCTACTG TACAAAGTCT ACGTGGATCG
    75661 TAGCGCTCAC ACCAAGAGTT GGGCGTTTTA TAAGAACGTC CTGCAAAACG CTTTGCGTTT
    75721 ATTGGTGGAT CCGGAGACAT GGTTTACCAG TCAATTGGCA AACACCGCGT TGACGGGTTA
    75781 TAACCGTCAG TTCTTGCTCG ATACGTTGCG CTATATCGAG ACGGGAACGC GTGAACTGCC
    75841 GGTGGAATCA TGGTATGACT TGGTGGGTGA ATCTAACCCG CGTCAGCGTA CATTGTTCGC
    75901 TGAAACGGGA GCACGTTACG CTGCCATGGT CTTACCCACT GCCTCAGAGT CGTCACTGCG
    75961 TTTCCTCCAG CAATGGCTAG GGCGCCGTTA CGGATTCGAG GATCTCCTAC TGACGCTGCA
    76021 TTTGCTCTTT GGCAAACCGC ATCCGCAAAA GTCTTCCAGT CTTTACGTAC CACGTACTCT
    76081 GGGCGCCATT GCCATTTGAC CTGTAGGGAG GATAACACCT CCCTATAAAC CCAAGCACGA
    76141 CTGTTTTTCA CACCACTGTT CGGAGCGAAC ACCATGAAGA ATTCCCGTAT GGCGCAGCAG
    76201 CTGCGTCTCC TGTCGCTGAA GCTCAGTCTC GAGGCTGAAG GCGACGTCAA GGCTGGTATC
    76261 ACGGGTCAGT ATGATCCGAA TCACCCGGCC GATAACGGCG GCCCGAAGGA CGAGGACAAG
    76321 CACCTGACCG CCAAGATCGT CGAAGTCGAC GACGGTCCGA AGACCGAAGC GGCCGAGACT
    76381 GAAGTCGAAA ACAGCGTGTC ACTGGAAGCT CAGATCGCTG ATGCTGAGGC TCAGCTGGCA
    76441 CACCTGAAAG CACTCCAGGG TAGTGGTAAA GTGCGTGTGA CCCAGGAAAG TCTTATCGTG
    76501 GCGGGCGCTG TGGCTGCTCT GCTGGGTATC GGTACGGCCT TCGCATTCAA CAAGGCTGCC
    76561 AAGCTCAAGA ATGAATACCT CGCACTCCAG AAGGAACTGA CCAAGAAGAA GGGTCAGCTC
    76621 GATGTCCTGG TCACTCAGCT CGAGGCGCAG GCGCGCCTAG AACTGCGTAA AGCCAACATT
    76681 TCGACCGAAG CGTATTCGGA CGACGTGTTG ACGGAGAAGA ATAACAAGAT TAGCGACCCC
    76741 GACCGAAAGA TACTCACGGG TTGGGTCGGC GGTATGACCG CTGTAGGCGC ATTCGGTGCG
    76801 ATCTTGGGTA AGACCTCCCC CGTGTTCGCT GCGATCAACG CTGGTCTGGC GACGGGTGTG
    76861 CTTTTGGGTA ACTTGATCGC TGTCAAGAAG AAGCGTGCCG AACTGGCCAC GATCTCTGAA
    76921 GAGCTCGAGA ACAAGGAAAT CGAAATCGCC CAGCTGGCTG CCGAAGCCAA GAAGGCCGGC
    76981 ACGAAGGTTT CGCAGGAGTC GATCGACGAT ACTGAGAGCA ACATGAATGC CGAACTCGTG
    77041 GAAGCCGTCA AGGCCGATCC CGAAATCGAG CTCGTGGAAG CCGCTCCGAT TGTCGAGCCG
    77101 GTCGCCGCTG TCGTCGCGGA ACCTGAAGTC AGCGCGCCGG AAACCCCGGT TGTCGAAGAG
    77161 ACTGTGGTCG AGACCGTGCC GGCTGTCGAA CCGACTCCCG AAGAAGTCGA GGGTGAGGAA
    77221 GCCATCGACG CCTACGAAGA GGTGATCGAC GAAGCCAATG AGCACGCTGA AGAGTACGAG
    77281 CAGGCCGCTA CGTCGCTGGA GTCCCTGATC GAAGCGCTGG GTGAAGCCCG CCAGAATGGT
    77341 GGTCTGACCC CGCAGTCGGC CAAGTTCTTC CAGATCGGCT TCGAGTCGAT TGGTGTGCGT
    77401 CTGACCGGCG CGCCGTTCAA GAACGCTTAC GGTGAGGATG CTCTGCCGTC GCTGGAGTCC
    77461 TTCGGTGGTT CGATGCGTCG TGACGCGGCC ACTCAGATTT CGATGGAAGC GGCCGAGTCC
    77521 TGGTATGTGA AGGTGTGGGA GGTTCTGAAG AAGACCTTCG CTCAGATCCG TGACTGGGTG
    77581 GTGAAGTTCG CCAAGGCGCT GTTCGATCAG AGCGCTCGTT ACAACCAGCG CGCCGACAAG
    77641 ATCATCGAAG CAGCCAGTAA GGTCGGTGCC GCCAAGGCCA AGGCCGACAA GGTGACCTTC
    77701 GGTGGTGCTC GTCAGATCGT TACGGGTTCT TCAGTCGACG CCGGCAGTAT CTCCAAGGTG
    77761 CTGACCGTGG CCCAGGACGC TGCTCTGCGG ACGGGTGAGT CGTTCAAGGG TATCGCCGCG
    77821 GTGAAGAAGT ATCTGGTCGA TGTGGCCTCC GCTGGTGCGA CGGATTTTGC CACGTTCTCT
    77881 ATCGCAGAAG CTGCGCTTCA GGAAGGCAAA CTGCGTTCTT CGCTCTTTAG CCATGAATAC
    77941 AAGGGTGAAG GCGAGAATGG CTTCGAAACT GACGCCCTGC CGGGTAACGT GAAGTTCCGT
    78001 ATCGCGTATC AGACTCACAG CAGTCAGGCC CGTTTCAAAG TACTGATGGA GGGTCTACTG
    78061 GGCGCGCGAG TCAGCAAGGA GTCCGCCGGT GAGATCCCGG AGGACCTGAG TGCTCGCACC
    78121 CTGAATCCGT CGGAGATCTC CGACCTGGCT CGGAAGGTCA AGACGGTCCT GAAGGCTGCT
    78181 GACGACTCCA AGAAGGAATT CTCGGTAGAA TCCTTGGATA TGGCTAACGT GCAGATTCCG
    78241 CAGGATGACG ACGCGGCTAT GGCCAAGGAA AAGCAGAAGT TCATCAATGC GACCGTCAAA
    78301 GCTGTCAGTA AGGCCAGCGC CGGTATCAGT CAGCTCCTGA AGTACACCAT CCAGACCTCG
    78361 GGTGGTTATC TTGACTACGC CAATGCTTCT CTGAAGCAGT ACGGCGCGGC GGTGGAGAGT
    78421 GAAACTGCAG CTGCTTAATC GGCGCTGAGT TCTTCGTTTT GAAGGCATAG AAAAACCCAA
    78481 GGGAGCGTTT CGCTCCCTTG GGTTTTATGC TGTCCGATTT CAAGTCTATT TTATGAATCT
    78541 GACACTCACC AAAGAGTGTC AGTAATCCTT TTATTTCCGA CGAATCCGTT GTAGGAGTAA
    78601 AGACCGTGAG CCAACTGAAG CAACATTTTC TCTCGATGGA AGACTTCTAC GATGAGAACA
    78661 CGAGCGAATC CGTACTGGAC CACACCGACC AGATCGCAGG ACTTGCCGAC GACTATGGGC
    78721 GTCAGGAGTC ACTCTCCGGT CGTGCTCTTG AGACCGAACA AGACGTATTG GAAGGGGTAC
    78781 AGACCGACAT TGCATCACTC GAGTCTTTGA TCGAAGCTAT CTGCGAAGCG CGCGATGTCG
    78841 GACTGGAATC CATTTCTGCA GGACTGTTGC ATCGTCAGGT ACAGGAAATT CAGCAGCGCT
    78901 ACGGAGTTTC ACTGAAACGC GCTCTACCGT CGTTGGAAGA TTACCACGGC CGGACGACAC
    78961 GTCTGGCCAC TACGATTTCT CTGGAAGCGG TGGGTGAGAC CCTCAGTAAG GTTTGGCTCT
    79021 GGATCAAAGC CAAGATCAAG CAGTTCTGGG AATTCCTGAA GAAACACTAC CATCATCTGA
    79081 CGCAGAACCT CGAAGCGCTC GGTCGCGAAG TCTACAGTGT CAAGAAGACC GCGCAGCGTA
    79141 TGAAGTTCGC CGGTGGCGCA GAGATCGACC TGGGACGTTT TGCTCGTAAG CTTGAGATGA
    79201 AAGGGGAGGT TCCTCGTGAC TTCACTTCAA TTCTTCAAAT TGTCGGCCAG ATCAATCAAG
    79261 CCTCCGAAGA AAAGATGGCG GAGTTCCAGA AGATTTACGA AGAAGCAGCT CGAGGTAAGC
    79321 TGAACGACAA ATACGGAGCG GTTTTCTCCG AACGTCTGGT CGTTCCGCGA GGCTTTTCTG
    79381 AACAACCCAC GCAGGATCTG GCCAGCGGTT TAAAGGGTTA CGTTTCAGAT TTGCTGCCAG
    79441 GTAATCGTGT TATCGTCACC GGGGCTTTCC AAGGTGATCG TACCCAATAT CACCAATTTG
    79501 GTGAAACTAT GACCATTCGA TCGAGTATTC AACATATCGA GAGCAAACCT CTGGTTAACA
    79561 CTCAGGTAGA AGCGTTCTCA TCGCAAGAAG TCTTCTCTCT CTGTCAGCGG TTAGAGAAAG
    79621 CTATCGTGAA CGTTCGTAAC TCTCGGGTAG AGATTGAGAA CAACATCAAG CTGACGGAAC
    79681 AAGCCATCGA CAAGATCGTC CGTGACCACT CTGACGATAA GGAAGAGGGT AAGGTCAAGC
    79741 GCGCGTACCG CGACCTCATT GCGTCGATCT GGAAACACAG TTTGTACTCG ACTCAGCTTC
    79801 TGAGGCACGG TGAGTCGATT ACCTACGACG TAGTGGTGGG ATATCTGGCT TGGGCCCGTA
    79861 AGTCCATCGC AGTTAACGAA CCGAAAGTTT CCGAAGCGGC ATAAAACTGA TAACTCCGGT
    79921 GCCTGCTGTC AGGCACCGGA GTTATCTCAA TCTTTCAGGA AATCCCATGT CCACCAAACA
    79981 TCAAAACCAC TTCAACGCTT CACTGGAAAG TCTCACTGTT TCTCAGGAAG GATTGTTTTC
    80041 ATTCATCCGT CGCTACTTCC GTAAACGCGG TGAAGACAAA GAGAACCACA AAGCTGAGAT
    80101 TGCCAGTACT ACTGCGCAAG CCCTGACGGT CATCAAAGAC CTACGTAAGC GTCTGACGGA
    80161 ATCCGATTCC AAACTGCATG GTGTTTCCGG TACTAGTACC GTCGAGCTCA AAACGATCAG
    80221 TGGTTGGTTT GTCGAAGCAA AAGACAAGAC CAAAGTTCCT ACCGACCTCG AGTCGGCGAT
    80281 CGAACACAAC TCCAAAGCTA TGCTCTCTGA CTTCAAGATG CTCGTAAAGG GTTCTGAAGA
    80341 ACTCGGCCGT ATGGTGGTTA GTGTCTATCA TGATACGGAT TACTCGAGCG ACCAGGCATT
    80401 CGAGCAGACG TTCCTTTCGA AACTTGACGA TATCCACAAG CACTCCTTGA CTAAGTTCCT
    80461 CAAACCCGGT GAGGCGCGCC TGTATTTAGG AAGCGCTTTT ATCGCCGTCC ATCCTTCGGA
    80521 GTCACGCATT GAATCCAATG ATGGTCCTGA GTGGATGAAG AATTTCACCA CCACTGAGGC
    80581 GGCGACTGCT TCGAGCCCGG CTAAAGCAAA CGGTCCGGAA GCTAAACGGT CGTTCACCAA
    80641 AGAACAAACG AGGCGTTTGA TCGCCGACAC TCGTACGTTA CTCGACACGG CCGAGACGTT
    80701 TCTTCATTCG TCTTTCTTTG ATATGGTGGA GAAAGTCGAG AATGAACAGA TGACGGCGTA
    80761 TTACTACGAG ATCGGCGAAA TACCCAATAA ACTTGACAAA CACCTGAGTT ACATGAAATC
    80821 TCATGTCCAA GGTCCGGCCA TTGTGATGTA TCGTTTCAAT CGTGTTGTTC TTGGTTTGTG
    80881 GGAACACATC TATGACATGG GTCGTTACCA GACCCAGTTG GTAACTCGCA TTGTGGATGA
    80941 GTTTTAAAAC GTTTCTCACC CAATACCCAC CTTTAAAGGT GGGTACTGTA TGCCGCCCAT
    81001 TCTATGTAAC CCTTCCAACA GCGTCTTCGT AGACGCCCCA CTCGCTCAAG AGTAAGAGAC
    81061 CATGAACCGT CTAGCGACTA TGATCCAAGA CGCATCCCAA GATGCACTGT ACCAGGTCAG
    81121 TCTGGAATCC TACGCTGCTA CCTTGGAAGG TGAGCAGTTG AGTATGGAAT CCACACTGGA
    81181 CGAACTCAAT GACTACTTGA CTCTGGCAAC CGGGTTGGAG TCTATCGTAT TGTCGATGGA
    81241 AGCTTTCGAC CAGGTGACGG TCGAACAACA TACCCATGCT CGTACCCAGG CTTTGGGTCT
    81301 GATGCAGCTA GCGGGTATGG ATACCGTCGA CGCTGAACGT GTTTTCCCAT CTCTGGAAGC
    81361 TGAAACTCCG GTGACAGGTT GGCAGAAGTT TAAGGCGTTT CTGATGCGCT TGTGGGAAAT
    81421 GATCAAACAA GCAGCCAAGA ACATCTGGAC GTATATCGAC AATGTCTTTA AGAAGACGTC
    81481 GGTGGCTGAG AAAGCGGCGC TTGTTAAATT GCGTGTCTTG CGTGCAAAAG TCGGTGGTAT
    81541 TCGTAACGCA CTGACGATCC AGCCAGCGAT TCCTCTGCGC CCGGTTCATC GCTACTTGAT
    81601 CAACGGTGAG TCCCATGAAG CACCACATAA CCTCGACAGT ATCAAGGCTT CGTTGAAGCT
    81661 TTACCGATCC ACTCGTAGTG CGCTGCAGGT AGAATTACCC AAGCAGATCG AGAAGGTCAA
    81721 CAGCGCCCTC CAGAAGGCAT TGGACAGCAT CAGTCTCAAA GGTGACGCTG AAGCGATTTC
    81781 CCAGAGCATT GAGAGCAAAG CCGACGATCT CAAGAAAGCC GTTGCACCGA TGTTCCCTGA
    81841 CACCCTACGT CGCGAACTTG GGCTACCGCA GTTCACCACC CCGCTGATTT ATGACCGTGA
    81901 ACTTGAGATC GGCGCCCCGA CGCAGAACCC GTTTACCGAA GATCTTTCCG ATGGTGAACT
    81961 AAAGTCGTTT ATCCAAGGAT TGGGTGTTTC GATCGTCCAG TCGAAGGTTG AGACGGATAT
    82021 CGAGAAACTG GGTGAGTTCA AGGCTGCTAA ACCCGATGAG ATTGAACTGA TCTTGCGGAC
    82081 GTGTGAGTCG TTGATCAATG AGTCGTTTGG CCGTGATCTT CAGCGTCAGT GGGCGAAAAT
    82141 TAAATCGTCG TCTGACATTT TGACGGAAGA CGTGAACGAC GTGGTGACCG GAACGCTTCG
    82201 TCTCTCGGGT CTTTCCTTAG ATGCTCAACG CACGATGCGT TTGGTGATGA TCATGCGTCA
    82261 AGCCCTGAAC CGCTGGGTGG GTGCGCCTTA CATGCAGATC AACACGATCA ACGTACGTGT
    82321 GGTCAATGCG CTTCTGGAAC TGGCGTCGGA TCAAATCGAC AACTACGAAC AGTCCGATAC
    82381 CGCCGAGGAA CGTTTGGCGA AGAAGCGTAA AGAAGAAGCC GCCGCCAAGC AGAAAGAAGC
    82441 CAAGAAATAA GCATAAGTTA CATGGTACCC CTGCCTCTCA CACAGAGGCA GGGGTACCAT
    82501 GCTATGACGT TAGGGGTGAA GGACTCACCT AGAGCGTTAT TCTTGTAACA TTTCCTAGGG
    82561 AACAACACAT GACTACTCGT ATCTCCCAGT ACCTCCGCCG ATATGCTGCT GCACAGCGTA
    82621 TTAGCATGGA GGAGGCCGAT CCGACCGTGC AGGGTCCGGA CGCCGCACTC TCGGCAGACG
    82681 AACTGGCCAA GGTAGCTGAC AAGGCGGCAG CGGAAGTCGA TGCCGCCGCC GGCACAGAAA
    82741 CACCGGCCGA GACTGACACC CCAGACGACA CCCTTCCTGA GGCGCCCTCA GAGCCCGCTG
    82801 GTGACGTTTC AGACACATCC AGTGACGCCA CTACCACTGA CCTCCCCGAT GCGCCCGCAG
    82861 CGCCTGAGGA AGGCAGTGAG GATACAACCA CCGATGTCGT AACGGATACT CCGGCGGAGA
    82921 CCGATACGGA TACCACTGCG GAAGACTCTA GCGCAGAACC CACCCCACCG GAAGACGTTC
    82981 CGGTCAGTGA GATTGAAACT CCGGCCGAAG ACGGTCTGGA TGCTCTGGCT GCCGAAGGTC
    83041 CGGAAGGATC TGAAGCAGTG GAGAAGGCAA CGGATGCGGT TGATACTGTA ACCGATCCGC
    83101 CGGCACCTGA CACTGATGTC AGTGAGACTC CGACCGAACC GAGTCCCGAA GTGTCCGATC
    83161 CGACTCCCGA GGCACCCGAA CCGGCTATCG AGCCGGAGAC TCCCAGCGAA CCTGTACCTG
    83221 CCCAAGCGCC TAGTGCCAAG ACCGATACCA ACGAAGCGGT TCAAGAAGTC GTGGAGCTCA
    83281 CTGAAGCTCT GGCTCAAGCT CAGACCGCCG AGGAAGTCGT CAAAGAAGCC AACGAAATCG
    83341 GTGAAGGTCT CGGCGAAGTC CGCGAAACCG CCGAGGTCAT CAATGAGAAC GGCGGGGTGT
    83401 CGGTAGAGTC ATTGGCTCTA CTGCATTTGG CTATTCAACC TTACGCACGT CGATTGGGGC
    83461 ATCTCAAGAC CGACGTCGGT GTGAGTTTCG AAGCGTTCGC CGATCCGGAG GCGCCGAAAC
    83521 GCCTGCAAGT GTCGTTGGAA GAACTCGATG CTTTTATCGA AGTGATCGAC ACCGCCAAAC
    83581 CGCAACTGGA GCGTCAACGT ATCGAGTCCC TGGACCGCGT GGTGTGTGCA CTACAGGAAG
    83641 CTCTACCGTC AGCAGTAGAT CGTTTGAAAG CGGTCTTGTC TCAAGCACGG AACACCACCG
    83701 TAGATAACGA CGGTGCGGCT GTGGCGATCG GCGATGGTGT GGGTCAGGCC CTCAGTACGT
    83761 TCGGTGCCAT GCCTGAAGAC CTGGAGCAAT TCCTGTATGA CTACGCTCAG TTCGGTAAGG
    83821 CGTTACAGGG TCCCTATCAG GACGCCGCTT TGCGTGCCGC CCGTACATCA TCGTTGCTGA
    83881 ATAACGCGAT TGACTTCACC AGCGCGTTGG CGTTCTGGGA GAAGCTCGGT AAAGTGGTGG
    83941 ATTCAGTAGT GGATCCCCGA TCCACGCTCA CGGTGACTCA GCTCGAAACA CCGTTACCTG
    84001 GTGGTAGTTC GTTGTTCTCT CAGAGCCAAC CGGAAACCAC CACGAACAAC AAGGTGGTGG
    84061 AGAAGCTCCT AAATTACAAC CTGAGCTACC AGCCCTTGGA AGCGACGGTG GTGACCAAGG
    84121 AACCCGGTCA GGCTGAAGCA ACCTACCCGG CACTTTCGTC ATCCAAGCTG GTGTTAGTGG
    84181 GTGATGCTTT GCTGGAGGCA TTATGCTGCA AGCGTATTGA TCAGGTTTTG GACGACAGTC
    84241 AGAAACTGTG GCCCGAAGCC CAGGACGCGG TGCGACATCT GAAGGAGAAC CTCTCGCAGG
    84301 CGCCGGAGAA TATCGAGCTC GATTCTGGAG CGGACTTCAG CCAGATCACT AAGTTCGTGG
    84361 AGACGAACTA CTCGTTGGCG ACTTGGCCAC TGGTGAATTA TCTGGCTAAT CTGGTGTTGA
    84421 CCACTAACGC TTTCGTGGTC TTTGCCGAAC GTTCTTTGGC CGCCAAGGCC GCCGTGGCTG
    84481 CTCCTGTCGT TCCCGAAACA GCAGCAGAAG CAGAAATCAC GAATGCCGAT CCGACAACCA
    84541 CCACGGATCC CGTCGCTGAG TAACAAAGTA ACAAGTAGAC AGGAGAGTGC CCTTGGGCAC
    84601 TCTCCTGTCT ATGCCGTCCA TTTAGTTCTG TAATTCTCGA CAGAAAACCG TATTCCACAA
    84661 CGCGCGAGCT TCTAGGTGTA GATACCCTTA TGTAAGTTTA AGGTATCTTA AGAGGTCTTC
    84721 GCAGTACTTT ACTCTTCAAG GAGTAGGCTA TGCGGCTTCT AACACTGGAG CAAACTCCAA
    84781 AACAACCACT GAATGGGGAA TTGTGCATAC TGGCCTGTGG GCCACCAGAC GACTCGGAAA
    84841 CTTGCTATCA CTATCGCACT TATCGTGACC ACGGTAGTTA CTTTAGTGTG AACGGTTTAA
    84901 ATCTTGTTTT CAATGATTCC CAACAACCGC ACGATAGTCC GACGGGTGTG ACCCTGGAAG
    84961 CACTATTGGC GATTTGTTTT GATGAACTCT CCCAGCAAGC TTCTCGTTCT TATGAAATGG
    85021 ATCTTGCCGC CTACCACGTT CTAGCAGCTC GACGGGCGCT GGCTCGTGAT TAAAACAGGG
    85081 GTATAATTCC TCTACAGCTT ACCAAAGAGT AAGTGTCCGC TAGAGTTCAA TAGGGGTTCG
    85141 GTACTTTCCC AATGGACCAA TACGGAGGCA AATAGCCATG CGTCGTATTC ACACTCACTC
    85201 TCCCAGGGGA CAAGATCCCC TACGCATCAT CGCTGATGAC ACACCGTTTC GTGGCGGAGC
    85261 ATCGTGCCGC TACGTGGTGG TAGGATTTGA TACAGGTAAC AACCGATCGG CACGCCGCGG
    85321 TGGATTCGTA CCGCGTTTCA AGGACCTCTC TGTGATCTTT GATTCCTCAG AAGGGGATGG
    85381 GGTACAAGGT CGTCCGGACG GCGTGACGTT GGACGCGTTA CTTGCTATCT GCGCCGATCA
    85441 TTTGAAGGGA TTACAAACAG GCTCGTCGGG GTCTGTCGAT AAACAGCTGG CTGCCGATTA
    85501 CATTGATTCG GCGCGCGGTT TGCTAGCTCA GGACACCGAC AGTCTCAGAG GACGTTTGAA
    85561 ATCTGGAGAT TTCCAATCGT CTGGAACATG GTCCTTGTAA CAACCATAAC AAGCCCAGTC
    85621 ACTCTGAAAA GAAGTGACTG GGCTGTATGC TGTCAAATTC TTAGCTGGGG GTAAGGGTTT
    85681 AAAAAATTAA CGATTGAAAG AAAAGTCAGT TACATAGCAC CCTTGTGAAC AGGACAAGAG
    85741 AAGAAACCTG TTCCCTTCCC AAACTCACCA AAAGGTACAA AACCATGAAG AAGTTCAACT
    85801 TCAAGAAGGC TGCCAAGATC ACCGGTTACG TCGTCGGCGG CGCTGCCGTG CTGGGTGCCG
    85861 TGGCCTATGG CGCCACCAAG CTGTTCGGCG GCAAGGTCGA GGACGTCGTC GGTGCCGTGG
    85921 GCGATGCCGC CATGTCGGCG ACCGATACCG CGATCGGCAG CGCCGCAACC GTCACCTCGT
    85981 TGTAATACCC CCCCCCCTCA GGAACTCACA TGAGTTCCTG AGGGTCTATA ACCATGGGCC
    86041 CTATAGAGGC TCCAGGGCTA TAGACCCTCA CTCACCGAAA GGAACCTGTA TCATGACCAT
    86101 CTCTCTCACC CGCAAGCTGT ACGTTACTCC GGCCGCTGCC GAATTGATCC TGCAGGCCGC
    86161 CGAGTCGGCT GCCAGTGTCG ATACGTTTCA TCACGTTGGT GACCTGGAGG GATTCACCGT
    86221 TACCTACGAG CACCCCAGTC ACGGTCGTTT GGCTGTGGTG TTCAACGAAG AATCCGATGG
    86281 GTCGTCGTCG ATCGGGTTTG AAGTTTCCTT CAGCGGCCCG GACGACCTCA AGGCCAAGAT
    86341 CCAGGCCGAA GGTTGGATCA ACGCTGCCGA TGCGTGTCTG AACTACCTGG CGGACGCGCT
    86401 GCCGGATGTT TCGTTGCGTT TCGACAGCTT TTCCGTGATT GCTGAAGGCG GTTCGTCGAT
    86461 CTGGCTGGGT ACCCGTCAAG AAGAAGACGA AGCGTTGTCC CAGAAAGCTA CCCAACCCAC
    86521 CCCCGATACC AAAGGAGAAA CCACCGTGGA AGAAGCAACT CAGGGCGCTC GAAAGGTTTA
    86581 CAAGCGTGCC ATTCGTCGCG TTATCGGATG GTCACTCGCC GGTGTGACTG CCAATGGTCT
    86641 CATCGGCGGC GTCACCCAGG GTGCGATCAA GAAGTATGGT GATACTCCGG CCAAAGTCCT
    86701 GGGAATCGCC GTACTGGGGA TCAGTGGTAT CGTGGGCGCC ACTTATCTGT CATGCTCAAA
    86761 GATCCTGAGT ACCGATTTCC AGGACGCGAG TCTGTAATTC CTCCGTGAGG AGCGTACGTA
    86821 CGCTCCCCAC CTTAACCTCG ATGAGGTCCA AAATGAAGCA CAATGAATCG CCCACCGGCG
    86881 CGGACGTCGG TAAGACCCTG GGTTGGATTG CAGGTATCGC CCTGCTCACC ACCCTGCTCG
    86941 ATGCCAGCAT GCGCAAGCTG CTGGGTGTCT AAACCCACCA CCAAGGCCCT GAAAATGAAA
    87001 AAGCTCCTGC GCCGTACCCT ACCCGACAAC CCGTTCTGCC AGATGTTGGT GGCCTGTTTC
    87061 GGCGGCTGCT GTGTGCTCAG CCTGGCGGCT GCGGCTGGCG AATACGTCGG CCGTAAGATC
    87121 GTCGGGTGAT CCGTGTCCGG CCATTCGGAC GCCAGAGACA TCTTCGGAGC GTCCTGGCGT
    87181 CGTGAACCCC AACCCTACGG GCATGTGACT CGTGGGGTTA AAAACCTCTC AACTACCAAG
    87241 GAAAACCCCA TGAACAAGCA AAACAAGCTG GCCATCGAAA TGATGGATCT CGCCCGGAAG
    87301 TCCGCCCTCG AGAAGGCGGC GAAAGCCACC GGTGAAGAAG CCGATCACCT GAAGGACCTG
    87361 GCCGACGACC TGGAAGAACA GCTCAACAAG CTGCGTGCGG AAAACGACGC CGCGGCCACC
    87421 CAGCCGTCCG ACGTCCTGAA GGCCGTGCGG CGCGAGAAGA ACCTGCGCGT GGTCAAGAAG
    87481 GTCCTGATGT GGACCGGTGC GGCGGCGGGT GCGGTGCTGG TGGGTGCGAT CACCTACAAG
    87541 TACTTCAAGA AGTCGCCGGT CGAGCTGGTG GCGGAAGTCA CCGAAGAAGC TCTGTGACGG
    87601 TATAGGCCTC CTGGTACCCT AGGGTACCAG GAGGCCGTGT ACTGGCTATT CTTTTTTTTT
    87661 GTCTTTAGGG TCCCGATTCT ATGATCAACC CCCTTTTAGA CTCAAGTGAG TATGCCCTCA
    87721 TGCCTAGACT GGTCTCGGAG CTTCCACAGT CCTACGAGAA TATCACGCGA CCCGTGGCAC
    87781 TTGACGTGGC ACGGCAGCTT GCGAAAATGT TTAATCTTCC CAAAAATATT CGGGTCATTC
    87841 TCCCAGGTGC GGCAGAAACT ACGCTCTATC CCGGTACAGC TTTACCGACG GACCAACCGA
    87901 TGGATAGCGC TACGTTCGGA CATAATGAAC GGTTGGTGTT GGAAATCCTT GAGAATCCTG
    87961 TCGAAGATCG CATCCTCACT ACCGCTGTCC ATCAGGTCGA GAACATTCCC TTCTTTCTGG
    88021 ATGAAGATTT AGGCGTGCGG ATGTATCCGG TGTACTCTGG TACCGAGATG AACTTCACGT
    88081 TCACCTACCG AGCTGCTAAT CGCACTCAAG CCGTACGGTT TCGGAATGAG ATGCTCGCCC
    88141 GTACGGCAGC CATGCGTGAA GTGATTACGC ACGAAATCCA GTACTACTAC CACGTTCCCT
    88201 ATGTGTTCCT GCACTTGCTG AAACACCTCT ACACGCTTCG TGAGGCTGTT GCGGGATATG
    88261 GTGAGACTTG GGATCAATAC GTCTCTAAGT ACATCACCGA ACGCGCCACG ACGATTACCG
    88321 ATCAGATCGG ACAGAACCAA GCGTTAGCGG TACGAGAACT TCAAACAGCC GCGTTCGGCA
    88381 ACTTCCAATA CACCGGAACG ATCGAGCAGC CGGAGAAAGA TAAAGAGTCC GGAACGTTCA
    88441 ACTGTCAGTT CCAGTACAAG TTTACCTACG ACCAGGTGAT CTCTGCTGTG GCTGAGTGGC
    88501 CTTTACTGGT TCACAATCAA CTGGTGAGCG AACCCTGGCG GTCGCAACCT TGGGCGTCAG
    88561 GTGATCTTGT GGATCCTGCG CGCCGTAAAC AAGTATCCAG TCTGTCCCGG TATGTCTTCA
    88621 ACAAGATAGT GAATCTCTTT CCTTCTCCCT GTGAAACACG TCTGTTGGAC GGCATCACGA
    88681 TTCCCAACTT TGACGAATGG CGTCCGTCGT ATGTAATCCC CAATACCAGC TCGTTGATCG
    88741 TAGCGATGGT CGCGTTGGAC CCCACCGCAC CTCAAACGTT GTTTGAACTG ATGGGCGATC
    88801 TTGACGGCTA TCAGATCGAC CCGTCGTTGA AGGACTTCCT TATCGGTGAA GCCCCATATT
    88861 TGAACTCCAA GGGAGGATCG GTGTTTGATC TACGCCTGTA TCAAGGCGAC GATCCCATGG
    88921 ACGATGGTTT GTTATCCGTC TCTGCGCCAG ATTTGATTGT GGTGTCCAAT GCTGTCATGG
    88981 ATCTTCGTAA GACTTACCAT GTCCGGCTGG CTTTGGTCAA CGACCTTTTC ACACTCGCCC
    89041 CACTGGCTTG GGAGCGTTTG CGAAATGGTG GAGAAGCTTC CGTTAAGATT CTCAATTGCT
    89101 TACAACAGAA ACTCTTGGGT AAACGTTTCG AACCCAAACT CCTGGGTGGG TACTTGATCT
    89161 CCCAAGCGGA TCTGGTCATG ATCGCCCAGC GCATCAACGA TCTCAAAGTA CCTCACAAGG
    89221 GTCCCCTCGA ACACGTCATG CTTACCGTCA ACGACGTCGT CGTCGTGACC CAAAGGAGTA
    89281 ACGATAATGG CACTGGTCAA CAGTACCCCA ACGGCACCCA AACCCCAGGA TCCGATTCAG
    89341 GTACAGATCC ATTCACCGAA CCAGCAGACT GCAGTTGTTG ATACCTCCTA CGTCCCACGC
    89401 GCTTCATTAC TGAAGTACGT TGACGGAAGT AGCTGGGAGG TCATCTACTA CTCGCAGGTT
    89461 CTAGGTCAGG ATACCGAACC TTCCCCGTGG AACATTGACC GCTCCCCGAC GGACCAGCAA
    89521 TACATCAAGA TCACCAATCT TGAAATCATG GTTACCGCTC CGCTGTCCGG ATCACAGGAG
    89581 AACACCGGTC AAAGTTTTGA CGTGACAGGG ACGGCTACGG TTTACCCCAC CCACAAACCA
    89641 AACAAAGGCG ACATGTTTAT CGCCGATATC GGCGACGGGC GTTCGGCGGT GTTTGCGGTC
    89701 ACGGAAGTTA CCCGTAAGAC GTATTTGAAA GATGCGTTTG CTGAGATCAA CTACACGTTG
    89761 GTCGACTATG TGGATTCCAA ACCGGAGATC CTGGCCGACT TAGAACGAAA GTCCATCAAA
    89821 CGCACGGTGT TCTACAAAGA GTTTCTTCTG TGGGGTCAGA ACCCAGTGGT GTTGGAAGGC
    89881 GACTACCAGG ACCTCGTAAG TTTGAAGAAA CTCTACGCCG ATCTGGTGAC GTTCTATTTC
    89941 AAGGATTTCT ACAGTGGAAT CTATCAAACT CTGTTGATTC CCAATCAGAG CATGCCTGCT
    90001 TACGATCCTT ACGTTACCGC CGCCATGCTC GAATGGATCA CGGTGGAAGA AGTTCCATTG
    90061 ATCAATCGAG TCAAGCAACC GGTAGTGTTG GCTAACGAGA ACTCGCAGTC CTACACATTG
    90121 TGGTCGGCAC TGGCACAGAT GAATTCTAGC TACCTGAACG TAGCAATTCA ACAATGTCGG
    90181 TTAATGGATA CCACAGCGTT TCGATGGATG CCGGAGGTCA GCAGTATTTA TTTCACAGGC
    90241 ATCGGTTACG TGACATGTCC GAAAGATACC CGTACAGATG TGGATCGACC CTACGACTCT
    90301 GACGCCAGTA TTTTTAACAC GGGCGGATCA CTTCTTGCAA CCACGGGATT ACGGTGGTCG
    90361 GACCTTACGC GATACAGTGA ATCTACGAAT CTGCGTAAGT ATTTTGACGC GGTACCTGGG
    90421 GATCCTGCAG CTGGTACCTT ACCTGAACTC CCAAACATCA CACCGGTGAC TATCGACGAG
    90481 TACTACGTAC TGACCGAAGC ATTCTACAAG AACAACGACT CGGTACCGTT GTCCTCGAAA
    90541 CTGGAAGTCC TGACTAAGCA AGCATTGAAA CAAGAACCCA TCGACCGGGT GACGTTACTC
    90601 AAACTCGCTA AGGAAGCGAT GGACTGGCCG AACCTGGAAC GGTTCTACTA CATGCCCATC
    90661 TTGTTTGCTC TGATGAAAGT CTGTACGAGA TCGTTGTAAT GGCTTCCCAT GCGCGTGTTA
    90721 TTACAACGTT CTTACAGCGG GAGCCGGACC CCAACAAACA CTCGGCCGCG TACAAGATCT
    90781 TCTACTACGA GTGGGATATT CTCGTACCGC ACATGTTCGT GTATTCGGAA GAATACATGC
    90841 GTATCTCCGG CACTGTGATG TCCGATCCCG TGTACGACGC TAAACTACCT AACCAGATGA
    90901 TCGGAGGACG GTACACGATC GCCCAGATGG CGCAGTTGAT GGACGAAGGG GCAACGATTC
    90961 AACTGATCGT ACCGGAAGAC GCCAAGCGTA TCTACGATAT AGTCGGGCGA CATCTAGAGG
    91021 ATTGGAGTGA CAGTTTGTTG AAGCTCAACG CTTTTACACT CAAAGCCGCC CCTACGCAAG
    91081 ACCTGATGAT GCTGTCGCGT CTAGCGGATG CATTGTACGG CTACGCAGCG CGGTACTTCA
    91141 CTAATGAGCG TCCTCGGGGT AGCCTGGCAC GTAAACTCGA TCAGATCCGA GGCCGGTATA
    91201 AACTCGGTGC GGGCCGGCAG TACGTGGATC CTAAGAAGGA AACTCCTCCG GAAGAGCTTG
    91261 TCAAGATGCG TGACCACTCC GAGGCGACCA AGAACATCTT GCAACATGGG GGAGGGCGTA
    91321 ACGCATGGAG CTAAGAGACT CTCCGCTATG GCAAGAGATC AGTTCGATTG CTTTCGAGCA
    91381 GTCCGATCGA GTTGCCCCTT ACGCTTACAA AGCGGAATTC CTTGCCAATA AGAAACGCGT
    91441 CAACCCGTTT AAACTCTTGT CCTTGACGAT AACGCGTGAC TTTAGAAACG CTTACGGGGA
    91501 TGCCATTATT CTGGAAGTGA TCTTTCCTCT AGGTGATTTC GTCTATGACG TGTTTCCTTA
    91561 CCGGAAAGAT CTGTTGGTGA CGTTATCACG TCAAGGGCAG ACACCGGACA CCACGGAAGC
    91621 GGCTCCTAAC GCCATCCAGG AATTTCAACA ACTCCGAGCG ACACTGCTGG ATGAGCAAGC
    91681 CAGTAGCGTG AATATCGAGG GTGCACGAGC CAACGCTCAA TCCAAACAAG CTTTGAATCT
    91741 AACGGATATC ATCACAGTCA AGTTTCAGCT TTTGGACTTA GCACTTGAGC GTGTCCGGTT
    91801 ACACTCGGTG GGAGGGTTAT TCAAAGACAC CTCCCCACCA GACGTGCTCA AGTACGTGGT
    91861 TACCTCCGTG TCCAATGACT TAGGATTGGA TGAAGGGAAT AAAGTTCGTG GGGTAGAGAT
    91921 GGTGGATTCT CCGAATAAAG ATACCTACCA ACAGATTATC ATCCCCCACG GACTGAAGTT
    91981 TCCAGATTTA GCTTTGTATC TGCATCAACG CGTGGGTGGA ATCTACCCTT CCGGTTTGGG
    92041 GATGTACCTG TTCCGGCAGT ATTGGTATAT CTACCCGCTC TACGACTTAA CGCGCTTTGA
    92101 TTCCGCCACG AAGACGCTCA CGTTGATCAA CCTCCCCACC AATGCGATGC CGGGGATTGA
    92161 TCGAACGTTC CGTACCACGG CTAACCAGAC CATTGCGTTA GTTACGGGCG ACGTCAAACA
    92221 TCTTGATCTC ACTGAATCTA AATTACTGAA CGAAGGTAAC GGTGTACGGT ATTTGGATGC
    92281 TCGTCGAGTG ATGGAAGGGT ATGCGGACTC TGAGCAAGGC GATAACAAAG CCAAAGTGAT
    92341 GCGGGCGGAG AACAACAACG AGTTCGTCAC GGACAAACGT CCTAACGGTC TTAATAACGT
    92401 CACGACGTCT GACACACGGA TCACAGCGAA CAAGTACTAC GAAGCCTCCC GGTTAGCCAA
    92461 GCGTGCCGGT GCCGAACTTC AGTGTCTGTG GGAAAACGCC AACCTCAATG CGATCTACCC
    92521 TGGGATGCCC GTGAAGTTCA TGTACATCAA AGAAGGTCAG ATCAAAGAAC TCAAAGGAGT
    92581 GGTATTAGGT GCGGATCATT ATATTCAAAC CTCCGGTAAA GGTATGACCG ATTCCAAACA
    92641 CCGTCTGGAC ACCACACTTC ATTTGTTTGT GTCGCGTAAC TGACAGCATA CGTCCCCTAG
    92701 AGCTTTTTAT AGCTCTAGGG GACGTATTAT GCCGTTTAAG CTTTGACACG CAACCAGGGT
    92761 CGCTCATCGG CGGGAAGAGG ATCCCAGGGA CTCACGGCCA GGAACTGGTA CTTGGCCAAA
    92821 TCCGTCCGTG TAGCTAACTG TACCTTGCGG TTATCGAAGT AATACGCTTC GGCGTAGTCC
    92881 GGCGAAGCGA CTTCGCTGAT GCAATGACCT TCACCGAGTT CATCCCGACA CACGACCAAC
    92941 CGAGCGTGAT ACCCCATGTC TTTGGCTTTG TCCATACTCA CCAAAGCAAA CTCTTCACAG
    93001 TCACCGGTGA ACTTCGAAAC ACCGGCTTTA CCGATGTTCT TTAACGTCGA AGCGTCTTCC
    93061 CAATGCTCTA CGGCATCCCA CTTTTCCTTG TCGGACAAGT AGACAAAACG CTCACGGATT
    93121 TCTCGATGGA GGTCCGAAAG TTTTCCAAAA TCACCCCGAT CAAAACCACT CATTTTAGCA
    93181 CGCTCCCCCA CGTTTACGCA GCTCCACACA CCCAGGGGGC GGAGCGACAC TGCTGTCCGT
    93241 CGCCAACGGC GCGGACGGTT TTTCTGATGT CGTCGGTGCC GTGCACGCCG GCAAGACCAA
    93301 GAGCCCGATC ACCAGACCCA AACACACAAG ACGCTTTTTC ATCGGCACAC CGTTGGGTAT
    93361 AAGGAGGATC TATAGGATGG CGTATAAACC TACACCGTCT CAGTAACTTT ACGAGTCATT
    93421 TCTTTTCTTT CAGACAAGGG GTTGAATGTC ATGGGTGGTA TGTTTGTTGC TCTCGAGGGC
    93481 CCGGATTGCG TGGGTAAGAC CACCCAGCTC GCTATCTTGA AAGATCGGTT AGAAGGACTA
    93541 GATGGTCCAG TAGTCGTGGT TCACGAACCC GGCGGTACAC CAGAGAACCA AAAGATCCGC
    93601 CAATTGATCT TCGACGGCTT CGGCAAACAT CAACCTGTTA CTGAAGCATT GTTGTTTCTG
    93661 GCAGCTAAGG CGCAGTTGCA AGCTCAGGTA ATTCGCCCAG CACTAGAGGC TCGCCGAGTG
    93721 GTACTTTCGG ATCGCTACAC TGATTCGTTA CTGGCCTATC AGGGTGTCGG ACAACAGTTG
    93781 GGTATATCGT TTCTCATGAA CCTTGTCCAA AGTGCCGGCT TAGATCTCTA CCCCACATTC
    93841 ACGATTTATC TCCAAGCGCC TTTCGAAGTG TGTATGGCGC GCCTGGTCGA ACGTGGTAGG
    93901 AACGGTGAGG AGGTCAATGC GATTGACAAC GCTTCGGTGG ATTTCCACCG TCGAGTACAT
    93961 GACGGTTACC AAGAACTCGT TCGTCAAGCA ATCCGTTCCA AAAAACCTCA TGTAGTCATC
    94021 AATGCATGGC AAGATCCGTC GTTGGTCGCG CAGGATATTT GGAACGCACT CGTTCCGGAA
    94081 TTCAGAAAAC GCGAGCAAAC GGTGCGTCCT GTCATACTGA GGGATTGACT TATGGAAGCC
    94141 ATCGAAAAAC TCACGGAAAT AGAAAAAGCA CTTCGACGTC CTGCGAACGA CAAAGTTTAT
    94201 CTGTTGGAGC AACTTAAGGC GCTAACCAAT GTCTTAGCCG GTGAACTCCA AGATGGGACG
    94261 GGAGAATCAG GTCTGGCTAA AGGCTGCCTG GGCGGACTGC ACTACGTACT CAAGCGCTTA
    94321 CGTGAACACT ACGGTGTACT CACCAAGTCC TTTGAGGAAT TGGAAACGAT CTACGCAAAC
    94381 GTAGAACTCT CTCGGTTTGA CGATAGCGTC GAAGGTATGT TGGATTCCCA AGACGCTTTT
    94441 CGTAAAGACG CTATACTTTT TCATCGCCAC TTGCTAGAAC TCTCCGACGG TTCCAAGGTC
    94501 TGGGCATTCT CAAGTGCGAA AGATCAAGTG ACGGTAGACG GGTTACCAAT TGCTGAAGGA
    94561 GAACTCCTGG ATGGCTCAAA AGCGCAAGTT ATGTCCTTTA CGCGGTACAT TACCAAACTA
    94621 CGCCGAGGAG CCCTCTATGG CTGATTCACT GATTTGTCTT TATCACGCCA GTTGTTCAGA
    94681 CGGTCTGGCC GCCGCGTGGG CGGTGAAACA ACGGTATCCT CATGCGGAGT GTATCCCCGT
    94741 AACGTACGGA CAACCCCCAC CGACGGGATT AGAAGACCGT GTGGTATTGA TTGTGGATTT
    94801 CTCCTACCCT TTAGAAATCC TTCAACAATT GGCACTAAGG TGTCGTTCAG TCACAGTCTT
    94861 CGACCATCAC GTCACTGCGT GTGAGTCCCT TCAAGACTTC CAGATTTAGG CCAGTGGTGC
    94921 CGAGGCGCGA GGTGCGGGAG AGGTTCGAGT CGTTTAGGAC GCCACGCGTT CGGGAGCCAA
    94981 AATCACGTGG GAAGAACTCT TGGGTGAATC CTACGCGACT CCGAAGATTA TCGAACACAT
    95041 CAGCGACAGA GATCTCTGGC AGTTCAAACT ACCTGACACC AAAGCGGTGT TTGCAGGGTT
    95101 GTCACTTTAC CCCATGACGT TAGAGTCTTG GACAAAAGTG TTTGATTGGT TTTACACCTT
    95161 TCACGGTGAA CTTGGTACGC CAAGAGATAA TCCCATCCAT CACCTACAGG CGGTCAAACG
    95221 GCTGGCAGAA GAAGGGCGCG TTGTTCTCCA GAAAAACCAA CGAGACCTGG AATTTCTGTT
    95281 ACCGCTGGTT ACTCGGACTA TCGAGTTGGG TGGGCATACT GTTCCCTTGG CAAATCTACC
    95341 ATTGACGTTG ATGTCGGATG GTCTTCACGT GTTGGGTGCA AACCAACCCT TCGCGGTAGG
    95401 ATATTACGAC ACGGCACAAG AGCGTGTGTA CTCCCTACGT TCCCATCCTG ACCAGCTGAA
    95461 CGTGGGTGAG ATTGCTAAGC AGTTGGGAGG TGGTGGTCAT GACCACGCCG CCGGCTTCAA
    95521 AGTTTCCCGA GATCACCCTT TGGGGCAGAA ATAATATGGA CATCACCCAC GCTAACTGGA
    95581 TGCTCGACAT GAATAATTCA CAACGACCTG TTACCGATTC ACGTTATGAA ACCCGCAGTG
    95641 AGCGTTTTGG CCGTTACGGT AGGGTGATCT CGATGCTCGC GAGCGGTATG TTCGCGCTGG
    95701 GGGTGTATTT CCTGATCTTC GGTAAAATCG GCGGGGCGTT GACCTGTGGA GGTCTTTTCC
    95761 TAGTCGGGAT TCTAGCTCTT TCTCGGATGG CGAAAACCAT CATGGCAGAC GACGCTGCGC
    95821 CGAGCGTGAC CGTCCCCGAT CCAGTTTCAA AACCGTAATG TGCACGCCCT GTCTCTTCGT
    95881 TTTCAGAAGA GACAGGGCGT TATGCCGTCC GATCCTATGC ATCAACCCCA CTGAGGAGTT
    95941 AGGACGGCAT GTTAATCAAA CCGAACGATC GTGGTTACGT AGTCGCGTGG CTGCAGACTA
    96001 AACTTGGTAT AAACTCTGAC GGCCATTACG GCCCTCTGAC GGGCGCAGCG GTGCGTACCT
    96061 ATCAAACGAC CAAGGGTCTG ACCCCCGACG GTCTTGTAGG GCCTTCTACG CTGGCTCAGC
    96121 TCGGGTATAC TCCTGAAGTT GTGACCGGTC ACAAACTTAC GACCCAAGAT TTCATCCGCA
    96181 CGGGGCAGGA ATTGGCTTGT CACCCTGCGA TGGTCCAAGC CATCGCACTG AAAGAAACCC
    96241 GAGGGGAGGC TTTCTTGAGT GATGGTCGTC CCAAGATCTT ATTCGAACGA CATCAGTTTT
    96301 ACAAGCGCTT ACCGGTGGTG AGAAAACCGG GTCAAACCGT TGCTGAATTA CTGATGCAAC
    96361 GTGATCAGCT TGTCAAAAAC CAACCCAATA TCTGTAACCC ACAGGCAGGT GGTTACCAAG
    96421 GTGGGGCGGC CGAATATAAA CGTTTGGCCG CTGCACGGAT CTACTCTGAT ACCGCGGCAT
    96481 TGGAATCTAC GTCTTGGGGG CAGTTTCAAG TGATGGGTTT CAACGCCGTA GGTATCGGTT
    96541 ATGACTCCGT TCAAGAGTTC GTCCGGTTGA TGAACCAGGG GGTGGATCAA CACCTAGAGG
    96601 CACTGAGTCG GTTTATCAAA ACCAACCGTC AAGCATTGGA AGCGATACGG GCTAGGGATT
    96661 ACCGCAGTCT GGCACTCGCC TACAACGGCC CCCGCGCTCC CCAGAGTTAT AATGCGGATC
    96721 TGGCCAAGTA CTTCGAACAA TCCAAAAATC AGTACGCATA AACTACGACC CACACCTCAA
    96781 ACGGGTGTGG GTCGTATGCG GCTTGAACGG TTTTTCAATT AGATACTATT CGATTGACCT
    96841 ACTCGAAACC TAAGGAACCT CACCATGAGT CAGCTATTTA CCTCGGCAAT GTTTTCATCT
    96901 TTGGACTCGC ACTGTTGCGG CGAGGTCCTG GCCCGGGAAC AAGTCAAGCA GCGGGTCAAG
    96961 AAAACCCTCA TCAGCCACTC GGAAATCCTG CTGGGCCCTG AAGGTCGTGA GCGTATCGGT
    97021 GTTCGCTTCT ACAGTACCAA CCATCTGTTT GGCTACCCCA TCTTACCCAA GAACTTCGTT
    97081 CCGTGCACTT CGACCATTCC GCACCACGTC GCTCCGCGCG AAGGATTCGA AGAAGGTTGT
    97141 CTGGACACCG CCGCCGATCT CCTGCGGTTC GATGATTTTT GCAGTCCCGA ACAACATGTC
    97201 ATCGAGTCAC TCGACGAGCT GGTCGATTAC CTCAATCAAT ACTACCGGGT TCAGACAGAG
    97261 CGTTAAACCA GAAGAAAAGA AAAAACTCTC GTCCTCTCAC TACGCCATTT GAGGAATTCT
    97321 ACTCATGCTC CGTCCCCTGT CTTTACCGAC GTTCGCTCAG ATTCATCAAC GCCGTGCTTT
    97381 ACACAACCCT TTGTCCACTG AGTATTACAA AGATCGCTTA GAACAAATCA TGGACCACGG
    97441 TTTCGTCGAC CTGTCGGTGG AGCAAGCGGA CTGTCTGGCG GCGTACCTGC GAGGTACACG
    97501 TGTATTGGAG CTCGGTGCGG GGTTAGGGTA CCTCGCCGCG GCCCTCCATG AGCGAGGTAT
    97561 CGACGTGACG GCTTACGATA CTCAGGAGGA TACCTACCAA CACCTACAGT GGTCGGAAGA
    97621 CAAACGCTTC TTCCCAGTCC AATGCGTCGA CGCATTGTCC CTGTCCGCCT ATGACGCCGA
    97681 CGTGGTCATT CTGGTATGGC ACAGTTACGA CACACCGTTT GCCTATCAGG TCGCTCAACG
    97741 TCTCCGCCCT GGTCAGACAC TACTCTATCT CGGAGAACCA CGTTCTGGCT GTACAGCCAG
    97801 TGCAGACTTC TTCGACTGGG TAGAGTCTAC TGTCAAACAA GACGCTGAAG CGGAGTTCAA
    97861 ACTCAACCAG TTTCACCTAC CGTATTACGG TATTCTGGAT CGGTGGTGGG TATGTCCACG
    97921 GTGGTGGGGT TCTACACCCA TTTGACAGCA TAAATTCTAG CTAGCCATTT GAGCTAGCTA
    97981 GAATGCTTGT GTGGTTGGTC TGTACGGGTC TCACGCTCTC TTTCCCTCGC TAATTGTCTT
    98041 GGGTATTCAC CCAAGACGCT CGGGCTCCTG TGCTCTGCTG ACACTAGTTA ATCTCTGTCA
    98101 AGCATATAAC AATAAGGAGT ATATTACTAA GAGAGTGCTT GCCTTCGGCG CACTCTCCCA
    98161 AAAGCGTAGA GCTTGGGGCT AGAGAACGTA CCTCACATCC TCAAGGCAAG ATGTAACGAT
    98221 TTACACACCA CCACAGAACC TCTTGGTTCA CAAATAAAAA GGAACGGTAA CCAAACACTC
    98281 TGTGAGTAAC CACTAAAGGA ATCGACCGAT GTCACTCCAG CCGTATTACG ACCTACTACA
    98341 ACGCGTCCTG ACCGAAGGAC GGATCAAGCC CAATCGGACG GGTATCGACA CCAAGGCCAT
    98401 CTTCGGTCAT CAGATGTCCT TCAACATGGA TGACGGGTTC CCCCTCTTGA CGGAGCGACC
    98461 GATCTTCTTC CGAGGGATTG TGGAAGAGAA CCTGTGGTTC CTCGAGGGTG TCTGTAATGC
    98521 GGAGGATCTC AAAGCACGTA ACGTGCATAT CTGGGATAAA TGGGCGTTGA TCGAAGACGA
    98581 CACTTACGAG CAAGCCCTGA ATATGCAACA GCTGAGCGAG CAATATTTCC ACAAACGCAA
    98641 GGAGACCGAA GGGGAGACCT TCACGTACCT CAATGCGTTG GAAGAACTGC AGCAGGCAGA
    98701 TAAAGAAGAC GGTAAGTTGG GTAAACCTAC CGCTGAGGAC TGGAAGGATG CCAGCTCGTT
    98761 CGACGAACTT GAAGGCGGTG CCAAACTCCT GCGGGACCTG GGGATCGCTT CGTATGTCGA
    98821 GTTGATTCGT CTTCCGCAAG GGAGTCTGGG TCCGGTCTAT GGTGTACTGT GGCGTTTCTG
    98881 GCGTGGTCGA GGTGGTCAGA TTGACCAGGT GCAAAGAGCA ATCGACAAGC TCACTAGCGA
    98941 GAATCCCAAG CTGCGGTATT CCCGTTCGAT CCTGATTACT GGGTATGATC CCTCTGTGGC
    99001 TCCGGATGAA ACCATGAGTC CACAGGAGAA CGTCCTGGCA GGCCGTCAAG CCCTGGCTCC
    99061 TTGCCACTAT AGCCATCAGC TTCAGGCAGA ACCCCTGACG GTTCTGGAGC GCCTCAGGTA
    99121 CCATGCGGAA CACGCCGAGG ACTGGCGTAA CGTCTTGAAG ATGTTGGCAG TAGACGACAG
    99181 TGGCTGTACA ATCGACGACT ACAATCAAGC GTGGTATGAG CCCCTGTCGG ACGAAGGGAA
    99241 ACTTTCCATC CAGCAGGAAC TCGATACCGC TGGTGTACCA ACCGATCAGT TGAACCTGCA
    99301 CGTTACGGTT CGATCCAACG ACCTGCCGTT CGGCGCTCCG TTCAATATCG CAGGTTATGC
    99361 TCTGCTGTTG CACATGTACG CCGCACAAGT CAAGATGAAG CCTGCCAAGC TGGTGTACAC
    99421 CGTGGGGGAC GCTCACATCT ACATGAACCA ATTGGAAGGT GTCGAGGAAC TTCAACGTCG
    99481 TCATCGGGAA GATCCACGTC CGTTACCCAC CTTGACGTTG GATCCGGACG TCACGTCCAT
    99541 TGACGGATAC ACCTTCGAGT CGTTTACTCT AACAGGGTAT GATCCGATCA AACCTCAGAT
    99601 CAGCTTCGGT GACGTTGCCG TGTAAACGGC ATACAAAGAC CCCTCCCCGT TGTAAGGGAG
    99661 GGGTCTTTTA CACCCAACAC TTTGGAACAC ACCATGGAAA CGTTGCTTAC CCTTTTCAAA
    99721 GATTTCACAG AGTACAGCAA AGCCAATCCC ATTCTTGCTG GACTGGTAGG GTTGTTCGGT
    99781 ATGTCCGTGG TGACCTTTGT TTTGGTCAAA CTCCCTTCCC GTATTCTGCA ATTCACGATC
    99841 AAACACTGTA CGACAACTCT GACTTTCAAC AATTCAAACG TCGGACTAGG GTTGGAGAAC
    99901 TTCAGTGCCT TTTCCGCATG GTTTTATTCC ATTCCGTGGT CGAAGCGCTT GCGCTCCTAC
    99961 GCGATTGATG GCGTTTATAC ACGCTTTAAC GATTTCGGCA CCACCATTGG TGTGGGTTTA
   100021 GGTAAACACT TCTTTCTTTG GGAAGGCTGG CCTTTCTGGC TTTATCGAGA GAACATGCAG
   100081 CAGCAAGGCG GCGCTTACCA AATCCATGTT CAGATTTCTG TAACGATGTT GGGACGTTCT
   100141 CGTGCACGAC TGGAGCGCTT TATCGAGGCT TTCCGATACC AACCGCCGGC AGATAAAGTA
   100201 GGGGTCTACG CTTTCACCTC GAAACAATGG GAGCGTATAG CTGACGTGGC TAAAAGGCCG
   100261 TTGGCTTCCG TGGTTGCTGA AGCTAAGATG AAAGAACATC TAATACAGAA GATCACTGAG
   100321 TGGCAGTCGC AGAAAGCTTG GTTTCAGGAA CACGGTCTTC CATACAAGTT GACGATTGTC
   100381 CTACACGGTC CTCCAGGCAC GGGTAAGACG ACCTGGATAA AAGCGCTGGC TTCACATCTA
   100441 CACCGAAATC TTGCCGTGGT GAACCTCTCG CAAATGTCAG ATGCCTTACT GGAACAGGCA
   100501 CTGGGTACTG TGCCTACCAA CGCCATAGTG GCCATCGAGG ATTTCGACTC CGCGAGCGCG
   100561 TCCCATCGAC GATTGGGAAG TAAGAAATCA AAGTTAATGA AACGAGTCCA ACCCAGCACC
   100621 GACAACAGTG ACGCACCAGC CATTGCCGGG CATGATGAAA ATACCACAAA AGCTGACGTG
   100681 TCTCTAAAGG GTCTATTTGA CACCTTGACG CCATCAGGTT TGTATAACGC CTTGGATGGT
   100741 CTGGTGACGT TGGACGACAC CATCGTGTTC ATGACCACCA ACCATCTTGA AGTGATGGAT
   100801 GATGCCCTTC TACGCGCTGG ACGCGTGGAT CACATTGTCT ACGTGGGACC TCTGAAAGAT
   100861 CCTGAGATAC GTGAGTACAT GGCGTTTATG TACCCAGGTT ATCAAAGCTC GTTTGATGGA
   100921 ACGTACGACG ACATGTTGGG GTGTGATCTC CAGGCATTGT ATTTCGAACA CCGTGAAGAT
   100981 CCTGAGGGTT TTGAGTCCGC TCTGAGTCGG CGAACCTCCA GTACTGAACG TCCGTTTCTG
   101041 ATCGCCAATA TCTGAATTTA ACCTGAGGAA AGACCATGTC ACGCCCCGTC CAGTTGTTTT
   101101 TGGAGACTCC CTATGCGTGT TAACTACCAA GACATCCCGT ACACGCGCAG TGAGCGCGAA
   101161 GACAAGAACT ACACGGTGGC TCAAGCGGTC TCCTCAGCGC GCCAGAGGAT GTCTTTAGAG
   101221 GCACGTCAAC GGCGTTCAAA AGCCCCTCGA GGTATCTGCG TGAATGCTCT GAGGGGTCGA
   101281 CCGTACAGTG AAAAGATCAC CTTGAAAGAG CTGAACCAAC TCGCGCAAGC TATGGTGGAC
   101341 GACAGCTACT ACTACGACCA ATAAAAGGAT CCCGAATGTC CGTCACCAAA GCTAAGATTC
   101401 TCAAGCTTCT CAGTAATACC AGGATTCATA CCCGGTACCG CTCGATTCTG AACCGATACC
   101461 GGGAGAACCC TGAATACGCT AAACTCGCTT ACCACAACAC CAACCACGTC ATTGCTGTGT
   101521 TGAATCTGTT CGAGGTATTG CGTAAGCTCT CGGGCAAGGG TTTCAGTAAG CATCTGTTGG
   101581 ACCAAGTTTA TCTGGCCATC GCCTTCCACG ATATCGAGCA TTCCGGCCAT CCGGATTTGG
   101641 CGACCGGTGC AGATGGGAAG AAGAACATCG TTCGCGCTCT AGACGCCTTT GAGCAGTGGC
   101701 GCGAGTCCGA CACCATCACT GACGAGCAGG CCGCCATCGT TGCATTCGTG ATTCGCTCTA
   101761 CGCAGTATCC GTCCATGCCC GGACTGTCCT GCTCAAGTGC TGAACTGGCT GAACTGGCCA
   101821 ACATGGTGCG CGATGCCGAC ATGCTCTGGG GTCTGATGCC CGGTAATGCT GGCGCATGTA
   101881 TGTTAGGTAT GCGAGCAGAA CGCGAGGCGG TTGGACTCCC TGTTGAACAA GACACCTTGA
   101941 TTTGTCTGAA GAACCAAATC GAATTCATCA AGGATTATAA ACCGCATTCA TCCACGGGGC
   102001 GTATGTTCAA GAACGCGCTG TTCGAGGACG CCAGTACTGC TTGGGCTGAA GCCGCTTTGG
   102061 CCGAAGAACG TCGGAGAATG ATAATCGCTC AGACCACGCA GATATCCTCC AGTCTGGCAA
   102121 GTCAGCTCGG ACGACATCGT TCTTTGATCT ATCCTTGATT GCGTTGTTTT GAACTACCAA
   102181 CTGATTACCT CGTAGTTCTT TACAGTGGTG TTCTAGGTTG TGAGTGAGAG TCGTAGGTTA
   102241 GTTCGTTTCG ACGAGTGGGG GAAATGGTAT ACCCTACGGG AGCGTTTCGA CGCCGTCCTG
   102301 TTGCCTAGGA GAGCACTCTT AGGTGCCTGC CAGTGGGTGC GTTCTCAGAA CGCGTGAAGG
   102361 TTCGAATCCT TCCTCGGTGA GCACTGGACA TAGGAAACGA ACTAACTAAT AAACCCAGAA
   102421 AACTGTAGGC GGATAACTGG GCGAGGCAAA TTAGAAACGA GTGGTAGATG ATAGCTTGGA
   102481 AAAAGTGGCC CGCACCCAAG CGTTGTCTTC GAAACCTTCA CCACCCTACC GATCCTTCAA
   102541 GAAGATGGTC TTTCCACGCT TAGCGTGGAG GAGAATTTTC TCTAGACAAC GAGCGTCGAT
   102601 GTTAGAGGTT GGGACTGGGC ACGTCTCCTC TCAACTTGAC TAGCGCGATG GACCTGAAGA
   102661 GAACCGGCGG TGGAAAATAC CCGGGTAAGC TGTAGGTGGA TAGCCGGGCG TGAGTCGTTG
   102721 GACGAAAGTC CCATGGCGGG TCTAAAACGA GCGGTTAATG CTAGCTGGGG CTAAAAGAAG
   102781 CCCGTCGACG TTTCCCAGCG GTGTTAACGA AACCTTCATC AACCATCCGA GGGAAAACCC
   102841 AGCGTTATTC GCTGGTGGCA GATCCAGACT GCCAATTAAA CGGGGTGAGT TCTGGAGTAA
   102901 CCTCAAAAAC GTTTGAGAGT CGGGTTGGGA GCAGACCCAA TGCCCGCTGT AAAGCGGATC
   102961 GCGTAGTGCG ACTCTCACTA TTTCCGGGAA TATAGCCGAA TTGGTATAGG CGCCTGCGCT
   103021 ATCGACGGTT TGGATACTCC ATGTCAGATT TAAATTGGTA CGACAAGCAA CTCATTTCAT
   103081 TCATACGGGA TGAAAACGTC ACTGTTTGGG GACCTTACCT TTGTAAGGAT GGTCGGATGA
   103141 GGGTTGACGT GAAGCCTGAC TCAGCTTCGC GTAGGACAAC CCATCAATTG GCTAAATTGA
   103201 AACTGGAACT TAAACTTGGT CGTCGTTTAA AAGACGGTGA AACTGTCGAC CATGTAGATG
   103261 GCGATTTCAC CAATGACTCG ACAAACAATT TAAGGCCTCT TTCTTTAGCC GCCAATGTTG
   103321 CTGATAGCGT GAAACGTTTA GAACCAAAAA AATTCATCTG TCCAACCTGT TCTAAAACAT
   103381 TCACACTCCT TGGAAGGCGA CTTAACCACG CAGCGAACAA TCGGTCTAAC GGTAACGCTG
   103441 GCCCTTTCTG CAATAGGTCT TGCGCCGGTA CTTACGGGTC CGCAGTTCGA AATGGAAAGT
   103501 CTGAACGGTT AAGTATAAAA CCTATCCAAC GAAGCTATTT TAGTAACAAA CAGATTGAAG
   103561 GGCGAGTGGC GAAGCTGGTT GAAACGCACC TGTTTTAGAG GCAGGCACAG ATAAGTTCAC
   103621 ACCGTGGGTT CGATTCCCAC CTCGCCCACC AGTTCAAGTG GTGAAAACCG TCGGGGTTCG
   103681 AGTCCCCGTA TTCCTACCAG TTTGAGCCTC AGTGTCGGAA CCGGTATACG ATGGCGACTT
   103741 AAAATCGCCC GCCTATTGGC ATGTGGGTTC GAATCCCACC TGAGGCACCA CTTTTGAATA
   103801 CTTCTTTCCT AAAAGACAGT CTCCCGTCCC GACCTCGTTT GTAGAGGCTA TCTGCACCGG
   103861 TGATATGGAG AGGAACTACC CGGTAAGCTG TGGGTGGATA TCCGGGAAAA CGATATTAGG
   103921 CATAAGTCGA AGAACCTCTT TGCCTAACCC TTAAAGCGAG CCGTACAATG ATAGCTGGAA
   103981 TTACTGTTGA TCGTCAGTCC GGCGTTGTTG ATACAGAACC TTCCTAGATC CCGATGATTA
   104041 CCCATGGATC ACTTCGCCGC GTGCTACGGG GCGTTGATTT AGTAGCAGTG GGTATAGGGA
   104101 TTGTTGTAAA TGCACCGGAA TAGTTCTTAC CGAAGACAGA TCGGCGCTGA GAAAAACAGT
   104161 GGGTGTCTAA CAAGAACGTT GAATTGGACG ATGTGGCAAT GGCATTTGCC GCCATGTCCG
   104221 ACAATGCGAT CAGTCTCATG ATCGCGGGTT GGTCTCCTCA GCCTGGAGTA GATTTTCAAT
   104281 TGACCATTGA GAGTCTATTC TGGAGTGCGG AGGTTTTAGC ACAAAGCGTT GTGGATCCAG
   104341 CAACTTCCGT AGCAAGGGCC TGATCAGCCC GAGCCCAATA CGGCGCCCCT TTAACGGAGA
   104401 GCGCTGGAGT GTAGGTAGGC CAAGGTGCAC ACTTGGCGGA TCCAGCTTAT TTCAGATCAA
   104461 AGAAACCCAT CGAGTTGAGG AAAAATGACC GATACCGTTG GAACGTTTGT TAAAGATACG
   104521 GATGCGTTTG ATCCTGTATT GATTGAACTA CCCAGAGTAG TCCTCTCAAG AGTCCGTGAT
   104581 ATCACAGCCA CCCATCATTC AGGTGAGTGA GTGGGATCGT TAAGAAATGC CAAAATAGTT
   104641 AAAAAGTTTT CACCATTAGA ACAGTCGGAG ACTAAAGCGG TCTAAGTCAG AGAGTCCGGA
   104701 CTCTCTGAAA AGGCCGTTCG TCGCCATTCA ACGGCCCTTA AGACCACGAG CACTGGACTT
   104761 CTGTGACTCA TGCGAACAAG GTAGCCTAAC GACGAGCTTT AAGACGCGAC ATGGAGTGTT
   104821 TCTTCCGTAG AGTCCTGAGG GAAGAAGCAT GTTGAAGTGT GGGGTGCAAT CCCCCATTCT
   104881 AATGGTGAAT CTAATTTCAG ACCCCTATAG CCTGGATCGA AGTCGTCAGG ACACTCTAGG
   104941 CATTAATACC GAACAACGAA GGGTATTTGG GCTTAACCGG CATTAGCCAT CCGGGGACCT
   105001 GGTAGTTGAG AGTCTTCGTC ATAAAAAAGT CCTGACCAGA GCACCTTCCA ATGCTGCGAA
   105061 GGTGTATCTG TAAGTCTCTT CCAACGAGGA GATTTACAGA TAAAGGAGAG TTGTCCGAGT
   105121 GGTTTAAGGT AGCGACCTTG AAAGTCGCCG TACGGAAACG TACCGTGAGT TCGAATCTCA
   105181 CACTCTCCGC CACATTTGGT GATTCAAGAC TGATCTAGCG AGTCTTGAGT CTTGATACGT
   105241 AGTTCGCTAG AAACGATTCA CCCCACCACA CGACATAACT GGATGGTGGG TTAACCTTAT
   105301 CAACATAACC GAGTAGGAAA GAGACATGAA AACCAAGAGC GTTTTTGCAA GCACCCCGTC
   105361 TAACGTACCT GTAGAACTCA ACGAGCACGG TACTCTGAAA GGGGGCGTGT ACGAACAGTG
   105421 GTACAACGAT TACCGAAGCT GGTTGGATGA GAACGGTTTG GCCAGTGGAG CTCTGCTGTG
   105481 GGCTGAACAG AATCTCCCCG TCAATGGCCA ACCGTATTAC TTCGATACCC GCCATATCGA
   105541 ACGTGATGAC CAATTGTTCA CTGAGGGATA CATTCGACGC ACCCAGAAGC GCGGACAGCC
   105601 GGTCATTGTT GACGTCGAGT ACCACGTCGG TCAACAGAAG TACGTACACA TCACGCCTTA
   105661 CGAAATCACC GTAACGCCTT ACGAAAACAC CGTAGGACGT AAACCCAAGG GCCCGACTCC
   105721 TTACCAGACG TACCGGCCAT TTCGAGAGGC CGACGGGTCG GTGAAGTTTC GATTGATTCA
   105781 CGAGTTGGTG GAACGTCATG TCACCTACGA CGAACTGCCG GTGCATGTCA ACTATCTACT
   105841 CGTGGAAGCG CAACGCGTCC TGTGGGAGTC GTTGAAACAA GAAGGTAATC ATTGGAAAGC
   105901 CGTCTTACCG GTTCTCCAAC AAGCCAAACC GCTCTCAAAG TTCAACTACG TTCCTGTGTC
   105961 TGAACATCTG GCTGAAGTCT ACCGTATCTA TCTACTGAAG CTGAACGAAG ACGAGCAATC
   106021 GGCTGTGGAT GCGGCTAGCA ACTTGGTTGC CGAAGCGTCG TATGAAGCGC TCCGTTTCAA
   106081 AGCGTCTCTG AAACCGATGA GTTAGGCGAA AGGTTCAAGG GGTATAGCCA AATGGTACGG
   106141 CAGCAGATTT TGATTCTGCG ATTCCTGGTT CGATTCCAGG TACCCCTTCA TGTTTTAAGC
   106201 GGGGTTGGCT TAGCGGTTGA GCATCACCCT TCCAAGGTGA CGAGATGGGT TCAACTCCCA
   106261 TACCCCGCTC CAAAGTAAAA TGAGTGAGAA GTGAGCTTGT GCGGTACCGT GGTTAAACTA
   106321 CGGGGTGGAA GCATTGATTG GAATTGATGC ACCGTGCCTT TCTAGAGGGC TAGGACTAGC
   106381 CATTGTCGTG CACGACAATG GCTCTAAGTC AAACGGGGAA TGGGGTTCGA CTCCTCACCA
   106441 CTCCAGCGCA CAAGGGAGCG TCCTTTTAAG GACGAGAAAT TAACACGAGG CGACTGAACG
   106501 CGCCTACACT TCTCACACGT TGTGAATCGA ACCGTCATAA GGACTTTTCA TGTCAATCAC
   106561 TAATCCGAAA GTCCTTGAGG CTTTCAAGAA AGAGTTCACC GCCTGTGGAT TGGAAGGTAA
   106621 GCTCTTCGAA CAACTCGCTG AACGTCTAGC GGAACTCGCC CCGATAGCGA TTGAATCCGA
   106681 TCTCGTACAC CGCCTGCACG AAGCATGTTG CCATCCCGAT TACGAATACG AAACCACCAC
   106741 TGCCGCCTAC AAAGGTGGTT ACGAGAAACT TCCGGAGAAC GGCGAAGGGT GGTCGGAAAA
   106801 CGTTGACAAA GACGGTGGGT TGACTCGTGA CGAGCCGGTG GAGTATCAAC ACTGGCGCCG
   106861 ACTGAAACTT TTCGCCCTGA CAGACGAAGT AAAGTTCTGG GATCTACCAC AGATCGCCCT
   106921 TAAGAAAATG AGTCTGTCTG CGTTCCTGAC TCTCTTACGT GGTCGAATTG ACGAGAACCG
   106981 TTTGGTGGGT GGGTGTAAGT CAGAAGGACC CCATTCCAAA TATCGCTATG TTCACCGCTA
   107041 CGGCGAGATC TTCAATTCTA CCGACACTGA GTTCTACGCG TATAGCTGGG ACATCGAAGG
   107101 CGGAATTGAT AAGGAAGCAG ATTGGCCATT CAAACTGCGT GATTTTTCCC AGAAAGGCTT
   107161 ACACAACAGC AAACCTTATC TGTTGCTAGC TCTCTCTGAG CACCCCTTCC GCTTGTTGAT
   107221 TGATTGCGAA AACCCGGAAG ACAATATCTG GGTTTCGGTA CTGCGGGCCA ACAACACTTA
   107281 TGGTCCCTGG CGGCAGGTTG CCTCCGAAAT AGCGTCGTTA CCGATCAATG CCCAAACCCT
   107341 TCTTGAAGAG CTTGATAAAC TCTGAATTAG GCATACTTTC CTCCGGTAAC GCAAAGGTTA
   107401 CCGGAGGAAA GAGTCTGAAG GATATGAGAC CGTTCTTTAG GAGTATGACG ATGCCTTCGA
   107461 AGTCCAAGTC GCAAATGCGT TTTATGCAAA TGCTCGCTCA CGACCCCGAA CTGGCCGAAG
   107521 CCAAAGGGAT ACCTGTGGAG GTTGCCAAGG AATACGTCGA GGCAGATAAG AAAGCCAAAA
   107581 CTAAGAATAA GCAAAATCTT CCTGAACACG TCTCCAAAGC AAAGTAATTG TTTTTTTTTT
   107641 GTCCTTGACT CTGGCGTTAC CCATGCGGAA GGAAAGCAAC TGACAGGGGG CCGTATTTAA
   107701 CGGCGGTGTC AAATCCATAA AGCTTCATCT ATGTCGAGGA ACTTCCAATG ACGACGTTTA
   107761 ATGCACATCC TAGGTTGCTG TTAGATACCG ATCGGTTGAC CAAAATCCGT CAAGCCGACT
   107821 CCAGCGCGCT TCAGGCGTGG TGTGACGCGC GACTGTCCGG GGTGGTGAAT ACCTATTCAC
   107881 AGAACCAATA TCCTGACGCG CCAGCGATCG GCGCCGGCTA TCAAGGCGAA AGTTACGTTC
   107941 GTGCAGTACT GAACTACGCC TTGTTGTATC GAATCACGAA CGATCAACGT TACGGTAACA
   108001 AAGCCGTTGC GATCATGATG GCCATGTCCA ACCCGAGTGG TATGGCGCCA CCCAGTGAAG
   108061 ACTCAGGTTA TATCGTGCGT AACTACGGTC TGGCGTATGG ACTGGGTTAC GACTGGTGTT
   108121 ATGATCGCCT GTCGCCGGCT CAGCGTACCC AAATCTACAC CAGCGCGAAC GCTTTCATTG
   108181 CATACTGGGA AAAGGGTACT GCTTTCGAAA GCGTGCCCAC CGCAGGTAAT TACTACGCCG
   108241 GTTATTTCTG TGCGAAAGCC TTGTGTGCCT TAGCTATGTA CGAGGAAAAT CCCAAGGCTC
   108301 CCGCACAGTG GACGGATTGG CGCAACGTCA TGTTGCCGGC GATCATGGCG TATTACAATC
   108361 AGCACATGAC AGGCGGTGGT TGGCCAGAAG GTTTCGGCTA CGGACCCCTG GCGATCAGTA
   108421 ACATGTCCAT GCCGATCTGG GCGGTACTGA CGGCGACGGG AGAAAACCTG TTCTCGACCT
   108481 TCGCCTTCCC CGTGGATTGC GCTCAGTACG TGATGCATGC GACGTGGCCT GGTTTTGGCT
   108541 TTATCGACGA CCGGGACCTC TTACATTCCA GCGGCGACGC CAATAGCGTT CCCAATGCCC
   108601 TCAGTGGTGA CTTGTTGGGG CTGCTGGGTA CGGTGTTAGA CGTCGCCCGA GACGCCCGAG
   108661 CGCCGACGTT CCGTGCTTTC CGTTCCGCTG CCGGTATGCC TCAACCTTCG CTAGAGTGGC
   108721 GCCGCGTGTT GTATTTCGAC GCGGACGACA CAAAGGGTGA GTTGAGCGAA CTCAGCTACT
   108781 ACGCACCTGG TATGGGTACT GCGCTAGCTC GTTCGGGTTG GGATGCCGCC GATACGTGGA
   108841 TGAGTTACCG CGCCGCTGCT AGCGCCGGCT ATCCGGATGC TGCTGAACAG CTGTTCGATC
   108901 AAGGTTCACT CGCGATAGTC AACGGCAGCA AGCCGTTCGT ACTAAACGCG TGGGGCGCTG
   108961 GCGTGCGAGA GCCGGGTGGA AATGCGTTTG AGAGCGCGGG TTTGAATGCC GGCCTTCAAT
   109021 CCGGTGATTT GGACATCTTC AACGTGTTGA TGACCGCAAG CGGTGGTCAG ATTCCTAACA
   109081 CCAGTGCGAC GGTTCAGACC ACGTTTAAAG AATACGGTGA TTACTGCGTT ATGCGCAGTA
   109141 CGGGACTGGA GCAGATGTAC CGTGCTGGCG TCCAGAAATG GAATCGCGAC GTTGTTTACC
   109201 TGCGTCCTGG TGTGGTAGTC GTACGCGATC AGTTTACCGC TACTGGTGAC GCATGGTTGC
   109261 AATGGCACGT ACCTAATGCG ACGATCAGTG GTAATGTCGT GAACACGTCT GCAGGGCGCT
   109321 TCACCACCGC CTACCCTCAG ACCGTTACCC TTAAGACCGT GCCTATTTTC GGCAGCAGTA
   109381 AACCGGTCAA GGTGCAACAG GTCCAAGTGC GTGGTGTCGG TGGTGTGTTT ATCACCGTGT
   109441 TCGATACGGC AGCTACTCCT GCAACTGTCA AGTCGATCGA CGGACAGACG GTGGAGATCA
   109501 ATGGTCGTGT CATTAAGTTC ACTGATCAAG GTGTGGTGGT GGATGGCGGC GCAGCTCCTG
   109561 CACCCGCTCC GGCCCCGGCA CCAGCCCCCG CTCCTGCACC CGCGCCGTCT CCTGCTCCGG
   109621 CTCCCTCCCC GGCTCCAGCC CCTGCTCCGG CGCCTGAACC AGCACCGCCG CCGAGTCCTT
   109681 TGACGGTTTC TATTACCAGA AAGGGAAGGT GGCAAATTGA AGGAGCTACC GCGCACAACA
   109741 CCAGTGAAGA AGCTACGGAG AACGCACTGA ATCTTGCGTT GGCCAATCCA GGTAAGGTCG
   109801 TGGTTATTTT ACCACCTTCG CGCATCGAAG TGGTAGCTAA ACCCTGAGTG AGTGCTAAAA
   109861 ATATCGCTCC ACGAACACGT TAGAGAAGTT CCGACAGTAC TCAACCCTTT TCCACCTGCC
   109921 ATAGTAGGTG TTGATCTTTT AGGTTGCTCT GGTCGGGTCA AATCTCCAGT CTCTTCAATA
   109981 CCGTGTACGT GGGGACCCTA GTGGGTGCAA GTAGAATGTT CAGGATAGTG GTGAGGAATT
   110041 GAAGCTCGAG CGCCAGCTCG GGTGGATCCG CTCTTGAGAT AGCCACCGCA CTTGAATCCA
   110101 CTCCGATCTG CCGGTAGGTA AGGGAAAGCC GGCCCTTTTT CTTTTGCCTC TAAGGACTGT
   110161 CTATGTTTAC TCCCAGTGTT TGGAAACTCG AAGATTTGTT GAAATCCATT CACGAGGTTT
   110221 CCATGTCGCG TGATGGTAAG ACCTGGGTAC CTGCTCGTCC TCAGATCGTT ATGGGTATTC
   110281 CAGCGCGTTT CAGGGCAGCG TGGTTGGTAT TTACCGGAAG AGCCGACGCG GTGGTCTGGC
   110341 CCGAAAACCA GTGAGGGGCA GCAGATGAAA AATCTAACTT CCAGTACTCG AGTACTCCAG
   110401 GTTTTCCATC ACGATTCCCC CGGCATACGT GTCTACGTGA AACGAGGATG GTTCAAGCGA
   110461 CGCTTCTTTA ACCCGAACTT TTCACACGTT GGTGAACGCC ATCTGAATCC GAAAGAGCTC
   110521 GAAGACATTG AACAGCAGGC ATTGGAACTG GCCAGAGAGT TCCATGAGCT TTACGAGTGG
   110581 ATCGCTCCCA GTATGGGGTA CACCACTCGC ACGGACACTC GGCAGTTCGA TCCGGAATCG
   110641 CCCAATGGCC GGACAATGGT CGCGGTATGT TTTGACCTGC TGACCGATCG TCGCGGGTTA
   110701 GAACAACGCG TAGCCAACCA CCTTAACTAA GGAGTTTACC ATGGGTAGTT ACGTACCCCC
   110761 ACTCTACCAC GGCGTCAACC CCACGTCGCT GGAACAATTC GACATCGCCA AACCGGAATC
   110821 GGGTAGCTAC AAAGACGCTG CTATCCAGGT GATCGAATCG CGTATGGAAG GTCAGGACAT
   110881 CATTCGTGTG GGTATTACTC CAGCATGGTT CACCCAGACA TCCCCTGATG GTCAGGTATC
   110941 CAACGAAGAG CTGGCGTTTT ATGCCGCTTT GAAAGCCAAA GGTTTCCTAA CAACCCCGGC
   111001 AAGTTTCGGT GGTCGGAGTA ACCCCGTGTT AGGGTTGTTG GTCCGACGTC TCCCTGAAAC
   111061 GCCCTCACCG CCAGTTTGAA TAAGACGACG TTACAGAGGT GAAGGTTTTG GGTTATTGAT
   111121 TTTCCGAGAG GATTACGACA TGCGTGCGAC TGAACACTTT AACGCTTTGC TGGTTTCGTT
   111181 AGAATCAGCC AAAACGAATT TTCACGTCGG GGACCACGTT ACTTGGAACT CCGAAGCGGG
   111241 TCGTGTTTCG GGTGTTATTC AGAAAGTCCA CACCGACGAT TTCCAAGTCA ATGGCTACAC
   111301 GCACCATGCG TCGTCCGAAG AACCCCAGTA CGAAATCAAA TCTTCTAAGA CGGACCACGT
   111361 GGCTTACCAC AAAGCCGGAT CACTCCACCA TCTCTCTACC AGTCAGGAAA ACCTCGCTGA
   111421 CGACCCGTCG ACAGACGTAA CCACTGAGGC GCTGGCGGAA CATTCCTTCA AGACGTTGGC
   111481 GTCGGGGACA AAAGTCTCTT GGCCCTACCG CGGGACGCGT GGACATGGTA CTGTCAAGGG
   111541 TGTCCACAAA CTCGGTAAGA CAGCTGGTGA CACGGCATAC ACTATCGAGC AACACGACCA
   111601 CCACGTCAGT AAGTCCGGAA GTAAAGAAAA GAAACATCTG ATTCATTACG GCCGCGTACT
   111661 CACGGTAATA CATTGACGGC ATAGAGGCTC CTAAGGGTAT CTACCCTTAG GAGCCTCCGA
   111721 CTCACCTTTT TTCAGATCGA ACCGTAATCA AAGACATAAG GCATCCGACC TGTGCCAAAA
   111781 ACATAAAAAG AACTGTCGCT GGCCACAAGG TTAACGGCAG TTTCCACTAA CACATTACCC
   111841 GGATACGAAC TGGTCAGTTC GACATTCACC ACGTCATCCG TACTGAGTGT CACCCCGGTA
   111901 AGGGTTGCGA TGTGGTCCAG GATATCGTGG AGCATCAGTG GTGGGGTATA GAGACTCTTA
   111961 TCAAAGTACA TCGGTGCGAA GATCCGCGTG GCCACATCAG CAAGGTCAAC GCGGTCGTAT
   112021 TTAATGACAG TATCGAATGT TTCGGTACAG GTGGGTGACG GCGTGACACG TACCTGACTG
   112081 TTCGGGGTGG CACCGGTAAA CTCTGGAACA CCAAACTCGA CGTCACTGTC GGTAAGGTGA
   112141 GTCTGAAGCT TGGCGTTAAC GGCGGCAAGT AATTGCGCTT GGATGCTAGC GTTGGACATG
   112201 GAGAACCTCA TGTAGGAACG GAGGTAAAAC CCTACGCTCT TGCGAGGCGG GTATGGGTCG
   112261 ATCGTTCAAA AGATAACGAT TATAAAGGAT TTGGGTTACA TACTACCGTA GTGAACACAG
   112321 TGGTACAAAA CAAAGCCACG GTTCACACCT ACTCACTTCA AAAGGAAAAA AGCCATGTCT
   112381 GTCATGATTA CGTTCATCTG CTTGCTCGGC GGTATCTGGC TGGGTCTGGT CGTTTCTGCC
   112441 GCCGTCACCG GCAAGCCGAA CAAGTTCTTC TGGAACATCC ACCGCCAGGG ATTGTCGTCC
   112501 CAGATCGCCA TGAAGTTGTT CTACTGGGGC CTGCCGATCT TCTTCATCCT GTTCACTACC
   112561 TGGGTGGGCG GCCTCCTGAT GTTGGTGGCC AACTTCTGGG CTCGATACCT GATCAAGCGC
   112621 CACGGTTGGA CCGACCCCAA GCTGGCCGCA CAGGCGTGAC CTCCGTCCTG GGAGACTGAC
   112681 TCTCGCGAGA GTCAGTCTCC CAGTGTTACC GACCTTTTCC TTTGGATCTT AGTACATGGA
   112741 CATGCCAGGT GCCTCAGCGT TGGCTGCATT GAAAATTGAA GTGGCGGACA CCCGTCGTCT
   112801 CTATGAATTT ATCCAAGAAC ACCTACCGTC GATCCCGTTT GAAAGCGCGT GGTTGAACCG
   112861 CCGCGGTGAG CCGGCAGCAG GTGTTTACGA ATACAAACTA CCGCATGCTT CGAAATCGCT
   112921 TTTACCGGAC GGACGTCGTG TGGTTTTTAT TCCAACGCGT CGGTTCGGAA CGATTGTCTT
   112981 TTTTGACCTC TGGCCTAAAC GGAATAAGAA AGGTCCTGTG GGTACCGCGC ATCCGGAAGG
   113041 ATTCGATCTT TTGGATTCTC CGTTTGATTT GATGCGTACC ACACCTGAGT CCGTTCAGGA
   113101 AGCTCTTACT GCAAAGACCA TTGTCGTGAC TGATGGTCTC ACTCAGGTCT TCCGGAAAAT
   113161 CTTACTGGAT CTTCTCTACA ACAGGAGTTC GCTATGACGC TCACCGACGG TGTCGTTTTG
   113221 CTCTGTACGC TTTGGTTGAT CATGGGTGTG GCAGCCAACT ACAACATCAT CTGGGTCGGG
   113281 ATTCATAAAG GACCCCAGTG GTTCTTAACC CAACAATACG ACCGAGGGTT CATCTACGGT
   113341 CATGCTAAAT TACGCAACGC CATTTATGGT GTAGCGGTAC TTAGCTACGG TCTCCTCGGT
   113401 GGTTATTTCC ACCATGCGGG ATACTGGTTT ACGGTTTGGT TGGTGACCAT CTATCTCGTG
   113461 ACGCGAGCCG CTGCATGGAT CGTTCTTCAC AAACGCCTGA CGTTCTTGAA ACGTCGAACG
   113521 TATTTTGAAG CTTTTGGTCC TACAGGCAAG CATCACCCAG AGATAGGGAT CATTGCGCAA
   113581 GATACCGGTC TTCGCCTTCC CCCTCAGTTT CACAATGAAT AGGAATAAAC CCCATGCCCT
   113641 ACGCACACAG CGGTCGTCTT GGTAGAAGGC TTTTATGCCC CTACCAGGAG ACCAGAAATG
   113701 TCCAGGACAC TGCGCCGTAA CAAGAAAGGA ATGATTGACC GCCACATCGG TACGCTGGAT
   113761 GAGAACCTGC GTGACCGCTG GTGGATTCTC TACCGCTACC CGACCTGTAC GGTCGAGAAG
   113821 GCGTATGAGA AAGCAGTAGC ACGCTACACC CGTGACCACC ATCCGGGACA CTACGGTGTC
   113881 CCCCGGTGGT TCCGCCGACT GCACGGATCG AAACAGATCC GTTTGAACGA AAACCACAAA
   113941 CTCCACCGCC ATTTGCTCAC AGACAGTCTG GAAGCTCACG CTCCGGAAAA CCGTGTCCGT
   114001 AATGCCAAGT GGTATTGGTG GTGAGTTACT GGAGCCGTAC GGGTTACCCG TACGGCTCCA
   114061 GTCATACCGA GAGGATTTCT GCGCATGTCA CCTCAGCCAA ACCAGATTGG TAACTTCGAA
   114121 GTCATCGAAT ACCCTGTCGA TTCGCCGATC GAAGAGATCT TCAAAGACAT CCCTTATGAT
   114181 CCCGGTGTTA TCCAGCCGCT GACGGAAGAA GAGAAGAGAT ATCACGGTGC TTTCACGGAT
   114241 CGACTGCGCC GTTCCGTGGA ACTCCACAAC CACGCTAAAC TGACGTTCGA GCAGTACATC
   114301 AATGAACGCA ACCTGGCAAG TCTCTGCCAC GAGTTCAAAG ACGATCGGTT GGCGTCGTGG
   114361 ACAGTAGACC AAGCGCTTGA TCAGGCTTCG GGACTCATCG GACGCGCCAG CGAAAGGTTC
   114421 TTCAAACTCG CTGAGTGTCT GGAACGGCGC CAGACGTATA CCGAACGCGT TTTCTGATAA
   114481 GGAGCGAGTA TGATCCGTAA AACGTTTCAT TTCCGTATAG GGCGAAGTTG TACCCTAAAC
   114541 GGAAAACCCA CTCATGTCGT GCAAGAAACA CCCGAGTAAG AAACACCACG ATCGCCGCGA
   114601 CTGTCGATCA GGTCTCCGAG GCGTTCCTCG GTGGTATCGC CAACTGCACG GTTCTCACCT
   114661 GATACGCCGG CTAGAGCGTG CTAAACTTCA CCGCCATTTA CGCGCAGGTA GTTGGGACAA
   114721 TCATCTACCC GAATCGAGGT CCCGAGATAC GAAGTATTTC TGGTGGTACT GATCATTGTT
   114781 TTAAGGAGTA GTCATGGGTA TCAAACACAA GCGTTCAGGT CCGAGGCCCA CCTACTCTGA
   114841 ACGTTGGCAA GAACTAGCGA CCAACGCGGG TCGTTTGCAT GAGGCCCGCC AAGCTTACCA
   114901 GAAAATGTAT CCGAACGCCA CGTTGATCGA AAGTCACCGC GCTGTCGCTG CCTTTTCCAA
   114961 GAAACACATC GCCACCTGGG GGAATTGAGA CATGAACCAC CGCTACCCGC TGTTGATCTA
   115021 TAGTCCAACC AGACTGGAGA TCAACCATGG CAAGAACCAT CCGTCGTCCG TACAAACACC
   115081 TGCTGTATTG GTGGCTTCCT AACCTCGGTC CTGCGGTAAC TACCCAGGAC GATTGGAGAC
   115141 AGCACCGTTT GCCGAAACTC TTGTACTCCA AGAGCGAAGC GCAGATCGTA CGTATCGTGC
   115201 AATCGGACCA TCATCGTTTC TTTAGCGGGG TGGGTCGGTA TAGCCGAAAG CGTTATCACA
   115261 AGCAATTCCG TCAGCTGTCT CGCCGTAAGA TTCTGTCTCA TGTGCGAGGA GACTGTTGGG
   115321 ATGACTTTGT GGACGCCAAA CGTTACTTCG AACCTTATTC CTGAGGATCA GTCATGAAAG
   115381 AGTCGTCGAC TACTCCGATC ATACGCTGCC CCTGCACGCG AGGTGCAGGG GGCGAACGGA
   115441 GTCAGAAACA TGGTACTTCA GTACTCTCGC TCAGAACGGC GCCATCAACG CCAGCGGCTC
   115501 TTGGCCAAGC GATATCGTCA GGATGCTCGT TGGGGAGTAG CTGCTGTAAA TGACGCGCAG
   115561 TGGCGCTTCT TGAATGCGCG TCGGCGTATC AACACGGGAC GTCTTTGCAG TTGCATGTTG
   115621 TGTCGCAGTG CGCGCAAGCT TTACGGTAAC AGCTCGAATG CGTTGACCCG ACAAGAGTTG
   115681 ATCGCGTTGG ATCACCAAAA AGAAGAAGTA TAAAGAACCT CCTCCCCTCT CAACCAGAGG
   115741 GGGGAGGTTT ATGCCCATCA CCTACCCAAA GGAATCGACA TGCGTTATAC GCCCAATGAA
   115801 AAAACCCTCT TCATCAACAT CAAGTTCGAA GCGTCCGAAA CGCGATTCTC CCCGCTGTAT
   115861 CTTCCATGGA CCGATAAGCT CTTGGCGATC GAATTTCTCG AATTGACCTG CGAAAAACAT
   115921 GAGCGCGTCG CCGGTGAATG GGATGACGAG GTTCAGTATG ACGGCTTCAT TTTCCGTGAT
   115981 ACTGACGGAA AAGAATGGTA CAACCAGTAT CCTCGAGCCG CTTACCGCCA GTTCGACGAT
   116041 TCGCAGAATT GGATCGTCAG GCCAGCCGAA GTAACGGATG AAAATCTTTT CACGAAGTTC
   116101 GATGATGTCG AACGTCATTT GGAAAAGATC CTTCGCGGTA TCCGTGATTT GGAAGGCGAT
   116161 TACGCACAGG CTCTCCAGAA ACACTACGAT GAAATCGTAG CGAAGATCGA AGCTGAGACT
   116221 CCGTACACGG TAGAAAACAA ACCGCTCAAA CTGGAATTCA CCGACGGTCG TCCGGCTGAA
   116281 GAACATCCGA AGATCCGAAA GGTCCATCTC GTTCGCAAGG CATGAGGAAA AGACCATGAA
   116341 GAACTATACG TGGTCACTAC TGATCAGTCT GATTTTGTTG ACTGGTTGTT CCACCCAGCA
   116401 GCAATATGTC TTGTATGATG CATCAGGGTG CGCCTTTGTT GTCTCCCGGT CGGTTCCCAA
   116461 TCAAGGAAAT GGAGAACCTT TCATCAAACG CGGCGAGTGG GAACGCGATA AAACCTACAA
   116521 AGCGGACATC AAACGCCTAC CCGACAACGA TCGTCCTTCC TGTACGATCA CATCTGCGAA
   116581 TAAATAAGGG TTGAAACATG AAACCGAACG TCAAACGCCA ACAGGCGATC GAAGCGAAAC
   116641 TCAAACTCAT CCCCAAGGTG AAAGTGGGAA AAGCGAACTA CGATCTGACC GGGAAGCGTT
   116701 TTGGTCGTTT GGTCGCGCTG GAACTTTCTG ATCCTACCGG GCCTATGGCT TATTTAAGTC
   116761 TTTGGACTTG CCGTTGCGAC TGTGGGGTAA TTTCGTCTAA GCGTTGCCAC TTGCTACTCA
   116821 ACGGAATCAC CACTTCATGT GGTTGTGCTC GTAAGGCTTT AAGAGGGAAA GTAAGGGGTG
   116881 TCAAACACGG TATGGCACGT ACTAAGATTT ACGCTGAGTG GTTTAAAGTC ACGGTCATTA
   116941 GTCAGCAACG TGTGTCACCC CTACCTGTGG AAAGGACCTG GATCGACAAC CTTCCGGCAT
   117001 TCATTACTGA CGTAGGTATG CCTCCAAGTT ATCATCACAC GTTACTTCGT GACGTCAATG
   117061 CTCTTGGTTG GGTCAAAGAG AATGTACGGT GGATGGTGAG CGATCGCATT CAGCAGTCCT
   117121 CCATCGACCG TTGGATCAAA GCCGACTCCG TAGCAGCAGA AGTACTCCAA GACATCACCC
   117181 GTTACCAGGG ACGGCAAGAA AAGAAAAAGT CCGACTATGC GGTAGTTACT AACCATTCTC
   117241 GTCGGTCTCT GGAAGGAGAG CGATATGGGA AGCTGGTGGT AGACAAATTC CTCCGACTCA
   117301 ATAAACACCA AAATCGCATC TGGCAATGCC GCTGTGACTG CGGTAATATC GTGGAGAAAG
   117361 GGACGAGTTA CCTCACCACC GCCCGACAGC CTTCGTGTGG GTGTGCGTCT TTAGAATTGC
   117421 AGGAAATTTT CGAAGACTTA ACCGGTCGGG TATTTGGTAA CCTTACTGTT CTTGGGTTGG
   117481 CCGGAAAACG AAAGAACAAA AAGTCCAGCG GTTCGACGAC GGCTTGGAAA TGTCAGTGCG
   117541 CATGTGGTAA TCAAACGGTG ATTTCGCGTG CAGGACTGAT TACGGCGGGT ACTGTAAGTT
   117601 GCGGTTGTTA TCAGAGGGAG GTCTCAACGA CTCACGATGA ATCTCAAACC GTGGAGTATG
   117661 CAGCATGGAT GGGTATAAAC AAATGCTGCC ATAACCCGAA AAACCCGAAC TTCAAACGTC
   117721 GACAGGCGAA TGGAATCACT GTCTGTGATC GCTGGCGTGA ATCGGTGTTG AATTTCATCG
   117781 AAGACATGGG TCGTCGCCCG GATCACTGCA TTGCTCTGGA ACGTTACGAT CGTAGTAAAG
   117841 GGTATTACAA GGAAAACTGC TATTGGCGTG AGCCTAGCAA AAAATACAAG TACAGTAAGA
   117901 AACGCCGCCC TTCCACACCT CCCAAGTTCG ATCAAGTAGT TTTCGATAAC GACGTCGGTA
   117961 TTGTCCGTGC GGGTTCCACA CGCCCTAACG CCACCGAATC CAACTGAGAA GTATCACTAA
   118021 GGGGGAATTG CCATGCAGAA AGTCGAGAAT GTGTTGATCG CTTGTGCAAC TCAGCCGTGT
   118081 GGCAAGCGAC TGGAAGTGCG GGTGAGTTGT GACATCCAAC GTACGCAGAA CGTCCCTGTG
   118141 GCGCATGTGG GGGCGATCCT GATCGAGTGT CGGGGCAGTG ACAAGAAGCG CGTCATGGAG
   118201 CACACGGAGG CTCTCACAGT AACCGAAGAA GAAACTCAGT ATGGGGCGTT GATACTCGCC
   118261 ATGCGTAAAT GGCGCCCGTT ACTGGACGGT TACCGAAAGC TCGTCGCGCC TGGATACAAA
   118321 CCCGCCCCCG CGCTTTCGTA GGGTAACTCT ATCGAGCGAG TAAACGCTAC CTCCTCCTGG
   118381 ACTTCTGAGT CCAGGAGGAG GTGTATGCCC GGTCTTTTTT TCTTTACAGT GGTGTCTCAC
   118441 AATGTGGCAA AAGTACTAAG GACAAACTAT GTCTTGGGTT TCGGCGCTAC CTCGGGTAGC
   118501 TATCATTGGT AGTCGAGAAA CACCATCGGA GTCCCTTGAC CTTTTACGTC AGGTAGGTAA
   118561 GACCCTCGCT GATCGAGGAT TAGGGTTGAC GAGTGGTGAC GCGGATGGTG CGGATCTGGC
   118621 GGGATATGAG GGGTTTGTTT CCTCCTCCAT AAAGCTCCCT GGAGCGGCGA GGATCTATCT
   118681 GCCCTGGGAG AACATGCGTT ATCCTTCTGG TCGTACCCGC ACGGTCGATA ACGAAACCTT
   118741 TATCTGTCCG AAGAGTTTTC CGAATTACTG GAAAGCCTTT GAGCTTGCAT TTCAGGCTCG
   118801 TGGTTCGTTT CTGGGGTTAG GAAGGGGAGG TATCGCAATG CATGTCCGCA ACGCTTACCA
   118861 GATCCTCCAG GATGACTTAC AGACCCCTGT CCAGGCAGTG GTGTGTTATG CCCCACCTGC
   118921 CCGGAATGGT CTCGCTGTAA AGGGCGGTAC GAACACGGCC TACCAGATTG CTATCGACTA
   118981 TCATGTACCC GTGTGGAACC TTGCCACTCC TGAAGGTTTA GAGCATGTTA GGGTATGGTT
   119041 AACTGACCCT ACTACTAAGT TGACATCAGG AGGAATCGTG TCATAACAGT TCAGCAGCAG
   119101 CATATATGCC GACCCAATAC GGGTCGGCAT ATATGCTGCT GCCTCATTGG AAGGATTTTC
   119161 AGTTACATAA CGTCCATTTG AACTGAACAC GATGCTCTCT GTAAAATCAC AACCCACTTG
   119221 TAGGAAACTC ACCATGGAAC AAGACATGTT GTTCAACGCG ACACCCGTGG CTGTCCCACG
   119281 GGAGCGCTCC ATGAGTGGGG CGTGGGCGGC CTGGAAGGCC GCCCGGCTGG CTTTCATGAA
   119341 GGAACGGGAG CAGACGGCTC GCCAGCAGCC GGGCTGGCGA GCCAAGGAAG GAGCCAAAGC
   119401 CGTTGAACGG TTTGGGAACC GGAGGTTCCG AGGCAGGAAG CTACAGGACT ACTTGGAAAT
   119461 AATCCGGGGT CGTGGTTGCG TCCGCGGCCT CGGCATCACC GAGGATGGAG CGTTGATGTC
   119521 GATAACTCTC TACGATCGAG GGTATCTCGA AATCAACACC GACGCATCGC GTGGCGGTAT
   119581 GCTACTCCAC GGTGTTTCAG CCACACTTTC GGCGACCATA CGAGCGATGG AGCAGTGGGC
   119641 CGGACAGTTG GTGCCGTTGA GCGATCAACC GGTGTAGGTA TGAGAGGGGG TTAACCCCCT
   119701 CTCATACGTA TTTTTTTTTT GCCTTAAAAC CCTGTAGTAT CAAGATCTAA ATCGAGGACG
   119761 TTGTTTAATG CGGATTCGAA ACTCACGATA ACCTCCTGCG GGTTATAGTC AAGGTCATGG
   119821 TATCCTTCCA ACGACGCAAT ATACGAGTCC ATGGTTTTAG CGGCCTCACC GTTGTAATCT
   119881 TGCCCCATAA TCGCGGCGAC TTGAGCTCGT GACCACTCCA GAATCTCCTT GGAACGAGTG
   119941 GAAATATTAG GCTCTTTACC GGTGTCCAAG TAGACCATGA AGTACTTGAC TTGAGTATCT
   120001 TGTCCGAGGC GATCCGTTCG AGCCTTAGCC TGTACAAGCT CACCGTCTCG CCAAGGAACG
   120061 TTAAGGAAGA TCGACAAGTC AGCCATGATC AACGGTACAG CCGTGGATAG GGAATTAAAC
   120121 GTCGCCACCA TCGGATTGAC TTTAGGGTCT TTCTCAAATG CGGCCACGTT ACTTGCCAAG
   120181 TTCTTATTGG TTTCCGCCCA CGCTGTCAAG GGTCGCATCC CTTTGGATTT GAAAAGAGAC
   120241 TCCGCCGCTT TTACCACGTC AACGTAGCTA GTAAATACGA CCGTCTTCTT CTCAGCTTGA
   120301 CTCAGGATAG CGTCGAAGTC AATGTACTTG AGCATTTCCA CATGAAGGCG ACTACGTGCT
   120361 TTGCCCAGGA CGTTACCCAA GGCCTGACCG CGCACCACCA AGTCGACGTA CTTTATAACC
   120421 GACTTCGCTC CCTTGAAAGC TTTTCGATCA TCCTGATTCA ACGCCGGAGC GATCTGCTGG
   120481 GACTCAAAAT CATTACAGAA CTTCATCTCA TTGGCGGTAA AGCGGGGATC CGGATTACGC
   120541 TTGACGATTA CGACGTACCG TTTGTACGTG GCGAAGTCCT CTTTGACCTT GGCGTCGGTG
   120601 ATGTTGTCAG CAAAGACCTG CAAACAGTGG TCGTACACAT CCTGGTAAGA CTGGTAATTC
   120661 GTCTTATAGT GGTCCAGTTG TTGAGCGACG TATTCCGACA TCTGCCGACT GATCGCGTCG
   120721 AGCGTGTAGT TTTCACCGTC GGGTATCTTC ACCCGTATTT CATGGGTGAT GGGTTTAGTT
   120781 TGCTGAACAG CCGATTTTTC CACCAGGAAC GTGATGGTCG ACATGCGGTT ACGGAGGATG
   120841 TCTAATGCAC GTTGGGCGTT TACACCGAAG ATTTGCCTAA AGCTGGCTTC GACCTTAGGA
   120901 GTGAACAGTG GATCAATGGA CTTCAATAGT GGAACGCACT CGCCCCCTAA CGCTTTAATC
   120961 GGGGTACCTG AAGCCCAAAT GACGTTCTCA CTCTTGGCGC GTTCACAGAG AGTTAAGAAG
   121021 AGCTGAGTCC TGTTGGACTT GATCTCGTTG AAGTTGTGTG ACTCGTCCAA CACAACCGTA
   121081 ACCTTACCGT GAAGACGGTT TACTACCGCC ATCAGTTTCT CGAGTCCCTC GTAGTGAGTG
   121141 ATCAAGAAAC GCTCGTTCTT GTAAGGCTTA CCTTCTGAGA CCATCCAGTA AGGTTGCTCT
   121201 TTCTTATACT CTCGCTTTTC TCCTATCAAA GCGGCTTTCC ACACACGGTG GATAGCGTTA
   121261 TTAGGAGAAA CAATAACGAC GTAGTCAGAA CCCACCATTT CAGCAATCAT CAAGTCGGTG
   121321 AGTGTATTGT GAGTGACGAT GTAGTTATCG GTCACATACA AGTGGTCGGG ATGGTCGATC
   121381 ATGATACATT GACACTCTTC TAATCCCGCC TCCTCAACTC GAATGATCTC TAACTTGAGA
   121441 TTCTCAGCGT ACTGGTTGTC GTCGTTCGTC AGAGACTTCT TCCTCGTGAG GCTAAAAGCG
   121501 TCACTTGGTT TCTTCATTCT GATGTTGACT TGATAGGCCA GTCGACCCGG CTTGCGCATT
   121561 CCCAAGAAAG TGAAGTGAGT CTGTTTAGCT GAAATGCTAG CAATCCCACC CAAAGACCAA
   121621 ACCAGTCGTT GGACGTCAAG GGCAAGTTGA TCGCTCGTGG TACAATAGGA AATAGTACCA
   121681 CCTGGATTGC TAACGGTACC GTCTGTGTCC ATCAAACCTT GAAGTAAATC GAAGCGTTGT
   121741 AGCTTCGATG CTAGGAAGTA TTTTTCAGGA ATGAACTTTT CCCAACTCTT CCGGAACATG
   121801 AGATCGACTG ACTTCAAAGC TTCGGTCAGG GGGTTTGGTT TGGACTTGTC GGTGCGTGTG
   121861 ATTCCAAAAG TGCGCGCTTT CTCCCCGCAG GCACGTTCGA CTAATGTAAC ACCTTCTGGC
   121921 AGTTTTTGAC TGACTTTCTC AAACAACTCC GTGTCGTTCT TAGTTATCGT GATGGCACCG
   121981 TTGGCCGAGG AACCGTCGCC AATGAAGACA CCAAGCAGAT AAGGGTCAAC GGGGAGACTG
   122041 ATCTCTTCGC CCTCGTCCGG ACTCATGAGG TCGATATGTA CCCGCTTACC AGAAGAAAGT
   122101 TTCTCCTGAA TTTCGAGGGT GTTGATGATT CGACAATAGT CGGACTTCGT CTTGACTTCA
   122161 CGATTGTTGT AGACCCGCCA GAGATGTTCT GCCCCGGCTT CGACTTCACG TCCGTCCTTC
   122221 GTGATTAGTC GGTAGATAGG TTTCAGACCC TGCGGGAAAA CTCCAGTGAC TTTTGCGTGA
   122281 CGACCGTCCC AACCTACCAC GGTGTCTCCT ACCTTCATCT CACCCATCAC CTTCCAGCCG
   122341 TTAGGGACTT TGATGTTGGC GTATAGCGGT TGTTCCTTAC CACTACCAGC GGCGGCAGAT
   122401 AGTAAGTAAC CATTCAGACC TAACTGAGCC TTCCCTTTCT CGTAAACATC GAAGAATGCT
   122461 AGTTGATGTG GGAGAGGTGT TTTGTAGAAC AAATTGAGTT TGCTACGGTC GAGAACTTTA
   122521 GGAAATTCCT TACCTTCAAC CGTATTGGCC AACCAAGTAT TCTGTTCCAG TTCCCGAATC
   122581 GCCGTTTCGA TCGTACGACG ATTGGTGTAG TTCCTGCGGT TCTTCAGAAG ACTCCGCAAC
   122641 ATGTAGTGGA CTTCGAGAGC ATAAAAGAGT GGAAATTCGA TGCTACGCCT TCCAAGATCC
   122701 GTGAACATGT TGTCATTGAT CTTTGATGTA CTCCACGTCG ACTTGATGTC TCGAGCAAGT
   122761 GATTCAACAG CGAGACCACC CAGACGTATG GAATCTCCTT TTTGCTCACA GTACACTATT
   122821 CCTAAAAGAT TCTTGAAGAG GTGTCCCACG TTATACTCCC GTGTACGGCT TAAAGTCTTA
   122881 GGTCATAGTA TCGACCCCTA CCCTACTGAC AGCATAAAAC CTAGTCCTTG AAGGACTAGG
   122941 TTTTATAGGG AGTTTACCGA GTGTTAACGG TGGACCCAGC CATCCAATAC ACCAGACCAA
   123001 CCGCTGCTTC GGAGAGGGAA CTGAATAGTG CCGTACGGCC AGCCCATTTC TTCAAAAACA
   123061 CCTTGGTGCT AAACAGCCTC TCCAGTTCCT CCGCATAACT CGACTGTTTG GCCAAGTACC
   123121 AGAAGATTTC TTCTTCACTG GGCGCACTGC GGTTGTCAGC AAACGTGTTT TTCGTAGTAT
   123181 CAAAGTCTTC GAAATCGAAA TCACTCTGAT CCAGTAACGA CCAGTCGTTG AACCACTTGT
   123241 TATTACCGAA CACGCCGGCA GCTACGACAG ACTGCGGATC AAACAAGTAA CCACGATCCA
   123301 CCCAATCCAA CAGAGTCTTG CCCAGATACT GGACTTGCTC ACCGTTCAGA GCGGGAAGGC
   123361 GGACAGGACC TTCGGTCACC GCATTGGTTA GGACACGTTC TCCGTTAGCG GATTTCTCGA
   123421 TCCGACCACC GAAGAGTTCG AACGCACCCA CCTTACCCCA GTACCGTTTC GAACCCAAAC
   123481 GATCGTGAAC CGCGTGGATT TCATCCGCCA ATTGCTTGAG GCGTTTATCG AGCATCAGTG
   123541 CCGGTAAGAC AGATCCGAAG ATCAAATCGA AGAAACTACC GGACGTCGCG CTGGCATCAC
   123601 CTGCGCGCAT GCGTTTGATG CGCTGCTCAT AGGCTGATTG GGCGCTACGC AGCGCGGGAC
   123661 CGAGGTCACG CAAGGTTTTG GTATAGAGCG CCTGGATCGC ATCGGAATGA ATCCGTGCAG
   123721 CCGCTGTCAG GTCAGTGATT TCTTTGATCG TCTGATCGAC GCCATGTTGA ACAGACTCAA
   123781 ACGTCGGGGC GATCTTACCG AACGTTAGGC GCTTACCAAA GTACAGTGCC GAGATCTCGT
   123841 CCTTATGGAA CGATTGCTGG TTAATCCACC GAGGATCGGT GAAACACTTA ACCAAGAGCT
   123901 TACGGAACTT GTTGACATTC TCGATATCAC CACCACCGGC CGTCAGAGCC TTACCGATCC
   123961 ATTTATGGAC GTCCGGAGGG CTATACGCAA ACAGGTTTTT CACCCATTGC ACGGCATCTC
   124021 CAGCAAAACC TTCCTGGGAG ACGGTGAAAT CAACGTCTCG CGACGCCACA AAGTGCTGCT
   124081 GAAGTTTGGT TGACATGACT TGATCCCGTA AGTTTAAAAA GGTTGGCCAT ACCATACTGA
   124141 CCACGTTTGA ACGAGATTTC AAAACTATAT CGTCCTTATG AATCCAGAGG ATGCAAAAGC
   124201 ATCCCATTCC TCACCAAAGG AGTCGTTATG AGAATCGGTG TCGTTGGACT TTTGCCCAAA
   124261 CAAGTCGTGA ATCTGGAGAA GCATCACTTT GAATCGGAGG TGAACTGTTT TGACAGCGAT
   124321 GGTCGTTTCA ACAGTAGTGC GTTTGGTCGG TTTGTGTTGG AACACGATCG GTTGTTGCTC
   124381 CTGGAGAAAA TGGTTCCCAC CCACGTCGCT AAGACAGTAC CGTTGGATAA AAGAGTAGTG
   124441 CTCTCCGGGA GTGTGTCATC GGTGGCGCGC TACATTGAAG ATCTGGAGGC TCTCAACCGA
   124501 GGCGCACCGT TGGTGGCGCG CGTCGATAGC TGTCGGATCA ATCGCCCATG GGAAGGAAGT
   124561 GAAGCGGACG ATCTCGCTAA AGCAGTCCAG TCGCTGCAAA ACTCTACCAA GACTCAAGCG
   124621 GTGGTAGAAC CAGCGACGAA GGAAACCACA CAAGTTTCCG AATCTCCCAA GGAACCGTTG
   124681 GGTGTCCAAC CCACCTTGAA AGTGGCGTTG GCTGAACTGC CAGCTCGAGT CAAACTCGCC
   124741 TTGGCCAAGG ATGTGCCGTC GGGGAAAGAT TCCCAATATC ACCTGCCTAA AGGCGATGTT
   124801 CTGATCAACT ATCCGAACTC CGGTGGTGTT CAGGACTATC GTATCCTGAA GGCCTCCCAA
   124861 CCGGGGGACG TAGTGCGGTT CGCTCGCCCG GAAGGGTTGG AGTTAGGTAA GTGGCGTAAT
   124921 CGCGTTGGTG CTACACGCAA TAACTACTGG CGCCAATACG GTATCCTCCT GGAAGCGCAT
   124981 TTCTACGAGG AATACGTCGA CTTGTTGGTG ATGGACCAAA CTGACAACAC CCTACCACGC
   125041 CATACGGTCG CTGTGAAACG TGAGGAACCC AACCACGAGC CTCGCGACCT CGGAACGACC
   125101 GTCCTGGTGT CGTCTGACGA AGGCGTACCG GCCGTTTTGG CGGAAGCGTC TTCGGAGGAA
   125161 ACTCCGGTGG TTAAACCAGC CTATACTGAA GTAGAACAAA CGTTCTGGCG GGAGATTTGT
   125221 CTCTCCGCCT ACGGGCGTGG GTTGGATACC GATCAAGCAG CTCTTCAGGC AGATCGGGCA
   125281 GTGATGGAAT ACCGTAAACG TTTCATGTAA GAGTCATACA CCCTACCCGA CAAATCGTCG
   125341 GGTAGGGTGT ATATGCTGTC CAACACATAA CAACTTCAGT CCACTCACCA GTAGGAGATC
   125401 AAACCATGTT TACCATCATC AATGAGATGG CTCAGAGCAA CTATACCGCC AGTTACGAGA
   125461 AGGCTTCTTC CAAACATGTG TTCGGACTCT CTTCGTTCAA CAACAACGAG CGTCAACTCA
   125521 AAGCGTTCCG TAAGACCGAA CTGTGGGGCT CTGACACGTT CGCACGCGCC AGCGATAAGT
   125581 TGCTGGGCAT GCCGGTCCTG TTGATTCGCG ACGGTAAAGA GTCGCGTGTG ATCGCGCGGT
   125641 CACCAATTGG TTGGGTCGAC GTGACCGATG CCACGGAGCG CGAACTCATC GACCTTAGTC
   125701 TGGGTAATCC CCACGGCGAC GACCCGTTGA GTAACGCCCT GCGTAAGGCC GCGATCGACA
   125761 AACAGAACAC GACCACCGGC GGTGAGTTCC TCGCTGGCTT GGGGTTGTTG TTCGGTATGG
   125821 CGGTGATCGA ATCCCTGTCG AGTAAGAAGT GAGTAGCTGG AGTGGAGGCC TTGGGAGGCC
   125881 TCCACTCCAG TGTCGGTATA TTTTTTGTCT GTACGCTTCT ATATGAGAGC GGTGCTCATA
   125941 CCCGGTCATT CTATGACCTT CCTTTCCAAC ACCTCACGGC ACAGGAGTTC TTCCCATGTT
   126001 CTCACTACCT AGTTGGTTGA ACCCCAAAGT GTGGATTACT GTCGCGGCTT TGGGAGTGGC
   126061 AACGTGGGGC GCGTGGCACG TTTACGATTG GGTTTGGCAA CGCGGCTACG ACAATCGTGA
   126121 TGTCAGTGCT AAGAAAGAAA TCGACAAAGC TGACAAAGCC CGCGATAAGG CGATAGCCGA
   126181 CTACGAGACT TACAAAAGTA AGTACGATCA GTGGGTTGTC GATTCCAAGA AAGCGAACGA
   126241 CGATGCGTTA GCGGCTCGCG CTAAAGATTT GGATGCCCGT GAGAAACGGT TGGCGCAAGC
   126301 CGAAGCCGAT GCCCGTAACA AACCCGTCAC AGTTAAAGAG GTGATTCGTT ATGTCCCTGC
   126361 TGAAGTGGAT GCTACTTTCC GTCTGCCTTT GGGTTTTGTG CGGCTGTACC GCGACACCCT
   126421 CGAGGGTCAA TCCGCCCTCA GCGCCAGCGC TGGAATGGCC GGCAGCTTCT CCAACGATGT
   126481 TACAAAAACG TCCGGCCTTA CGATGTCCGA CTTTGGAAGC ATCGCCGCCT TTAACAACCA
   126541 AGAGTGTGTC ATGCGTGGAA AAGTGATTGC TGAGTGGCAG GATTGGTACG CCTACCACCA
   126601 GAAAGAGTTT GAAGCTTTTC TGGCTCAACA GCAACAAAAA GCACCGAAGT GAATGAACCC
   126661 ATGAGAAGGT GAGTAACCAT GGTTTTACAA GACAATTCCC AACCCCCACT GTCTTCGGGA
   126721 CAAGACGACC TATACTCTCC TGACACAGAG ACTAGTCGGG ACGGTGAGGA AACGTTCTCG
   126781 ATGGTGGAGC TCACCCACCG TGCCCCTAAA CCTCAATTTA AACTCGGCGA TCCGTGTTGG
   126841 GTGGCGTGCT TTCACGAGAA CGACACCTTT GATTGTTACG AACCCATGAC TGTGGTAGGG
   126901 TATGAACAAT ACCCAGACGA AATTCGTTAT ATGGTCGGTA CGTACAACGA GGACGATGGT
   126961 TCGGTGTCCA CGTTTTTCGA TACGGTTCCT AGTAACGAGA TTTTCCGAGA ACGTCCTGAG
   127021 GCCTCTCCGA ACGCCCACCC TGCGAGCAAG AGACTTACCC ACTTGACGCT GGTGAAATAA
   127081 CCGCATACAC CCCTGGGAGT CTGAACAACT CCCAGGGGTG TATGCGTGTT CAACGTATTC
   127141 TACGAGATAT CGGCTTTCGA CTGAGTTCCT CAAGACTTGA ACAGTCGATA AATGCATCGA
   127201 CTGCTTCCTG AGAGCCAAAG CTCCCTAAGA GAACTCCCGT ACGGCGTTTG AAGACACGGT
   127261 AAGGAAGTTG ACTATGAGGT ACCAGATCAA AAGAGAGAAA ACGTCGTTTA CTACGACGCT
   127321 CTCGCCTGCG AACCAATTCC AGCACCGGTT CGAGCTCGGA CATTATCCCG CCCCTGTTTT
   127381 TAAGTTTTAT GGAAGTCTCA ATGTGTTGAG GTTAAAGACA ACCCTCACAA GATGGGTGTG
   127441 GTAATTTAAT ACATCAGGTT GGTTATGGTA TAGAAGACTA GTACCTGAGA GTGCTTCGAC
   127501 GAGACCGTTA CGGACTCCTT AGCATTCCTT GTCGCTCCCC AGAACTTACG GTGAAGGGAT
   127561 CTTAAGAGCG CGTGTTGAGA ACGAACTCCA CTACAAGGGA GTCTACGTTC TTTAAACCGT
   127621 ACGCCTGTGC CTTGTAGCTC AGGAAGTTGT GCTGAAGGGT GGAAAGTGGG ACCGCAGTGC
   127681 GGCAGATTCG CTGCCTGAGG AATACCATCG ACATCTGACG TGTGCAGCCT TCAACCTATT
   127741 CTCCGGACGG TACCGGTCTG TCCGGTTGAG TAGGTTGATG GAAGTACACA TCACGCGTTG
   127801 CAGCGAGTTT AAAAGCCAGG CTTTTCAGGC CTGGCTTTTA TGCTGCATCG AAAGAACTTT
   127861 TGGACGCATA CCATCGCAAT GAGATCCTCT GACCGTCACT TAAAACCTAC AGCCAGTTGT
   127921 TATCCCATGA GTACCTGCCA CCCATCGCCT AGGAAAATCC ATGACTGAAG CTACTTTGAG
   127981 TCCCGCCGTC TGTAAGATCG CCTATGACCA GTTTCAACTC TACAGTCTGG CGGCATGGAT
   128041 CGAATCCAAT GGGTATAAAC CCCATTTGAT CATCCAGACG GAATACCCCG GCGTGCAGCT
   128101 CCCACCGGCG TCGATGGCCA AACCGATGGA GACGATTAAC TTCCACTCCT CAGCGATCAG
   128161 TCGCGTGGAC TGGCAGGACG ATCAGATGGT GTTTGGGGCT CGCTTTGGCG GTAAGGAGTT
   128221 CAAACTCGTC ATCCCGTATC GGTCGGTAGT GGCGCTGAAC TTCGCAGGAA CGTCCACGTT
   128281 CTTGCCGACG CCTTGGGGGG CGATCACCCA TGCGTCCAAG ACGTCCGCTC CAGAACCGGC
   128341 CGTATCGACA CAAAGTGCCA CGGTAGAAAC CCCTTCCACG ACGTCTGTCG AGGAGTCAGT
   128401 TCCTGCACCT GATGAAAAGT CGGTGTTGCA TGTGGATTTC CGTAACCGGA AAAAGAAGTA
   128461 AGCAACATAC GGCTGGTGGT CCCTTGCGGG ACCACCAGCC TATGCCGTCT TATCCGAGAC
   128521 TAATCCAGAT GTAGGTTGAG TACGCTACGA GATACACCAA GCGCACCGCA AGTGTAGGGA
   128581 GGCGTCTAGC TTCGTTGGAT AGTTCGAAGT ACTTTATCCG TCTGGCATAC AGACCCATAA
   128641 AGAAATTCAA TCCAGCATCC AATCCGGCCG CCACCGCCGA ACGTGGAAGA CCGACAAACC
   128701 GATCGAACGC CAGGTAGATC AGGCCACCAC CCGTACAAGC CATTGCACTT ACAGCGAGAA
   128761 GCCAGTAGCG ACCCAGCGCC ATGTTCTGGT ACGAACGAGT CAACGCTAGC CGTCTGAGAG
   128821 CCATGTGCTT TACAGCGCAG CAAATGCCCA TCATCAAGGC CAGCACGCCT AAGGGTAGCT
   128881 GGTCATAGAG CATAGCCAAT TCACCTGTGA GGTCCATTCC TCATAAGTTG GGTTAAAAAG
   128941 CACAGGTAAG CGTCTTCTAT GTATCCCTCT TCCAAAAGGA AACCCACCGT GTCTGACGCC
   129001 TCTTTACATT ATGCTCAAAA CAGCCGGATC AACCAGATCG CAGGTAATGT TTCTGTCAAT
   129061 CCTTACGAAT TCTCGCGGTG GTCGGCGGCC GGCGCAGCAC AGTTGAAATT GATCTTCGAA
   129121 GAAATCGAGG AAACCATCGC CGCCGCGAAG GCTGGCAATT TCAAGGAACT GCGGGACGGG
   129181 TTGGCTGATT CCATCGTTAC GCTGGATGGG TTTTTCCATC GCTTGGAGTT GACGTACCCA
   129241 GAACAAGTGT GGTTAAAGAG CGAAGTAGAT CAGTATAGTG GGATCACACC GCAGGGAGTT
   129301 GAGAATCTCT TGATGGGTGG ATGGCGCGTT CTCGACACTA CTTTCTACTC TATTACGACG
   129361 TTGGATGAAT ACGTCAATCA ACATGAGTAT TTGACGAAAA CCGCGAGTTA CTTGCTGGTG
   129421 CAACTCTATG CGGTGGCCAA GCAATATAAC GTCCCTGTAC AAGATGACCA AGACGCAGTC
   129481 TACACTTCCA ACCTCTCGAA GTTCGATACC GATTACGTCT CAGCGGTGGA AAGTCTAGCC
   129541 AGGTACGTTG AGCAGAACGT TTGTGCGACA CTGGAGCGTT CTGTGGTAGA CGGCGAGCGG
   129601 TATTTCATTC TGAAGGTGAT GGAAGACTCG GTCAATACCC AAGGAAAGTT TTTTCCAGCG
   129661 GGCAAGTTTT TGAAATCCCA GAACTTCAAA GAACCCGTAT TTCAGGATTT AGGGAGTGTG
   129721 GCATGAGTGT TCTTTCCGAT ATCACTATTC GTGAACTGTG TGTTGCACCT GACACCTTGT
   129781 TCGATACTGA GCAGTACAAT GTCTTACGTG AACAACAAAA CATACTCGGC TGGCCTTTAG
   129841 TAGGGGCTGC GTGCGACAAG TTAATCACCG ACTTCATTCA AAAATCCACA CGCCCCACCA
   129901 CGCCGGAAGA ACGTGCAGAT TTCCCAGCGA TGATCTCACC GTTCCACCCA TCACAGATCA
   129961 AGACGGTTTT GCGTACTGAG CCTCGACACG CTCGTAATGA AGCGCTCGCG CAGTGGGCGC
   130021 AGGCGAATCC GACAGAGGCT CCAACAGCCG AACTGATCGC AGGTTTGGAA GCTCAGTATC
   130081 CTGACGTTGA ACAGCGCATC ATCAGTGCAG GGACGACGTC TTACGGTTAC GACGTCTCAC
   130141 TGGCCAGTGA ATTCAAGTTG TTCACCAACA TGAACTCGGC AATCATTGAT CCGAAGCGGC
   130201 CTAACCCGGC GTGTATGGTC GATGCCAAAG TGATTTATGA TCGCGACACG GGTGAGCGTT
   130261 ACGTGATTCT TCCTCCCAAC AGTTACTTGC TGGGTCATAC CGTTGAAACG TTCAATATCC
   130321 CCCGGGACGT TCTGGTCGTG GCGCTCGGTA AAAGCACGTA CGCGCGGTCA GGTATTCACA
   130381 TCAACGTGAC ACCGATCGAA CCCGGTTTTC GCGGTACCGT CGTGTTGGAA TTCTCCAACG
   130441 GTACGAATCT TCCTGCCAAG ATCTACGTGA ACGAAGGTGC CGCGCAGTTT ATCTTCCTCC
   130501 GTGGCGACCG CCCTTGCGAA GTGAGTTACG CTGATCGCTG CGGTAAATAC ATGGACCAAT
   130561 CTGGCGTTAC TCTTAGTAGA GTCTGAAAAT GAGCCAATTT AAATTGTGGT CTTTGAAAAT
   130621 ACTTTGGACG GTACTACCAC TGCCGAGGCA CTTGGGGATC TCTCGCCGTT CGCTACGGGA
   130681 ATTCGTGGTG GCAACTGGTA TGTCGTTTTT ACCCGTTTTC TTTGTTTACG CAGGGTTGTT
   130741 GATCATCAAA TGGGTAGTTC CTCTGAACCT AGAGGAATCC AGACACTTTA CCGTCTTTTC
   130801 CAATCTACTC CTACTGGGTT GGACGGTATT CTTCTTGGCC CATGCGGTTC GTATCTGGAT
   130861 CTGGTTATAT CGACGTCTCA ATAACTGGGC GGTGAAAGAG GATACTACCC TCAAATACAA
   130921 AGCTTCTCAC GTGGGCGCTC CAGCGATCTT CTTTCTGGAA AACGCGTGTA AGCAGATCTC
   130981 CGCGGCTTAC GCGTACCTGG ATCACCACAC CGTGTATCAC GTTGGATCGT CACTGGTGCG
   131041 TCCGGATTGG CGAGATGTAG ATCTACGGAT GATTCTTTCC GATGAAGATT TCCACCGTGA
   131101 GTTTCCTGAA GCTCACGACA ACGGAGAATG GGAACTTGAC ACCAAATGGA TTTTACACAC
   131161 TACCTTGATT TCCAAACACC TCTCGCGTCT CTCCGGATTA CCGGTGGACT TTCAGTTTCA
   131221 ACCCATGTCC TGGGCGAATT CACGTTACAA AGGTCCGCGT TCGGCCCTGG GCATCACCTT
   131281 GTCCTCGCGG CAACAGGAGG ATTAGACCAT GTCCGGCAAG ACCAACAGTT TCGATCTTGT
   131341 GCCAGTGCCG AACGAGAACT CAAGTTTGAC GTTCCCACTC ACGCGAGTCA AGGAATTTCG
   131401 GAAGACCTTT AACCGGCGCG GTGGTCTTCG GGTAGGGCAG GCATTCCATC AGTTCATGGC
   131461 ATTGGAGAAA TGCGTACAAC ACAAGCGTCT TTGCGATATA CTCTACCAGC TCGATGGTGC
   131521 TGACGCTTGG GCTTTTATCG GTAAACACAC GGACATGCTG AATTAAGATG GTTAGCACGT
   131581 TTACTACACC GGAACAAGCC AGGGTCCGTC TCCTGACGGA CCTGGCCAGC CGTATTAACC
   131641 AAAGCAAGTA CGTGTTGTTT ACCGCAGCCG AACTCAAATC CAAGAACCAC CTCACGGAAG
   131701 AAGAGTGGTA CCAACGCAGT TGTGGTTTCC TGGAAGACCC TACGAATGGA TTTCCGAATA
   131761 CGGGGTTAGT CCGCGACCTC GTGCGCGGTT TACTCACCAA ACGCTTTGAA GCGCAACTTG
   131821 GGAGTCTCAC CGTGGCTAAG TTTGCTACCG TAGTGGGCGA CTACCCGCCT CCCAAAAAAT
   131881 ACAAAGGAGT CTGACATGAA TGACGAACCC AATGTGTCAG TCAATACCGA TCCTGTACAC
   131941 GAACTCGTCG GTTGTCTCTC GGAAGGATTG CTGATGTGTT CGTATAACGA GGACGAAATC
   132001 CGAGAGATCT GGAAGGAAGG GCGCCTCAAT GCAGAAATCC ACGAGCGACT CGATACTTTC
   132061 GATAAACGAC GGTTCGACGA TTTGTTACGC GGGTGGGTGG TGCAAAACGA TGACTACCAG
   132121 AGTTTGTTGA CTCAAAAAGT GAAGGAGGCG GGAGGTTGGC CGGTCGATTG GTCTTCCGCA
   132181 CCTGAAGATC TCGCGCCGCT CGGTAAGAAA GAACGCGTTT TGTGCGGATT GGACTGAACG
   132241 AGAGCCCCTC TTTACCAGGA AACCTACAAT CATGACCGCT CCAGCGTCAA ATCTTAACGC
   132301 GATCTCTCTC TTGATCACTC GAGATGAAAT GAAAGCGATC AATCAATTGT TTGGCATCCG
   132361 AGTGGACGAT ACGCTTGATT ACTCTCCGAA CTTTGGTTTG AGAGTCACCA AGATTCGTCC
   132421 GAACCGGTTG GCGGCTCGGC TGTTGAAGCT CTCTTGGTGC GATCGCGACA TCATGTTCAA
   132481 TACCGAATCC AACGGTTTGA AGGTCGTCTG GAAATCCACC CACCTGCGGA ATGAGGAAGA
   132541 TGACGGTTGG CGCGTACGGG AAATCGACCA CATTGCCCAA GCCACTTTGC GAGCAGCAGA
   132601 GCTTCCCAGG GAAGAAACGA CGCTAGTGGC GACCTGCCCC AGTGAGAACA TTTACGTCTT
   132661 TTTCCGAGAC GTGATGAATA GGTCGATCAA GATCACTCAA CCGTCAGTAG CATTTCGCGT
   132721 GCACGTCAGT AAGGGTATCG ACCGTTCTGA GTAAGGCATC ACTACTTTCA AGTAAAGGAG
   132781 GTATCTCATG AAAACCATCC TCGCTTTTAT CGGAGGTTGT ACCCTGTTGT ACGGATTTGG
   132841 TCGTCTGGTG GCGCTCTACA CCCGCATGAA GACGGTGGAA GAGCTTCGCG ACGCGAAGGA
   132901 ACCTGTCCAT GGATGAGTCT CATGGATTAC CCCCACTACT CCACGCGGTG GGGTTAGTGG
   132961 GGGAGGAAGC CGCTGAGGTC GTCAAGGAAG TCTTCAAGAT CTCGCGCTTC GGATTGTACG
   133021 ATATCAACCC CAAGACTCTG CAAACCAATC TCTCTAGTCT CCAAGGAGAG ATTACCGATC
   133081 TGGTAGCAGT GATTCGCGTG TTGAATCTCG AGTTGATTGC TCAGGGACAT CCACCGATTT
   133141 CACTAGGTGA CGAAGCAGCT ATCGAGGAGA AGATTCAGAA GATCAGACTC TACGGCCTAC
   133201 GATCGTTGAT CAACCGTACG CTAGAGAGTC CTCTCCAAGT CATGCCACCA CAGACTTATA
   133261 GTTACCCCTT CCCACACCCT TGAGGAGGAA ACCGTGTCAC TAGTTCGTGA GGTATCTCGT
   133321 TTTCCTCTCC AGAAACGATT CGGTAAATCA GATAATCCAG CAGGAGAACG CGGTAATTGC
   133381 GTCCAAACCT GTTTGGCGGC TTTGTTGGAT CTCCCTGTTT CAGAAATACC GCACTTTTAC
   133441 GATACGGACG AAAGCTCAGA TACCCAACAC GCGAACGCCC AGAAATGGTT AGCGGAACGC
   133501 GGTTGGGTTA AACTTTGGGT ACCGTGGGAG TGGTTGAAAT CAAGTTGGCT AACTTTACCA
   133561 ACTCAAGCAT TGGTCATGGT CAGCGGTAAG AGTCCACGGG GTGATTGGTC TCATGTAGTT
   133621 GTAGGTCAGA TCGCTGATGT CAGTTGGAAA CTTATTCACG ATCCCCATCC AAGCCAAGAC
   133681 GGGTTAGATG GGGAACCTTA CGGTTTCTGG GTGATTGCGG CACTCCCTAT ACTCCAGACA
   133741 CCAGACTGAT CTGCTCGAAT ATCCCATTAC ATCCGAGGAG GTTACCATGC ATACTCTACT
   133801 CATCTGGATT CTGGTCAACA CCTCCACGGC ACAACCGGTA CTACCCTACC AGTTTCCGAC
   133861 TCAGACCGAC TGTCAACGCG CGGTGATCGC CCTCCACCAA TACGCACACG GCCAGCAGTT
   133921 GTACAAATGT CAGCGGTTGA AAATCGTCGA CCCGTCAGGA TGTGGGATAT CTTTTCAGGA
   133981 TGGTCCCACT CTCAATTACA ACCATCGAGG AAGTCAACGT GAATGAACCC GTTGTTCAGG
   134041 ACCCCGCGTC CGAAGAGAAA AATGTTCGGA CAGAATCATG GTATCGTCGG TATGACCACA
   134101 TTGACGAATT CCTTGATATC CACCCCGTGT ATTTGCGTGA GACTGGGATA GCCTACGCGT
   134161 TCTTCATGTT CGAGTATTTC CGTCGTGACG CATCAACGCA AATGGCCTTG CACCCTTTCA
   134221 TGAAGCAGTT CAAGTTGTTC GTCGATTTTG AAGGGAGGAT GTGGCGTGTT ACTGGTGCCT
   134281 CGCGTTTGGG CGATGTGTGG TTGGCGAAAG ATCTCAACCG AGACCACGGA TACGACCGAC
   134341 GCGTGGAGCC GGACTTCACT AAACTCACGG GTTGGCGCGA TCGCCCTTCG ATTGCGTCAT
   134401 GGGGTCGAGA CACCAAACTC ACATGAGTAA ACGATCAAAT TAAGAGGTGA CCTTGTGTCC
   134461 AACCACTACG ATTACTTGAT GCAACATTTC GTGACTTTTT ACCAGAAACT CTGTCAGGTC
   134521 GAAGGTTTAC CGGTAAATTC GGGGATTAAT GATGGACTCA TCATAGCCCA TGGTGATAAG
   134581 TGTTACCAGT ATCGTGAAGA GTGGGCGGAA GGAGGGTTGT CTTTTGAACA TGGAGTGGCT
   134641 ATTTACCTGT TGTCATTCAT CAGCCCATGG TCGTCTGAAG TCAGGGAAAC GCCTCAGGGA
   134701 TGGGTCAAAG TAGCAAAGTG GGTGGTGTTG AATGCGAGAC GATTCTTACC CCACTTACCA
   134761 CCTTGTCAAT CACCTGACGC GGAAAAACCC GATGAGTAAA CATTCTCTGG AGTGTATCTC
   134821 GCTTGGGCGA TCTTGCGTAA GTGTAATCGC CTTTCACAGG AGAAAAACAT GGGCGCACAC
   134881 TCCAGTCTAA TTGTCACCAA AACTGAAGCC CGTACGATCT GGAACGAGAT CGTCGAAGAT
   134941 GAGAGTCAGG CGTCTTTGAT GGAGATGGAG GCTTTCTTCG ATAAAGTCGC GGATGAGGCG
   135001 TTATTTAACG TCTGTATTAG AGAACAATTG GAAGAAGGAC AGCTCTCTGA AGATGCTAAG
   135061 ATAGTGCGCC GTCTGGTCGA GTCGTATTTG GAAAAGAATC CAACCAAACG ACCGGATCCG
   135121 AAAATCGAAG AACTGCGGAT CTTGCGTGAA CTTCTCGCCG TTAGTATTGC AGGCGTCGCT
   135181 AACTTGTACA CTGATGACGG CGAGTTGCAA GACAACACGG TTAACCCAAG CATCGACTTC
   135241 CGGCGCGATA GCGCTGTAGA GATCCGTCGC AAACTTCAAC AACGCGGTAG AGATACTCTC
   135301 GATATCTCGC CCTTGTTACG ATAACCATTC AGGATTCCTA GATGCCTTCC ATTGAAGAAC
   135361 GCGTACTCAA ATCCGTCAGG TACATTCTCG CAGTCAAGGA TGCGCCCCTA TCCTCTCGCT
   135421 TAGTGGAAGA TCTCTTTGCT GACTCGCTGG ATGTCGTTGA GTTGGTCGCG GACGTCGAAA
   135481 CTGAGTTTAA TATCTCCATC CCTGACGAAG AAGCCGTTCG CATCTACACC GTACAACAAC
   135541 TCGTCGACAC CGTCCGTTTT TTCTGCAAAG GAACGATGAC TGATTAAGAC CATCGAGTGT
   135601 TGAAAAGTCC CTCCGAGGTA CATCCCGTCA ATTTTTAAAG GAACAGAAGG CATGAAAGAC
   135661 AATTCGCTGA AACATCTTAT CACCGTTGTG GTGATTGCCG CCCTCGGTGG CGTAGCGTTA
   135721 CTCTGGGCTA TTCCTCAGTA CAGCGTCTAC GCCAGTCGGT TGTCGGGCCA GGCTCAACTC
   135781 GCGGAGTCTC TCGCCAGCAA GCAAGTGAAA GTCCAGGAAG CCCTGGCGGC CAAGGAAAGC
   135841 GCTCAGTCGT ATGCCGATGC AGAAGTCATC CGCGCCCGAG GTGTGGCTCA AGCGAACAAG
   135901 ATTATTGGCA ATAGTCTCAA AGACAACGAG GCGTATTTGC GTTACCTGTT CGTCAATAAC
   135961 CTCGAGCATA CCAAGAACCA GGTCATCTAC ATCCCCACCG AAGCCAACCT GCCAATTCTC
   136021 GAAGCCAGTC GCAAAACTGA AGTTACGAAT AAAGAATGAC AATAGTCTAC ACTTCAGTCT
   136081 TGTACAAGAA GGACACTTCC ATGAGTTTCT TACTAATTGC TTCTTTGGCG GTATATTTCT
   136141 GGTTCGTCCT GGAGACTTAC TTTCGTACCT CCACCAACGC CGTATTCAAG CTTGAAGTGG
   136201 CTCGACTTTC CGGTAAGCCT TTGTCACCGT TTCACGAGCG TTTTATCAAA ACACTCTACG
   136261 GTTCGCCATT CCGATGTTTT CTGACGTCAG TGTTGTGGCC AGTGGTGACT CTAGTGATGG
   136321 GAGTACTTTT TCTCAAAATG TACCTTCAAA AGCGACGACT GCGCAAGTAA ACGTGTAGCC
   136381 GTCTTAATAG CTCTAAAAAA CATTGCACCT CGTCCAATGG GACATTGTTG GTGTAATGAA
   136441 CATCTAACCT GCTGAGGAAT GAAACGATGA AAGCTGATCC GAATCTGGTA CCGTACCGCG
   136501 AAGAATGGAC TGACAATCTG GGTGGTATGG CCAATGCGAT TTTCTGGCTT GAGAAGCACT
   136561 GGACATCCGA CTTGAACGCC CAAGGCGATC GAATCATGTC CGATGGCACG CGTTGGTTCT
   136621 GGAACTACTC CCCTTCGACG GACTTGCTGT TAGTCCACAT CGCTGGTACA CACAAGAACT
   136681 ACGAAATCGA CCGAGAAAAA ATGGTGGTTG TCGGTGTCGA AGGGCGTGCA ATGGGTCAGA
   136741 TCTACCGACC GTTCTTCTCA GCCCGCGCTT ACGGCATGCC GACATACGAG CACGGGCTGC
   136801 CTGTGGTGGA ATGGCTCCTC ACCCGAGAAG TCAAGGTTGT CAAGAACCAC CATCCCGACC
   136861 GTTTCCCACT GTATCTGGGT GGTGCCACCA AGACCCTGTA CAAACTCCTA CTCGATTGTC
   136921 CGCTGGGACA GTTTCCTCAG GTACGGCTAC ACAACTTGCT GGTGGGAACA ACGGCGGCTG
   136981 AGCACAAAAC TCAGATGTCA CATGAGTGCG TGGTGGCGTA CAACCATTTG CTGAACGAAA
   137041 TGCGGAGGGT CAGGAACACC ACGGTACTAT TTCTGGGCTT TCACGTCCAC AGTTACTGGG
   137101 CTTTGTCGGA CGCTTTGTGT GCCTTCAACC GTATCGCTCA TCCGACCCAA GATACCGATA
   137161 CGTACTACGC TACCGAACAA GAAAGTGAAA TTCAACGCCT ACTGGACGAA GGACACGAGA
   137221 CTTCAGCCGC CATCGTTCTG GCCATGAAAG AGAAAATCCA GTACGATAAA GCCTTGGAAT
   137281 TGATCGAAAG GAGAGTGAAG TGATCAAAGT CGACCAATAC CGGTATGACG GTAACGAACG
   137341 CTCGGTGGCT CGTGTCGGTG GGCGTGTCGT AGGTACGCTC ATGGGTTCCT ACGAAACCAC
   137401 CGTCGGCGAC GCTTTGTCAC GGACAGCGGA GTTTGAGTTG GGATACGGTG GTTCTGTGGT
   137461 GGCGGTGTCG GACACAGAAC TCGTGTTCAA GACTTGCGTG CTGTCCAAGA TCGACCACAC
   137521 CGTCATCACG GGACCGTTCG AAGAGCTCAA ACCGTTCTTG GTATTCCTGG CCATCTTCCT
   137581 TCAAGCGTCC AGTGAAGAAG ATTACAGTAA GCTTTTCGAA GCGTTGGAAG GGACGGAAAT
   137641 GTCCAAACTC CTCTTGCGCC CTCTGTACCT AACCACAGCA GGACCGATGA TGATCGGCGC
   137701 CAGTCGCGTT CGAAAGGGTG CAGTGGGGTA CTTGAGCGAG TGTGAAGAAG ACATCGCGTT
   137761 GTACTTCGAA GCACCCATGG AGCATTTGTT CAATCTCATC AAGCTCAAAG CCAATGGTGA
   137821 GGCAACAACA GAAGAACTTC GCGCGTTAGC CGCTTAACAA ACACTAGCTC TTCCCTGGAC
   137881 CCCAAAAGGT CCAGGGAAGA GCTAGTGTGA TTTCTCATTT TTTCTGATTT CAAAATTATT
   137941 TCAGAACTAT ACTACTCCGC TGTACATACC TCACCTAAAG AACCGGAGTA TCGTCATGAA
   138001 TGCAGAAGTA AAACAAATCC GTTCGGCGAA CGTCCCCAAT GCTCAACAAA AATTCAATCG
   138061 ACTCACCTTC TCTCTGGAGC ACATCAATAT CTTGAACGGT GTGGGTGGGT TACGCATAGC
   138121 CAAAGAATGT GTAAGGGAGT TTGCGGCGGC GTTCGAGGAA TTGACAGAAC TGGACTTCTA
   138181 CCGTGAACTC TTCGATACTG ATGTCGACGT CGGAAGAGCC GGGCAGATGC TATTACCCCG
   138241 TTACCTGCGT GTACCGGAAG ACGAAAAACT CCGTCACACT CTGGAGCTGC AGATCCAAGC
   138301 TCAATGTGCC TGGTTCGAGC GCGTGGAACT CGGAGTCGGT CCATCAGGGT ATTACTGGGC
   138361 TGTCGTGTCC AACGACCACA ACGAAGCAGC CAGTCTTATC TACCGACGTC CGGTACTGTT
   138421 GGATACGTTC TACTTCATGA ACGCCGACAC ACTCAGGGAA TTTGTCGAGA GCGATTTGAT
   138481 CCAGGAAGGA GCCTTTCATG ACAGTTTGGA AAAGGTCTCT TCGACCTGGC GAAAACAACT
   138541 ACAGACACGC CTTAAAATCA GGGAAGAGAA GTTGGAGTTG TTCACCGCCG ACTTCGTCAT
   138601 TGTGGAACTG TCGGGGGCCG ATACTGGAAT GTATGAGATA ACAGTCGACC TTCCTTATGA
   138661 GACACTGAAG GAAGGTGAAA CGGCCCTCCC ACTATTCAAA GCGTGGGTGG TCAAGTTCCT
   138721 CAAGGATTTG AATAAGTCCT ACCCAGGACG CCAGTACGAC TATGCGACAT TGAAAATGTT
   138781 CTGAGTCATA AGCCTCCCCT ACCACAATCG GTAGGGGAGG CTTATGTGTG GTTCTTTATT
   138841 CTTTTGCCCG ATATTAAGGA GTTTCAGACG TATACTATCT CTTTAGAACG ACCACCTTCA
   138901 AGGACCTTTT ATGGCTGATC TGAGTCTTGT AACCAAAGAA GCCTACCAGG CCCTCGTAGA
   138961 GGCCGTACGG CAGGCACAGC ACGACTACCA CACCACCGAT GCCCCTACGG TCTCCGATGC
   139021 CGACTACGAC GCTCAGGTGA GGGAACTGAG GGCCATCGAA GCGATCCATC CAGAATGGGT
   139081 CGTCGGTACC TCTGTGGCGG AAGCGGTAGG GGCTCCCATC AAACGCGGTC TGTATCCCGT
   139141 CAAACACACG ATCCCGATGT TGTCGTTGGA CAACGTTTTC ACTGCTGCGG AACTCCAAGA
   139201 AGTCTTAGCG GGGTGGGGTA CCCAAGACGT CCACACCAGT TTCAAGTACG ACGGCTTAGC
   139261 CGTGTCGTTA ACGTATCTGG ACAACAAACT CGTGGAAGCG GCTACCCGCG GTGACCGGTA
   139321 CGAAGGGGAA AGTATCCTCC ACAACGTCTG GGGATTTGAC TCGATTCCGA AAAGCCTCCC
   139381 ACGCTCGGCT CCGGAAGAAC TAACGGTCCG TGGTGAACTC TTGATGTTCT ACGACGAGTT
   139441 TGAACGGTAC AATCACCGCC TCGCTGCCTT GGGTAAAGCT CCAGCGATCA ACCCGAGGAA
   139501 TGCGGCGGCA GGTATTGCCA GGCGTCTACG GTCCGAGGGT CTTCCTGGGG CTCAACTCGT
   139561 CTTTATTCCC TACACGGTCC TCTACGTCAA AAACCGACCA GCGTCCTATA GCACATCGCT
   139621 TGGACAGTTG ATCCAATGGG GGTTTGATCT GTCCTGGTTA CCCATACCCC TGGACGCTGA
   139681 TGACCAACAG CCGGAAGCTT TGGTGAGTTA TCTAGCCGAC CGGCAGACTG AGCGCGGTAC
   139741 GTTACCTTTC GGTATTGACG GCCTGGTGTT CAGAGTGAAT GACTACGCAC TTTGCGATCA
   139801 ATTAGGATTC ACGACTCGAG CCCCACGTTG GGGGATTGCC TACAAGTTCC CTCCAGAGGA
   139861 AAAGACCACG GTCATCACGG GAATCCGACT TCAAATCGGT CGTACCGGCA ACGCCACTCC
   139921 CGTGGCAGAA GTCGAACCAG TCCAAGTGGG TGGGGTTACG GTGACTAACG CAACCCTCCA
   139981 TAACGAGGAC TTTATCCGAC GGTTGGATCT GGCTATCGGT GACACTGTGT TGATTCGTCG
   140041 AGCGGGAGAC GTCGTACCTG AGATCGCGGC CGTATTGAAA CGTCCTACAC AACGAGTTCA
   140101 GTGGACATTC CCCACCGTCT GTGAGTGTGG GCACCCGATC GTACGTTTGG AGGGTCAAGC
   140161 CAACCACTTC TGTACCGGTG GTGTGTTTTG CGCCAGTCAG CGCCAGCGGA TGTTCGAACA
   140221 TTTCGTCTCA CGTCAGGCGT TAGATGTCGA AGGGATTGGT GAGGTAGCGT TAGCTAATCT
   140281 GATCAAGTCA GAGAAACTAA GGACCTTTGC TGACCTTTAC CGGCTTACGC TCCAGGATCT
   140341 GCTAGACGTC TCTAGTGATG ATTCGAAGGT CTGGGCGACT AAGATACTGG CTGCGCTGGA
   140401 GAAGTCCAAA CAGACGACGC TAGCGCGCGT CCTGACAGGT CTAGGGATTC CGTTGGTGGG
   140461 TCAAGCCACC GCGGTTCAGT TAGCCGAACA CTTTGGTACA CTGGATGCTC TGGTAAAGGC
   140521 CTCGGCGGAA GACCTAGCGC AAACTCCTAA CGTCGGTCCG ACTACCGCTA AAGGGATCGA
   140581 AAGTTATTTC CGAGCGAACC AAGGTCTGGT CTATGACCTG ATTGCTCAAG GAGTCAATCC
   140641 CGAAGCGCCG CCGTGGTCAG AAACTACCGA CGAACTCCGA GGACACACCT ACGTCATTAC
   140701 AGGGTCCTTT GAAGACACGT ACGGTACCCG AGAAGACGTC GCTGAAGAGC TAACCAAACG
   140761 TGGTGCCAAA ATTGTGGGGT CGGTGTCGCG GAAGACCACA GGACTGATTG TGGGCGATAA
   140821 CCCTGGTAAG AACAAACTGG ACAAGGCTAC TGAACTCGGC GTACCGACGC TCTATGCCAG
   140881 TGACCTCAAG CAACTCTTAA ACGTTCGCCC ATAATGCCCT CCATAAACCC ACCCCTTCGA
   140941 TAGGGGTGGG TTTATGGTCC TTCTTTCATA GGAGACCTAT CGTGCATCAG TATTACCAAA
   141001 TCGTTCGTAT CAAACTACCC AAGGACTTTA CCGGACGTAA GGAATACTGT CGGAATCTCC
   141061 TGGAGGCTAT TCAAACCCGC TTTCTGAGGA TCCAATCAGC TCCTGGTGAA GCGTATTTCG
   141121 ACGATGAAGG CGTGCACGTT ACTGTCCCCG TATCGTCCCT CGAATTCGAT TTGCGTGTGA
   141181 AGAACACTCC GCAGATCTTA CCGCTACTGA TGGGACACGT CTTGATGTCG ATGATGCATA
   141241 CGGACGTAGG AGTACGTCTG GAGATCGACA TCCTGGTGGG GTTTGTCAAA CGTGTCGACG
   141301 GCGCATTCAA GTTGGCGCAG GTGCACCTGT CACAGACACC CTCCGACGGT GATGGGGTGA
   141361 CACGTAGTGC GTTTACCTTA CCACAGGTCA CTGCTCCGAT ACTCACGGTG GGGTTGAGTA
   141421 CTCCTGAGAA CACCATGTCA CCGATCCAAG TCAGTAATGG ATCGGAGGCC GTGGCAAAAC
   141481 TCAAAGCGTT TTTCGAAGAA GAAGGTGGCT ATGTCCTCAG CGACTACGTA CCTTCTCACC
   141541 GGACTGTGAA CTGAACATAG GGGATTATCA ATGACGTTGA TCGCTGTAAC CCACGGACTG
[truncated: 140,867 more chars]
