# Supplementary material for: Clades of huge phages from across Earth’s ecosystems
Source: Nature. 2020 Feb 12;578(7795):425–31. doi: 10.1038/s41586-020-2007-4 (PMC7162821; doi:10.1038/s41586-020-2007-4)
Supplement: Supplementary file 6 — Genbank files for all genome. [file 41586_2020_2007_MOESM6_ESM.zip › genbank_genomes_SD-4/BML_PHAGE_48_9.gbk]

LOCUS       BML_08042016_6_5m_scaffold_14_prodigal-single     285956 bp    DNA     linear   BCT NOV-13-2019
DEFINITION  BML_08042016_6_5m_scaffold_14_prodigal-single, contig.
ACCESSION   BML_08042016_6_5m_scaffold_14_prodigal-single
VERSION     BML_08042016_6_5m_scaffold_14_prodigal-single.1  GI:
KEYWORDS    .
SOURCE      BML_PHAGE_48_9
  ORGANISM  BML_PHAGE_48_9
            .
COMMENT     Data sourced from ggkbase. For additional details see
            http://ggkbase.berkeley.edu/organisms/404871
FEATURES             Location/Qualifiers
     source          1..285956
                     /organism="BML_PHAGE_48_9"
                     /mol_type="genomic DNA"
     gene            <2..367
                     /locus_tag="BML_08042016_6_5m_scaffold_14_prodigal-single_
                     1"
     CDS             <2..367
                     /product="hypothetical protein"
                     /codon_start=2
                     /transl_table=11
                     /translation="PPMSGIKSITNSIGTRLNILEIISELSRPLITLTLIPQDCESIR
                     EFTRRIDRVDTHSQPALWHQRFRAAGYYPVKVSLKQPWVYIHEWCQDQFGEDHYTWTG
                     GTFWFETEQAAVLFSLRWS*"
     gene            364..606
                     /locus_tag="BML_08042016_6_5m_scaffold_14_prodigal-single_
                     2"
     CDS             364..606
                     /product="hypothetical protein"
                     /codon_start=1
                     /transl_table=11
                     /translation="MKTSTSEGAVYGRTYYCVEPDTFLIPWPEMEQWVIETMGPSTTS
                     IWGGSPPKLDERWYANSAKFWFRDERDRVLFLLRWA*"
     gene            603..851
                     /locus_tag="BML_08042016_6_5m_scaffold_14_prodigal-single_
                     3"
     CDS             603..851
                     /product="hypothetical protein"
                     /codon_start=1
                     /transl_table=11
                     /translation="MTLIADVYARYVNRGGPDSAHWPHGVKIDSDWKRDIRPRELWLD
                     LEMGAMGYRWTVVYQVDHTWFYFLRPEDATMFALRWGS*"
     gene            848..1078
                     /locus_tag="BML_08042016_6_5m_scaffold_14_prodigal-single_
                     4"
     CDS             848..1078
                     /product="hypothetical protein"
                     /codon_start=1
                     /transl_table=11
                     /translation="MIEPTYEDLRRVSRANEHYRRQYDHGGDFKAEIVGFYQWMREEW
                     GIQIRSAGHRMPPRYWVINPNQYLLFLLRYSQ*"
     gene            1075..1314
                     /locus_tag="BML_08042016_6_5m_scaffold_14_prodigal-single_
                     5"
     CDS             1075..1314
                     /product="hypothetical protein"
                     /codon_start=1
                     /transl_table=11
                     /translation="MKQLPYGVQTAREVVAEARIWCVEQRGQCYQIAGAARDQTAGDQ
                     SGTWFVTWAGRGIPGHYQWWFATEQQQMLFTLRWS*"
     gene            1311..1610
                     /locus_tag="BML_08042016_6_5m_scaffold_14_prodigal-single_
                     6"
     CDS             1311..1610
                     /product="Uncharacterized protein n=1 Tax=Citrobacter sp.
                     KTE32 RepID=R8VGB4_9ENTR"
                     /codon_start=1
                     /transl_table=11
                     /translation="MKDINCWCWECRKDIPVPGTEFKILEPLSASQRSWFTEGNMRMF
                     LCPLCGNKRCPRATDHREACSGSNEPGQAGSRYGVYPNPNRRLFDFTEGKDPNDA*"
                     /db_xref="UniRef100_R8VGB4"
                     /db_xref="A0A085HQ33_9ENTR"
                     /db_xref="ecly:LI62_06025"
                     /db_xref="R8VGB4_9ENTR"
     gene            1603..1854
                     /locus_tag="BML_08042016_6_5m_scaffold_14_prodigal-single_
                     7"
     CDS             1603..1854
                     /product="hypothetical protein"
                     /codon_start=1
                     /transl_table=11
                     /translation="MHDPVWEIDPEDRMMILIWASEEDYRAKTQPSMRIYLGEAMESA
                     GRIPVMEHIEEIERSPWIYRWHAELSYDALRQPETQHDG*"
     gene            1844..2143
                     /locus_tag="BML_08042016_6_5m_scaffold_14_prodigal-single_
                     8"
     CDS             1844..2143
                     /product="hypothetical protein"
                     /codon_start=1
                     /transl_table=11
                     /translation="MMDKDPLWQVVKVIATDYSDYGGTVVRWADPNQAYPDCSSGCRW
                     WRPLYDERSRGADGDWGVCANPDSLRSGLLTFEHQAGQDCFECEPESCGDWECHC*"
     gene            2101..2394
                     /locus_tag="BML_08042016_6_5m_scaffold_14_prodigal-single_
                     9"
     CDS             2101..2394
                     /product="hypothetical protein"
                     /codon_start=1
                     /transl_table=11
                     /translation="VRARELWRLGVSLLVARRPIVTVEAKLLEKRFPWECRTAYPHES
                     VVPWCEEQFGAVDDRWYRYGADIAQGIVAGADFYDYYRFRDEQAAILFKLKWS*"
     gene            2510..3871
                     /locus_tag="BML_08042016_6_5m_scaffold_14_prodigal-single_
                     10"
     CDS             2510..3871
                     /product="Putative uncharacterized protein n=3 Tax
                     =Ochrobactrum RepID=C4WNM6_9RHIZ"
                     /codon_start=1
                     /transl_table=11
                     /translation="MATISLLLPMTYGVGNPTGSIIFLAGIYYGSQYGGSITAILLRL
                     PGEASSTVTVLDGYAMTQRGRGGAALTITAVASFVGGTVATIVIAVLARPLSEMAFLF
                     GPAEYASLMLLGILACVAVTQGGLLRGLVMVALGAFLGLVGTNINTGHTRFTADIVYL
                     IDGIPFAVLAIGVFGIGEILYNMLSPVPSPVRPALVSSLYPTARERQEALAPTARGTV
                     VGTLLGLLPGGGNVLSSFLSYALEKRISRTPGDFGQGAVAGVAAPEAANNASAQSQFL
                     PTLMLGLPVTPVMALIVAVLIINGIQPGPNVINNNPSLFWGLIASMWIGNLILVILNI
                     PLVRVWVAVLKTPRWVLYPAIIVISIVGTYSINNSWFDLVLLAVFSVLGVVLRWLRFE
                     PAPMALAFIVAPMFEEYFRRALIISRGSWMIFLEKPISLAFVVTATVIVVFTIINRKR
                     VQI*"
                     /db_xref="UniRef100_C4WNM6"
                     /db_xref="C4WNM6_9RHIZ"
                     /db_xref="ret:RHE_CH03430"
     gene            3868..4137
                     /locus_tag="BML_08042016_6_5m_scaffold_14_prodigal-single_
                     11"
     CDS             3868..4137
                     /product="hypothetical protein"
                     /codon_start=1
                     /transl_table=11
                     /translation="MIDYYYEFPDDHQLDGESVRYGFQRGMHPEWSPEVLRLQHNLLY
                     QRAVRVWAENANGMTLIRERGRDVHLEINRREVTWLKLQARDLAP*"
     gene            4405..4480
                     /locus_tag="BML_08042016_6_5m_scaffold_14_prodigal-single_
                     trna_1"
     tRNA            4405..4480
                     /product="Met"
     gene            4499..4672
                     /locus_tag="BML_08042016_6_5m_scaffold_14_prodigal-single_
                     12"
     CDS             4499..4672
                     /product="hypothetical protein"
                     /codon_start=1
                     /transl_table=11
                     /translation="MWITAWILVGSMGLQQVMFPPFYSREDCEAVRKHYGMHYHPKSI
                     ECVQAKVFVHAQK*"
     gene            4659..4901
                     /locus_tag="BML_08042016_6_5m_scaffold_14_prodigal-single_
                     13"
     CDS             4659..4901
                     /product="hypothetical protein"
                     /codon_start=1
                     /transl_table=11
                     /translation="MPKSNKKIKIEFAPGAFDGFEGSQEELDEFIREIQRMAESGELE
                     ENSVDITDDEAWDSLSEEEQEIIAASLNDGIRRNLQ*"
     gene            4873..5118
                     /locus_tag="BML_08042016_6_5m_scaffold_14_prodigal-single_
                     14"
     CDS             4873..5118
                     /product="hypothetical protein"
                     /codon_start=1
                     /transl_table=11
                     /translation="MMGSDAIYNDSGRTVAAARLDRGHTDLGFYRMKDYDLAKLFQWM
                     DHTPGGQYHLHGWRSTEGFAFRFQHPYDAVIFALTWR*"
     gene            5109..5441
                     /locus_tag="BML_08042016_6_5m_scaffold_14_prodigal-single_
                     15"
     CDS             5109..5441
                     /product="UPI0003B4DC0E related cluster n=1 Tax=unknown
                     RepID=UPI0003B4DC0E"
                     /codon_start=1
                     /transl_table=11
                     /translation="MAIEPENEIIRHLRGIRKIVINAQHGGFDLSEEAMALYKKYNRM
                     DADAQVYEWELYRDDPVLVRVVQELGESANGRFASLKIVEIPADVQWDLQEYDGWEWI
                     AEKHRTWR*"
                     /db_xref="UniRef100_UPI0003B4DC0E"
                     /db_xref="A0A0F9HPX2_9ZZZZ"
                     /db_xref="UPI0003B4DC0E"
     gene            5473..5664
                     /locus_tag="BML_08042016_6_5m_scaffold_14_prodigal-single_
                     16"
     CDS             5473..5664
                     /product="hypothetical protein"
                     /codon_start=1
                     /transl_table=11
                     /translation="MKFVEFFYNRIMDVFEWFRAQDTRVVFGAAVVLMLILRALGFAS
                     MAVFLALVYIMWFVSVGRR*"
     gene            5696..5956
                     /locus_tag="BML_08042016_6_5m_scaffold_14_prodigal-single_
                     17"
     CDS             5696..5956
                     /product="hypothetical protein"
                     /codon_start=1
                     /transl_table=11
                     /translation="MSLGLGKQRRSRHPGSGEDAKDIRTELHRRRFCTLARRPTNHDQ
                     KGHRWIHSVRDRSDERHYIITDEQDFNTELGKTITLESIRQS*"
     gene            5956..6255
                     /locus_tag="BML_08042016_6_5m_scaffold_14_prodigal-single_
                     18"
     CDS             5956..6255
                     /product="hypothetical protein"
                     /codon_start=1
                     /transl_table=11
                     /translation="MGWTQVQDHIEATDYDPPRAVRVKKMIWSDVDRTFHTHYFIRIR
                     CQSSAELASTQEWLQAEFGEPRYQGSWWRDPSNPAMIWLSDSLATFWQLKYGDRS*"
     gene            6252..6605
                     /locus_tag="BML_08042016_6_5m_scaffold_14_prodigal-single_
                     19"
     CDS             6252..6605
                     /product="hypothetical protein"
                     /codon_start=1
                     /transl_table=11
                     /translation="VIKSISSTNSSYLQVSSPTAYSGYNNGNQSAGMVRYNMASNNLE
                     VYDGTIWHSITSHASVDLSQHTINILRWAEDTMKKDQEIQKMIQANPTVADAYNAYKD
                     AADKLQVVVSLTKAA*"
     gene            6602..6763
                     /locus_tag="BML_08042016_6_5m_scaffold_14_prodigal-single_
                     20"
     CDS             6602..6763
                     /product="hypothetical protein"
                     /codon_start=1
                     /transl_table=11
                     /translation="MIRAWVLVLVINGTVVDQGPKQTSMQCEADRKAFIQSNPTLKYQ
                     IRCEWRNPY*"
     gene            6745..7134
                     /locus_tag="BML_08042016_6_5m_scaffold_14_prodigal-single_
                     21"
     CDS             6745..7134
                     /product="hypothetical protein"
                     /codon_start=1
                     /transl_table=11
                     /translation="MAESLLETHDLERDLFHCSWLVAKVRARRDYAQNLYAALCNNQF
                     QKQEVWNVLKDQRWSCSWRSAGGIVADLEDRGHDYMDWYCSGMINGHPDDDSDPDPTK
                     DFVPEGTITEEILQDLDVLGWRPVVDQ*"
     gene            7185..7442
                     /locus_tag="BML_08042016_6_5m_scaffold_14_prodigal-single_
                     22"
     CDS             7185..7442
                     /product="hypothetical protein"
                     /codon_start=1
                     /transl_table=11
                     /translation="MNIRGYLRWQFAGSLSSPTFYAFMLIALGAVAALGGCPAPWPSI
                     LMVSGVALTIIDAGRAWFRFSYGIYEMERKQIIRDLERKEK*"
     gene            7439..7597
                     /locus_tag="BML_08042016_6_5m_scaffold_14_prodigal-single_
                     23"
     CDS             7439..7597
                     /product="hypothetical protein"
                     /codon_start=1
                     /transl_table=11
                     /translation="MILKYLNMIMVAVISANIYLFWDTPAVYGWAVALMGWLPWTLEK
                     IEVRRGDS*"
     gene            7584..8738
                     /locus_tag="BML_08042016_6_5m_scaffold_14_prodigal-single_
                     24"
     CDS             7584..8738
                     /product="hypothetical protein"
                     /codon_start=1
                     /transl_table=11
                     /translation="VATRKQKQELVDALKFTPRDVEISLSGYGGEIVIGTITEEVYDF
                     WRDRDDLDELASDWDGELDVPADMRFITDGAWHDIDDLCHESGCEASASNMLQVWDAQ
                     ENASIFECSTDLDALNRAGVSADCHWHRVPREDCEAGTCVFVGQSIEKGTFFSGTIRI
                     TAPFDPSKLAISWTDCDGWRLITGVEYDGEEVEGGDGYSTTGKGMEFHVHQVGQADEE
                     PDYDHPEANFDDGYSMSGAGTNWIPADTKPDQTGEYDVLIDAPWPNGGPGRAEWTGRT
                     WKSDGKKVKITQWAKHDDPYNIGVLEGEEMWASEAIDTAAEVQRWEGHPLTPWWPVTD
                     PPAREGRYQVMLGTWPFPSFAEYSRKKGWTEHGEKINNVVSWRGLCEPAE*"
     gene            9281..9844
                     /locus_tag="BML_08042016_6_5m_scaffold_14_prodigal-single_
                     25"
     CDS             9281..9844
                     /product="Alkyl hydroperoxide reductase subunit C {ECO
                     :0000313|EMBL:EWS64817.1}; EC=1.11.1.15
                     {ECO:0000313|EMBL:EWS64817.1};;  TaxID=1437444
                     species="Bacteria; Proteobacteria; Betaproteobacteria;
                     Burkholderiales; Comamonadaceae; Hydrogenophaga.;"
                     source="Hydrogenophaga sp. T4.;""
                     /codon_start=1
                     /transl_table=11
                     /translation="MSIINTAVPAFKTQAFHNGKFVDITDNDFRGKWSVVIFMPAAFT
                     FNCPTEVEDAADNYEAFKAAGAEVYIVTTDTHFSHKVWHETSPAVGKAQFPLVGDPTH
                     TLTRAFGVHIEEEGLALRGTFVINPEGVVKTAEVHSNEIARDVSETLRKLKAAQYTAA
                     NPGQVCPAKWKEGSATIAPSLDLVGKI*"
                     /db_xref="W7X5K7_9BURK"
                     /db_xref="gwf1_scaffold_16_369"
                     /db_xref="psu:Psesu_2385"
                     /db_xref="K03386"
                     /db_xref="1.11.1.15"
     gene            9855..11369
                     /locus_tag="BML_08042016_6_5m_scaffold_14_prodigal-single_
                     26"
     CDS             9855..11369
                     /product="NADH dehydrogenase n=1 Tax=Paenibacillus elgii
                     RepID=UPI000248DA83"
                     /codon_start=1
                     /transl_table=11
                     /translation="MALDSAIRAQLEQYLALMENNITVRVSAAGSDVVSQEMRGLLGE
                     ITEIQPRIRLESAELPRTPSFQIGNRITFAGVPMGHEFTSLVMALLQVSGRRPKVDDK
                     VIDQIKNIRGEYEFTTYISLSCHNCPDVVQALNIMSVLNPGIRHTMVDGSVFKSEVES
                     KNIMAVPYVELNGEAFGSGRMTVEEILAKMGSQADVSDIDGREYDVLVVGGGPAGASA
                     AVYAARKGIRTAIVAERFGGQVMDTMGIENLIGTKYTEGPKLVASLEEHVREYPVDIM
                     NLQRAKSIVKKDMIEVELESGAKLKSKTVIIATGARWRNLGVPGEAEFKNRGVAYCPH
                     CDGPLFKGRHVAVIGGGNSGVEAAIDLAGIVGHVTVFEFMPDLKADAVLQKRLRGLTN
                     VTVHTNVQITEITGAERVTGIKYIERDTGTKQHLALEGVFVQIGLVPNTDWLEGSVDR
                     TRYGEVIIDGHGSTTMEGVFAAGDCTNVPYKQIIISMGAGATAALGAFDYMIRN*"
                     /db_xref="UniRef100_UPI000248DA83"
                     /db_xref="gst:HW35_06200"
                     /db_xref="A0A077J5M9_9BACI"
                     /db_xref="UPI000248DA83"
     gene            complement(11666..11935)
                     /locus_tag="BML_08042016_6_5m_scaffold_14_prodigal-single_
                     27"
     CDS             complement(11666..11935)
                     /product="hypothetical protein"
                     /codon_start=1
                     /transl_table=11
                     /translation="MVIRAGATLQCASIWCPLLGRILHSVVKERFNYYTHIVAKWIFL
                     VNSAQNSRLVCTNHMTGSYPAPESYWSSYRLDCHVSGPPVYFFKC*"
     gene            12801..12887
                     /locus_tag="BML_08042016_6_5m_scaffold_14_prodigal-single_
                     trna_2"
     tRNA            12801..12887
                     /product="Tyr"
     gene            12894..12968
                     /locus_tag="BML_08042016_6_5m_scaffold_14_prodigal-single_
                     trna_3"
     tRNA            12894..12968
                     /product="Asp"
     gene            12977..13071
                     /locus_tag="BML_08042016_6_5m_scaffold_14_prodigal-single_
                     trna_4"
     tRNA            12977..13071
                     /product="Ile"
     gene            13182..13454
                     /locus_tag="BML_08042016_6_5m_scaffold_14_prodigal-single_
                     28"
     CDS             13182..13454
                     /product="hypothetical protein"
                     /codon_start=1
                     /transl_table=11
                     /translation="MVPTKKTLMTWATETDLIANIPEFQEEKRQKIAEMIAMGQTNEP
                     NGIYLSPTVYQREWSDEAAALEWKAWLEDAKLRWNLGLISIAVEDI*"
     gene            13602..13677
                     /locus_tag="BML_08042016_6_5m_scaffold_14_prodigal-single_
                     trna_5"
     tRNA            13602..13677
                     /product="Pseudo"
     gene            13742..13945
                     /locus_tag="BML_08042016_6_5m_scaffold_14_prodigal-single_
                     29"
     CDS             13742..13945
                     /product="hypothetical protein"
                     /codon_start=1
                     /transl_table=11
                     /translation="MFIELTNESSDQVKGKKILINTNIIDAIYEGLDENGKSATFIFS
                     HAIGQTWRVKETVAEVAGLINEK*"
     gene            13952..14025
                     /locus_tag="BML_08042016_6_5m_scaffold_14_prodigal-single_
                     trna_6"
     tRNA            13952..14025
                     /product="Thr"
     gene            complement(14034..14846)
                     /locus_tag="BML_08042016_6_5m_scaffold_14_prodigal-single_
                     30"
     CDS             complement(14034..14846)
                     /product="hypothetical protein"
                     /codon_start=1
                     /transl_table=11
                     /translation="MKTSTCQVCNKLFNVGPGSLGKFCSRSCTAKYGNSLRVPKLKKP
                     DRNCIECNVSIFSPNKFCTNSCAAKFNNRLRPAGHPSRVSPNSNRGKNVRIKKEYCKI
                     SWCRICGSLIKNSGRSTCSERCLHLSWQDGGKKSASKRIRRSRDEITLFELCKSHYVS
                     VRHNESLVNGWDADIIIDDTKTAILWNGPWHYQEMPGLKKHSLSQVQTRDKIKIDQLS
                     LAGWNVMIFEDRHYTPEIAFQSILKQGPESNRRSLGYEPNEIPTSPPCVRID*"
     gene            14048..14120
                     /locus_tag="BML_08042016_6_5m_scaffold_14_prodigal-single_
                     trna_7"
     tRNA            14048..14120
                     /product="Met"
     gene            15026..15700
                     /locus_tag="BML_08042016_6_5m_scaffold_14_prodigal-single_
                     31"
     CDS             15026..15700
                     /product="hypothetical protein"
                     /codon_start=1
                     /transl_table=11
                     /translation="MHREAASVATSPSNWREGSETPTVYQSCEYGRVARLQAATLSTA
                     VRVRLLTPDKYPYACFAIFFFNINRFTRDCCGVERPCYWRLGGQHLPDRPGVGDHTTT
                     ARGHHVLEPGMAQLWIHSQLLIMPIDITRTKTIIDVLRSFNSSQWAVIIFLVLGGIWA
                     VWKVETRYAKIIEIEQRFQQSQQQLDSAHFLSLEIFGLLPESQRRQIMEKLELARQNK
                     NKSLAQ*"
     gene            15108..15181
                     /locus_tag="BML_08042016_6_5m_scaffold_14_prodigal-single_
                     trna_8"
     tRNA            15108..15181
                     /product="Cys"
     gene            15801..15875
                     /locus_tag="BML_08042016_6_5m_scaffold_14_prodigal-single_
                     trna_9"
     tRNA            15801..15875
                     /product="Pseudo"
     gene            15877..15950
                     /locus_tag="BML_08042016_6_5m_scaffold_14_prodigal-single_
                     trna_10"
     tRNA            15877..15950
                     /product="Met"
     gene            15954..16027
                     /locus_tag="BML_08042016_6_5m_scaffold_14_prodigal-single_
                     trna_11"
     tRNA            15954..16027
                     /product="Thr"
     gene            16033..16125
                     /locus_tag="BML_08042016_6_5m_scaffold_14_prodigal-single_
                     trna_12"
     tRNA            16033..16125
                     /product="Ser"
     gene            complement(16131..16448)
                     /locus_tag="BML_08042016_6_5m_scaffold_14_prodigal-single_
                     32"
     CDS             complement(16131..16448)
                     /product="hypothetical protein"
                     /codon_start=1
                     /transl_table=11
                     /translation="MKTTAIALLATVLFSSTSQARESNFFNSDKPVICGKFSVIIEVL
                     MGDKFREVPVWLGADAQDGSSYSLFINDKTKTWTFVQYRSDTACVLGTGRDSLNLVIP
                     ATI*"
     gene            16491..16582
                     /locus_tag="BML_08042016_6_5m_scaffold_14_prodigal-single_
                     trna_13"
     tRNA            16491..16582
                     /product="Ser"
     gene            16587..16663
                     /locus_tag="BML_08042016_6_5m_scaffold_14_prodigal-single_
                     trna_14"
     tRNA            16587..16663
                     /product="Arg"
     gene            16694..17164
                     /locus_tag="BML_08042016_6_5m_scaffold_14_prodigal-single_
                     33"
     CDS             16694..17164
                     /product="Uncharacterized protein n=1 Tax=Hydrogenivirga
                     sp. 128-5-R1-1 RepID=A8UUC9_9AQUI"
                     /codon_start=1
                     /transl_table=11
                     /translation="MPRIDVAEVAEFIAGQGPNTRIYLGADSERFKERRVWWAEYTTV
                     VVVHINGNNGCRIFGEIDRERDYDQRADRPSMRLMNEVYRVSELFQRLAPVLVDRPVE
                     VHLDINPDELHGSSCVVSQAIGYIRGTCNVMPMVKPFAFAASYAADRLRSLKAA*"
                     /db_xref="UniRef100_A8UUC9"
                     /db_xref="A0A0D6EWJ7_9PROT"
                     /db_xref="tal:Thal_0971"
                     /db_xref="A8UUC9_9AQUI"
     gene            17165..17239
                     /locus_tag="BML_08042016_6_5m_scaffold_14_prodigal-single_
                     trna_15"
     tRNA            17165..17239
                     /product="Gly"
     gene            17307..17377
                     /locus_tag="BML_08042016_6_5m_scaffold_14_prodigal-single_
                     trna_16"
     tRNA            17307..17377
                     /product="Gly"
     gene            17388..17463
                     /locus_tag="BML_08042016_6_5m_scaffold_14_prodigal-single_
                     trna_17"
     tRNA            17388..17463
                     /product="Arg"
     gene            17476..17551
                     /locus_tag="BML_08042016_6_5m_scaffold_14_prodigal-single_
                     trna_18"
     tRNA            17476..17551
                     /product="Ala"
     gene            17599..17675
                     /locus_tag="BML_08042016_6_5m_scaffold_14_prodigal-single_
                     trna_19"
     tRNA            17599..17675
                     /product="Gln"
     gene            17728..17803
                     /locus_tag="BML_08042016_6_5m_scaffold_14_prodigal-single_
                     trna_20"
     tRNA            17728..17803
                     /product="Lys"
     gene            17901..17979
                     /locus_tag="BML_08042016_6_5m_scaffold_14_prodigal-single_
                     trna_21"
     tRNA            17901..17979
                     /product="Pro"
     gene            18036..18110
                     /locus_tag="BML_08042016_6_5m_scaffold_14_prodigal-single_
                     trna_22"
     tRNA            18036..18110
                     /product="Arg"
     gene            18112..18186
                     /locus_tag="BML_08042016_6_5m_scaffold_14_prodigal-single_
                     trna_23"
     tRNA            18112..18186
                     /product="Arg"
     gene            18190..18262
                     /locus_tag="BML_08042016_6_5m_scaffold_14_prodigal-single_
                     trna_24"
     tRNA            18190..18262
                     /product="His"
     gene            18270..18344
                     /locus_tag="BML_08042016_6_5m_scaffold_14_prodigal-single_
                     trna_25"
     tRNA            18270..18344
                     /product="Val"
     gene            18552..18628
                     /locus_tag="BML_08042016_6_5m_scaffold_14_prodigal-single_
                     trna_26"
     tRNA            18552..18628
                     /product="Leu"
     gene            18641..18717
                     /locus_tag="BML_08042016_6_5m_scaffold_14_prodigal-single_
                     trna_27"
     tRNA            18641..18717
                     /product="Leu"
     gene            18719..18796
                     /locus_tag="BML_08042016_6_5m_scaffold_14_prodigal-single_
                     trna_28"
     tRNA            18719..18796
                     /product="Leu"
     gene            18879..19115
                     /locus_tag="BML_08042016_6_5m_scaffold_14_prodigal-single_
                     34"
                     /gene="rpoZ"
     CDS             18879..19115
                     /gene="rpoZ"
                     /product="rpoZ; DNA-directed RNA polymerase subunit omega 
                     (EC:2.7.7.6)"
                     /codon_start=1
                     /transl_table=11
                     /translation="MARITSEEASKAVGSKYDLILIASRRVRELRNGHAPLITDPHRS
                     EIVTALREIEQGQVGREYLLKNPNIEREHKRKPR*"
                     /db_xref="ilo:IL2381"
                     /db_xref="RPOZ_IDILO"
                     /db_xref="UniRef100_Q5QYI0"
                     /db_xref="2.7.7.6"
     gene            19115..19282
                     /locus_tag="BML_08042016_6_5m_scaffold_14_prodigal-single_
                     35"
     CDS             19115..19282
                     /product="hypothetical protein"
                     /codon_start=1
                     /transl_table=11
                     /translation="MLTPNANYKMSRATKTMLARNWSNKNIGAIRRAAVQGELYGRQV
                     IKGRKDRTGDV*"
     gene            19291..20508
                     /locus_tag="BML_08042016_6_5m_scaffold_14_prodigal-single_
                     36"
     CDS             19291..20508
                     /product="hypothetical protein"
                     /codon_start=1
                     /transl_table=11
                     /translation="MLKKNVYLIYPAGYSGSYLKWALEISDRDIRPTMPLDPLNRSNN
                     NQFGGVGTAHCFTKIPTHQGFRSHFNWMIYNRPSAPNIYLINPGRGRKSDQTGTYHCN
                     IADLLLQDPTGIIINIHDNNDRSIASYGRINCVTKWPTFISSTEYMTAADKTTSVFHE
                     EFNPFDCQHDIKFRNLIARRDYLGSNGILNQALVRESIDQWLRWYTARNLYQSHEVNE
                     RTYPTSIDYSRLFEISCLDIATGKFPELLQDILDQSGISDHHDRGDYVREFHENYIRA
                     QPNLQWFTSLEYWRSTGKLDGYLQSHSIIEAELIREMFWNLNIREIDIKRNDVWRGFY
                     CNIKDPSWPDCEYEHDFYRLSPGIQEEILQEFKYTPDIPWANVSLLDSPWENMSLSAI
                     NDLYQSIKYPSIG*"
     gene            20550..21464
                     /locus_tag="BML_08042016_6_5m_scaffold_14_prodigal-single_
                     37"
     CDS             20550..21464
                     /product="TRAP dicarboxylate family transporter subunit
                     DctP n=1 Tax=Brevibacillus borstelensis AK1
                     RepID=M8DE90_9BACL"
                     /codon_start=1
                     /transl_table=11
                     /translation="MKTIIWLIAHEPQHLFLRTAAAFSERVRALTHGEINIEAMTVAE
                     YKEKYDSEFDEQGGLFGYLQKNKIQMSQTQVHRFSMWDLNYRVFDLPFLFRDHDHATK
                     VLEGPIGQIMGERLGRISGMRGLAFTYSGGFRVVGSNEPITGINDLKNKRVRVNMNPV
                     NADFMSSAGAIPNPMSNYGYDEIEEGTLDLAETTYIRFLGKHVLKTNHNMFLTTIVVN
                     DAFWNELGEKYQAAFKQAALESARLERQWSIEDAEEFERNCVKNGVTIYSISDEDREY
                     LRELSQQVYDKWEPQFLPGLIKEIQTLQ*"
                     /db_xref="UniRef100_M8DE90"
                     /db_xref="hhe:HH1868"
                     /db_xref="88370145"
                     /db_xref="M8DE90_9BACL"
     gene            21483..21905
                     /locus_tag="BML_08042016_6_5m_scaffold_14_prodigal-single_
                     38"
     CDS             21483..21905
                     /product="hypothetical protein"
                     /codon_start=1
                     /transl_table=11
                     /translation="MSTNLEIVNFKIGLRAEFDDIPPRYQVVIDDQIISDSVGTLNIG
                     YTEFSHELKPGSHDLKIRFNEVDQQRSCLFIEHVEINGHSFRDYKYWLLSHFELDHPR
                     LVDGVVTDRLTNYVHLGWNGTWVMPFETPLIYWLLRVI*"
     gene            22069..22359
                     /locus_tag="BML_08042016_6_5m_scaffold_14_prodigal-single_
                     39"
     CDS             22069..22359
                     /product="hypothetical protein"
                     /codon_start=1
                     /transl_table=11
                     /translation="MIQGIWAPSGKRPGQTRLCLDLKHNTVGSCMGQRQCFMNSRAIR
                     QGKELGPLAAMLFQDMDRQRYKDYEPEFLAAMFFPICHIYAYYHAEDNHRHH*"
     gene            22331..22762
                     /locus_tag="BML_08042016_6_5m_scaffold_14_prodigal-single_
                     40"
     CDS             22331..22762
                     /product="Uncharacterized protein n=1 Tax=alpha
                     proteobacterium HIMB5 RepID=J9YW08_9PROT"
                     /codon_start=1
                     /transl_table=11
                     /translation="MLKIITDITDPLLTLVKDDPVRPEIPVEFRVTEHRFVAALIDDV
                     TQAMVCVGLKNSVPASVDELSGDCDQPTVAVFYTIWSYVSGSAADLIFSTVEAIREQW
                     PTVTRFVTLSPKTEMAHRFHTRNGASVFRENADTINYEYIL*"
                     /db_xref="UniRef100_J9YW08"
                     /db_xref="apm:HIMB5_00003760"
                     /db_xref="J9YW08_9PROT"
     gene            22796..22960
                     /locus_tag="BML_08042016_6_5m_scaffold_14_prodigal-single_
                     41"
     CDS             22796..22960
                     /product="hypothetical protein"
                     /codon_start=1
                     /transl_table=11
                     /translation="MSKFTDSIRAALAKKQAAQHPDAKTAETGTPGVATKPAKVIANK
                     PQKKVTGRGR*"
     gene            22992..23363
                     /locus_tag="BML_08042016_6_5m_scaffold_14_prodigal-single_
                     42"
     CDS             22992..23363
                     /product="hypothetical protein"
                     /codon_start=1
                     /transl_table=11
                     /translation="MEEFTIDPAYFTEVTDHREWGAYDHIPASELSAEQFMKILKGLD
                     RCSSIASRDHPEFAALRDRLEARGFIETQRQWWNGDRVLRPFRLNGADFEPGEQFPCG
                     LAMRIHLKFKLEDQQKGGYDA*"
     gene            23356..23958
                     /locus_tag="BML_08042016_6_5m_scaffold_14_prodigal-single_
                     43"
     CDS             23356..23958
                     /product="Phosphoesterase n=1 Tax=Synechococcus phage
                     S-CBS4 RepID=H2BCP5_9CAUD"
                     /codon_start=1
                     /transl_table=11
                     /translation="MPSVWLVSDTHFGHAGVCRFTRDDGSKLRPWDDSAEMDEFMVQA
                     WNDRVRPTDKVYHLGDVVINRKSLSIMRRLNGDKVLIRGNHDIFKDEDYRQYFRELRA
                     YHVMNGMVLSHIPVHEASLGRFGVNIHGHLHYQRVKRARGVDAKTGAVLYGTEIDPRY
                     HCVCVEQTDFAPILFEDVIKRIEAEGGQVGFRNGNGPQVD*"
                     /db_xref="UniRef100_H2BCP5"
                     /db_xref="H2BCP5_9CAUD"
                     /db_xref="nel:NELON_00995"
     gene            24161..24331
                     /locus_tag="BML_08042016_6_5m_scaffold_14_prodigal-single_
                     44"
     CDS             24161..24331
                     /product="hypothetical protein"
                     /codon_start=1
                     /transl_table=11
                     /translation="MEKYTERDWQRLVGWGMCPKELLIESPVDGAEPGSIAQRVDEPT
                     ARESTDVISENT*"
     gene            24608..24961
                     /locus_tag="BML_08042016_6_5m_scaffold_14_prodigal-single_
                     45"
     CDS             24608..24961
                     /product="hypothetical protein"
                     /codon_start=1
                     /transl_table=11
                     /translation="LLTLIKLPLPPVPDNLIDVDLRLDNMFWGGQQRKLQKNNTIIDG
                     SNNSRHHLKNNLKFWVQTHIIKDWHSIGYCRDSGPCNGPHLDRSCRFKLIYMIGLMRD
                     PLSDLLILKDKGNDI*"
     gene            24951..25883
                     /locus_tag="BML_08042016_6_5m_scaffold_14_prodigal-single_
                     46"
     CDS             24951..25883
                     /product="Putative exported protein n=2 Tax=Bordetella
                     parapertussis RepID=K0MKS8_BORPB"
                     /codon_start=1
                     /transl_table=11
                     /translation="MIFKKFMALMVSFFMTVPAISKDTLEIIAPFPPGGSNDLFARYI
                     SDALNKNGFSSLVINRPGADGLIGLSSARNAKDNKTLVVASSGAALYAPLMSKHIEID
                     ILNEFRPITMLFKDSMYIVVPAQSKYNTINELAQDLQKNPNSITYASGHAVGFYGCNL
                     FLDKIKAQAIHVPYPGGPAQVLSVAGGHTDFSCAMGVDIHPFIQSNRIKLLAVAGTHR
                     NRNYPDVPTLTEKGISVILESWGVLLAHKNATDGFIDEVNRIISDTIRNDNTSILING
                     RTAPWTTTPGEAHNFLKKQYETMRPMIEKYQYRK*"
                     /db_xref="UniRef100_K0MKS8"
                     /db_xref="bpar:BN117_3136"
                     /db_xref="Q7W5W4_BORPA"
                     /db_xref="K0MKS8_BORPB"
     gene            25880..27034
                     /locus_tag="BML_08042016_6_5m_scaffold_14_prodigal-single_
                     47"
     CDS             25880..27034
                     /product="hypothetical protein"
                     /codon_start=1
                     /transl_table=11
                     /translation="MIGKYVVNNVFYEDKISAILDASKTGADISWAWNCPGYDNLDWT
                     VDDNWSLRSQYRARAQQLRDSYNWLTLSYSGGADSWNVLNSFLSNKIHLDEILCRWPI
                     RATEEKYTPNKHNLSSLNHVSEWDFCIKPDLAWIASAHPEIKITLHDWSNDLMNTYDD
                     SYVLRSRGDLLPGHTNRWDIFTDSERRLLDLGKKSCLIVGSEKPQIAAKGSKIYCYFL
                     DHLANTHTHTNDDLERKTEPFYWTDDMPTITKTQARLIFRALQENPDMVELIQWGSSY
                     SPQRKDIWNQFVKKIIYPEYDHTRFQSNKYTGTIEDFLNPETDKIEDFEWAWLMSGKI
                     NNRLSQSWRFHTQSLIDSIGPKYLSYRDQKINGLMNFVSEFYFVGDITQK*"
     gene            27133..27297
                     /locus_tag="BML_08042016_6_5m_scaffold_14_prodigal-single_
                     48"
     CDS             27133..27297
                     /product="hypothetical protein"
                     /codon_start=1
                     /transl_table=11
                     /translation="MATIYVTYTVYRPNSGEVITEATREPIEAGGSYQAEQVLKARYS
                     GLEVVIRSTS*"
     gene            27368..27670
                     /locus_tag="BML_08042016_6_5m_scaffold_14_prodigal-single_
                     49"
     CDS             27368..27670
                     /product="hypothetical protein"
                     /codon_start=1
                     /transl_table=11
                     /translation="MGIVTNHRSPTINALNAYVVHKNRLRAIFKDRPLDLNSPQDRQS
                     IARSIDAELSPENLTCDGALTRGQVQSRYRHLTAVARDLRELDPTIEFYEFDPVDQ*"
     gene            27727..28818
                     /locus_tag="BML_08042016_6_5m_scaffold_14_prodigal-single_
                     50"
     CDS             27727..28818
                     /product="ATPase n=1 Tax=Sulfurimonas sp. AST-10 RepID
                     =T0JFL4_9HELI"
                     /codon_start=1
                     /transl_table=11
                     /translation="MSHETRTVTAIGARKAVKKCFAKKRPMFLWGPPGIGKSEVVADI
                     TQEMGGFMIDLRLGQMDPTDIRGIPFYNKDLNKMDWAAPIDLPDEELASQYPVVVLFM
                     DEMNSAAPAVQAAAYQLVLNRRIGKYRLPDNVVMIAAGNRESDKGVTYRMPTPLANRF
                     VHVEMRPDFTTWQEWAVKNQIHKDVVGYLSFAKQDLYDFDAKSSSRAFATPRSWVFVS
                     ELLEDEDLDDTSATDLIAGTVGEGLAVKFQAHRKIAGRLPKPEEVLSGKVTDLQVKEV
                     SAMYSLVISLCYELKNGLEEKRISDKEFHAQADNFFAYMMKNFETELVVMGARIALTT
                     YNLPFQPTKLKNFDEFHQRYGKYILQANS*"
                     /db_xref="UniRef100_T0JFL4"
                     /db_xref="A0A0F9JSQ9_9ZZZZ"
                     /db_xref="ant:Arnit_3079"
                     /db_xref="T0JFL4_9HELI"
     gene            28864..29112
                     /locus_tag="BML_08042016_6_5m_scaffold_14_prodigal-single_
                     51"
     CDS             28864..29112
                     /product="hypothetical protein"
                     /codon_start=1
                     /transl_table=11
                     /translation="MSDPALPITRVRIEFRPYSHREAQQLLQRVYRDFGMPGLDKNSR
                     RWDFETAQTGDDETNIWIIDFIFKDPYDATMFGLKYSR*"
     gene            29109..29486
                     /locus_tag="BML_08042016_6_5m_scaffold_14_prodigal-single_
                     52"
     CDS             29109..29486
                     /product="hypothetical protein"
                     /codon_start=1
                     /transl_table=11
                     /translation="MKYEIIRLDGRYTYRDLFEYCIKFSNRMAVDQGPLQFNDALKWF
                     FDTYGWSAEIRDYSKMQKWTVQTTQWMGNLRKLQASGILEEPPDHCNAHWSWTNGYDD
                     LRIYVKSGAELAFFQLRFPVDQK*"
     gene            29526..30809
                     /locus_tag="BML_08042016_6_5m_scaffold_14_prodigal-single_
                     53"
     CDS             29526..30809
                     /product="Putative HNH endonuclease n=1 Tax=Escherichia
                     phage PBECO 4 RepID=L7TIF8_9VIRU"
                     /codon_start=1
                     /transl_table=11
                     /translation="MSTATATDTQNKDDAKRFANLIGPMDPKLDREVREMLVTARVGM
                     LLRASFFGNLATRLKLINADEWCATAATDGRNFYYNTRFIKMLKPKEIEFLFGHEVLH
                     CVYDHFGRRGERDPKLWNVANDYAVNGDLKKHRVGEFITSVPCLYDSKFDGKSSEEIY
                     DHLYENAEKISIDDLIDRLLDDHMDGDDGDGSEGDQEGKGKGRPRLSKEEREKIKDEI
                     KEAMLSAAQTCDASNLPAGVKRMIQNLTEPKMNWRELLRMQLESTIKSDYTWLRSSRK
                     GWHVDAVMPGMKTTDAIDIAVAIDTSGSISDKQARDFLTEIKGIMEAFDSYKIHVFTF
                     DTECYNPQIYTSDNLEDIGEYDIKGGGGTSFEAIFDFMKAQEIEPKKLVVFTDGYPFG
                     SWGDENYCDTVWIIHGNKNPDPPFGTWAEYTEHND*"
                     /db_xref="UniRef100_L7TIF8"
                     /db_xref="A0A0F9MNR7_9ZZZZ"
                     /db_xref="tmb:Thimo_1748"
                     /db_xref="L7TIF8_9VIRU"
     gene            30846..31115
                     /locus_tag="BML_08042016_6_5m_scaffold_14_prodigal-single_
                     54"
     CDS             30846..31115
                     /product="hypothetical protein"
                     /codon_start=1
                     /transl_table=11
                     /translation="LSGFFYGVNIYMENQTVQQLTIADLNTIKSVVETACTRGAFRAN
                     EMKAVGEIYDKLAGFLDLVVKQAEAQAQSSATAENGATQEEGEFK*"
     gene            31112..31792
                     /locus_tag="BML_08042016_6_5m_scaffold_14_prodigal-single_
                     55"
     CDS             31112..31792
                     /product="hypothetical protein"
                     /codon_start=1
                     /transl_table=11
                     /translation="MIKHIGKQGDRKVAIVFREVPGEEHMALVIYPDVLPVQMHDSIM
                     RVIESPEGQAAENLGDALFRSLFPDGRPMLQTLHSEGMIKKVQSKQVTVTPTATSHVN
                     LEEMNNIIRKMKLGEDAIREMADLDKNRGMTGKVRQKDDFGREVGGPAGGRGAQVAGS
                     DAARALDDASIAGDLQKQAARMAAEAKSLLAESDRLMKEAASLSGAKPETKAKSGRPK
                     KVKAADAA*"
     gene            31782..32084
                     /locus_tag="BML_08042016_6_5m_scaffold_14_prodigal-single_
                     56"
     CDS             31782..32084
                     /product="hypothetical protein"
                     /codon_start=1
                     /transl_table=11
                     /translation="MLLDHDFLNRWEQIVNDVEKDHCPITCVKKVVFKTRDRKQKSIN
                     LRQLRKQGFDDDTIEAAVTNFINENEELIASMELVLDVEAVAGLVQPETDRLLKDM*"
     gene            32084..32773
                     /locus_tag="BML_08042016_6_5m_scaffold_14_prodigal-single_
                     57"
                     /gene="thyX"
     CDS             32084..32773
                     /gene="thyX"
                     /product="thyX; thymidylate synthase, flavin-dependent (EC
                     :2.1.1.148)"
                     /codon_start=1
                     /transl_table=11
                     /translation="MQVRLVNYSQPTDEFRELGIDNAQELIAFCARVSNPANQLNTET
                     SDKLIRYLIKHQHWSPLEMVSACCEITTTRDIARQILRHRSFSFQEFSQRYADPTKDL
                     NFVIREARLQDHTNRQNSREIDLEDDAHRQIAYQWENIQRDLIEKAQNAYTWAIAKGI
                     AKEQARAVLPEGMIESRLYMNGTLRSWVHFIELRSGNGTQKEHREVSRACAEVIAKIF
                     PMSNEFVASDE*"
                     /db_xref="mcs:DR90_1124"
                     /db_xref="UniRef100_UPI00037D0518"
                     /db_xref="F2Y0N9_9PHYC"
                     /db_xref="UPI00037D0518"
                     /db_xref="2.1.1.148"
                     /db_xref="2.1.1.14"
     gene            32792..33022
                     /locus_tag="BML_08042016_6_5m_scaffold_14_prodigal-single_
                     58"
     CDS             32792..33022
                     /product="hypothetical protein"
                     /codon_start=1
                     /transl_table=11
                     /translation="MRVTFHEFTMSDVDDVDIYVAEPIYNWQQTDKGRWVMANATDIK
                     YFTSADPDTFGYRVVIRGDLEEKSLTEYLLRW*"
     gene            33016..33993
                     /locus_tag="BML_08042016_6_5m_scaffold_14_prodigal-single_
                     59"
     CDS             33016..33993
                     /product="putative dTDP-glucose 4,6-dehydratase (EC:4.2.1
                     .46)"
                     /codon_start=1
                     /transl_table=11
                     /translation="MVKTILITGGLGLIGHNVAMKLEELGHNIVIVDNRTNYGMIPQD
                     ELDYLIQERQRKIATRRIYPYDIVNPVAMRDTIKMYDPEIIIHLASFPRQKVVNKDPC
                     WGSRIMSEGLLNLLERSVSSNVKKFVYISSSMVYGDFDDQVTEDAPCHPQGQYGIMKL
                     AGEWLVKDYSRKYDIDHVIIRPSAVYGPLDVEDRVISKFLLTAMRGGDIKVNGANETL
                     DFTYVEDAADGIVSAALRDQANNKTYNITKSHSKTLLEAAELAIKIVGRGSIEVRGRD
                     LDFPSRGALNIDAARQDLGFNPQVDIEEGFQRYYAWLKDSVYWSTKTVS*"
                     /db_xref="magq:MGMAQ_1150"
                     /db_xref="GW2011_AR15_1_611"
                     /db_xref="88278411"
                     /db_xref="4.2.1.46"
     gene            33944..35050
                     /locus_tag="BML_08042016_6_5m_scaffold_14_prodigal-single_
                     60"
     CDS             33944..35050
                     /product="glutamine--scyllo-inositol transaminase (EC:2.6
                     .1.50)"
                     /codon_start=1
                     /transl_table=11
                     /translation="MLGLKIQFTGLQKQYHNLREEILSATDEVLRSGHLMNGNFTHEF
                     ENWLAARNHVKYAVCVHSGTQALECLAEYYVHKSAIDHPTVLIPSFTYSATANAFIRA
                     GWDIHFIDTDAHGLFDSRRVPEGLDFSAVILVGLYGASITHLGDIRTWQKWTLGDKII
                     IEDAAQHWLASDGVRIGNAAAISFDPMKNLPCYGNGGAIVTNDSNLFHFARSWRDNGK
                     SDHQDAGTNSRMSELDCAHMMVKTRHIDQWQNRRAKISQYWRDRFRGSAMRCLTDQDN
                     YHDHCHHKFVIDLDNRDHLQQDLIRRNIETRVHYAQPLHEIGLFRQFSGPDILSNASA
                     LGRRVLSLPIYPELTDLQVEYLADQVLDSVSSPG*"
                     /db_xref="gmc:GY4MC1_0352"
                     /db_xref="gwc1_scaffold_515_22"
                     /db_xref="86349893"
                     /db_xref="2.6.1.50"
     gene            complement(35017..36573)
                     /locus_tag="BML_08042016_6_5m_scaffold_14_prodigal-single_
                     61"
     CDS             complement(35017..36573)
                     /product="hypothetical protein"
                     /codon_start=1
                     /transl_table=11
                     /translation="MPADSISHAQSLSRTRYFWIVNYLVDYTGFDFLWEPPPWQAQQA
                     HVWPSQHQENSGTWLIPRSGYQDVNRDHAPVRRAGSVPRLHIKHRAASPDHGDVNTRY
                     ISDYLGTLRRVLSKVDWEYCWVTSDVCEYAEFDFTWHPSEWQLDMLHVFPSNEQKFGD
                     TFYVHVPSFLEKSHDLKLLEWFDTLHFVDDRPVVRPAPPTVFYDTDSVVPAVWSQDFQ
                     DPVIQFARHRAVDPVPTVNFWRQEVKSVIPLRLGAESILIPRETKNFVKSQIYDYPVI
                     DRSGNLLPGKPLDIIFISNGESIADHNWNLLMREKDPRNVLYRLDGVSGRVAAYQAAA
                     ELSQTDWFFAVFAKLRTNKDFNWAWQPDRMQEAKHYIFHAINPINELVYGHQAVIAYN
                     KRLVLENPGAGLDFTLDQPHEVVPVISGVAYYHTDPWTCWRTAFREALKLRHSLPDVE
                     NEYRLRQWLIPNNDDDLVRWSHIGAQDAMKYYDEVGGGFAALKKSYDWQWLASYATML
                     HPGLLTESKT*"
     gene            36623..37735
                     /locus_tag="BML_08042016_6_5m_scaffold_14_prodigal-single_
                     62"
     CDS             36623..37735
                     /product="hypothetical protein"
                     /codon_start=1
                     /transl_table=11
                     /translation="MIRIDEIYHNTIWSYVRKNIPSTRLFFCDPPGTSSPEHLFNFGD
                     SVTDSNYILLHDQEPIHLDIHQPLFDDTIRRNKDLNFDDGPKHRAVITSEWNSEFADQ
                     VCSQYDWRHYYYFYHGWAAIDWYRGYHRTWLMPAAEDRRIEKSFISPNRIIGGQRDHR
                     VLLLYHLFRAGINNAWISCPQTCPYENVPIEQIVKKFQDRYPDITSVFQAESLPLQFP
                     GEHDHPMHSCWLSLFDQCAETLAYVVTETVFFGRRNHLTEKTFKPICQQMPFVMASTA
                     GSLEYLRRYGFRTFGDIWDESYDEETDDFVRLEKIGSLLKDLDSMTSKELNELYQAAM
                     PAVRHNHEHFYGGGFEQILWAELTTMLDAMRRDFND*"
     gene            37728..38891
                     /locus_tag="BML_08042016_6_5m_scaffold_14_prodigal-single_
                     63"
     CDS             37728..38891
                     /product="Uncharacterized protein n=1 Tax=Methylobacterium
                     radiotolerans (strain ATCC 27329 / DSM 1819 / JCM 2831)
                     RepID=B1LWG9_METRJ"
                     /codon_start=1
                     /transl_table=11
                     /translation="MIDFCYDSLGAHGIGYPNLAQPGLGPTEFDDTYPRSIAFRPNMY
                     FWLADIPWRVHLVDAAPRGSWYPVALGWHDFDCDYFSLMSPSVLKRIRGCEIRVLFYY
                     HEGDNPERIQYRLDSLCVQHDLPLTYLFVSANTAADQYPRTCYFPDHELFFKYVNRRQ
                     DFPAITDHQRSYKFTALNRTHKWWRATVMTDLHRHRLLENSLWSYNTDCTIDDQEEDN
                     PITVRSDPEWYADMQKFIAQGPYFCDGPAEVEHNDHRRVNTDLYTDSYCHLVIETLFD
                     VDQSGGAFLTEKTYKCIKFGQPFVVIGAVNSLQALRDAGYRVFDHAIDNSYDIIKDNT
                     QRWLAARETIRKIGSRNMHEWYLSCLDDLRHNQEVYRRNMQPSLIELVKRLRS*"
                     /db_xref="UniRef100_B1LWG9"
                     /db_xref="mrd:Mrad2831_0660"
                     /db_xref="B1LWG9_METRJ"
     gene            complement(38888..40309)
                     /locus_tag="BML_08042016_6_5m_scaffold_14_prodigal-single_
                     64"
     CDS             complement(38888..40309)
                     /product="nodulation protein (EC:2.1.3.-)"
                     /codon_start=1
                     /transl_table=11
                     /translation="MKHILGVSAGFHDAAVSVVREDGEIMFAGHSERYSKIKNDPALH
                     PALLEECCEWDYDVVAYYERPWMHNIQQWYSGQREYGPWTISGVLKKHLGPWYQHPAH
                     REVNFPHHLCHAAAGFQTSSFDEAAVVVQAKYKKLWVQRYPHSIGLFYSAITRAVGLR
                     PMEEEYITMGMAAYGSDFGAAYLMDRVVTDQENIRFYKNLHIGFDDDETQSIDNENLA
                     AAAQGVAETLIMNVVRRARKLTGSMNLVYMGGVALNCVANRRLGQIFDHIWIMPNPGD
                     AGSSLGAAALALGKKLNWRDAFLGHDIPGPYPIRPVLDELIANKIVGVASGRAEWGPR
                     ALGNRSLLADPRGLQIKDRVNEIKRRQKFRPFAPVILEELVHDYFLMPIGWNDCRYMQ
                     SVAVCREPAHYPAICHVDGTSRVQTVPRDGSGIRQLLEQWYLLTGCPILLNTSLNIRG
                     EPMVNDRTDADRFEQLYGVRVCS*"
                     /db_xref="cfu:CFU_3309"
                     /db_xref="G0AAB9_COLFT"
                     /db_xref="UniRef100_G0AAB9"
                     /db_xref="2.1.3.-"
     gene            complement(40306..40407)
                     /locus_tag="BML_08042016_6_5m_scaffold_14_prodigal-single_
                     65"
     CDS             complement(40306..40407)
                     /product="hypothetical protein"
                     /codon_start=1
                     /transl_table=11
                     /translation="MKWVKNIISRIRLEIRYRKKLKELRKRDPFIYK*"
     gene            complement(40409..41461)
                     /locus_tag="BML_08042016_6_5m_scaffold_14_prodigal-single_
                     66"
     CDS             complement(40409..41461)
                     /product="hypothetical protein"
                     /codon_start=1
                     /transl_table=11
                     /translation="MEYIDRIEIDLGQPEDLITIYIDVWDNNLSRKWLAALNHLIAND
                     YHLEKNYCFMGFADGERNGTMILDSVNNSIRAINDADLGYTINDHFSMANCIEDESRK
                     LNHNRLNNLHRYFEDLQGVSGHMSEYFDRADSTVRWHIRQLNLLCHEFESWALSYRKQ
                     IQAPEWQRPSQLMCWLNAPRFSLDKQDYELFGIDTINRSLGGVYVGVNKAVGKHHWEV
                     FCDEGRDSRVGELTTTSMRSQTEAAGDFDIEWANDPSEREWQRKQLTEFRAWLIANGF
                     DPEDKSLTIGHPQVGQVYLDRSFGSNDYQQIWSQLTKHLNVHAIRTSDAQAIYKYHWR
                     DPDYANQQIARIQQGN*"
     gene            complement(41448..42743)
                     /locus_tag="BML_08042016_6_5m_scaffold_14_prodigal-single_
                     67"
     CDS             complement(41448..42743)
                     /product="Uncharacterized protein n=1 Tax=Bdellovibrio
                     exovorus JSS RepID=M4VB05_9DELT"
                     /codon_start=1
                     /transl_table=11
                     /translation="MLDKPNSLCLAPWTHTYLSPQTERRMCCASREPAQNFEQYIDTK
                     SGTGKYIPITLEEHWNSEHMKSVRRRMMAGETLPECEVCNDKLLNTSVYRDYFWHLFN
                     DKYETLMANTLPDGHTTSKPISWDYRFSNLCNFKCRMCGDMLSSAWESEQRQHDMINW
                     ADPKNNWMHTEVREEISKFQDTQIESEFAEAVEQHRVEEIYWVGGEPLMYEQHWRYMK
                     RIIELGDGPRVYARYNTNLSRVRYRSMDLYGDILRNIRDWQICASLDGTGRTGEYIRT
                     GLRYSEWIENFQRGLEIQRHPRQMRIDFTLTLPGLFEVIDIQNLAKNLGVDILAKVVF
                     SFSPDIIMSPLALPRDLLDKKVNDLVTDLPEGALKDVLLQLKQRPTFQEQWPDQWAAG
                     LAKGKARILKLERIRQDTYTMSDILSQDAEIYRWWNGIH*"
                     /db_xref="UniRef100_M4VB05"
                     /db_xref="bex:A11Q_2346"
                     /db_xref="M4VB05_9DELT"
     gene            complement(42733..43944)
                     /locus_tag="BML_08042016_6_5m_scaffold_14_prodigal-single_
                     68"
     CDS             complement(42733..43944)
                     /product="Uncharacterized protein n=1 Tax=Bdellovibrio
                     exovorus JSS RepID=M4VBI1_9DELT"
                     /codon_start=1
                     /transl_table=11
                     /translation="MIIPHDKFCVLPWVSIEASPIGTVRPCCLADDEVVDDQGTKVVL
                     GRIPFAEIRDTAHMKKLRQQFLDGKQPKTCRRCWTEEDAGRTSKRMHTLDRLKGMLND
                     SKWTTDAKPLMFLDLKLGNICNLKCRICGSWSSSSYAAEEITHDDNIMERKESFHYIM
                     MKLGRWPRENKEFWSELESSMSDIRYIEFTGGEPFMIQEHFDLLETLVLRGHAANIEI
                     HYNTNGTIYPHNAEDIWRHFKHVEIAFSIDDVGPRFEYQRSGASWLDVNGHIEMFREM
                     RARNKNISLQVCSTVNVLNILYLDELASWIDQQSFDFVYWNMLHDSPEFCIANLPDDA
                     KQKIVERLNSRVFSVRHRGEIDKIIQFMTNRTGNDGQALRQKIQQIDRRREQDLSTIE
                     PEFAELIGYAR*"
                     /db_xref="UniRef100_M4VBI1"
                     /db_xref="bex:A11Q_2347"
                     /db_xref="M4VBI1_9DELT"
     gene            complement(43925..45223)
                     /locus_tag="BML_08042016_6_5m_scaffold_14_prodigal-single_
                     69"
     CDS             complement(43925..45223)
                     /product="Uncharacterized protein n=1 Tax=planctomycete
                     KSU-1 RepID=I3IRK9_9PLAN"
                     /codon_start=1
                     /transl_table=11
                     /translation="MTQYQYNSADLVQPTKLTEREEFLLKESRTFCIYPWIHLHAYPT
                     GEAYPCCHAEMKYPIGNCRNNTLKELANSPAQRQLRLDMLSETPNPTCTRCYEQEESG
                     FFSGRKSANKHHGHHIREIYATNSDGSIDSFAMTYWDIRFSNLCNLSCRSCGHIFSSS
                     WYQDQVRLAGEDWAKKNRPLNIAGRDPHDMWNQLLPHIDYVEQIYFAGGEPLMMDEHY
                     RILEELERRERFDVRLIYNTNFTQVRLKNRYVFDYWKKFKSVSVGASLDAMGPRAEYI
                     RRGTDWFTVEENRRRMMVTCPNVDFYISPTLSIMNAWHLPDFHRDWVSQGLIRARDLN
                     VNILQDPAYYRIDIAPVKYKQRLRIKFEEHIEWLREQDPLQRATVGFESAIKFMMATD
                     NSHLLKTFQDKTTQLDAIRGESLLRSIPELEALYYDHPPR*"
                     /db_xref="UniRef100_I3IRK9"
                     /db_xref="I3IRK9_9PLAN"
                     /db_xref="bex:A11Q_2337"
     gene            complement(45204..46547)
                     /locus_tag="BML_08042016_6_5m_scaffold_14_prodigal-single_
                     70"
     CDS             complement(45204..46547)
                     /product="Uncharacterized protein n=1 Tax=Bdellovibrio
                     exovorus JSS RepID=M4VTP0_9DELT"
                     /codon_start=1
                     /transl_table=11
                     /translation="MDDLEYRQQVLDPISASFCGAKWYNATIWLGSGMTTSCHHPPAH
                     RINLESLEHNPKGLHNTVQKKLDRHMMKAGARPAGCEYCWKIEDMRRDAVSDRVYKSK
                     IYKIEDLTKAADSETHEDFDLRTLEISFDRTCQFACSYCNPAFSTTWANDIRRNGPYT
                     GLISDGRNHFTHAHDSSQLYSFSEHNPYVAAFFQWWESDLHRTLDELRITGGEPLMSG
                     YTWQLIDWFKTNRGRSRTRLAINSNLGMPRDKLFDFIERTRDIENLDIYTSNESTCMQ
                     AEYIRDGLDYDLWTHNVMELLEHDHIRAVHSMCTINALCLDSLPEYLDWLCGLKRYHG
                     RERVSFTLNILRFPSFQSPLILPDDLREHYRQRLITWMLRHTGANYLQEHEINHMQRL
                     IDYLDVVKTPHSEAFELPKLRNDFRQFYQQYDQRRGKDFPQTFPNMVEWYDSIPV*"
                     /db_xref="UniRef100_M4VTP0"
                     /db_xref="bex:A11Q_2348"
                     /db_xref="M4VTP0_9DELT"
     gene            complement(46535..47650)
                     /locus_tag="BML_08042016_6_5m_scaffold_14_prodigal-single_
                     71"
     CDS             complement(46535..47650)
                     /product="Uncharacterized protein {ECO:0000313|EMBL
                     :KJV07507.1};  TaxID=1632867 species="Bacteria;
                     Proteobacteria; Gammaproteobacteria; Methylococcales;
                     Methylococcaceae.;" source="Methylococcaceae bacterium
                     Sn10-6.;""
                     /codon_start=1
                     /transl_table=11
                     /translation="MLTDRKLYIDGTCEIIDLLRPYMTAEFYDFAGEPIDPGSVYIVG
                     RKQLGDNVQLIKDIIAAGTAEIVFGNPHEGSETLMRHLQMWGIDDFARAGRLKIIGGG
                     DMEPCYDYLLFDHFLPKILDYEENLQAIVRGQEIYTKKNKPYKFLFLNGRGRSHRRYM
                     LEKFDQTGLLAQSLWTWLDANLSGSRTFQIWKSDRDLMLESRPVQLLPQRYEAGRYSV
                     NANITQAYAKYELFGGEWGEIYLNADAYIDTYFSVVTETVFEYPYSFRTEKIWKPIAM
                     GHPWIAVANAGYYRDMRALGFRTFDGLIDESFDSIIDNVERMDRIINVIHDLCRQDLD
                     QFVLACRDICKYNQQHLAHMRQRVRQEFPERFFQWMT*"
                     /db_xref="A0A0F3ILG4_9GAMM"
     gene            complement(47634..49037)
                     /locus_tag="BML_08042016_6_5m_scaffold_14_prodigal-single_
                     72"
     CDS             complement(47634..49037)
                     /product="hypothetical protein n=1 Tax=Teredinibacter
                     turnerae RepID=UPI00036C0BEA"
                     /codon_start=1
                     /transl_table=11
                     /translation="MSDVKSQFLSDAESIKEKLDSVSPSLCLAKWKQVSLHLATGMNN
                     SCYHPPLHKIPVEEIGRNPGALHNTPWKKEQRQRMLAGERPEECSYCWNMEDLGHLSD
                     RHYRSGEPWAAIAFDRIANSRGDEDDVIPSYVEVNFNNACNLRCSYCSPQFSSSWMDE
                     VQRHGAYPTATPHNDPEHFTGSRRPISAREHNPYLEAFWSWWPSLYPKLRHFRMTGGE
                     PLMDKNTYRVFDYVLALPKPDLHLNVTSNFSIDEKLWQKYLDYTKRLCATNIEHFMQY
                     VSLDSGYIAHAEYIRHGLDAHLCLSRCYQWLQEIPGRNSLTFIITMNNLSVLGLQKLL
                     EFILELRCAHSHTYQRVWFDTPVLRQPAWQSLQILPPAYAEILERTADWMELNMETAD
                     APFQGFKDYEVQRLRRDIAWMKEGQKLPQEKIDRDREDFYRFFSEHDRRRGTNFLYSF
                     PEMKAFWEDCRAHAHRS*"
                     /db_xref="UniRef100_UPI00036C0BEA"
                     /db_xref="ttu:TERTU_2274"
                     /db_xref="C5BK30_TERTT"
                     /db_xref="UPI00036C0BEA"
     gene            complement(49030..50010)
                     /locus_tag="BML_08042016_6_5m_scaffold_14_prodigal-single_
                     73"
     CDS             complement(49030..50010)
                     /product="hypothetical protein"
                     /codon_start=1
                     /transl_table=11
                     /translation="MIIVPNIDSKIWDPESMILDIIGEISQGNPVKISLDAEGPCAES
                     LGLYRILDDICERFNYPREKITILTCNQVEHHLEYRIEIAPPLYIDATQKFALTVQSH
                     TIKSFDQDFQHFGIFIGRSNWIRLWLASVLREKHNVAMTYHWRPRDEFHDAHIGMDDM
                     LRWNAGPADLTRATEFLAQCPLDLAEQNSYPILSPEHLNICKIYHRFFLEVVCETYYS
                     GVSFYHTEKIWRPLIMKTPFVIHGPVDYLTNLKKLGFKTFDEWWSEEYDIYGHDNRVR
                     KILDLIDEIQKLSLNDLQSMHQDMTPVLEHNWQVFMSLVPKKFKNIFNYV*"
     gene            complement(50007..50696)
                     /locus_tag="BML_08042016_6_5m_scaffold_14_prodigal-single_
                     74"
     CDS             complement(50007..50696)
                     /product="hypothetical protein"
                     /codon_start=1
                     /transl_table=11
                     /translation="MRILTNGCSFSRGPTAWSNHMAKWMDADLVNLSQAGAGNTYISR
                     STITELQKRSYDLVLIMWTGLERIDIQVEDIDLFDSTTYTSKYQSSCNDWPEKVVWPV
                     NDQDYVEKNWVFGCGHINSDPFILKSRLFEQQYKYQGFWDHAVRSFLDMLCLESYLRS
                     RSISYAFSFYKNYMADITEFVDQLDRSRIYTDTNIHDLAHSLNDWDSDGLHPGPVAQE
                     TWARHFHRFLT*"
     gene            complement(50696..51622)
                     /locus_tag="BML_08042016_6_5m_scaffold_14_prodigal-single_
                     75"
     CDS             complement(50696..51622)
                     /product="Uncharacterized protein n=1 Tax=Rhodobacter
                     sphaeroides (strain ATCC 17029 / ATH 2.4.9)
                     RepID=A3PPH2_RHOS1"
                     /codon_start=1
                     /transl_table=11
                     /translation="MKYIDIADLDCIYLSYDEPQKEEFWVRIKNMIPWARRVDGVKGS
                     DAAHKAAAAASGTERFILIDGDNIPDERFFNLTLELPDESWEQAVFRWRARNHINGLM
                     YGNGGLSCWTRDFVNSMRTHENTDGSDETQVEFCFDPRYWAMHDCYSITYPSGSAFHA
                     WRAGFREGVKMCLDRGRRPSLSEFRDRVHRRNLDHLTIWHNVGRDVEHGAWALAGARQ
                     GTHMTMLTDWDYREVQSFDALEGLWLEAHSQDPKKIIDDCEDALKTQLDLPMCMLSEL
                     QSQFFKHHYRSNWSNLGVMVREMDVIQRQEGW*"
                     /db_xref="UniRef100_A3PPH2"
                     /db_xref="A0A0F9PA76_9ZZZZ"
                     /db_xref="rsh:Rsph17029_3138"
                     /db_xref="A3PPH2_RHOS1"
     gene            complement(51609..51977)
                     /locus_tag="BML_08042016_6_5m_scaffold_14_prodigal-single_
                     76"
     CDS             complement(51609..51977)
                     /product="hypothetical protein"
                     /codon_start=1
                     /transl_table=11
                     /translation="MNDNDRITTENFWQVWNSFQWPDPPVPVYRCYYHEDGTVDFYTM
                     EDLPGRWVEVDRETYLACPANNARVVDGKLKIFPPKRIVRKLMPNQATGVKCDPNDVC
                     VVVDRADDFIRWKDCDNEIH*"
     gene            complement(51974..52708)
                     /locus_tag="BML_08042016_6_5m_scaffold_14_prodigal-single_
                     77"
     CDS             complement(51974..52708)
                     /product="hypothetical protein"
                     /codon_start=1
                     /transl_table=11
                     /translation="LPTVMHERGYLIPAINTNDVDYESCAYRLADSIRKFHPDAHVTV
                     LTESMLPYGNQGGYANDWQCFYASPYRQTIKLEADMLATSPVDHWWTLFEHRDVVIST
                     GARNFYGNTTTNRTYRKIFDANDLPDVYNAITYWRLSPTAQEFFSLTRQIFQEWESFK
                     TLLKFPEETPSTDVVYAMAARIMGKESVTLPPGLGPTIVHMKRRIIPTQTDDWTQELV
                     WETDPLRIQTVVQWGFFHYNVKDWQA*"
     gene            complement(52689..53495)
                     /locus_tag="BML_08042016_6_5m_scaffold_14_prodigal-single_
                     78"
     CDS             complement(52689..53495)
                     /product="Uncharacterized protein {ECO:0000313|EMBL
                     :KKM97892.1};  TaxID=412755 species="unclassified
                     sequences; metagenomes; ecological metagenomes.;"
                     source="marine sediment metagenome.;""
                     /codon_start=1
                     /transl_table=11
                     /translation="MTTGALIFAYNNENIDYLSLAAWSADNIHRHLGIPVAVVTDIEP
                     QHSNAFDRVIINHRRSDPSTRVFSDAGQVTWHNTNRMDAYALSPWDQTLLLDADYVVA
                     SSDLKILFDIDQDLIAPRWAYDVTSQSDANTFNCFGQYYMPMTWATVVLFRKSRRAQL
                     IFDAMAMVRDNWSHYRALYRTGNSVYRNDHALAIAQGIVNGHTIDHASIPWAMASVVH
                     EHTLTQLGSDHYRVDYVNGENQRRYIEIKDQDFHAMGKKHLGDIVANSHA*"
                     /db_xref="A0A0F9PXJ0_9ZZZZ"
     gene            complement(53492..53797)
                     /locus_tag="BML_08042016_6_5m_scaffold_14_prodigal-single_
                     79"
     CDS             complement(53492..53797)
                     /product="hypothetical protein"
                     /codon_start=1
                     /transl_table=11
                     /translation="MDTSELINHGRARFEHAAAKRLLKEKYQGKMVFAHAGGMWQAGP
                     ELLTTCLCCSTSSAVLLDLYGTPVRVNIHELSGLAQERWQEQMNAWLVEHEELSGKR*"
     gene            complement(53873..54883)
                     /locus_tag="BML_08042016_6_5m_scaffold_14_prodigal-single_
                     80"
     CDS             complement(53873..54883)
                     /product="Putative uncharacterized protein n=1 Tax
                     =Salpingoeca rosetta (strain ATCC 50818 / BSB-021)
                     RepID=F2U0A2_SALR5"
                     /codon_start=1
                     /transl_table=11
                     /translation="MTYTAGSLIEAVDYNGFVSTNTGNVNGIWGAGTGDRGYGQSTTL
                     STVSPSGNVTATQWASLVNTVSTIANHQGTTITSRTVPTTGATISILSNLNTDLNTLL
                     TNRGRASASGTAIGTFSGTTSKTADTSNGTQGSWTITFTHTVTFANATSARYFFNAGG
                     LVKIMYGKSSTGTDHDPDWNTLAGQTGDIYFSGYVNGITNNIAGTNYTGTTRISGSGG
                     TQTTLATTTGFYNLTPGGAATTIFQLNNATAAYTAEFIQTTVALNATSTVLTFVTTWF
                     DNGTSAQGTTSNISGGTAVTSPATSIGAATAPTTLVNVIPPSTTYLTNVWGTPTIAAS
                     VA*"
                     /db_xref="UniRef100_F2U0A2"
                     /db_xref="A0A090CG02_PODAN"
                     /db_xref="F2U0A2_SALR5"
     gene            complement(54894..56897)
                     /locus_tag="BML_08042016_6_5m_scaffold_14_prodigal-single_
                     81"
     CDS             complement(54894..56897)
                     /product="Uncharacterized protein n=1 Tax=Burkholderia sp.
                     M701 RepID=V5YNL8_9BURK"
                     /codon_start=1
                     /transl_table=11
                     /translation="MAYTINLTDGTIFATIADGTINTSSSMILVGKNYAGYGEFLDEN
                     FIHLLENSSNNTAPGAPLTGQLWWDKANGLLKVYNGSVFKVVSGATSSQNAPTSSVAG
                     DLWFDSTYGQLKVYSGTTWILVGPASISGQGVSGSVVETVRDNSSVDHVVIRFYVNDA
                     TVGIISKDATFTPQTAITGFTTISPGFQLSSSVPNALFRGTTTNAQTLDNITSDGFLS
                     AISNDTTTGTLGILNDGGLTVGADGEGRISVTGSDVYIRNRQQDGNLFVQINDGGVVT
                     SAISINGATGIVTIPTSLVVNGGITGTFTGNISGNFTAPGSNTQVTFNDAGLAGASAG
                     LTFNKNTNALAVSGTTTVGNLAAGTGTITGGSLSITGTVTGGTITSTGAVTAAGTVTG
                     GNISTTAGGTVTGTFLAAAGAITGGSLAVSNAITGGSVTVSGTGNIQGANIVATSRVV
                     ATGNIVTSGFFVGDGSQITNVSAGTSIANGTSNMAVIASGGNIRANVGGVSIISITSG
                     GIVNNLGNGNGNIGSESSYFNRVFATSTSALYADVAERFAADEELAPGTVVELGGTAE
                     ITRSLEELSENVFGIISTQPAYLMNGGAGRDNTHPPVAMTGRVPVHVIGAIRKGDRLV
                     SAGNGMARAAKPGESTAFNVIGRSLDDKQTTEQGFVEAIVTIK*"
                     /db_xref="UniRef100_V5YNL8"
                     /db_xref="A0A0F9N3L4_9ZZZZ"
                     /db_xref="med:MELS_0520"
                     /db_xref="V5YNL8_9BURK"
     gene            complement(56951..57556)
                     /locus_tag="BML_08042016_6_5m_scaffold_14_prodigal-single_
                     82"
     CDS             complement(56951..57556)
                     /product="Uncharacterized protein n=1 Tax=Cronobacter
                     phage vB_CsaM_GAP32 RepID=K4FB39_9CAUD"
                     /codon_start=1
                     /transl_table=11
                     /translation="MMDLGPAKIEGFLRIYDPNSGETFVDKYNAIHYENMSVALAQSL
                     ADTNLGFIYAMAFGNGGSSVDPTGVITYLPPNTTGANADLYNQTYIKVVDQNSPANTD
                     PTRNNLSVLHTPGTVYTDVLVTCLLDYGEPAGQQAFDNSTDFNGDYVFDELGLKSWEG
                     SSEDLMMITHVIFHPVQKSLNRQIQIDYTVRIQTLTNLSAA*"
                     /db_xref="UniRef100_K4FB39"
                     /db_xref="A0A0F9HY94_9ZZZZ"
                     /db_xref="K4FB39_9CAUD"
     gene            complement(57553..57699)
                     /locus_tag="BML_08042016_6_5m_scaffold_14_prodigal-single_
                     83"
     CDS             complement(57553..57699)
                     /product="hypothetical protein"
                     /codon_start=1
                     /transl_table=11
                     /translation="MDEKQASAATPPKPEQPKRPNDVGTLQVDAFVKVFDPNNKEVFV
                     EKRA*"
     gene            complement(57716..72385)
                     /locus_tag="BML_08042016_6_5m_scaffold_14_prodigal-single_
                     84"
     CDS             complement(57716..72385)
                     /product="Uncharacterized protein n=1 Tax=Escherichia
                     phage PBECO 4 RepID=L7TM41_9VIRU"
                     /codon_start=1
                     /transl_table=11
                     /translation="MAQRRTVDLLPEIFRTDTNKKFLSATLDQLTQEPNFKRIQGYVG
                     RRVGPGVNPADNYIVEPTSTRTNYQVEPGVVLFKTDTNTAIDAITYPGMIDALDMQGA
                     VSERQDRLWSSEYYTWDPFCDLDKFTNYSQYYWLPNGPDSVDVASQVVPLTDGWEIDR
                     VDNLDFDVYQFSDVAGNNPIITLVRGGNYTFDVNQPGHNFWIQSVPGVSGTLPSAPNI
                     SSRDVLGVTNNGEDVGRVTFNVPLKTAQDFYYTLADAGTVDLISPLKLTDINNVYVDQ
                     FLAKYPNGIDGITNLDNRTVVFTNRIADTQDGGWQLTSQYDPVVRTSPNQVSEWGSWD
                     VDPQPWDDQEWVDPEVFIVSGSPDPLDGTPGSYDSLTYDKTINVADLNQRYGVWRIQY
                     IAGPDGRKYMTLSPIRNIDTLSKFRVLFGTRWSNTQWYKDAVNNLQQVPLLTAVLDTL
                     WYQDSTNPDIFGQIRLIDSTSSRPVDINDIIGAKNYTSPNGVVFTNGLKVQFRGLVKP
                     SSYQNLEYYVEGVGTGPGIVERVGFIDGEAYFGPYHVYNGQKMTGSMHSTTVFQQYIY
                     NTIEESLANRGAGGPEGAPLPQASITGAERGNGIRLLPVTDFITPEVYIDESNTDSID
                     YDPVVDIPEVPDYLTINRASRDLNAWTRSNRWFHIDVINATAQYNNTTAILDNNLRGK
                     RPIIEFRAGLELYNFGTQSKIPVDVIDFSASDALSLINGQRGYGVDGYTFVEGTKVIF
                     AADTNASVRNQIYEVRFISPDTIEPVIVQPIIDLVPVEDGLAQIDQTVVCTSGNTLRG
                     VSFWFDGVAWQRAQQKTGVNQAPLFDIHDVNGVSYGDKVVYPSTTFAGSKLFGYAVGG
                     TDITDSILGFALKYLNISNVGDILFENYFYTDKFIYVRDNVSVDLNASDGYVRQYFDR
                     TGFSSLVGWQTAAAEDRSRQVFRFNYDGITPLIMDVPPARNTVFPVLQVYVDGQFYDP
                     TKYTLTSTNQSTTIVFDTEPGIGSIIEAQIISDVASKVAYYQIPSNLEHNPLNENSPG
                     FTLGTIRNHYNSIGQNLKGIQGPINGANNSRDLGDIIRYGTLIVQQSCPMTLTGIFLR
                     RQQYELFSSLRFNSQEYEKYKSLLLDLASKGDFINSTSTQVLDSVLAQISAGKNSLSP
                     FYWSDMIPSGETYTEVTYTISPITTPVFDLNSVYDFTTSNYQGLLVYLNGTLLLKDVE
                     YTVGIESPTVTITATLTTGDVLKIREYATTYGSFVPNTPTKMGLYPAFRPAIFEDRTT
                     NGSVLVIQGHDGSITRAFGDSRDDVLLEFETRIFDNLKIDTPIPLSATEVIPGQFRTT
                     DYTLAEINNILGADFLSWVGWNKLDYTTQYYQADNPFSWNYSQSGDRLDGTPLLGAWR
                     GIFQYFYDTVTPSTTPWEMLGISEEPTWWVDEYGPGPYTSGNMVLWGDLEQGLVRDPN
                     GEYIKPAYARPGLSLVIPVDSEGNLLNPWDAVVGNYDATSYRRSWTFGDGGPVESAWR
                     TSSGYPFALMRLLALTKPAKFFSLFADRDRYVFKDDIGQYLWDDRYRLDAKHLDPLYG
                     DGTSKASYINWIIDYNRRSGTNGTADLTNALTNTGVRLCWRMAGFSDKNYLKIYSEAG
                     APNSTNTSLMLPDESYQLLLYKNQPFERITYSSVIVQKTETGYAVLGYSTARPFFEIL
                     VSRPAGLSTNITVGAQTVRVPVEYYDNVVQVPYNYVFTNETAVCDFLLSYGKLLERQG
                     LIFENRENGYILDWNQMCSEFLYWSQQGWSDGSMINLNPAATRISIERPNAVVDSIAN
                     PGLEQILLDQDRLALSMSDLVIDRLDNLFRVTTQTSRTINFIDLRFTAYEHIAILDNV
                     SIFADLLYDPVTGARQSRFKVSGYLSGAWTGLVNAPGFVLNENNVQEWVPTRRYPKGE
                     IVKFKGEYWSAADIVQPSQVFNFEQWIKSDYDEIMVGLLPNASNSSNQLSQSYSIYDA
                     NLEGDTDLFSYGLIGFRPRDYMQALNLDDISQVGLYQQFLGSKGTIRSAELFSYANLG
                     KETAQYDIYEYWGILKSQYGATDNRRYVELLLNEANLKSDPTLIEVIDPGQASRADQT
                     VLIGDIWKSSYKINSPVILPTTTIPITDVGLPSAGYPSLDDVDLTMFSLDDPQSLVDN
                     IDDIGVGTRIWVAKTNSYEWDVYRAETITGTITSIADNLNGRALVKFSQAHGLAVGDY
                     LIIKYFTPSVNGVYRVQAVPGIYGVLIDYVFTGGVAATTGTGLGFTLRSARINQPSDI
                     INLPYVTSLRSGARVWVDNLGVDPISSPGLPTNRRGPSRWGMLEKINPFEEIASLDPE
                     TLTTSPDQRFGSSIAQGFRSIGAIVGAPGYSNGAGCLYTFVKETSGKFVQDVEVQTLN
                     APATSGFGNAVDVGDQTWAAAGASLSNENNGYVLTLYKSPLTDVIEQTQLLVSPDADF
                     DSSEFGYAVAISRDENWMYVGAPGVNKVYVFSRVDHPVQSVTYNTTAGATDYSFSGQI
                     QIDNPLQLSVVLNNVLLSFANGDYSVSLDSDSITLSQSPGNNFPLIITRNVGYQLDTF
                     NYYRVAGTSSDGTGAEFDVNVVRGSYSPVLSVVNGVTQYGSGYVADEIITIPGSAIGG
                     IDGTNDLDIKVTQTGPNYTTSVNTSTDPFAVTSTIIMQDATGLEVGQELHYIAGSATT
                     MTGSTIVAINGLEVTVTGAIQSLIDVGNPYPVPSLALPFTFFVSPNYISVYEVAAGQG
                     DSTQSTFNLSDYLYTVGEDDIFSFTVRVNGQIYRPFIDYYFEAGDIIFDNAETFPGKG
                     ALIFVYAKDYWTPVELLTNEDINPDARFGHSLATTTDGRQVLVGAPNTTVDVPEGDIN
                     VPYPGAGMICAYDRSAQRFQVVDPEQMVYTTTLELIGPTRVSLNGVFLQDAAQYPFDA
                     QFEVIDTNTITLLGVTLAIGDTLVVETNQFNLIENIVADIVQRNSNFGWSVDQCINNC
                     SFYVGAPYNSLAKPAAGLVEFHINQSRAYGQLVTQFANPSLSIGDAIRVNNTFVVSTG
                     TTVAELVVDINATIDAGLLPNVTARTTPDLTLIGDGVTATFDVGSIYSDAGAVVNTLV
                     LVNDTVSTNYTYNSETQQITFFNVYGVDDTLIAAIPEKGAVITVVSGRIIFSVLNPNS
                     TLPLDKLEVAPGSGNLFDDLGIITFAHQQNITSPVPQDNANFGKSVFISDNSAFLAVG
                     APNGSTVAPNTFDKNTTTFDARSTNITSMVQNSGAVYVYDFLPSTNASVDNPGQWAFG
                     QQIYDQALLTVDSAGDFVGENDAFGTAINFTSGALLVGSPYHDLVETNIVNYGRLSQF
                     ENVNLEPAWSVKRIQNPVVDIAMMNTVFMYDRVTGVDKQYFDYFDPLQGRMLGVVQQN
                     IDFVGAVDPAAYNVGEFNNYGTHWARARVGQIWWDTTNVRFIDPNQDDIVYASRRWGQ
                     LFPGSVVNVYQWVESTVPPIGYTGPGTVRTTTSYTTTVSVNEQGLLVTSYYFWVSGIR
                     SVDKVAKKTLSIETLTRYIENPRASGIAYIAAIDASTIAIYNGLEYISAEDTILHVEF
                     DQKLNEAAVHVEYQLIAQDREDGILTGTLYQKLIDSFSGVDVVGHPVPDPFLSPGDRY
                     GVLVRPRQSFFRNRFSALENYLTRSNEILAQYPISETRRFNLLNSADPEPSESSGAWD
                     KRLANYEELTYQNLVNVPLGYKYLVASDATNSGLWTIYEVIQGPAGTRTTTLIRVQNY
                     DTPRYWNRVNWYRPGYNPSVNPVAEVPNYSALSSIAVPVGSSVKVTANAQGKFEIYRL
                     DNTANGQTWTRVALQDGTIEFLDTLWDYRAGNYGFDAEVFDAQYFDKEPTIETRKIIQ
                     AINEELFVDDLALARNQVLVLMFNYILQEQEAPTWLSKTSLITVNHTIRELAPYQIYQ
                     KDNQDFVLNYIQEVKPYHVQIREFNLKYLGSDLYQGSATDFDLPAFWNPAENIFVSPV
                     LDDNGTLSTTSSYPSSSEVWQTFPWNQWYENYLLSIEAVEIVDSGMGYMVPPVITVIG
                     ECLEPAEMTARINSQGQVVAIDVVNPGLGYRTAATIVIESGIGAGAIAVAIMGNNLVR
                     SVKTVMKYDRYEYQSDVTMWEPNVIYNNGDLVRYVDRVWAADSVTGPTVISEEFDPND
                     WFEVPAEYLSGVDRTYGFYAPGPNEPGLDLALLISGLDYPGVQVYGPNFNQNTGFDVG
                     NYDINPYDNISYGAEGRPTYDPAILDAIYESKFTDPYIGVGVSAINVDGGQFVDTYSS
                     HAPEELVPGAIFDTLDIRVITTPGSDWSNDGHGFALNAVNYEFDSSGDNSYSFDGLVT
                     FPVVVRVINKTTQIELTNNDFTVDWIAKTISITPSVVDVITGDILWIFAYEMGGGNQM
                     YRNSYTGIEINNGVTVDGTVIDNAVIVPVSYDLLNNVVIFVNGQQVTDFTYDPLSMTD
                     TLVLFDSARSETDYVFLTALALTDETLDYSWSTPVIQYLPYTGSDVWTLENSMSGTNP
                     DNVVVEINGIRARPNEGAEYIGTGSIVNFNLPDYGRYDQAIIDDEDVTVYIDGVRLTL
                     GIDYTVSPPVEFGIRYVIFPLAPDIGSKILITVMTFADYFVEDNTLTWNGSSSFQPTV
                     GDTISIMSWNDTSQQDLFTQVFVGPTTVGPIGTNYFPIGRLVTDGSRLMVSRNGYWLA
                     QQSDFVLETDFVTSTTAVVILGELILDTDVIVITTSTMSVLPGSIGFGIFQDMRGTQS
                     SYRTLMDTTTTLSQDLLSTDTVIHVTDARYLNQPDLANGIFGQITIGGERITYRTRNL
                     ESNTLSGLRRGVAGTAAADHLSGAQVYDMSRGNQLPREYQDRIDSQNFLGDDSTTIFV
                     ADTIAPLTDISLITAVQVYVGGFLQTEGYTVISSAPITVEFDAAPANGYQVSVQVRRG
                     LSWYQSGIDTASDGVALQDTNTPAARFIKGE*"
                     /db_xref="UniRef100_L7TM41"
                     /db_xref="A0A0F9RNS7_9ZZZZ"
                     /db_xref="L7TM41_9VIRU"
     gene            complement(72385..75912)
                     /locus_tag="BML_08042016_6_5m_scaffold_14_prodigal-single_
                     85"
     CDS             complement(72385..75912)
                     /product="Uncharacterized protein n=1 Tax=Escherichia
                     phage PBECO 4 RepID=L7TIL2_9VIRU"
                     /codon_start=1
                     /transl_table=11
                     /translation="MAKTARQTAIFGVEDWKRLYQTYREGDFQSYDFETLRKSFVDYL
                     RLYYPETFNDYIESSEFIALLDVMAFMGQALAFRNDLNARENYLDTAERRDSVVRLAN
                     LVSYTPKRNQPAQGYLKVLSVSTTENIIDYNGINLSNVTVDWNDPTNGNWLEQFTAII
                     NAALVDSQKFGRPGNNANILGVRTDEYAINMVPGTMPVVSYTATVDGVNMPFEAVNAT
                     STGRTYIYEPAPRPNDRFNVLYRNDQQGFGSENTGFFFFFKQGVLQNQDFNLAEAISN
                     RTVNINIEGCNQDDHWLYQLTDVGSISTEWSYVESIYAAAIEQLVPDQRKIYSITSRT
                     NDQITLSFGDGVFSEIPVGAYRCYVRASNGLEYIINPEEMQAIPIVMNYVSRTGRIET
                     LTFTCGITEPVSNASARETIEEIKQRAPARYYTQNRMVNGEDYNNFPFTRYNNIIKSK
                     AIARSAVGTSRYVDLTDVTGKYSSTNIFGSDGMIYRQNVLPNFQFDWVNRNDIADVIN
                     NNIEPLLGRRAMLQFYYDQSNFPRPDVSVLGIGWNQSTTLANQTTGYFTTSKSTPQPI
                     GTYSTNNTKYITQGSLVKFEAPTGFFFDANNRLVTGVPVRANEKLIIWATVMEVVGDG
                     TNQGLGNFLDGMGPVTLNNFVPSGALVTQIIPKFVNDLPSSLEQSILQQIELFRDFGL
                     GYDYTGSVTGTAGTWYLITSTNLGADEPFALAPSTTYPNAGYAGNTDGVNSDWSWMIQ
                     FTTNGSNYTVVSRGLDYFFASVIETRFTFDTNNKVYDSKTGLVVNDFIRALKTNSRPD
                     SNAALSSDITMDIVGQSIENDGYVNDYQVVVSYTDTDDDGIADDPDFFDTLVAPSVSP
                     AQNKLVFLELVTDFDNLERYIPVESGVINVQYATKNAIELVKTEYVNGTLFYAYDENI
                     FYELIVSVVNGNTQRNLAMRTNFVSRVGRQDLYYQYRHNSGLTNVIDPGSTNIIDLYL
                     ATQEYYTAYQNYIKDTTGTVPEPSMPTIDELTTSYSGLNDYKMISDNIVLNSVMFKPL
                     FGAKAAPELRAIIKVVKASKSTASISEIKSAVISNINNYFTIDKWDFGDSFFFSELAA
                     YLHERLGSLVSSVVLVPLNPLKTFGDLYEIRCAPNEIFVSAATVSDVEVIEALTQSNI
                     RSRTPVSGLYPVTNTGLTTSSTISQTGEY*"
                     /db_xref="UniRef100_L7TIL2"
                     /db_xref="A0A0F9UA99_9ZZZZ"
                     /db_xref="L7TIL2_9VIRU"
     gene            complement(75961..76335)
                     /locus_tag="BML_08042016_6_5m_scaffold_14_prodigal-single_
                     86"
     CDS             complement(75961..76335)
                     /product="Uncharacterized protein {ECO:0000313|EMBL
                     :KKN58212.1};  TaxID=412755 species="unclassified
                     sequences; metagenomes; ecological metagenomes.;"
                     source="marine sediment metagenome.;""
                     /codon_start=1
                     /transl_table=11
                     /translation="MPTFIGFNTIDQFKKFTLVDFALIKRDLINAFNIMQGQVPGKPD
                     YGTIIWSYVFEPQTADTEEAILAEVQRVAGGDPRVYISDATVYPQDTGILIELLVQVV
                     PSQDSQRLAIFFDQETRRASFI*"
                     /db_xref="A0A0F9S7G6_9ZZZZ"
     gene            complement(76355..77674)
                     /locus_tag="BML_08042016_6_5m_scaffold_14_prodigal-single_
                     87"
     CDS             complement(76355..77674)
                     /product="hypothetical protein"
                     /codon_start=1
                     /transl_table=11
                     /translation="MTTNPGSITEYTFTGINGEVYKVSAPAGTSVTDAQAAFNKQLDS
                     GSLQNLGIGQALGGLSDLASSALSAVKNLTNIPIPTSLDPASILKTAAATVAPAIGSL
                     DPKQVTGLISQAGSLATQAGNIAGVPTSGIGQFNLSPQQLEQQGYLKPGTATQYCTGN
                     VDYAKILSSPTLWTGKGGATDLSSFTSNPSLQTSTLTSVMSTSFDQLKNLGIVSATTS
                     ADQLGAMLQSAVTFGTSAIASWTQGIAPPELTSAISSIAKSGQQALSLVENLPSIAPS
                     PEGAINTVDRASVNSAVNNFVGNPKVPPATYGPVEREKTGPDPNQPLVDKYQAAFEKY
                     LAKIQEFQKRAQSLNTDLIDLEAGVITREKWDAVNATLQGIRTDYNTMLKSVRAEFTA
                     AFDALPGDLKTTYQAQVNSIYRLQTIVFDFLVFLRERIKDDELLIGT*"
     gene            complement(77676..79178)
                     /locus_tag="BML_08042016_6_5m_scaffold_14_prodigal-single_
                     88"
     CDS             complement(77676..79178)
                     /product="Uncharacterized protein {ECO:0000313|EMBL
                     :KKN58213.1};  TaxID=412755 species="unclassified
                     sequences; metagenomes; ecological metagenomes.;"
                     source="marine sediment metagenome.;""
                     /codon_start=1
                     /transl_table=11
                     /translation="MAENVQRSQGRGQGYKFDRGGMPAEMGPFIGTVKNNVDPSRQGR
                     LQVYIEQFAGGDPNNTALWRTVSYIPPFYGVTPQSGTNQGAGTYVGNPNSYGMWFTPP
                     DLETQVICFFVTGDPNQGYYIGCVPQPGVTHMIPAVAGAKNYKSDNAKQTPYFKDAVQ
                     IPVTEINDDNVALSDDPKYFSAKKPVHSYVAGQMIQQGLIKDVLRGPVTSTSQRESPS
                     AVFGISTPGRAIYNGGLTESEIKAKLETGSLTPNQIVVEGRRGGHSIVMDDGDLQGYD
                     RMMRFRTAKGHQITMSDDGDCFYIIHANGQTWLEFGSEGTVDVYATNSVNVRTEGEIN
                     LHADKSINMYAKESINMKSRTVKIEAIDLMELLSTNKMNVYGAAAISVMSDGTLALKN
                     ASQGGWTSGGPLNLKGSTIDLNGAAPIAAEKATPLEDIELPDTAFTSGVGWEESTTPI
                     TTIVSRAPTHEPYPYHNRGVNVKVTLTEGGEAAAAVSETLPPDVTITRIS*"
                     /db_xref="A0A0F9UX49_9ZZZZ"
     gene            complement(79178..82354)
                     /locus_tag="BML_08042016_6_5m_scaffold_14_prodigal-single_
                     89"
     CDS             complement(79178..82354)
                     /product="hypothetical protein"
                     /codon_start=1
                     /transl_table=11
                     /translation="MATTAELQAAETLVANAQAELKRLQDAESATYKEQRQISSQLRD
                     IAAKLQDPNVSAAEKDALEARGVALESQYNQLEQQGRTLNNQVQQQQSEVRSAEINLR
                     ELQQQAVATESAGQTTVEAQKANTEGADTQRPDPAAQVASADGTVGPASTSTATTAEP
                     SDSGRVTTGTDGRLRTYQDVQSSPSSTPEEPSSADDSANVYIVGAPNANVGYTTGDDA
                     GGLNVVARYIESMYSSALNVTPRDNPLDKFPSYTYNLSVYMMTPQQYNAMLSAPKPSV
                     AGLLLLMNSGGVPTSERNQYFPLDYYMDTLQIKTYVSGKGAMGAHTATELSFRITEPN
                     GLTFIHNLVKATTALALGENRIENSFLNQHYLMAIRFQAMDANGALVNAPSLGGTSSN
                     PGIIEKFIPFRITGIRTKVASRVAEYEISAVCPQNQVATGQQRGTIPYNIELQSMTLK
                     DRMVELCTALNKFQVDLTKPQAGETESIFEYADEYDIKLLPPLDDPSVTVIPPGEISR
                     PATGMNPDPKTAPPNQTLNPATQTTKTTVKPMSASAGLSIVQFIDQAVRTSGYIYQQQ
                     NKFFDPKTKKIVTQNGSGKYLAWYRITTEARPMADKWDRKRRDYAYKVTYQVAPYLVT
                     DSLSEYFPVSPKWPAPKIYYYWFTGQNTQILDYTQELNNLYYLVVTSAQRSVHLDSLL
                     RDETAKGFQATSGQSSQGSDGKVNEPGANAADRFYSPADLARIKMTIVGDPDWIAQGD
                     VWGKITPVIPDATLPDGTINFASREPLFEVVYNTPADYDLNQGIIKPPAPGASPDDPL
                     PRREIISNRYLAYWVVNNFDKGKFTQELNGTLVFPHQSRVTQQNAAGQSGTGTPMSTT
                     PMNQRTLEAASAAGYGGERKPTSALQSTPGVDFSGSEFGAYVGDGTTGGEVNYQSTGG
                     VNPINDTAGTTSSDPPPTVAPQPEPAPPTSNGQDVSIPQTTPQPSPSTGYVTSVPDGV
                     TRDPNSGAYSYEGQNIVAGTNDALSAQVTAIRTGNQITYQDYDRNSGWVTKTYDPQTK
                     TYNIIGDAPNPYGNQATSASSQTMAKDY*"
     gene            complement(82358..82657)
                     /locus_tag="BML_08042016_6_5m_scaffold_14_prodigal-single_
                     90"
     CDS             complement(82358..82657)
                     /product="Uncharacterized protein n=1 Tax=Cronobacter
                     phage vB_CsaM_GAP32 RepID=K4F633_9CAUD"
                     /codon_start=1
                     /transl_table=11
                     /translation="MATYASTSPYYLTQFTEFYLDQMVNRAIPRETDDILFQINQTYQ
                     HRPDLLAFDLYNDGTLWWVFYQRNPNTLIAPPWDFEAGKKIYLPKITTLRATLGF*"
                     /db_xref="UniRef100_K4F633"
                     /db_xref="K4F633_9CAUD"
     gene            complement(82657..84267)
                     /locus_tag="BML_08042016_6_5m_scaffold_14_prodigal-single_
                     91"
     CDS             complement(82657..84267)
                     /product="Uncharacterized protein {ECO:0000313|EMBL
                     :KKN58216.1};  TaxID=412755 species="unclassified
                     sequences; metagenomes; ecological metagenomes.;"
                     source="marine sediment metagenome.;""
                     /codon_start=1
                     /transl_table=11
                     /translation="VPFILQDGRLVEVTDAQYAEYTGIETQVRTTTAAERQALAEAEA
                     AGGEIIQTTSTTDPANNQQIINPNTTTTTLTTVEAPLVSDSSTTAETIYAPPIDGAPS
                     GASGFQRAAQEVQITTDELQAAGISDPRIIAPSPTSDVDTTDINFGATDVNDTGGTPT
                     QNLGDLTSNDPGYVPPDEIRYNPNDVTDTGGVPTQSLSDLTSNDPGYVPPSEIQYGPD
                     DVTDTGGVPTQSLSDLQSDTGGVPTQNLSDLTSNDPGYVPPEVLAAQQQAAKQVTQAA
                     ATLSKHKNQASQGDWRVRLRLAPGANYILTENSGILAPVQKTGGVIFPYLPQIQTSYV
                     ATYSNYDLTHSNYRGYFYQSSHVGEINITAPFTAQDTGEAAYLLAVIHFFRTVTKMFY
                     GQNTPGRGSPPPLVFLQGLGEYQFNLHPCVVSQFSYNLPNDVDYIRTGPPNVDGTNML
                     ARRDKQTAATNPWESAKQRLKAAGVDPGAIKQLPAPTQLGTKNPTYVPTKMEIQLTLL
                     PIQSRDQVSKQFNMPGFANGDLVKGGFW*"
                     /db_xref="A0A0F9UAA2_9ZZZZ"
     gene            84383..85282
                     /locus_tag="BML_08042016_6_5m_scaffold_14_prodigal-single_
                     92"
     CDS             84383..85282
                     /product="RNA polymerase sigma factor n=1 Tax=Escherichia
                     phage PBECO 4 RepID=L7TQF6_9VIRU"
                     /codon_start=1
                     /transl_table=11
                     /translation="LSTLPLKTPPKVNYLNNRDLLKEIHLSKNTYCAFRDPVLDHQYD
                     IILPSVNKINQRTIAEARRNRADRIKRETGEVVNEKKIANTDLVFRIMTWEHIPMAPK
                     KQPKTAVKKKKKIEDILGFEELPPEDPLADLIDEPVLDPVHVRVNFPPFYHYRITDHK
                     IPYLVGKSHWKGDIDTGEYSRDHGNMTRKLAMMFMKLCERYATRSNWRGYTYNEEMRG
                     QALLQLSQIGLQLDESKSSNPFAYYTAAITNSFTRVLNIEKKMQNIRDDILEINGLNP
                     SWTRQYANSGKDPSASVATSSEE*"
                     /db_xref="UniRef100_L7TQF6"
                     /db_xref="A0A097EYH8_9CAUD"
                     /db_xref="L7TQF6_9VIRU"
     gene            85295..86311
                     /locus_tag="BML_08042016_6_5m_scaffold_14_prodigal-single_
                     93"
     CDS             85295..86311
                     /product="Endonuclease subunit n=1 Tax=Escherichia phage
                     PBECO 4 RepID=L7TJQ6_9VIRU"
                     /codon_start=1
                     /transl_table=11
                     /translation="MANLFKRVAVFTDLHFGLKSNSLLHNQDCEKFVDWFIATAREQG
                     CETGMFLGDWSHHRASINMQTLQYSLRALEKLSAAFDQFYFIPGNHDLYYRDRRDIYS
                     TEWAKHIPNIHICNDWFQDGDVIIAPWLVGDDHKKIAKMNAKYMFGHFELPHFKMNAM
                     VEMPDHGEIAVEHFGHYDQVFSGHFHLRQKKNNINYIGNAFPHNFADAGDANRGMMIL
                     AWGQEPEFHAWPDQPLYNVWDLSTVIDRKDELLRPNMHVRVQLDIEISYEEANYIKET
                     FVTQYGLREMALMPNKRSALEEDMAPGEVRFESVDQIVTDQITKIESEFYDPKLLLQI
                     YQAL*"
                     /db_xref="UniRef100_L7TJQ6"
                     /db_xref="A0A0F9RTZ0_9ZZZZ"
                     /db_xref="L7TJQ6_9VIRU"
     gene            86308..87057
                     /locus_tag="BML_08042016_6_5m_scaffold_14_prodigal-single_
                     94"
     CDS             86308..87057
                     /product="hypothetical protein"
                     /codon_start=1
                     /transl_table=11
                     /translation="MKFYFNGCSFTYGDELQNPSESAWPVLVSLHYGKEFLNDAVSGG
                     TNQRTVYKTILNIDQFDFFVIAWTDYSRFTLYNPVDNFEINFNPQLKLDASLHYSDDL
                     KKNYQKYKTHGESYYKHWFNDLYEFKKWLQQILMLQAVFDARNKKYVMLNTMSNRLST
                     WLQPKEKFIDSIKPFCEFFDYLNDDQLLQEHHQIQSMMSMIDTQKFIKWKDWAITDLS
                     RHFPTGPGSHILEDGHKALSTIVIEHINQYL*"
     gene            87054..88817
                     /locus_tag="BML_08042016_6_5m_scaffold_14_prodigal-single_
                     95"
     CDS             87054..88817
                     /product="Recombination endonuclease subunit n=1 Tax
                     =Cronobacter phage vB_CsaM_GAP32 RepID=K4F9K8_9CAUD"
                     /codon_start=1
                     /transl_table=11
                     /translation="MINIKDLTVKNFMSVGNATQAINFDRHDLTLVLGENLDLGGDGS
                     RNGTGKTTIINALSYALYGQALTNIRRDNLINKTNGKNMLVSLEFNVDGKDYRVERGR
                     KPNILKFYVNNEEQASDDNSQGDSRETQDAIENILGMSHDMFKHVLALNTYTEPFLSL
                     KANEQRTLIEQLLGITLLSERAEKIKEMNRATKEAITGEELRIRAVQEANKRIEEQIE
                     SLKKRQRMWLDKQKEDCTKLQQAIDSLEHINIEAEIQAHRDLDAFHARKKSIDEHKKY
                     IKQIDNDQAKLNREIEKLRGEIEDLDNHRCYACGQGIHDEKQNEIRADKRKQLEDIGV
                     QYLSNETQRSEHANELEDLGELGTAPTVFYDDLEQSLNHKNSVDTLKKDLTARTTEID
                     PYDEQIQDMHNRALQEVTYETLNNLTRLQEHQDFLLKLLTNKDSFIRKKIIEQNLSYL
                     NVRLTHYLDRIGLPHSVIFQNDLTVEIQELGRDLDFDNLSRGERNRLILSMSWAFRDV
                     WESLYHPINVLFIDELIDSGMDTQGVENALALLKKMSRERHKSIWLVSHRDELAGRVE
                     NILKVIKENGFTSYNTDIDVA*"
                     /db_xref="UniRef100_K4F9K8"
                     /db_xref="A0A0F9FQ34_9ZZZZ"
                     /db_xref="esm:O3M_25864"
                     /db_xref="K4F9K8_9CAUD"
     gene            88807..89769
                     /locus_tag="BML_08042016_6_5m_scaffold_14_prodigal-single_
                     96"
     CDS             88807..89769
                     /product="Tax
                     =RIFOXYC1_FULL_Bdellovibrionales_39_130_curated"
                     /codon_start=1
                     /transl_table=11
                     /translation="MLLNPSILHIELTSRCVLKCPRCPRTELDLDYLNQEISINEFQR
                     IFPVEALTLVKRMIFCGHTGDPIYANSLIPVVEYVKTNSNAEIIIITNGSYRKTEFWQ
                     ELGGLLTKNDMVVFSVDGWDQSSNSLYRVNCDFESITNGIQTLRQSSGCKIKWSTIYF
                     RFNQDQIAKIKKLARQLGCDFFECVRSSKFDGSYSVNGVDDLKPMDDRIASTLLYERD
                     ITMLTKTTLPVPIINAKQEHQWARCANHLKDIFLDVRGLILPCPWFTGDYQQNAFLDQ
                     YRDRLSVHRRNFLDILNDQDLWNALRRSWDEDPVPICQLKCKNG*"
                     /db_xref="89693780"
     gene            89762..91078
                     /locus_tag="BML_08042016_6_5m_scaffold_14_prodigal-single_
                     97"
     CDS             89762..91078
                     /product="hypothetical protein"
                     /codon_start=1
                     /transl_table=11
                     /translation="MANPAIFCNIPWFELNINHDGSFDLCGCQNDKIIGTALGQVYNI
                     KKISILDYWNGARMQEARLRKLGDVSDPMCRMCQQKDSTGYISNRVKENFKSVIFDQS
                     FARSFQQSPHKDYFQYSLDNHGQTQTQVRSLHINLGNICNFACRMCSPIASTRLQTEM
                     KQLGWINKNDNYEHWTDNSQGWQNFLDFLDQSAANIRVVHIIGGEVEFMPKFGFLIDY
                     FIRRGLAHNINISFTTNGSVDYSRYYDKLTQFKRCEIGISIESVDQIGDYIRQGGNIE
                     SILENILTLKKNVASNTALTIRTVPSILSLPTYGNVIRWAWDAGIPIDNSMLVSPVWQ
                     QATLLSQEIKTKIIDDIGKIVVLLPDNQAQFNNQKDPNKIDVSIRNECQGIINLARLP
                     EPDNSNELRRLCASKLDQWDRMKNINIKSYSLDLYEFFNKYGYHGA*"
     gene            91041..91541
                     /locus_tag="BML_08042016_6_5m_scaffold_14_prodigal-single_
                     98"
     CDS             91041..91541
                     /product="hypothetical protein"
                     /codon_start=1
                     /transl_table=11
                     /translation="MNSLTNMGIMERNVLIDLCIDPIFWDDLPEIHIKFNQDTLYQGY
                     VAEKFIGHWVLPTQDQNRLSVIMLNKRDLDSVDGKDKAVVISKVGLEKLFFPSILYQS
                     RYRPIYSEGYYEYAQKNSIEIQPVIHSNYLGFNGEWYLDFTWPVFSWIYSVETNNLGW
                     VYEKNI*"
     gene            91570..92013
                     /locus_tag="BML_08042016_6_5m_scaffold_14_prodigal-single_
                     99"
     CDS             91570..92013
                     /product="NAD synthetase n=1 Tax=gamma proteobacterium
                     SCGC AAA168-P09 RepID=UPI000381E3C7"
                     /codon_start=1
                     /transl_table=11
                     /translation="MAWLYESQEIAELPEDCAGFVYLITNRLTGRMYIGKKLAKFKKT
                     TYKTVKLKNGKKKRKKIRGTIESDWQTYYGSSPELTKDIAELGSENFSREILYYCQSK
                     AECSYIESREQFSRRVLESDDYYNGQIQCRIHGSHIRGKLSDRNK*"
                     /db_xref="UniRef100_UPI000381E3C7"
                     /db_xref="A0A0F6WCR8_9CAUD"
                     /db_xref="UPI000381E3C7"
     gene            92010..92789
                     /locus_tag="BML_08042016_6_5m_scaffold_14_prodigal-single_
                     100"
     CDS             92010..92789
                     /product="hypothetical protein"
                     /codon_start=1
                     /transl_table=11
                     /translation="MKKVLFSGCSYVSGVGFELGKEEPNLWVNLLHRNTHLKDHYLIN
                     CATGGRSNQGIFQDTVWHLTQEEYDYAFVSWTSMPRYELELGVETYASRAVFMPNGPL
                     RDHNLNNITYNQQYLENIRDRFTTLAHLHFEILNLVYYVNSLVQLAKLTNTKIFFVNG
                     LCQWDKNYFDRLDKVLPERYTNFTKRLINIEDRDDEEIFKIYNKMHNEYQLAGGIQEQ
                     FWLNLYESLRNLRIDVNEDHQHPGIKSNQLYFEILNQAFDK*"
     gene            93206..93460
                     /locus_tag="BML_08042016_6_5m_scaffold_14_prodigal-single_
                     101"
     CDS             93206..93460
                     /product="hypothetical protein"
                     /codon_start=1
                     /transl_table=11
                     /translation="MSAAKSTDLSKRDLLKEWEARFFGGIQILFDQCTNELAFRQTHM
                     HGLSVGKASSHVPTEFECLGPDTFGLLFHLLDILDHFIGQ*"
     gene            complement(93463..94299)
                     /locus_tag="BML_08042016_6_5m_scaffold_14_prodigal-single_
                     102"
     CDS             complement(93463..94299)
                     /product="Uncharacterized protein n=1 Tax=Cronobacter
                     phage vB_CsaM_GAP32 RepID=K4F6V0_9CAUD"
                     /codon_start=1
                     /transl_table=11
                     /translation="MDSNPLKQYFRQPAIYIKLPSEGRHYQPGALQISPNGEYPVLPM
                     TTLDEITYRTPDALFNGSAVPAVIQSCMPNIKDAWGMPAMDIDTVLIAIRIATNGHEM
                     PITTKCPKCETEADYGIDLRRTLESIGKPEYDRTLEIGDLRITLKPMTYKQINENSMK
                     QFEDQKTMQMLQDDSIDDQTRATKLGEILKKITAMTTLALAENIAVVVTPQAQVTNPA
                     HIAEWLANCDRAIFARVRDHILGVKAQAELQPLKIKCGNCSNEYPQPFTLDMSNFFGD
                     AS*"
                     /db_xref="UniRef100_K4F6V0"
                     /db_xref="A0A0F9PI50_9ZZZZ"
                     /db_xref="K4F6V0_9CAUD"
     gene            94352..97231
                     /locus_tag="BML_08042016_6_5m_scaffold_14_prodigal-single_
                     103"
     CDS             94352..97231
                     /product="hypothetical protein n=1 Tax=Rhizobium sp. 
                     (strain BR816) RepID=UPI00036A036C"
                     /codon_start=1
                     /transl_table=11
                     /translation="VADQIDIDELVRDLKELIPLLRNLGSTPTTKTGTDQGVERIINA
                     LGKLNATIKGQTTTRAEEQKAMKRFVADVDRATKAQQEQADQIEKDLKTQKELADTYE
                     EALRLNKLTNEERKKQFDQDKKKSNFESAVSSVKQNTQKKETQSWAHVMDTYSQTATA
                     GGVLKDRFESMGGTSLGATVGLKLMTGVVEGLTSGLFEYGKAVYKGEIGARGASKGLV
                     TLTKTIGTVAQGLGSFLLLVPGAQLLGAGLIAAGTAAKTFANITEELAEVSDRLYNNY
                     QDLSRVGVTAGDGMIGLAESAKKLGYGIDEGELGLKKFAALLTKSSQDLSMFAGSAME
                     GRKRLAEVGDGFARGPFGQSLQNMGMSIDTINEGLVGYITLQSRSGAIQKKSTEELRA
                     GAAKYLVEMDGLTKLTGIQRQELEQSMLKAQAVQQFRSKIDEMKNSGDKELIARAAEL
                     EKTYAVLDKQAPGVAQGFAEAVTGIYSSKEGVQFFQTIEQGSGVIEKLSNQGIKAEEA
                     LGLIYGQAKLTTDQFRSLAAAGAFNDVFGNYGQLSDLAARAGLSTEEAMKIIEDSQAQ
                     QKKGAEGATGAATKLRAETLDARDALQDLTKLGVKPATKALGGLTGVINDLLGIKGKG
                     DTGSPPTVAKAASPDIVNAGKTIWSGAKKLFGSGDTTSTPASTPAPAAKAAPATGTTA
                     APPAPGSREAAIEQMRRQTAPLSKSSNATSALGGTGTQPSLLDKIIHVESGGRNIGTT
                     GSSAFGIAQFTKGTFEDLAKKAQPGNPLYGKTWEDYKSDVGLQREALAQLTESNKQIL
                     ANKGLPTTDSAAYLAHFLGAGGASKILSMPDSTPISNAVSADAIKSNPSVFNNVATVG
                     DLKTWADKKMGGTGYATSAALGGIFAGPKSGYPAILHGTEAVIPIGADRKMPMDVDGM
                     MNSMDRVFAPQMQAMQAQLTRLDELVSLMRRQASTGERMLQLKQA*"
                     /db_xref="UniRef100_UPI00036A036C"
                     /db_xref="abs:AZOBR_p120014"
                     /db_xref="87578651"
                     /db_xref="UPI00036A036C"
     gene            97265..99052
                     /locus_tag="BML_08042016_6_5m_scaffold_14_prodigal-single_
                     104"
     CDS             97265..99052
                     /product="Portal vertex protein of head n=1 Tax
                     =Cronobacter phage vB_CsaM_GAP32 RepID=K4F9K9_9CAUD"
                     /codon_start=1
                     /transl_table=11
                     /translation="MAGWRKYFKIANTSGQLSPLSGQDSSGLPGYGRNDGRDPLRGHA
                     DIVYRNYASRLPEVYTGHPNRVERYNQYENMDSDSEINACLDILAEFSTQADVQTNVP
                     FEIKYNDKPTDHEVEIIKKQLQQWVKLNKLDQRMFRIFRNTLKYGDQVFVRDPETFEM
                     YWVDMTKVARVIVNESEGKRPEQYVIRDINPNFQNLTVAVKTTTDYQANPPSTGYVAP
                     FNYSVPNATGGSGGSRFQAAMNETVIDAKHVVHLSLSEGLDFYWPFGMSVLETIFRVF
                     KQKELLEDAVLIYRVARAPERRVFKIDVGNMPSHMAMQFVERVKNEIHQRRIPSHTGG
                     GQNIMDSSYNPLSINEDYFFPQTADGRGSSVETLPGGSNLGEIDDLKYFNNKMCRGLR
                     VPSSYLPTGPDDSDRPMNDGRVGTALIQEYRFNQYCERLQRLVSQKLDDEFKMFMRWR
                     GFNIDSGLFTLQFCPPQNFASYREAELDTTRVNTFQALEQVPYLSKRFLLKRYLGLSE
                     EEIVENETLWHEERAQPDAPASTGQDLRSVGVTPADLETDITTGEDMMGMGPEGMPGT
                     PGLAGQQPGAAVAPAPAGTSPGGTVPGMG*"
                     /db_xref="UniRef100_K4F9K9"
                     /db_xref="A0A0F9QJG2_9ZZZZ"
                     /db_xref="K4F9K9_9CAUD"
     gene            99061..99279
                     /locus_tag="BML_08042016_6_5m_scaffold_14_prodigal-single_
                     105"
     CDS             99061..99279
                     /product="hypothetical protein"
                     /codon_start=1
                     /transl_table=11
                     /translation="MILNELYQREPEAYQDVSQDNSQPQLGDLRKTKLTLRQLNKLRR
                     LNDVRAYEFKEKLKRVQQQYAPPAQPLI*"
     gene            99389..100189
                     /locus_tag="BML_08042016_6_5m_scaffold_14_prodigal-single_
                     106"
     CDS             99389..100189
                     /product="Ribonuclease PH (EC:2.7.7.56)"
                     /codon_start=1
                     /transl_table=11
                     /translation="MNKFEQLIEYVINDEEAKARELFHDIVVEKSRQIYEEMMEEEAV
                     EEAEEKDEESVEEGIEDMGGDQADDLIDDIETEEQGISMEGDEAGAEGEESFGTEEEV
                     ADADLEDRVVDLEDKLDELMAEFESLMGDEAGEEVAGDEMDMDVEVDSDDGMTDMEVA
                     DDELETEGMFAENVNLKAAPAPVKSEEGGINKKAVVAANSGAAGMAAKPVTASAGDEK
                     GRPAPTAKDLIGKVQNSPAQGSVKLNPATKPHLAQATGVNTKSPLAKA*"
                     /db_xref="mvc:MSVAZ_1160"
                     /db_xref="UniRef100_M1R7M6"
                     /db_xref="A0A060RTS0_PLARE"
                     /db_xref="M1R7M6_BACTU"
                     /db_xref="2.7.7.56"
     gene            100203..100829
                     /locus_tag="BML_08042016_6_5m_scaffold_14_prodigal-single_
                     107"
     CDS             100203..100829
                     /product="Prohead core scaffolding protein and protease n
                     =1 Tax=Escherichia phage PBECO 4 RepID=L7TQE4_9VIRU"
                     /codon_start=1
                     /transl_table=11
                     /translation="MALYLRENLTFTQANIVIEGTGEGKDLYMKGICIQGGVKNANER
                     VYPVSEIERAVGTLNEQIRSGYSVLGEVDHPDDLKVNLDRVSHMITDMWMDGPNGFGK
                     LKILPTPMGQLVKTMLESGVKLGVSSRGSGNVNEANGHVSDFEIVTVDVVAQPSAPNA
                     YPKAIYEGLMNMKYGHRVFEMAKEAGGDNKVQRYLKGEVVKLIRDLKI*"
                     /db_xref="UniRef100_L7TQE4"
                     /db_xref="A0A0F9TS85_9ZZZZ"
                     /db_xref="L7TQE4_9VIRU"
     gene            100839..101927
                     /locus_tag="BML_08042016_6_5m_scaffold_14_prodigal-single_
                     108"
     CDS             100839..101927
                     /product="Uncharacterized protein n=1 Tax=Cronobacter
                     phage vB_CsaM_GAP32 RepID=K4FB44_9CAUD"
                     /codon_start=1
                     /transl_table=11
                     /translation="MLDALKPLLDSDLINEETRSEITEAWEAKLTEAREQVRAELREE
                     FAQRYEHDKTVMVEALDRMVTEGLTAEISAVAAEKQALAEDRVRFQSRMKESATKFND
                     FMVSKLAEEIGELRKDRKMHSEGLQKLEKFVVQALAGEITEFAQDKRAVVETRVRLVR
                     EARSKLEALKARFVKESAEKMTQAVSKHLKAELSQLHEDIKIARENNFGRRIFEAYAA
                     EFGATHLNENAEVRKLHQAIADKQQKLAEATQTIEKARVLVESKEREIRMIRESNERE
                     SAMEDLLAPLNDEKREVMKNLLESVQTSRLKNAFEKYLPAVLAEGRSVKAKSVISESV
                     SVVTGDKNVKSVEEDHSNVIDIKRLAGL*"
                     /db_xref="UniRef100_K4FB44"
                     /db_xref="A0A0F9QPC4_9ZZZZ"
                     /db_xref="K4FB44_9CAUD"
     gene            101944..103161
                     /locus_tag="BML_08042016_6_5m_scaffold_14_prodigal-single_
                     109"
     CDS             101944..103161
                     /product="Precursor of major head subunit n=1 Tax
                     =Cronobacter phage vB_CsaM_GAP32 RepID=K4F9L0_9CAUD"
                     /codon_start=1
                     /transl_table=11
                     /translation="MSQELLESRWDETKEALMEGLKGSRRNTMGVILENTRKYLKENA
                     SAGSTVSGNIATLNRVILPVIRRVMPTVIANELVGVQPMTGPVGQIHTLRVRYASTMT
                     DQTAAGTSTVAGEEALSPFKIATAYSAGARGADNAATTQTAAQGYSGSPTATLEGNGG
                     RQISVQILKQAVEAKTRKLQARWTFEAAQDAQAMHGIDVEAEIMAALAQEITAEIDQE
                     ILLSLRSLAQTEFTYNQATVSGTATFVGDEHAALAVLINRVANLIAQRTRRGAGNWAV
                     VSPASLTVLQSATTSAFARTTEGTFEAPTNTKFVGTLNGAMRVFVDSYASDSTPVLVG
                     YKGSSEADAAAFYCPYIPLMSSGVVLDPTTFEPVVSFMTRYGYIELTNTASSFGNAGD
                     YVGEIAVSNLSFS*"
                     /db_xref="UniRef100_K4F9L0"
                     /db_xref="A0A0F9QJK5_9ZZZZ"
                     /db_xref="K4F9L0_9CAUD"
     gene            103256..104086
                     /locus_tag="BML_08042016_6_5m_scaffold_14_prodigal-single_
                     110"
     CDS             103256..104086
                     /product="Putative GIY-YIG family Seg-like homing
                     endonuclease {ECO:0000313|EMBL:AKF13099.1}; 
                     TaxID=1647404 species="Viruses; dsDNA viruses, no RNA
                     stage; Caudovirales; Myoviridae; Tevenvirinae;
                     T4likevirus.;" source="Sinorhizobium phage phiM19.;""
                     /codon_start=1
                     /transl_table=11
                     /translation="MLNSSMTYHFIYKTTHQNGKYYIGRHSTDDINDGYIGSGKWPSS
                     IKDRSTVSREILEFVEDPVELKQREGEYLREHYGRPGCMNATPDPIGFDSENNPMKRP
                     EVVAKLSGDNHWSRTDPEASLKLRNAQLKLVEEGRHPLVGDRNPNKDGRNAKAAMERG
                     THVNIANNPSKWRSEQGIHHWQNGNSPNAGGKLNRKLIEEGRHNFLGPEHNRQMIAEG
                     KNPWVGSEGNQKRLAEGRHPSQMKQICEHCDKTTSVGMYKRWHGDRCSQNPLNLVKIS
                     *"
                     /db_xref="A0A0F6WCD0_9CAUD"
     gene            104136..104378
                     /locus_tag="BML_08042016_6_5m_scaffold_14_prodigal-single_
                     111"
     CDS             104136..104378
                     /product="hypothetical protein"
                     /codon_start=1
                     /transl_table=11
                     /translation="MRYFISIGDNMKSLALLAASMFAATVAVAQAPAAPAKATPATPA
                     TPAKVDCKDVKNKDRSECKTPATPATPATPAAPAKK*"
     gene            104674..105420
                     /locus_tag="BML_08042016_6_5m_scaffold_14_prodigal-single_
                     112"
     CDS             104674..105420
                     /product="hypothetical protein n=1 Tax=Methylosarcina
                     fibrata RepID=UPI00037AE372"
                     /codon_start=1
                     /transl_table=11
                     /translation="MDRRKQLAFVSGRISHTDCKKYQDHFEKTFSITTVREPDYPTLF
                     SRLVDPDYHLDFLLIDIDEILDSKDFNLYEFIDTIRTLISCSMTYEHSGPDTPDQPPG
                     LVSRRTQIVAMVGLDTPIDVIRQVQKISAVAALALRLGPGITYHDVDAAAENFIQGNN
                     IVPPKIAARLRGGRRSRSTGASITLTPRQTQILDLVTTRGASNKSIAKTLKISESTVK
                     LHVSAILKKYGCRNRTQLAVFGWDKDKTPA*"
                     /db_xref="UniRef100_UPI00037AE372"
                     /db_xref="mno:Mnod_5613"
                     /db_xref="B8IQE3_METNO"
                     /db_xref="UPI00037AE372"
     gene            105538..106269
                     /locus_tag="BML_08042016_6_5m_scaffold_14_prodigal-single_
                     113"
     CDS             105538..106269
                     /product="hypothetical protein"
                     /codon_start=1
                     /transl_table=11
                     /translation="MADIVTGTVTGQLDTSTLQQDHADIRRESAVYAGDIRREVSTAA
                     CDINKNVSFEGQEGVMTTKDARHDIISATEAVADRLSAQTNSEADRTSDRMMELRGLV
                     GQRFNDLTHDIATVIQGQATLAKDVELNALKSQLDAAKNTTYLSDKITAESEKTRDLI
                     SDLKYHDLNRGLIERNSELVECETDRRHWRHRAEQNQFQGQWAQLQSQIQAFASQLQE
                     TRQGVTNFGSMTGNAGRQSSTSNNA*"
     gene            106345..106980
                     /locus_tag="BML_08042016_6_5m_scaffold_14_prodigal-single_
                     114"
     CDS             106345..106980
                     /product="40-residue YVTN family beta-propeller repeat
                     protein n=1 Tax=Bacillus cereus subsp. cytotoxis (strain
                     NVH 391-98) RepID=A7GPF0_BACCN"
                     /codon_start=1
                     /transl_table=11
                     /translation="MDSLDRRLVELNEALLKLSMGQGTPAPELLEQARRVIAGGVRFN
                     TGPGNDTVIINGQGDCDDTGPQGPQGPTGPAGGQGPQGPTGPAGEAGAPGTIGPTGPQ
                     GPTGPTGECACEFKRILVSEDYNAEVDDYYIGVDSTGPTTITLPPANPVCGEIIIKAE
                     MGAPIGNRKITIVPPNDGSSLILIDGQPEYIIEVPYQSVKLVARGWHWWII*"
                     /db_xref="UniRef100_A7GPF0"
                     /db_xref="bcy:Bcer98_1704"
                     /db_xref="A7GPF0_BACCN"
     gene            107133..107762
                     /locus_tag="BML_08042016_6_5m_scaffold_14_prodigal-single_
                     115"
     CDS             107133..107762
                     /product="hypothetical protein"
                     /codon_start=1
                     /transl_table=11
                     /translation="MAYLSSPASELDYGVVRVGNNISVLDGVISLEQDLSPDSSVQFG
                     NVTVTNNLTAAGNLVVTSVTPTAGPGVAIANLISNGYAASFRINNTGVLSLTAGSGIT
                     LSGSTGNITISSYGADLINVIGVTGNYTATLTDEYIGVSSAAAVTISLPAGVDGRVYT
                     IKDEYGQGSGKITVQPASGELVDGKPNYVISIPNQSVNVVFRAGSWWIV*"
     gene            107775..108401
                     /locus_tag="BML_08042016_6_5m_scaffold_14_prodigal-single_
                     116"
     CDS             107775..108401
                     /product="hypothetical protein n=1 Tax=Bacillus sp.
                     123MFChir2 RepID=UPI00036A3E2A"
                     /codon_start=1
                     /transl_table=11
                     /translation="MGRITLYNQPGGQPGFQIQREDTRAYRDLFQRRWYEHVIYTRDA
                     ILSWLSNDNQNINVSVARLLKNQDDIGALLRPFYPGARVDAIVVLLKEHVKQAADIVV
                     AVMTMKETSPLISVWRANGQAIVQALTDLNPGWQQTPLMGLWNRHLNLIISEVVFRKD
                     KNWKDDIVNLDKIIDNIQRISDILVDGIVRQPSFEMQKASQLLSQKTL*"
                     /db_xref="UniRef100_UPI00036A3E2A"
                     /db_xref="ppoy:RE92_09160"
                     /db_xref="86581813"
                     /db_xref="UPI00036A3E2A"
     gene            108417..108566
                     /locus_tag="BML_08042016_6_5m_scaffold_14_prodigal-single_
                     117"
     CDS             108417..108566
                     /product="hypothetical protein"
                     /codon_start=1
                     /transl_table=11
                     /translation="MRRSYYNYDYDHRYHRGYRRHRYDWCCPTYGYYYDCYGRWPYDH
                     YHRWY*"
     gene            108582..108791
                     /locus_tag="BML_08042016_6_5m_scaffold_14_prodigal-single_
                     118"
     CDS             108582..108791
                     /product="hypothetical protein"
                     /codon_start=1
                     /transl_table=11
                     /translation="MNRPNYPHWRRKYFAPYTQYWPSSYSSMDLYNSQYSSVAQSIYN
                     SGYMDGVTQSSVVNQTQNQNIGGWW*"
     gene            108828..109160
                     /locus_tag="BML_08042016_6_5m_scaffold_14_prodigal-single_
                     119"
     CDS             108828..109160
                     /product="hypothetical protein"
                     /codon_start=1
                     /transl_table=11
                     /translation="MMNTMANTTMPTQVEILAMARELLLERYLEEKAKVLYRWTAMND
                     WSWQTTGKILDYPDMPEYPTMEETMSLAKHLQEYFTEMEYTHTQEPSTPGTLDMFEPT
                     PDSNNTGY*"
     gene            109177..109932
                     /locus_tag="BML_08042016_6_5m_scaffold_14_prodigal-single_
                     120"
     CDS             109177..109932
                     /product="Peptidase C1A papain n=1 Tax=Emticicia
                     oligotrophica (strain DSM 17448 / GPTSA100-15)
                     RepID=I2EZY6_EMTOG"
                     /codon_start=1
                     /transl_table=11
                     /translation="VLASNNLPSPVDSRDFKYQLRSVPLVERVDLREWAGEVEDQEAL
                     GSCTGSAMTDAYELMVKIQYPERWANLSKLFVYYNSRVFYDGLNEDGGSYLRDTLKAA
                     KKFGLCREDLWPYDIDKFDQQPVPAAYVDAQHRTVTVYEVLYSNQEMLEVLNLGRPVI
                     VGMSIYPGFQDLTQGDSVVAMPGSDETSIGLHAMCIVGYDLALQRFLAKNSFGVTWGD
                     LGYCWIPFEYMKKEAFEKWCFEISNQRMFGIDR*"
                     /db_xref="UniRef100_I2EZY6"
                     /db_xref="gpi:GPICK_04335"
                     /db_xref="88400190"
                     /db_xref="I2EZY6_EMTOG"
     gene            110043..110564
                     /locus_tag="BML_08042016_6_5m_scaffold_14_prodigal-single_
                     121"
     CDS             110043..110564
                     /product="PREDICTED: dystroglycan-like isoform X3 n=1 Tax
                     =Bombyx mori RepID=UPI00034FB240"
                     /codon_start=1
                     /transl_table=11
                     /translation="MAAGGSGAKKVAITKAIKGSANWWKKHYVPKRGSSSEIPPPFGV
                     ADPAPVVITITPTTTITTTVITPTTAAVTVTKTSEATQPVTTPVETQVITATTITTTL
                     PPAPQAPPTIPPLQIWMDQFKILSGQLVPSANSSNAVPADSQRAKDQLNDWQFNYGDR
                     LLASAKLRSSNTI*"
                     /db_xref="UniRef100_UPI00034FB240"
                     /db_xref="A0A024U1N1_9STRA"
                     /db_xref="msn:LI99_03170"
                     /db_xref="UPI00034FB240"
     gene            110633..111316
                     /locus_tag="BML_08042016_6_5m_scaffold_14_prodigal-single_
                     122"
     CDS             110633..111316
                     /product="hypothetical protein"
                     /codon_start=1
                     /transl_table=11
                     /translation="MPTFYTPPGYSGAAELTASTGLSIIDRGHWQFSQQGYNDGATFG
                     LSINAPQTTQFYDVGADTRGGELTGGAPMTTPVLSGGLLHLRAENWTIAGIGNELTAY
                     TDPVTSITYPPSRCRIQLIGLWQVERRPNSNSYNSIGVFYSAATVTDLGERSMNPWLL
                     NYSSPQATYVIQGADVQGGSQDTFSDHVFDCQITETVASDNSNRAFASNTVARPVWTY
                     IYSKSWQIN*"
     gene            111417..111920
                     /locus_tag="BML_08042016_6_5m_scaffold_14_prodigal-single_
                     123"
     CDS             111417..111920
                     /product="hypothetical protein"
                     /codon_start=1
                     /transl_table=11
                     /translation="MGRPLKIKKSTTKDIGFPAFNAVEVPVYPGTMSATEFYGVVGGS
                     DSVDTSSYPTTKVRVKIGSNDEADGWIIRQKGSIKYLVTDGTNTGVCVLANTANGSLA
                     ANTMTITYDTGDSAETRVARLTNKWALGYNGVKYLANFFDGGSTAVKSGTQGVTVTLV
                     VIDNYNS*"
     gene            111970..112554
                     /locus_tag="BML_08042016_6_5m_scaffold_14_prodigal-single_
                     124"
     CDS             111970..112554
                     /product="Uncharacterized protein n=1 Tax=Pelagibacter
                     phage HTVC008M RepID=M1IPA4_9CAUD"
                     /codon_start=1
                     /transl_table=11
                     /translation="MTAFVLGNGESRQGIDLSQLILVGSVYGCNALYRDFTPSVLVAT
                     DRPISEEIQRSGYAQNNHFYTRHVVPGSGARPVPRKYHGFSSGPIALALAAMTDANPI
                     YLLGFDLGPNAQGQFNNIYASTEYYKPAGSHPTYTGNWVDQISTIARDFPTRILVRVH
                     GPTTAEIPQFARRPNMQKMALNDFAARINNTKDL*"
                     /db_xref="UniRef100_M1IPA4"
                     /db_xref="M1IPA4_9CAUD"
     gene            112555..113451
                     /locus_tag="BML_08042016_6_5m_scaffold_14_prodigal-single_
                     125"
     CDS             112555..113451
                     /product="hypothetical protein"
                     /codon_start=1
                     /transl_table=11
                     /translation="MATYKNTSGDYIITANDGTGNLAVNANFNVVGDAAFTSANSVLI
                     AAPQTTITGNLNVVGNVTYINVQDIRVDDPFITVAGNNNGTVETAAFQTQGLVTQTSA
                     NTFAGIRFDNANLAWQVSSSVDVTGAAIDEYSNVATSAGSYLIAAPTNVGTYTEPVWP
                     EQGLIVRTSDSTYAALRFNNTTSKWEVSPGVTAAGDAIDPYLEVVSGPAEPQFAIQFN
                     VNNVFSGSTSLTFDSDLSQLALTGYQAFNDIGGPPAAVANAVAVYHNIESAGGTGLYV
                     KTETVEQELVSKSRAIVFGLIL*"
     gene            113461..113778
                     /locus_tag="BML_08042016_6_5m_scaffold_14_prodigal-single_
                     126"
     CDS             113461..113778
                     /product="hypothetical protein"
                     /codon_start=1
                     /transl_table=11
                     /translation="MAITSTYLETTFDQPVFESTGQQVITSMYLCNTNTGNAVSVNMY
                     IVNDSGVAANVVNQLYSNLVIPAGNTYVMSTERLMLEDLNQIRVASNIANAVTVTVST
                     YAV*"
     gene            113910..115508
                     /locus_tag="BML_08042016_6_5m_scaffold_14_prodigal-single_
                     127"
     CDS             113910..115508
                     /product="Uncharacterized protein {ECO:0000313|EMBL
                     :KKM76117.1};  TaxID=412755 species="unclassified
                     sequences; metagenomes; ecological metagenomes.;"
                     source="marine sediment metagenome.;""
                     /codon_start=1
                     /transl_table=11
                     /translation="MPATQQIIDYGATANDGTGDPLRDAFIKTDQNFSNIWAAGPVGS
                     NITITDNTIVVDDTNGNLILMPNGIGVIESRNSVIPRFNNVYNLGTADLKWNNIHATR
                     IAAKDMTLSGNLTVAGDIIETGNTVTESLTLQLAALATSNVQANGAGIIIGANGNIAT
                     FLYDSDSNQWQTNILISTDSLAAADTTGSIQFNNDGKFAGSANLQYDDLTSTLTVGNI
                     VNIGTNVSVTGANLQIAGTDSILVPVGNTDQRPGGVTGMVRFNTTLDTLEFYDSTNWV
                     PAKTEFTVIANDQFNGDGTTTEFVLSQPTTTDNVIVSINGIIQIPINSYSVSYAVLIF
                     TEAPSPLDIIDVRILTTTVSVGQLGSGSAKISADPMASQIDITGSLIPSANATANIGS
                     TSKYFNRVYAVSTSAVYSDLAEMYAADAAYPPGTVLSFGGTAEVTESNVDADQRVAGV
                     VSTAPSYLMNSTLSGDNVVALALTGRVPTRVTGSVSKGDMMVSNGDGRARAEKNPRMG
                     TVIGKALANFNGADGVIEVVVGRL*"
                     /db_xref="A0A0F9N3L4_9ZZZZ"
     gene            115542..117335
                     /locus_tag="BML_08042016_6_5m_scaffold_14_prodigal-single_
                     128"
     CDS             115542..117335
                     /product="Phage tail fiber-like protein n=1 Tax
                     =Prochlorococcus phage P-SSM2 RepID=Q58M62_BPPRM"
                     /codon_start=1
                     /transl_table=11
                     /translation="MALTRIRAEQISDIDYKQACRVVTTTNVAVGSAPNQVDGVNLSL
                     NDRVLVTGQDAGEENGIYYVQTLGTGANGVWARTTDAVDVGDLNAGTLITVTEGDVYK
                     DTIWQLTTNNPITIGVTPLYFQVFKAEATAAGSPGQVQYNYGNVLAGSANLTFVDGTS
                     LTVGAGEDPALYVDIGNNFVGINTNAPQATLDVAGNVRADYFIGNIAGNISITTSANI
                     IYVAANGSDSNDGSITAPYRTIKAALAAATAGTSVHVAPGNYTENNPITIPANVSLMG
                     DNLRSVFVTPANPASDLFYVKNGSYVWGITIRDYTANGFSYDPATPTQNVFVSPYIQN
                     ITSSTTTGTAVKIDGNLVSSISTKAMIAGFFTIINRGGLGIHIVNSGYSQLVNIYTIA
                     CDVGIKVESGGFCTLNGSDCSIGNYGLIADGVGPLQTAGNTVGYSTQGSFLISHPGNS
                     RPNVNTVMTIPGDLQFYTIDDIVPVDAQTTTVVVQQVYPGNLAPNTHVEFFTRSSIIA
                     SAHTFEYVGAGTNPATALPQYGGIPISANEVIQTGGGVVTFTSTDQKGTFKVGNGFVI
                     NQATGTITGDYFYQSLFAQMTPYILALSEGT*"
                     /db_xref="UniRef100_Q58M62"
                     /db_xref="Q58M62_BPPRM"
                     /db_xref="ppuh:B479_16800"
     gene            117360..117692
                     /locus_tag="BML_08042016_6_5m_scaffold_14_prodigal-single_
                     129"
     CDS             117360..117692
                     /product="hypothetical protein"
                     /codon_start=1
                     /transl_table=11
                     /translation="MPGALNVFKTVTANLTTTSTPYYSTPLGYSTVVLMAQISNTTGN
                     VIQITAGHERDGNVTTLVENFRVPPHDAAGVLTGRLILQYGDSFAANASADGSAQLIL
                     SVLESLSN*"
     gene            117694..118332
                     /locus_tag="BML_08042016_6_5m_scaffold_14_prodigal-single_
                     130"
     CDS             117694..118332
                     /product="hypothetical protein"
                     /codon_start=1
                     /transl_table=11
                     /translation="MAATYPKLLSGRVAVSSFDDLTASRYEFLSLDQAEPNLGTAALG
                     NILTIGVGNTRVWTNSIALQNLDLSGGNIASVATISNTGNITLVPADQGLVNIEAATG
                     LTMPVGNTDQRPANATAGTTRFNTDSVRLEVYDGAEWDTVGSGITNQTIVADGTDDTY
                     TLDRAATSASVLVIINGIVQIPGLAYSYTVTGNVLNFSDAPMPGDVIDIRFL*"
     gene            118467..119591
                     /locus_tag="BML_08042016_6_5m_scaffold_14_prodigal-single_
                     131"
     CDS             118467..119591
                     /product="Phage tail collar domain protein n=1 Tax
                     =Pseudomonas chlororaphis subsp. aureofaciens 30-84
                     RepID=J2FEZ8_9PSED"
                     /codon_start=1
                     /transl_table=11
                     /translation="MSLTKIRAEQISNLDYKQAVRVVTTVDIALEGGAPNTYDGVNLI
                     VGNRILVAGQDDAARNGIYQVATLGTGSNGIWVRTDDARDPGSMTSGMIVMVTEGDVY
                     KDVPWVLTTDNPVIINTTPLTFKVMMADAIAGGINTQVQYNTAGKLDGSANLTFVDGQ
                     TLTIGGNVVPIGNIIYNLGSSTQRWNDIYLSGNTIYLGNLQLSEIENQTLQLPANVNI
                     GNAVLQEVAGNLTLPDVVFIGNIEISSSTGNLLIEDLGANNIVASGTITANAVSAPNA
                     YINRGSDPSNWDTTTQMGVYEVNRSSWSGTTGTPMDSQIYVGLLDVVTSGNTTTQVFY
                     PGTVDVNDAKIQWNRSLWNGTWTQWYKIINDRQIVDGGLI*"
                     /db_xref="UniRef100_J2FEZ8"
                     /db_xref="pch:EY04_05440"
                     /db_xref="A0A0E1E5J0_9PSED"
                     /db_xref="J2FEZ8_9PSED"
     gene            119605..122502
                     /locus_tag="BML_08042016_6_5m_scaffold_14_prodigal-single_
                     132"
     CDS             119605..122502
                     /product="hypothetical protein n=1 Tax=Methylosinus sp.
                     LW4 RepID=UPI000362E547"
                     /codon_start=1
                     /transl_table=11
                     /translation="MSNTILLKRSSTGNAIPGTANLSLGELAINTFDGNLFTKIDNGT
                     PSVINLTENQTVTLSGDVTGSGKTSITTTLANTAVIAGTYGNANAVVGFTVDSKGRLT
                     NVTTYDIDLNAEGIANGTSNVEVATANGNVTMSVNGNANIVVVTSTGANVSGYLDVTG
                     NANVGNAGGNNAVFTNLFGTLQTAAQPNITSVGTLSSLSVTGNVSAGNLSGTNITGTL
                     ATAAQPNITSVGTLSSLSVTGTVTGGNLSTGGTVTATGNVTGGNISTAGAVTATGTVT
                     GGNLSTGGTVTATGNVTGGNISTAGVVTANTITATGNIVSDGFFVGNFVGNITGNITV
                     PGLTTQILYNNDGNAGASSDFTFNNSTKVLTVNGNISGGNIAATGTVTGGNISTAGAV
                     TATGTVTGGNLSTGGTATVTGNITGGNISTAGAVTATGTVTGGNISTGGTVTATGTVT
                     GGNISTGGTATVTGNITGGNISTAGAVTATGNISGSYFFGNGSALTGVTASSVDANNL
                     TGNTLNSGVVNSSLTSVGTLTGLTVVGDTNQTGNVNITGNVNVTGNLNYQNVTDLVVG
                     DPLIYIGANNAGDLFDLGMVVTYVDGGTQYGGWARDASDSTWKLFGNVTTAPTTTVDF
                     AEAVYQSMQVGAITATAGTFSGNVSVGNLTSTLISGTLQTAAQPNITSVGTLTSLSVT
                     NTITGGNLATGGNITGSGQLTAGNIETAGVVSANGTITGGNLITAGFASVTGNITGGN
                     INTAGQVVATGNITGGNLISNNAVIGNISAGNVSLTGDITVNSLTSNTFVTSTGNVTG
                     GNVNTAGAVVVTGTGAATSTTTGSIRTAGGLGVSGNAYIGGLLNVTGTVTGGNLSTGG
                     TATVTGNITGGNISTAGNISASYLFGNGSQLTGLNTNSISNGTSNVAIAVADGNVTVG
                     VAGVANIAVFSASGLAVTGNITGATNIFGTDIFKNGVTVLNANDTVDGGTY*"
                     /db_xref="UniRef100_UPI000362E547"
                     /db_xref="A0A0A1Q0F5_9BACT"
                     /db_xref="mey:TM49_00275"
                     /db_xref="UPI000362E547"
     gene            122508..122777
                     /locus_tag="BML_08042016_6_5m_scaffold_14_prodigal-single_
                     133"
     CDS             122508..122777
                     /product="hypothetical protein"
                     /codon_start=1
                     /transl_table=11
                     /translation="MANRIVLKRSGVANTAPSSNDLDYGELAINYSDGVLFYKNSGNV
                     VQSIGSLGPQGPQGPSGPITPYIFDGGSPSSTYFVGPAFDCGGVT*"
     gene            122932..125004
                     /locus_tag="BML_08042016_6_5m_scaffold_14_prodigal-single_
                     134"
     CDS             122932..125004
                     /product="Uncharacterized protein (Fragment) n=1 Tax
                     =Bacillus cereus BAG1O-3 RepID=S3J687_BACCE"
                     /codon_start=1
                     /transl_table=11
                     /translation="MAEWKVRKDHKVPLVPLAHKDHKASQDPLAHKDHKVPLVPLAHK
                     DHKASLTGPQGPTGVQGPQGPTGPQGPRGPQGPQGPQGVIGPQGPQGVVGPQGPTGPQ
                     GITGPQGPQGPQGPQGVVGPQGPQGPQGQTGPQGPTGPQGITGPQGPQGPQGPSGLDG
                     DRYSTSSTTSFTLASGGTQQTITVADTSVDYSTGQSVTVAVDADNIQYGTVVSYTTGT
                     GALVFTKDSFKGSGTYSSWTVNLSGAVGIQGATGPQGPQGPQGIVGPQGPQGPQGITG
                     PQGPQGPTGPQGPRGPQGPQGPQGVIGPQGPQGVTGPQGPTGPQGITGPQGPQGPQGP
                     QGVVGPQGPQGPQGQTGPQGPTGPQGPQGVVGPQGPQGITGPQGPTGAASTVSGPQGP
                     QGPQGPQGPTGAASTVSGPQGPQGPTGPQGPTGAASTVSGPQGPRGPQGPQGPSGEGL
                     AEWAVKTSNYTAVSNDRIIANTTGGAFTITLPAAPVTGDYVVVTDGGGWQTNQLTIGR
                     NGSTIEGVADDLLVNLNTLTIELIYNVNTWEVTGTTGREGPQGPQGILGPQGPRGPQG
                     PQGPQGPQGVIGPQGPQGPQGPTLTTIPQNSQTTSYTLQASDSGKHISITTGGVTVPS
                     GIFSAGDTVVIFNNSGSNQTITQGANTTVRWASTTSTGNRTLANYGLATVLCYGSNTF
                     VITGAGLS*"
                     /db_xref="UniRef100_S3J687"
                     /db_xref="R8MKT6_BACCE"
                     /db_xref="bce:BC4725"
                     /db_xref="S3J687_BACCE"
     gene            125006..125860
                     /locus_tag="BML_08042016_6_5m_scaffold_14_prodigal-single_
                     135"
     CDS             125006..125860
                     /product="Uncharacterized protein n=2 Tax=Prochlorococcus
                     phage P-SSM2 RepID=R9S6Q5_BPPRM"
                     /codon_start=1
                     /transl_table=11
                     /translation="MTIVQAPLMQNVPTGQQEFTTVGSTSFVVPSEVFSISAVLVGGG
                     ASAARGQSTREQAGAGGGGLRYINDLPVTPGETITVVVGAGGTEQVTNNASGNNGDPS
                     QLLRSASVLVEAGGGIASTYVNGSNSGGAGGTGTATGAGPFGGTIGGGNGGAGGNSSA
                     NNNAGGGGAGGYSGDGGDGVNDGATFGAANQGAGGAGAGGDQGANDGVCGGGVGLLGQ
                     GASGTTSGAGGSGGGNGNSGTGSVGGLYGGGGGGAENATQGGGGQGAVRIIWGPNRAF
                     PSTNTGDL*"
                     /db_xref="UniRef100_R9S6Q5"
                     /db_xref="R9S6Q5_BPPRM"
                     /db_xref="mtut:HKBT1_3530"
     gene            125937..126890
                     /locus_tag="BML_08042016_6_5m_scaffold_14_prodigal-single_
                     136"
     CDS             125937..126890
                     /product="Putative collagen triple helix repeat protein n
                     =1 Tax=Subdoligranulum sp. CAG:314 RepID=R7K7S8_9FIRM"
                     /codon_start=1
                     /transl_table=11
                     /translation="MPTLLTNVLQSGLIGPQGPQGPTGPQGPQGITGPQGPTGPQGPT
                     GPQGPRGPQGPQGPQGIVGPQGPTGPQGPRGPQGPTGASGVVSPWQYKTSNYTAVNNE
                     RIVADTRGGSFTINLPTGVATGDYVSISDGGNITNNWFNNNLTIGRNGATIEGLAEDL
                     ICDIGQLTVECIYSGSTWEVTGTTGRQGPQGPQGPQGPQGPQGPQGPATPKAITLTYP
                     GAAEDVTVFYTTTGLTLSAVRSVLTSFGASPSITFSLLSGANRATATVTNISGQSVTS
                     TTTGTSVTIANTTIQANSYIWITTSASSNVASFNINLEFIP*"
                     /db_xref="UniRef100_R7K7S8"
                     /db_xref="axl:AXY_02370"
                     /db_xref="R7K7S8_9FIRM"
     gene            126887..127105
                     /locus_tag="BML_08042016_6_5m_scaffold_14_prodigal-single_
                     137"
     CDS             126887..127105
                     /product="hypothetical protein"
                     /codon_start=1
                     /transl_table=11
                     /translation="MTVCAVVRLDDGLVINVIVADPTDPPPNGCELVELIESVPEHDG
                     GIGWTWDGSRFIPPPEESPTPEESPTGE*"
     gene            127109..128131
                     /locus_tag="BML_08042016_6_5m_scaffold_14_prodigal-single_
                     138"
     CDS             127109..128131
                     /product="Uncharacterized protein n=1 Tax=Mycobacterium
                     smegmatis JS623 RepID=L0J7N4_MYCSM"
                     /codon_start=1
                     /transl_table=11
                     /translation="MAGNVTVVLTSGTTWTVPNDWNPTANTIRCIGGGGGGRRNAANA
                     SSGGGGGGGAYADVTNYSLIPSSTVFINIGAGGQGGAANSTSGTNGGDTWLNKTTNAV
                     PTTTADGLEAAGGFGATTSTGTGGAGGSVAGSVGTNRFAGGNGGSGTATVGYGGGGGG
                     SAGDNLATGGNGGNGNTVGSGGQAGDGGGGGGGGTGGNGSNSSANNGGNGGLQYNGVT
                     AGGTGATSNGATGGAGANGGGGGGGAWNSNNNGTAGTGGDGGDGTEFTITAGGTSGSG
                     GGGGGGGGSNNSGTTGGDGGPGGLYGGGGGGGGTGVTASGNGGAGAQGAIIITYTRVT
                     RQFLTT*"
                     /db_xref="UniRef100_L0J7N4"
                     /db_xref="msa:Mycsm_06763"
                     /db_xref="89704422"
                     /db_xref="L0J7N4_MYCSM"
     gene            128204..128857
                     /locus_tag="BML_08042016_6_5m_scaffold_14_prodigal-single_
                     139"
     CDS             128204..128857
                     /product="S-layer-like protein region n=1 Tax=Deinococcus
                     gobiensis (strain DSM 21396 / JCM 16679 / CGMCC 1.7299 /
                     I-0) RepID=H8GYI6_DEIGI"
                     /codon_start=1
                     /transl_table=11
                     /translation="MATLTNVLQSGLGVIGPQGPQGPQGPQGPQGPQGVNTTLSATAV
                     TTGTFYPVFVAAAGSSQTVSVRTAATAFSFNAATNVLTVTSTTAQYADLAEIYVADAD
                     YDPGQLLDFGGDQEVTLTTQAYSTTVAGIVSTNPAFTMNQSQKGDHLAAIALQGRTPA
                     RVLGPVRKGERLVSSDIPGVLQALDPALFQPGCIVGKSLEDYPDSDIGMIEVVAGRF*"
                     /db_xref="UniRef100_H8GYI6"
                     /db_xref="A0A0F9N3L4_9ZZZZ"
                     /db_xref="dgo:DGo_CA0912"
                     /db_xref="H8GYI6_DEIGI"
     gene            128908..129972
                     /locus_tag="BML_08042016_6_5m_scaffold_14_prodigal-single_
                     140"
     CDS             128908..129972
                     /product="group 1 glycosyl transferase n=1 Tax
                     =Pseudoalteromonas flavipulchra RepID=UPI00029A236A"
                     /codon_start=1
                     /transl_table=11
                     /translation="MKPILHVLPNPSGITNLAWRMDPFGMAVHKFIVGMSKLGYEVIH
                     YGHESSDVPCEHVTVVTNEDMPPPEYSSMLVHNNDIAAIWTRNVRPILHRRSAPNDMV
                     LCFYGNAHQAAVIDLKNGTVVEPSIGYTPLGVFADYRVFTSYSQMHYFYGIKGMLLNP
                     SWFDAVIPNAITPEEFDYSDDKDDYLLYVGRISPDKGIDLAIQAAKHTNHKLVIAGPG
                     TLAQLNYTTIPEHVTQVGYADAITRRRLMSRAKALMAPTHYLEPFGNIVAEALMSGTP
                     VITSDWGGFVDNNRHGVTGFRCKDFQSFVDAINKIPTISTRACRDFAMANFSDDVVHD
                     QFDLYIKKLSTKDFYHVENL*"
                     /db_xref="UniRef100_UPI00029A236A"
                     /db_xref="A0A0E3I5N2_9CAUD"
                     /db_xref="ttr:Tter_1042"
                     /db_xref="UPI00029A236A"
     gene            129956..130366
                     /locus_tag="BML_08042016_6_5m_scaffold_14_prodigal-single_
                     141"
     CDS             129956..130366
                     /product="Putative uncharacterized protein n=1 Tax
                     =Prochlorococcus marinus (strain MIT 9515)
                     RepID=A2BXJ5_PROM5"
                     /codon_start=1
                     /transl_table=11
                     /translation="MLKIYSRVNPDVLLHIINRGEDISGRTEVIAEDQFLQLATLRLP
                     RGQTFRPHQHIWKPSPRDTCIAQESWVVIQGSVKVSLYDTDGEFLMDDVLRRGDASIT
                     LQGGHTYEILEDDTVVYEYKTGPYQGQDLDKAFI*"
                     /db_xref="UniRef100_A2BXJ5"
                     /db_xref="A0A0F8XTW3_9ZZZZ"
                     /db_xref="pmc:P9515_12991"
                     /db_xref="A2BXJ5_PROM5"
     gene            130363..130890
                     /locus_tag="BML_08042016_6_5m_scaffold_14_prodigal-single_
                     142"
     CDS             130363..130890
                     /product="transferase hexapeptide repeat containing
                     protein id=19893 bin=ACD20 species=ACD20 genus=ACD20
                     taxon_order=ACD20 taxon_class=ACD20 phylum=Melainabacteria
                     tax=ACD20 organism_group=Novel_Cyano/Firm
                     organism_desc=Novel_Cyano/Firm"
                     /codon_start=1
                     /transl_table=11
                     /translation="MIQHGEDFFIAPTAVITRPELCRVGNHVALDHGFYCTAGITLGD
                     YIHVGPYTTVIGGTYGNLVMGDFSGLSTAVRIVCAGENMRGEGLIGPIVPKQYKDDIS
                     GGTINLEAFTLVGTNAIVMPGSRMAIGSVLGANSFLKGETEPWTVYVGSPARPIKTRR
                     DDRMRAFARELGYDY*"
                     /db_xref="ACD20_94_14"
                     /db_xref="K2EUU6_9BACT"
                     /db_xref="fpe:Ferpe_1105"
     gene            130880..131581
                     /locus_tag="BML_08042016_6_5m_scaffold_14_prodigal-single_
                     143"
     CDS             130880..131581
                     /product="Uncharacterized protein {ECO:0000313|EMBL
                     :KKN77586.1};  TaxID=412755 species="unclassified
                     sequences; metagenomes; ecological metagenomes.;"
                     source="marine sediment metagenome.;""
                     /codon_start=1
                     /transl_table=11
                     /translation="MTTNFTSWPGGLLPRHLQRPELEQVREAGYQWTDARDIVEIFEK
                     KVADFAGARYGVAVDCCSHGLFLCLKYLNAQGTVNIPRFTYQSVPMQIRHAGCDVEFR
                     DEEWSGMYQLQPYPVWDAATRWREGMYQGGLHVVSFQIKKRIPIGRGGMILTDDADAV
                     RWLQKARYDGRDLTVSQWDDDGDICGWHMYMTPEDAARGILLMDATPRDNPDLGGWQN
                     YADLGKKQLFRKTNG*"
                     /db_xref="A0A0F9VVV9_9ZZZZ"
     gene            131574..132542
                     /locus_tag="BML_08042016_6_5m_scaffold_14_prodigal-single_
                     144"
     CDS             131574..132542
                     /product="gmd; putative GDP-D-mannose dehydratase (EC:4.2
                     .1.47)"
                     /codon_start=1
                     /transl_table=11
                     /translation="MAKRALITGITGQDGSYLAEHLLEQGYEVHGLVRRQSVAENQSS
                     RLQHINDEITRHYGDLLDEYSIMTVMRTVQPDEIYNLAAMSHVRISFDMPSFTIKTNS
                     LGVLNMLETYRQICPEAHFYQASSSEMFGNSIDSDDVQRLTTPMKPVSPYGISKVMGF
                     NLTRHYRDAYKIFACNGILFNHESPRRGTNFVTNKVVKAAVDIKRGLQAKLELGNLDS
                     SRDWGHSYDYVRAMHLIMNHDHARDWVVATGETRTVRDLCEYTFRALDMNYQDYVVQN
                     QKYMRPEELKYLRGDSHEIQETLGWKRKYTFETMIDEMIQHWWDQD*"
                     /db_xref="sgn:SGRA_3600"
                     /db_xref="UniRef100_E9LIM3"
                     /db_xref="E9LIM3_9ACTN"
                     /db_xref="E9LIM3_9ACTO"
                     /db_xref="4.2.1.47"
     gene            132548..133351
                     /locus_tag="BML_08042016_6_5m_scaffold_14_prodigal-single_
                     145"
     CDS             132548..133351
                     /product="Nucleotide-diphospho-sugar transferase family
                     protein n=1 Tax=Lyngbya aestuarii BL J RepID=U7Q8X3_9CYAN"
                     /codon_start=1
                     /transl_table=11
                     /translation="LFYATCQGTVLRGILLQKILGYTSINVMHNYEFILSQRYVLDDP
                     TLVNDIRTADIIVYQPLDNKYGKNSSDAILSEARPGCQFISLPYVFNHGFWPMLYISK
                     GDISDDPEAYEINAPMYINLEPVHSLVKQGCTIDEILDQFESDQINFKHLERFQHCLE
                     YLREKESICDVRISDFISKNYQNLKLFYHPSHPTLPLLMEMAGQIIEVIGCKTNANPF
                     NENDLWMPTAAVPYWQGSVDRLGLPCAADESAVDYYKDIIRQYVKGVCA*"
                     /db_xref="UniRef100_U7Q8X3"
                     /db_xref="U7Q8X3_9CYAN"
     gene            133348..134208
                     /locus_tag="BML_08042016_6_5m_scaffold_14_prodigal-single_
                     146"
     CDS             133348..134208
                     /product="hypothetical protein"
                     /codon_start=1
                     /transl_table=11
                     /translation="MNNHIWIVPGGGIFSRIFHCAITPLADIDFDNVYLKLSPFDLEG
                     QDARDILGKTAIDFANHNLSTMSLYGIHDQYDHVMKYVFDQHLDDTYRYQGYLKVGPI
                     YDKERRVEDSPRLEDYRRVISKLRFRKDVIGGAEACCHNADINERTLGVHVRLTTMTL
                     HNNYEKVTIDDYIKTIERTYAAGNYDKIFVASDNHQSLDRLRQHFGNLITSYPGFERL
                     PHEDIQSEYEWAKEADWFFHERNWHQAFYEMITLARCGGMVCRESNFTNMAIVWSRSL
                     RQIDRVYITN*"
     gene            134221..135009
                     /locus_tag="BML_08042016_6_5m_scaffold_14_prodigal-single_
                     147"
     CDS             134221..135009
                     /product="Glycosyl transferase-like protein id=4162948 bin
                     =GWF2_OP9_related_35_9 species=Phaeobacter gallaeciensis
                     genus=Phaeobacter taxon_order=Rhodobacterales
                     taxon_class=Alphaproteobacteria phylum=Proteobacteria
                     tax=GWF2_OP9_related_35_9 organism_group=OP9
                     (Atribacteria)"
                     /codon_start=1
                     /transl_table=11
                     /translation="MPTITSLGKLAVEPIDKKMGFTREFETPISVAFDVVAYTPDSKF
                     RVLVQCEPPELYMAFHKMVRDRSEDFDLILTYDHRLLELPNAQLFIPVRAWADPRLET
                     HKRFQVSFLTSSKIYSRAHHMRPLVIDALQEFYDTDLDLFCYRSPPMLPDKNDMFRNA
                     QFHIVCENQLLPDMFTEKILDCFVTRTVPIYYGCTNIDKYFDDSAILQFNTPEELKSI
                     LRTLTPNTYRQMLPAIEGNRELSRPYWQHTVHERIEKIIQGYVT*"
                     /db_xref="gwf2_scaffold_4105_2"
                     /db_xref="ccq:N149_1086"
                     /db_xref="86660691"
     gene            135006..135560
                     /locus_tag="BML_08042016_6_5m_scaffold_14_prodigal-single_
                     148"
     CDS             135006..135560
                     /product="Hypothethical protein n=1 Tax=Ralstonia
                     solanacearum RepID=D8N116_RALSL"
                     /codon_start=1
                     /transl_table=11
                     /translation="MKTNLIIIDDFYGNPDAVREFAMAQEFSVRGNFPGSRTKTFLTQ
                     DVKDTIQGIVWQAGGNITEWNEQDGLSGSFEIATSHDRSWIHTDHYNTWAGVCYLTPN
                     APLSGGTGLFQHRATGHNRMINDVTKYESQDMTKWELADRVANRYNRLVLYRSDQFHT
                     SLDYFGENLQDGRLFQLFFFNTTY*"
                     /db_xref="UniRef100_D8N116"
                     /db_xref="rsl:RPSI07_mp0983"
                     /db_xref="D8N116_RALSL"
     gene            135560..136108
                     /locus_tag="BML_08042016_6_5m_scaffold_14_prodigal-single_
                     149"
     CDS             135560..136108
                     /product="hypothetical protein"
                     /codon_start=1
                     /transl_table=11
                     /translation="MINIVKNFLYQDQIGSILQDLESKKSTAAFEINNLGRWGAGLDN
                     GSYGPVYIFPLEPYREDIKARFDHIDPLFREYDLNTCYLHIWNRGSQITWHHDAPAEQ
                     RRLSATIYLNDYWDRDWGGLFLYQDHQMRNGWIHPEYNTVVWFRPPLWHAVSMIGLNA
                     PMPRLSIQCFFDPKDGIQGSAY*"
     gene            complement(136102..136530)
                     /locus_tag="BML_08042016_6_5m_scaffold_14_prodigal-single_
                     150"
     CDS             complement(136102..136530)
                     /product="Putative MutT/NUDIX hydrolase family protein n=1
                     Tax=Escherichia phage PBECO 4 RepID=L7TIL6_9VIRU"
                     /codon_start=1
                     /transl_table=11
                     /translation="MNAVGVWFYSLDTRRYLYLLRNDSRNPATWGLPGGKAESGESLL
                     AAMERECQEEIGGLPSYIKMVPLEQFTSADGAFVYHTFFCCVTNEFKPTLNEEHLGYA
                     WIDSMTWPKPMHPGLWNTVNFEVVKDKIETITATIHTGSQ*"
                     /db_xref="UniRef100_L7TIL6"
                     /db_xref="X0U2E6_9ZZZZ"
                     /db_xref="L7TIL6_9VIRU"
     gene            complement(136527..137936)
                     /locus_tag="BML_08042016_6_5m_scaffold_14_prodigal-single_
                     151"
     CDS             complement(136527..137936)
                     /product="Tail sheath stabilizer and completion protein n
                     =1 Tax=Cronobacter phage vB_CsaM_GAP32 RepID=K4F7G1_9CAUD"
                     /codon_start=1
                     /transl_table=11
                     /translation="MSQTFFYDGQIRRFLLQFARIFSNFQVEYGRQGDGTAALVRVPV
                     RYGDASRQAQTIIQENSANSMPSAPLITFYISALDYDRPRMQEPYHVSKMQVRQRYYD
                     EETETYETAQGNAFTIERLMPVPYKITINCDIWTSNTNQKFQLFEQISTLFNPALEIQ
                     NTDNYLDWTSLSVVELERTNFSSRTIPMGTENPIDIMTMTFTLPIWISSPAKVKKLGV
                     IDKIIYSVFDAQGDANEAIWNNDLLLGTRQKFTPYNYQVLLIGNKLQALKYSAVVDQP
                     NDNTTEPDSPPSNEFWSAIIGTYGVLRPGISQVRLDDQWGGEGIIIGTVSYDPTDDRF
                     LLIDIDTDTVPQNTLDPVNAVIDPLLSGPGSGLPAAAEGQRYLLLNDVGGNQPGGPSL
                     DEYPSAWGPISASANDIIQYDGYQWVVAFDSSEGKNVQYATNITTGLQYRWTGGGVQG
                     EWVKSYEGLYPAGEWALVL*"
                     /db_xref="UniRef100_K4F7G1"
                     /db_xref="A0A0F9QMH4_9ZZZZ"
                     /db_xref="K4F7G1_9CAUD"
     gene            complement(137946..138989)
                     /locus_tag="BML_08042016_6_5m_scaffold_14_prodigal-single_
                     152"
     CDS             complement(137946..138989)
                     /product="Uncharacterized protein n=1 Tax=Enterobacteria
                     phage vB_KleM-RaK2 RepID=H6X3M5_9CAUD"
                     /codon_start=1
                     /transl_table=11
                     /translation="MIDTIGRKLMSGDVLEVPNLKDPNPLNAAITKALPKYYVIQDAS
                     FASEGFSQTWLPHLWRVKATPMVNSQEYQDILDQPFMPENIWDPGQLWPSGTIVNDGD
                     VYYQARQDVPPGTPITDTDYWQEIENPTTIADKASTRNKDLEINDAILVQAQADVPLS
                     GYDTVRFYIFPTNPEGTPGDPSGPTIDSTNTTVDYIGMQTADASQTPRSDGYTMGYLT
                     GDGLAPNGLPVTPGVSFPANPFEGDYALRLDYFPNRLFRYDGRRWIKVEDNVRTDLGN
                     GPANNSLRSSFVNNPYTVSTTDQGNIPSRQSLSELLKPRADNGNDGGHKTAKKPPPTH
                     PGTPNEPYPPYDE*"
                     /db_xref="UniRef100_H6X3M5"
                     /db_xref="A0A0F9QHT7_9ZZZZ"
                     /db_xref="H6X3M5_9CAUD"
     gene            139480..139752
                     /locus_tag="BML_08042016_6_5m_scaffold_14_prodigal-single_
                     153"
     CDS             139480..139752
                     /product="hypothetical protein"
                     /codon_start=1
                     /transl_table=11
                     /translation="MDLDDWQNLHERLDQAHKNTMGSQFGARDLWRMHRAVYEKLSAA
                     SSKWINCRRRGKGSPKFDQLLNEAEQALKNFEGHILLAKLMNKETK*"
     gene            139749..140894
                     /locus_tag="BML_08042016_6_5m_scaffold_14_prodigal-single_
                     154"
     CDS             139749..140894
                     /product="Uncharacterized protein n=1 Tax=Sinorhizobium
                     phage phiM12 RepID=S5MPY0_9CAUD"
                     /codon_start=1
                     /transl_table=11
                     /translation="MNAAVHKPLKAMNPRSPDIKYTGGEPEWRLQPDVERMSALTTAF
                     TWYNYHYGKKEVKELIIDWLARNDRVKDAKDFAKVPESTIRNVIGWLCRMNLRGLELN
                     EHELLAVDGAIAEHLRTVRAINEIVRPADEPVVDRPNIQDRLRDKMIEAGGEIEAMYD
                     EMIQAGAKMSADYKPILVLRGMNVAPQMISEIDTVWKRRLAELEEVLEGRDPQLVEGY
                     GQFGKMQIKNLVKFCEQVIADCGSYVQIKKVERKPRKKKAVSPEKLTARFKYLREFAE
                     LKLKSEPVTKLVDAQEAWLYDTKKRKLIHVVADTHLGTFTVKGSAIIGFDATNSVQKT
                     LRKPAEQIKEIMTGGAPQARKVFKDIKATEVKFNGRGNENLVLLKVR*"
                     /db_xref="UniRef100_S5MPY0"
                     /db_xref="A0A0F6WCW2_9CAUD"
                     /db_xref="S5MPY0_9CAUD"
     gene            140918..141697
                     /locus_tag="BML_08042016_6_5m_scaffold_14_prodigal-single_
                     155"
     CDS             140918..141697
                     /product="Uncharacterized protein n=1 Tax=Escherichia
                     phage PBECO 4 RepID=L7TP82_9VIRU"
                     /codon_start=1
                     /transl_table=11
                     /translation="MADAQNALNNSLDPLKKQLIEYVQLQLGDAIVDIELDPAHYEAA
                     YQRTLGVYRQRAQNAYEESYSFMQLLNDVNEYTLPQEVVTVRQVFRKTIGLSTGSGTY
                     SFDPFGAATLNVYLLNFNNQGGLATYDFYQQYVELAARMFGGYINYTYNSVTKKLQLI
                     RDPKGTGEVVLLWTYNLKPEIILLSDFQISQWFRDHMVGAAKYIIGEAREKFASIAGP
                     QGGTTLNGAAMKSEGQAMMDRCVEDLKLYIDGSAPLSLVIG*"
                     /db_xref="UniRef100_L7TP82"
                     /db_xref="A0A097EYD0_9CAUD"
                     /db_xref="L7TP82_9VIRU"
     gene            141701..141979
                     /locus_tag="BML_08042016_6_5m_scaffold_14_prodigal-single_
                     156"
     CDS             141701..141979
                     /product="hypothetical protein"
                     /codon_start=1
                     /transl_table=11
                     /translation="MRACEFITDHRMVWKRNAKTGKVTLNWRCETGPRDNRTVPRVSD
                     CSQAPDIAQSQRMKKTRAKTKVRQSRRAKRTKRINPLAKLSARLNKYR*"
     gene            142025..142543
                     /locus_tag="BML_08042016_6_5m_scaffold_14_prodigal-single_
                     157"
     CDS             142025..142543
                     /product="Uncharacterized protein n=1 Tax=Hafnia alvei
                     ATCC 51873 RepID=G9Y7J2_HAFAL"
                     /codon_start=1
                     /transl_table=11
                     /translation="MIDIETCGTGPEACILTIAAQCFDPLQREEFDGMRQYYARVDPG
                     SQPDRRVEDGTIAWWATQPRAAQEEAFGEEGRIPLQQALEELGRLIWHSKWVYANGPT
                     FDMNILEHAYKSYNMALPWQYYRVRDARTIYSLCPQLNKYPASHHALEDCRRQILLLW
                     DSLEYLKVKELV*"
                     /db_xref="UniRef100_G9Y7J2"
                     /db_xref="hav:AT03_09980"
                     /db_xref="A0A097R1S5_HAFAL"
                     /db_xref="G9Y7J2_HAFAL"
     gene            142540..143190
                     /locus_tag="BML_08042016_6_5m_scaffold_14_prodigal-single_
                     158"
     CDS             142540..143190
                     /product="Putative deoxynucleoside monophosphate kinase n
                     =1 Tax=Escherichia phage PBECO 4 RepID=L7TKY0_9VIRU"
                     /codon_start=1
                     /transl_table=11
                     /translation="MIIGVCGLIGSGKDTIADYLVNIHEFRRDSFAATLKDACAAVFG
                     WDRDMLEGRTRSSREWREQRDEWWSQRLGIDITPRYILQQWGTEVCRNHFHDDIWIAS
                     LENKLRHAKDDVVISDCRFPNEIRGIRENGGMVVRVKRGPDPEWFSTLEIIRPNSTIH
                     ACENYMGQWNVHASEWSWVGTKFDAVIDNNGTLDELYAQINDLVRDHRAAKVSLAA*"
                     /db_xref="UniRef100_L7TKY0"
                     /db_xref="A0A0F9QHU1_9ZZZZ"
                     /db_xref="L7TKY0_9VIRU"
     gene            complement(143138..143527)
                     /locus_tag="BML_08042016_6_5m_scaffold_14_prodigal-single_
                     159"
     CDS             complement(143138..143527)
                     /product="Uncharacterized protein n=1 Tax=Vibrio phage
                     jenny 12G5 RepID=R9U9E3_9VIRU"
                     /codon_start=1
                     /transl_table=11
                     /translation="VIIGALIKAWPLNTAMRPLCQICNKNPAAINGNHNGKLYYRSRC
                     NACIRRGKKLKPSMPRWQTAGYKKKATCDRCGFKARHHTQLVVYHVNGNLNDCETRNL
                     KTVCLNCIQEITRLDLPWRRGDLELDR*"
                     /db_xref="UniRef100_R9U9E3"
                     /db_xref="R9U9E3_9VIRU"
     gene            143582..146956
                     /locus_tag="BML_08042016_6_5m_scaffold_14_prodigal-single_
                     160"
     CDS             143582..146956
                     /product="Tail sheath monomer n=1 Tax=Cronobacter phage
                     vB_CsaM_GAP32 RepID=K4F6R7_9CAUD"
                     /codon_start=1
                     /transl_table=11
                     /translation="MALVSPGVQVTVIDESQYIPAATNSVPFVLVATAQNKISGTGAG
                     VAAGTLKANAGKVYLISSQRDLAATFGNPFFYKTAAGTPINGYELNEYGLLAAHSVLG
                     ISNLAYVQRADVDLAELTASLVRPTGSPPDGTYWLDTSLTSWGVFQWNQTTGAFAVQP
                     VIIIEDTDYLTLGIPSQDIGSIGDYAVVTTNTNNPIYYKNSENLWVLVGSDAWKTSWP
                     TVQGTNSVVGQALTAGDYIAINGAVNIQVPAAPNNTVEGLANAINAEDVMGVTAAADS
                     SNRLVIYADSTAEGDGSSYTSGVVVSGTSGLLTTLGITAGSYLAPALQSSANYSLPRW
                     RTSDTEPRPTGSIWNMITPVNRGAYVIVKQYDATIGGFLLRANPIYGSEAEADYSMDP
                     TGGGRNIPVGTIWTQYNSQPEEYDEGMFNNTLTFKVYERFQIGSTIIVGGTNTPVFVN
                     GTEFTLSASGIGNGEMSDPVTVTINGTTAADFVAAVSAANVPYVSASVASNGAIAFIH
                     SAGGVIELQDVSGTPITGASAANFNTDITGVRTNPYGGIMLSPYQALTYTASSLAPDQ
                     NPADGRKWYYSATDQVDIMIQDDGEWMGYQNVTNDVRGYDLTQTNPTGPIISTTAPTE
                     QTDGTSLVYGDLWIDSSDLENYPIINRWQQVEGVDQWVTLNNNDQTTSNGVLFADARW
                     APNGTTDPVAGAYPTISSLLTSDYLDMDAPDSSLYPQGMLLWNTRRSGFNVKAFQRNY
                     FNGQTFSIEPWSPTSGYSVNNKVLFNGIVYVCTAAPPVGTQPSDPDYWAELQTNTWTT
                     VSGNRADGSPYMGRKAVRQIVVAAMKSALDTQDTLREEQNEFNLIACPQYPELIPNMV
                     ALNNERNNTAFVVGDTPLRLGPDGNSLVGWATNQGGLGIDGESGITTSDPYLAVFYPQ
                     CQTTDLSGSPVVQPASHMMLRTIVRSDEVAYPWLAPAGVRRGVIDNAERIGYVDSLTG
                     EFVTIATGQGVRDILYTNKINPITFIPGVGITNYGNKTEAAVASAMDRINVARLVAYI
                     RGRLQEIGKQYVFEPNDQITRNEIKNAIDGLMIDLVAKRGIYDYLVVCDSSNNTPARI
                     DRNELYVDIAIEPVKAVEFIYIPVRIKNTGEIAAGI*"
                     /db_xref="UniRef100_K4F6R7"
                     /db_xref="K4F6R7_9CAUD"
     gene            147066..147683
                     /locus_tag="BML_08042016_6_5m_scaffold_14_prodigal-single_
                     161"
     CDS             147066..147683
                     /product="Uncharacterized protein n=1 Tax=Cronobacter
                     phage vB_CsaM_GAP32 RepID=K4FB34_9CAUD"
                     /codon_start=1
                     /transl_table=11
                     /translation="MAVSSLTRMTVPLASDQSSSTQGLLMPKLKYRFRVIFENFGVST
                     PRTELTKQVMDFTRPSVTFDEIPIEIYNSRLYLAGKHSWETLTVNLRDDASGQVARLV
                     GEQLQKQLDFMEQASAASGIDYKFLTRCEILDGGNGAAEPVVLENWEIYGCYLAGANY
                     NDLNYGSSEPVTIALTIRFDNAVQTPIGSGIGATVARTVNDIVTG*"
                     /db_xref="UniRef100_K4FB34"
                     /db_xref="A0A0F9JW06_9ZZZZ"
                     /db_xref="K4FB34_9CAUD"
     gene            147691..148845
                     /locus_tag="BML_08042016_6_5m_scaffold_14_prodigal-single_
                     162"
     CDS             147691..148845
                     /product="Uncharacterized protein n=1 Tax=Escherichia
                     phage PBECO 4 RepID=L7TIH0_9VIRU"
                     /codon_start=1
                     /transl_table=11
                     /translation="MAFGQDFLKSFFGNDYLKDYTHASKTFRTNGYSNSPRFKFLFHV
                     YFNLNTDQIPKLRNVLGDERSTIGLLVKNIELPKYQMDVETMNQYNRKRLIQKKINYQ
                     PVKAVLHDDGGDLIRTLWYNYYSYYYKDPTQKYNDKSNENGSMGVGGNQAAGFSYNSR
                     DIYADTRAVNDWGYVGESYSDSKPSIDGSKPPFFRDISIYGFNQHKFVEYLLVNPLIT
                     EWNHDQYDYAQGDGVMENTMTIAYETVKYYTGDVGKDRASTYARGFADPNTYDQVKSP
                     LSRPGGTRSILGQGGLLDTGIGIYEDLQSGSVAGVIGAVQKAGTAYNTWKGANLKSVV
                     KEEAISGVTSYLTSTLPGQVRAQPSGGGTSISQQLKAPLFPTPTKTSGTT*"
                     /db_xref="UniRef100_L7TIH0"
                     /db_xref="A0A0F9LQF8_9ZZZZ"
                     /db_xref="L7TIH0_9VIRU"
     gene            148845..149204
                     /locus_tag="BML_08042016_6_5m_scaffold_14_prodigal-single_
                     163"
     CDS             148845..149204
                     /product="hypothetical protein"
                     /codon_start=1
                     /transl_table=11
                     /translation="MPTVNEINPKIDQIARVFDTFYTYEVNAESNEYDAVNSYFKSVF
                     TDNRIAENFTATLFRIADQTRKPALTLLAEIQGLDTITLTTTFCYYLNGLRSPATLLG
                     VNTPIIPNYWAARNVLL*"
     gene            149201..149638
                     /locus_tag="BML_08042016_6_5m_scaffold_14_prodigal-single_
                     164"
     CDS             149201..149638
                     /product="Head completion protein n=1 Tax=Synechococcus
                     phage S-CAM1 RepID=M4QEW8_9CAUD"
                     /codon_start=1
                     /transl_table=11
                     /translation="MSKFAQGIYKVMNPQKYVGNRPPRYRSGWEHSFMQFCDNNDNIL
                     QWASEAVSIPYRNPLTGKMTMYVPDFLITYRTRDNQMKAELIEIKPKKQSIIESKMSA
                     RDRQVVAINYSKWDSATKWARRQGMTFRVITEDQIFHQGNKKR*"
                     /db_xref="UniRef100_M4QEW8"
                     /db_xref="A0A0F9JA28_9ZZZZ"
                     /db_xref="M4QEW8_9CAUD"
     gene            149647..150177
                     /locus_tag="BML_08042016_6_5m_scaffold_14_prodigal-single_
                     165"
     CDS             149647..150177
                     /product="Uncharacterized protein n=1 Tax=Enterobacteria
                     phage vB_KleM-RaK2 RepID=H6X3K3_9CAUD"
                     /codon_start=1
                     /transl_table=11
                     /translation="MTLPTNRKLEELFDLPPSEPDGIQDSPDDEPGNDIETNLPVLPQ
                     TLMALDKIEAALPAVRGLESSDQEMDDLAKLATESFQDLSNLGMNVDSRYASEIFAVA
                     SQMLGHAITAKNAKLNKKLKMIELQMKKLKLDREGQEDGLSSMPTAQGHVLDRNELLR
                     QILDKSPADGSKDNKR*"
                     /db_xref="UniRef100_H6X3K3"
                     /db_xref="H6X3K3_9CAUD"
     gene            150199..150804
                     /locus_tag="BML_08042016_6_5m_scaffold_14_prodigal-single_
                     166"
     CDS             150199..150804
                     /product="hypothetical protein"
                     /codon_start=1
                     /transl_table=11
                     /translation="MKNFATYLAESEKTFDYRIKLCGDLPAGFIKEFKDKLKKFDPKS
                     IGDVKTTPILSRPTDFPNFSNEAVNIMDCSFRYPATPPQIQQIVNLLGFDENRVCIND
                     LDWAEGMDKELLGIQDQKDLLTDTNYPADSSEQKELKKDYAADAHDKAVVKNSAAEAH
                     WTVAGGKTPRAQTTNDLPQGVKSPMTAVKRPPKPATGRTGK*"
     gene            150807..152705
                     /locus_tag="BML_08042016_6_5m_scaffold_14_prodigal-single_
                     167"
     CDS             150807..152705
                     /product="Putative uncharacterized protein n=1 Tax
                     =Synechococcus phage S-RSM4 RepID=C7BV28_9CAUD"
                     /codon_start=1
                     /transl_table=11
                     /translation="MNNMYDILATMKQLNEGKGAKPDFLDIDRDGDRKESMKKAAADK
                     KSGPTDEYGDPDDGSMFDPRSQSERESDSERHGDRHGRGREFAEDRTGDYSAKAARAG
                     QIDELSVDALKRYRAAAAHDYGKTDDAADDQGIYTDADHRRLQKRRQGWAQAQSKLEK
                     KGAGNLGKANEESEMEEGNDFTGARMAAIRAGKPTFRVDGKVYKVTGDTSDEKVMERE
                     HKDKTEFDRWAEPGDTYKGAKGTITKTASGITHARRADDEDAGSDDDYDQWGNRKAGA
                     KKSADGEKRGRGRPKGTKRSIGAKGPTGKSKLLSKGSIKEDDLDEDRDLEADAGEYGR
                     EGDMAKEQLHTIEAAAEELSSILSDEQDLPEWVQKKITLAKEYVDSARDYMLSQGDET
                     MSEVAPPGAKAERMVKHIKAGYAKDGKLTDKEKSIAYATAWKAKKAGKVEETNKEEVE
                     ETTTAGSVATAPADAPKGKKGGMVFGKGVYESKLEESYKSRLEQMLTEGISINASQDE
                     NGGKSLSVTATDDDAVKLAQILQLAGMPQAEGYEEACPACGQSPCGCEQQVEENLANA
                     PDEQYADTDTMVNTLSGGLNGRKSTGQTTIPVLNRDPARQGVRAVADELKEQTESRLW
                     DLYKDYEK*"
                     /db_xref="UniRef100_C7BV28"
                     /db_xref="C7BV28_9CAUD"
     gene            152705..153409
                     /locus_tag="BML_08042016_6_5m_scaffold_14_prodigal-single_
                     168"
     CDS             152705..153409
                     /product="Uncharacterized protein n=1 Tax=Pelagibacter
                     phage HTVC008M RepID=M1IPD4_9CAUD"
                     /codon_start=1
                     /transl_table=11
                     /translation="MKSLRDYITEAEQYVTRPAPGDEFDIEIAPGDVVSTYVLESTAD
                     SITVYGDEQTFALLETIRRYGAVGSSPAMGHSIAEGVMKNIAAELGEIADRQDYDALY
                     DLMTATTPAGEMVQKLANDIAIDNQLYDDDHEELLELLMDRLIDDFGGQDIDEAEYQG
                     REVELNKPTRGGSKKFYVYVKDPKSGNTRKISFGDPNMKIKKSNPERRKSFRARHRCE
                     NPGPKTSARYWACRSW*"
                     /db_xref="UniRef100_M1IPD4"
                     /db_xref="M1IPD4_9CAUD"
     gene            153354..154034
                     /locus_tag="BML_08042016_6_5m_scaffold_14_prodigal-single_
                     169"
     CDS             153354..154034
                     /product="Putative truncated Seg-like homing endonuclease
                     n=1 Tax=Acinetobacter phage ZZ1 RepID=I3WVB5_9CAUD"
                     /codon_start=1
                     /transl_table=11
                     /translation="VKTRDRRRRRDIGPVVPGDKMRYLIYKITNQINGRYYIGRHRTN
                     NINDSYMGSGKAIMNAVKKYGVESFSKEIIAESWNESDLWELEKLIVNEEIVKDPKSY
                     NMAYGGKHYLHGLQTYDRDAFVQHQRIAGLRGGPAAYQKKTPEEKINWHRKGYEAGRE
                     KHYKRNARCVYNVKTNTNEEFVLNGVEFRELCRQRGWNHNTLLWTKSLGRPIARGPLK
                     GFQVNKLA*"
                     /db_xref="UniRef100_I3WVB5"
                     /db_xref="A0A023ZU96_9CAUD"
                     /db_xref="I3WVB5_9CAUD"
     gene            154103..154348
                     /locus_tag="BML_08042016_6_5m_scaffold_14_prodigal-single_
                     170"
     CDS             154103..154348
                     /product="hypothetical protein"
                     /codon_start=1
                     /transl_table=11
                     /translation="MALPPIPQGYDSWNDYIESNAPALASSQNITLQQAKASLKLLDV
                     SLPVRQAVGTNSYREYNVFTTWEDRTVVPATGRPWRE*"
     gene            154345..154719
                     /locus_tag="BML_08042016_6_5m_scaffold_14_prodigal-single_
                     171"
     CDS             154345..154719
                     /product="hypothetical protein"
                     /codon_start=1
                     /transl_table=11
                     /translation="MRAREFITEIANKKITKRQQWGTRGLNIYSDAERWNSDYTMNRL
                     GMAVACTDGKTAPDIDAKSWAGKSKTTHPYTKEEQDMLKQAYKAIGANYKDLNHGDMD
                     SDEPPGGNTTSPIKGFRGYPRS*"
     gene            154809..155477
                     /locus_tag="BML_08042016_6_5m_scaffold_14_prodigal-single_
                     172"
     CDS             154809..155477
                     /product="DNA/RNA non-specific endonuclease n=1 Tax=Vibrio
                     parahaemolyticus 3259 RepID=T5GL06_VIBPH"
                     /codon_start=1
                     /transl_table=11
                     /translation="MGSALADINKNCPQFTAHGAPQANFSPDTQQLCRKNYAVIHSCA
                     MKNPVVVMEHITPAAISGPAKRQDDFREDTEVHGQCRSRITDYQGAGYDRGHMSAAGN
                     NTQNATIMSESFLLSNMIPQVPNNNRGIWRILETQVRDQIRATGQSLYVISGAIFDAN
                     HAKIGNGVAVPTRLFKIIINKQTGRVTAFLMPNASLPVADLPRYQTTVEAVEQATGMK
                     FPTK*"
                     /db_xref="UniRef100_T5GL06"
                     /db_xref="vpf:M634_05400"
                     /db_xref="86283584"
                     /db_xref="T5GL06_VIBPH"
     gene            155474..155770
                     /locus_tag="BML_08042016_6_5m_scaffold_14_prodigal-single_
                     173"
     CDS             155474..155770
                     /product="hypothetical protein"
                     /codon_start=1
                     /transl_table=11
                     /translation="MTREYRITTNITPPGDDDCVLPPDDPAQQIARLQFLGGIGAGAR
                     LQEYKAQAPEGSNISKTAMEKVQIMKDRDIQPGTPEWFQLWFSLPYLTGEKPVK*"
     gene            155792..156439
                     /locus_tag="BML_08042016_6_5m_scaffold_14_prodigal-single_
                     174"
     CDS             155792..156439
                     /product="Methyltransferase type 11 id=2138836 bin
                     =GWD2_Desulfuromonadales_54_10 species=Geobacter sp.
                     genus=Geobacter taxon_order=Desulfuromonadales
                     taxon_class=Deltaproteobacteria phylum=Proteobacteria
                     tax=GWD2_Desulfuromonadales_54_10
                     organism_group=Deltaproteobacteria"
                     /codon_start=1
                     /transl_table=11
                     /translation="MNTNLKLKFYYDHVLGTAYDEAKSPFHLDITKDVVERFIDPLNL
                     AKDSKILDPGCGAGYFLDAMKQRGYTNVTGITLSRDDYNNCEANGHTQMRHRDMNFLE
                     DQDESVDLLFARHSLNYSPFPYMTLLEYNRVLRPQGHLYIEVPSPDCDIKHENNKNHY
                     SILGRDMWLSLLNRTGFDVDWYDYEFPIVVGDDSEEKMERYYIFVCRRAQSVDIK*"
                     /db_xref="gwd2_scaffold_890_3"
                     /db_xref="gei:GEI7407_3173"
                     /db_xref="86382420"
     gene            156440..157990
                     /locus_tag="BML_08042016_6_5m_scaffold_14_prodigal-single_
                     175"
     CDS             156440..157990
                     /product="DNA terminase packaging enzyme large subunit n=1
                     Tax=Cronobacter phage vB_CsaM_GAP32 RepID=K4FB48_9CAUD"
                     /codon_start=1
                     /transl_table=11
                     /translation="MAKGTEVVLVKSPHRREVYTPEQIEEFVKCADPVTGPMYFMDNF
                     FYIQHPTQGRILYHPFDYQRRLIDTYHNHRFSISMLPRQTGKTTSAAGYLLWYAMFRP
                     DSTILVAAHKYTGAQEIMQRIRYAYESVPDHIRAGAVDYNKGSLAFDNGSRIVSATTT
                     ENTGRGMSITLLYADEFAFVRPTIATEFWTSISPTLATGGKAIITSTPNSDEDQFALL
                     WKGANRCEDEYGNPTLVGQNGFKAYRAFWHEHPDRDETWAQQQRSALGTDRFRREHDC
                     EFIINDETLIAPAKLIDLSGIEPIFKTGEVRWYKRPEKGRIYVVGLDPSLGTGGDPAA
                     IQVFEANSTEQVAEWRHNRTDIPTQVRILNNIIQYIYDIVQDDKSIYYSVENNSIGEA
                     SLISIAEFGEENIKGYFLSEPGKTRKGFNTTPKSKLAACAKLKNLVETNRMRIYSRSL
                     ISELKTFVAAGTGYAAKIGETDDLVMSTILTIRMLQVLQTYHRELDEQMRDHQDITIE
                     PLPFIMVT*"
                     /db_xref="UniRef100_K4FB48"
                     /db_xref="A0A0F9M7T7_9ZZZZ"
                     /db_xref="vir:X953_18870"
                     /db_xref="K4FB48_9CAUD"
     gene            158000..159706
                     /locus_tag="BML_08042016_6_5m_scaffold_14_prodigal-single_
                     176"
     CDS             158000..159706
                     /product="Uncharacterized protein {ECO:0000313|EMBL
                     :KKN03494.1}; Flags: Fragment;;  TaxID=412755
                     species="unclassified sequences; metagenomes; ecological
                     metagenomes.;" source="marine sediment metagenome.;""
                     /codon_start=1
                     /transl_table=11
                     /translation="MDNSAASTLYDLLVTRDFEPELLDAAGKSVTDPAEAELFSFDYK
                     TPEKNYGTVVVLLGAENDLEVYFGDNLGRSMEGDDKKQWYDFLSQMKTFSTRNMLSFN
                     LQNLNRLKYTMQGMAAIKEGLFEGYYGTRKVSYSDQPKKTRLVIKHNRELGEGEARFR
                     NIDSLYVETEDGERFRVPSRSLTHGRMIARHCAEGGNPYDAFGQHIGQLVSELNTLGR
                     FVRVARNKGFEGPAGAMVETAIKHYGALKTKAKHLISRRGYLEARGTFDPAEITDAEG
                     VVESIRDMFIEQSLDQRIEEALPILARLAEEESSMKETQEFECWTNKVMEGTWSLPDT
                     PESLNKIRELMSNEMPVGPDAINATEQLHDIFGDDQLFDELSQLAKSDPDADARPAIA
                     ARASELGIDLGEFGSETELEVEPQKELAEFSGAPIGGAMDMPLEEDQTRYQLVDVKGA
                     PEEGPIIEPPGYFDITMLPGARDALGQYDGDEYSDTLYYKDPISGGTFSFYLAFGAPR
                     IRSVKGSIDDARMEEISQSLSKEVSEDLDTDGVMMTRSSNMSSESRMRSELNRLLELA
                     KI*"
                     /db_xref="A0A0F9MCI3_9ZZZZ"
     gene            159800..160561
                     /locus_tag="BML_08042016_6_5m_scaffold_14_prodigal-single_
                     177"
     CDS             159800..160561
                     /product="Uncharacterized protein n=1 Tax=Caulobacter sp. 
                     (strain K31) RepID=B0T623_CAUSK"
                     /codon_start=1
                     /transl_table=11
                     /translation="MRPYTYLLGWPQHNTWYYGVRYANGCDPSDFWNPYTTSSRHVKE
                     FVAKHGDPSIKIIRKTFDDAKSARLWENRVLKRMKVVKDERWLNKTDNVAIAPLYGSD
                     HPHFGKKGPEHHSYGKSNPGASISQKKKWLDPTIKHPWSDPAFISKRVAEHSGENHHM
                     KRPEVAEKVSGKNNWIYQKPGALEKRKKQFIEMNKARKGTHYRRLCCAYCGKDYASVQ
                     IKQHERRCEMNLSSSVGNTDKAVYNNLVGNHLRQS*"
                     /db_xref="UniRef100_B0T623"
                     /db_xref="A0A0F6YQX7_9CAUD"
                     /db_xref="cak:Caul_3477"
                     /db_xref="B0T623_CAUSK"
     gene            160593..161588
                     /locus_tag="BML_08042016_6_5m_scaffold_14_prodigal-single_
                     178"
     CDS             160593..161588
                     /product="SsDNA binding protein n=1 Tax=Cronobacter phage
                     vB_CsaM_GAP32 RepID=K4F655_9CAUD"
                     /codon_start=1
                     /transl_table=11
                     /translation="MASLSEIRARLQAAESNKGGVGTAGDNAIYPHWNMDEGTSAVLR
                     FLPDGDPKNTFFWAERAMIKLPFAGVKGEMDSKQVQVQVPCVEMFGESCPILAEVRTW
                     FKDKALEDMGRKYWKKRSYIFQGFVRENPLNDDKTPENPIRRFIIGPQIFTIIKSALM
                     DPELEELPTDLLRGLDFRIAKTSKGGYADYSTSKWSRKESALTEAEQAALQAHGLYTL
                     SDFLPKKPTDVELRVMKEMFEASVDGKPYDPERWGQYFRPAGVAAPSGSSQGPVATDE
                     EAAPAPVATAKVAPVASSTLDEDEAPAATAPVTKTAATGQNAQDILAMIRARQQK*"
                     /db_xref="UniRef100_K4F655"
                     /db_xref="A0A0F9IJ25_9ZZZZ"
                     /db_xref="K4F655_9CAUD"
     gene            161638..161895
                     /locus_tag="BML_08042016_6_5m_scaffold_14_prodigal-single_
                     179"
     CDS             161638..161895
                     /product="hypothetical protein"
                     /codon_start=1
                     /transl_table=11
                     /translation="MKFSLVFDKSGDYIEFDVINNHDILEYFVSQCQENDCNSFTDDG
                     IVANSVDNLLNDLHNAVSLTNSVMRHLCELRFQENDTRLAR*"
     gene            161904..162434
                     /locus_tag="BML_08042016_6_5m_scaffold_14_prodigal-single_
                     180"
     CDS             161904..162434
                     /product="hypothetical protein"
                     /codon_start=1
                     /transl_table=11
                     /translation="LHDLYPDEIRQITLAEAVIKLGYIYPYEEVNLTVHRLERYFAKD
                     IEYKSDTKWQVFDNPFSSTMVSNNDVVNFSFGYTYVGRQYYNKWQFYDTNLSCVDHYN
                     YETLEYAFQLNLDRPQTIPYSKEFLEWCTQHQVLPITTQIPIANAVDINKHLKYYRIL
                     LYTNSRASNRARLVIH*"
     gene            162446..163510
                     /locus_tag="BML_08042016_6_5m_scaffold_14_prodigal-single_
                     181"
     CDS             162446..163510
                     /product="RecA-like protein n=1 Tax=Cronobacter phage
                     vB_CsaM_GAP32 RepID=K4F7I1_9CAUD"
                     /codon_start=1
                     /transl_table=11
                     /translation="MAKPFDVSKFRKEITKSIDGLSVGFNDPTDWISTGNYALNYLIS
                     GDFNRGVPLGKVTVFAGESGAGKSYICSGNIIKSAQEQGIFVVLVDTENALDENWLHA
                     LGVDTDEKKLLKLSMAMIDDVAKTISTFMADYKTLDPVDRPKILFVIDSLGMLLTPTD
                     VNQFEAGDMKGDLGRKAKSLTALVRNCVNMFGSYGVGMVCTNHTYASQDMFDPDDKIS
                     GGQGFIYASSIVVAMRKLKLKEDEDGNKISDVMGIRSACKVMKTRYAKPFEGVQVKIP
                     YETGMNPYSGLTDLAEKKGLLKKEGNKLAFTTSDGEVIKYFRKGWESNEGGCLDKVMI
                     DFKNIKTEVSTAEESQPEEE*"
                     /db_xref="UniRef100_K4F7I1"
                     /db_xref="K4F7I1_9CAUD"
     gene            163515..163760
                     /locus_tag="BML_08042016_6_5m_scaffold_14_prodigal-single_
                     182"
     CDS             163515..163760
                     /product="hypothetical protein"
                     /codon_start=1
                     /transl_table=11
                     /translation="MAVDLVHDLWQELKRYISTVDRHDAADTLVNLLIDNDYDAEQIR
                     DGFKGDNEVKRALQSYLDDNEEEELDEEEDDDYDDSY*"
     gene            163769..164221
                     /locus_tag="BML_08042016_6_5m_scaffold_14_prodigal-single_
                     183"
     CDS             163769..164221
                     /product="Uncharacterized protein n=1 Tax=Enterobacteria
                     phage vB_KleM-RaK2 RepID=H6X3S3_9CAUD"
                     /codon_start=1
                     /transl_table=11
                     /translation="MWYSRVVANLGCIPDVIAHYENELSIAKGECKINGYVEVNIKEL
                     PGITEHRFNQLQEIEAILNYLNIQLRKIRRKHFQKYLEGYARALTARDAEKYVDGEEE
                     VIDFETIINEVALLRNKWLGIMKGLESKNFMLGHVVRLRVAGMEDAQL*"
                     /db_xref="UniRef100_H6X3S3"
                     /db_xref="A0A0F9EIP2_9ZZZZ"
                     /db_xref="H6X3S3_9CAUD"
     gene            164218..165228
                     /locus_tag="BML_08042016_6_5m_scaffold_14_prodigal-single_
                     184"
     CDS             164218..165228
                     /product="hypothetical protein"
                     /codon_start=1
                     /transl_table=11
                     /translation="VSEIEVSQDLTTIKIQRHNLVDIKNGAVVNQIDTALRSGVLKSS
                     DLDRKIVFDSLCEGHGPREMLCVLESLRHRSWFNPDNIVFLHNSLDHPPSTVKHVSWF
                     WYMVNHSNWLHNLQEIGINWALHKKDRWFLCLMRRPSHRRGLILKNIFDNFDPCGYRV
                     SYASMLNYRGFDEVARIEIPLLLDGPTPGDQQHRAKDPRVFGCLINLIVETSCQESGD
                     HYWSSRFITEKTFKCFGWQQIPIWFAAPGHVQAVRELGFDVFDDVFDHGKYDDIKDPD
                     ERMTKVISLLKEFLESQQSEPDEVYQKHKRRLDKNWERLLDLDRQKIPYWSKVIKKIK
                     DL*"
     gene            complement(165271..165966)
                     /locus_tag="BML_08042016_6_5m_scaffold_14_prodigal-single_
                     185"
     CDS             complement(165271..165966)
                     /product="Uncharacterized protein {ECO:0000313|EMBL
                     :KKN37866.1};  TaxID=412755 species="unclassified
                     sequences; metagenomes; ecological metagenomes.;"
                     source="marine sediment metagenome.;""
                     /codon_start=1
                     /transl_table=11
                     /translation="MRTKYRVHLVRLPAREIFGMVGRCGGGYNTVWADWSTEGRRNRE
                     LIMREFEEGINAISGHYQRLEESILGEGVRNPIIITCGMPRRREIKFLPPEMRSLPPK
                     DLLLLETTVGGSRLHVCQKYDMQIQCLVNDWQGQFQQYPEVKTIEDARSCFKDQPKDL
                     SFNRRLGLVEAFDRTKVGHHLGSEWSEDRIMPLRAVMWVRIMNKYGYRVDDLPSIVSD
                     ELDKAGIDQNRLI*"
                     /db_xref="A0A0F9SLW2_9ZZZZ"
     gene            complement(165963..166667)
                     /locus_tag="BML_08042016_6_5m_scaffold_14_prodigal-single_
                     186"
     CDS             complement(165963..166667)
                     /product="Uncharacterized protein n=1 Tax=Saprolegnia
                     diclina VS20 RepID=T0QVJ8_9STRA"
                     /codon_start=1
                     /transl_table=11
                     /translation="MINIVCVKWGTKYGPEYVNRLYYGIRRHTTKEFRFWCFTENPHG
                     LDPAILVSPLIPHQELDSWWNKLYLFSDEIPIANGEQIFYVDLDTLIVDDIDDLLTEE
                     HRRIVVLRDFYHGLAKTAGLVGSGLMSWKSGQYINIWTEFIKDPQKSIRLCRPHGDQK
                     WVERTAGDWCFWQDLYPDAVVSFKVHCREGIPPGAKIICYHGRPSIPDSARIETQDWQ
                     WVLAPQPWVLDHWRDQ*"
                     /db_xref="UniRef100_T0QVJ8"
                     /db_xref="T0QVJ8_9STRA"
                     /db_xref="sun:SUN_1946"
     gene            complement(166660..167667)
                     /locus_tag="BML_08042016_6_5m_scaffold_14_prodigal-single_
                     187"
     CDS             complement(166660..167667)
                     /product="Putative uncharacterized protein n=2 Tax
                     =Enterobacteriaceae RepID=E3XGQ1_ECOLX"
                     /codon_start=1
                     /transl_table=11
                     /translation="VLILSPGKTPASPNEIDCFSDVWSYYLIGELNKIVNLTTIKIPA
                     FKDAKLVEWFEGLDVARYDAVIALGLRYFSTIPEKIGRDLKKRVYPGFLCQIHDGSRL
                     DNDPVDITFTLKNESEKYPPNAEANRYVRHHSYNSYLGWAADADLNTPRQDAHTLRIL
                     VDHTNYGSNPIDLTKEILRDIQGFIDSKIWTPRWKGISVRRFDSGRVVDVDFDQIDEI
                     QRYNRTGIPFVQICQEHSEAHIFCVTHPESVGQVVLETAVAGALTLTPVGFIPRDRLD
                     TVRAIEYNGKIDWQAALDNIDPQASRLKSVSNSWAAVAKKLRDTILIRKYIRRSGDSN
                     D*"
                     /db_xref="UniRef100_E3XGQ1"
                     /db_xref="E3XGQ1_ECOLX"
                     /db_xref="eoi:ECO111_p2-072"
     gene            complement(167676..168464)
                     /locus_tag="BML_08042016_6_5m_scaffold_14_prodigal-single_
                     188"
     CDS             complement(167676..168464)
                     /product="hypothetical protein n=1 Tax=gamma
                     proteobacterium SCGC AAA168-I18 RepID=UPI00037CB576"
                     /codon_start=1
                     /transl_table=11
                     /translation="MKRIVLITGGFDPVHTGHLEYIRAAKSLGDMLVVGVNSDVWLTR
                     KKGRAFMPWTERSAIIGAMRDVDQIIEFDDWDNSAKDAIRRIRAQYPNDHIIFANGGD
                     RAANNIPEMDTEVANISFEFGIGGTNKANSSSWILEDWKAPKTHRDWGYYRVLYEHGA
                     GVKVKELVVNPGQKLSMQRHQDRSEIWFVSQGVASVFTLNEDFERTHLCDCHEQQDIR
                     IQQNQWHQLANCTEQPLKVVEIQYGARCVEEDIERRLDSKGTSN*"
                     /db_xref="UniRef100_UPI00037CB576"
                     /db_xref="J5KRS3_9GAMM"
                     /db_xref="apc:HIMB59_00009800"
                     /db_xref="UPI00037CB576"
     gene            168804..169118
                     /locus_tag="BML_08042016_6_5m_scaffold_14_prodigal-single_
                     189"
     CDS             168804..169118
                     /product="hypothetical protein"
                     /codon_start=1
                     /transl_table=11
                     /translation="MTQVLIRNGSYRKQDVSGLRFNLVRDFQTDAKGGNVLVANDGIF
                     PGMPEQIRVRVDSIEDIEFAGDRKVSNKQDWRHPGHDRGWPSRSWQILRCRVSAGKGR
                     HV*"
     gene            169111..169722
                     /locus_tag="BML_08042016_6_5m_scaffold_14_prodigal-single_
                     190"
     CDS             169111..169722
                     /product="Uncharacterized protein n=1 Tax=Acinetobacter
                     phage ZZ1 RepID=I3WVC9_9CAUD"
                     /codon_start=1
                     /transl_table=11
                     /translation="MFDQISGKKIKYEVIKGAMTPIGLYCTLFKHSDPKNVLVFDDCD
                     SILLDDVALNILKAALDSGKKRRIHWNADSSMLRREGVPDQFDFKGSVIFITNLKFDH
                     LKSKKLQDHLEALQSRCHFLDLTLNTMRDKILRIKQIFRKGDLFQDYDLTPEQGDEII
                     EFMSENRDKLREMSLRMALKIADLRKISPNWKALAESTCMKHS*"
                     /db_xref="UniRef100_I3WVC9"
                     /db_xref="A0A060ACY6_9CAUD"
                     /db_xref="I3WVC9_9CAUD"
     gene            169835..171298
                     /locus_tag="BML_08042016_6_5m_scaffold_14_prodigal-single_
                     191"
     CDS             169835..171298
                     /product="RNA-DNA + DNA-DNA helicase n=1 Tax=Cronobacter
                     phage vB_CsaM_GAP32 RepID=K4F657_9CAUD"
                     /codon_start=1
                     /transl_table=11
                     /translation="MRQATLTITDEVNVKISGLELDARRALVNKFKYDVPYARYLPAV
                     RLGRWDGKVSFFALGGSTYVNLLPEILPVLEEYDYDIELDDQRDYPTTFGFESVKEDS
                     FSHINWPKGHPEAGSPMMLRDYQVEIINDFLANPQCIQEVATGAGKTVMTAALSNAVT
                     PYGRSIIIVPNKSLVTQTEKDYINMGLDVGVFFGDRKEFGRTHTICTWQSLNVLLKNT
                     KNQSADITIGEFLEGVICVIVDEVHMAKADALKTLLTGVMSRVPIRWGLTGTVPKEMF
                     EFQAIHVSLGPVVSRLAAAELQDRGVLAQCHVNIVQLVDHVEYNNYQSELKYLLEESG
                     RLDTMARLIAEVNRTGNTLVLVDRISAGQELVARLENAVFISGATKAGERQDHYDEVA
                     EATGKIIVATYGVAAVGINIPRIFNLVLVEPGKSFVRVIQSIGRGIRKAEDKDHVQIW
                     DITSTCKFAKRHLTKRKQFYKEARYPFTHEKLEWMIT*"
                     /db_xref="UniRef100_K4F657"
                     /db_xref="A0A0F9F7X0_9ZZZZ"
                     /db_xref="bprs:CK3_02110"
                     /db_xref="K4F657_9CAUD"
     gene            171300..171893
                     /locus_tag="BML_08042016_6_5m_scaffold_14_prodigal-single_
                     192"
     CDS             171300..171893
                     /product="hypothetical protein"
                     /codon_start=1
                     /transl_table=11
                     /translation="MGDIFRQAEKFIDDTPGAFVEIGSDRWEGSTTLLSELAGKYNRQ
                     FHSVDIDDAAQRRLGNTAPNTQFHVMVGSQWCQEVWPAIGEKIRLLYLDNFDYDWNVR
                     DLDNPMINEQKLDYLERFGLEMNNQNCQVEHMKQIIALYPYLADRCTVICDDSYLSNE
                     CWIGKCGGVILFLLAQGFHIAQTENVQGNSYGAILCR*"
     gene            171926..172426
                     /locus_tag="BML_08042016_6_5m_scaffold_14_prodigal-single_
                     193"
     CDS             171926..172426
                     /product="Uncharacterized protein n=1 Tax=Escherichia
                     phage PBECO 4 RepID=L7TIH2_9VIRU"
                     /codon_start=1
                     /transl_table=11
                     /translation="MRILTLDNQPYDLDTLPEEVDDMRFAILDNSDPANPDYHYIPLI
                     FLESFSAPALVLKIGEDTVRMPVDWQILIGEPDLGDLEVLPLTSINDRGFKAFQFNPL
                     TSFRPSFPDIEIVDVYHEVAWYAPKLKNGQMLAVPMGEGEDPPCVYFVKDISRNCEIV
                     DYNKAW*"
                     /db_xref="UniRef100_L7TIH2"
                     /db_xref="A0A0F9GXQ1_9ZZZZ"
                     /db_xref="L7TIH2_9VIRU"
     gene            172428..172625
                     /locus_tag="BML_08042016_6_5m_scaffold_14_prodigal-single_
                     194"
     CDS             172428..172625
                     /product="hypothetical protein"
                     /codon_start=1
                     /transl_table=11
                     /translation="MEQYEKSGPPQEKKNTNDETDSRIDRLGKQCDEQAKIIADLQKE
                     VRRLKTKLDAHAAVINQSKRG*"
     gene            172645..173064
                     /locus_tag="BML_08042016_6_5m_scaffold_14_prodigal-single_
                     195"
     CDS             172645..173064
                     /product="hypothetical protein"
                     /codon_start=1
                     /transl_table=11
                     /translation="MAQFDLKNRDFYDSLTDEEKKKFSNYLMIRWGSAVHGSRELQEF
                     YLIACNERLNKHFFAVNKHPRLQWLMATSVSPNMGVHRHQWIAPKKKDAGSNEVKKML
                     MELYPNMKNADIDALAAITDKKELKEYLREHGHNNKD*"
     gene            173036..173734
                     /locus_tag="BML_08042016_6_5m_scaffold_14_prodigal-single_
                     196"
     CDS             173036..173734
                     /product="Uncharacterized protein n=1 Tax=Cronobacter
                     phage vB_CsaM_GAP32 RepID=K4F9L6_9CAUD"
                     /codon_start=1
                     /transl_table=11
                     /translation="VSTDTTTKTEYTCRYCEKHFQRETSLAVHVCEPKRRYQEEKEVG
                     VQLGLQAYLRFYEMTQGSAKLKTFDDFARSPYYRAFVKFGRYCVAIRAINPARFIEWL
                     LKHNKKIDHWCRDSIYSEYLTEYMRIEQATDALARAMEQAIAWSEETNNPDRDYLRYG
                     NVNRLCYDITTGRVSAWVLYNCDSGVELLGNLNPEQIAMAWPWIDADFWQKKFHDYAA
                     DTEYVKSLLKKAGW*"
                     /db_xref="UniRef100_K4F9L6"
                     /db_xref="A0A0F9KX36_9ZZZZ"
                     /db_xref="K4F9L6_9CAUD"
     gene            173734..174294
                     /locus_tag="BML_08042016_6_5m_scaffold_14_prodigal-single_
                     197"
     CDS             173734..174294
                     /product="Uncharacterized protein n=1 Tax=Escherichia
                     phage PBECO 4 RepID=L7TLZ7_9VIRU"
                     /codon_start=1
                     /transl_table=11
                     /translation="VSADIDLDFADRTQILDLIEHVPARQVHEGQSRRHNSGVYVTDI
                     PRDPFLGCAAIDYEEAESRGYFKIDFLNMTVYQLIRGPEHYQEMLDRTPNWSRLWTDP
                     AWASQLVHIGNYTGLLGTMRPDSIPRMAAFISIIRPGKAHLQNKSWEEVFTSVWDGDS
                     SKGYAFKRSHSISYAALVALHMNLLS*"
                     /db_xref="UniRef100_L7TLZ7"
                     /db_xref="X0VZ09_9ZZZZ"
                     /db_xref="L7TLZ7_9VIRU"
     gene            complement(174296..174673)
                     /locus_tag="BML_08042016_6_5m_scaffold_14_prodigal-single_
                     198"
     CDS             complement(174296..174673)
                     /product="Uncharacterized protein n=1 Tax=Cronobacter
                     phage vB_CsaM_GAP32 RepID=K4F6X2_9CAUD"
                     /codon_start=1
                     /transl_table=11
                     /translation="MGDNIFKTLTDKYPFITLCVHAGSEYVGIIQNRDDNITTIYDFG
                     NIRDSDLKRLFIDLANTWWWESNRSIPINIFLKQDWEPFRVYLRTFSNKDLEIIHGPV
                     CSLSDIAKRKSKRKSITLVRRVD*"
                     /db_xref="UniRef100_K4F6X2"
                     /db_xref="X0XS62_9ZZZZ"
                     /db_xref="K4F6X2_9CAUD"
     gene            174694..175485
                     /locus_tag="BML_08042016_6_5m_scaffold_14_prodigal-single_
                     199"
     CDS             174694..175485
                     /product="hypothetical protein"
                     /codon_start=1
                     /transl_table=11
                     /translation="MYGTTAYLYQQIQEVLLIDTSGVGAVFDRRWQPVYAKPLTLNLG
                     VDNVLLFQFQNQDQKPAPISGATFTFRIISQNGDNLLYATELVTLNAATGRAKVTVPA
                     VDTLAMQAQPASWSLAITSGVLTQAVYTDDKAFARGDINLVDSVFPAFVASEELTVPV
                     QSGLGNVHYSSTLTTNGGRLTTFQIDNQDYTGNLRVQGSPDAAQNTVEWYDIPFRDLT
                     TGDIVDNLVFANSSARYGINVEGFHPYIQLVFTKDSGNIGLIEYR*"
     gene            175482..176219
                     /locus_tag="BML_08042016_6_5m_scaffold_14_prodigal-single_
                     200"
     CDS             175482..176219
                     /product="hypothetical protein"
                     /codon_start=1
                     /transl_table=11
                     /translation="MKFRKIVGFGDSWMYGDELLDPVLAARDLESHACWVQNSPYREK
                     QCFLGLLGQHYSVPTLNLGIPGGSLQSTIWSYLWWIENEPHPEDCLVLVFLTEPDRDS
                     FIDPDYPVNEFTSPWERFWHTTWVDHGSSTVPAEFRDMIKRHMVLTHSDISRRMNYLQ
                     AALFFDGQSARVRMPLLQFHTTEPESDLPIATIPWPDHNWILYFRDHPGNQRRELIHK
                     NGHPNEKGHEIIRDLLIPEIDRVILAE*"
     gene            176216..177205
                     /locus_tag="BML_08042016_6_5m_scaffold_14_prodigal-single_
                     201"
     CDS             176216..177205
                     /product="DNA primase n=1 Tax=Methylobacterium sp. GXF4
                     RepID=I9CSF3_9RHIZ"
                     /codon_start=1
                     /transl_table=11
                     /translation="VIDLLNYLPAKKKKTSSGWISVNAPCCVHNGETADRRQRGGIKI
                     TDQGWSWHCFNCGFTASFILGRNLSFKARKLLSWLNVPQEEIERINLESLKHKNIQGI
                     LSDRQRVADHLQGIEFEERELPETFVIVDENTPMHYQYLRDRCVPLDYPTGLLGTPHD
                     AKWRARPGIIIPFTYDGRIVGHTIRYLDDLTPKYIHDTQPGFVFGTDLQRPDWQHVLV
                     MEGVFDALSIGGVAVLHAEINDAQARLIRSLDREITVVPDQDEAGMKLVDRALELGWA
                     VSMPPWPPDVKDVNDAVKKFGKLATLITIMQARETSRIKIELRKKNLVKRLRS*"
                     /db_xref="UniRef100_I9CSF3"
                     /db_xref="I9CSF3_9RHIZ"
     gene            177183..178577
                     /locus_tag="BML_08042016_6_5m_scaffold_14_prodigal-single_
                     202"
     CDS             177183..178577
                     /product="DNA primase-helicase subunit n=1 Tax=Escherichia
                     phage PBECO 4 RepID=L7TJL6_9VIRU"
                     /codon_start=1
                     /transl_table=11
                     /translation="LLKDYGVDVQRLFLEMMLQDAQSFVRVQNIYNPENFDRGLRPAA
                     VFIKEHCDKHRTMPDRSQISAATGIKLQEIPDLNEGHFDWFMTEFEAFTRRQELERAI
                     LKSADLLEKGDYDPVEKLIKDAVQISLTKDMGTDYWDDPRARINRYFNSGGQVSTGWS
                     QLDRLLYGGFSRGELNIFAGGSGSGKSLVMMNIALNWLQAGLSGVYITLELSEELCAL
                     RTDAMLTNASTKDIRKDIDTTELKVKLVGKKAGQYRIKGFPAQSNINDIRAYLKEVQI
                     QTGIKVDFVMVDYLDLLMPVSAKVSPNDLFVKDKYVSEELRNLAKELGVLMVTASQLN
                     RSAVEEIEFDHSHISGGISKINTADNVFGIFTSRAMRERGRYQIQCMKSRSSTGVGMK
                     IDLEYNIETMRITDPGEDASQQGGFSGSKIYESIKARSQIAQSTNEDEDVPKIQAEVQ
                     SNKLKQLLGQIKQS*"
                     /db_xref="UniRef100_L7TJL6"
                     /db_xref="A0A0F9QU71_9ZZZZ"
                     /db_xref="teu:TEU_04390"
                     /db_xref="L7TJL6_9VIRU"
     gene            178620..178877
                     /locus_tag="BML_08042016_6_5m_scaffold_14_prodigal-single_
                     203"
     CDS             178620..178877
                     /product="hypothetical protein"
                     /codon_start=1
                     /transl_table=11
                     /translation="MQKKTRSILEELDAIYTEKQADRDRRYIIESRADSVITSAVRLI
                     EQIEANYPADQAENLVRKLLNAIRTKDAGKFTRSVRRTDAD*"
     gene            178867..180711
                     /locus_tag="BML_08042016_6_5m_scaffold_14_prodigal-single_
                     204"
     CDS             178867..180711
                     /product="Uncharacterized protein n=1 Tax=Synechococcus
                     phage S-CBM2 RepID=I3ULF8_9CAUD"
                     /codon_start=1
                     /transl_table=11
                     /translation="MQINEGGNIFKDANGQPLTQRINQTDVKTTLAWLEQMLPGLDLQ
                     NNTLGSTGLKPTSGDLDVAIDAGRVTKEQLVKRLSDWAMAQKQDPRDWVRKSGVSVHF
                     KTPINGRPDLGYVQTDFMFMNKPEWSKFVLRQDPNSEYKGATRNVLINSLAKSMGYKL
                     NQNDGIADRATNELISDDPDEVAKMLLNPRATRDDLGSVEKILTALKTDPKRDAKLAD
                     FRDHMARAGTPLDENIETEVNWMARLRDRIVRQGLQPIFEGVRIEHPEDMVLDQGSRG
                     LSQALAGIMAAAKEPGSTTVKWDGKPAIIFGRKPGGEFVLTDKSGFLAKGYDGLATSP
                     EMIERIMAIRGGDRGELIAIYKKLFPLLRRAVPQDFRGYIQGDLLFVNQPPVANGAYE
                     FTPNTVKYRVPVSSELGKKLGASEVGVVIHTSLDQPGGAATPIRAAALAPVDGLLILD
                     PSLKEPRAIKLNDNIVRDVQKIIQQYSQAIDRLFDPQELRNRRITDFPQLIKQYLNSR
                     VRARDYTNLVQGFGEWVQQKAPAKTPRIFEWATANKQAVAAVFQAFLDISALKNDLVR
                     QLDAQGQDVQASIDDEPGHEGYVGQGMKFVDRMRFSAANFARNNPELT*"
                     /db_xref="UniRef100_I3ULF8"
                     /db_xref="I3ULF8_9CAUD"
     gene            180782..181174
                     /locus_tag="BML_08042016_6_5m_scaffold_14_prodigal-single_
                     205"
     CDS             180782..181174
                     /product="hypothetical protein"
                     /codon_start=1
                     /transl_table=11
                     /translation="MATVTKVNGDAQPVFALDVNNGAVEPGASTSGTPVNLAGPKLDF
                     FQITCANTNATLQGVNSYVSNVVQAIQQTSTVAVYQVDGAQISFAVYPAGAFVNAAAF
                     LATAQQANAAGVNGASSATNVGFKLATS*"
     gene            181245..181655
                     /locus_tag="BML_08042016_6_5m_scaffold_14_prodigal-single_
                     206"
     CDS             181245..181655
                     /product="hypothetical protein"
                     /codon_start=1
                     /transl_table=11
                     /translation="MRIRCTTTFDITTTGVKGNFNKNRVPFTDAAGCLVEDQASWSRS
                     RNQQRNWETINQILSLRVLPINITLPEKHDRAWTFEFEVEQPAGLESNGDPLGELKSD
                     CRDVPMITGLDESPGISSMLMVGVNIDFDMVNDK*"
     gene            181686..181949
                     /locus_tag="BML_08042016_6_5m_scaffold_14_prodigal-single_
                     207"
     CDS             181686..181949
                     /product="hypothetical protein"
                     /codon_start=1
                     /transl_table=11
                     /translation="MSETTEIEKKSLEAHVELCAERYKFLEQKLDTLENDVQAVRRVV
                     SEVRDMMQKVTEKRNDQIIAWAVGAIGLLTATIGYLLSQHVFK*"
     gene            181946..182449
                     /locus_tag="BML_08042016_6_5m_scaffold_14_prodigal-single_
                     208"
     CDS             181946..182449
                     /product="hypothetical protein"
                     /codon_start=1
                     /transl_table=11
                     /translation="MKKTQALDKLRRMVEKDLPNLAESAILRDGNNYDVFSRYQICPK
                     NGVFSVEKYRNAIGEFVSLQSALSWCIADKYQQTSLGEQIRRLDQEKLLLIADLAART
                     YMSHKIQDKSKKEAVQHKIDTRKRRLGQVDNQLDKCINLAKYWQIRGFNNETARTGRQ
                     PSNRTNR*"
     gene            182400..183260
                     /locus_tag="BML_08042016_6_5m_scaffold_14_prodigal-single_
                     209"
     CDS             182400..183260
                     /product="Uncharacterized protein {ECO:0000313|EMBL
                     :KGP85630.1};  TaxID=1395587 species="Bacteria;
                     Firmicutes; Bacilli; Bacillales; Paenibacillaceae;
                     Paenibacillus.;" source="Paenibacillus sp. MAEPY2.;""
                     /codon_start=1
                     /transl_table=11
                     /translation="MKLHELGASRQTEQIAKVFESHMGTRVDFDRLSAKQARGMLERV
                     RDLIREHRSSPSIHFSERNPDYIKLVMMEQGLVSKLNEQPVAAPGAAAADVQKAAALA
                     QAQQQERKKQIQDAIRLKQKEIQQLQQQMNNPAAAVVAENRRRLREGEVQQAQVVMAA
                     QDMVDQMQKILEQVSAMQFKDLPALTDAIKNDTGVEQATQFQTDSSAALTALLSAVQQ
                     AKTQLEAAQGVLTGQAPIVPGTEPGADLDAAPAGDEDDLGADLGLDANLPGDEDEEEF
                     PAATLGRERR*"
                     /db_xref="A0A0A2UVS3_9BACL"
     gene            183260..183607
                     /locus_tag="BML_08042016_6_5m_scaffold_14_prodigal-single_
                     210"
     CDS             183260..183607
                     /product="hypothetical protein"
                     /codon_start=1
                     /transl_table=11
                     /translation="MRIDEVDSHSADTQKLVALSQFLLARANDTDAKKSISIQSFLKL
                     ANNQGISLTADRLKDISQRPPLNNLIQDVQGDAKTGEVIFKGDEQVTDTMSVDQARDT
                     VDSMAKRAAKKGI*"
     gene            183609..183731
                     /locus_tag="BML_08042016_6_5m_scaffold_14_prodigal-single_
                     211"
     CDS             183609..183731
                     /product="hypothetical protein"
                     /codon_start=1
                     /transl_table=11
                     /translation="MTSFIIGLIVGVAAGWYTTRPALVDRVVQQVVGFVESLKK*"
     gene            183747..183860
                     /locus_tag="BML_08042016_6_5m_scaffold_14_prodigal-single_
                     212"
     CDS             183747..183860
                     /product="hypothetical protein"
                     /codon_start=1
                     /transl_table=11
                     /translation="MLEIIIYLAIGAFVGWNLPQPQWAKTFQQKVVDFFKK*"
     gene            183897..184301
                     /locus_tag="BML_08042016_6_5m_scaffold_14_prodigal-single_
                     213"
     CDS             183897..184301
                     /product="hypothetical protein n=1 Tax=Dyella ginsengisoli
                     RepID=UPI000349C201"
                     /codon_start=1
                     /transl_table=11
                     /translation="MKKYIPAAVMSLLPFSIQAAPDAARVVSVQPRYITVQQQQCQQV
                     QVREDNSGVGTVIGAVAGGIIGNQVGGGSGKTAATIAGTVVGGAVGNRIGSDQANTVT
                     RQECRNVPVQVQQGRIVTFDYQGNVFTVTFER*"
                     /db_xref="UniRef100_UPI000349C201"
                     /db_xref="A0A099CYE1_9GAMM"
                     /db_xref="yin:CH53_4416"
                     /db_xref="UPI000349C201"
     gene            184358..184474
                     /locus_tag="BML_08042016_6_5m_scaffold_14_prodigal-single_
                     214"
     CDS             184358..184474
                     /product="FeS cluster assembly scaffold IscU n=2 Tax
                     =Acidovorax RepID=A1W7T7_ACISJ"
                     /codon_start=1
                     /transl_table=11
                     /translation="MAYSDKVIDHFENPRNIGAFDKGDTHVGTGLVGAPACG*"
                     /db_xref="UniRef100_A1W7T7"
                     /db_xref="dia:Dtpsy_1639"
                     /db_xref="87370430"
                     /db_xref="A1W7T7_ACISJ"
     gene            184810..185538
                     /locus_tag="BML_08042016_6_5m_scaffold_14_prodigal-single_
                     215"
     CDS             184810..185538
                     /product="Uncharacterized protein {ECO:0000313|EMBL
                     :AGS81079.1};  TaxID=1357714 species="Viruses; dsDNA
                     viruses, no RNA stage; Caudovirales; Myoviridae.;"
                     source="Caulobacter phage Cr30.;""
                     /codon_start=1
                     /transl_table=11
                     /translation="MAICEICKSEFVPKNKKRPARTCSKKCKNELARNITIKQFSDSA
                     ARELQRKLSLEQKKDPAYQKRFQESMDKRNQRWAKEGYPRSGMQHPDSAKEKIGNANR
                     GRFKGKTWEEIYGKEVAERRRLENSLTMSKLNETLLKEKRSSLEERLIPYLIGYENNI
                     QISYYNVDFINKETKHIIEVHGDYWHCNPVIYPDNYMHPYFKMTAKERRKLDDQRKQY
                     LESLGYSVTVVWESDLEEFIGKLK*"
                     /db_xref="A0A067XQE8_9CAUD"
     gene            185535..185864
                     /locus_tag="BML_08042016_6_5m_scaffold_14_prodigal-single_
                     216"
     CDS             185535..185864
                     /product="heme biosynthesis protein HemY n=1 Tax
                     =Brachymonas chironomi RepID=UPI000364FA73"
                     /codon_start=1
                     /transl_table=11
                     /translation="MITVTDIAAEKIQSSIQRRGRGLGIRVGVRTTGCSGLAYTLEYV
                     DHEQGSQHCVAHYDVNGVRVYVMPEHLVYLDGMTIDYQKRGLNEGFEFINSNERDRCG
                     CGESFRV*"
                     /db_xref="UniRef100_UPI000364FA73"
                     /db_xref="adk:Alide2_2399"
                     /db_xref="E8U109_ALIDB"
                     /db_xref="UPI000364FA73"
     gene            185868..186551
                     /locus_tag="BML_08042016_6_5m_scaffold_14_prodigal-single_
                     217"
     CDS             185868..186551
                     /product="hypothetical protein"
                     /codon_start=1
                     /transl_table=11
                     /translation="MNHWRTDVLPSFPGYIGVESFWMPPDTRERFLKDPREDYTETSI
                     VYRHNSQGFRTREFEQIPTKPSILCLGDSFTYGIGVRQEDTWPAHIAGMFPGYHVYNL
                     GIPGAAWDTITRFLVNVGGVLDTQIVLIFWPEIVRYELYHTSDIRQLTSQDEKAFPLG
                     MLVDTHFENLANKNRLIVDLMSTRYRYRVFEAMTWNFEGVVDLGRDDHFGPRSHRNLA
                     DRFREMIQS*"
     gene            186548..187636
                     /locus_tag="BML_08042016_6_5m_scaffold_14_prodigal-single_
                     218"
     CDS             186548..187636
                     /product="hypothetical protein"
                     /codon_start=1
                     /transl_table=11
                     /translation="MILIYSDSQICDLEWIPHICWPDQIEICRNIQKYVESDCPIKIA
                     FTMHRLFVQHDADVDFYVKIKRLSAASDLVFAFESELHNAHWDIWAACHCDNVYWLVP
                     GQVNDRPDINSHIIFWGDWFKTTANLYKQLPDRLQELRPHDIKPRYFDALLGVIKPHR
                     TFVHDSVKGHGLQDHIIMTYGGSWDDNNFYARDYFIWEPGCEPLQDIIGTADWVRYHG
                     IQAHLSQVIPIQVYNDSAYSVVAETDHDNTLSFFSEKTAKVLVARRLFIAFSGYRFLS
                     NLRSLGFRTFDDIIDESYDDVKNDDDRYTAAFEQVRKLCAMDQREVLESIRPVVDHNH
                     SLIMQRDWTRYSVDKIQALIRSFLSTVD*"
     gene            complement(187608..188375)
                     /locus_tag="BML_08042016_6_5m_scaffold_14_prodigal-single_
                     219"
     CDS             complement(187608..188375)
                     /product="hypothetical protein"
                     /codon_start=1
                     /transl_table=11
                     /translation="MNILVSGCSFTQWPEEPGSPNNICWPAYLQKMNPDWIIDNRAEP
                     GAGNQYIANSIVQSICSKPDFYDLVLVMWTGVSRLDFLTDLTNKDWEPLFIDYNFYRR
                     IDNCPNDLGYIFSGGQMGIWYQNKVGHRLFNELYKVSGDRSLAYTNLIEMVKTQHYLR
                     AKNIPYLFMSYVNYWVDTQDYISPNGDFGVMGIPELRPLIDDIDFSRWLFRNEQRECI
                     YDMAKENKDYHGDEFHPGPNTHRLWAAMVSRRLKEMT*"
     gene            188402..189145
                     /locus_tag="BML_08042016_6_5m_scaffold_14_prodigal-single_
                     220"
     CDS             188402..189145
                     /product="hypothetical protein n=1 Tax=Flavobacterium sp.
                     SCGC AAA160-P02 RepID=UPI00036DC343"
                     /codon_start=1
                     /transl_table=11
                     /translation="MDNYLLTGNSVLNPKFNYQLMSRTSEDGRRLYLTPDGKKVPSVT
                     TILDRTKPEESKRALNEWKKRVGAEKAQQITTEAANRGTRMHTYLEHYVKTGEIRERP
                     GNPFAWASHAMAQVVIDQGLKNVGEFWGVEIPLYFPNLYAGTTDGAGIHLNDEAILDY
                     KQTNKPKREEWIDDYKLQLVAYALAHNEVYGTRIRKGVVLMCVRPDMDDQHNIIKPPQ
                     YQEFVLKPEDFDYWEQQWWKRLELYYLTA*"
                     /db_xref="UniRef100_UPI00036DC343"
                     /db_xref="Q1V1P4_PELUQ"
                     /db_xref="apm:HIMB5_00011830"
                     /db_xref="UPI00036DC343"
     gene            189174..190748
                     /locus_tag="BML_08042016_6_5m_scaffold_14_prodigal-single_
                     221"
     CDS             189174..190748
                     /product="Bifunctional tail protein n=2 Tax=Escherichia
                     coli RepID=T8RTI7_ECOLX"
                     /codon_start=1
                     /transl_table=11
                     /translation="VAIVQVSRITNRKGVEENLPQLAGAELGWCIDSRKLFIGNGTLQ
                     EGAPIVGNTEILTEFSDIAAITSYTYTDLAAGYAVQTGPTSSDPVVRTVQEKLDDFAD
                     VRDFGAIGDGDTDDTDAINRALYQLYCINDSSLSRRTLYFPAGTYNVSASIVIPTYAK
                     LVGEGADCSIIRAIGSVSYVSRYGDSRQQTGANIGNNNAVPPRNIEISGMTFSSLVNN
                     NIFLVEDATQCYFDSVNFIGPLSINDIISAPTTANTAGVEFSSTENNICNLINFNRCR
                     FSGTTAGIRSSKAIKGSTVSDSKFDTLYRGIRFNNTGDGGATGFRTVHNMFDNVYAQG
                     ISYDNVGLNLSAHNVFYNVANYLGSTPQTPVITFGNDNNVSISDLFERTDAQTIVQPR
                     VAITPSSEATGGIQLQLGRYARQNGLTYVMPSSDSGTVFSMNSDNIRAFSIDYTVVTG
                     DAIRHGTMLVSAQIDGGAVSALNYSDDYTDNGIGADIALIPSQSLGSSTVNLTYTTGV
                     NGGNQSTLTYSVAHLA*"
                     /db_xref="UniRef100_T8RTI7"
                     /db_xref="A0A0F9QVV9_9ZZZZ"
                     /db_xref="T8RTI7_ECOLX"
     gene            190748..191176
                     /locus_tag="BML_08042016_6_5m_scaffold_14_prodigal-single_
                     222"
     CDS             190748..191176
                     /product="hypothetical protein"
                     /codon_start=1
                     /transl_table=11
                     /translation="MWQSKFQDRLHDWSDLRVCCANQDLETCLRTINDWWFASPWRPY
                     YLHWDDLKTWPGPWDLLADNVFCDLARALGIMYTVMMLERPDITSIGLAITDDSNNLV
                     LVNGGKYILNWEVGILLNIDSANIEIKKSLDSSKLEHLLG*"
     gene            191179..193491
                     /locus_tag="BML_08042016_6_5m_scaffold_14_prodigal-single_
                     223"
     CDS             191179..193491
                     /product="Ribonucleoside-diphosphate reductase {ECO
                     :0000256|RuleBase:RU003410}; EC=1.17.4.1
                     {ECO:0000256|RuleBase:RU003410};;  TaxID=1328313
                     species="Bacteria; Proteobacteria; Gammaproteobacteria;
                     Alteromonadales; Alteromonadaceae; Catenovulum.;"
                     source="Catenovulum agarivorans DS-2.;""
                     /codon_start=1
                     /transl_table=11
                     /translation="MTQIQVQKRGGVREPLDIEKLHRVVFWATQGITGVSASEVEIKS
                     HIQFYNGIKTTDIQETLIKSAADLISEENPNYQYVAGRLICYHIRKQVYGDFQPWHIL
                     DLVQQNVQAGFYDADLLKDYSKEEWDRINSFIRHERDEELTYAAMEQFRGKYLVQNRV
                     TKDIYETPQIAYALIAATLFSKYPRDTRMMWVRDYYDAISTHQVSLPTPVMAGVRTPQ
                     RQFSSCVLIETGDSLDSINATASSIVKYVSQKAGIGIGASRIRAIGSPIRNGDAYHTG
                     VIPFYKLFQAATRSCSQGGVRNGAATLYYPIWHLEIEDLLVLKNNKGTDDNRVRHMDY
                     GVQFNKVMYERLLSNGDITLFSPHDVPEMWDAFYTDVDRFRELYERAERNTKLRKKTI
                     KAMELFTRFLQERKDTGRIYLMNVDHANTHGSFKPELAPIRQSNLCCEIDLPTKPLSD
                     VNDAEGEIALCTLSAINWGVFRNPEDMERACTLAVRGLDALLSYQHYPILAAQLATEN
                     RRPLGVGIINLAYWLAKNDLSYSDSAALPEVDRWAQHWSYYLIKASVDLAKEYGACPK
                     SNETKYHDGILPIDTYKKEVDELVPHVDIVDWPGLRSKLREHGIRNSTLMALMPAETS
                     AQISNSTNGVEPPRSYVSIKQSKDGVLKQVVPEYRRLKNKYELLWDQRSPEGYLKIMA
                     VLQKYIDQGISVNTSYNPQHYEDEKIPMSDMLKHLIMFYKFGGKQLYYFQTYDGQGEI
                     DLDKLNKQSIIEDNQDSGVNDDADCDSCKI*"
                     /db_xref="W7Q7W2_9ALTE"
                     /db_xref="UniRef100_UPI00031B4662"
                     /db_xref="oce:GU3_11305"
                     /db_xref="UPI00031B4662"
                     /db_xref="1.17.4.1"
     gene            193503..194630
                     /locus_tag="BML_08042016_6_5m_scaffold_14_prodigal-single_
                     224"
     CDS             193503..194630
                     /product="Ribonucleotide-diphosphate reductase subunit
                     beta {ECO:0000313|EMBL:AFC21750.1}; EC=1.17.4.1
                     {ECO:0000313|EMBL:AFC21750.1};;  TaxID=1141136
                     species="Viruses; dsDNA viruses, no RNA stage;
                     Caudovirales; Myoviridae.;" source="Cronobacter phage
                     vB_CsaM_GAP32.;""
                     /codon_start=1
                     /transl_table=11
                     /translation="MSVLNLDNKRDHTTSLAFLDPSGGLGMQRYDTLKYRQFDKLTDK
                     QLGFFWRPEEVDVLRDAKDFKDLTPHEQHIFTSNLKRQILLDSVQGRGPNLAFLPLAT
                     LPELETWIETWAFNETIHSRSYTHIIRNVFSDPGKVFDEMLDIEEIITCAQNITRYYD
                     DLITYSTWYQMLGVGIHTVNGRKVEINVYELKKKLWLALASVNVLEGIRFYVSFACSW
                     AFAELKKMEGNAKIIKFIARDENVHLAFTQQMLKILPTDDPDYARIRLETQAEMISMY
                     EGAMEQEKNWARYLFKDGSMIGLNQQLLSDYVDWIGHKRMTAVGLPTSTKGGSNPLPW
                     TQKWIAGAEVQVAPQETEISSYVIGGTKQDVDSTTLSGLSL*"
                     /db_xref="K4F9M0_9CAUD"
                     /db_xref="gsn:YC6258_01998"
                     /db_xref="UniRef100_K4F9M0"
                     /db_xref="1.17.4.1"
     gene            194630..194905
                     /locus_tag="BML_08042016_6_5m_scaffold_14_prodigal-single_
                     225"
     CDS             194630..194905
                     /product="Glutaredoxin and related proteins n=1 Tax
                     =uncultured gamma proteobacterium HF4000_23L14
                     RepID=E0XVV5_9GAMM"
                     /codon_start=1
                     /transl_table=11
                     /translation="MLTIYSKTVCPYCVQAKNYLTAKNINFNDVNIEEDDDAREFVQS
                     QGHRSVPQIYYQGKLFVEGGWQGLSKMSTEDILSEISLRDALSDGTL*"
                     /db_xref="UniRef100_E0XVV5"
                     /db_xref="E0XVV5_9GAMM"
                     /db_xref="gjf:M493_10605"
     gene            194916..195218
                     /locus_tag="BML_08042016_6_5m_scaffold_14_prodigal-single_
                     226"
     CDS             194916..195218
                     /product="Uncharacterized protein {ECO:0000313|EMBL
                     :KKN48478.1};  TaxID=412755 species="unclassified
                     sequences; metagenomes; ecological metagenomes.;"
                     source="marine sediment metagenome.;""
                     /codon_start=1
                     /transl_table=11
                     /translation="MKTLETNTIYTFKLLTGEELVAKVLEINDDHLVVEHPIMTVLSP
                     QGLQMMPGLFSANLDKNVKLNNSSWAMIGETRDDVRDSWIQATTGIAPIRKQIITG*"
                     /db_xref="A0A0F9U4B7_9ZZZZ"
     gene            195218..195433
                     /locus_tag="BML_08042016_6_5m_scaffold_14_prodigal-single_
                     227"
     CDS             195218..195433
                     /product="Putative uncharacterized protein n=1 Tax
                     =Prochlorococcus phage P-HM2 RepID=E3SST0_9CAUD"
                     /codon_start=1
                     /transl_table=11
                     /translation="MPHKFVVRVAGELRTYQRYEDIPQDIEHVIEFLPEVPPPPHTHA
                     QHEEIDSWNDKLQELMRRERASSYSHR*"
                     /db_xref="UniRef100_E3SST0"
                     /db_xref="E3SST0_9CAUD"
     gene            195408..195698
                     /locus_tag="BML_08042016_6_5m_scaffold_14_prodigal-single_
                     228"
     CDS             195408..195698
                     /product="PAAR n=1 Tax=Prochlorococcus phage P-HM2 RepID
                     =E3SST2_9CAUD"
                     /codon_start=1
                     /transl_table=11
                     /translation="VPAVTRIGDADVSHCSTPYRAQGSPNVFVNSIPVSRQGDMNTSH
                     QLPGSPCPSHTAPIAVGSTTVFANSKGVGRIGDLIADCTSVAQGSPNVFAGG*"
                     /db_xref="UniRef100_E3SST2"
                     /db_xref="E3SST2_9CAUD"
                     /db_xref="pmk:MDS_2186"
     gene            195699..197585
                     /locus_tag="BML_08042016_6_5m_scaffold_14_prodigal-single_
                     229"
     CDS             195699..197585
                     /product="hypothetical protein"
                     /codon_start=1
                     /transl_table=11
                     /translation="MANGPLSSLMITASAGLLDNTALAANASLTSALGNYTSTTAISK
                     YQSVISYPDIGNILSLGTLTSLQTMGNIPGLINGIPTSMSNAAANISNVSPAPVTSFT
                     QVASSDANLIMGNGDLSKFAQVYGQCAGYRVQANQIVNSTKNSDILASTFTDMDALTT
                     GGVSQISTNTQTFGADLVKLGNAINLSRLQYLGYPWMLLVQMLSQGGMLPGVYDILTL
                     NGVTKEDLASIKTSNPEISADLNGRIYKALSQITGDELRQVKILLDVTTEGLATAADL
                     LNPLKMLPNSYSTLIMQIPSPTGKSMSVNVYSGNSVNSAVSQFFQIDPAYLRLSQVIP
                     ADQAAANQAWIRSFNQVKNITTTTLPKFAASTAALESNAGLGNITALTAPIPVAASNT
                     VTGTLATGTGPNNTLNIYDFMGTAAGWTYADNMSNVIGNINYLDSQGALTPLTRSGNG
                     LYDTMTSTLNGTWSGYDSETITWWVDIPSGYPATGNYTSTSNANAAIDSAFSTGLIPA
                     GNVMFATIQSSYPTAIANINTSFGTMANQITREDTNRTNAGVNFAQLIGNNRSAVMSM
                     ATSLHSIGTEVSYHGPAEFFAAVANIQNIGGQSVIASMREGRNIEALARSGVPTDTQL
                     KTTP*"
     gene            197666..198586
                     /locus_tag="BML_08042016_6_5m_scaffold_14_prodigal-single_
                     230"
     CDS             197666..198586
                     /product="Putative porin n=1 Tax=Oxalobacteraceae
                     bacterium IMCC9480 RepID=F1VUR5_9BURK"
                     /codon_start=1
                     /transl_table=11
                     /translation="MKKLALAALLSVTATVATAQTVEVYGKIHLYQERIETGTASAVT
                     KLSNDSSRIGFRGTENLGGGLKAFFVLETAVNTDAPDSANDTKLGDRTSIVGLNNAFG
                     SVALGRDKHQIARVFDAFDAFGNASFGSPIATIHAAQGSRFSNAAFVTVTPFKGVAAH
                     YQRSSSEVDGVKSAQAFGADAAFGPVSTSVARYDNGLTGASKSASTTVGAKIALNASG
                     TTLFGVYSDDEVLGVTSQGKTVGITQKLGAPLTVLASYGTKQGVDAYAVGATYSLSKR
                     TFLHARYRNENADDNTKDVKQVGLGIEHRF*"
                     /db_xref="UniRef100_F1VUR5"
                     /db_xref="F1VUR5_9BURK"
                     /db_xref="mms:mma_2062"
     gene            198738..198893
                     /locus_tag="BML_08042016_6_5m_scaffold_14_prodigal-single_
                     231"
     CDS             198738..198893
                     /product="hypothetical protein"
                     /codon_start=1
                     /transl_table=11
                     /translation="MSKKHFELLAKYINSIMDPHARLQAAVAVASACREANSRFDEQK
                     FFVACRV*"
     gene            198903..199103
                     /locus_tag="BML_08042016_6_5m_scaffold_14_prodigal-single_
                     232"
     CDS             198903..199103
                     /product="Putative uncharacterized protein n=1 Tax=Vibrio
                     phage KVP40 (isolate Vibrio
                     parahaemolyticus/Japan/Matsuzaki /1991) RepID=Q6WI00_BPKVM"
                     /codon_start=1
                     /transl_table=11
                     /translation="MAYVVFKHNQEYGPRAGLEGPFHYPNGRVLYYDPREGKYYDPRT
                     DWFVPAEEVAALQNLIFDVIKG*"
                     /db_xref="UniRef100_Q6WI00"
                     /db_xref="Q6WI00_BPKVM"
     gene            complement(199077..199670)
                     /locus_tag="BML_08042016_6_5m_scaffold_14_prodigal-single_
                     233"
     CDS             complement(199077..199670)
                     /product="Uncharacterized protein {ECO:0000313|EMBL
                     :AIX41503.1};  TaxID=1493511 species="Viruses; dsDNA
                     viruses, no RNA stage; Caudovirales; Myoviridae;
                     Tevenvirinae; T4likevirus.;" source="Synechococcus phage
                     ACG-2014f.;""
                     /codon_start=1
                     /transl_table=11
                     /translation="MKYYTYAYLREDGTPYYIGMGKGKRAWDKRHNVSLPTADRIEIL
                     KEFDTRQEAIDLEIELISKYGRKDLGTGILYNRTDGGDGAEQVGPANGMYGRTHKEET
                     RAKIKEARAKQKMKPLTEQQKRILSQKFKGRARPPRLDGLPDHHTSESKEKIRQAHLG
                     KPKKKGFKQSEEQKRKKLESYRATMAKKKLALNNIKD*"
                     /db_xref="A0A0E3HYI1_9CAUD"
     gene            199843..200043
                     /locus_tag="BML_08042016_6_5m_scaffold_14_prodigal-single_
                     234"
     CDS             199843..200043
                     /product="hypothetical protein"
                     /codon_start=1
                     /transl_table=11
                     /translation="VRRTKEEWRREIDSWKGRGRFFVCRKWHGSTGEEVLEFFDTQDQ
                     AVEYSRHVFRGTGYTVMIGELG*"
     gene            200099..200443
                     /locus_tag="BML_08042016_6_5m_scaffold_14_prodigal-single_
                     235"
     CDS             200099..200443
                     /product="hypothetical protein"
                     /codon_start=1
                     /transl_table=11
                     /translation="MTTTYSTEAIEEIHFEATRAAEAAATKFFQEKLGGRDQYACGFA
                     WVTVPEKASTRLGRALKEVGFRKAYGGGLQLWNPSHFGCQNVDTLEEGARAYADVLKR
                     YGIQAYAGSRLD*"
     gene            200443..200622
                     /locus_tag="BML_08042016_6_5m_scaffold_14_prodigal-single_
                     236"
     CDS             200443..200622
                     /product="hypothetical protein"
                     /codon_start=1
                     /transl_table=11
                     /translation="MANEARQATRELLDMAEQGVIAWESLARDCLNYMSEHDVADMAY
                     CNGYMEIEQTEECEE*"
     gene            200619..200780
                     /locus_tag="BML_08042016_6_5m_scaffold_14_prodigal-single_
                     237"
     CDS             200619..200780
                     /product="hypothetical protein"
                     /codon_start=1
                     /transl_table=11
                     /translation="MKTYTVARTVIFFFEVEANSAEEARAEVEGLGIGAAVEEEEVRV
                     EVCDVRELA*"
     gene            200777..200932
                     /locus_tag="BML_08042016_6_5m_scaffold_14_prodigal-single_
                     238"
     CDS             200777..200932
                     /product="hypothetical protein"
                     /codon_start=1
                     /transl_table=11
                     /translation="MKTMNDVIAELIRLCEVRGELDLEANARNEQRIAELNQEYLRLQ
                     ALEEQHD*"
     gene            200925..201356
                     /locus_tag="BML_08042016_6_5m_scaffold_14_prodigal-single_
                     239"
     CDS             200925..201356
                     /product="hypothetical protein n=1 Tax=Thioalkalivibrio
                     thiocyanodenitrificans RepID=UPI00036A3A43"
                     /codon_start=1
                     /transl_table=11
                     /translation="MTERAHITLNRAQWRDLHNALCAAEREASGLFAVLKDGGEGLAA
                     LKSVRDALAPAYAQDLYDETDEGSFDQPHPYTGATHIVHAMHWGTDGNVEVPIAGDTW
                     LDIYRAANEAIQASGDNHHIFVERFDPVPDKQGYLSLVTGS*"
                     /db_xref="UniRef100_UPI00036A3A43"
     gene            201360..202757
                     /locus_tag="BML_08042016_6_5m_scaffold_14_prodigal-single_
                     240"
     CDS             201360..202757
                     /product="lig; ATP-dependent DNA ligase (EC:6.5.1.1)"
                     /codon_start=1
                     /transl_table=11
                     /translation="MIDTQSDMLFDWQDEKAHTGTMAADWIRDLESSDSRNHKEAVVE
                     KALVASRLGSASAQCFLYNCYLALNPYFVYGVKQVPESAGLEGRVNPWVAFWALCESL
                     RTRSVTGGNARAAIHDMMEQFDSEQWNGLARRVLIKDLRCGVSEKTINKVCKNSEWKI
                     PVFECQLAQDSTDKPNKMKGRKRLEVKLDGVRVLAVVQGQSVSLMSRNGKAFDNFPQI
                     AEAIEEHRKSFQFGTKTGGRFVLDGEIVGESFQTLMRQAHRKKDAKTTGMVYHIFDFI
                     PLDDFERGYWNAQQHKRLDILEKARDVLKESTDCLRIMPGLEVDLDTAEGQDIMHRFA
                     QDAVEQGYEGIMIKSLDAPYECKRSSFWMKWKPTITVDLNIVGFEEGTGRNKGRLGAI
                     ICEGVDDGRDIRVNVGSGLSDADRDEYWGSRTDLLGRVVEVQADAVTQNQDGSYSLRF
                     PRFLRFRGFEPGEKL*"
                     /db_xref="pmm:PMM1679"
                     /db_xref="Q7UZI6_PROMP"
                     /db_xref="UniRef100_Q7UZI6"
                     /db_xref="6.5.1.1"
     gene            203323..203634
                     /locus_tag="BML_08042016_6_5m_scaffold_14_prodigal-single_
                     241"
     CDS             203323..203634
                     /product="hypothetical protein"
                     /codon_start=1
                     /transl_table=11
                     /translation="MEQNMSKQSDPLKTTAQELQRFWFMVTTEKQWYDIMRECRAWFG
                     SNWQSMSKVRRKLSNRRSPALRYSPLPVWFEVPDPRFATWISVKMSLQVQSDDKYQGG
                     K*"
     gene            203635..205149
                     /locus_tag="BML_08042016_6_5m_scaffold_14_prodigal-single_
                     242"
     CDS             203635..205149
                     /product="Uncharacterized protein n=1 Tax=Bradyrhizobium
                     oligotrophicum S58 RepID=M4ZH23_9BRAD"
                     /codon_start=1
                     /transl_table=11
                     /translation="MNMFLTYLMLFVALCLSAVAAFYSIIGLTAIFASAVIPIVIMGT
                     MLEVAKLTVTVWLHEYWRQVKWTMKFYLVPAVAVLMIITSMGIFGFLSKAHLDQAVPA
                     GDISAQVQIYDDKIKTQRDNIDAARRALRQMDESVDQTLSRSNDEKGADKAAALRRSQ
                     QRERTALQNDISKAQTEIVKLQEQRAPVAQQARKVESEVGPIKYIAALIYGDDPDANL
                     LEKAVRYVIIILVIVFDPLAIFMLLAATESYKWEKYGTNDKSSIAPDRPVNDAVDGAK
                     DWINSRWAIWRKKNGAMDDAMATAAKDMDGQSAGDSVDGKSLATVVGSTIPDEQWGGS
                     DLTATLRPRVEYRVLDDADDEASIAPPEVIIPPPPSDLKLEITGELKSGDFPTLDELK
                     KKRKSLPDQIDGHWSASTATPNSPTVHFGNTFPRYAASKGDLFLKLNTLPTMLYRFNG
                     DEWIESNKNMSDIYAYDDQYVNYLIHKISTGEYDPELLTDAERTQIENRLRQDL*"
                     /db_xref="UniRef100_M4ZH23"
                     /db_xref="A0A0F9HU82_9ZZZZ"
                     /db_xref="aol:S58_69200"
                     /db_xref="M4ZH23_9BRAD"
     gene            205149..206336
                     /locus_tag="BML_08042016_6_5m_scaffold_14_prodigal-single_
                     243"
     CDS             205149..206336
                     /product="ATP-dependent Clp protease ATP-binding subunit
                     ClpX n=1 Tax=Deferribacter desulfuricans (strain DSM
                     14783 / JCM 11476 / NBRC 101012 / SSM1) RepID=D3PAT2_DEFDS"
                     /codon_start=1
                     /transl_table=11
                     /translation="MTDRKQTCSFCGKEKDAVTKLIVSDDVAICNECVSLCQVLLEDK
                     VPDSGISTDTQKTDPQALKAYLDQYVIGQDQAKVVLSVAIVNHYKRISCVEKDREITK
                     ANILMVGPTGSGKTLLARTVAKYLDVPFAIADATSITEAGYVGDDVESLISRLYTASG
                     NDVAKTQRGIVFVDEIDKISRKGESASITRDVSGEGVQQALLKIVEGTVCRIPATGGR
                     KHPSGEMIEIDTSNILFIAGGAFVGLESIIKNRTYGSSIGFNTPVQTQNDIDLATVTP
                     DDLVKFGLIPEFVGRFPSTVTLRELEKPDMLRILTEVKNNYIDQYQWLFRQDDVELKF
                     TSAAIDAMVERAIKSGTGARALHTEIERALMPHMFHLNQYKNKGIKCVDINEEHINRP
                     QAI*"
                     /db_xref="UniRef100_D3PAT2"
                     /db_xref="ddf:DEFDS_0194"
                     /db_xref="D3PAT2_DEFDS"
     gene            206347..206571
                     /locus_tag="BML_08042016_6_5m_scaffold_14_prodigal-single_
                     244"
     CDS             206347..206571
                     /product="30S ribosomal protein S21 n=1 Tax=Neisseria sp.
                     oral taxon 020 str. F0370 RepID=L1NYR8_9NEIS"
                     /codon_start=1
                     /transl_table=11
                     /translation="LALYGRTVVVGPDGNVEKALRKFKKKIQNAGLLLELRERETYVK
                     PTTRRKIKKGQAKSRWKKFLRSQQLPPRQY*"
                     /db_xref="UniRef100_L1NYR8"
                     /db_xref="L1NYR8_9NEIS"
                     /db_xref="nel:NELON_06645"
     gene            206661..207110
                     /locus_tag="BML_08042016_6_5m_scaffold_14_prodigal-single_
                     245"
     CDS             206661..207110
                     /product="Putative small heat shock protein, hsp20 family
                     protein n=1 Tax=Novosphingobium pentaromativorans US6-1
                     RepID=G6EDC0_9SPHN"
                     /codon_start=1
                     /transl_table=11
                     /translation="MTKINSFDLTPFYRSTIGIDRLFDRIVNQIDHAAPTNYPPYNIV
                     ETGEHSWEVQLAVAGFTQSELDVTVKDGDLIITGEKTDNLPEGHVYRHQGISARRFVR
                     TFQLGEYVEVESAIARDGILTVKIQQIIPESAKPKKIAINYQSDVQA*"
                     /db_xref="UniRef100_G6EDC0"
                     /db_xref="npn:JI59_08385"
                     /db_xref="G6EDC0_9SPHN"
     gene            207160..207468
                     /locus_tag="BML_08042016_6_5m_scaffold_14_prodigal-single_
                     246"
     CDS             207160..207468
                     /product="ATP-dependent Clp protease adapter protein ClpS
                     n=1 Tax=Meiothermus ruber (strain ATCC 35948 / DSM 1279 /
                     VKM B-1258 / 21) RepID=D3PRX9_MEIRD"
                     /codon_start=1
                     /transl_table=11
                     /translation="MSQAETKAKIKPNNQIAEPPMFKVIFINDDQTAMEFVVDSLISH
                     FEYTPMTAEKITIDIHEAGSAVVAVLPYEVAEQKGIEITINARSEGYPLQIKLEPDTV
                     *"
                     /db_xref="UniRef100_D3PRX9"
                     /db_xref="A0A0F5FNH7_9RHIZ"
                     /db_xref="mre:K649_15320"
                     /db_xref="D3PRX9_MEIRD"
     gene            207465..207818
                     /locus_tag="BML_08042016_6_5m_scaffold_14_prodigal-single_
                     247"
     CDS             207465..207818
                     /product="hypothetical protein"
                     /codon_start=1
                     /transl_table=11
                     /translation="MNIVLGRENTENLDSRYTVLELDTFWFPDVERSVTSYCIVENLP
                     ILEMDQIEVYKDLHQNLIKNYRLKNWSYCEDAIEHLMPKWGGELKTFYEELYRRIQEL
                     KSQDLDPAWDGSITR*"
     gene            complement(207808..209148)
                     /locus_tag="BML_08042016_6_5m_scaffold_14_prodigal-single_
                     248"
     CDS             complement(207808..209148)
                     /product="Uncharacterized protein {ECO:0000313|EMBL
                     :KJV07507.1};  TaxID=1632867 species="Bacteria;
                     Proteobacteria; Gammaproteobacteria; Methylococcales;
                     Methylococcaceae.;" source="Methylococcaceae bacterium
                     Sn10-6.;""
                     /codon_start=1
                     /transl_table=11
                     /translation="MPIPIDQLYNFLSQHINDDVVIYNFCPAGSKKLQNIKPLLSDRW
                     FDYDNKDWIKRRNWISFLFHDQEPLHFDLYQQHDLDDLYIFYSNCYPGFIINLKKFGT
                     LEKYLEKAATFNLNLTKGYSIADRWMLCHSEINSDDLEKYQNIGAVGVYWWSHAMIAR
                     DWYRYAANDWKLRYNINNHRFDKVFNIYSRSWTGSREYRLKLTEMILSQKLNECSQIK
                     FSPWDQDLHYSQHKFKNTKFQITSNLECLPLNLSPSTFSADYDADDYRACAIDIVLET
                     LFDDQRWHLTEKTLRPIACGKPFILAATKGSLEYLRRYGFKTFDKIIDEWYDQIDDPL
                     KRLTAIVGLMQKINDLPDQQKKTLFIEMHAIAKYNQDLFWSDGFQQRIVQEFIDNYQE
                     AYQQCQQSKHGKNFIEFRKFTSLNEDYRKFNTSDNSQRTRKELMILLKQIRSTW*"
                     /db_xref="A0A0F3ILG4_9GAMM"
     gene            209228..209746
                     /locus_tag="BML_08042016_6_5m_scaffold_14_prodigal-single_
                     249"
     CDS             209228..209746
                     /product="hypothetical protein"
                     /codon_start=1
                     /transl_table=11
                     /translation="METQEYKNYHIERFWDDEFKTLDYVREPFNDPNMVDQWIHLGFG
                     PKIVGEMCDMRHPQPRWNHQFINIYEAIGWKDIGTSYYRMTPGTVMPAHRDLYKTYIQ
                     KFNLQDQEHTIRRAVIFLEDWQPGHYFDCHGRALVHWHAGTVAEWTYDTLHSAANVGM
                     TDRYTLQITGHV*"
     gene            209743..210657
                     /locus_tag="BML_08042016_6_5m_scaffold_14_prodigal-single_
                     250"
     CDS             209743..210657
                     /product="Inosamine-phosphate amidinotransferase 1 {ECO
                     :0000313|EMBL:CBN53871.1}; EC=2.1.4.2
                     {ECO:0000313|EMBL:CBN53871.1};;  TaxID=272129
                     species="Bacteria; Cyanobacteria; Oscillatoriophycideae;
                     Oscillatoriales; Kamptonema.;" source="[Oscillatoria] sp.
                     PCC 6506.;""
                     /codon_start=1
                     /transl_table=11
                     /translation="MKIHSHNEWSRLREIVVGTATNANWPSDDPVFAKESKNTQWKET
                     PVPSGPVPQWIIDETNEDLQGLSDILEKAGVGVYRPRDMDFRSFGGMYNYCPRDRLLI
                     AGSIVVDPAMMYPCRDHEIQALDFIVKDNQVVRMPRDQNMIMDAANICRLGDTWLFLE
                     SRSGTRAAAAWLAEQFPEIDIYGCNFYSGVHIDSTIVPLREGLVMLNAERVQPNYLPS
                     CLAGWEKIWITDCVAQDFYQYPYASKWIGMNTLSIDPNTVIVDAAQTEIINILEHKKF
                     TVIPHTLRHSRTLGGGFHCVTLDTWRED*"
                     /db_xref="D8FU31_9CYAN"
                     /db_xref="UniRef100_D8FU31"
                     /db_xref="sgu:SGLAU_01160"
                     /db_xref="2.1.4.2"
     gene            210661..211194
                     /locus_tag="BML_08042016_6_5m_scaffold_14_prodigal-single_
                     251"
     CDS             210661..211194
                     /product="hypothetical protein"
                     /codon_start=1
                     /transl_table=11
                     /translation="MRINWVFAENYNLSAKVKIDQIKSIGPTWGSWRTWRGCNTDNVI
                     CHDLDKSRELISKAIQAVCNFYVPKRYYPDLGNPVGVKLYEGEFPSTVKSAEDIVAMH
                     LAASQSDIVLLAGFDFIRPGDDASLPYHIMAQNVIKLDPNIQWVLVDHPNDLDSDYKG
                     LPNLTCDSFKNVLKLLI*"
     gene            211191..212210
                     /locus_tag="BML_08042016_6_5m_scaffold_14_prodigal-single_
                     252"
     CDS             211191..212210
                     /product="UV damage repair endonuclease n=1 Tax=Microvirga
                     sp. WSM3557 RepID=I4YUS1_9RHIZ"
                     /codon_start=1
                     /transl_table=11
                     /translation="MNQKIGFCCKWIDHPSECAGRKPTSESRDLNGRSTTMRWLREHP
                     DEAEQRQWDIMNHNAAAALKMVERVGSLDPHLRMVRLGSEMLQGYTHEEWKAWWQQAD
                     IQRHLERIFAPIGERARALGVRLSFHPGQFCVLASENDNIVERSIEEFEYHADMARWM
                     GYGGSWHDHGFKINVHLSGKGGPDKFLRTLDRLTPEARNLITIENDEISNGLDVTLAV
                     AHRVALVLDIHHHWINTGEYITPEDPRSQRVIESWRGVRPVCHYSVSREDVLVDHCAR
                     TRPSLPDLLGRGYKKSRLRAHSDFMWNSAVNDWAATFLDQFDIQVESKGKNLSSHAFA
                     QHAIG*"
                     /db_xref="UniRef100_I4YUS1"
                     /db_xref="A0A0C6FNU4_9RHIZ"
                     /db_xref="pstu:UIB01_16555"
                     /db_xref="I4YUS1_9RHIZ"
     gene            212182..212976
                     /locus_tag="BML_08042016_6_5m_scaffold_14_prodigal-single_
                     253"
     CDS             212182..212976
                     /product="hypothetical protein n=1 Tax=Ideonella sp.
                     B508-1 RepID=UPI000346291B"
                     /codon_start=1
                     /transl_table=11
                     /translation="MHSPNMRSVDIPFPVEVPYAMRPHMRPREPSEPILTADDEFARY
                     QEAKLENYNPVYGDNANAELVHDAIDSLRSYDPALPPITGDAPVWELTRALQEDFVIW
                     APNLAGDLSAQILSVCLPSGWDPREKANKTFLEIHEPIPEFDLINKAANHISRMITTR
                     GPFIRHVWSIANRPDLNRHPSRYQPWTTETIDSMWYRCERQVTIPIDGRASLFLIRVY
                     QRPLAEIFQDASKRQQIIDSIASMTPAVIEYKGFGYLRDYFSQHAA*"
                     /db_xref="UniRef100_UPI000346291B"
                     /db_xref="A0A0F6YP02_9DELT"
                     /db_xref="fgi:OP10G_3046"
                     /db_xref="UPI000346291B"
     gene            complement(212957..213319)
                     /locus_tag="BML_08042016_6_5m_scaffold_14_prodigal-single_
                     254"
     CDS             complement(212957..213319)
                     /product="S-adenosylmethionine decarboxylase-like protein
                     n=1 Tax=Sinorhizobium phage phiM12 RepID=S5MVB2_9CAUD"
                     /codon_start=1
                     /transl_table=11
                     /translation="MSFWGYHVMMDCWNSERVPMQNKSTVERFIKELVERIDMEPIGE
                     PWIEYTAANDPGKAGFTATQIIVTSSIVAHFVDSTGSIYLDVFSCKSFDIETVESVVK
                     EYFNPEKIRVNFITRHAG*"
                     /db_xref="UniRef100_S5MVB2"
                     /db_xref="A0A0F9LN98_9ZZZZ"
                     /db_xref="dol:Dole_3240"
                     /db_xref="S5MVB2_9CAUD"
     gene            complement(213316..213588)
                     /locus_tag="BML_08042016_6_5m_scaffold_14_prodigal-single_
                     255"
     CDS             complement(213316..213588)
                     /product="hypothetical protein"
                     /codon_start=1
                     /transl_table=11
                     /translation="MFAFFKKFFGLPTEAEQAAAKSVSVSSSAEAGIAEAGKVEVKTK
                     RTKDTKGKFIADDPRTPHNEAWTTGKSPAKKPKAETKKTTKSKKSK*"
     gene            213696..214979
                     /locus_tag="BML_08042016_6_5m_scaffold_14_prodigal-single_
                     256"
     CDS             213696..214979
                     /product="Isocitrate lyase n=2 Tax=Pandoraea RepID
                     =V5UJN3_9BURK"
                     /codon_start=1
                     /transl_table=11
                     /translation="MEKKDRSWQAYQMQMDWSNNPRWTGVKRGYTAEDVVRLRGSLQE
                     EHTLARRGAERLWRELQENDYINALGALTGMQALQQAKAGLRAIYLSGWQVAADANLG
                     SEMYPDQSLYPANSVPAVVRRINNTFKRADEIQWMEGVDDTDYFVPIVADAEAGFGGV
                     LNAFELMKGMIHAGAAGVHFEDQLASVKKCGHMGGKVLVPTREAVAKLISARLAADVL
                     GVPTILIARTDAEAADLVTSDVDPHDEPYLTGERTIEGFYRSANGLAQAISRGLAYAP
                     YADLVWCETGKPDLEFARDFAEAIHRQFPGKMLAYNCSPSFNWKKNLDDATIAKFQRE
                     LGAMGYKFQFITLAGFHSLNYGMFDLAHGYARTGMTAFVELQEREFAAADRGFTAVKH
                     QREVGTGYFDAVTTTVERDASTQALKGSTEEDQFH*"
                     /db_xref="UniRef100_V5UJN3"
                     /db_xref="ppul:RO07_19660"
                     /db_xref="A0A0A8BY66_9BURK"
                     /db_xref="V5UJN3_9BURK"
     gene            214979..215176
                     /locus_tag="BML_08042016_6_5m_scaffold_14_prodigal-single_
                     257"
     CDS             214979..215176
                     /product="hypothetical protein"
                     /codon_start=1
                     /transl_table=11
                     /translation="MLAPALFSLFGALLLIGEYLCVEIAWKCMTYSTWIVSTGVSLIG
                     VSIIMVVGMLGMRSKHKEKSC*"
     gene            215170..215787
                     /locus_tag="BML_08042016_6_5m_scaffold_14_prodigal-single_
                     258"
     CDS             215170..215787
                     /product="L-fuculose phosphate aldolase n=1 Tax
                     =Betaproteobacteria bacterium MOLA814 RepID=V5AEL9_9PROT"
                     /codon_start=1
                     /transl_table=11
                     /translation="MLETICDTMLEAYRRNWITSRDGNVSIRHHDRDHFYITPSGVRK
                     QTLQPDQFKKIALVNDGWEILPYSTISEGLRPSGEIPLHYGLQRAMGQHSDDVRVVMH
                     FHPTYCVAAMHRGIELGDISGDFPELSRYTRVARNVGDVPPISQELADQCFDRLGLDD
                     AGYIKYDIVGIKGHGVVAIDTSPWRAFEHIERLDHICKIVLASGV*"
                     /db_xref="UniRef100_V5AEL9"
                     /db_xref="V5AEL9_9PROT"
                     /db_xref="nde:NIDE0966"
     gene            215789..216496
                     /locus_tag="BML_08042016_6_5m_scaffold_14_prodigal-single_
                     259"
     CDS             215789..216496
                     /product="aminotransferase n=1 Tax=Diplorickettsia
                     massiliensis RepID=UPI00029A7291"
                     /codon_start=1
                     /transl_table=11
                     /translation="MLELISVLVMTHITIICVTVYLHRSQTHLAVTLSHWISHPMRLW
                     LWMSTGMLTKEWVAVHRKHHQTCETPNDPHSPQVHGIWKVLFGGAWLYVQAKQDRKMI
                     EQYGRGTPDDWVERNLYTRYPKLGFLTLLAIELLIFGWAGLIIWAVQMIWVPFHAAGV
                     INGVGHYWGYKNGPTPDCSRNIFPIGIWIGGEELHSNHHERPASAKLSHHWWEFDAGW
                     MYIKIFEFFHLAKVKTI*"
                     /db_xref="UniRef100_UPI00029A7291"
                     /db_xref="bbr:BB2177"
                     /db_xref="33347142"
                     /db_xref="UPI00029A7291"
     gene            216500..217612
                     /locus_tag="BML_08042016_6_5m_scaffold_14_prodigal-single_
                     260"
     CDS             216500..217612
                     /product="Uncharacterized protein n=1 Tax=Bacteriovorax sp
                     . DB6_IX RepID=T0S2D5_9DELT"
                     /codon_start=1
                     /transl_table=11
                     /translation="MNEHFCSLPWTGIDINPQGGIKPCCKYKQTIACNINEYLDSEHL
                     QTVRSQFLNGERPSGCQRCWDDELAGLLSKRQIDQQYSFGGQSPGLDSWKILSIAFGN
                     TCNLSCVSCSSVSSSKWASDEKKLHRMGKFLDRKIHSHQQFYLDKKFMSGLVDRCQDL
                     VHIDIPGGEPFFADKEIHKNFLRSLSAPEKIKIHYTTNGTIFPDEEFWNLWKNFRAVD
                     IQLSIDGVGKKFEYLRYPAEWNSVLENIKRYQDRNEKIQISVSHTLSWLNLVDLDNFI
                     RWCREIGLPDPYIGVVSTPTFLDIRCLPISVKTKIKQFLANSRYPGVHKILSYMETEN
                     LSEQFDQGLDWVNSLDQIRKTDFTSTFPEIQQFCQI*"
                     /db_xref="UniRef100_T0S2D5"
                     /db_xref="ttu:TERTU_2294"
                     /db_xref="T0S2D5_9DELT"
     gene            217743..217979
                     /locus_tag="BML_08042016_6_5m_scaffold_14_prodigal-single_
                     261"
     CDS             217743..217979
                     /product="hypothetical protein"
                     /codon_start=1
                     /transl_table=11
                     /translation="MVDFTKIDFAKFDPAKLFDVDAAIAKMEEGSTAATALITDKKAR
                     TLVETMTAASFELVRAQAAATKTYAEAVRKAVQI*"
     gene            218131..218742
                     /locus_tag="BML_08042016_6_5m_scaffold_14_prodigal-single_
                     262"
     CDS             218131..218742
                     /product="ATP-dependent Clp protease, proteolytic subunit
                     ClpP (EC:3.4.21.92)"
                     /codon_start=1
                     /transl_table=11
                     /translation="MPAINTRLKNDNMSTDKDPTSYDSASQALNDNGIYVFMDDVDSE
                     SIKPVIEWILHENHVRKKKHKELLLMICSNGGSISEAFALIDVMKSSKIPIKTVGLGS
                     IASCGLLIFLAGSKGRRVLTPNTSVLSHQFSWDVGGKAHELFATVKEFDLTQQRMIEH
                     YRQSTGLEDDTIKKVLLPPQDVYLSAEEAKQYNICDSIADLNT*"
                     /db_xref="gym:GYMC10_4362"
                     /db_xref="UniRef100_F3M3F5"
                     /db_xref="A0A0F9ICW2_9ZZZZ"
                     /db_xref="F3M3F5_9BACL"
                     /db_xref="3.4.21.92"
     gene            complement(218743..220320)
                     /locus_tag="BML_08042016_6_5m_scaffold_14_prodigal-single_
                     263"
     CDS             complement(218743..220320)
                     /product="hypothetical protein"
                     /codon_start=1
                     /transl_table=11
                     /translation="MFSISILDMREIINLLESVGLSNRKPGDRWQNPQGDEIIFSDLN
                     FYPESGAFETPEEMAAAISEVAQKIGVQSSAIFWTNQLQSSSKAFGIAHFVDAENKDY
                     YIGRYYKSISPNRSENSFSNDLPGGFRLQTRAAKKERAGYKPTDVLGGNLNNLTPNDI
                     YAGIVQKFGEASDEARATAAYMAHTGTGDAILPLGNMNFEAFTNYFCEMLQPMALVMN
                     KARKGNANKAEDKFLTQGGFDTCTITFGGGKNEGLTDSTLTNPAGQALGLSSKAKGGA
                     KASTKNLNDKVTEMRGDPDGQQILDKYKEEVSLLQMIVDGGQAGAPLNLAMAFGMITP
                     EEKQQVLSLRKLGIKDFNPDMLSDNLQALWNARSAADPSKIVPFYHMLAAIAYPVADY
                     VNSNTNFSRAAADILNFGAFIQAQTYATKKGDTIILKPFEFTYPSTATTGVLLSAKKP
                     YYSTGLKGNFTFQILKNGATAEEVEMADAQVDTKPDIDMGQDLDLISQRRSDVTAAGR
                     TGRAPGDEKILGRRRRK*"
     gene            220336..220926
                     /locus_tag="BML_08042016_6_5m_scaffold_14_prodigal-single_
                     264"
     CDS             220336..220926
                     /product="ATP-dependent Clp protease proteolytic subunit
                     ClpP (EC:3.4.21.92)"
                     /codon_start=1
                     /transl_table=11
                     /translation="MPNLVPIVLEQTSKGERSYDIYSRLLKDRIIMLDTEVSSHSASL
                     IVAQMLFLEAEDPDKDILFYINSPGGSVTAGMSIYDTMQFVKCDVQTIVMGQAASMGS
                     LLAAAGSQGKRSILPNARHMIHQPLGGASGQATDVEIQARELLRWKDVLTNIYVEHTG
                     KSYDVLKSDMERDNFMTAAQSVEYGLADKLISKREL*"
                     /db_xref="dpr:Despr_2036"
                     /db_xref="R9NBV9_9FIRM"
                     /db_xref="UniRef100_R9NBV9"
                     /db_xref="3.4.21.92"
     gene            complement(220921..221031)
                     /locus_tag="BML_08042016_6_5m_scaffold_14_prodigal-single_
                     265"
     CDS             complement(220921..221031)
                     /product="hypothetical protein"
                     /codon_start=1
                     /transl_table=11
                     /translation="MKNLIDTWVWYYLQWRYGRAWRWYWMNYLHNQELML*"
     gene            complement(221028..221165)
                     /locus_tag="BML_08042016_6_5m_scaffold_14_prodigal-single_
                     266"
     CDS             complement(221028..221165)
                     /product="hypothetical protein"
                     /codon_start=1
                     /transl_table=11
                     /translation="MNSQIEDIINDPDYDQSQLQDYFRNEYGADWRVYWFRYLETGTV
                     P*"
     gene            221456..221731
                     /locus_tag="BML_08042016_6_5m_scaffold_14_prodigal-single_
                     267"
     CDS             221456..221731
                     /product="hypothetical protein"
                     /codon_start=1
                     /transl_table=11
                     /translation="MLTITEVTQEIMHGRFTNDQLNSIIAAVKFRRSQLSREVKRTIR
                     VGDTVKFYHPKLGFDLRGPVTKVKIKNVVVSTPRGSYNVPANLLEVV*"
     gene            complement(221661..221927)
                     /locus_tag="BML_08042016_6_5m_scaffold_14_prodigal-single_
                     268"
     CDS             complement(221661..221927)
                     /product="hypothetical protein"
                     /codon_start=1
                     /transl_table=11
                     /translation="MLRSPTFTVIMARSRMRMAQHTNNKAPMFSRYTLSGSMRRLVQS
                     APAKVTQVPDHLRYRVSLSLRVKPPPINWPEHCRNRVVCSQPRS*"
     gene            222037..222315
                     /locus_tag="BML_08042016_6_5m_scaffold_14_prodigal-single_
                     269"
     CDS             222037..222315
                     /product="hypothetical protein"
                     /codon_start=1
                     /transl_table=11
                     /translation="MSYYLVSQSSGLIVSDGPNKTRAYKTLAAAKATRTRLCEKQGWA
                     WADLIVTSRENYQPRMVTKKNIMTGQEFEEDVNTPYFASPSSETYWSA*"
     gene            222315..222722
                     /locus_tag="BML_08042016_6_5m_scaffold_14_prodigal-single_
                     270"
     CDS             222315..222722
                     /product="hypothetical protein"
                     /codon_start=1
                     /transl_table=11
                     /translation="MSLKIMEEITVWDVSYRQPNHVYLMSGDKALAYVPWGQGRPVYF
                     RTFHRIDRRGRKFVEVKKNTWGFDLSIRVDTDPQEPSQPAGQIWQVNGSKGKIYTVNL
                     YNGQWACTCPGFQFRRQCRHISEQQEKEQVNAD*"
     gene            222815..223084
                     /locus_tag="BML_08042016_6_5m_scaffold_14_prodigal-single_
                     271"
     CDS             222815..223084
                     /product="hypothetical protein"
                     /codon_start=1
                     /transl_table=11
                     /translation="VKFINPETKTFRVFKALQSGQAVTESKAKKMGIGNLAAEVSRIR
                     QHGFAVYTNSRKAANGVQVTEYVLGKPSRKLVALGYKALAAGMTV*"
     gene            223221..223730
                     /locus_tag="BML_08042016_6_5m_scaffold_14_prodigal-single_
                     272"
     CDS             223221..223730
                     /product="Putative uncharacterized protein n=1 Tax
                     =Prochlorococcus phage P-HM1 RepID=E3SMP2_9CAUD"
                     /codon_start=1
                     /transl_table=11
                     /translation="MPNWCACNATVSGPRPVIDEIKSVLNSENPELLNWMVPTPSGEW
                     SYDWCVSHWGTKWDVTGAFISDDTEEDTVTFSFDTAWAPPLEAFRTWAEQDGRVTYRL
                     SYFEPGMCFVGWDSYDGEFFDEDYVEGGQDEERYWEMAGEEFGAERDEEPEPLTEWYT
                     DGVKEKGLA*"
                     /db_xref="UniRef100_E3SMP2"
     gene            223730..224083
                     /locus_tag="BML_08042016_6_5m_scaffold_14_prodigal-single_
                     273"
     CDS             223730..224083
                     /product="hypothetical protein"
                     /codon_start=1
                     /transl_table=11
                     /translation="MEFLLGIIIGAVSTYLVGYLVMKSIERRVESQLAALLEEMADRA
                     QQTINARVEEHQGVFYVYNTKDNMFMAQGSTLAEIRATIEARWKEFRVYLTEGDDATI
                     QALKKTGSGLETQND*"
     gene            224076..224258
                     /locus_tag="BML_08042016_6_5m_scaffold_14_prodigal-single_
                     274"
     CDS             224076..224258
                     /product="hypothetical protein"
                     /codon_start=1
                     /transl_table=11
                     /translation="MIKWLRYSGASASVTANPLHWHWRPQFDEPLDTWVGPNEHRFYA
                     AWLMLTVRIWIDNGAW*"
     gene            224258..224431
                     /locus_tag="BML_08042016_6_5m_scaffold_14_prodigal-single_
                     275"
     CDS             224258..224431
                     /product="hypothetical protein"
                     /codon_start=1
                     /transl_table=11
                     /translation="MIVLREDWNLRSWHDWLEDQNLHIGRDWSWAWQDNCWAIDFHDP
                     QIEVMVRLKAQIE*"
     gene            224428..224628
                     /locus_tag="BML_08042016_6_5m_scaffold_14_prodigal-single_
                     276"
     CDS             224428..224628
                     /product="hypothetical protein"
                     /codon_start=1
                     /transl_table=11
                     /translation="MTRKTVLTRRELERAAMWLQLNKDYECVMFLQKNNNGIGTVTWA
                     RFFNPATPDRYEEIEVTDYEKW*"
     gene            224629..224766
                     /locus_tag="BML_08042016_6_5m_scaffold_14_prodigal-single_
                     277"
     CDS             224629..224766
                     /product="hypothetical protein"
                     /codon_start=1
                     /transl_table=11
                     /translation="MKIMIEEIIGTITWILIIIGLMFLFWGEPDVFDALTQSTRSWLL
                     R*"
     gene            224763..225470
                     /locus_tag="BML_08042016_6_5m_scaffold_14_prodigal-single_
                     278"
     CDS             224763..225470
                     /product="Uncharacterized protein {ECO:0000313|EMBL
                     :AHX01113.1};  TaxID=1472912 species="Viruses; dsDNA
                     viruses, no RNA stage; Caudovirales.;" source="Nitrincola
                     phage 1M3-16.;""
                     /codon_start=1
                     /transl_table=11
                     /translation="MKIYISKYRNHWVSPYTMIDYVFFWTPWSKCSRHKGLWDDSQKW
                     IDPPAWVERWSDRLAPISRAIKWVLDRVHPEVCYVKIDRWDTWSMDSTLTPIILPMLR
                     QLKRDKHGAPFVADEDVPEHLRSTAAPPRENEWDTDANHFLRWDWVLDEMIWAFEQKH
                     SKDWEEQYYSGEHDVLWVPVDQDGNEVPRGEHKFVEMRHGPNNTFKIDTDGLKAHQAR
                     ISNGFRLFGVYFEALWD*"
                     /db_xref="A0A023NGQ5_9CAUD"
     gene            225424..226173
                     /locus_tag="BML_08042016_6_5m_scaffold_14_prodigal-single_
                     279"
     CDS             225424..226173
                     /product="hypothetical protein"
                     /codon_start=1
                     /transl_table=11
                     /translation="MDSDCLEFISKRYGTDMKNWIDSTVDSFEREQREQDRRPLTEKA
                     DPLALAWTAYHVWEKFPNRRWAEWRDLEACKHDKEMADETRRYYRNKLALRALKGNSE
                     PTQFSRDLYDICNGGIMRECHKGMLYRLPYFYVEDIRRAELIEHTQSQPTLDIPLFLQ
                     GKSTQQLKPHRRIFHSRRSRETMEYWYHDVKTGYAVLWSVAYDNPLRSLVDHHFRTEE
                     TTNIYAYWKLGHDRVNNFQFLVLMEPEFRVE*"
     gene            226166..226690
                     /locus_tag="BML_08042016_6_5m_scaffold_14_prodigal-single_
                     280"
     CDS             226166..226690
                     /product="Uncharacterized protein n=1 Tax=Polynucleobacter
                     necessarius subsp. asymbioticus (strain DSM 18221 / CIP
                     109841 / QLW-P1DMWA-1) RepID=A4SZ27_POLSQ"
                     /codon_start=1
                     /transl_table=11
                     /translation="LSDQPSNRAKGVKSYDSQVGDMDITFFNRNTHEYPVDVGAPAFS
                     PIAVEQEKDISVNVARAHARQEYDRIMEMVEVLQEQARRLKDRVDCTELVHGCEYSMR
                     VTHDKTYYIYFNTMKNRNILALTGPDEWSTGVPDHWQFQAAVRRKGDSTWEYEDDSNS
                     MVDGETHGDANDEK*"
                     /db_xref="UniRef100_A4SZ27"
                     /db_xref="pnu:Pnuc_1527"
                     /db_xref="A4SZ27_POLSQ"
     gene            226665..226868
                     /locus_tag="BML_08042016_6_5m_scaffold_14_prodigal-single_
                     281"
     CDS             226665..226868
                     /product="hypothetical protein"
                     /codon_start=1
                     /transl_table=11
                     /translation="MATPTTKSEKITQEQYLQWARGFVFEAMRDQRYGQSFCNRFGIQ
                     DNILFYASNVADADRYIRENYLE*"
     gene            226865..227422
                     /locus_tag="BML_08042016_6_5m_scaffold_14_prodigal-single_
                     282"
     CDS             226865..227422
                     /product="AIG2-like family n=1 Tax=Coprococcus catus GD/7
                     RepID=D4J5W9_9FIRM"
                     /codon_start=1
                     /transl_table=11
                     /translation="MKLYFAYGANLNIESMNRRCPDAVAIEPMYLPDYRLAFSGVATI
                     QPSQGNFVPGALWAITERCEASLDIFEGYPSMYRKETIMVDGMEIMFYAMNSNDPYEP
                     NVNYLMTIAEGYQDWQLELDDLFDAVRITQQESYRHDLQRSTSSTRNTGQYHGLLESS
                     LYLESSDGLCDLRDDGHARQHLRSI*"
                     /db_xref="UniRef100_D4J5W9"
                     /db_xref="cct:CC1_08810"
                     /db_xref="D4J5W9_9FIRM"
     gene            227438..227719
                     /locus_tag="BML_08042016_6_5m_scaffold_14_prodigal-single_
                     283"
     CDS             227438..227719
                     /product="hypothetical protein"
                     /codon_start=1
                     /transl_table=11
                     /translation="MMVKLPAEIDTKIPGADNMVRQIDHRSKDSFAYAREISKPYGGL
                     EAILDWCKQELTADWRWQLVDMSTDQRPGRYIFYFDDDKDCLAFILKWC*"
     gene            227876..228427
                     /locus_tag="BML_08042016_6_5m_scaffold_14_prodigal-single_
                     284"
     CDS             227876..228427
                     /product="Cell wall hydrolase SleB n=1 Tax=Parvibaculum
                     lavamentivorans (strain DS-1 / DSM 13023 / NCIMB 13966)
                     RepID=A7HR20_PARL1"
                     /codon_start=1
                     /transl_table=11
                     /translation="MLKYIQLMVYCIVALVSIATIGWITHDKFNTLRAVRMSQPVEFL
                     SIRDRERQLKCMADNIYFEAASEPAEGKLAVAQVVMNRVAHPDFPKDPCQVIYQKNVF
                     TNNTVCQFTWLCDGSVNRGIRSKDMWDESYKAAQMVMMEGFRLPGLQGALFYHADYVD
                     PRWRKIKVAKIGRHIFYKPRGSV*"
                     /db_xref="UniRef100_A7HR20"
                     /db_xref="pla:Plav_0730"
                     /db_xref="A7HR20_PARL1"
     gene            228427..228744
                     /locus_tag="BML_08042016_6_5m_scaffold_14_prodigal-single_
                     285"
     CDS             228427..228744
                     /product="hypothetical protein"
                     /codon_start=1
                     /transl_table=11
                     /translation="MAKLDVKFDVKYVLNWLHKHIAPMSSETLGWLAVVFIHAATIPS
                     LLALATGLSDDTPPVDLVLLLWIGLTAFFAQACVNRNMLQIITIAIGFIMQTVLMALI
                     FFK*"
     gene            228780..229340
                     /locus_tag="BML_08042016_6_5m_scaffold_14_prodigal-single_
                     286"
     CDS             228780..229340
                     /product="hypothetical protein"
                     /codon_start=1
                     /transl_table=11
                     /translation="MIDTNILQELKSFNWQTVVEYGLSLDDLNDRQWRFLKGLVAELT
                     VEKHSKNNLVYVGEDHKDFDWPKQDKTVELKSQFSAPMYTKKGRLKKNFSVKLNNSNG
                     TNKKDQLDPAEVCDFILVVRNDGAFVIDHQTVIDNAYKTGDGFEVRVDADQITEVSGK
                     ITPITQYQSTIKEDVINVVRKNIPSI*"
     gene            229309..230166
                     /locus_tag="BML_08042016_6_5m_scaffold_14_prodigal-single_
                     287"
     CDS             229309..230166
                     /product="Modification methylase {ECO:0000256|RuleBase
                     :RU362026}; EC=2.1.1.113 {ECO:0000256|RuleBase:RU362026};;
                     TaxID=368407 species="Archaea; Euryarchaeota;
                     Methanomicrobia; Methanomicrobiales; Methanomicrobiaceae;
                     Methanoculleus.;" source="Methanoculleus marisnigri
                     (strain ATCC 35101 / DSM 1498 / JR1).;""
                     /codon_start=1
                     /transl_table=11
                     /translation="MSSEKTYQVYNQDCVSGMREHVADGSVDLIFTDPPYGINGDELD
                     VHYHRDESNVVPGYVDVPLESYAGFSRDWIQEAARCLRPGGSIYIVSGYTNLHHILNA
                     LHATDLQEINHIVAQYSFGVSTKKKWVSSHYHVLFWAKPDKGQSKRTFNTNWKYTDQK
                     DSYHDRLTVQPMPRDYKPGQIKNKNQLSEDFIDKFVMYSSCRGDLIMDPFCGGFTTAR
                     QSLRRGRRFVGFELNQHAYDAFLPTLDSVADVPDPAPIAPDDKELAKREKMREGWRRD
                     RALRKQQGK*"
                     /db_xref="A3CSV1_METMJ"
                     /db_xref="UniRef100_A3CSV1"
                     /db_xref="mem:Memar_0518"
                     /db_xref="2.1.1.113"
                     /db_xref="2.1.1.11"
     gene            230296..231348
                     /locus_tag="BML_08042016_6_5m_scaffold_14_prodigal-single_
                     288"
     CDS             230296..231348
                     /product="hypothetical protein"
                     /codon_start=1
                     /transl_table=11
                     /translation="MAKRLTRKLTDVVLEVEKQIKAHYNVTQKELDGWRLRAQASPCK
                     FPDSKMIRIDEMFIDYEVQRDVIHKHVINIMKKWDARICSPGSACRIKGDSRIYLYDA
                     QHRTLAAALLGFDEIPCAVVDTDDANFASYAFEMLNDTGVKRLTPGDLHRNALVRYKN
                     GSREKRNVDARTMQDQFDKLGIDLQDKNSRQSDNLRGDNDYFFSHFKYAQKGLEIDES
                     GKVLYNILDAIKTTFPLQEEVDQGVFIGLYELQRLAGTNVNVNVPQDWMRQVLDSCKT
                     VFKSSHLIHSKAKVQWEHSHPGAGWNAPLAMSNFLRELYIHAGGKINLPFHGAGSMVG
                     IQDKNIAPGLFPQEVA*"
     gene            231345..231908
                     /locus_tag="BML_08042016_6_5m_scaffold_14_prodigal-single_
                     289"
     CDS             231345..231908
                     /product="hypothetical protein"
                     /codon_start=1
                     /transl_table=11
                     /translation="MNLQESLDSFTAPIYGKTSRGPETYRTVARHCSKHISRLVEEYR
                     EVENDQQLLREIRNDIDYYLRRYHEYCIEQRDGMKAHYHEVGADAECDFEHLIPAARI
                     RDLLLAGKISVEQALNAPTVRLSRVKHHALKDAGWASKTPDMWRPFRRYSQVFSAQYQ
                     THDGTPIDPEIWTLDDHYRYFQHLVIS*"
     gene            231990..232256
                     /locus_tag="BML_08042016_6_5m_scaffold_14_prodigal-single_
                     290"
     CDS             231990..232256
                     /product="hypothetical protein"
                     /codon_start=1
                     /transl_table=11
                     /translation="MKIDQFTYFMLTDEDRQLFTAYGGPKDEVSLLKDVPIQCLDLVK
                     PTIRRLENLSGKKCRVIYRGPRPDGHYQSMTRRANAMRFALYFR*"
     gene            232347..233048
                     /locus_tag="BML_08042016_6_5m_scaffold_14_prodigal-single_
                     291"
     CDS             232347..233048
                     /product="hypothetical protein"
                     /codon_start=1
                     /transl_table=11
                     /translation="MYRTYYTPMTPRTRKPRQQPADVVMSAERIWAAAAYADRENGGE
                     YLKEERWMTNATPAYIEKPANKTLMWNAIRDISLIHGEDIEVGRRAREWVRKNLVFKA
                     LKGRLSDFEQSMSSVVDMEEFMTGADRYEIALVTSQIRAYREGQRIEAVMEDVIATPV
                     AGVGEKVQLNVEVVKAVYSQNYGVYFITAKTDGHQMVFFSYRERKEVGEWITIRGSVK
                     AHRPDATQLNRVRIV*"
     gene            233048..233206
                     /locus_tag="BML_08042016_6_5m_scaffold_14_prodigal-single_
                     292"
     CDS             233048..233206
                     /product="hypothetical protein"
                     /codon_start=1
                     /transl_table=11
                     /translation="MKAVYFESDWPEELGSEILVTYCKTDELESDSILRAMESYGSDK
                     NYYIKEVE*"
     gene            233206..233547
                     /locus_tag="BML_08042016_6_5m_scaffold_14_prodigal-single_
                     293"
     CDS             233206..233547
                     /product="hypothetical protein"
                     /codon_start=1
                     /transl_table=11
                     /translation="MATDTIAVMWDCNGLEAVINVTDIEKQRTWALLQGKSGREVPAP
                     PSLLHWRLRAQANPQRHYEIYIVTVEDGVTVEDIATAFEDNPQGMADTVRRIGHRFYS
                     DRRQEEEVRIR*"
     gene            233547..233954
                     /locus_tag="BML_08042016_6_5m_scaffold_14_prodigal-single_
                     294"
     CDS             233547..233954
                     /product="Phosphoglycerate kinase n=1 Tax=Rhodopirellula
                     europaea SH398 RepID=M5RXX9_9PLAN"
                     /codon_start=1
                     /transl_table=11
                     /translation="MGLDMYAYAAARTNQSREFWEGAEMGENGEFVSTSVEKPREIAY
                     WRKHPNLHGWFQREWESQGNEGNFNGDELEITWNMLERLEYDVINGELPPTQGFFFGD
                     DSSEHYREQDLEFIKNARAELFMGLKVFYNSSW*"
                     /db_xref="UniRef100_M5RXX9"
                     /db_xref="A0A0F7L9F6_9VIRU"
                     /db_xref="rcp:RCAP_rcc01256"
                     /db_xref="M5RXX9_9PLAN"
     gene            233966..234295
                     /locus_tag="BML_08042016_6_5m_scaffold_14_prodigal-single_
                     295"
     CDS             233966..234295
                     /product="hypothetical protein"
                     /codon_start=1
                     /transl_table=11
                     /translation="MIDDSTLNTNFELEQDILKCWNITSDVREILDDWQQGRMRDEDV
                     MQALDAYVKVYDNRFERTFRRFEQQCQNLHALRQQVRAQDLDESKNAPKKGGKMNKSK
                     QQKEVDH*"
     gene            234399..234725
                     /locus_tag="BML_08042016_6_5m_scaffold_14_prodigal-single_
                     296"
     CDS             234399..234725
                     /product="hypothetical protein"
                     /codon_start=1
                     /transl_table=11
                     /translation="MAQAEKRFTVAGTATQNGVTKARFANDMVARVKILSKAGCTNIN
                     LVELPQAMTKLEALQYLQTLGITEGDAGYAVANKLAEKTKVAKRAEIKVAVKPTATKT
                     KAKVEA*"
     gene            234814..235062
                     /locus_tag="BML_08042016_6_5m_scaffold_14_prodigal-single_
                     297"
     CDS             234814..235062
                     /product="hypothetical protein"
                     /codon_start=1
                     /transl_table=11
                     /translation="MINDDQLEKEIRDLLIDICEIMYERGYETVPVGAMMRLVGVDNE
                     NSAKYDDEYFPLDQEFQETLKTRKNPPPKSAPQGVTLH*"
     gene            235063..235305
                     /locus_tag="BML_08042016_6_5m_scaffold_14_prodigal-single_
                     298"
     CDS             235063..235305
                     /product="hypothetical protein"
                     /codon_start=1
                     /transl_table=11
                     /translation="MTISNFRAAEALYIVIVRDKNAEQQLKSWAKAANAQVSIDANRM
                     RIFEQRSLSLFQMQWTGDWEQVTIWDVWNKRHIENI*"
     gene            235305..235586
                     /locus_tag="BML_08042016_6_5m_scaffold_14_prodigal-single_
                     299"
     CDS             235305..235586
                     /product="hypothetical protein"
                     /codon_start=1
                     /transl_table=11
                     /translation="MQRIRDFWSASFHSDRWAFTLEMMSFSVTVVASAMMAWTAANPD
                     MRVIYPIFFVGSLAGCWAYFRRQLAWPMLLTGYFCVMNIWGFGRAMFWW*"
     gene            235629..235817
                     /locus_tag="BML_08042016_6_5m_scaffold_14_prodigal-single_
                     300"
     CDS             235629..235817
                     /product="hypothetical protein"
                     /codon_start=1
                     /transl_table=11
                     /translation="MLELTIDQAYHIAGIYDNDTDFERDLKLSAWLDRRPFRCVRSQQ
                     ELAEARASAVEVIIIKEK*"
     gene            235820..236011
                     /locus_tag="BML_08042016_6_5m_scaffold_14_prodigal-single_
                     301"
     CDS             235820..236011
                     /product="Uncharacterized protein n=1 Tax=beta
                     proteobacterium CB RepID=M1SVV3_9PROT"
                     /codon_start=1
                     /transl_table=11
                     /translation="MSANHDAIKAAFETYIAENDKFTGKQVKAAAARARKALQEMSKA
                     IKERRKEITAEKEAMAEKK*"
                     /db_xref="UniRef100_M1SVV3"
                     /db_xref="A0A0E3ZLU2_9BURK"
                     /db_xref="bprc:D521_1138"
                     /db_xref="M1SVV3_9PROT"
     gene            236011..236196
                     /locus_tag="BML_08042016_6_5m_scaffold_14_prodigal-single_
                     302"
     CDS             236011..236196
                     /product="hypothetical protein"
                     /codon_start=1
                     /transl_table=11
                     /translation="MQPRVGQIQEGGVPCGCGRSPTGFCTGLHALTAEQYDQHVKEGL
                     VYPGELPEPKEDNKDES*"
     gene            236186..236860
                     /locus_tag="BML_08042016_6_5m_scaffold_14_prodigal-single_
                     303"
     CDS             236186..236860
                     /product="Uncharacterized protein family UPF0005, putative
                     n=1 Tax=Labrenzia alexandrii DFL-11 RepID=B9QTM1_9RHOB"
                     /codon_start=1
                     /transl_table=11
                     /translation="MNRSLSAAQALNTTVAGVLVRMTSGVFATLLAAAVVNAMGLVPV
                     LFSGVVGWVIIFAPLAMSLYLAWRGNTMTESTIRLWYFAFAAVMGLSLSLLFAIYTTA
                     SIVQALICTTVSFGALAGWGYFTRRDLSNWGSFLFAGVIGLIVAGLFNIWFESTALQL
                     TLNVLTIVIFLGLTAYDMNRIRDMFWNATESEISHMQWFGALSLYINFINIFVSLLQL
                     FGNRNE*"
                     /db_xref="UniRef100_B9QTM1"
                     /db_xref="B9QTM1_LABAD"
                     /db_xref="msc:BN69_2854"
                     /db_xref="B9QTM1_9RHOB"
     gene            236857..237027
                     /locus_tag="BML_08042016_6_5m_scaffold_14_prodigal-single_
                     304"
     CDS             236857..237027
                     /product="hypothetical protein n=1 Tax=Vibrio crassostreae
                     RepID=UPI0003792A06"
                     /codon_start=1
                     /transl_table=11
                     /translation="MKLTLEVQQDPETGEHYLQFPDELIQQVGWQIGDELAWIDNGNG
                     TWTIKKTSHSPN*"
                     /db_xref="UniRef100_UPI0003792A06"
     gene            236967..237488
                     /locus_tag="BML_08042016_6_5m_scaffold_14_prodigal-single_
                     305"
     CDS             236967..237488
                     /product="hypothetical protein"
                     /codon_start=1
                     /transl_table=11
                     /translation="MDRQWKWHMDDKENVTLTELKDSPESMSSGQWNYDPYADVYHGT
                     SLNTDSLLSGGYVDTITITGAGTGYTYTGANTGLYANTIGTLWSDEINSSAKISLKGE
                     DADIEVNGESLMGMIKNIQESLNILCPDPRMEAEWDELRELREKYDAKLAECREKSRM
                     WKTLQQMPPPVIK*"
     gene            237485..238249
                     /locus_tag="BML_08042016_6_5m_scaffold_14_prodigal-single_
                     306"
     CDS             237485..238249
                     /product="NAD synthetase (EC:6.3.1.5)"
                     /codon_start=1
                     /transl_table=11
                     /translation="MTPKKRINYIVRWIRSYAKQNKIDRLVVGVSGGIDSSVVSTLCA
                     LTGLSTTVVSMPIRQSDHTHSLSQAHMDWLVDQFHNVTGYTVNLDPVFDAFEQTMHFH
                     KSELAFANSRARLRMMTLYQIAQDCSGIVVGTGNKVEDFGVGFFTKYGDGGVDISPIG
                     DCLKTQVWDMGRELGLLEAIITAPPTDGLWTDGRTDEDQLGMTYPELEEAMAHDQTDI
                     ILSKQQRANLKRYREIRARNLHKMAPIPVCTMPVDQ*"
                     /db_xref="pel:SAR11G3_01268"
                     /db_xref="F2I1M9_PELSM"
                     /db_xref="UniRef100_F2I1M9"
                     /db_xref="6.3.1.5"
     gene            238390..238617
                     /locus_tag="BML_08042016_6_5m_scaffold_14_prodigal-single_
                     307"
     CDS             238390..238617
                     /product="hypothetical protein"
                     /codon_start=1
                     /transl_table=11
                     /translation="MTNEPARNIMKTGEWPDADCYRIACDCHDRDHDLDVWIEIENDK
                     EVRDVTLTFYKEMYSPIWESGFNRFRVDQKK*"
     gene            238614..238868
                     /locus_tag="BML_08042016_6_5m_scaffold_14_prodigal-single_
                     308"
     CDS             238614..238868
                     /product="Uncharacterized protein n=1 Tax=Polaromonas
                     naphthalenivorans (strain CJ2) RepID=A1VW78_POLNA"
                     /codon_start=1
                     /transl_table=11
                     /translation="MTLPDERYRAIRQAADFLLALTDPQSTPRVPTNIRQHARGLLRH
                     YPTEYHLHRLAERSPDVIIEKMEPLTRMVMSYEETKNDAS*"
                     /db_xref="UniRef100_A1VW78"
                     /db_xref="pna:Pnap_4841"
                     /db_xref="A1VW78_POLNA"
     gene            238855..239268
                     /locus_tag="BML_08042016_6_5m_scaffold_14_prodigal-single_
                     309"
     CDS             238855..239268
                     /product="Putative uncharacterized protein 114 n=1 Tax
                     =Deftia phage phiW-14 RepID=C9DG85_9CAUD"
                     /codon_start=1
                     /transl_table=11
                     /translation="MMHLEGPWLTTTGKIRSKRRQYASAAAAQQARDLREEWEQRQRD
                     WNKLAPRFATKTAVDPNMPRGAFKPLAPSPGYPPGREPNNIPSRPDTPGAIGARPADK
                     VYTGTAIKGIGVLHKSNAVPIFTDDEAVDIARMRR*"
                     /db_xref="UniRef100_C9DG85"
                     /db_xref="C9DG85_9CAUD"
     gene            239265..239504
                     /locus_tag="BML_08042016_6_5m_scaffold_14_prodigal-single_
                     310"
     CDS             239265..239504
                     /product="hypothetical protein"
                     /codon_start=1
                     /transl_table=11
                     /translation="MISPLIFYAVVMMADDHTLVVDIYRDLQACESASYRARAYLRDR
                     DMLDVRVKCISTRYRDADLAQQDIDFAKKLKSGIK*"
     gene            239501..240343
                     /locus_tag="BML_08042016_6_5m_scaffold_14_prodigal-single_
                     311"
     CDS             239501..240343
                     /product="Metallophosphoesterase n=1 Tax=Leptolyngbya sp.
                     Heron Island J RepID=U9VPN4_9CYAN"
                     /codon_start=1
                     /transl_table=11
                     /translation="MKLYVASDIHLEFGDCIIKNQDDADVLILSGDICVAADISRPDV
                     ANFLEGARGNRVVDFFKRCSFQFPHVIYVMGNHEHYHGDFGKTEDLIRGMLESNMLSN
                     VYLLEKQTKIINDVMFVGATIWTDFNKEDPMSMLHAGHSMNDFRGVKNSITGNAGGIW
                     KFIPQHALQDHRRAVEYIRMVLDNHRDLQRTEKVVVVGHHCPSEQSVHPKYQHDHVMN
                     GAYRTALDDMIQEYPEIRLWTHGHTHEDFDYVIGSTRVVCNPRGYVGYEERANTWQPK
                     LVEI*"
                     /db_xref="UniRef100_U9VPN4"
                     /db_xref="U9VPN4_9CYAN"
                     /db_xref="rga:RGR602_CH02378"
     gene            240340..240657
                     /locus_tag="BML_08042016_6_5m_scaffold_14_prodigal-single_
                     312"
     CDS             240340..240657
                     /product="hypothetical protein"
                     /codon_start=1
                     /transl_table=11
                     /translation="MTCQIPNDFHPGKMREWTGYTHALVQSRQWSMSEYPYPATLDWA
                     QRPSMEAWNEICAWTIEHFGLPGIKYRTEVSTERMIWFFEREEDRLLFVVAWGDDTGR
                     KPT*"
     gene            240654..240809
                     /locus_tag="BML_08042016_6_5m_scaffold_14_prodigal-single_
                     313"
     CDS             240654..240809
                     /product="hypothetical protein"
                     /codon_start=1
                     /transl_table=11
                     /translation="MSGKGSAPRPYSVDQKTFDQNWETIFGKKSTTPPNQTQPQSEDK
                     NDTKPRQ*"
     gene            240787..241143
                     /locus_tag="BML_08042016_6_5m_scaffold_14_prodigal-single_
                     314"
     CDS             240787..241143
                     /product="hypothetical protein"
                     /codon_start=1
                     /transl_table=11
                     /translation="MTQSLDSEQSHVWRELTDDPGNYYCQATSTERDIFKKWVRDLLE
                     EREVTVDFVKADGEFRSMKCTLSEAHGAKYVVKENQEKPAKKANPEVCVVWDTTQDAW
                     RSFRWDRIKRIQFNLG*"
     gene            241163..241357
                     /locus_tag="BML_08042016_6_5m_scaffold_14_prodigal-single_
                     315"
     CDS             241163..241357
                     /product="Predicted protein (Fragment) n=1 Tax
                     =Thalassiosira pseudonana RepID=B8BQR1_THAPS"
                     /codon_start=1
                     /transl_table=11
                     /translation="MEGQVIDILPNAMFRVLVDGQEKPVIGVISGKMRQNNIKILLGD
                     RVEIEFSVYDLTRGRITRRR*"
                     /db_xref="UniRef100_B8BQR1"
                     /db_xref="B8BQR1_THAPS"
                     /db_xref="lgv:LCGL_0182"
     gene            241366..241926
                     /locus_tag="BML_08042016_6_5m_scaffold_14_prodigal-single_
                     316"
     CDS             241366..241926
                     /product="Superoxide dismutase (EC:1.15.1.1)"
                     /codon_start=1
                     /transl_table=11
                     /translation="MDHLPHMREQIDLIEATTRPAKLETTPLPYGMRDLDPVMSEETL
                     EYHFEHLAKGYARRYNAGEGDPDFNRAGSYLHNKLFPQFRKPRVGNKPKGAIAELIET
                     KFKTFEDFQATIKAEAMTIQGSGWVYLSTSGEIKTIRNHAVRTDIALLIDMWEHAFST
                     QYKWNKEKYLTDIWRIIDWDVINERL*"
                     /db_xref="fsu:Fisuc_0079"
                     /db_xref="UniRef100_C9RJ50"
                     /db_xref="A0A0F9MP46_9ZZZZ"
                     /db_xref="C9RJ50_FIBSS"
                     /db_xref="1.15.1.1"
     gene            241923..242240
                     /locus_tag="BML_08042016_6_5m_scaffold_14_prodigal-single_
                     317"
     CDS             241923..242240
                     /product="Putative iron-sulfur cluster insertion protein
                     ErpA {ECO:0000256|HAMAP-Rule:MF_01380};  TaxID=1538295
                     species="Bacteria; Proteobacteria; Betaproteobacteria;
                     Burkholderiales; Aquabacterium.;" source="Aquabacterium
                     sp. NJ1.;""
                     /codon_start=1
                     /transl_table=11
                     /translation="MIKLTDAARQRIAEILAEENNPSLRVRAFVQGGGCSGFQYGFTL
                     DEETNPDDDFEVDGILVDAMSMQYLADATIDYKDDAMGSSFTIENPQAQTTCGCGSSF
                     SPY*"
                     /db_xref="A0A0A0DPE9_9BURK"
                     /db_xref="cdn:BN940_17646"
                     /db_xref="gwa2_scaffold_1_525"
     gene            242297..242692
                     /locus_tag="BML_08042016_6_5m_scaffold_14_prodigal-single_
                     318"
     CDS             242297..242692
                     /product="tail fiber protein n=1 Tax=Acinetobacter
                     baumannii RepID=UPI000349131F"
                     /codon_start=1
                     /transl_table=11
                     /translation="MAQQLINVGAAPNDGTGDPIRTAYIKCNDNFTELYGRSSITTAN
                     DGVFDLTLTDNFACTPGGTITLTWNNITEGQSGSIVLTNTGSFAVFKDANTMCDGSFL
                     STVSTPGVYLVDYFSDGTKVYLTTSAALS*"
                     /db_xref="UniRef100_UPI000349131F"
                     /db_xref="A0A090DXK3_9RHIZ"
                     /db_xref="abau:IX87_01985"
                     /db_xref="UPI000349131F"
     gene            242803..246246
                     /locus_tag="BML_08042016_6_5m_scaffold_14_prodigal-single_
                     319"
     CDS             242803..246246
                     /product="hypothetical protein"
                     /codon_start=1
                     /transl_table=11
                     /translation="MAQPQWITQSGSLGTIPEGIFYQIPLDAYDPDGNPVYYELIAGR
                     LPAGIQVLKTGIISGVPKSIVLVQGVPSEVSQDVTSKFAIRAYTTKVVNGYVMVDRIA
                     DRTFTLTVSGQDIPDFVTPAGPIGTYMDGTTVTDLRILFTDPDPDDYITVQVITGALP
                     AGLTLNRDGTITGVIEPLVGPPGTAEAGWDITPNAEYPWEFATKAQSKNYQFTVEISD
                     GKESNVRTFSIYVYAQDTMVASADSLHDPITGDPIPGATAAPMSADNTFLTADVTPAR
                     IPVLLTTTPDLGRVRADNFYAYKFSAIDFDGDEVEFELNPPSSYAGNLSLPPGLTLDP
                     NTGWLYGYIPNQGTIEVTYRFSLRARQVTDPTLASPIYFFTITIVGDIETEITWLTPS
                     DLGSIDNGATSTFYVAAVNAGGRELSYRIRSSSDSNIPQEFQSLPSKLPQGLRLLPSG
                     HIAGRVSFNTFALDTGLTIFDSGKTTFDMEYDFTVNAYSPQTETFGYRVFAVQVIDGG
                     SGYATASVAFSAPDTLGGTQARGYVVVSLADGSIDSVVMTDQGSGYISPTVTFSTPGE
                     GVQAQGQAILSDDKIIGVTLANPGQYPVPTITIAPPPSSILARSAVASTITIINGSII
                     SIELGDQGQGYLEAPTVVIDGGTGIDDATAFASVESVDVINSVSVYQRFKIRVVRAYT
                     EPYESLYIKAMPPYEDRAVINQLIQNQDVIPIDLVYRADDPNFGVAKNVIYVHAYGLT
                     ASTTDDYVQSMYINHYWKNLILGEIKTARATDAAGNVIYEVVYSQIIDDQVNQQGESV
                     SKSVELAYPVANSIDETITTVYPNSLINMRNQIIDQIGQVSTTLPAWMTSKQADGRVL
                     GFTPAWVIAYTKPGQSGRLLYNIQQQFGDQLNKIDFKADRYELDRSLTSNWDPVDKTW
                     IPRPPEATTFDLLDRPDVPLYILGFVGYATDLSFDDINGQPLEYIVSLGGINGATTVD
                     ELDGYTLIFLPQPGLTQDQSSTVYRIIVKTDNVVELLVSVKAEPEFNTADPPVLCQPS
                     VTVQFGRDYSGQTLYLPVDPGPGQDYPTWTFIPRVTANETTFDGGATRFIAPADQYTD
                     TDSYDRYLLFPRINILTPVIIAPPTPPDVVNWENEGGAIVIWVNNEAQMINWINPELN
                     M*"
     gene            246267..248237
                     /locus_tag="BML_08042016_6_5m_scaffold_14_prodigal-single_
                     320"
     CDS             246267..248237
                     /product="Uncharacterized protein n=1 Tax=Clostridium
                     hathewayi 12489931 RepID=N9W5S0_9CLOT"
                     /codon_start=1
                     /transl_table=11
                     /translation="MPVPYTFGNATGNIPLSHLDVNFANVSQYSNTAGTVTANVQPNI
                     TAVGNLTSLTVVGNITGNYIVGNGSGLTGVYSDANTTVFLQTYSGNLTANNIVAANVE
                     ATGAVVLGDATVVGNISGEYLLGNGSFLTGVFGPQGPQGPQGAAGAQGPQGLTGPQGA
                     AGPQGPRGPQGPRGPQGPQGPRGPQGPTGATGPTGAASTISGPQGPQGPQGITGPTGA
                     DSTVSGPQGPQGPQGQAGTSVVLKGSVNTVSDLNSIVNPQPGDLYVVLADNNGYVYTV
                     DNTWENIGPIQGPTGPQGPTGPQGVTGPSGTAGLAGPQGPQGPQGGTGITGPQGPTGP
                     SGADSTVPGPQGPQGPQGGIGPTGATGPQGPTGATGPSGADSTVPGPQGPQGPQGPQG
                     AASTVPGPQGPTGPTGAQGPTGATGPQGPTGPTGTQGPTGPQGASGALSPWVLKTSNY
                     TATNNERIIADTRGGSFTITLPATPSLGTFVAITDGGNTTNNWFNTNLIIGRNGATIE
                     GLAENLTCDIGLLTVECIYSGSTWEITGTTGRQGPQGPQGTQGPQGPTMVGIPASSST
                     TTVISTDAGKHINASSNVTINSATGFSIGDAVTIYNSNSSGNTISIIATGVTLYNAGT
                     SLTGTRTLAQRGLASILCVSANTYVIGGSGVG*"
                     /db_xref="UniRef100_N9W5S0"
                     /db_xref="W8Y5L4_BACTU"
                     /db_xref="bcl:ABC0473"
                     /db_xref="N9W5S0_9CLOT"
     gene            248237..249091
                     /locus_tag="BML_08042016_6_5m_scaffold_14_prodigal-single_
                     321"
     CDS             248237..249091
                     /product="Uncharacterized protein n=2 Tax=Prochlorococcus
                     phage P-SSM2 RepID=R9S6Q5_BPPRM"
                     /codon_start=1
                     /transl_table=11
                     /translation="MTISQAFFFPSSPSGESIFTTAGTSSFTVPNNVFFIHAVLVGGG
                     GSGARGNNNAEQAGGGGGGLRYINSLPVTPGEIITVVVGAGGLAPDSNNNSGTAGGGS
                     QLLRSTSVLVEAGGGSPGLLGNAAGGAGGTGTATGSGPFGGTIGGGNGGAGGNTSGSN
                     NAGGGGAGGYSGNGGAGVSDGGTFGAANQGAGGGGAGGGISATIGGGGGGVGLLGQGS
                     NGTVSGAAGSGGTAGGAVGVGGGGSYGGGGGGADNANPLNGGNGAVRIIWGATRAFPS
                     TRVSGANI*"
                     /db_xref="UniRef100_R9S6Q5"
                     /db_xref="R9S6Q5_BPPRM"
                     /db_xref="gsn:YC6258_02222"
     gene            249200..250141
                     /locus_tag="BML_08042016_6_5m_scaffold_14_prodigal-single_
                     322"
     CDS             249200..250141
                     /product="hypothetical protein"
                     /codon_start=1
                     /transl_table=11
                     /translation="MTSSINPNNIDGAYPVAGQDNDSQGFRDNFTNIRTNFSYAATEL
                     TDLQNKAVLKSALTGTTLDNDMGGSLLSNAQLQDISQTSVTLEPGSGSRIINYADGSY
                     YAITLNGNIELSFTNFPQSSPTVSRLGVVRLQVTVTQNTDSSITLPSAVGYGDSTLNA
                     ANIIGLVGNVLRFPLDPNSRQTYVLEFWTTDSGTTIYINDVTRGTYSGSEEVADGDAC
                     SLLATTSYFNTSGASTATLAAGKSGQTKVLAMKSAGGDMVVTVADAGWLGSGAGTVTL
                     SNTGDACTLQYVILDSVVVPPAGKWFCIGNNGAIFGS*"
     gene            250202..250441
                     /locus_tag="BML_08042016_6_5m_scaffold_14_prodigal-single_
                     323"
     CDS             250202..250441
                     /product="hypothetical protein"
                     /codon_start=1
                     /transl_table=11
                     /translation="MEHPLINDIDHLSIDELQDRITDLTKKLSWAQRSGNVHLRSQIQ
                     MALTTFMTKYQEKQDAAWAASRKNGPDFSDKIDIS*"
     gene            250438..251034
                     /locus_tag="BML_08042016_6_5m_scaffold_14_prodigal-single_
                     324"
     CDS             250438..251034
                     /product="hypothetical protein"
                     /codon_start=1
                     /transl_table=11
                     /translation="VNVHLKKNFQFSTGLVYREQFQINTYDIMLKLLTVSTDNDQQNI
                     AYERIKYWIHYILQDSVLISEASEKLAAYQDTGQRLIIMPEDPVDQLTGIMLYLKLNA
                     VMENRMVITEVELSSSIGEDMVYTHAVGEELGPMGVDNWWVDPRPVWTSAKKRAKDKV
                     IELDRMPEWGDLDLDWQAGQEKENSTVLFADFNKNDDK*"
     gene            251021..251542
                     /locus_tag="BML_08042016_6_5m_scaffold_14_prodigal-single_
                     325"
     CDS             251021..251542
                     /product="DNA polymerase III alpha subunit n=1 Tax
                     =Cronobacter phage vB_CsaM_GAP32 RepID=K4F6Z2_9CAUD"
                     /codon_start=1
                     /transl_table=11
                     /translation="MMTNKFGEMVFDEDDLCDFLMKGQRVWETKKVTVDSAVDIERLA
                     SSLEDPGALLTWTFPDGSDRSVPEFDHIRQGHWYMPNEYQQLDIAEYILGLCTTPEQL
                     QRVGQELLMYQEHDLFDLLRYLKYLVDVMREHKVIWGVGRGSSVASYVLYLLGVHRID
                     SLFYDLNPREFLR*"
                     /db_xref="UniRef100_K4F6Z2"
                     /db_xref="A0A0F9S651_9ZZZZ"
                     /db_xref="K4F6Z2_9CAUD"
     gene            251574..251969
                     /locus_tag="BML_08042016_6_5m_scaffold_14_prodigal-single_
                     326"
     CDS             251574..251969
                     /product="hypothetical protein"
                     /codon_start=1
                     /transl_table=11
                     /translation="MTRKIYRTAQGRTVDLGALQLQNENVRAVGNMGVNARGDLLDTN
                     NNPIKSRNQQVNKQYNKQMSNVSDTPVYSSAKHAQPKAAASVPPPPEDFDDDFIRDPV
                     ASTPKVEPATGIAAAVARARQLRQDPEQK*"
     gene            251966..252331
                     /locus_tag="BML_08042016_6_5m_scaffold_14_prodigal-single_
                     327"
     CDS             251966..252331
                     /product="Uncharacterized protein n=1 Tax=Escherichia
                     phage PBECO 4 RepID=L7TID3_9VIRU"
                     /codon_start=1
                     /transl_table=11
                     /translation="MKPAYSPHRIRELRALNDSVIVRDMEFKGRQLSSGIILPGDNGK
                     AAGIRPRWGQVYAVGPDQTDVRPGQWICVAHGRWTRGLDIEDAEGTKTIRRVDPKDIL
                     LVSDENPGSDDTISDAVQG*"
                     /db_xref="UniRef100_L7TID3"
                     /db_xref="A0A0F9N772_9ZZZZ"
                     /db_xref="L7TID3_9VIRU"
     gene            252331..253992
                     /locus_tag="BML_08042016_6_5m_scaffold_14_prodigal-single_
                     328"
     CDS             252331..253992
                     /product="Uncharacterized protein n=1 Tax=planctomycete
                     KSU-1 RepID=I3IRK9_9PLAN"
                     /codon_start=1
                     /transl_table=11
                     /translation="MLFPAIADRVEQLRSQYDVLDVVDCDTMLDVDLYIKIKSLYRER
                     FEDRDRIIFVLTRDQHDNSGPGLMLQRLQSMVNDVDISNYFIILVTTNPDVKEQYAEV
                     LAKISIDQVPFHLEYCDDIYDKVQSKQTLTQKKYHDIDSQSDSIKNLNEDQKKLLFDN
                     AGFCMMPWMGIHIGPDSRVKPCCVSALSVGDCSQQTLKEIWNSDSIKSVRREMLQGRQ
                     ISTCQTCYLAESLGQRSLRQSTNQRFASLMPRISLTSEDGYYSEFDLKHWDIRYNNLC
                     NLACRSCSPNDSSAWHQPAVYLNYKDLPKTAIRVAGKNEQDIFEQMVEHIDSVESIYF
                     AGGEPLMIVEFYIILEKLLERGRNHVKLIYNTNLTRTSLKSRDIFDLWQKFPNVSVAA
                     SLDGEHARGEYLRQGTHWDDVVNNRLKMIEFCPHIDFYISATTSILNALHLPDFHKSW
                     VHQGLIKPGDFNIQLLFHPEWMRVDRAPRSIKERIRDRYATHLEWLETRDDLGRATYG
                     FRGILEYINDGDDFDKDKFWKQVDPLDRFYNKNLLDIFPELEELK*"
                     /db_xref="UniRef100_I3IRK9"
                     /db_xref="I3IRK9_9PLAN"
                     /db_xref="bex:A11Q_2337"
     gene            253992..254216
                     /locus_tag="BML_08042016_6_5m_scaffold_14_prodigal-single_
                     329"
     CDS             253992..254216
                     /product="hypothetical protein"
                     /codon_start=1
                     /transl_table=11
                     /translation="MGFQKPDLNEAARAISVSLREIASPYNDGWTSAACKKELYQLKC
                     WLEDEYANLPEFFEEKFWEQDRLIQRLKQP*"
     gene            254231..254392
                     /locus_tag="BML_08042016_6_5m_scaffold_14_prodigal-single_
                     330"
     CDS             254231..254392
                     /product="hypothetical protein"
                     /codon_start=1
                     /transl_table=11
                     /translation="MKQPDARRHFQLSMAKSAVRIAAGIALIWPQNLILAGAFLILAE
                     AIGVAEEMV*"
     gene            254392..254589
                     /locus_tag="BML_08042016_6_5m_scaffold_14_prodigal-single_
                     331"
     CDS             254392..254589
                     /product="Uncharacterized protein n=1 Tax=SAR116 cluster
                     alpha proteobacterium HIMB100 RepID=G5ZY82_9PROT"
                     /codon_start=1
                     /transl_table=11
                     /translation="MQIRTQDSTKFRSCGCGRSPTGKCIGWHGLAEDEYQLKKSQWEL
                     AEYQKQAADLWSDSCTSGRSE*"
                     /db_xref="UniRef100_G5ZY82"
                     /db_xref="G5ZY82_9PROT"
     gene            254586..255503
                     /locus_tag="BML_08042016_6_5m_scaffold_14_prodigal-single_
                     332"
     CDS             254586..255503
                     /product="Sliding clamp loader subunit n=1 Tax=Cronobacter
                     phage vB_CsaM_GAP32 RepID=K4F7L2_9CAUD"
                     /codon_start=1
                     /transl_table=11
                     /translation="MKKLWTELYRPKTTTDYVFRDATQREQVESWIKSGSIPHLLFSG
                     APGVGKTTLAKILINELGIDEYDVLEINASRENSVDTIRDKITGFVQTMPFGVFKVVL
                     LDEADYISPNGQAALRGVMETYHASARFILTCNYPNRVIPALHSRCQGFHIERADVVD
                     FTARVATVLVTENIKFDLDTLDTYVKATYPDLRKCLNICQMNSASGELTAPHGDEGGV
                     REWKLDAVALFKDGKILEARKLICQSARPEEMEEVFRWMYDNLDLWSKEQEKQDQAIV
                     IIRNGIANIPLVTDQEINLSACLVELCQL*"
                     /db_xref="UniRef100_K4F7L2"
                     /db_xref="A0A0F9P4B6_9ZZZZ"
                     /db_xref="mfe:Mefer_1399"
                     /db_xref="K4F7L2_9CAUD"
     gene            255500..255811
                     /locus_tag="BML_08042016_6_5m_scaffold_14_prodigal-single_
                     333"
     CDS             255500..255811
                     /product="hypothetical protein"
                     /codon_start=1
                     /transl_table=11
                     /translation="MRYFIVHYIKKPNGKMDEVVSMAKRLKLKDYQISSVILDFKTQQ
                     VVMATMDGVTIPKDWWKIRDFYHQHYKTLIEDLEAFYGLKVVEVTEDPAANPDTAPES
                     S*"
     gene            complement(255780..256520)
                     /locus_tag="BML_08042016_6_5m_scaffold_14_prodigal-single_
                     334"
     CDS             complement(255780..256520)
                     /product="Putative uncharacterized protein n=1 Tax
                     =Micromonas sp. RCC1109 virus MpV1 RepID=E5EQR8_9PHYC"
                     /codon_start=1
                     /transl_table=11
                     /translation="MHMIPKYSKGSDNMFKGERDLSRARGAKAQRRQAQQHVVENTIS
                     FHPATKPQHRPVDLVPKTRGQERLVLSLLNEAVNITVAVGPAGTGKTMTRPAIGVEDE
                     KHGFLPGDLISKMEPWTRPLLDVVREYYHPREIVKMMEDQVIEISPLAYMRGRTFKNA
                     WIIADEMQNATPGQMKMLLSRIGVESKITVTGDVEQADRKHSDNGLLDLCYRLKTQSV
                     PGLDIITLSGRDIQRHPMISSILELYQD*"
                     /db_xref="UniRef100_E5EQR8"
                     /db_xref="A0A0F9P585_9ZZZZ"
                     /db_xref="ote:Oter_2524"
                     /db_xref="E5EQR8_9PHYC"
     gene            256649..258514
                     /locus_tag="BML_08042016_6_5m_scaffold_14_prodigal-single_
                     335"
     CDS             256649..258514
                     /product="Uncharacterized protein n=1 Tax=Acetobacter
                     tropicalis NBRC 101654 RepID=F7VH46_9PROT"
                     /codon_start=1
                     /transl_table=11
                     /translation="MAYVVNNSRGQIVAVVEDGTINTSATSITLVGKSYTPYGEPIAE
                     NFVYMLENFANFTAPDTPIVGQLWWDMANNALNAYTGNTWAPVSGITVDDTPPIVDVG
                     VGDMWFDTTIQRFKTYTDLGGGNYAWIGINAIAAQSTAPLSGEEGELYFNTDSQQLFA
                     WSNGAWLLIGPENVRGFGETKWTSTTLLDTFSVERPVIQGIVDDEIIAIMAEDDFTIN
                     PVNRPVGFENITRGINMSDSAGVKGYFMGDVIGNVTGTSDNVTGVVGSANGGTGFSSY
                     AQGQILVGNAAGMLTRANVVGDGIITVTSGVNDNLIISYTAGTGYGNVTSVGLTAGPG
                     IGIVGGPITTAGNIQVTNTGVTSVVGGTGVAVNQATGNVVLSTNIVGGGPISITPGAG
                     NSLVVSYTGGTGVGNVTSVGIAAGTGISVSGGPITTNGNITVNNTGVTAITAGTGIAV
                     NQANGAVTVSSTFQIPTGIIVMWSGADNAIPSGWALCNGTNGTPDLRNRFIIASGGSF
                     ATNSTGGSFNLQNLNTQTAGAHDHSGATATHALTISEMPNHNHSIPNAVGATQAERGT
                     TNHQAFNQAQLVTATGFTGGGLGHSHNIFIDGTHSHAVTGSYTPPYYSLAYIMKL*"
                     /db_xref="UniRef100_F7VH46"
                     /db_xref="F7VH46_9PROT"
                     /db_xref="hau:Haur_1973"
     gene            258533..259096
                     /locus_tag="BML_08042016_6_5m_scaffold_14_prodigal-single_
                     336"
     CDS             258533..259096
                     /product="Uncharacterized protein n=1 Tax=Enterobacteria
                     phage vB_KleM-RaK2 RepID=H6X3X5_9CAUD"
                     /codon_start=1
                     /transl_table=11
                     /translation="MPLDKEIFKNHEDYWMVSKNIRDLYLSEGSLLTLLDYERVLDEL
                     DLYAFKNWQLGELVEGPNIGKYKVSCIFMWPERLMPDPRGARRLLPFDCEVKFKKTNI
                     KIPVKIENPNDFVPGTHKARLMTKKVWLVEIVMPKDLIADIRTGSIELEDQSIDLEDL
                     DTAYEEDLDQEEYQTDNTQQEQQNVQF*"
                     /db_xref="UniRef100_H6X3X5"
                     /db_xref="A0A0F9RXD9_9ZZZZ"
                     /db_xref="H6X3X5_9CAUD"
     gene            259083..259628
                     /locus_tag="BML_08042016_6_5m_scaffold_14_prodigal-single_
                     337"
     CDS             259083..259628
                     /product="Uncharacterized protein {ECO:0000313|EMBL
                     :KKN21829.1};  TaxID=412755 species="unclassified
                     sequences; metagenomes; ecological metagenomes.;"
                     source="marine sediment metagenome.;""
                     /codon_start=1
                     /transl_table=11
                     /translation="MSNSKSLLEALEYKDMLGMMKPTIHVDEFASKMGDDDDIIVISF
                     FVRSKQAARDLMNWFEKGYDWVLDSDVSPGEIKPGRFLVYIEMRRRSAAGEKINDALN
                     DLNALTEYENSGKWTVHYEGQEHPFSIETFNRLVPLSPKEYRKKKDKDLNEMRVAAGV
                     EPVQIHEREQDIRQLQSAAGI*"
                     /db_xref="A0A0F9NVI8_9ZZZZ"
     gene            259656..260294
                     /locus_tag="BML_08042016_6_5m_scaffold_14_prodigal-single_
                     338"
     CDS             259656..260294
                     /product="hypothetical protein"
                     /codon_start=1
                     /transl_table=11
                     /translation="MKLKSFGCSFIYGYELKDAGPRDQPSQISWPALIARDIGYEYQC
                     YARGGIGNLRIAESVIGQALYEPGFFIIGWSWIDRFDYITTENQWASILPGDNGELHD
                     YFYRNLHGQYRDKLTNLMHIKNTLDILLEKNQRFLMTIMDPLLFETKWHSSSVVEYLQ
                     NSIRPYVQDFQDKTFLEWSRDCGFKISALGHPNEEAHVAAAEYALNHWPGFR*"
     gene            complement(260273..261007)
                     /locus_tag="BML_08042016_6_5m_scaffold_14_prodigal-single_
                     339"
     CDS             complement(260273..261007)
                     /product="Uncharacterized protein {ECO:0000313|EMBL
                     :KHA76035.1};  TaxID=29581 species="Bacteria;
                     Proteobacteria; Betaproteobacteria; Burkholderiales;
                     Oxalobacteraceae; Janthinobacterium.;"
                     source="Janthinobacterium lividum.;""
                     /codon_start=1
                     /transl_table=11
                     /translation="MNVKILALLREKLEEAFNLPKYKDLVISEHVLVEELPWTPARFR
                     KFKESVENELYLECDFRGKLGDIVEDLDRRYLSKFFGEIWRPRTDEYSYTGWDLADEI
                     NKQDPKNVLDVGCGYHPFKGRIPNLIGIDPYNDAADYMVDILEYKVPLGTHDHIIALG
                     SINFNSRAEIEARFKHCVDLLAPGGRFYLRVNPGIPHKAGPYVDIFPWSFELIKQFEI
                     EYELKLEQFKKDSNQRLYFVYRKPGQ*"
                     /db_xref="A0A0A6DLL9_9BURK"
     gene            261188..261811
                     /locus_tag="BML_08042016_6_5m_scaffold_14_prodigal-single_
                     340"
     CDS             261188..261811
                     /product="Uncharacterized protein {ECO:0000313|EMBL
                     :KHA76034.1};  TaxID=29581 species="Bacteria;
                     Proteobacteria; Betaproteobacteria; Burkholderiales;
                     Oxalobacteraceae; Janthinobacterium.;"
                     source="Janthinobacterium lividum.;""
                     /codon_start=1
                     /transl_table=11
                     /translation="LKYIFVAGAPGSKWSSVVKNIYFSPSIDQSDYSDSRTYYHDASG
                     TMDLMHLGAYFDPGMEFGDWFRHMHTAAREECEAEFDRPFSGEGVRIIKSHVFCHHLD
                     FLRQTWPDCPIITVHRPNDACLGWWVKCGHFDITYPSYDDYYQNLKSMARHIAAQNQD
                     MLAWEQTQNMIHVEDNLKLCDQLGIQQPPPDYLQHYAKNDITVKVLI*"
                     /db_xref="A0A0A6DNF7_9BURK"
     gene            261811..263250
                     /locus_tag="BML_08042016_6_5m_scaffold_14_prodigal-single_
                     341"
     CDS             261811..263250
                     /product="hypothetical protein n=1 Tax=Bacillus sp. L1
                     (2012) RepID=UPI0003462F47"
                     /codon_start=1
                     /transl_table=11
                     /translation="VEYILWGILGTVYGMIIGIMPMAGATTGLLTVFALSDQFLVNPY
                     LGIVFLTSLIAASSTGDSFTSILTGIPGSNTTAASIIDGYQMARQGQAARAIGIAIMD
                     STINGVLWGLVAFALMPFYAKLILVFGIPEFVAFMVMALACVGFVTSRNAFLSVFAIV
                     LGCFLGMIGQDPATGVTRYTFGWEYLGAGIQLIPLIAGLFGIPEVLDGFLKKNNRPAP
                     ITDYWRQLFQGFRDCFVHWRDMMRGGVIGFFTGLMPGIGGSIGDIMAYGATVARYPRE
                     KFGNGNIKGLLGCEGANNAQKASSLVPTVLFGIPGAPFAAVMMAICMYFGMELGSPQL
                     LKDTNFFWALGGAFIASTLLAFVIAMFTTRVVVKLLEIPYWIYATIIISIIVWSCLEY
                     TGTINDVYILILCSLLGIAAKRFHVSRPAIMVAFILIDKLENYTQQTLTLYQPMDLLT
                     RPIFMTLMVAAVGILVYSLTRRERGIEYY*"
                     /db_xref="UniRef100_UPI0003462F47"
                     /db_xref="apn:Asphe3_35290"
                     /db_xref="89010169"
                     /db_xref="UPI0003462F47"
     gene            263261..264337
                     /locus_tag="BML_08042016_6_5m_scaffold_14_prodigal-single_
                     342"
     CDS             263261..264337
                     /product="hypothetical protein"
                     /codon_start=1
                     /transl_table=11
                     /translation="MFKQALATMVVALFATAAQAQYRMIVPQGPGQGTSIWASIVAKH
                     LEKYVGEPIVIQHIPGAKDIPGFNEFHNKLRTDPKVIMVSHGGNGISYLVDRVDYDYK
                     YYDSIGMQNLNIIVGRKTDFDPLTGQARMAGGSGLEPDGMALAMLMCGNLPTKEAYLE
                     CWPKRVVWVNGIAGPERRLAFERGELNTTRETTASWFKNYSNALTNTLWYHHGVMDLK
                     TGRQLDDINFPRGFRFEDVFKRIHGVEPKGEFYEAYTLSRNFRDVLQKALWVNKGNPN
                     TEKLRSALKQMLSDPEAVRALESDTGKYEWIVGEDGNHVVDQLRKNVTEKKLQTLVWW
                     HDNAYKFQSVYKPELVIKNDQRKK*"
     gene            264318..265037
                     /locus_tag="BML_08042016_6_5m_scaffold_14_prodigal-single_
                     343"
     CDS             264318..265037
                     /product="hypothetical protein"
                     /codon_start=1
                     /transl_table=11
                     /translation="MINEKNKEDYTSSWEWTVEHSQYHFDWTRRDQPGEWMQYLGRMQ
                     GDWSRDLADAMAREHRAITWATRKDSPHYRRADGTFEQSSMIEQEENDLRSAGYATDL
                     ELSDVVEEEQFGPDIRKIVEFWGLENPWCRLHLQKPGQMFNLHIDKLYDRCSENPERI
                     SRIMIFLADWQPGQFSCYGTHNMSHWRAGDVMTFDWPNVPHASANASRETRPILMMTG
                     LKTDRTRELLYLANAQSVYIL*"
     gene            265099..265563
                     /locus_tag="BML_08042016_6_5m_scaffold_14_prodigal-single_
                     344"
     CDS             265099..265563
                     /product="peptidase M15 n=1 Tax=Flavobacterium sp. SCGC
                     AAA160-P02 RepID=UPI00037CB3B6"
                     /codon_start=1
                     /transl_table=11
                     /translation="MQLTENFSLHEMTKSETALRHGLNNVPGENEINNLRTLCQQILQ
                     PVRTAYGRGIKVNSGYRAPDVNAAVGGSRTSDHTKGQAADIEIPGVANYDLAKYIADN
                     FKFTQLILEFYTPGIPDSGWVHVSYDPNNLKCQTLTAMRENGKTVYKPGLIA*"
                     /db_xref="UniRef100_UPI00037CB3B6"
                     /db_xref="npn:JI59_04410"
                     /db_xref="87578169"
                     /db_xref="UPI00037CB3B6"
     gene            265563..266069
                     /locus_tag="BML_08042016_6_5m_scaffold_14_prodigal-single_
                     345"
     CDS             265563..266069
                     /product="hypothetical protein n=1 Tax=gamma
                     proteobacterium SCGC AAA168-P09 RepID=UPI00035F730E"
                     /codon_start=1
                     /transl_table=11
                     /translation="MFGIGGIASLIKALVILIIIGGIGFGLWHVSNLQANLAISRINQ
                     ERLQESIRDQQAVLAQMQADVQQQRDINQSLNDTVERQRKDITELNDRFNVNARGEKR
                     DFGTIANAKPGVIEKLVNRGSENALRCFELASGAPLNEKEKNARTSKELNPECPNLVQ
                     PLLPSTTP*"
                     /db_xref="UniRef100_UPI00035F730E"
     gene            266155..266415
                     /locus_tag="BML_08042016_6_5m_scaffold_14_prodigal-single_
                     346"
     CDS             266155..266415
                     /product="hypothetical protein n=1 Tax=gamma
                     proteobacterium SCGC AAA168-P09 RepID=UPI00035E5DFB"
                     /codon_start=1
                     /transl_table=11
                     /translation="LALADPAPLSLRGPRWIIVTPDNIDQVWRDLEEKKIDLVLFAVT
                     DDGYEELALNMAQIRNFIAQQREIIIKYREYYEPAKPPQPAK*"
                     /db_xref="UniRef100_UPI00035E5DFB"
     gene            266381..266632
                     /locus_tag="BML_08042016_6_5m_scaffold_14_prodigal-single_
                     347"
     CDS             266381..266632
                     /product="hypothetical protein"
                     /codon_start=1
                     /transl_table=11
                     /translation="MNQQNHHSLLSDIPDVPELSWLRRLFRKRMLLTFWHGEEKTQVW
                     VCNFYEKSESCIIYQDYADKTRTIVKSSAPIIYRLSEIK*"
     gene            266746..267552
                     /locus_tag="BML_08042016_6_5m_scaffold_14_prodigal-single_
                     348"
     CDS             266746..267552
                     /product="Chaperone DnaJ domain protein n=1 Tax
                     =Desulfurivibrio alkaliphilus (strain DSM 19089 / UNIQEM
                     U267 / AHT2) RepID=D6Z399_DESAT"
                     /codon_start=1
                     /transl_table=11
                     /translation="VKDYYKILGVERGASEDDIKRAYRKLAMKHHPDRGGDQSKFQEI
                     QEAYGVLGDAQKRQEYDNPHQRVHINVGGHGGMPGGFNFDDIFSMFGVNMQQQRQQHG
                     ARISLWITLEDVAHGGPRAISLQVGNRTSTVQIDIPPGIDDGATIRYPGLSPDGTDLI
                     ISYRVNPHPVWHREGRDIITQRDVPVWDLILGGDITVTDLKGATLSLTIPPKTQPGAM
                     LRARGRGLPPTTIPGRAGGPPGDLLVKLQARIPADISDGIMEALRRELGR*"
                     /db_xref="UniRef100_D6Z399"
                     /db_xref="dak:DaAHT2_1329"
                     /db_xref="D6Z399_DESAT"
     gene            267561..268007
                     /locus_tag="BML_08042016_6_5m_scaffold_14_prodigal-single_
                     349"
     CDS             267561..268007
                     /product="peptide deformylase (EC:3.5.1.88)"
                     /codon_start=1
                     /transl_table=11
                     /translation="MKLTKRVLANRAKPCEFRWVFQNDQLANNMFEFMTRNNGIGLAA
                     PQIGLSVRLFVMDIEGRRWACFNPEVLEYSDILADYTEGCLSFPRESCIIKRPLWIRV
                     RYHDSAGVPTEERLEGLEARCFQHELDHLDGITMWDRYEEQHAEQS*"
                     /db_xref="thq:T2812B_05840"
                     /db_xref="X7EIM7_9RHOB"
                     /db_xref="UniRef100_J9HBS3"
                     /db_xref="3.5.1.88"
     gene            267991..270288
                     /locus_tag="BML_08042016_6_5m_scaffold_14_prodigal-single_
                     350"
     CDS             267991..270288
                     /product="ATP-dependent Clp protease, ATP-binding subunit
                     clpA n=1 Tax=Parvibaculum lavamentivorans (strain DS-1 /
                     DSM 13023 / NCIMB 13966) RepID=A7HWX3_PARL1"
                     /codon_start=1
                     /transl_table=11
                     /translation="MQNNPEIEQIIENAVRIARDKKHEYVLTEHLLLSMLQHPPFHAV
                     VAKFGADIGLLEMELDGYLDSLTSLRKEVDDLQPRKTNALERTFNRALTQVLFTGRRI
                     VTTIDLYLAIMSETNSHAHYFLLKYGVTKAEFVKHWEQHYNHSDVKITDQQATEILEE
                     HCVNLTQMAREDRLEPLIGRDTDLDEMVTVLARRFKANVLMVGDPGVGKTAIVEGLAQ
                     RIAHNEVPEFLRDHEVWSLEIGSLLAGSKYRGEFEEKLKAVVTALESKKNCVLFIDEA
                     HVMRGAGSSGNSNLDFANMIKPAITKGVLKVVASTTWEEYYESFEKDRALMRRFHRIT
                     IDEPSVETTEKILIGLSPRLEKFHNVLIDTEAMTAAVEFSGRYIHDKKNPDKSIDLLD
                     GACARERVKDAGTITITRELIMRQVSRVAGVPMDRLMNEQSRKITELESNIKQFLHGQ
                     DSAVDAVLERIYINFAGIGHGKKPMASFLFLGPTGTGKTELARLLSQHLDMELLKYDM
                     SEYQEKHTVSSLIGAPPGYIGYEDSTLGGGKLINDLSKNPFAIILFDEIEKAHPDVTN
                     ILLQMLDEGRVTGSNGKVVDCKNTVIIMTSNLGARDNENNNIGFAQDLAKTGSEDKAM
                     KDFFKPELRNRIDVVCKFNKLDMLAIKKIVIKFVDELKTSLEDKGIKIQLTEAAVEYL
                     ADKGYDSKMGARPLARKIDELLRVPLSKRILFDRLTNCTVIVDVKEDQLTVEPELPTD
                     AVIESDLPKVDANGYIVVDPLNPSP*"
                     /db_xref="UniRef100_A7HWX3"
                     /db_xref="pla:Plav_2798"
                     /db_xref="A7HWX3_PARL1"
     gene            270285..270986
                     /locus_tag="BML_08042016_6_5m_scaffold_14_prodigal-single_
                     351"
     CDS             270285..270986
                     /product="hypothetical protein"
                     /codon_start=1
                     /transl_table=11
                     /translation="MKISKRATPWFGIYNYCAQIYLPESFMLRELDHDRIDRMAGFRD
                     YTLQKHSTEPWTRHYRSELHAMCEFLLENKRARKMVVSHDWLYLYFNDPALGHDIAAM
                     DFLTPGRVELLQYQQFGQANSINLQNPKYSYRTYFRNVTPSTEEYTRLRDYLQAQNDI
                     SLSPGLQMFFRYHDQYMQNPQATNPQNKWHVAWRSHKIQDYYFIDHDTPSIISMLGML
                     YPRLVKKTLPITAYK*"
     gene            270993..271157
                     /locus_tag="BML_08042016_6_5m_scaffold_14_prodigal-single_
                     352"
     CDS             270993..271157
                     /product="hypothetical protein"
                     /codon_start=1
                     /transl_table=11
                     /translation="MAKLHEEIIVVKVSKLLKDTEEAGAIMAPETVASLEAVIQELAG
                     SNVLVEIAQE*"
     gene            271154..271522
                     /locus_tag="BML_08042016_6_5m_scaffold_14_prodigal-single_
                     353"
     CDS             271154..271522
                     /product="hypothetical protein"
                     /codon_start=1
                     /transl_table=11
                     /translation="MKTTTFQLLPTTTYGTPSGNYDGSSQDWAGQQQQAANYYGGYGG
                     LQTLAFFLLNFQGRIRIEATLETNPASDDDWFPVDDFDSTESTITDNFSRNITGNFVW
                     IRARVEEFTNGTINKLTLSY*"
     gene            271549..272466
                     /locus_tag="BML_08042016_6_5m_scaffold_14_prodigal-single_
                     354"
     CDS             271549..272466
                     /product="hypothetical protein"
                     /codon_start=1
                     /transl_table=11
                     /translation="MKKLVIIPGGFHPFHAGHMALYNAAKEAFPSADVFVAATDDTSG
                     RPFPFKTKKFLAQQAGVPGNRFINVKSPFRAEEITQMYDPNDTVLIFARSEKDAAKQP
                     QAGGVKKDGTASYLQPYKRNGLQPFGKHGYMVYLPTVQFGPGMTSATEIRAKWPEMAP
                     EEKIELVKVLYPSTAGNDAAAGKIVDIMDEIMGRPAVAEATLINAPDGKHLIVPDGGM
                     GTWDEQTMVSNLARKFASMLDMLKSGDYDRLHYVLQKGQVVDSMITALAQYQKFMQQQ
                     GRRPIARGREIDLARPDVSEDYIEERNQP*"
     gene            272463..272612
                     /locus_tag="BML_08042016_6_5m_scaffold_14_prodigal-single_
                     355"
     CDS             272463..272612
                     /product="hypothetical protein"
                     /codon_start=1
                     /transl_table=11
                     /translation="MTREYRFTAILSEKGVQPPVLREFVFQATGYLEARQKLSDLIEE
                     AKASL*"
     gene            272674..273591
                     /locus_tag="BML_08042016_6_5m_scaffold_14_prodigal-single_
                     356"
     CDS             272674..273591
                     /product="Uncharacterized protein n=1 Tax=Synechococcus sp
                     . RS9916 RepID=Q05QY8_9SYNE"
                     /codon_start=1
                     /transl_table=11
                     /translation="MATEQQITVNVDYLRTTRVHICMPCYGGMLTESTFMSYIKWANT
                     ARQLGIEWTMETMTNESLISRARNTLVAKFLNSPQSTHLMFIDADIGWEPWHLLVMLN
                     RDVDVIGGLYPMKTLPVKWVVNGFEGAEEGPEGLQEVSKTGTGFMLVKRHVFEKLNAH
                     PAVKPFNNDIGLPKELDQHLRTYYDTAVRENRYYSEDWTFCENWRDLGGKIWVDKRVL
                     LRHTGTFVFDFQTQEPLYRALHELAINNKSALPAPEGTLAVPTAPAAPVAEPTLVSPP
                     PAAPAPKVLATSEKSAGKAKNKGKQSKAA*"
                     /db_xref="UniRef100_Q05QY8"
                     /db_xref="Q05QY8_9SYNE"
                     /db_xref="byi:BYI23_A015210"
     gene            273607..278526
                     /locus_tag="BML_08042016_6_5m_scaffold_14_prodigal-single_
                     357"
     CDS             273607..278526
                     /product="Putative uncharacterized protein n=1 Tax
                     =Synechococcus phage S-CRM01 RepID=F5B3Z5_9CAUD"
                     /codon_start=1
                     /transl_table=11
                     /translation="MDLRELESYRLSDAVKFNDKLNPRLWGSDEHLLPDVRDKLMAIA
                     DDFREFLGITDLEIKDITISGSNAAYTYTPHSDIDLHLVVDLPKADLSDVYRELFDAK
                     KYQYNDQNDYKIGNYDIELYVQNANQAHHSQGIYSLLNNDWVRVPSRRQPDVDDISVK
                     SKYEDLGQRIEAAVKSGDMDRMDVMAQKIKELRQSGLDTTGEFGPENLAFKILRTNGT
                     LQKLRDARKAAKDQLMSLDERKKKKKKHSYGMFGGMWFPGYHNLGQTEVTTDSGDGGG
                     VESVRESQAENQQDIIERFARSCTGFLGMEQCPEIKLRRDPQWSSVNATFGRYDPDQR
                     RIELAVTGRHIVDVLRTLAHEMTHARQDEVTGLPDDAGETGSTYENEANALAGKIMRH
                     WAEQEPGMFQTVDLQEFAPSGSGDSGGDDGFSEETLKMLAAQWYNGDEDPQVERTLAA
                     AGWEIGQDEGYDDEPGVFVVQIGDVNGNSFISWPAPELRALGEGMREKIGAMAAAACI
                     AGTPGCATTGPSVADAIGTIQTVGRVAKNLPTRAGAEEELTGILKDRLRQGTGTRESR
                     VRESSGYIPTAAEKNDPRYSMALTVDVQPGETGRQANKLGLKTDSQGRPDLLMRRLEN
                     LLESVKAGDDSLLEDQDLFEVKMSPGELQKWAESGEAEGIRAGFEAELIFRDTAREEE
                     EESEPDYDQDERANSIDEIVDFFQGGENGIGRNTANRLRDDLYTAFQEWQSEGFDQEW
                     SESMFGDWMQENVWPDEKDLWRNRAAGELDLDIEGELTPEQTRSIEDRAEEMFEEEIE
                     QQWENQAGEYDRAFEESFDAWRDDHEESDWTRDAHTYMSDVADTYSLDWPYWTDGGGS
                     QGGGRSAEDIADSLQRTVGMRVVASSDYHSTKRRPDLWIIEPDGSLSPDSYEDTGLEV
                     VSPPMPLPQALEKLREVIDWANGPGDAYTNDSTGLHMGVSLPFKGGDVDYVKLVLFLG
                     DQYVLDEFGRAANNYARSALEKLRNVQRLRRQNPLREQDGRAVSNMSGAEKTAAAMDL
                     MKKNLIELAARYVQGDVGQSKYTSAHIKDGYIEFRSPGGDYLSMDSRDENALTNTMLR
                     FARAMSIAGRPDLERQEYSKKLYKLLTGYRGAETKKSEKGTRYRTDVETEDGQDALEL
                     FAKYSTGQITAEELKKDWARQVLAKEMPLATEPAQSGQQEYEVVLRTSNGDEVIDVIR
                     ARDDSSAANQYRQKYRDDPRWFATDIRAKMQDWDVLDAQGGVMYTVRSRNYSGAVFVA
                     RERGGDFHEIRRSESQGTTGQEFEVVNARGEVIDTLPASSLSDANELAMQKHSGRGYS
                     FDIRPKAAEPEKKISRRAKVAQRILAKPIWWVVKAETGHYVKEVMVQARSMEEAREKA
                     NEQDSWFAQNDRIMKTYGEIRPARQEEIKQHGVQATDNAQDSQQIQQRVTGQQWFKVF
                     WTEQRGGANLRDSLRTQASSEEAAIRSVQQALEVQGRRATDFSALPSDQDREYETYRR
                     DDGTAGLRPVQAASGERREYHIYRRDTGEVRVGFMAATDEEAIQKLEAYRQTWGVPGV
                     EFGVRLAGDGSAVTAEPGTTQSTVRTGEPGAGEWTGHWIVRGALGQELTRFHGIGNNQ
                     QDANRHAIQWLTRNGYGSGTEVEVVPEMR*"
                     /db_xref="UniRef100_F5B3Z5"
                     /db_xref="A0A0F9JXP6_9ZZZZ"
                     /db_xref="F5B3Z5_9CAUD"
     gene            278526..280070
                     /locus_tag="BML_08042016_6_5m_scaffold_14_prodigal-single_
                     358"
     CDS             278526..280070
                     /product="hypothetical protein"
                     /codon_start=1
                     /transl_table=11
                     /translation="MRARDFVNERSKDYHERERAVDEFEDTLGKLDLAEYQGLTPDII
                     RRMKQLVQIFGRGRTIYAGPRNDKFGSAGSVLDGLVNRYRKAEIKAGRMPEFAGRANT
                     AHDMAQQIAQQTRGRYDYNMPRTWVTGAGQRYRDPQDYIVYPDEQSYEDAWEWIQSRG
                     QKVHYRDNFGSLNTAIKIGRYVVEPASVTRGVFSKNPETTHRMSVRSAAAINQSVRSQ
                     VDITDQQAAALKDIAATKNSNAMAGIQAMMAVLQGEQDVKDIIDRSRKIDPRDKAKLD
                     AIIAGAQNKKPGEQDVAEGAKWRQHPDAYDMDDEGNKTPRDPNSPKFGYDPLQRRADT
                     AGDAKTARGRTSALKTSLRMAQGQKGVSEGDTLDTGPDGRLTARGEEQMQRYRDQKKA
                     QERQQIIAKHTKTVKGDTYGVAPTRISQSKTETDWAAANAELRKKGLLEQDSAHPQDD
                     MQVLEYYRVRTPYGQDYVGQLLARYPETGIELRLPDGHRKWISRDYIQSVEWLDWKDP
                     VLRDKK*"
     gene            280067..280513
                     /locus_tag="BML_08042016_6_5m_scaffold_14_prodigal-single_
                     359"
     CDS             280067..280513
                     /product="hypothetical protein"
                     /codon_start=1
                     /transl_table=11
                     /translation="MRAQEFVIESHYLDESITSRIDDWIENTLRKLLGEPADYDKMTP
                     WLSDKVAQAMKDAPTEPVSQEVLDKILADVRIQKELEQAAWAQKTTVEKIKQIIYMFG
                     GKFVVAAAKKWQRMSERDRSDLIANTFKALLELVLIILNALIKSRR*"
     gene            280510..281409
                     /locus_tag="BML_08042016_6_5m_scaffold_14_prodigal-single_
                     360"
     CDS             280510..281409
                     /product="hypothetical protein"
                     /codon_start=1
                     /transl_table=11
                     /translation="MRAHELVLEYKQNREGIDVESHEDSEEPNFLMITASAHGRELGR
                     VKFMRNHNRVIALDLAVKPEYQGQGIARIMYDYAKELGYKVIRSPEQTEAGHGFWDKY
                     RGTQEVWEEKVDEVQILSKVKGKGAEPGQLPNFGRPIKPGREEYHLGREVGQYKKYSI
                     WQDWLGGQLSYHLFDPDERRVIVTTFGSQYKGNPSSYIIHGLYAAPGNPVRAHEFYRA
                     LIRDLGLTLISDRKQSPGGNRVWQQLERSPDIEVYGYNTQTGEVLNISAGDSEMYAVG
                     SRAMQGREMTGIAKNIRLVATSR*"
     gene            281406..282203
                     /locus_tag="BML_08042016_6_5m_scaffold_14_prodigal-single_
                     361"
     CDS             281406..282203
                     /product="hypothetical protein"
                     /codon_start=1
                     /transl_table=11
                     /translation="MRSKEFIPELRREQPPRAGDTTPHDYNPGWQELNDLKRLAVAKG
                     QRMAGSQQLFVPRPHPGAMSTRDRRLKNLANRYAYDDQGNLNPNYDRWEQGIKENAPV
                     LTGGTAVSPPGDNKPQAELWTSTAHRLDDGSWVSDWSQWVTDNQPDWANSRGYLFEVL
                     PGARILTMNSDHDAERIHWMFQNLGRAEPPGEEQIKYGIDVAMRHRFPWDQIYKHFDA
                     VTHEYSSGYENAFMYGWDVESTAWLNTKFLKYNGEVRVNSGPRELDY*"
     gene            282205..284457
                     /locus_tag="BML_08042016_6_5m_scaffold_14_prodigal-single_
                     362"
     CDS             282205..284457
                     /product="Uncharacterized protein n=1 Tax=Oscillibacter sp
                     . 1-3 RepID=R9M656_9FIRM"
                     /codon_start=1
                     /transl_table=11
                     /translation="MRAQEFQPAPIYYFAYGMLTNPRHMPGAEPVGPATLPNHSFEFQ
                     QFADVVPESGSRVHGVLWEIPRELLAQLDRVEGVPYLYNRKTVPVRSNGQRYEAYVYT
                     MTPSARAEVKSAAPSQSYVRTLGQGYARFDLPGDQINQALVRAREVTEVAMNPAAYAD
                     SMTAAAERGVLVGFEFEVCVPADTMESAPKKTSQKPGIDYLWDVVGAGYASDVDLDVA
                     GFNQLFRQTAPIRVDRRQFDSMQQYVEYEKNRLTNDVKETFRKLSEPVRQKILKQWNK
                     SPASSDATEEQFMTWLGGTANEISMRMSWNEPDWNYLVRIRNQANSASEKETIYDFLN
                     IIDPNRFKQSFEWDDAAVAARYRERALEFGDEEEDDYEDEYEKAARVLQPAVEQTMGT
                     KTRVFHSYHQSRKNTTDWYIEPDGSLEADDVDDATAEIVSPPLPVQQAMADLKKFYGM
                     ARQMNLYTNETTGLHINVSIPGDLDILKLAVFLGDDYVLKAFDREDSEYARSVMQNLQ
                     RGADPAMLKKRRGRTELDLRALKKLAQDSTESHFASISDNGKYISFRHSGGDYLNNSE
                     AITNVVGRFVRAMVIAADPTAYRSEYLKKLTGLVTSQQLPDPQISAQAVMDIRRNGVP
                     ALIVTAWSWYGVPDDYDTTADLQSVLMRSGVAKDEYSVERVRVPQATMAQSFPDHEPA
                     RDRRYGRSQIVPRNIKTALAMAHPEIMAAAQKIEDVKVQQSRIPINNRSVAPVVRDIS
                     NLLSKKKGQR*"
                     /db_xref="UniRef100_R9M656"
                     /db_xref="R9M656_9FIRM"
                     /db_xref="mrh:MycrhN_3267"
     gene            284454..284831
                     /locus_tag="BML_08042016_6_5m_scaffold_14_prodigal-single_
                     363"
     CDS             284454..284831
                     /product="hypothetical protein"
                     /codon_start=1
                     /transl_table=11
                     /translation="MKILAITMMIFLTGCAAVFDGNEYSRMVDMRYGMSEQHCDDPRQ
                     AKIMANQTLIITDWLTIYSQHLPNNEPTQNMLTAYRLSVKDFVDRYESATPPSAAFCR
                     LKVKNLHDQLDIMLDSTGRRPRR*"
     gene            284840..285085
                     /locus_tag="BML_08042016_6_5m_scaffold_14_prodigal-single_
                     364"
     CDS             284840..285085
                     /product="hypothetical protein"
                     /codon_start=1
                     /transl_table=11
                     /translation="MNDLNSVLESVLPDRTAVADLVSRAAEINSYYVNHEITAEDRES
                     LLRDLVNTRVILAEASDQDRRILLEQVIKILSAVPIP*"
     gene            285159..285833
                     /locus_tag="BML_08042016_6_5m_scaffold_14_prodigal-single_
                     365"
     CDS             285159..285833
                     /product="Putative uncharacterized protein n=1 Tax=Volvox
                     carteri RepID=D8TQ89_VOLCA"
                     /codon_start=1
                     /transl_table=11
                     /translation="MLYNKKVAAAVFCLFTNITHAQTAYDTTSLSDSNITSNNTNNNT
                     TTVNSTSTNTNTNTNLNTNLNTTTSTNTNYNTDTVTSTSTSNNTNTNTNINSSTSSST
                     SAQTIDSTNRNDNNNRNDTTMRIEQPPPTAVAPAMMSGGNSDLCTTGISGAVQTQILG
                     ISGGGTVRDMNCERLKLSKTLYDMGMKVAAVSTLCQDALQRPPVAALRSFRVQWAPPP
                     LRATQP*"
                     /db_xref="UniRef100_D8TQ89"
                     /db_xref="A0A0F7L741_9VIRU"
                     /db_xref="lhk:LHK_02638"
                     /db_xref="D8TQ89_VOLCA"
     gene            complement(285733..>285954)
                     /locus_tag="BML_08042016_6_5m_scaffold_14_prodigal-single_
                     366"
     CDS             complement(285733..>285954)
                     /product="Prophage transcriptional regulator n=1 Tax
                     =Oceanibaculum indicum P24 RepID=K2JJ60_9PROT"
                     /codon_start=3
                     /transl_table=11
                     /translation="GGVSELARRASLSKRVIDKYRAGESDPSRERLVALAHAGGVTVE
                     WLATGEGPIERGRNGGPLRAAVEEHPGKG*"
                     /db_xref="UniRef100_K2JJ60"
                     /db_xref="K2JJ60_9PROT"
                     /db_xref="shp:Sput200_3988"
ORIGIN      
        1 GCCGCCAATG AGTGGTATCA AAAGCATAAC GAACTCCATT GGGACCCGGC TCAACATATT
       61 AGAAATCATT TCGGAGTTGA GTAGACCCTT GATCACGCTG ACCCTTATCC CACAGGACTG
      121 TGAGAGCATC CGGGAGTTCA CACGCAGGAT TGATCGCGTT GACACACACA GCCAACCAGC
      181 ACTGTGGCAT CAACGGTTCC GTGCGGCCGG CTATTACCCT GTCAAAGTCA GTCTCAAACA
      241 ACCATGGGTA TACATTCATG AGTGGTGCCA GGATCAGTTC GGCGAGGATC ACTACACCTG
      301 GACTGGCGGG ACATTCTGGT TCGAGACTGA ACAAGCGGCG GTATTATTCT CACTGAGGTG
      361 GTCATGAAGA CAAGCACCAG CGAAGGTGCC GTCTACGGTC GGACATACTA TTGCGTGGAA
      421 CCGGACACCT TCTTGATTCC TTGGCCGGAG ATGGAACAGT GGGTGATCGA GACCATGGGA
      481 CCCAGCACTA CCAGCATATG GGGAGGATCT CCTCCCAAGC TCGATGAACG CTGGTATGCT
      541 AACTCTGCTA AGTTCTGGTT CCGCGATGAG CGAGATCGGG TCTTGTTCTT GTTGAGGTGG
      601 GCATGACACT GATCGCCGAT GTCTATGCTC GTTATGTCAA CCGCGGCGGA CCCGATTCCG
      661 CCCATTGGCC CCATGGGGTC AAGATCGATT CTGACTGGAA ACGAGACATC CGCCCTCGAG
      721 AACTGTGGCT GGATCTGGAG ATGGGTGCCA TGGGATATCG TTGGACCGTG GTGTATCAGG
      781 TGGATCACAC TTGGTTCTAT TTCCTGCGAC CCGAAGATGC CACCATGTTT GCCTTGAGGT
      841 GGGGCTCATG ATCGAACCCA CATATGAAGA TCTGCGACGA GTCAGCCGGG CCAACGAACA
      901 CTACCGACGA CAGTATGACC ACGGTGGAGA CTTCAAGGCG GAAATAGTCG GGTTCTATCA
      961 GTGGATGCGG GAAGAGTGGG GCATCCAAAT CCGTTCAGCT GGTCACCGGA TGCCGCCACG
     1021 GTACTGGGTG ATTAATCCCA ACCAGTATCT GTTGTTCCTG CTGAGGTATA GCCAATGAAA
     1081 CAGTTGCCCT ACGGTGTACA GACCGCCCGG GAGGTGGTGG CCGAGGCCAG GATCTGGTGC
     1141 GTCGAACAAC GGGGCCAATG CTATCAGATC GCGGGCGCCG CCCGCGATCA GACCGCGGGC
     1201 GATCAATCGG GAACCTGGTT TGTGACTTGG GCAGGTCGTG GCATACCGGG ACACTATCAG
     1261 TGGTGGTTTG CCACAGAACA GCAACAGATG TTATTCACAC TGAGGTGGTC ATGAAAGACA
     1321 TAAATTGCTG GTGTTGGGAG TGTCGGAAAG ATATACCCGT GCCCGGCACC GAGTTCAAAA
     1381 TCCTCGAACC GCTCTCGGCC TCGCAACGAT CTTGGTTCAC CGAGGGCAAC ATGCGCATGT
     1441 TCCTGTGTCC TCTCTGCGGA AACAAGAGAT GCCCCCGTGC TACAGATCAC AGAGAGGCTT
     1501 GTTCGGGTAG CAACGAGCCA GGCCAGGCTG GTAGCAGATA TGGTGTGTAT CCCAATCCCA
     1561 ATCGACGACT ATTTGATTTC ACGGAAGGAA AGGATCCCAA TGATGCATGA TCCAGTGTGG
     1621 GAAATCGATC CCGAGGATCG AATGATGATT TTAATATGGG CCAGTGAAGA AGATTATCGG
     1681 GCGAAAACCC AACCCTCAAT GAGGATCTAT CTGGGCGAGG CCATGGAAAG CGCCGGAAGG
     1741 ATTCCAGTGA TGGAACATAT TGAGGAGATT GAACGGAGCC CTTGGATCTA TCGTTGGCAC
     1801 GCTGAACTCA GTTATGACGC CCTGCGACAA CCGGAGACAC AACATGATGG ATAAAGATCC
     1861 CTTATGGCAG GTAGTCAAAG TCATAGCCAC CGACTACTCA GACTATGGAG GAACGGTGGT
     1921 GAGGTGGGCG GATCCCAATC AGGCCTATCC CGACTGCTCC TCAGGTTGTC GCTGGTGGCG
     1981 ACCATTGTAC GATGAACGTT CTCGCGGTGC TGACGGAGAT TGGGGTGTGT GCGCCAATCC
     2041 TGACTCACTA AGATCTGGCT TGCTGACATT TGAACACCAG GCCGGGCAGG ATTGTTTCGA
     2101 GTGCGAGCCC GAGAGTTGTG GCGACTGGGA GTGTCATTGC TAGTGGCCCG TCGTCCCATA
     2161 GTCACAGTGG AGGCCAAACT CTTGGAAAAA AGATTTCCTT GGGAGTGCCG GACCGCATAC
     2221 CCACACGAGT CTGTGGTGCC TTGGTGTGAG GAACAGTTTG GTGCGGTTGA TGATCGGTGG
     2281 TACAGATATG GCGCAGACAT AGCCCAGGGT ATCGTAGCGG GCGCCGACTT TTACGATTAC
     2341 TATCGTTTCC GCGATGAGCA GGCGGCAATT CTTTTTAAGT TGAAGTGGTC TTGATATCGA
     2401 AAATTTATTA CTAGGTTTTG CTACCGCACT ATCGCCAGAA AATCTCCTGC TATGCCTTCT
     2461 AGGAGTCACG CTGGGTACCT TGGTAGGAGT ATTACCAGGA TTGGGCCCTA TGGCCACGAT
     2521 CTCCCTGCTG CTGCCCATGA CCTACGGGGT GGGCAATCCC ACTGGCAGCA TCATATTCTT
     2581 AGCTGGTATC TACTATGGTA GTCAATATGG TGGTAGCATC ACTGCCATCT TGTTACGTCT
     2641 GCCTGGTGAA GCATCCAGTA CTGTGACTGT GCTGGATGGT TATGCCATGA CTCAACGAGG
     2701 CCGTGGTGGT GCGGCCCTGA CTATTACCGC TGTGGCCAGT TTCGTGGGCG GAACCGTGGC
     2761 CACTATAGTG ATCGCTGTGT TGGCACGCCC GCTGAGTGAG ATGGCCTTCT TGTTTGGTCC
     2821 GGCTGAATAT GCCAGTCTCA TGCTGCTAGG CATCCTGGCC TGCGTGGCTG TCACGCAAGG
     2881 TGGTTTGCTG AGAGGACTAG TCATGGTAGC GTTGGGTGCA TTTCTGGGAC TGGTAGGCAC
     2941 AAACATCAAT ACCGGACATA CGAGATTCAC CGCGGATATT GTGTATCTCA TCGATGGAAT
     3001 ACCTTTTGCT GTTTTAGCCA TTGGCGTGTT TGGTATCGGA GAAATACTCT ATAACATGTT
     3061 GAGCCCAGTC CCTTCACCGG TACGACCGGC TTTGGTATCA TCGCTATATC CCACTGCCCG
     3121 AGAAAGACAA GAAGCCTTGG CTCCCACCGC ACGTGGCACC GTGGTAGGTA CCTTGCTGGG
     3181 ACTGCTGCCC GGGGGCGGAA ATGTGCTGAG CAGTTTTCTG AGTTATGCTC TGGAAAAACG
     3241 TATCAGTCGG ACTCCAGGTG ATTTCGGACA AGGAGCCGTG GCTGGGGTAG CAGCCCCCGA
     3301 GGCAGCCAAC AATGCCAGTG CCCAGAGCCA GTTCTTGCCC ACGCTGATGC TGGGTTTGCC
     3361 TGTGACACCA GTGATGGCCT TGATAGTGGC TGTGCTGATA ATCAATGGCA TACAACCCGG
     3421 ACCTAATGTC ATCAACAATA ATCCATCTCT GTTCTGGGGG CTGATAGCAT CCATGTGGAT
     3481 TGGCAATCTC ATCTTGGTCA TACTCAACAT ACCCCTAGTG CGTGTGTGGG TCGCGGTATT
     3541 AAAAACTCCG CGATGGGTAC TGTATCCTGC TATCATCGTG ATATCCATCG TTGGAACCTA
     3601 CAGCATCAAT AACAGTTGGT TTGATTTAGT GTTGCTGGCC GTGTTCTCTG TGTTGGGTGT
     3661 GGTATTGCGT TGGCTTCGGT TCGAACCGGC TCCCATGGCC TTGGCTTTTA TAGTAGCACC
     3721 CATGTTTGAA GAATACTTCC GTCGTGCCCT GATCATCAGC CGTGGTAGTT GGATGATATT
     3781 CCTGGAAAAG CCCATATCGT TGGCCTTTGT AGTCACCGCG ACTGTTATCG TTGTTTTTAC
     3841 CATCATCAAT AGAAAGAGAG TGCAGATATG ATCGACTACT ACTACGAATT TCCCGACGAT
     3901 CACCAGTTGG ATGGAGAATC AGTGCGATAT GGATTCCAGA GAGGTATGCA CCCCGAATGG
     3961 AGTCCCGAGG TGTTGCGCCT GCAGCACAAT CTTTTATATC AACGTGCTGT CCGCGTGTGG
     4021 GCCGAGAATG CCAATGGCAT GACCTTGATC CGTGAACGAG GCCGTGATGT GCATCTGGAA
     4081 ATCAACCGAC GAGAAGTCAC TTGGCTCAAA CTGCAGGCCC GAGATCTAGC ACCGTAAAAT
     4141 ACCGATTTTC CGTACTGTAA TAAAACGGTC ATATTATGGT TGTTAAATAA ACTCATGTTT
     4201 CGGATTCTCA ATGTAATGGG TTTGGCACTG TCGGCATTCG GTATGAGCCT GCTGCTGATC
     4261 ACTGCCGGGA GCATAGTGAT AGGAGCAGGC AAAAAGCACA TCGCCGAACC CATTTACCAA
     4321 AGATATTTTG TCCCCCCGCT ATACGTGGAC GATCCCAGAT GCTGCCGTTG ACAATCAAAT
     4381 AGAATTGTCT TATAATAATC AAACGGGCCG GTAGCTTAAA CAGTGAAGCA AGCGACTCAT
     4441 AATCGCTAGA GTGTGGGTGC AAGTCCTACC CGGCCCACCA TTCGACAAAA GGAATCATAT
     4501 GTGGATCACA GCATGGATAT TAGTCGGCAG CATGGGCTTA CAGCAAGTGA TGTTTCCGCC
     4561 ATTCTACAGC CGCGAAGATT GCGAAGCGGT AAGAAAACAC TACGGAATGC ATTACCACCC
     4621 CAAATCTATT GAATGTGTCC AGGCCAAGGT GTTCGTCCAT GCCCAAAAGT AACAAGAAAA
     4681 TCAAGATCGA ATTCGCACCG GGTGCGTTTG ATGGATTCGA AGGCAGCCAA GAAGAACTCG
     4741 ATGAATTCAT ACGAGAGATA CAGCGCATGG CTGAATCCGG GGAACTGGAA GAGAACTCCG
     4801 TGGATATCAC TGACGACGAA GCATGGGACA GCCTATCCGA GGAAGAACAA GAGATTATCG
     4861 CAGCGAGCCT CAATGATGGG ATCCGACGCA ATCTACAATG ACTCGGGTCG AACAGTGGCC
     4921 GCCGCCCGAC TGGACCGAGG TCACACTGAC CTGGGATTTT ATCGCATGAA GGACTATGAT
     4981 CTTGCGAAGT TGTTCCAGTG GATGGATCAC ACACCCGGAG GCCAGTATCA TCTACACGGT
     5041 TGGCGCAGCA CCGAAGGATT CGCGTTTAGA TTCCAACATC CCTATGACGC TGTTATATTC
     5101 GCATTGACAT GGCGATAGAA CCCGAAAACG AGATAATACG GCACCTCCGG GGCATACGCA
     5161 AGATCGTGAT CAATGCCCAA CACGGTGGAT TCGATCTCAG CGAAGAGGCC ATGGCTCTTT
     5221 ACAAAAAATA CAATCGCATG GATGCAGATG CCCAGGTCTA CGAATGGGAA TTGTATCGTG
     5281 ACGATCCCGT GTTGGTACGA GTGGTACAAG AATTAGGTGA GTCTGCCAAC GGTCGTTTTG
     5341 CCAGTTTAAA AATCGTAGAG ATCCCAGCAG ATGTGCAATG GGATCTCCAA GAATACGATG
     5401 GGTGGGAATG GATCGCCGAA AAGCATAGGA CCTGGCGCTG AAATCTGTTA TAATCGAACA
     5461 AAGGAGAAGT CAATGAAATT CGTGGAATTT TTTTACAACC GGATCATGGA TGTATTCGAA
     5521 TGGTTCCGGG CCCAAGATAC CCGTGTGGTG TTTGGTGCAG CCGTGGTCCT CATGCTGATA
     5581 CTACGGGCAC TGGGATTTGC CAGCATGGCG GTGTTCCTGG CCTTGGTCTA CATCATGTGG
     5641 TTCGTTTCTG TGGGGCGGCG ATGATGCGAT GGTTCGATCG GTGGTTTGTC CGCAAATGTC
     5701 GCTGGGCTTG GGAAAACAGA GACGCAGCAG ACATCCCGGC AGCGGCGAAG ATGCCAAGGA
     5761 TATCCGGACA GAACTTCATA GAAGAAGATT CTGCACCCTG GCAAGACGGC CTACGAATCA
     5821 CGATCAAAAA GGTCATCGGT GGATTCATAG TGTCCGGGAT CGTTCAGACG AGCGCCACTA
     5881 CATCATCACT GACGAGCAGG ACTTCAACAC CGAACTGGGC AAGACCATCA CCTTAGAATC
     5941 GATAAGGCAA TCATAATGGG GTGGACACAG GTACAGGATC ACATCGAAGC CACAGACTAC
     6001 GATCCGCCAC GTGCTGTGCG TGTGAAGAAG ATGATCTGGA GTGATGTGGA TCGCACGTTC
     6061 CATACGCATT ATTTCATCCG TATAAGATGC CAATCGTCGG CCGAACTGGC ATCCACACAA
     6121 GAATGGCTCC AAGCAGAGTT TGGTGAACCC CGGTATCAAG GCTCTTGGTG GCGTGACCCT
     6181 TCCAATCCGG CCATGATCTG GCTCAGCGAC AGCCTGGCCA CATTCTGGCA ACTAAAATAT
     6241 GGAGATCGAT CGTGATCAAG AGCATATCCT CTACTAACTC TAGCTACTTA CAAGTAAGCA
     6301 GTCCCACCGC ATACAGCGGA TACAATAATG GCAACCAAAG CGCAGGCATG GTCCGATACA
     6361 ACATGGCCTC CAACAATCTC GAAGTCTATG ATGGCACTAT CTGGCACAGC ATCACCAGCC
     6421 ATGCCTCGGT GGATCTCTCG CAACATACCA TCAACATCCT GCGCTGGGCC GAAGACACCA
     6481 TGAAAAAAGA TCAAGAGATA CAAAAGATGA TCCAGGCCAA CCCCACCGTG GCCGATGCTT
     6541 ACAACGCCTA CAAGGATGCC GCGGACAAAC TGCAAGTGGT CGTGTCCCTG ACCAAAGCCG
     6601 CATGATCCGA GCCTGGGTGC TGGTCTTGGT GATCAATGGC ACGGTCGTTG ATCAAGGTCC
     6661 TAAACAGACT TCGATGCAAT GCGAAGCAGA CCGTAAAGCA TTTATACAAA GCAACCCCAC
     6721 GTTGAAATAT CAGATACGGT GTGAATGGCG GAATCCCTAC TAGAAACTCA TGATCTTGAA
     6781 CGAGATCTAT TCCACTGTTC GTGGTTAGTC GCGAAGGTAC GGGCACGACG GGACTATGCC
     6841 CAGAATCTCT ATGCGGCCCT TTGCAACAAC CAATTCCAGA AGCAAGAAGT CTGGAACGTA
     6901 CTCAAAGATC AACGATGGTC CTGCAGTTGG CGGTCGGCCG GGGGCATCGT GGCCGACTTA
     6961 GAAGACCGCG GCCACGACTA TATGGATTGG TATTGTTCGG GCATGATCAA TGGGCATCCA
     7021 GATGACGACT CTGATCCAGA CCCCACCAAA GATTTCGTGC CTGAAGGAAC CATCACCGAG
     7081 GAAATACTCC AAGATCTGGA CGTTTTGGGA TGGCGGCCCG TGGTTGACCA ATAAATCCCT
     7141 ATCATGCTAT AATTGCTGTA TCGTAATAGA TCTGGGAGCA TTCAATGAAC ATACGCGGTT
     7201 ATCTTCGCTG GCAGTTCGCT GGCAGTCTTA GCAGTCCAAC CTTTTACGCA TTCATGCTTA
     7261 TAGCACTGGG GGCCGTCGCT GCCCTTGGTG GTTGCCCGGC CCCTTGGCCT TCGATTCTAA
     7321 TGGTCTCAGG AGTGGCGTTG ACCATAATTG ACGCAGGCCG TGCCTGGTTC CGTTTTAGTT
     7381 ACGGTATCTA CGAAATGGAA CGCAAGCAGA TCATCCGCGA TCTCGAAAGG AAAGAAAAAT
     7441 GATCTTGAAG TATCTAAACA TGATCATGGT GGCGGTAATC TCCGCGAACA TTTATTTGTT
     7501 CTGGGACACG CCGGCGGTGT ATGGATGGGC AGTGGCTTTG ATGGGTTGGC TTCCTTGGAC
     7561 TCTTGAAAAA ATCGAGGTGC GTCGTGGCGA CTCGTAAACA AAAGCAAGAA CTCGTCGACG
     7621 CTTTGAAGTT CACTCCGCGC GACGTTGAGA TCAGCCTCAG TGGATATGGT GGCGAGATCG
     7681 TGATTGGCAC CATCACCGAG GAAGTCTATG ATTTCTGGCG TGATAGAGAC GACCTCGATG
     7741 AACTGGCCTC AGACTGGGAC GGTGAACTGG ACGTACCCGC AGACATGCGA TTCATCACTG
     7801 ATGGCGCATG GCATGACATT GATGATCTCT GTCACGAATC GGGCTGTGAA GCATCTGCTT
     7861 CCAACATGTT ACAGGTGTGG GATGCCCAGG AAAACGCTTC AATCTTTGAG TGCAGCACTG
     7921 ACCTTGATGC CCTCAATCGC GCTGGCGTCA GTGCCGATTG CCACTGGCAC CGCGTTCCAC
     7981 GGGAAGATTG CGAAGCCGGG ACATGTGTGT TTGTTGGACA GAGCATCGAA AAAGGCACCT
     8041 TCTTCAGTGG AACCATACGG ATCACTGCAC CGTTTGACCC CAGCAAACTT GCCATATCAT
     8101 GGACTGACTG TGATGGGTGG CGCTTGATCA CTGGTGTAGA ATATGATGGC GAAGAAGTAG
     8161 AAGGTGGGGA TGGTTACAGC ACCACGGGCA AAGGCATGGA GTTCCATGTG CATCAAGTGG
     8221 GCCAGGCAGA CGAAGAGCCG GACTATGATC ACCCCGAAGC CAACTTTGAT GACGGTTACA
     8281 GCATGTCGGG CGCCGGGACC AATTGGATTC CTGCGGACAC CAAGCCTGAT CAAACAGGCG
     8341 AATACGATGT GCTGATAGAT GCACCTTGGC CCAATGGTGG TCCCGGGCGT GCCGAATGGA
     8401 CGGGTCGGAC CTGGAAGTCA GATGGCAAGA AAGTCAAGAT CACTCAATGG GCCAAGCACG
     8461 ATGATCCCTA CAACATCGGG GTTTTAGAAG GCGAAGAGAT GTGGGCCAGC GAAGCCATCG
     8521 ACACGGCTGC TGAAGTCCAG CGTTGGGAAG GACACCCACT GACGCCTTGG TGGCCGGTCA
     8581 CGGATCCCCC TGCTCGCGAA GGCAGGTATC AGGTGATGTT GGGCACTTGG CCTTTTCCCA
     8641 GTTTTGCCGA ATACAGTCGA AAGAAAGGCT GGACCGAGCA CGGTGAAAAA ATCAACAACG
     8701 TGGTATCTTG GCGGGGACTG TGCGAACCCG CTGAATAAAG AACGTGCTGC CTAGTCAGCG
     8761 GCTACTCTGA CCCAGAGGAC GAAGTGGTGT GACAGCCACG GGTGGTACGG TTCCAACCCC
     8821 AAACCGCGCT GGCAATGCGA CAACGGACCC TGTCGTGGAG CGGAGGTGTC CACTGCCCAA
     8881 GATGTGCCTG CTGAGGGACA CGAAGCCGAT GGGCAGAGTG GAGCAGTAAA CCAACCAGGA
     8941 CGCAGTGGAG CGATGTCACC GCCGGGGGTC GCAGAGCAAG AAAGGGTGCT TCGGCACCTT
     9001 TTCTCCTTTT TTGTTATTGA TTTTTCTAAT AATCGTTATT AAAATAATTA TTGAAAAAAC
     9061 CTATAAAAAA GCATTGACTA ATAGGTTTTA TCTGCTATAT AATAATGACA TGTTGCACAA
     9121 CAACATCATT ACATAAAAAG GAGAGAATCA TGAGCTTTCG TGAATATTTT GATTACTTGA
     9181 AAACCTATCA CTGCCCCACT TGCCGTACAC GCTAGTGATC TCCGACCCAG CCCACTGCTA
     9241 CCGAATTGGT AGTTTTAACT CAACAATGAA AGGAAAATAA ATGAGCATCA TCAATACCGC
     9301 AGTACCAGCA TTTAAAACCC AAGCGTTCCA CAATGGAAAA TTCGTCGACA TCACTGACAA
     9361 TGATTTCCGG GGCAAGTGGA GCGTGGTCAT TTTCATGCCA GCAGCATTTA CATTCAACTG
     9421 CCCCACAGAA GTCGAGGATG CCGCCGACAA CTATGAAGCA TTCAAAGCCG CTGGAGCCGA
     9481 AGTTTACATC GTGACCACAG ACACACACTT CTCGCACAAA GTATGGCACG AGACATCACC
     9541 TGCTGTTGGC AAAGCACAGT TCCCATTGGT GGGTGATCCC ACGCACACAT TGACACGTGC
     9601 GTTTGGTGTA CATATCGAAG AAGAGGGCCT GGCCTTGCGT GGCACGTTCG TGATCAACCC
     9661 AGAAGGTGTC GTCAAGACAG CAGAAGTACA CTCAAATGAA ATCGCCCGCG ATGTAAGTGA
     9721 AACACTTCGC AAGTTGAAGG CAGCACAGTA CACAGCCGCC AACCCCGGAC AAGTATGCCC
     9781 GGCCAAATGG AAAGAAGGCT CGGCCACCAT CGCTCCCAGC CTAGACCTCG TGGGCAAGAT
     9841 CTAAGGAGAA CAACATGGCA TTAGACTCAG CGATCCGAGC ACAACTCGAG CAGTATCTGG
     9901 CCTTGATGGA AAACAACATC ACGGTCCGGG TCAGTGCTGC TGGGTCTGAT GTGGTGAGCC
     9961 AAGAGATGCG GGGGCTCCTC GGTGAGATCA CCGAGATCCA GCCACGCATC CGGTTAGAAT
    10021 CTGCAGAACT ACCACGCACT CCCAGCTTCC AGATCGGGAA CAGGATCACC TTCGCTGGTG
    10081 TGCCCATGGG GCATGAGTTT ACCAGCCTTG TGATGGCACT GTTACAGGTC AGTGGTCGCA
    10141 GGCCAAAAGT CGATGACAAA GTAATCGACC AGATCAAAAA CATCCGTGGC GAATACGAAT
    10201 TCACTACTTA TATCAGTCTC AGCTGCCATA ACTGCCCGGA CGTGGTGCAA GCACTCAACA
    10261 TCATGAGTGT GCTGAATCCC GGTATCCGGC ACACCATGGT TGATGGGTCT GTGTTCAAAT
    10321 CGGAAGTGGA ATCAAAGAAC ATCATGGCAG TACCTTATGT TGAACTCAAC GGAGAAGCAT
    10381 TTGGGTCAGG TCGCATGACC GTGGAAGAGA TCTTGGCTAA AATGGGCAGT CAGGCTGACG
    10441 TCAGTGACAT CGACGGCCGG GAATACGACG TGCTGGTTGT GGGTGGCGGT CCAGCCGGGG
    10501 CCAGCGCCGC TGTGTATGCT GCTCGCAAAG GCATACGTAC TGCTATCGTG GCCGAACGGT
    10561 TTGGCGGGCA GGTAATGGAC ACCATGGGCA TCGAAAATCT CATTGGTACA AAATACACAG
    10621 AAGGTCCTAA ACTGGTGGCA TCTCTAGAAG AACATGTCCG AGAGTACCCA GTAGACATCA
    10681 TGAATCTACA ACGTGCCAAG AGCATCGTTA AGAAAGACAT GATCGAAGTA GAATTAGAAA
    10741 GTGGTGCCAA GTTAAAGAGC AAGACGGTGA TCATTGCCAC GGGCGCACGG TGGAGAAATC
    10801 TCGGTGTGCC AGGCGAAGCA GAGTTCAAAA ACCGGGGCGT GGCATACTGT CCACACTGCG
    10861 ATGGTCCATT ATTCAAGGGC CGACATGTAG CAGTGATTGG AGGTGGTAAT TCCGGAGTTG
    10921 AAGCTGCTAT CGATCTCGCT GGCATCGTGG GACATGTCAC GGTGTTTGAA TTCATGCCAG
    10981 ATCTCAAAGC AGATGCTGTC CTACAAAAAC GCCTGCGTGG CCTGACCAAT GTCACAGTGC
    11041 ATACCAATGT ACAGATCACA GAAATCACAG GGGCGGAACG GGTAACGGGC ATTAAGTATA
    11101 TCGAACGTGA TACCGGAACC AAACAGCATC TGGCACTGGA AGGCGTATTC GTGCAGATTG
    11161 GATTAGTACC CAACACTGAT TGGTTGGAAG GCTCTGTGGA TCGTACCCGT TACGGTGAAG
    11221 TCATCATTGA CGGACACGGA TCTACCACGA TGGAAGGTGT GTTTGCCGCG GGAGATTGTA
    11281 CCAACGTGCC TTACAAGCAG ATCATCATCT CTATGGGCGC AGGTGCCACA GCGGCCTTGG
    11341 GTGCATTTGA TTACATGATA CGAAATTAGC CAAAAACCCT GATTTTGATA GGGTTATTTT
    11401 AAACAAAGGT TGACAGAGAA CTAAATAACC CATACAATAG ATACTATGAT GACTCAAAAA
    11461 TTATCACTCA TATCGATGCA CAAGACACTA GGTTGCCAGC ACACATGGTT TGGATCCCTG
    11521 TCAGTCTATA CCCGTGCGAT CGAGAATAGT GATCATGGAG GGTCCGAGTA GATCGAGTTG
    11581 TAATCAGAAT CATATCTACA AGGACCCTGG AATCGAAAGA CTCCAGGGTT TTTTGTTTTA
    11641 TAGTGCAAGC GGAAACGAGG TCCCATCAGC ACTTGAAAAA ATAAACGGGC GGACCGGATA
    11701 CATGACAGTC CAGGCGGTAA CTGGACCAGT AAGACTCCGG GGCAGGATAC GATCCTGTCA
    11761 TATGGTTAGT GCATACTAAC CTGCTGTTTT GGGCGCTGTT GACCAGAAAT ATCCATTTTG
    11821 CTACAATATG GGTATAGTAG TTAAAACGCT CTTTAACAAC AGAATGTAGT ATGCGGCCCA
    11881 GAAGTGGGCA CCATATTGAA GCACATTGTA AGGTCGCTCC CGCACGGATT ACCATGGCTA
    11941 TGTTCCGGCA GTGTGTTTCA ATATGGTAGC AAGACTGATC GTGGTTCACT CCACCAGACC
    12001 GAGGTATCCA GAGTACATCG AAGTAAGATC AGATCCCATT GGACACACCG GAAAGACGGT
    12061 GACCATATTC GAGCGCATTA GTTTGGTCCA CGGGGGATCG AGGTAACCGA TGGTGTCCGG
    12121 AGGCTAGTGT GCTCGAATAT GGTTCATGCA CCCTGCACTG GTGATGGCAC GGGCGGCCCA
    12181 ATGGGACGCC TCCTGGTTTG ATTCCGGGCG ATGCTGGTAC ATGACACCAT ATTCAAACAC
    12241 ATTGGCGGAA TGGATACAAC CCTGCTGATC ACAGGAGGAA CAGAGCGGTC AGTGTGTTTG
    12301 AATATGGTCA GTAGCAGAGG AGTTGATCGA AACAGGACGA CTAGTCATCG TCGATGTCGT
    12361 GATAGGACAC TGCGAAGCCA ATGCTCAAGC CGTGACTGGC CAGAGCTATT GGCACCATAT
    12421 TCGAGCACAT TGGTTAACGC CCGACGGTAA GGACGGACCC GAAAGGGGTA ATGGTTCAAT
    12481 CAGTGTGTTC GAATATGGTA GTAAGTGGGG ACCGAAAAGT CCTCGGGCTG ATACCAGACG
    12541 CTGCGACTCC GACAGACCGT GATCGGATAG GCCTGACAGC ACCTCGACGC TGTCACCATA
    12601 AGCATGACAA TCTGCAGTAG ATGCCGAGAA ATCCAGCGTA GGCATACGCA TGAGAAAGAT
    12661 TCCGGAGGCC GGCGACGGTA AGCCCGGGAT CAAGTACTGG CTAGCACTAC GGACCTCTAA
    12721 CCTGGGCGCC CCAGTATCAC AGGTAAAATG GTTCCGGATG AGGGAGGCGG AACAGTGGAT
    12781 TGTCATCCTT ATGGTTTCAT GGGTAGCGAG CAGAACTGGT TACTGCATCG GACTGTAAAT
    12841 CCGACGTCTC TATGGCACAC GGGGTTCGAG TCCCTGGCTA CCCACCAAAA CATGGCTCGT
    12901 TCGTATAATG GTCATTACGT TGGATTGTCT ATCCAATCAT GGGAGTTCGA TTCTCCCACG
    12961 AGTCGCCAGA AGTTTTGCTC CCATAGCTTA ATGGTAAAGC TCCTGATTTA TACTCAGGCG
    13021 ATGCCTCCGG ACGGGGGGAT GATCTCAGTT CGAATCTGAG TGGGAGTACC AGATTTAATC
    13081 AAGGTGCCTT TTAATAAAAA ATCAGTGGAT CGTAAAATAA AGTAGTAGCA TCTAATCAAT
    13141 AACATAGATA AATATATTGC ACATTTTAAA GGCAACTTAA CATGGTTCCG ACTAAAAAAA
    13201 CCCTAATGAC CTGGGCTACA GAAACTGATT TAATAGCAAA TATTCCCGAG TTCCAGGAGG
    13261 AAAAACGTCA AAAAATAGCA GAAATGATCG CTATGGGCCA AACCAATGAG CCAAATGGCA
    13321 TCTATCTAAG TCCCACAGTC TACCAACGAG AGTGGTCAGA TGAAGCAGCG GCACTAGAGT
    13381 GGAAGGCCTG GCTCGAAGAT GCTAAATTGC GTTGGAACCT TGGTCTTATT TCCATCGCAG
    13441 TCGAGGACAT ATGATCTAAC ATAACCTCGA ATTACGATAT CTTTCGCTAT AGCGAAAGAT
    13501 CAACATTTAT TTTCTTATTC CATAGAGTAA AATTTTAGTA GCCATCTGAC GCTGGTATTC
    13561 GGCGGTCTTG TAACAATCAC AGATGGAACA CTGAAATCAG TTCCTCGCTA GTTCATGTTG
    13621 GCAGAACGTC GGTCTCCAAA ACCGAAGAGG GCGGATCGTC ACCGTCGCGG GGACCCACGC
    13681 AATTTCCAGT CTCGAGATCA GCAGCATGAT ATATAATAGA CCACCAATAC AAAAGGCCAC
    13741 TATGTTTATC GAGCTCACCA ACGAATCATC AGATCAGGTA AAAGGAAAAA AGATACTGAT
    13801 CAACACCAAT ATCATTGACG CGATCTACGA AGGATTAGAC GAAAATGGCA AGTCGGCCAC
    13861 TTTTATTTTT TCCCATGCGA TTGGCCAGAC CTGGAGGGTA AAAGAAACCG TGGCAGAAGT
    13921 CGCAGGATTG ATCAACGAGA AGTGAAAATT TGCTCCTTTA GTTAAATGGT ATAACACTTG
    13981 ATTTGTAATC ATGGATTGGC AGTTCGATTC TGTCAAGGAG CACCAAATTT TAGTCAGTCT
    14041 ATTCTGACGC AGGGTGGAGA AGTCGGTATC TCATTAGGCT CATAACCTAA AGATCGCCTG
    14101 TTCGATTCAG GCCCCTGCTT CAGAATAGAT TGAAATGCAA TTTCGGGAGT GTAATGACGA
    14161 TCTTCAAATA TCATTACATT CCAACCAGCC AAAGATAGTT GATCAATTTT AATCTTGTCT
    14221 CTGGTTTGAA CTTGAGACAA AGAATGTTTT TTAAGCCCGG GCATTTCTTG ATAGTGCCAT
    14281 GGACCATTCC ATAGTATAGC GGTCTTTGTG TCGTCAATGA TTATATCGGC GTCCCATCCA
    14341 TTAACAAGTG ATTCATTATG ACGTACAGAT ACATAATGAG ATTTACACAA CTCAAATAAT
    14401 GTTATCTCGT CTCTTGAACG ACGAATTCTT TTTGATGCTG ACTTTTTGCC ACCATCTTGC
    14461 CAGGATAGAT GTAAACATCG TTCAGAGCAA GTTGATCTAC CTGAATTCTT AATTAGTGAT
    14521 CCGCAAATTC TGCACCAAGA TATTTTACAA TATTCTTTTT TAATGCGAAC ATTTTTTCCT
    14581 CGGTTTGAAT TAGGCGAAAC TCTTGATGGA TGGCCCGCTG GACGAAGTCT GTTATTAAAT
    14641 TTGGCAGCAC AAGAATTAGT GCAAAATTTA TTCGGACTAA AAATCGAAAC ATTGCATTCA
    14701 ATACAATTTC TGTCTGGCTT TTTGAGTTTA GGCACGCGAA GAGAATTTCC ATATTTTGCA
    14761 GTGCAGGATC TCGAACAAAA TTTTCCCAAT GATCCGGGAC CAACATTAAA AAGTTTATTA
    14821 CATACTTGAC AGGTGCTAGT TTTCATATTA CTATTTAGTC AAGGCTTATT TTTTTGGTTC
    14881 GATTCCAGGT CCCGCAACCA AATTAAATTT AGTACATTCT GCTCCGCTCG GGCTGGCATG
    14941 GTGAAGGCCT CCGGCTGTTA ACCGGAAGGA CTCTTAAAGA GTGCGAGGTT CAATCCCTCG
    15001 GGGCGGAGCA GAGTGTATTA TTTTTATGCA CCGTGAGGCA GCTAGTGTGG CCACCAGTCC
    15061 TTCAAACTGG CGAGAGGGGA GCGAAACCCC TACGGTGTAC CAATCATGTG AGTATGGCCG
    15121 AGTGGCGAGG CTACAGGCTG CAACCCTGTC AACGGCGGTT CGAGTCCGTC TACTCACTCC
    15181 AGATAAATAT CCCTATGCGT GCTTTGCTAT TTTCTTTTTT AATATCAATC GCTTTACCCG
    15241 TGATTGCTGC GGTGTGGAGA GACCCTGCTA CTGGCGTCTG GGTGGGCAAC ATCTGCCAGA
    15301 CCGCCCTGGG GTGGGAGATC ATACCACCAC AGCCCGTGGG CACCACGTGC TGGAGCCCGG
    15361 GATGGCGCAG TTATGGATTC ATAGCCAACT ACTGATCATG CCCATAGACA TCACCCGGAC
    15421 CAAGACCATC ATTGACGTGC TGCGGTCATT CAACAGCAGC CAATGGGCAG TGATCATATT
    15481 CCTTGTGCTG GGCGGTATAT GGGCAGTGTG GAAGGTCGAG ACCCGTTACG CCAAGATCAT
    15541 AGAAATCGAG CAGAGATTCC AGCAGAGCCA GCAGCAGTTG GATTCGGCAC ATTTCCTGAG
    15601 CCTGGAGATA TTTGGCCTGT TGCCCGAATC ACAGCGCCGG CAGATCATGG AAAAACTCGA
    15661 ACTGGCCCGG CAGAACAAAA ACAAATCCCT GGCGCAATAA TCAATCAATT ACAGCGATGC
    15721 TGGAACCTGG CCCTTGGAGG CCAGTCAGTG CAGCGGCAGA CAATGCCTTA CCTGCTCTGG
    15781 GCCTCTCGCG ATTTCTTCAT AGTCGGTTAG CTGAGACGGA TTAGCATGGT CTTGATAAGG
    15841 CCAAGAGAGT GGATCGTTAC CACTACCGAC TACCATGGCG ATGTAGCATA GTGGTCCAAT
    15901 GCAGCCGCTT CATACGCGGA AGATCGGTGG CTCGAATCCA CCCATCGCCA CTCGCTCCTG
    15961 TAGGTAAATG GCATACCACA GTCTTGGTAA GACTGAATCG ATGGTTCGAT TCCATCCTGG
    16021 AGCACCAATC ACGGAAGAGT TAGCCGAATC GGCATAGCGG CAGCAGTCTT GAAAACTGAG
    16081 GGCTCCGAGA GGGGTGTGTG AGTTCGAGTC TCACCTCTTC CACCAATATT TTAGATGGTC
    16141 GCTGGAATCA CCAGATTGAG AGAATCTCGA CCAGTTCCCA GCACACAAGC AGTATCGGAC
    16201 CGATATTGCA CAAACGTCCA GGTCTTGGTT TTGTCGTTGA TAAACAGGCT GTAGCTGCTT
    16261 CCGTCTTGGG CATCGGCGCC CAGCCACACA GGAACTTCAC GGAATTTGTC GCCCATGAGC
    16321 ACTTCGATGA TCACAGAAAA TTTGCCGCAG ATCACAGGTT TATCTGAGTT GAAAAAATTG
    16381 GATTCCCGGG CCTGGGACGT GCTGGAAAAC AACACAGTAG CAAGCAGTGC GATGGCCGTG
    16441 GTTTTCATGT CTGTTCCTTA AACAAGTATT TAAGAGAATT GAGATTATTT GGAGAGTTGG
    16501 CTGAGTGGAC TAAAGCAGCA GGTTGCTAAC TTGTCGGGTG TGGCGACATG CCCCGTGGGT
    16561 TCGAATCCCA CACTCTCCAC CAGATACGGT CCTTAACTCA GTGGACTAGA GTGCCTGTCT
    16621 TCGAAACAGG AAGTCGGCGG TTCAAATCCG TCAGGACCGA CCAGTGACAG AATTAAATAG
    16681 CAAAGGAGGC ATCATGCCAC GGATAGATGT TGCAGAAGTA GCAGAGTTCA TTGCCGGGCA
    16741 AGGGCCCAAC ACACGCATCT ATCTTGGCGC GGACTCTGAG AGATTCAAAG AACGCCGTGT
    16801 GTGGTGGGCA GAATACACCA CTGTGGTAGT GGTACACATC AACGGCAACA ATGGGTGCCG
    16861 CATCTTTGGC GAAATCGATC GCGAGCGTGA CTACGACCAG CGTGCGGATC GTCCCAGCAT
    16921 GCGCCTGATG AACGAAGTGT ACCGGGTAAG TGAGCTGTTC CAAAGACTGG CACCAGTGCT
    16981 GGTGGATCGT CCCGTTGAAG TGCATCTCGA CATCAACCCC GACGAACTAC ATGGCAGCTC
    17041 GTGTGTGGTG AGCCAGGCCA TTGGGTATAT CCGGGGCACT TGTAACGTCA TGCCCATGGT
    17101 CAAACCTTTC GCATTTGCGG CCAGTTATGC GGCCGATAGG TTGAGGAGTT TAAAAGCAGC
    17161 ATGAGCGGGA TTAGTTCAGT GGAAGAACGA CACGTTGCCA ACGTGTAGGT CATCGGTTCG
    17221 AACCCGATAT TCCGCTCCAA GTAACACGGC CTTGACCTCT TGCTGAGATC ACTGTATAAT
    17281 ATCAATGCTA CGTCAAGGTT TTCTATGCAG GATTAGTTTA ATGGTAGAAC GAGAGATTTC
    17341 CAATCTTTCG GTGAGGGTTC GATTCCCTCA TCCTGCTCAC TGTTTTTCCG ACCGTAGCTC
    17401 AGTGAATAGA GCAACCGGCT TCTACCCGGT TTGTCGGGGG TTTGAATCCC TCCGGTCGGG
    17461 CCACGCGAAC AATTTGGGGG TATAGCTCAG TTGATAGAGC GTCTGGTTTG CAACCAGAGG
    17521 GTCGGGGGTT TGAGTCCCTC TACCTCCACC AAATAACTAG TTGACCAGCG ATGGTCGTCG
    17581 TTATATAATG CAGTCAGTTG GGGAGTCGCC AAGTTGGTAA AGGCATCGGA TTTTGATTCC
    17641 GACATGCGAG GGTTCGAATC CTTCCTCCCC AGCCATTAAT TTTAAAAGGA GAGACGTCAT
    17701 GTCCAGTGAC AAGAGTGGTA AACCCCCGGG GGTGTGATGA AATTGGCTAT CATAGGATAC
    17761 TTTTAATATC CCTTTTCCGG TTCGAGTCCG GGCGCCCCTA CCATATAAAA CTACATTCGT
    17821 GGCTTTTCAG GGCCATTGGT GCGGTAACTG AAACTTTATC GCGGATACCT TGGGAGTGTA
    17881 GTTCTATATG GTAATTTTAT CTCGGTGTAG CTTAGTCTGA TTTAAAGCGC CTGCTTTGGG
    17941 AGCAGGAGAT CGTGAGTTTG AATCCCACCA CCGAGACCAT TCATGAGAAC CATGCCGACC
    18001 GGCCTTGTAA GCCAGCCTCT CGTTCTCGCT CTCATACCAC TGTGGTGAAG TGAATATCAC
    18061 GCCCGGCTAC GAACCGGGGG TCCTGGGTTT GATTCCTGGC AGTGGTACCA TCCCACCGTA
    18121 GTTCAATGAA TAGAACCGGT CCGTCCTAAG GTCATGATGG GGGTTTGATT CCCTCCGGTG
    18181 GGTCCAGTGG TGTCTTTAGT GTAGTGGTAG CAAACCTGGC TGTGACCCAG GGGGCGAGGG
    18241 TTCGATTCCC CAAGACACCC CAAGATTTCG CATCGTTAGT TTAATGGTAA AACGCCCTCC
    18301 TTACAAGTGG GATAGCGGTG GTTCGATTCC ATCACGATGC ACCAAGTTTT CGTTCCAGTC
    18361 ACTGCCGTAA CGGCAGCCGG CCGCCCGGGG CTCTGATTCA TCCCCGGGCC AGTGGTGACT
    18421 ATCCGGTCGC GGGTAAGCCG GGTCTCGGGA ACGGAAAATT TTTAGGGGGT GAGCTAGTCT
    18481 GGTGATTCAG CGACTGCCTG AAGAGCAGTA GAACTAGGTT CGATTCCTAG ACCTCCTACC
    18541 AATAAAAACA TGCCCCGGTG ATGGAATTGG TATACATGCT TGCCTTAGAA GCAAGATTCT
    18601 GAGAGTTCGA GTCTCTCCTG GGGCACCAAC ATCAACACCC GCGGAACTAA CCCAATTGGT
    18661 AGAGGTAGAG GATTTAAAAT CCCCCCAGTC TGGGTTCGAA TCCCAGGTTC CGTACCATAC
    18721 CCCCGTGGGC AAATTGGCAA AGCCGTCTCT CTCAAAAGGA GAAGCACTGA GAGTTCGAAT
    18781 CTCTCCGGGG GTACCAATTT ATACAAGCGT CAATGGAATC GTTGACACGC TGCGTGATAT
    18841 GTCATATAAT AACTATCTAG CAACCTTGAG GAACCGCCAT GGCTCGTATA ACCAGTGAAG
    18901 AAGCAAGCAA AGCAGTAGGC AGCAAATATG ACCTCATACT GATCGCCAGC CGCAGAGTCC
    18961 GAGAACTACG CAACGGACAC GCACCCCTGA TCACTGATCC GCACCGCAGC GAGATCGTCA
    19021 CCGCATTGCG AGAGATTGAG CAAGGCCAAG TGGGCCGCGA GTATCTGCTG AAAAATCCCA
    19081 ATATCGAACG TGAACACAAA AGGAAACCAC GATAATGCTG ACACCCAACG CAAACTATAA
    19141 AATGAGCCGG GCTACCAAGA CCATGTTGGC ACGCAATTGG TCAAACAAAA ACATCGGTGC
    19201 GATCCGCCGG GCCGCTGTCC AGGGTGAATT GTATGGCCGC CAGGTGATCA AAGGCCGCAA
    19261 AGATCGCACA GGCGATGTTT AAATAAGCAG ATGTTAAAAA AAAATGTTTA CCTAATATAT
    19321 CCTGCTGGGT ATAGTGGAAG TTATTTAAAA TGGGCACTAG AAATCTCAGA CAGAGATATA
    19381 CGTCCGACAA TGCCATTGGA TCCGTTAAAT CGCAGCAACA ATAACCAATT TGGCGGAGTC
    19441 GGAACGGCCC ATTGTTTTAC CAAGATTCCC ACACACCAGG GATTCAGATC TCATTTTAAT
    19501 TGGATGATTT ATAATCGCCC CTCTGCGCCA AACATCTATC TGATAAATCC GGGGCGAGGG
    19561 AGGAAGTCAG ACCAAACTGG GACATACCAT TGTAATATAG CGGATCTTCT TTTGCAAGAT
    19621 CCCACGGGTA TCATCATTAA CATCCACGAC AACAATGATA GAAGCATAGC GTCCTATGGC
    19681 CGCATCAATT GCGTAACTAA ATGGCCTACA TTTATAAGTT CTACCGAATA CATGACCGCG
    19741 GCCGACAAGA CTACATCTGT TTTTCATGAG GAATTTAATC CGTTTGACTG TCAACACGAC
    19801 ATCAAGTTTA GGAATCTGAT AGCCAGGAGA GATTACCTGG GATCCAATGG TATTTTAAAT
    19861 CAAGCCCTGG TAAGAGAGTC GATTGACCAA TGGTTGCGAT GGTACACCGC AAGAAATCTA
    19921 TATCAATCGC ACGAAGTCAA TGAACGCACT TATCCTACTT CTATAGACTA TAGCAGGCTA
    19981 TTTGAAATAT CTTGTCTTGA CATCGCCACC GGAAAATTTC CGGAATTATT GCAGGACATA
    20041 TTAGATCAAT CGGGGATTAG CGATCATCAC GATCGTGGTG ATTACGTGAG AGAATTCCAC
    20101 GAGAATTATA TTCGGGCACA GCCCAATTTA CAATGGTTTA CTAGCCTGGA ATATTGGAGG
    20161 TCTACGGGCA AGTTAGATGG CTATTTGCAA AGCCATAGCA TCATTGAGGC TGAGTTGATA
    20221 AGAGAAATGT TCTGGAATTT AAACATCCGA GAAATAGACA TAAAAAGAAA CGATGTCTGG
    20281 CGGGGGTTTT ATTGTAACAT CAAAGACCCA AGTTGGCCAG ATTGCGAATA TGAGCACGAC
    20341 TTTTATAGAC TGTCACCGGG CATACAAGAA GAAATATTAC AAGAATTTAA ATATACCCCA
    20401 GATATACCCT GGGCCAATGT TTCCCTGCTG GACTCCCCTT GGGAAAATAT GTCACTAAGT
    20461 GCCATCAATG ATTTATACCA ATCAATAAAA TATCCAAGTA TTGGATAAGT TTGGATAAAT
    20521 ATTATTACCG AATTTCGAGG AAAAATAATA TGAAAACCAT CATCTGGCTA ATCGCCCATG
    20581 AACCACAACA TCTGTTCCTG CGCACAGCAG CAGCATTTTC AGAACGAGTG CGTGCGCTGA
    20641 CCCATGGCGA AATCAACATC GAAGCCATGA CAGTGGCTGA GTATAAAGAA AAATATGACT
    20701 CGGAATTCGA CGAGCAAGGG GGATTATTCG GCTATTTGCA AAAAAATAAG ATACAAATGA
    20761 GCCAGACACA AGTGCATCGT TTTAGCATGT GGGATCTAAA TTACCGTGTG TTCGATCTCC
    20821 CATTTTTGTT CCGAGATCAC GACCATGCTA CTAAAGTGCT AGAAGGCCCC ATTGGACAAA
    20881 TCATGGGAGA ACGCCTGGGC AGAATCAGCG GCATGCGCGG GCTGGCATTT ACCTACAGTG
    20941 GTGGATTCCG TGTGGTGGGA TCCAATGAGC CAATAACTGG AATTAATGAC CTTAAAAACA
    21001 AACGTGTCCG CGTAAACATG AATCCCGTCA ATGCTGATTT CATGTCCAGT GCAGGTGCGA
    21061 TCCCTAACCC TATGTCTAAT TATGGGTATG ACGAGATCGA AGAAGGTACA TTGGATTTGG
    21121 CAGAAACCAC GTACATCAGA TTCCTAGGCA AACATGTTCT CAAAACCAAT CATAATATGT
    21181 TCTTAACGAC TATCGTTGTT AATGATGCAT TCTGGAACGA ACTCGGTGAA AAATATCAGG
    21241 CAGCATTCAA ACAAGCAGCA CTAGAGTCTG CGCGATTAGA GCGCCAATGG TCTATAGAAG
    21301 ATGCCGAAGA GTTTGAGCGT AATTGCGTGA AAAACGGAGT AACGATTTAT TCGATTAGTG
    21361 ACGAAGATCG TGAATATCTG CGCGAACTAT CACAGCAGGT GTACGATAAG TGGGAGCCGC
    21421 AATTCCTCCC GGGCCTGATA AAAGAAATCC AAACCCTACA GTAATCCAGC ATCCAGCCAT
    21481 AAATGTCGAC TAATCTCGAG ATCGTTAATT TCAAGATCGG GCTCAGAGCG GAGTTTGATG
    21541 ATATACCCCC GAGATACCAG GTAGTAATAG ATGATCAAAT CATTTCTGAT TCCGTTGGTA
    21601 CTCTCAACAT TGGATATACA GAATTCTCTC ACGAATTAAA ACCTGGCAGT CATGATCTAA
    21661 AAATAAGATT CAATGAAGTT GATCAACAAC GGAGTTGTTT GTTTATAGAA CATGTAGAAA
    21721 TCAATGGACA CAGTTTTCGC GATTACAAAT ACTGGCTGTT AAGCCATTTT GAGTTAGATC
    21781 ACCCTCGCCT GGTTGACGGA GTCGTAACCG ATCGATTAAC CAATTATGTG CATCTGGGAT
    21841 GGAACGGTAC CTGGGTCATG CCATTTGAAA CGCCTTTGAT CTATTGGTTA TTAAGAGTAA
    21901 TTTAATCATT GACATCTATG CCAATGTCCT TTATAATAAA AATCATCCAT GCATGAGCCG
    21961 GTGGGCTAAA GAAAGCCTCG CCAGCATGAC CCCAACTGTG AGGGGAGTAG GAACACCCTG
    22021 GTCCGCTGTA GCCACAATCC GGCGGTGCTC CGTGGCCCGG AGCTGAACAT GATTCAGGGG
    22081 ATCTGGGCGC CGTCTGGAAA ACGGCCTGGG CAGACTCGTC TGTGTCTGGA TCTTAAACAC
    22141 AACACAGTCG GCTCATGCAT GGGTCAACGG CAATGCTTTA TGAATAGTCG GGCTATCCGT
    22201 CAAGGTAAAG AGCTCGGGCC ACTTGCCGCC ATGCTTTTTC AAGACATGGA CCGTCAGCGA
    22261 TACAAGGATT ACGAACCCGA GTTCCTCGCT GCCATGTTTT TTCCCATCTG TCATATATAC
    22321 GCATATTACC ATGCTGAAGA TAATCACCGA CATCACTGAC CCGTTGCTGA CCCTGGTCAA
    22381 GGACGATCCT GTTCGCCCGG AAATCCCCGT GGAATTCCGG GTCACCGAAC ATCGTTTCGT
    22441 GGCAGCATTA ATCGATGATG TTACCCAGGC CATGGTCTGC GTAGGGTTAA AAAATAGCGT
    22501 GCCCGCATCA GTGGATGAAT TGAGCGGTGA TTGTGATCAG CCCACGGTGG CAGTGTTTTA
    22561 TACCATATGG TCGTACGTTT CGGGGTCAGC AGCTGATCTG ATATTCAGCA CCGTGGAGGC
    22621 CATAAGAGAG CAATGGCCCA CCGTGACCAG ATTCGTCACT CTGAGTCCCA AGACCGAAAT
    22681 GGCACACCGG TTCCACACCC GTAATGGTGC CAGTGTTTTC CGGGAAAATG CCGACACCAT
    22741 CAATTACGAA TATATCCTGT GACAGGGATC AATCGGTCAC TATTTTGGAG GTAACATGAG
    22801 TAAATTCACA GACAGCATCC GAGCAGCATT GGCCAAGAAA CAAGCCGCAC AACATCCTGA
    22861 TGCCAAAACC GCAGAAACCG GCACTCCGGG TGTCGCGACC AAACCTGCCA AAGTCATAGC
    22921 CAACAAACCC CAGAAAAAAG TCACTGGCCG GGGACGTTGA CCAGAAACTC CCAGGGTGCT
    22981 ATAATAGCAG GATGGAAGAA TTCACTATAG ATCCTGCTTA TTTCACGGAA GTCACCGACC
    23041 ACCGAGAATG GGGCGCATAT GATCACATAC CCGCTAGTGA ACTCTCTGCA GAACAGTTCA
    23101 TGAAGATACT CAAGGGTCTA GATCGATGCT CGAGTATCGC CAGCCGGGAC CATCCCGAGT
    23161 TTGCGGCCTT GCGTGATCGA CTAGAAGCAA GGGGGTTTAT CGAGACCCAG CGACAGTGGT
    23221 GGAACGGTGA CCGTGTGCTG CGCCCATTCC GGCTCAATGG TGCAGATTTT GAGCCTGGTG
    23281 AACAATTCCC TTGCGGCCTT GCCATGCGGA TTCATTTAAA ATTTAAATTG GAAGATCAAC
    23341 AGAAAGGAGG GTATGATGCC TAGTGTATGG TTAGTGTCGG ACACCCATTT CGGACACGCC
    23401 GGCGTATGCC GCTTCACTCG TGATGACGGC TCAAAACTGC GGCCCTGGGA CGACTCCGCG
    23461 GAGATGGATG AGTTCATGGT CCAGGCCTGG AACGATCGTG TGCGTCCCAC GGACAAAGTA
    23521 TATCACTTGG GCGATGTCGT AATCAATCGC AAGTCATTGA GCATCATGCG CAGATTGAAC
    23581 GGGGACAAGG TCCTGATCCG CGGTAACCAC GACATCTTCA AGGACGAGGA CTACAGGCAA
    23641 TACTTCCGCG AACTGCGTGC TTATCATGTC ATGAACGGCA TGGTCCTGAG CCATATCCCG
    23701 GTGCACGAAG CCAGCCTAGG CCGGTTTGGT GTCAACATCC ACGGACACTT GCACTACCAA
    23761 CGGGTAAAGC GAGCCCGTGG TGTGGATGCC AAGACTGGAG CAGTGTTATA CGGTACGGAG
    23821 ATCGACCCCA GGTACCACTG TGTTTGTGTT GAGCAAACAG ACTTTGCCCC CATCCTTTTT
    23881 GAAGATGTGA TCAAACGGAT CGAAGCCGAG GGTGGCCAGG TAGGCTTCCG TAACGGCAAC
    23941 GGGCCCCAGG TTGATTGATA AGTAGTTTTG CTGTGCAGGA GTATGCACCC CGGGGCGCTC
    24001 CAAGATCTCC GGGCAATGTT GATGAGGTGA GAGGCCTCAG GAGACGCGAG CTCCGTACAT
    24061 GTCCTGGCAG CCTCGTGGAA TTATTGCTGT ATGAAGTGAT TTGAAAACGG CGCAAGACGG
    24121 GGGTGCAAAT CCCCCCAGCT CCACCAACAG GAGATTTATC ATGGAAAAGT ACACCGAACG
    24181 AGATTGGCAG AGATTAGTCG GATGGGGCAT GTGCCCAAAA GAACTGTTGA TCGAGTCTCC
    24241 TGTTGATGGG GCTGAACCAG GATCGATTGC GCAACGAGTA GATGAACCGA CAGCACGAGA
    24301 GTCGACTGAC GTAATCAGCG AAAACACTTA GACGCAAACG CATCTAACGA CGAGGTTTTT
    24361 GCTTTAGCAG CATGATCTCC GGGGCATCTA TGCCTTGTTA CCAAAAATAG TAATACCCGC
    24421 TTCGGCGGGT ATTTTTTTTG ACAATAGAAA TTAAAACATA AATAAATCTA GCAGCGCTGG
    24481 CATCACGCCG ACGTCGGACC AACTCGACGC TTGACATTGC GATGTCTTTA CTGTATTGTT
    24541 AATACAGAAC GCCGTCCGTA GTGTTCATTG AACACAAGCC AAAAAAATTA CCTCAGAGAT
    24601 ATCAATTTTG CTTACATTGA TAAAGTTGCC GTTGCCTCCG GTGCCAGATA ATCTAATCGA
    24661 TGTCGATCTA AGATTAGATA ATATGTTCTG GGGAGGTCAG CAAAGAAAAT TACAAAAAAA
    24721 TAATACCATC ATCGATGGTA GCAACAATAG CAGGCATCAT TTAAAAAACA ATCTCAAATT
    24781 TTGGGTCCAG ACACATATAA TAAAAGATTG GCATAGCATT GGGTACTGCC GAGATTCTGG
    24841 ACCATGCAAT GGACCACACC TTGACAGATC ATGCAGATTT AAACTAATCT ATATGATAGG
    24901 TCTCATGCGA GATCCACTAA GTGATTTATT AATCTTAAAG GACAAAGGCA ATGATATTTA
    24961 AAAAATTTAT GGCGTTAATG GTATCTTTTT TTATGACGGT GCCAGCGATA TCAAAAGATA
    25021 CTCTGGAAAT AATTGCACCT TTCCCACCGG GCGGATCCAA CGACCTTTTC GCACGATATA
    25081 TTTCTGATGC ATTAAATAAA AATGGATTTA GTTCATTGGT CATCAATCGA CCCGGTGCCG
    25141 ATGGATTGAT TGGCCTGAGT TCTGCTCGAA ATGCCAAGGA TAATAAAACC TTGGTAGTTG
    25201 CTAGTTCCGG AGCAGCTCTT TATGCTCCGC TTATGTCAAA ACACATAGAA ATAGATATTT
    25261 TAAATGAGTT CCGCCCAATC ACGATGTTAT TTAAAGACAG TATGTACATC GTTGTGCCAG
    25321 CACAAAGCAA ATATAACACT ATCAATGAGT TGGCGCAGGA CCTACAAAAA AATCCCAACA
    25381 GTATAACATA TGCCTCGGGA CATGCTGTTG GATTTTATGG GTGCAATTTA TTTTTGGATA
    25441 AAATCAAAGC CCAAGCCATA CACGTTCCTT ATCCGGGGGG CCCTGCCCAG GTCTTGAGTG
    25501 TAGCCGGGGG GCATACTGAT TTTTCTTGTG CTATGGGAGT TGATATACAT CCATTTATCC
    25561 AAAGTAATCG GATCAAACTA TTAGCCGTGG CTGGCACACA TCGAAATCGA AATTACCCAG
    25621 ATGTGCCGAC TCTGACAGAG AAAGGCATTT CAGTTATTTT AGAATCCTGG GGTGTGCTAC
    25681 TAGCCCACAA AAACGCGACC GATGGATTTA TTGATGAAGT AAATCGTATT ATCTCTGACA
    25741 CCATCCGCAA TGATAATACA TCTATACTGA TCAATGGGCG GACAGCGCCT TGGACTACCA
    25801 CGCCCGGCGA AGCCCATAAT TTTTTAAAAA AACAGTATGA AACGATGCGA CCAATGATTG
    25861 AAAAATATCA GTACAGAAAA TGATTGGGAA ATATGTTGTA AACAATGTCT TTTATGAGGA
    25921 CAAGATTTCT GCGATCCTTG ACGCATCTAA GACGGGCGCA GATATATCAT GGGCATGGAA
    25981 TTGTCCCGGA TACGACAATC TAGATTGGAC GGTAGATGAT AATTGGTCTT TAAGATCACA
    26041 ATATCGTGCC CGGGCCCAGC AATTAAGAGA CAGTTACAAC TGGTTGACTC TGAGTTACAG
    26101 CGGTGGTGCC GATAGTTGGA ACGTGTTAAA TTCCTTTTTA TCAAATAAAA TACACCTTGA
    26161 CGAAATCTTA TGCCGATGGC CAATCAGAGC CACGGAAGAA AAATACACGC CAAATAAACA
    26221 TAATCTGAGT TCGTTAAATC ATGTCAGTGA ATGGGATTTT TGTATCAAAC CAGATCTGGC
    26281 GTGGATAGCG TCTGCTCATC CCGAAATAAA GATTACTCTA CATGATTGGA GTAATGATCT
    26341 GATGAATACC TATGACGATA GTTATGTGCT CAGATCTCGT GGAGATCTAT TGCCCGGACA
    26401 TACTAATAGA TGGGATATCT TTACAGACAG TGAGAGGAGA CTATTAGACC TCGGTAAAAA
    26461 ATCCTGCCTA ATCGTAGGAT CTGAGAAACC ACAGATCGCT GCGAAAGGAT CTAAAATCTA
    26521 TTGTTATTTT TTAGATCATC TGGCAAACAC CCATACGCAC ACCAATGATG ATCTTGAAAG
    26581 AAAAACCGAA CCATTCTATT GGACGGACGA TATGCCCACT ATAACCAAAA CCCAGGCAAG
    26641 ACTGATTTTC AGGGCCTTGC AGGAAAATCC CGATATGGTA GAGTTAATTC AATGGGGTAG
    26701 TTCCTACTCA CCACAAAGAA AAGATATATG GAATCAATTT GTCAAAAAAA TCATCTACCC
    26761 AGAATATGAT CATACCAGAT TCCAATCGAA CAAATACACT GGAACCATTG AAGATTTTTT
    26821 AAATCCCGAG ACTGACAAAA TTGAAGACTT CGAGTGGGCA TGGCTAATGT CGGGAAAGAT
    26881 TAATAATAGA TTAAGCCAAA GTTGGCGCTT TCATACACAG TCATTGATAG ATTCAATTGG
    26941 CCCAAAGTAT CTATCATATC GAGATCAGAA AATCAACGGA CTTATGAACT TCGTTAGTGA
    27001 GTTTTATTTT GTTGGAGACA TAACTCAAAA ATAATGCCCA GAAAATACAG TAAAAATCGA
    27061 GTAATTTACC CAGTCGACCA ATAAATCCTT ATCTCTTATA ATTTAAGTTA CAAACTTAAA
    27121 AAGGAGCCAA CCATGGCAAC TATCTATGTG ACTTACACCG TTTATCGTCC CAACAGTGGC
    27181 GAAGTGATCA CTGAGGCCAC CCGCGAACCA ATCGAGGCCG GCGGTTCATA CCAAGCAGAA
    27241 CAAGTCTTGA AAGCAAGATA TTCTGGGCTA GAAGTAGTGA TCCGTAGCAC GTCTTAAACA
    27301 CAGCGATCTT AGGTGTTGTT TTTACGCAAC ACCCGAGATT GACCAATAAT CTCATTTTTG
    27361 CTATAATATG GGTATAGTAA CTAATCATAG GAGCCCTACT ATAAACGCAT TAAACGCCTA
    27421 TGTGGTACAC AAGAATCGCC TCCGCGCTAT CTTCAAAGAT CGTCCCTTGG ATCTCAACTC
    27481 CCCCCAAGAT CGCCAGAGCA TCGCCCGATC CATAGACGCC GAATTATCAC CTGAGAATCT
    27541 CACCTGCGAT GGTGCACTCA CTCGCGGACA AGTGCAGAGC CGTTATCGCC ATCTCACTGC
    27601 CGTGGCTCGC GATCTCCGAG AATTAGACCC CACCATCGAG TTCTATGAAT TTGATCCGGT
    27661 TGACCAATAA AGCACTATAT CATAAAATTG TTTCTGTAAT AACTACTAAC CAAGAGAAAG
    27721 AGCCCTATGT CTCATGAAAC CCGCACCGTG ACCGCGATTG GTGCCCGCAA GGCAGTAAAG
    27781 AAATGCTTCG CTAAAAAACG TCCCATGTTC CTGTGGGGTC CTCCTGGGAT TGGCAAGTCA
    27841 GAAGTGGTAG CCGACATCAC CCAAGAAATG GGTGGCTTCA TGATCGACCT TCGCCTGGGC
    27901 CAGATGGATC CCACTGACAT CCGTGGTATC CCGTTTTACA ACAAAGATCT CAACAAGATG
    27961 GACTGGGCGG CTCCCATCGA CCTGCCCGAT GAAGAACTGG CCAGCCAGTA CCCCGTGGTG
    28021 GTGCTGTTCA TGGACGAGAT GAACTCCGCG GCCCCGGCTG TGCAGGCAGC GGCCTATCAG
    28081 TTGGTGCTGA ACCGACGCAT TGGCAAGTAT CGACTTCCCG ACAATGTAGT GATGATCGCC
    28141 GCGGGTAACC GTGAAAGCGA TAAAGGTGTC ACTTATCGTA TGCCCACGCC GCTGGCCAAC
    28201 CGTTTCGTCC ACGTGGAGAT GCGTCCGGAC TTTACTACAT GGCAAGAGTG GGCTGTAAAA
    28261 AATCAGATCC ACAAGGATGT GGTAGGTTAT TTGAGTTTTG CTAAACAAGA CCTCTACGAC
    28321 TTTGATGCCA AGTCAAGTTC GCGAGCATTC GCTACACCGC GTTCATGGGT GTTCGTAAGT
    28381 GAATTGCTGG AAGATGAAGA CCTCGATGAC ACCAGTGCCA CTGACTTGAT CGCAGGTACT
    28441 GTGGGCGAAG GTCTCGCTGT GAAGTTCCAA GCACACCGCA AGATCGCGGG ACGACTGCCC
    28501 AAGCCCGAAG AAGTGCTGTC GGGCAAGGTA ACGGACCTGC AGGTCAAAGA AGTGAGTGCC
    28561 ATGTATTCGC TGGTGATTTC GCTGTGCTAC GAGCTCAAGA ATGGATTGGA AGAGAAAAGG
    28621 ATCTCCGACA AAGAGTTCCA TGCACAGGCC GATAACTTCT TCGCTTACAT GATGAAGAAC
    28681 TTTGAGACCG AGCTTGTTGT GATGGGTGCT CGTATCGCGC TCACAACTTA CAACCTTCCG
    28741 TTCCAGCCCA CCAAGCTCAA GAACTTTGAC GAGTTCCACC AGCGTTACGG CAAGTACATC
    28801 TTGCAAGCCA ACTCGTAATC AGCCAACAGG GCGGGATCCA TCGCGATGAG CAGACATAGG
    28861 GCTATGTCGG ATCCCGCCCT TCCCATCACC CGAGTCCGTA TCGAATTCCG CCCTTACAGC
    28921 CATCGAGAAG CGCAACAACT CCTACAACGA GTCTACCGTG ATTTTGGCAT GCCAGGACTA
    28981 GATAAAAACA GCCGCAGATG GGACTTCGAG ACCGCTCAAA CCGGCGACGA TGAAACCAAC
    29041 ATTTGGATCA TTGATTTCAT ATTCAAGGAT CCCTACGATG CCACTATGTT TGGTCTTAAA
    29101 TACTCAAGAT GAAATATGAA ATAATCCGAT TAGATGGTCG CTACACTTAC CGAGACTTGT
    29161 TTGAGTACTG CATCAAGTTC TCTAATCGCA TGGCCGTGGA TCAAGGTCCG TTGCAGTTCA
    29221 ATGATGCACT AAAATGGTTT TTTGATACCT ATGGCTGGAG TGCCGAGATC CGCGATTACA
    29281 GCAAGATGCA GAAGTGGACC GTGCAAACTA CACAATGGAT GGGCAATCTC CGCAAATTAC
    29341 AAGCATCGGG CATCTTGGAG GAACCCCCCG ATCATTGCAA TGCACACTGG TCATGGACCA
    29401 ATGGCTACGA TGACCTTCGC ATCTATGTAA AAAGCGGCGC AGAACTAGCG TTTTTCCAGC
    29461 TGAGATTTCC GGTTGACCAG AAATAACTCA TTTGCTATAA TATAGATATA ATTAAGGAGC
    29521 GATCAATGTC TACTGCTACT GCTACAGATA CACAAAACAA AGACGACGCC AAGCGATTTG
    29581 CCAATCTCAT CGGTCCCATG GACCCTAAAC TAGATCGCGA GGTGCGTGAG ATGTTGGTCA
    29641 CGGCTCGTGT GGGCATGTTG CTCCGGGCTA GTTTCTTTGG CAATCTTGCC ACCCGTCTCA
    29701 AACTCATCAA CGCCGACGAG TGGTGCGCCA CTGCAGCCAC AGATGGTCGT AACTTTTACT
    29761 ACAACACCCG ATTCATCAAG ATGCTGAAAC CCAAAGAGAT CGAGTTCCTG TTTGGTCACG
    29821 AGGTGCTCCA TTGTGTGTAT GATCACTTTG GGCGGCGCGG CGAGCGAGAT CCTAAACTGT
    29881 GGAACGTGGC CAATGACTAT GCTGTCAACG GCGACTTGAA AAAACACCGC GTGGGCGAGT
    29941 TTATCACTTC GGTTCCATGC TTGTATGATT CTAAGTTTGA TGGCAAGTCA TCTGAAGAGA
    30001 TTTACGATCA CTTGTACGAA AATGCCGAAA AGATCAGCAT CGACGATTTG ATCGATCGTT
    30061 TGCTTGACGA TCACATGGAT GGTGATGATG GTGATGGCAG TGAAGGCGAT CAGGAAGGCA
    30121 AGGGCAAAGG TCGCCCTCGA CTCAGCAAAG AAGAACGAGA GAAGATCAAG GACGAGATCA
    30181 AGGAAGCCAT GCTATCGGCT GCCCAGACCT GTGATGCCAG CAATCTGCCT GCAGGTGTCA
    30241 AGCGCATGAT CCAGAATCTA ACCGAGCCCA AGATGAACTG GCGCGAACTG CTCCGCATGC
    30301 AGTTAGAAAG CACCATCAAG TCAGACTACA CTTGGTTACG ATCGAGCCGT AAAGGGTGGC
    30361 ACGTGGATGC TGTGATGCCA GGCATGAAGA CCACTGACGC CATCGACATC GCTGTGGCCA
    30421 TTGACACGTC GGGGTCGATC TCAGACAAGC AAGCCCGAGA CTTCCTGACC GAGATCAAAG
    30481 GTATCATGGA AGCATTTGAT TCGTACAAAA TCCATGTGTT CACGTTTGAT ACCGAGTGCT
    30541 ACAATCCGCA AATCTACACC AGCGATAACT TGGAAGACAT CGGCGAGTAT GATATCAAAG
    30601 GCGGTGGTGG TACCAGTTTT GAAGCCATAT TTGACTTCAT GAAAGCCCAA GAGATCGAGC
    30661 CCAAGAAGCT GGTGGTATTC ACAGACGGCT ACCCGTTTGG ATCTTGGGGA GATGAGAACT
    30721 ACTGTGACAC GGTGTGGATC ATCCATGGCA ACAAAAACCC CGATCCTCCC TTTGGTACAT
    30781 GGGCTGAATA CACCGAACAC AACGACTGAT TTACCCAAAA CCACCAAAAA CCCCGGCAAA
    30841 TTAGTTTGTC GGGGTTTTTT TATGGCGTAA ATATCTACAT GGAAAATCAA ACTGTACAAC
    30901 AACTTACTAT CGCGGATCTT AACACCATCA AGAGCGTCGT CGAGACAGCC TGCACACGTG
    30961 GCGCATTCCG CGCCAACGAG ATGAAGGCAG TGGGCGAGAT CTATGATAAA CTCGCAGGGT
    31021 TTTTAGATCT AGTGGTAAAA CAAGCAGAAG CACAAGCACA ATCTAGTGCT ACTGCCGAAA
    31081 ACGGGGCGAC CCAGGAAGAA GGAGAATTTA AATGATTAAG CATATTGGTA AACAAGGCGA
    31141 CCGAAAGGTA GCCATCGTTT TCCGTGAAGT GCCAGGCGAA GAGCACATGG CCCTGGTTAT
    31201 CTATCCCGAC GTGTTACCCG TGCAGATGCA CGACAGCATC ATGCGTGTGA TCGAATCGCC
    31261 AGAAGGTCAA GCCGCAGAGA ATCTAGGCGA TGCCTTGTTC CGCAGCTTGT TTCCGGATGG
    31321 TCGTCCCATG CTACAGACTC TGCATTCCGA AGGAATGATC AAGAAAGTAC AGTCTAAACA
    31381 AGTCACGGTC ACGCCCACGG CCACCAGCCA TGTGAATCTC GAAGAGATGA ACAACATCAT
    31441 CCGCAAGATG AAACTGGGAG AAGATGCTAT CCGTGAGATG GCCGATCTCG ACAAGAACCG
    31501 TGGTATGACT GGTAAAGTGC GCCAGAAGGA CGACTTTGGT CGTGAAGTTG GCGGCCCAGC
    31561 AGGAGGACGA GGAGCACAAG TAGCAGGATC TGATGCGGCT CGTGCGTTAG ATGACGCATC
    31621 TATCGCCGGT GATTTACAAA AGCAAGCAGC AAGGATGGCA GCCGAAGCCA AGAGTCTATT
    31681 AGCCGAAAGC GATCGACTCA TGAAAGAAGC AGCATCTCTA AGCGGTGCTA AACCTGAAAC
    31741 CAAGGCCAAA TCTGGCCGGC CCAAGAAGGT TAAAGCCGCA GATGCTGCTT GATCATGATT
    31801 TCTTAAATCG ATGGGAGCAG ATAGTCAATG ATGTGGAAAA AGACCACTGC CCCATCACTT
    31861 GCGTGAAGAA GGTCGTGTTC AAGACCCGAG ATCGCAAGCA AAAATCCATC AACCTGCGGC
    31921 AGTTACGCAA ACAAGGGTTC GACGATGATA CCATCGAAGC CGCGGTCACT AACTTCATCA
    31981 ATGAAAATGA AGAACTCATC GCCAGCATGG AGTTAGTGCT GGATGTTGAG GCTGTGGCCG
    32041 GGCTGGTCCA ACCTGAGACC GATAGATTAT TGAAAGACAT GTGATGCAAG TAAGATTAGT
    32101 CAACTATAGC CAGCCCACGG ATGAATTCAG AGAACTGGGT ATCGATAATG CACAGGAACT
    32161 CATCGCGTTC TGTGCCCGTG TAAGCAATCC GGCTAATCAA CTCAACACAG AAACATCCGA
    32221 CAAACTCATA CGTTATCTGA TCAAACACCA GCATTGGAGT CCTCTCGAGA TGGTTTCTGC
    32281 TTGTTGCGAA ATCACTACCA CTAGGGATAT CGCACGCCAG ATATTGCGGC ATAGATCATT
    32341 CTCCTTCCAA GAGTTCAGTC AGCGTTATGC TGATCCTACC AAAGATCTCA ATTTTGTCAT
    32401 ACGCGAAGCA CGCCTGCAAG ATCACACCAA CAGACAAAAC TCTCGAGAGA TAGATCTTGA
    32461 GGATGATGCA CACCGGCAGA TAGCGTACCA GTGGGAAAAC ATCCAACGAG ATCTCATTGA
    32521 AAAAGCCCAG AACGCCTACA CCTGGGCCAT TGCCAAAGGC ATAGCCAAAG AGCAAGCACG
    32581 AGCAGTATTG CCCGAAGGCA TGATAGAAAG TCGACTATAT ATGAATGGAA CTCTGCGCAG
    32641 CTGGGTGCAT TTTATCGAAC TGAGATCTGG CAATGGCACC CAAAAAGAAC ATCGCGAAGT
    32701 CTCCAGAGCA TGCGCGGAAG TCATAGCCAA AATATTCCCG ATGAGTAATG AGTTCGTTGC
    32761 ATCCGACGAA TAGATCTGTT ATACTACCCT TATGCGGGTG ACTTTCCACG AATTTACCAT
    32821 GAGTGATGTC GACGACGTAG ATATCTATGT TGCTGAGCCT ATCTATAATT GGCAACAAAC
    32881 AGACAAGGGT CGGTGGGTTA TGGCCAATGC CACAGACATC AAATACTTCA CATCTGCTGA
    32941 TCCCGATACT TTTGGATACC GAGTGGTAAT ACGTGGAGAC CTAGAAGAAA AGTCGCTCAC
    33001 GGAGTATCTC TTACGATGGT AAAGACCATA CTGATAACCG GGGGACTGGG ACTCATAGGA
    33061 CACAATGTGG CCATGAAGCT CGAAGAGTTG GGACACAACA TCGTCATCGT GGACAATCGT
    33121 ACCAACTACG GTATGATACC CCAAGATGAA CTAGACTATC TCATTCAGGA GCGGCAACGC
    33181 AAGATCGCCA CCCGGCGTAT CTATCCCTAC GACATCGTCA ATCCCGTGGC CATGCGAGAT
    33241 ACCATCAAGA TGTATGATCC CGAGATCATC ATACACCTTG CCAGTTTTCC CCGACAGAAA
    33301 GTGGTCAACA AAGATCCGTG TTGGGGCAGC AGAATCATGA GCGAAGGATT GTTGAATCTC
    33361 CTGGAACGAT CGGTCAGCAG CAACGTGAAG AAATTTGTAT ACATCAGCTC TAGCATGGTC
    33421 TACGGTGACT TCGACGATCA GGTCACAGAA GATGCACCAT GTCATCCACA AGGACAATAC
    33481 GGCATCATGA AACTGGCCGG GGAATGGTTG GTCAAAGATT ATAGTCGCAA ATACGATATC
    33541 GATCACGTCA TCATACGTCC CAGTGCCGTG TATGGACCGT TGGATGTGGA AGATCGTGTG
    33601 ATATCTAAAT TCCTGCTCAC GGCCATGCGC GGTGGTGATA TCAAGGTCAA CGGTGCCAAC
    33661 GAGACTCTAG ACTTCACTTA TGTAGAAGAT GCAGCCGATG GCATCGTGTC TGCTGCACTG
    33721 AGAGACCAAG CCAACAACAA AACATACAAT ATCACCAAGA GCCACAGCAA AACTTTGCTC
    33781 GAGGCCGCTG AATTAGCGAT CAAGATCGTA GGTCGAGGAT CCATTGAAGT ACGTGGACGA
    33841 GACCTAGACT TTCCCAGTCG GGGTGCATTA AATATTGATG CGGCTCGACA AGATCTTGGA
    33901 TTTAACCCGC AGGTAGACAT AGAAGAAGGG TTCCAACGTT ACTATGCTTG GCTTAAAGAT
    33961 TCAGTTTACT GGTCTACAAA AACAGTATCA TAATCTCCGA GAAGAGATAC TGTCGGCCAC
    34021 CGACGAAGTA TTACGATCGG GACATCTCAT GAATGGAAAT TTCACCCACG AATTTGAGAA
    34081 TTGGCTGGCT GCTCGTAATC ATGTCAAGTA CGCAGTATGT GTCCACAGTG GCACACAGGC
    34141 TCTGGAGTGC CTGGCCGAAT ACTATGTTCA CAAATCTGCC ATCGACCATC CCACGGTCTT
    34201 GATACCTAGT TTTACCTACA GTGCCACGGC CAATGCGTTT ATACGTGCAG GATGGGATAT
    34261 ACATTTTATC GACACCGATG CCCATGGACT GTTTGATTCT CGGCGTGTGC CCGAAGGTCT
    34321 AGATTTTTCT GCTGTGATCC TTGTTGGACT GTATGGAGCA TCTATCACCC ACTTGGGAGA
    34381 CATACGCACC TGGCAAAAGT GGACGCTGGG AGATAAAATA ATCATCGAAG ACGCTGCACA
    34441 GCATTGGTTG GCCAGCGACG GAGTGCGAAT AGGAAATGCC GCAGCCATTA GTTTTGACCC
    34501 TATGAAAAAT CTGCCCTGTT ATGGCAATGG CGGTGCCATC GTCACCAACG ACAGCAATTT
    34561 ATTCCATTTT GCAAGATCAT GGAGGGACAA CGGGAAAAGC GATCACCAAG ACGCAGGAAC
    34621 CAATTCTCGC ATGAGCGAAC TAGATTGTGC GCACATGATG GTTAAAACAA GACACATCGA
    34681 TCAATGGCAG AATCGGCGTG CTAAAATTTC TCAATATTGG AGAGATAGAT TCCGAGGCAG
    34741 TGCGATGCGC TGCCTGACAG ATCAAGACAA CTATCACGAC CACTGCCATC ATAAATTTGT
    34801 GATAGATCTC GATAACCGAG ATCATTTACA ACAAGATTTA ATACGCCGTA ATATCGAAAC
    34861 CCGAGTACAT TATGCACAAC CGTTGCATGA GATTGGCTTA TTCCGTCAGT TTTCCGGGCC
    34921 CGACATATTG TCAAATGCCA GTGCATTGGG ACGACGTGTG CTGAGCCTTC CTATCTATCC
    34981 AGAACTCACT GATTTACAGG TAGAATATCT GGCTGATCAG GTTTTAGATT CAGTCAGCAG
    35041 TCCGGGATGA AGCATCGTGG CATACGATGC TAACCACTGC CAGTCATAGC TTTTCTTGAG
    35101 AGCAGCAAAT CCCCCACCAA CTTCGTCATA GTATTTCATG GCGTCTTGGG CACCGATATG
    35161 GCTCCACCGG ACTAGATCAT CGTCATTGTT GGGTATGAGC CATTGGCGTA GACGATATTC
    35221 GTTTTCCACA TCAGGTAGAC TATGTCTCAA CTTCAGTGCT TCTCGGAATG CCGTGCGCCA
    35281 GCATGTCCAG GGATCGGTAT GATAATAGGC TACCCCACTG ATGACAGGGA CCACTTCATG
    35341 TGGTTGATCT AGCGTGAAGT CCAGACCTGC ACCTGGATTC TCTAGTACCA ATCGTTTGTT
    35401 GTAAGCGATC ACTGCCTGGT GCCCGTATAC CAGTTCGTTA ATGGGATTGA TGGCATGGAA
    35461 AATATAATGT TTGGCTTCCT GCATGCGATC TGGCTGCCAG GCCCAGTTAA AATCTTTGTT
    35521 GGTACGTAAT TTAGCAAACA CGGCGAAGAA CCAATCAGTC TGGCTCAATT CAGCCGCAGC
    35581 TTGATATGCG GCCACACGAC CAGATACACC GTCCAGTCGA TATAATACGT TCCTGGGATC
    35641 CTTTTCCCTC ATCAAGAGAT TCCAATTGTG GTCGGCAATG GATTCTCCAT TGCTGATGAA
    35701 TATTATATCC AATGGCTTCC CTGGCAATAG ATTCCCGGAT CGGTCGATCA CGGGATAATC
    35761 GTAAATCTGA CTTTTGACGA AGTTTTTTGT TTCCCTGGGT ATCAATATAC TTTCGGCCCC
    35821 AAGTCGCAGA GGGATCACAG ATTTGACTTC TTGGCGCCAG AAATTTACCG TGGGCACTGG
    35881 ATCCACTGCT CGATGCCGGG CGAATTGTAT CACTGGGTCC TGGAAATCCT GCGACCACAC
    35941 AGCCGGAACG ACACTATCAG TATCATAAAA AACTGTGGGC GGGGCCGGGC GGACGACAGG
    36001 GCGATCGTCA ACGAAGTGTA GAGTATCAAA CCATTCGAGC AATTTTAAGT CGTGGGATTT
    36061 CTCGAGGAAA CTAGGAACAT GTACATAGAA CGTATCACCA AATTTTTGTT CGTTGCTGGG
    36121 AAACACATGC AACATGTCCA GTTGCCATTC GCTTGGGTGC CAGGTAAAGT CAAACTCTGC
    36181 GTACTCACAT ACATCACTGG TGACCCAACA ATACTCCCAG TCAACTTTGG ACAGCACACG
    36241 TCTCAGCGTT CCCAAATAAT CCGAGATATA TCTGGTGTTG ACGTCTCCAT GATCCGGACT
    36301 GGCAGCCCGA TGCTTGATGT GTAGTCGTGG CACAGATCCT GCACGACGCA CAGGAGCGTG
    36361 ATCCCTGTTG ACATCCTGAT ATCCTGATCG TGGGATCAAC CAGGTACCAC TGTTCTCTTG
    36421 GTGCTGGCTG GGCCACACGT GTGCTTGCTG TGCCTGCCAT GGCGGCGGTT CCCAAAGAAA
    36481 ATCAAAACCG GTGTAATCCA CTAAGTAATT GACAATCCAA AAGTATCGCG TGCGGCTAAG
    36541 ACTTTGTGCG TGTGATATCG AATCCGCTGG CATTTCGTGC GGGAACAGAC CGGGCTTTTT
    36601 TCCTATATAA AAAATATCAA ACATGATCAG GATAGATGAG ATTTATCATA ACACGATATG
    36661 GTCCTACGTC CGTAAAAATA TTCCATCAAC GAGACTATTC TTCTGTGATC CTCCTGGTAC
    36721 TAGTTCTCCC GAGCACTTGT TTAACTTTGG GGACAGCGTC ACAGACTCTA ATTATATACT
    36781 ATTACACGAC CAAGAGCCAA TACATTTGGA CATACACCAA CCACTATTTG ATGACACTAT
    36841 TAGAAGAAAT AAAGATTTAA ACTTTGATGA CGGCCCCAAA CATCGTGCCG TCATAACCAG
    36901 CGAATGGAAC AGTGAATTCG CTGACCAAGT ATGTAGCCAA TATGATTGGA GGCATTATTA
    36961 TTATTTCTAT CACGGGTGGG CTGCTATAGA TTGGTATCGG GGGTACCATC GCACATGGCT
    37021 TATGCCCGCA GCAGAAGATC GAAGGATAGA AAAAAGTTTC ATTTCCCCTA ATAGAATCAT
    37081 TGGTGGACAG AGAGATCACC GTGTGCTTCT ACTATATCAT CTTTTCAGGG CAGGTATTAA
    37141 CAATGCTTGG ATATCCTGTC CGCAAACTTG CCCTTACGAA AACGTACCCA TCGAACAGAT
    37201 TGTTAAAAAA TTCCAAGATC GTTATCCCGA CATAACATCG GTGTTCCAAG CAGAATCGTT
    37261 GCCATTGCAA TTTCCAGGAG AACATGATCA TCCCATGCAC TCTTGCTGGT TGAGTCTGTT
    37321 CGACCAGTGC GCGGAAACCC TGGCCTACGT GGTCACGGAA ACCGTGTTCT TTGGACGTCG
    37381 CAATCATCTC ACAGAAAAAA CTTTTAAACC CATATGTCAA CAGATGCCAT TTGTCATGGC
    37441 CAGCACTGCT GGTAGTCTTG AATACCTGCG GCGCTATGGA TTCCGTACAT TTGGCGACAT
    37501 ATGGGACGAG AGTTACGATG AAGAGACCGA CGATTTTGTC AGGCTGGAAA AGATTGGATC
    37561 TTTACTCAAA GACCTAGATT CCATGACCTC TAAAGAACTC AATGAATTAT ATCAAGCCGC
    37621 GATGCCCGCT GTCAGACACA ATCATGAACA CTTCTATGGT GGAGGGTTTG AACAAATATT
    37681 GTGGGCAGAA TTGACCACTA TGTTAGACGC CATGAGACGG GATTTCAATG ATTGATTTTT
    37741 GCTACGATTC TCTTGGTGCC CATGGCATTG GATATCCAAA TTTAGCTCAA CCAGGTCTGG
    37801 GTCCCACTGA GTTTGACGAC ACATATCCCC GATCTATAGC CTTTCGTCCC AACATGTATT
    37861 TCTGGTTGGC AGACATACCA TGGCGTGTGC ATCTGGTTGA TGCTGCACCC AGGGGCAGTT
    37921 GGTATCCTGT GGCACTAGGG TGGCATGACT TTGATTGTGA CTATTTTTCT CTTATGTCCC
    37981 CTAGTGTGTT AAAACGTATT CGTGGTTGTG AAATACGTGT GCTATTTTAT TATCACGAAG
    38041 GAGATAATCC CGAACGCATA CAATATCGTT TAGACTCTCT CTGTGTCCAG CACGACCTAC
    38101 CACTGACATA TCTGTTTGTC AGCGCCAATA CTGCTGCGGA TCAATATCCT CGAACTTGCT
    38161 ATTTTCCCGA TCACGAATTA TTTTTTAAAT ATGTCAACCG GCGACAAGAC TTCCCAGCAA
    38221 TCACCGACCA TCAAAGATCA TATAAATTTA CGGCATTGAA TCGCACACAC AAATGGTGGC
    38281 GAGCCACTGT GATGACCGAC TTACATCGAC ATAGGTTACT AGAAAATAGC TTGTGGAGTT
    38341 ACAATACTGA CTGCACCATA GATGATCAGG AAGAGGACAA CCCCATTACC GTGCGATCTG
    38401 ATCCCGAATG GTATGCTGAC ATGCAGAAAT TTATCGCTCA AGGGCCATAT TTCTGTGACG
    38461 GGCCAGCCGA GGTTGAGCAT AATGATCATC GCCGAGTGAA CACTGATCTC TACACAGATT
    38521 CATACTGCCA TCTGGTCATT GAAACTCTAT TTGATGTGGA TCAAAGTGGT GGTGCGTTTC
    38581 TCACGGAAAA GACCTATAAG TGCATCAAAT TTGGCCAGCC TTTTGTTGTG ATCGGAGCAG
    38641 TAAACAGCCT CCAGGCCCTG CGCGATGCAG GATATCGTGT GTTTGATCAC GCCATAGACA
    38701 ACAGTTACGA CATCATCAAA GACAACACCC AACGTTGGTT GGCAGCGAGG GAGACAATAC
    38761 GTAAGATAGG TTCTCGAAAT ATGCACGAAT GGTATCTGTC TTGCTTAGAT GATCTGCGAC
    38821 ACAACCAAGA AGTATATCGG AGGAATATGC AGCCGTCGTT AATCGAGTTA GTAAAGAGAT
    38881 TGCGATCTTA ACTACAAACT CGCACGCCGT ATAATTGTTC AAACCTATCA GCATCCGTGC
    38941 GATCATTGAC CATGGGTTCA CCACGTATGT TCAAGCTGGT GTTTAGCAAT ATTGGACAAC
    39001 CTGTCAGTAG ATACCACTGC TCCAACAATT GTCTTATTCC CGATCCATCC CGCGGAACCG
    39061 TCTGTACTCG ACTGGTTCCA TCAACATGAC ATATAGCAGG GTAATGGGCG GGTTCACGAC
    39121 AAACCGCGAC TGACTGCATA TAACGGCAAT CATTCCAGCC AATGGGCATA AGAAAATAGT
    39181 CATGAACCAG TTCTTCCAGT ATCACTGGTG CAAATGGTCG GAATTTTTGT CTGCGCTTGA
    39241 TCTCATTCAC CCGATCTTTT ATTTGTAATC CACGAGGATC GGCCAGCAGG CTACGATTAC
    39301 CCAGCGCACG CGGTCCCCAT TCAGCACGGC CGCTGGCCAC ACCCACTATC TTGTTGGCGA
    39361 TGAGTTCGTC CAGCACGGGT CTGATGGGAT ACGGTCCCGG GATGTCGTGT CCAAGGAAGG
    39421 CATCTCTCCA GTTTAGTTTT TTACCTAATG CCAAGGCTGC CGCACCAAGG CTCGACCCAG
    39481 CATCTCCGGG ATTGGGCATG ATCCAGATGT GATCAAATAT CTGCCCCAGG CGTCGGTTGG
    39541 CCACACAGTT CAATGCCACG CCGCCCATGT AAACGAGATT CATGCTGCCT GTGAGTTTGC
    39601 GAGCACGGCG CACGACATTC ATGATCAAAG TCTCAGCGAC ACCCTGTGCT GCGGCGGCTA
    39661 AATTTTCATT GTCAATGCTT TGAGTCTCGT CGTCATCAAA CCCAATATGC AGATTTTTAT
    39721 AGAACCGGAT ATTTTCTTGA TCAGTGACTA CTCGATCCAT GAGATATGCT GCGCCAAAAT
    39781 CTGATCCATA GGCTGCCATG CCCATGGTGA TATATTCTTC TTCCATGGGA CGTAGCCCCA
    39841 CGGCTCGGGT TATTGCGCTG TAGAATAATC CAATACTGTG CGGATATCGT TGTACCCACA
    39901 ATTTTTTATA CTTGGCTTGG ACCACCACAG CAGCTTCGTC AAAAGACGAT GTTTGGAATC
    39961 CTGCAGCAGC ATGACAGAGA TGATGCGGAA AATTGACTTC CCGATGAGCC GGGTGCTGGT
    40021 ACCATGGTCC CAGATGCTTT TTCAATACAC CACTGATGGT CCAAGGGCCA TATTCTCTCT
    40081 GTCCGCTGTA CCATTGCTGT ATATTGTGCA TCCAGGGACG CTCGTAATAG GCCACGACAT
    40141 CGTAGTCCCA CTCACAGCAT TCTTCTAGGA GTGCCGGATG CAGCGCGGGA TCGTTCTTGA
    40201 TCTTGCTATA ACGCTCACTA TGCCCTGCAA ACATGATCTC GCCATCTTCC CTGACGACCG
    40261 AGACCGCAGC GTCATGGAAT CCGGCGCTGA CACCTAGTAT GTGCTTCATT TATAGATAAA
    40321 TGGATCGCGC TTGCGCAACT CTTTTAATTT TTTACGATAT CGTATTTCTA ATCGTATGCG
    40381 GCTGATGATG TTTTTTACCC ACTTCATTTT AATTTCCTTG TTGTATACGT GCTATCTGTT
    40441 GATTGGCATA GTCTGGATCT CGCCAATGAT ATTTATAGAT CGCTTGAGCA TCGCTGGTGC
    40501 GAATAGCATG GACATTTAGG TGTTTGGTCA ACTGTGACCA TATCTGCTGA TAATCATTGC
    40561 TGCCAAAACT ACGATCAAGA TACACTTGTC CTACCTGGGG ATGTCCAATG GTCAACGACT
    40621 TATCTTCGGG ATCAAACCCA TTAGCAATTA ACCATGCACG GAACTCAGTC AACTGTTTAC
    40681 GCTGCCATTC GCGCTCACTG GGGTCATTGG CCCACTCGAT GTCAAAATCT CCTGCTGCTT
    40741 CTGTCTGGCT GCGCATAGAT GTTGTAGTCA GTTCTCCCAC GCGACTGTCG CGGCCTTCGT
    40801 CACAAAAAAC CTCCCAGTGA TGCTTGCCCA CGGCCTTGTT TACTCCCACA TACACCCCGC
    40861 CTAGGCTCCG ATTGATAGTA TCGATGCCGA ATAATTCATA ATCCTGTTTA TCAAGGGAGA
    40921 ATCTAGGAGC ATTTAGCCAA CACATCAGTT GACTAGGACG CTGCCATTCT GGTGCCTGTA
    40981 TCTGTTTGCG ATAACTCAGC GCCCAGGATT CAAACTCATG GCATAAGAGA TTTAATTGCC
    41041 GTATATGCCA ACGCACAGTG GAATCTGCCC GATCGAAATA CTCGCTCATA TGCCCGCTGA
    41101 CACCTTGCAG ATCTTCGAAA TATCTGTGTA GATTATTGAG TCGATTGTGA TTTAATTTCC
    41161 TTGACTCATC TTCTATGCAA TTTGCCATAG AAAAATGATC ATTGATCGTG TAGCCTAAGT
    41221 CAGCATCGTT GATCGCCCGA ATACTATTGT TGACACTGTC TAATATCATC GTGCCGTTTC
    41281 GTTCACCATC GGCAAATCCC ATAAAGCAAT AATTCTTTTC TAGATGGTAA TCGTTGGCGA
    41341 TCAGATGATT CAATGCTGCC AACCATTTAC GACTCAGATT GTTATCCCAA ACATCAATAT
    41401 AAATCGTGAT GAGGTCTTCC GGCTGGCCTA GATCTATTTC TATGCGATCA ATGTATTCCA
    41461 TTCCACCACC TGTAGATTTC TGCGTCTTGC GACAATATGT CTGACATGGT ATATGTATCT
    41521 TGGCGTATAC GTTCTAATTT CAATATACGG GCTTTGCCTT TAGCTAGTCC CGCTGCCCAT
    41581 TGATCGGGCC ATTGTTCCTG GAATGTAGGT CTTTGTTTTA ACTGTAATAA AACGTCTTTA
    41641 AGAGCGCCCT CGGGCAAGTC TGTCACTAGA TCGTTGACTT TCTTATCTAA TAAATCTCTA
    41701 GGCAATGCTA GAGGACTCAT GATGATATCA GGAGAGAAAC TAAACACCAC CTTGGCTAAT
    41761 ATATCTACAC CAAGATTCTT GGCTAGATTT TGTATGTCGA TGACTTCAAA CAACCCCGGT
    41821 AATGTCAATG TAAAATCTAT GCGCATCTGC CGAGGATGCC GCTGGATCTC TAGGCCTCGT
    41881 TGGAAGTTTT CAATCCATTC CGAATATCGG AGACCTGTGC GGATATATTC TCCAGTTCGT
    41941 CCAGTTCCGT CAAGACTAGC GCAGATTTGC CAATCTCGGA TATTACGCAG GATATCCCCA
    42001 TAAAGATCCA TAGACCGATA ACGAACACGA CTAAGATTAG TATTATAGCG AGCATATACA
    42061 CGTGGACCAT CTCCCAATTC AATTATGCGT TTCATATACC GCCAATGTTG TTCATACATC
    42121 AGCGGTTCTC CGCCCACCCA ATAAATCTCT TCCACGCGGT GCTGCTCAAC TGCCTCGGCA
    42181 AACTCAGATT CAATCTGGGT GTCTTGGAAC TTACTTATCT CTTCTCTTAC TTCAGTATGC
    42241 ATCCAATTAT TTTTAGGATC GGCCCAGTTG ATCATATCGT GTTGTCGTTG TTCACTTTCC
    42301 CAGGCGCTAC TTAACATGTC GCCACACATG CGACATTTAA AGTTGCAGAG ATTGCTGAAT
    42361 CTATAGTCCC AACTTATAGG TTTAGATGTT GTATGACCAT CGGGCAATGT GTTGGCCATC
    42421 AATGTTTCAT ACTTGTCATT GAATAAGTGC CAGAAGTAAT CTCTGTAAAC ACTGGTGTTG
    42481 AGCAGTTTGT CATTGCAGAC TTCACACTCG GGCAAAGTTT CTCCGGCCAT CATCCTGCGA
    42541 CGCACCGACT TCATGTGTTC GGAATTCCAG TGCTCTTCCA AGGTGATTGG AATATATTTG
    42601 CCTGTGCCCG ACTTGGTATC TATATATTGC TCAAAATTTT GCGCAGGCTC ACGGCTAGCG
    42661 CAACACATAC GACGCTCAGT TTGCGGGCTC AGGTATGTAT GCGTCCAGGG CGCCAGGCAA
    42721 AGTGAGTTGG GCTTATCGAG CATAACCTAT CAACTCAGCA AATTCTGGTT CGATTGTGCT
    42781 TAGATCTTGC TCGCGACGCC GATCTATTTG TTGTATCTTC TGACGCAGCG CTTGACCATC
    42841 GTTGCCTGTG CGATTTGTCA TAAATTGTAT GATTTTGTCA ATCTCACCCC GATGTCTGAC
    42901 AGAGAATACT CGACTGTTTA ATCTCTCAAC TATTTTTTGT TTAGCATCGT CGGGCAAATT
    42961 GGCGATACAA AACTCCGGGC TATCATGTAG CATGTTCCAA TAAACAAAAT CAAAACTCTG
    43021 TTGATCGATC CAGGATGCTA GTTCATCTAG ATACAGGATG TTGAGAACGT TGACCGTGCT
    43081 ACAGACTTGT AGACTAATAT TTTTATTGCG AGCACGCATC TCCCGAAACA TTTCAATGTG
    43141 TCCGTTAACA TCTAACCATG AAGCACCACT ACGCTGATAT TCAAATCTAG GGCCTACGTC
    43201 ATCGATGCTG AATGCTATCT CTACATGCTT GAAATGGCGC CATATATCTT CGGCATTATG
    43261 CGGATATATA GTTCCATTGG TATTGTAATG TATTTCTATG TTGGCAGCAT GTCCGCGAAG
    43321 CACAAGAGTT TCTAAAAGAT CAAAATGCTC TTGTATCATA AACGGTTCGC CGCCAGTGAA
    43381 CTCTATATAT CGTATGTCGC TCATGCTAGA TTCTAACTCA CTCCAAAACT CTTTATTTTC
    43441 TCTGGGCCAG CGACCCAACT TCATCATGAT ATAATGGAAA CTTTCCTTGC GCTCCATTAT
    43501 ATTGTCATCG TGCGTGATCT CTTCAGCGGC ATAACTCGAA CTGGACCAAG ATCCGCAGAT
    43561 TCGGCATTTG AGATTGCAAA TGTTGCCCAG TTTTAGATCC AAGAACATCA AAGGTTTGGC
    43621 GTCAGTGGTC CATTTGCTGT CGTTGAGCAT GCCTTTAAGA CGATCAAGTG TGTGCATGCG
    43681 TTTGCTGGTG CGACCGGCAT CTTCCTCGGT CCAGCAGCGG CGGCATGTCT TGGGCTGTTT
    43741 GCCATCCAAG AACTGCTGAC GCAATTTTTT CATGTGCGCA GTATCACGTA TCTCAGCGAA
    43801 TGGTATGCGA CCTAATACTA CTTTGGTACC TTGATCGTCT ACGACCTCAT CATCGGCTAG
    43861 GCAACACGGC CGCACCGTGC CAATGGGACT GGCCTCTATG CTGACCCAAG GCAATACGCA
    43921 GAATTTATCG TGGGGGATGA TCATAATACA ATGCTTCTAG TTCTGGTATG GATCGTAGCA
    43981 AGGACTCTCC ACGAATGGCA TCTAACTGTG TGGTTTTGTC TTGGAATGTT TTTAACAGAT
    44041 GCGAGTTGTC CGTGGCCATC ATGAACTTGA TAGCGGATTC AAATCCCACG GTAGCACGTT
    44101 GTAATGGATC TTGCTCACGC AACCATTCAA TATGCTCTTC AAACTTGATG CGGAGGCGTT
    44161 GTTTGTATTT CACGGGAGCG ATGTCTATAC GATAGTATGC GGGATCCTGC AGTATGTTGA
    44221 CATTGAGGTC CCGGGCTCTG ATCAATCCTT GACTGACCCA ATCCCTGTGG AAATCTGGCA
    44281 GATGCCAAGC GTTCATGATG CTGAGTGTGG GAGAAATGTA AAAGTCTACA TTGGGGCAGG
    44341 TGACCATCAT GCGTCGACGA TTCTCTTCAA CAGTAAACCA ATCCGTGCCA CGGCGTATGT
    44401 ATTCAGCACG CGGACCCATG GCATCAAGGC TCGCACCCAC ACTCACTGAT TTGAACTTCT
    44461 TCCAGTAGTC AAACACATAG CGATTTTTCA AGCGTACCTG GGTGAAATTA GTGTTATAGA
    44521 TCAGACGAAC ATCAAATCGC TCGCGGCGCT CTAGTTCTTC TAAGATTCGA TAATGTTCAT
    44581 CCATCATCAG AGGTTCACCA CCAGCGAAAT AGATCTGCTC AACATAGTCG ATGTGTGGTA
    44641 GAAGTTGATT CCACATGTCA TGTGGATCGC GTCCTGCGAT GTTCAATGGT CGATTCTTTT
    44701 TAGCCCAATC TTCTCCGGCC AATCTGACCT GATCTTGGTA CCAACTGCTG CTGAAAATAT
    44761 GCCCGCAACT ACGGCAACTT AGGTTGCAAA GATTACTGAA ACGTATGTCC CAATAAGTCA
    44821 TAGCGAAGGA ATCAATGGAT CCATCGGAGT TGGTAGCATA AATTTCTCGT ATATGATGCC
    44881 CATGATGTTT GTTTGCGCTT TTGCGTCCGC TGAAGAATCC CGACTCCTCT TGTTCGTAAC
    44941 AACGAGTGCA GGTAGGATTA GGCGTTTCAC TCAGCATGTC GAGCCTTAAC TGCCTTTGCG
    45001 CAGGACTATT GGCCAACTCT TTCAGTGTGT TATTACGACA GTTACCGATG GGATATTTCA
    45061 TCTCTGCATG GCAACAAGGG TATGCTTCAC CGGTAGGGTA GGCATGCAAG TGTATCCAGG
    45121 GATAGATACA GAATGTCCGG GACTCCTTCA GCAAGAACTC CTCACGCTCA GTGAGTTTTG
    45181 TAGGCTGGAC GAGATCGGCG CTGTTATACT GGTATTGAGT CATACCACTC TACCATGTTG
    45241 GGGAATGTCT GCGGGAAGTC TTTGCCTCGT CGCTGGTCAT ACTGTTGATA AAACTGCCGG
    45301 AAGTCATTGC GTAACTTGGG CAATTCAAAG GCTTCACTGT GCGGAGTCTT GACCACGTCA
    45361 AGATAATCAA TGAGCCGTTG CATGTGATTG ATCTCATGCT CTTGTAAGTA ATTGGCGCCG
    45421 GTATGCCGTA ACATCCATGT GATGAGTCTC TGTCGATAGT GCTCGCGCAG ATCATCGGGC
    45481 AAGATCAAAG GGCTTTGGAA ACTAGGGAAA CGCAGGATGT TTAGAGTAAA ACTCACACGC
    45541 TCACGTCCGT GGTAGCGTTT CAGTCCGCAG AGCCAATCTA GATATTCCGG CAGGCTGTCC
    45601 AGGCACAGGG CATTGATGGT GCACATGCTG TGTACCGCAC GGATGTGATC GTGCTCCAGC
    45661 AATTCCATGA CATTGTGCGT CCAGAGATCA TAATCTAGCC CATCTCGTAT GTATTCAGCC
    45721 TGCATACAGG TGCTTTCGTT GCTGGTATAA ATGTCCAGAT TCTCTATGTC TCGCGTGCGC
    45781 TCGATGAAAT CAAATAATTT GTCTCGAGGC ATGCCGAGAT TGCTGTTGAT GGCCAAGCGT
    45841 GTGCGTGATC GCCCGCGATT GGTCTTGAAC CAATCTATGA GCTGCCAGGT GTAACCCGAC
    45901 ATCAAGGGCT CACCACCGGT GATGCGCAGT TCATCTAGGG TCCTGTGGAG GTCCGATTCC
    45961 CACCACTGGA AGAACGCTGC CACATACGGA TTATGCTCAC TGAAACTGTA TAACTGGCTA
    46021 GAGTCATGAG CATGAGTAAA GTGATTGCGA CCGTCACTGA TCAGTCCCGT ATACGGTCCG
    46081 TTTCGTCGGA TATCATTTGC CCACGTAGTG CTAAAAGCAG GATTACAATA AGAACATGCG
    46141 AACTGGCAAG TACGATCGAA ACTGATTTCC AGAGTACGGA GGTCAAAATC TTCGTGGGTT
    46201 TCACTGTCAG CGGCCTTTGT CAAATCTTCT ATCTTATATA TCTTCGACTT GTAGACTCGG
    46261 TCACTCACAG CGTCGCGTCT CATGTCTTCA ATCTTCCAGC AGTATTCACA GCCTGCTGGA
    46321 CGAGCACCTG CCTTCATCAT ATGACGATCC AACTTCTTTT GCACAGTATT GTGAAGACCT
    46381 TTGGGATTAT GTTCTAGACT TTCAAGATTG ATACGGTGTG CCGGTGGATG ATGGCAACTG
    46441 GTAGTCATGC CAGAACCCAA CCATATGGTA GCATTGTACC ATTTAGCACC ACAAAAGCTG
    46501 GCACTGATGG GATCCAGCAC TTGCTGGCGA TATTCTAAGT CATCCATTGG AAGAAACGCT
    46561 CCGGAAATTC TTGCCGCACT CGCTGTCTCA TGTGGGCGAG ATGTTGTTGG TTATATTTAC
    46621 AGATATCGCG ACAAGCTAAA ACAAATTGAT CCAGATCTTG CCGACAGAGA TCATGGATCA
    46681 CGTTGATAAT GCGATCCATG CGTTCTACAT TGTCGATTAT ACTATCAAAA CTCTCATCAA
    46741 TCAACCCATC AAAGGTCCGG AATCCCAGCG CCCGCATGTC CCGATAATAC CCGGCGTTGG
    46801 CCACTGCTAT CCAAGGATGG CCCATGGCTA TGGGTTTCCA GATCTTTTCC GTGCGGAAAC
    46861 TGTAAGGATA TTCAAACACC GTTTCAGTGA CCACGGAGAA ATAGGTATCG ATGTAGGCAT
    46921 CGGCGTTGAG ATAGATCTCT CCCCACTCGC CGCCAAACAG TTCGTATTTG GCATAAGCCT
    46981 GGGTTATGTT GGCATTGACG CTGTAACGAC CGGCTTCATA GCGTTGGGGC AACAATTGCA
    47041 CGGGCCTTGA TTCCAGCATG AGATCCCGAT CTGACTTCCA GATCTGGAAC GTGCGGCTGC
    47101 CACTGAGATT GGCATCCAAC CATGTCCACA GGCTCTGTGC CAGTAGGCCT GTTTGATCAA
    47161 ACTTTTCTAG CATGTACCGC CGATGGCTGC GACCGCGGCC ATTGAGAAAT AGGAATTTAT
    47221 AAGGTTTATT CTTCTTGGTA TAGATCTCTT GGCCACGTAC TATGGCCTGG AGATTTTCTT
    47281 CGTAGTCCAA GATCTTGGGC AGGAAATGAT CGAACAGGAG GTAGTCATAG CAAGGTTCCA
    47341 TGTCGCCACC ACCTATGATC TTCAATCGAC CTGCGCGAGC AAAATCATCT ATGCCCCACA
    47401 TCTGTAGATG GCGCATGAGA GTTTCGCTGC CTTCGTGGGG ATTTCCAAAA ACTATTTCCG
    47461 CAGTTCCAGC AGCAATGATA TCTTTTATGA GTTGTACATT GTCTCCTAAC TGCTTACGTC
    47521 CTACGATGTA AACAGAGCCG GGATCTATGG GTTCACCTGC AAAATCATAA AACTCTGCGG
    47581 TCATGTAGGG ACGAAGAAGA TCAATGATCT CACAGGTGCC GTCGATGTAG AGTTTACGAT
    47641 CGGTGAGCAT GCGCCCGGCA GTCCTCCCAA AACGCTTTCA TTTCTGGGAA TGAATATAAG
    47701 AAGTTTGTTC CGCGCCGACG ATCATGCTCT GAAAAAAATC TATAAAAGTC TTCACGGTCT
    47761 CGATCGATCT TTTCCTGCGG CAGTTTTTGT CCTTCTTTCA TCCATGCGAT GTCTCTGCGT
    47821 AGTCGCTGTA CTTCGTAATC CTTGAAACCT TGGAACGGGG CGTCTGCGGT CTCCATGTTG
    47881 AGTTCCATCC AGTCAGCAGT GCGCTCTAGT ATCTCGGCAT ACGCCGGAGG CAGGATCTGC
    47941 AGGCTCTGCC AGGCAGGCTG TCTCAGCACC GGCGTATCAA ACCATACACG CTGATAGGTA
    48001 TGACTGTGAG CACAACGCAG TTCCAGGATA AACTCCAAGA GTTTCTGTAG TCCCAACACC
    48061 GAGAGATTAT TCATGGTGAT GATAAAAGTG AGACTGTTGC GCCCAGGGAT CTCTTGTAAC
    48121 CATTGATAGC ATCTGCTGAG ACAAAGATGT GCGTCTAGCC CGTGCCTGAT ATATTCGGCG
    48181 TGTGCGATGT ATCCAGAATC AAGACTCACA TACTGCATGA AATGTTCGAT ATTGGTGGCG
    48241 CACAGTCGTT TGGTATAATC AAGGTACTTT TGCCAGAGTT TTTCATCTAT TGAAAAATTA
    48301 CTGGTGACGT TGAGATGCAA GTCGGGCTTG GGCAAGGCCA ACACATAATC AAACACTCGA
    48361 TATGTATTCT TGTCCATGAG TGGTTCGCCA CCAGTCATGC GGAAATGCCT TAACTTTGGG
    48421 TAGAGACTGG GCCACCAGGA CCAGAACGCT TCCAGGTAGG GGTTGTGTTC TCTAGCAGAA
    48481 ATAGGACGCC GAGATCCTGT GAAATGCTCA GGATCGTTAT GAGGAGTAGC AGTAGGATAG
    48541 GCCCCATGAC GCTGAACTTC ATCCATCCAC GATGACGAAA ACTGTGGGCT GCAATAACTA
    48601 CAACGGAGAT TACAAGCATT ATTAAAATTG ACTTCAACAT AACTGGGGAT AACATCGTCT
    48661 TCGTCTCCTC GAGAATTAGC GATCCGATCA AAAGCTATGG CAGCCCATGG TTCACCGGAT
    48721 CTATAGTGTC GATCTGACAA GTGCCCGAGA TCTTCCATGT TCCAGCAGTA ACTACATTCT
    48781 TCGGGGCGTT CCCCGGCCAA CATGCGCTGC CGCTGTTCTT TCTTCCAAGG GGTATTGTGC
    48841 AGGGCCCCTG GGTTGCGACC GATCTCCTCA ACGGGTATCT TGTGTAAAGG CGGATGATAA
    48901 CATGAGTTGT TCATGCCCGT AGCCAAATGC AGACTGACCT GTTTCCATTT GGCCAAGCAT
    48961 AGGCTAGGAC TCACCGAATC TAATTTTTCT TTGATAGATT CCGCGTCAGA AAGGAATTGG
    49021 CTTTTAACAT CAGACATAAT TGAAGATGTT TTTGAATTTT TTGGGGACAA GACTCATGAA
    49081 TACTTGCCAA TTGTGTTCCA ATACCGGAGT CATGTCCTGG TGCATCGATT GCAAATCGTT
    49141 CAAAGATAAT TTTTGTATTT CATCGATCAA ATCTAATATT TTTCTCACAC GATTATCGTG
    49201 TCCATATATG TCGTATTCTT CACTCCACCA TTCATCGAAA GTCTTGAACC CTAATTTTTT
    49261 CAGATTTGTA AGATAGTCTA CGGGACCGTG AATAACAAAA GGTGTTTTCA TTATCAACGG
    49321 CCTCCATATT TTTTCAGTAT GATAGAAACT GACACCACTG TAATAGGTCT CACAGACCAC
    49381 TTCCAGGAAG AATCTATGAT AGATCTTACA GATGTTTAAA TGCTCGGGAG AAAGTATGGG
    49441 ATAAGAATTC TGCTCGGCCA GATCCAACGG GCACTGTGCT AAAAACTCAG TGGCACGGGT
    49501 TAGATCTGCT GGCCCAGCGT TCCATCTCAG CATGTCATCC ATACCAATGT GGGCGTCATG
    49561 GAATTCATCT CTGGGCCTCC AATGATAAGT CATGGCTACG TTGTGTTTCT CTCTCAGCAC
    49621 CGATGCCAAC CAAAGTCTTA TCCAGTTACT GCGACCGATA AAGATACCAA AATGTTGGAA
    49681 ATCTTGATCG AATGATTTGA TAGTATGCGA TTGGACTGTG AGCGCAAATT TCTGCGTGGC
    49741 ATCGATGTAG AGCGGTGGTG CTATCTCTAT GCGATATTCT AGATGATGTT CAACTTGATT
    49801 GCAGGTCAGG ATCGTGATCT TCTCTCGAGG ATAATTGAAT CTCTCGCAGA TATCATCCAG
    49861 TATGCGATAC AAGCCCAAAG ATTCTGCACA AGGTCCCTCG GCATCGAGAC TGATCTTTAC
    49921 TGGATTGCCC TGTGATATCT CTCCGATGAT ATCCAGTATC ATGGACTCTG GATCCCAGAT
    49981 CTTGCTGTCG ATATTGGGCA CGATAATCAT GTCAGGAATC TGTGAAAGTG TCTTGCCCAG
    50041 GTTTCCTGTG CCACTGGACC AGGATGCAGT CCATCCGAGT CCCAGTCGTT GAGCGAGTGC
    50101 GCGAGATCAT GTATGTTGGT GTCGGTATAG ATACGCGATC GATCCAGTTG ATCAACGAAT
    50161 TCTGTTATGT CTGCCATGTA ATTTTTATAG AAAGAGAAAG CATAAGATAT GGATCTGCTG
    50221 CGGAGATATG ATTCCAAGCA CAGCATATCT AGGAAACTTC GAACCGCATG ATCCCAAAAT
    50281 CCTTGGTATT TGTATTGCTG CTCGAACAGT CGACTTTTCA GGATGAACGG ATCGGAATTG
    50341 ATATGTCCGC ACCCAAACAC CCAGTTCTTT TCCACATAGT CTTGATCATT GACCGGCCAC
    50401 ACTACTTTTT CTGGCCAATC ATTGCATGAG CTTTGATATT TGCTGGTATA GGTAGTGGAA
    50461 TCAAACAAAT CAATATCTTC AACCTGTATG TCTATCCTTT CCAGACCAGT CCACATGATC
    50521 AGCACCAAGT CATAGGATCT CTTCTGCAGT TCTGTAATGG TGCTGCGGCT GATGTAAGTA
    50581 TTGCCAGCAC CAGCCTGAGA CAAGTTCACA AGATCCGCAT CCATCCATTT CGCCATGTGG
    50641 TTAGACCATG CAGTGGGCCC GCGGCTGAAA CTACAACCGT TGGTCAGGAT CCTCATCACC
    50701 AGCCCTCCTG TCTCTGGATA ACATCCATTT CACGCACCAT GACACCCAGA TTCGACCAGT
    50761 TGCTGCGATA GTGGTGCTTG AAGAATTGGC TCTGCAATTC CGACAGCATA CACATAGGTA
    50821 GGTCCAGCTG TGTTTTCAGT GCATCTTCAC AATCATCGAT GATTTTTTTA GGATCTTGGC
    50881 TGTGTGCTTC CAGCCACAGT CCTTCTAAGG CATCAAAGCT TTGTACTTCT CGGTAATCCC
    50941 AATCTGTAAG CATAGTCATG TGTGTGCCTT GGCGGGCACC GGCCAAGGCC CAGGCTCCAT
    51001 GTTCTACATC TCGTCCTACA TTGTGCCAGA TGGTGAGATG ATCCAGATTA CGACGATGTA
    51061 CCCGATCACG GAACTCGCTC AATGACGGTC GGCGTCCCCG ATCCAAACAC ATCTTGACGC
    51121 CTTCGCGGAA TCCCGCACGC CAAGCATGGA ATGCTGACCC ACTGGGATAG GTAATTGAAT
    51181 AACAGTCATG CATGGCCCAA TATCGTGGGT CAAAACAAAA CTCCACCTGG GTCTCGTCAC
    51241 TGCCGTCGGT GTTTTCGTGG GTGCGCATAG AGTTGACGAA ATCCCGAGTC CAACAACTCA
    51301 ACCCACCATT ACCATACATG AGTCCATTGA TGTGATTGCG GGCACGCCAG CGGAATACAG
    51361 CTTGTTCCCA TGACTCATCT GGCAACTCTA GTGTAAGATT GAAGAATCTC TCGTCAGGAA
    51421 TATTATCGCC ATCAATCAGT ATGAAACGTT CTGTGCCACT GGCCGCAGCA GCAGCCTTGT
    51481 GTGCTGCGTC GGATCCTTTG ACCCCATCTA CCCGGCGAGC CCAAGGAATC ATGTTCTTGA
    51541 TGCGAACCCA GAACTCTTCT TTCTGCGGCT CGTCATAGCT TAGATAAATG CAATCTAAAT
    51601 CGGCTATGTC AATGTATTTC ATTGTCACAG TCCTTCCATC TTATAAAGTC GTCGGCGCGG
    51661 TCAACCACGA CACATACGTC GTTGGGATCA CATTTGACAC CAGTAGCTTG GTTGGGCATC
    51721 AATTTTCTCA CAATCCGTTT TGGTGGAAAT ATTTTTAACT TGCCATCTAC CACACGAGCA
    51781 TTGTTCGCAG GACAGGCCAG GTATGTCTCG CGATCAACTT CGACCCAGCG TCCAGGCAAA
    51841 TCCTCCATGG TATAGAAATC CACTGTGCCA TCCTCATGAT AATAGCATCT ATAAACCGGC
    51901 ACCGGTGGAT CTGGCCATTG GAAGGAGTTC CATACTTGCC AGAAATTTTC GGTAGTTATT
    51961 CTATCGTTGT CATTCATGCT TGCCAATCTT TTACGTTATA GTGGAAAAAT CCCCATTGTA
    52021 CCACTGTTTG TATGCGCAAA GGGTCAGTCT CCCAGACCAA CTCTTGGGTC CAATCATCTG
    52081 TTTGTGTGGG GATGATACGC CGCTTCATAT GCACGATGGT TGGGCCCAGC CCTGGGGGCA
    52141 ACGTCACTGA TTCTTTGCCC ATGATGCGGG CAGCCATGGC ATAGACTACA TCGGTGCTGG
    52201 GTGTCTCCTC GGGGAACTTT AATAATGTCT TGAATGATTC CCATTCCTGG AATATCTGTC
    52261 GTGTCAATGA AAAAAACTCC TGCGCTGTTG GGCTCAGTCT CCAATAGGTT ATAGCATTAT
    52321 ATACATCCGG CAGATCATTG GCGTCAAATA TCTTGCGATA GGTTCTGTTT GTTGTAGTGT
    52381 TACCATAAAA GTTTCGGGCA CCAGTACTGA TCACAACGTC GCGATGTTCA AACAATGTCC
    52441 ACCAATGATC CACAGGACTG GTTGCCAACA TATCCGCTTC CAACTTGATA GTTTGCCGAT
    52501 ACGGACTGGC ATAAAAGCAT TGCCAGTCAT TGGCATAACC ACCTTGGTTT CCGTATGGCA
    52561 ACATGCTCTC GGTCAGCACA GTGACGTGTG CATCAGGATG AAACTTGCGG ATACTGTCAG
    52621 CCAGACGATA TGCGCACGAT TCGTAATCTA CGTCGTTGGT ATTGATAGCT GGAATTAGAT
    52681 ATCCTCGTTC ATGCATGACT GTTGGCAACG ATATCTCCTA GATGTTTTTT TCCCATGGCA
    52741 TGGAAATCCT GATCTTTTAT CTCTATGTAT CGGCGCTGAT TTTCGCCGTT GACATAGTCC
    52801 ACTCGATAAT GATCCGATCC CAACTGCGTA AGTGTGTGTT CGTGTACTAC ACTGGCCATG
    52861 GCCCATGGGA TAGATGCATG ATCAATGGTG TGCCCATTGA CTATGCCTTG TGCGATGGCC
    52921 AGAGCATGAT CATTCCGATA CACCGAATTT CCAGTTCGGT AAAGAGCACG ATAGTGAGAC
    52981 CAATTATCTC GTACCATTGC CATGGCATCA AATATAAGTT GGGCACGTCG GCTCTTACGG
    53041 AACAACACCA CAGTGGCCCA TGTCATGGGC ATGTAATATT GCCCAAAGCA GTTAAATGTA
    53101 TTTGCGTCGG ATTGTGATGT GACATCATAG GCCCAGCGTG GTGCTATTAA GTCCTGATCG
    53161 ATATCAAACA AAATTTTTAA ATCACTGCTG GCAACGACAT AGTCGGCATC TAGGAGTAAC
    53221 GTCTGATCCC ATGGACTAAG AGCATAAGCA TCCATACGAT TGGTATTATG CCAGGTCACC
    53281 TGTCCTGCGT CTGAAAATAC TCGTGTTGAC GGGTCAGATC GACGATGGTT AATGATGACC
    53341 CGATCAAACG CATTGGAATG CTGAGGTTCA ATATCAGTGA CCACTGCTAC TGGAATACCC
    53401 AGATGTCTAT GTATGTTATC AGCTGACCAC GCAGCCAACG ACAAATAGTC AATGTTTTCG
    53461 TTGTTGTAGG CAAATATCAA TGCGCCCGTG GTCATCGTTT GCCACTGAGT TCTTCGTGTT
    53521 CAACTAGCCA TGCGTTCATC TGTTCTTGCC ATCGTTCTTG CGCGAGTCCA GAAAGTTCAT
    53581 GTATGTTGAC TCGGACCGGG GTTCCATATA AATCTAACAG TACCGCACTA GAAGTAGAAC
    53641 AACAGAGACA TGTGGTCAAT AATTCTGGTC CTGCTTGCCA CATTCCCCCG GCATGAGCGA
    53701 AGACCATCTT GCCTTGATAT TTTTCTTTGA GTAATCTTTT GGCAGCAGCA TGCTCGAATC
    53761 GAGCACGCCC GTGATTGATG AGTTCAGAGG TATCCATTGG AATATTATAG CAGGAAAAAG
    53821 AAACAAAGTA AAGGGCCGTA ACGGCCCTTT GGATGAAATC AACGAATTTC GGTTAAGCCA
    53881 CCGATGCAGC GATAGTGGGT GTTCCCCAGA CGTTGGTGAG ATATGTGGTC GAAGGAGGTA
    53941 TGACATTGAC TAGAGTTGTT GGTGCGGTGG CTGCACCTAT CGATGTTGCC GGGCTGGTTA
    54001 CAGCGGTACC TCCACTGATA TTTGACGTAG TTCCTTGCGC CGAAGTTCCA TTATCAAACC
    54061 AGGTAGTGAC AAAAGTAAGC ACAGTGCTGG TTGCGTTAAG AGCAACCGTA GTTTGTATAA
    54121 ATTCTGCGGT ATAAGCAGCA GTGGCATTAT TGAGCTGGAA AATAGTAGTG GCTGCACCGC
    54181 CTGGTGTGAG GTTATAAAAT CCCGTGGTGG TGGCTAGTGT AGTTTGTGTT CCACCGGATC
    54241 CGCTGATACG TGTAGTTCCG GTATAGTTGG TACCGGCAAT ATTATTGGTG ATGCCGTTGA
    54301 CATATCCTGA AAAATAGATG TCGCCGGTTT GCCCGGCGAG AGTGTTCCAA TCCGGATCAT
    54361 GGTCTGTGCC AGTGCTGGAC TTGCCATACA TGATCTTGAC CAGTCCGCCT GCGTTGAAAA
    54421 AATATCGTGC AGAGGTGGCA TTGGCAAAAG TCACAGTGTG GGTAAAAGTT ATGGTCCATG
    54481 AGCCCTGGGT GCCGTTGGAT GTGTCTGCGG TCTTGCTGGT GGTTCCGCTG AATGTGCCAA
    54541 TCGCAGTTCC ACTGGCGGAT GCACGACCAC GATTTGTCAA CAAAGTATTT AGATCGGTGT
    54601 TTAAATTTGA TAATATAGAT ATCGTCGCGC CAGTGGTTGG CACGGTCCGA CTGGTGATCG
    54661 TGGTGCCTTG ATGATTGGCT ATGGTCGAAA CAGTATTGAC CAAACTGGCC CACTGAGTGG
    54721 CAGTGACGTT TCCAGATGGA GATACCGTAG AAAGAGTAGT AGATTGTCCA TACCCACGAT
    54781 CTCCGGTGCC CGCGCCCCAG ATACCATTGA CGTTACCTGT ATTCGTGCTA ACGAATCCAT
    54841 TATAATCTAC TGCTTCGATA AGGCTGCCTG CGGTATAAGT CATTTTTTAA ATCCTATTTA
    54901 ATCGTGACGA TGGCTTCCAC GAACCCTTGT TCTGTGGTCT GTTTATCATC CAGCGATCTT
    54961 CCAATGACGT TGAATGCGGT AGATTCGCCG GGCTTGGCTG CTCTGGCCAT GCCATTTCCT
    55021 GCTGATACCA GTCGGTCGCC TTTGCGTATC GCTCCAATGA CATGCACCGG TACTCGTCCG
    55081 GTCATGGCCA CTGGTGGGTG GGTATTGTCT CTGCCAGCAC CTCCATTCAT GAGATACGCG
    55141 GGCTGTGTAC TGATGATACC AAATACATTT TCGCTGAGTT CTTCCAATGA TCTAGTGATC
    55201 TCGGCTGTGC CACCTAGTTC GACCACTGTT CCCGGTGCTA ATTCTTCATC TGCGGCAAAT
    55261 CGTTCAGCAA CGTCAGCATA CAGCGCCGAT GTTGATGTGG CAAACACTCT ATTAAAATAA
    55321 CTAGATTCAG ATCCAATATT TCCGTTACCA TTGCCTAAAT TATTGACGAT ACCACCACTG
    55381 GTAATGCTGA TGATCGAAAC ACCGCCAACG TTAGCACGGA TATTGCCACC ACTGGCGATA
    55441 ACGGCCATGT TACTGGTACC ATTGGCAATA CTTGTTCCGG CACTGACATT TGTAATTTGG
    55501 CTACCATCAC CGACAAAGAA TCCACTGGTA ACGATATTGC CGGTGGCTAC CACTCGAGAC
    55561 GTGGCCACTA TATTGGCACC TTGTATATTA CCTGTACCAC TGACTGTGAC GCTGCCGCCG
    55621 GTAATGGCGT TGCTGACAGC TAAACTACCG CCAGTGATAG CGCCGGCAGC TGCTAAGAAT
    55681 GTGCCTGTGA CCGTTCCACC TGCTGTGGTT GAGATATTAC CACCTGTAAC TGTTCCAGCC
    55741 GCAGTGACCG CACCAGTACT AGTGATAGTA CCTCCGGTGA CTGTGCCGGT GATTGATAAG
    55801 CTTCCGCCGG TGATCGTTCC TGTACCGGCT GCTAAGTTAC CCACAGTGGT TGTGCCCGAA
    55861 ACAGCAAGTG CGTTTGTGTT TTTATTAAAT GTCAACCCTG CTGATGCGCC GGCTAATCCA
    55921 GCATCATTGA ATGTGACTTG TGTGTTAGAA CCAGGTGCAG TAAAGTTACC GCTGATGTTA
    55981 CCAGTGAATG TACCGGTAAT TCCTCCATTG ACTACCAAGG ATGTGGGGAT CGTTACTATT
    56041 CCAGTGGCAC CGTTGATGGA GATCGCGCTG GTGACGACAC CGCCGTCATT GATCTGCACA
    56101 AAGAGATTGC CATCTTGTTG TCGATTGCGT ATATAGACAT CGCTGCCAGT TACCGAAATT
    56161 CGACCTTCAC CATCGGCGCC AACTGTGAGT CCACCATCAT TAAGTATGCC CAGAGTACCG
    56221 GTCGTGGTGT CATTGCTGAT AGCACTGAGG AATCCATCGC TGGTGATATT ATCCAACGTT
    56281 TGGGCGTTTG TGGTCGTTCC GCGGAATAAT GCGTTGGGAA CCGAAGAACT TAACTGGAAT
    56341 CCAGGACTGA TCGTGGTAAA ACCAGTTATG GCGGTCTGGG GAGTAAACGT TGCATCTTTA
    56401 GAAATAATAC CAACTGTGGC ATCATTGACA TAGAATCTAA TCACCACGTG ATCAACACTG
    56461 CTATTGTCAC GTACGGTCTC GACCACAGAT CCCGATACCC CCTGCCCCGA TATGCTGGCC
    56521 GGACCGACCA GTATCCAAGT CGTGCCACTG TAAACTTTGA GCTGGCCGTA GGTGGAATCA
    56581 AACCACAGAT CACCGGCCAC GCTGGATGTG GGTGCGTTTT GTGAAGAAGT AGCACCAGAA
    56641 ACTACTTTAA ATACCGATCC GTTATAAACT TTCAATAGGC CATTGGCTTT ATCCCACCAG
    56701 AGTTGGCCGG TCAACGGAGC ACCCGGAGCG GTATTATTGG AGCTGTTTTC TAGTAAGTGG
    56761 ATGAAATTTT CGTCCAGGAA TTCTCCATAG CCGGCGTAGT TTTTGCCTAC TAGGATCATG
    56821 CTGGAACTGG TATTGATGGT ACCATCCGCT ATGGTAGCGA AAATGGTGCC GTCTGTGAGA
    56881 TTTATGGTAT ATGCCATCCG TGTTTACTCC GTATTCTTTG AATATTTATG GGTACATTTT
    56941 ATACCCATAT TTATGCTGCG CTCAGGTTAG TAAGCGTTTG TATGCGTACT GTGTAGTCAA
    57001 TCTGTATTTG ACGATTCAAT GATTTCTGCA CCGGGTGGAA GATCACATGG GTGATCATCA
    57061 TGAGATCTTC AGAGGATCCC TCCCAGGACT TGAGTCCCAG TTCATCAAAC ACATAATCAC
    57121 CATTGAAATC AGTGCTGTTA TCGAATGCCT GCTGCCCGGC TGGTTCGCCG TAATCCAGTA
    57181 AACATGTTAC CAGTACATCG GTATAAACCG TGCCCGGGGT ATGCAGTACC GAGAGGTTGT
    57241 TGCGTGTGGG ATCGGTATTG GCCGGGCTAT TTTGATCTAC TACTTTGATA TAAGTCTGAT
    57301 TATACAAGTC TGCGTTAGCA CCTGTGGTGT TAGGTGGCAG ATACGTGATC ACGCCAGTGG
    57361 GATCTACGCT GGATCCACCA TTGCCAAACG CCATAGCATA AATGAATCCC AGATTTGTAT
    57421 CTGCCAGGCT CTGGGCCAGT GCCACGCTCA TATTCTCATA GTGTATAGCG TTATACTTGT
    57481 CTACGAATGT CTCACCTGAG TTGGGATCGT AGATACGCAA GAATCCTTCG ATCTTTGCCG
    57541 GGCCTAGATC CATCATGCTC GTTTCTCCAC AAAAACTTCC TTATTATTTG GGTCAAATAC
    57601 TTTGACGAAC GCATCAACCT GCAATGTACC AACATCATTG GGACGTTTTG GTTGTTCTGG
    57661 TTTTGGGGGT GTTGCCGCCG ATGCTTGTTT TTCGTCCATG GATTATTTAT CCTTGTTATT
    57721 CACCCTTGAT AAACCTTGCA GCCGGGGTGT TGGTATCCTG TAATGCTACT CCGTCGCTAG
    57781 CGGTATCTAT ACCAGATTGA TACCAACTTA ATCCTCTGCG CACTTGTACA CTGACTTGAT
    57841 ATCCATTGGC GGGGGCCGCG TCAAATTCTA CAGTGATAGG GGCAGACGAT ATCACAGTAT
    57901 ATCCTTCTGT TTGCAGGAAT CCTCCAACAT ATACTTGTAC TGCAGTGATC AACGAGATAT
    57961 CAGTCAGAGG TGCTATGGTA TCTGCTACAA ATATTGTGGT CGAATCATCA CCGAGGAAAT
    58021 TCTGAGAATC GATCCTGTCT TGATACTCCC GTGGCAATTG ATTTCCACGA GACATGTCAT
    58081 AAACCTGTGC TCCAGACAAA TGATCTGCAG CGGCAGTACC AGCAACCCCG CGGCGCAATC
    58141 CACTGAGTGT ATTGGATTCT AAGTTTCTGG TCCGATATGT AATACGTTCC CCGCCGATAG
    58201 TGATCTGGCC AAAAATACCA TTGGCTAGAT CTGGCTGATT GAGATATCTA GCATCAGTGA
    58261 CGTGTATCAC AGTATCTGTT GATAGCAGAT CTTGAGACAA AGTCGTTGTA GTATCCATCA
    58321 ATGTCCGATA ACTGCTTTGT GTGCCACGCA TGTCCTGGAA TATGCCAAAT CCAATGCTGC
    58381 CAGGTAACAC GCTCATAGTC GAGGTGGTGA TGACGATCAC ATCTGTGTCA AGTATCAATT
    58441 CTCCCAAAAT AACTACCGCA GTAGTTGAAG TAACAAAATC TGTTTCTAGC ACGAAATCAG
    58501 ACTGCTGTGC GAGCCAATAT CCGTTGCGGC TGACCATTAG CCTTGATCCA TCTGTGACCA
    58561 GCCGCCCAAT TGGGAAATAA TTGGTGCCGA TTGGACCAAC TGTTGTTGGT CCAACAAATA
    58621 CTTGTGTGAA TAGATCTTGT TGCGAAGTGT CATTCCAGGA CATTATAGAA ATCGTGTCGC
    58681 CTACCGTCGG CTGGAAACTC GACGATCCGT TCCAGGTCAG AGTGTTATCT TCAACAAAGT
    58741 AATCCGCAAA TGTCATCACT GTGATCAATA TCTTGGAACC AATATCCGGA GCCAAGGGAA
    58801 AAATCACATA TCTAATACCA AATTCCACTG GTGGGCTCAC TGTATAATCG ATGCCAAGTG
    58861 TCAAACGAAC ACCATCGATA TATACCGTGA CATCCTCATC ATCGATGATG GCCTGATCAT
    58921 ATCTTCCATA GTCAGGTAAA TTAAAATTAA CTATAGATCC GGTGCCAATA TATTCTGCAC
    58981 CTTCGTTGGG ACGAGCACGT ATTCCATTTA TCTCCACCAC GACATTGTCT GGGTTAGTAC
    59041 CGGACATACT GTTTTCCAAT GTCCATACAT CGCTGCCGGT ATAGGGCAGA TATTGAATGA
    59101 CCGGGGTGCT CCATGAGTAA TCTAGGGTTT CATCAGTCAA TGCAAGTGCG GTCAAGAAAA
    59161 CATAATCGGT TTCAGATCTT GCAGAATCAA ACAGAACTAA GGTATCGGTC ATGCTCAGAG
    59221 GATCGTAAGT AAAATCAGTG ACTTGTTGAC CATTGACAAA TATCACGACA TTGTTAAGTA
    59281 AATCATATGA TACTGGCACG ATAACGGCAT TGTCAATAAC CGTTCCATCA ACGGTGACCC
    59341 CATTGTTAAT TTCTATGCCA GTATAGGAGT TGCGATACAT CTGATTACCG CCTCCCATTT
    59401 CATAGGCAAA TATCCATAGT ATGTCACCAG TGATCACGTC GACCACGCTG GGTGTGATAG
    59461 AAATGGTTTT TGCTATCCAG TCAACGGTAA AGTCATTGTT GGTGAGTTCT ATCTGTGTAG
    59521 TTTTATTGAT CACACGGACG ACCACGGGAA ATGTTACTAA TCCATCGAAT GAGTAAGAAT
    59581 TGTCCCCGGA ACTATCAAAT TCATAATTAA CGGCGTTTAA TGCAAATCCA TGCCCGTCAT
    59641 TTGACCAATC GGACCCCGGG GTAGTGATCA CCCGGATATC CAATGTGTCA AATATGGCGC
    59701 CTGGCACTAA CTCTTCTGGA GCATGGCTTG AGTAAGTATC AACGAACTGG CCGCCGTCAA
    59761 CATTGATCGC GCTGACACCA ACTCCTATAT ACGGATCAGT GAATTTGCTT TCGTAGATAG
    59821 CATCCAGGAT CGCGGGGTCA TAGGTCGGGC GGCCTTCTGC GCCATAAGAA ATATTGTCAT
    59881 AGGGATTGAT GTCGTAATTG CCCACATCAA ATCCAGTGTT CTGATTAAAG TTTGGTCCGT
    59941 ATACCTGAAC TCCTGGATAA TCAAGTCCGG ATATCAACAG GGCCAGATCC AGGCCAGGCT
    60001 CATTAGGCCC CGGGGCATAG AAACCGTAGG TACGATCCAC GCCCGACAGA TATTCGGCCG
    60061 GGACTTCAAA CCAGTCATTG GGATCAAATT CTTCGCTGAT CACGGTAGGC CCTGTGACAC
    60121 TATCTGCTGC CCAGACACGA TCTACATAAC GTACTAAATC GCCATTGTTA TAAATGACAT
    60181 TTGGTTCCCA CATGGTCACA TCACTTTGAT ATTCGTAGCG ATCATATTTC ATCACAGTCT
    60241 TGACTGATCT CACTAGATTG TTGCCCATGA TGGCCACTGC TATGGCGCCG GCGCCGATAC
    60301 CACTTTCAAT AACGATGGTA GCAGCAGTTC GGTATCCAAG ACCAGGATTG ACGACATCGA
    60361 TGGCCACGAC TTGCCCTTGG CTGTTGATCC TGGCCGTCAT TTCTGCGGGT TCTAGACATT
    60421 CGCCGATCAC TGTGATCACT GGCGGAACCA TGTAGCCCAT TCCACTGTCA ACGATCTCCA
    60481 CTGCTTCGAT GCTCAGCAGA TAATTTTCGT ACCATTGATT CCAAGGAAAC GTCTGCCATA
    60541 CCTCTGAGGA CGATGGGTAA CTAGATGTGG TACTGAGTGT GCCGTTGTCA TCGAGCACAG
    60601 GACTAACAAA AATATTTTCT GCGGGATTCC AAAATGCCGG AAGATCAAAG TCGGTGGCAG
    60661 ACCCTTGGTA TAGATCTGAT CCCAGATACT TCAGGTTAAA TTCACGTATC TGCACATGAT
    60721 AGGGTTTGAC TTCCTGTATA TAATTCAGCA CGAAGTCTTG ATTGTCTTTC TGGTATATCT
    60781 GATAAGGGGC TAGTTCGCGT ATGGTGTGAT TGACCGTGAT AAGACTGGTT TTGCTCAACC
    60841 ATGTGGGTGC TTCTTGCTCC TGGAGGATAT AGTTAAACAT CAAGACCAAC ACTTGATTCC
    60901 GGGCCAGCGC CAAGTCATCA ACAAATAATT CTTCATTGAT CGCTTGTATT ATCTTACGTG
    60961 TTTCTATGGT GGGTTCTTTG TCAAAATATT GTGCATCAAA CACCTCGGCA TCAAATCCAT
    61021 AGTTCCCTGC TCGATAATCC CACAGAGTAT CCAAGAATTC GATAGTACCA TCCTGGAGAG
    61081 CCACTCGAGT CCAAGTTTGC CCGTTGGCTG TGTTATCCAA GCGATATATC TCAAACTTAC
    61141 CTTGTGCATT GGCTGTGACC TTGACGCTAC TACCCACAGG CACTGCGATA GAACTCAATG
    61201 CTGAATAATT AGGTACCTCG GCCACGGGGT TGACGCTGGG ATTGTATCCA GGACGATACC
    61261 AATTGACTCG ATTCCAATAT CTGGGAGTAT CATAATTCTG CACCCTTATC AGTGTGGTAG
    61321 TACGGGTGCC AGCGGGCCCT TGTATGACTT CATATATGGT CCAAAGACCG CTGTTAGTAG
    61381 CATCGCTGGC TACTAGATAT TTGTAACCCA GCGGCACATT AACGAGATTC TGATAAGTCA
    61441 ACTCTTCATA ATTGGCCAAA CGTTTGTCCC ACGCACCCGA TGATTCACTG GGTTCAGGAT
    61501 CCGCGCTATT AAGTAGATTA AATCGCCGAG TCTCCGAGAT CGGATATTGA GCAAGGATCT
    61561 CATTAGATCG CGTTAGATAA TTTTCCAGGG CCGAGAATCT GTTACGGAAA AAACTCTGCC
    61621 GTGGGCGGAC TAATACGCCA TATCGATCAC CGGGTGATAG GAATGGGTCT GGAACCGGGT
    61681 GGCCCACCAC ATCTACGCCA GAAAAACTGT CAATAAGTTT TTGATACAGT GTACCTGTAA
    61741 GAATACCGTC TTCGCGATCC TGAGCTATCA ATTGATATTC CACGTGTACC GCAGCTTCGT
    61801 TGAGTTTCTG GTCAAACTCC ACGTGCAATA TAGTATCTTC TGCGGAAATA TATTCTAGTC
    61861 CATTATAGAT CGCAATAGTA CTGGCATCTA TTGCTGCGAT ATATGCGATG CCGCTGGCAC
    61921 GAGGGTTTTC AATATATCGT GTCAGAGTTT CAATGCTCAA GGTCTTTTTT GCGACCTTAT
    61981 CAACTGATCT TATACCGCTG ACCCAGAAAT AATAACTGGT GACTAGTAAT CCTTGTTCAT
    62041 TGACCGACAC CGTAGTAGTA TAACTTGTGG TGGTCCTTAC CGTACCGGGC CCTGTGTATC
    62101 CTATAGGCGG TACTGTGGAT TCTACCCATT GATAGACATT GACTACGCTG CCCGGGAATA
    62161 GCTGCCCCCA ACGACGACTG GCATAAACGA TATCATCCTG ATTGGGATCA ATAAATCGGA
    62221 CATTGGTAGT ATCCCACCAA ATCTGTCCAA CTCGTGCCCG TGCCCAGTGT GTTCCGTAAT
    62281 TGTTGAACTC TCCGACATTG TAGGCGGCTG GATCTACAGC ACCCACGAAA TCAATATTTT
    62341 GTTGGACGAC TCCCAGCATG CGCCCCTGTA AAGGATCAAA ATAATCAAAA TATTGTTTGT
    62401 CCACACCGGT AACACGATCG TACATAAAAA CTGTATTCAT CATGGCGATA TCGACCACTG
    62461 GATTTTGTAT CCGTTTGACT GACCAGGCCG GCTCCAAATT GACATTCTCG AATTGTGATA
    62521 ATCTACCGTA ATTGACGATG TTAGTTTCGA CTAAATCATG ATACGGACTG CCTACCAGCA
    62581 ATGCTCCCGA TGTAAAGTTT ATGGCCGTCC CAAATGCATC GTTTTCCCCA ACGAAGTCGC
    62641 CGGCGGAATC AACAGTCAAT AATGCTTGAT CATAAATCTG TTGACCAAAC GCCCATTGCC
    62701 CTGGGTTATC GACGCTGGCA TTCGTTGATG GTAAGAAATC ATAGACATAT ACCGCACCAC
    62761 TGTTCTGTAC CATGCTAGTG ATGTTCGTAC TGCGTGCATC GAATGTAGTG GTGTTCTTGT
    62821 CAAACGTATT TGGAGCAACG GTGCTGCCAT TGGGCGCACC AACTGCCAAA AATGCCGAAT
    62881 TATCACTGAT AAACACACTC TTACCAAAGT TTGCGTTATC TTGTGGGACT GGACTCGTTA
    62941 TATTCTGTTG ATGTGCGAAC GTGATTATGC CTAAATCGTC AAACAAATTA CCGGATCCAG
    63001 GTGCCACTTC TAACTTGTCC AACGGCAATG TTGAATTGGG ATTAAGCACA GAGAATATAA
    63061 TACGACCACT GACCACTGTT ATCACTGCAC CTTTCTCAGG GATAGCAGCT ATTAATGTAT
    63121 CGTCAACGCC ATAGACATTA AAAAAAGTAA TCTGCTGTGT TTCGCTGTTG TATGTGTAGT
    63181 TAGTGGAGAC GGTATCATTG ACTAACACCA GGGTGTTGAC TACAGCTCCA GCATCCGAAT
    63241 ATATAGAGCC AACATCAAAT GTCGCCGTGA CACCATCGCC AATCAGTGTA AGATCTGGAG
    63301 TGGTTCTCGC GGTCACGTTG GGCAATAATC CTGCGTCGAT TGTCGCATTG ATGTCTACGA
    63361 CCAACTCTGC AACTGTAGTT CCGGTGGACA CAACAAATGT GTTGTTGACA CGTATCGCAT
    63421 CTCCAATGGA AAGGCTGGGG TTAGCGAATT GTGTTACTAG CTGACCATAG GCGCGAGACT
    63481 GATTGATGTG GAATTCTACC AAACCTGCAG CAGGTTTGGC AAGACTATTG TATGGCGCTC
    63541 CAACATAAAA ACTACAATTA TTGATACATT GATCCACTGA CCATCCAAAA TTTGAGTTCC
    63601 GTTGTACGAT GTCTGCTACT ATGTTTTCTA TCAAGTTAAA TTGATTGGTC TCAACGACTA
    63661 GGGTATCTCC TATCGCTAAT GTGACCCCCA ATAAGGTAAT GGTGTTGGTA TCGATCACTT
    63721 CGAATTGCGC ATCAAACGGA TATTGTGCTG CATCTTGCAG GAACACCCCG TTGAGAGAAA
    63781 CACGAGTGGG GCCTATCAAT TCCAAGGTTG TGGTGTACAC CATCTGTTCC GGATCAACCA
    63841 CCTGGAAACG TTGCGCACTA CGATCATATG CACAGATCAT TCCAGCACCG GGATAAGGAA
    63901 CGTTTATATC ACCTTCGGGG ACGTCAACTG TGGTGTTTGG TGCGCCAACA AGAACCTGTC
    63961 GTCCATCTGT GGTGGTCGCT AGACTATGTC CAAATCTTGC ATCTGGATTT ATATCTTCAT
    64021 TGGTCAATAA TTCAACCGGA GTCCAATAAT CCTTGGCATA AACGAATATG AGGGCGCCTT
    64081 TCCCGGGGAA AGTTTCTGCA TTGTCAAAAA TTATATCCCC GGCTTCAAAA TAATAATCAA
    64141 TGAAAGGTCG ATATATCTGT CCATTGACTC GTACAGTAAA AGAGAAAATA TCATCCTCGC
    64201 CGACGGTATA AAGGTAGTCA GAGAGATTGA ATGTTGACTG TGTGCTATCC CCTTGGCCGG
    64261 CCGCAACTTC ATAAACGGAA ATATAATTTG GACTCACAAA AAATGTGAAT GGCAGGGCCA
    64321 GTGAGGGCAC AGGATAAGGA TTTCCTACGT CTATCAGTGA CTGTATAGCG CCAGTGACTG
    64381 TGACTTCTAG TCCGTTGATC GCAACGATAG TTGACCCGGT CATGGTAGTC GCGCTACCAG
    64441 CAATATAATG TAATTCTTGA CCAACTTCTA ATCCAGTAGC ATCTTGCATG ATAATCGTGC
    64501 TGGTCACAGC AAAAGGATCT GTACTGGTAT TGACTGACGT GGTATAGTTA GGACCAGTCT
    64561 GTGTGACTTT GATGTCAAGG TCATTCGTCC CATCAATCCC ACCAATTGCG CTGCCTGGAA
    64621 TAGTGATTAT CTCATCGGCC ACATATCCGC TGCCATATTG TGTCACTCCG TTGACCACCG
    64681 ACAATACAGG ACTGTACGAC CCTCGGACCA CGTTGACATC GAACTCGGCA CCGGTGCCAT
    64741 CAGAGGATGT TCCAGCCACT CTATAATAGT TAAAGGTGTC TAGTTGATAA CCCACATTGC
    64801 GTGTTATGAT CAATGGAAAA TTGTTGCCCG GGGATTGGGA AAGAGTTATC GAATCAGAAT
    64861 CCAATGATAC GCTATAATCA CCATTGGCAA ATGAAAGTAA AACGTTGTTC AACACCACGC
    64921 TGAGTTGTAA TGGGTTATCT ATCTGTATCT GTCCAGAAAA ACTGTAGTCA GTGGCACCAG
    64981 CCGTGGTATT ATAAGTCACC GATTGCACTG GATGGTCAAC CCGACTAAAC ACATAAACCT
    65041 TATTGACGCC GGGTGCGCCT ACGTACATCC AGTTTTCGTC ACGGCTAATC GCCACAGCAT
    65101 ATCCAAATTC GCTAGAATCA AAGTCAGCAT CGGGCGATAC CAATAACTGT GTCTGTTCAA
    65161 TGACGTCGGT CAACGGAGAC TTGTAAAGAG TCAGTACATA TCCGTTGTTT TCGTTGCTGA
    65221 GTGATGCACC AGCTGCTGCC CAGGTCTGAT CTCCGACATC CACGGCGTTA CCAAAGCCCG
    65281 ATGTGGCCGG TGCATTCAAT GTCTGGACTT CAACATCTTG TACAAATTTT CCAGATGTTT
    65341 CTTTGACAAA TGTATACAGA CATCCCGCAC CATTGCTGTA CCCTGGGGCG CCAACTATTG
    65401 CGCCAATACT ACGGAATCCC TGGGCAATCG ATGATCCAAA TCGCTGATCG GGTGAAGTGG
    65461 TCAGTGTTTC CGGATCAAGG CTGGCTATTT CTTCAAATGG GTTGATTTTT TCCAGCATGC
    65521 CCCATCGGCT AGGACCGCGA CGATTAGTTG GCAAACCAGG TGACGATATA GGATCAACAC
    65581 CAAGATTGTC GACCCAAACC CGAGCACCAG ATCTAAGACT TGTAACATAG GGCAGGTTGA
    65641 TGATGTCAGA TGGTTGATTG ATACGTGCTG AACGCAGTGT AAATCCTAAT CCAGTACCAG
    65701 TGGTAGCAGC AACACCACCA GTGAATACAT AATCGATCAA TACTCCATAT ATGCCAGGCA
    65761 CGGCCTGCAC CCGATAAACG CCATTGACTG ATGGAGTAAA ATATTTGATG ATAAGATAAT
    65821 CGCCGACTGC TAATCCGTGT GCTTGACTAA ATTTTACCAG TGCACGACCA TTGAGATTAT
    65881 CTGCTATGGA TGTTATGGTT CCCGTGATCG TTTCTGCTCG ATAAACATCC CACTCATAAG
    65941 AATTGGTCTT AGCGACCCAT ATGCGTGTTC CTACTCCAAT ATCATCGATA TTGTCAACAA
    66001 GGCTCTGAGG GTCATCAAGG GAAAACATTG TGAGGTCGAC ATCATCTAGA CTGGGATATC
    66061 CTGCCGAAGG CAATCCCACA TCGGTTATGG GAATAGTCGT GGTGGGGAGT ATGACCGGGC
    66121 TGTTTATTTT ATAACTGCTC TTCCAGATAT CTCCGATTAA AACTGTTTGA TCTGCTCGAC
    66181 TTGCCTGGCC AGGATCGATG ACTTCTATCA GGGTTGGATC TGATTTAAGA TTGGCCTCGT
    66241 TGAGTAATAA TTCAACATAT CTACGATTGT CGGTGGCACC GTATTGGCTC TTCAAGATCC
    66301 CCCAATATTC ATAGATATCA TATTGTGCGG TCTCTTTGCC TAGGTTAGCA TAGCTGAACA
    66361 ATTCAGCACT GCGGATGGTG CCTTTACTGC CCAGGAATTG TTGATACAAC CCAACCTGGC
    66421 TGATGTCATC AAGGTTCAGG GCCTGCATAT AGTCTCTTGG GCGGAATCCG ATCAATCCAT
    66481 AACTGAACAA ATCAGTATCG CCCTCAAGAT TGGCATCATA TATGCTGTAA GACTGGCTCA
    66541 ATTGATTACT GGAATTAGAA GCATTGGGCA ACAAGCCGAC CATTATCTCA TCGTAGTCGC
    66601 TCTTGATCCA TTGCTCAAAA TTAAATACTT GGCTGGGCTG CACGATATCA GCTGCTGACC
    66661 AATATTCACC TTTGAACTTG ACGATTTCAC CCTTGGGGTA ACGTCGAGTC GGTACCCACT
    66721 CCTGCACATT GTTCTCGTTG AGAACGAATC CCGGAGCATT GACTAGTCCT GTCCAAGCAC
    66781 CCGACAGATA CCCTGAGACT TTGAAGCGGC TTTGTCGTGC TCCTGTGACA GGATCATACA
    66841 GCAAATCGGC AAATATACTG ACGTTATCCA AGATGGCGAT GTGCTCATAG GCCGTGAATC
    66901 TCAGGTCGAT GAAGTTGATG GTACGGCTGG TTTGTGTGGT CACCCGGAAT AGATTATCCA
    66961 GTCGGTCGAT CACTAGATCC GACATTGACA AGGCCAGGCG GTCTTGGTCT AACAAGATTT
    67021 GTTCTAGACC AGGATTGGCA ATGCTGTCAA CCACGGCATT GGGGCGCTCT ATAGATATGC
    67081 GGGTAGCTGC CGGATTAAGG TTGATCATCG ATCCATCGCT CCACCCCTGC TGGCTCCAAT
    67141 ATAAGAATTC ACTGCACATC TGATTCCAGT CGAGAATATA CCCATTCTCG CGGTTTTCAA
    67201 ATATCAGTCC TTGGCGCTCT AAGAGTTTAC CGTAACTCAG TAGAAAATCA CACACCGCAG
    67261 TTTCGTTGGT AAAGACATAA TTGTAGGGCA CCTGTACCAC GTTGTCGTAA TATTCTACGG
    67321 GTACACGCAC GGTCTGGGCA CCCACTGTTA TGTTGGTGGA CAATCCAGCA GGTCGGCTGA
    67381 CCAGGATCTC AAAAAATGGG CGGGCGGTAC TGTATCCCAA CACGGCATAC CCAGTTTCGG
    67441 TTTTTTGCAC GATCACTGAA CTGTAAGTGA TGCGCTCAAA CGGCTGATTC TTGTACAACA
    67501 ATAATTGATA ACTCTCATCG GGCAGCATGA GACTGGTATT GGTGCTGTTG GGTGCACCGG
    67561 CTTCGCTGTA GATCTTGAGA TAATTTTTAT CAGAGAACCC GGCCATGCGC CAGCATAGGC
    67621 GCACCCCGGT GTTGGTCAAC GCATTAGTAA GATCGGCGGT ACCATTGGTA CCGGAGCGAC
    67681 GATTGTAGTC TATGATCCAG TTGATATAAC TGGCTTTGCT GGTACCATCG CCATAGAGCG
    67741 GGTCCAGATG CTTGGCATCA AGACGATAGC GATCGTCCCA GAGATACTGG CCGATATCAT
    67801 CCTTGAACAC ATAACGATCT CTATCAGCAA ACAAGCTAAA AAATTTAGCG GGCTTGGTCA
    67861 GCGCCAGTAA ACGCATCAGC GCGAAAGGAT AGCCAGAGCT AGTTCGCCAT GCACTCTCTA
    67921 CCGGACCACC ATCTCCAAAG GTCCAAGACC TACGGTAACT GGTAGCATCA TAATTACCGA
    67981 CCACTGCGTC CCACGGATTC AATAAATTAC CTTCTGAATC CACTGGTATG ACCAGGCTCA
    68041 ATCCGGGGCG TGCGTATGCT GGTTTGATAT ATTCGCCGTT GGGATCTCTG ACTAGTCCTT
    68101 GCTCGAGATC CCCCCAGAGA ACCATGTTGC CAGAAGTATA TGGACCCGGT CCATACTCGT
    68161 CGACCCACCA GGTGGGTTCT TCGCTGATAC CCAGCATCTC CCACGGTGTG GTAGATGGTG
    68221 TTACTGTGTC ATAAAAATAC TGGAAGATTC CACGCCAAGC ACCCAGCAAT GGGGTACCGT
    68281 CGAGGCGATC GCCAGATTGA CTGTAATTCC AACTAAATGG ATTGTCGGCT TGGTAATATT
    68341 GTGTGGTATA ATCTAATTTG TTCCATCCTA CCCAACTCAA GAAATCTGCG CCAAGGATAT
    68401 TATTGATTTC TGCCAATGTA TAATCTGTGG TGCGGAATTG ACCCGGTATA ACCTCGGTAG
    68461 CGCTCAAAGG AATTGGTGTA TCTATCTTGA GATTGTCAAA TATTCTTGTT TCAAACTCTA
    68521 ATAGGACATC GTCGCGAGAA TCTCCAAATG CCCGGGTAAT CGATCCATCG TGTCCTTGTA
    68581 TCACCAACAC CGATCCATTA GTGGTGCGAT CTTCAAATAT CGCTGGCCGG AATGCTGGGT
    68641 AAAGTCCCAT CTTTGTGGGA GTATTGGGCA CAAAACTACC ATAAGTGGTA GCGTACTCTC
    68701 TGATTTTTAA CACATCCCCA GTGGTCAGAG TTGCGGTAAT GGTGACTGTG GGACTTTCTA
    68761 TCCCCACGGT ATACTCAACA TCCTTGAGCA ACAAAGTACC ATTGAGATAT ACTAACAGAC
    68821 CCTGGTAGTT GGACGTTGTA AAATCGTAAA CGGAGTTAAG ATCAAACACT GGTGTGGTGA
    68881 TTGGAGATAT CGTGTATGTG ACTTCGGTGT ATGTCTCGCC CGACGGTATC ATATCCGACC
    68941 AATAAAACGG ACTCAAGCTA TTCTTGCCTG CGGATATTTG GGCCAACACG GAATCTAGTA
    69001 CCTGTGTGGA TGTGCTGTTG ATAAAGTCCC CTTTGCTGGC AAGATCCAGC AAGAGAGATT
    69061 TATATTTCTC GTATTCTTGG CTGTTAAATC TCAGAGAACT AAACAATTCA TATTGCTGTC
    69121 GGCGCAGGAA AATACCGGTG AGTGTCATTG GGCAGGATTG CTGTACTATC AATGTTCCAT
    69181 ACCGTATGAT GTCGCCTAGA TCTCGGCTGT TATTGGCACC GTTGATTGGA CCTTGTATGC
    69241 CTTTAAGGTT CTGGCCGATG CTGTTATAGT GATTGCGGAT CGTGCCTAGT GTGAACCCAG
    69301 GGCTGTTTTC GTTCAGCGGG TTATGTTCGA GATTTGATGG AATCTGATAA TATGCTACCT
    69361 TGCTGGCCAC GTCGCTGATG ATCTGTGCTT CTATTATGGA GCCTATCCCA GGTTCGGTAT
    69421 CAAATACTAT AGTGGTAGAC TGATTGGTAC TGGTCAATGT ATATTTTGTG GGATCATAGA
    69481 ATTGCCCGTC AACATATACT TGCAATACTG GGAAAACGGT ATTTCTAGCC GGCGGTACAT
    69541 CCATGATCAA TGGTGTGATA CCGTCATAGT TAAAACGGAA CACTTGACGG CTACGGTCTT
    69601 CGGCCGCGGC TGTTTGCCAT CCTACCAGAC TGCTAAATCC TGTACGATCA AAATATTGTC
    69661 GCACATAACC ATCGCTGGCA TTAAGGTCTA CGCTGACATT GTCTCGAACA TAGATAAACT
    69721 TGTCGGTATA AAAATAGTTT TCAAACAGTA TGTCGCCGAC GTTGGATATG TTAAGATATT
    69781 TTAGGGCAAA TCCCAGTATA GAATCTGTGA TATCTGTTCC ACCAACAGCA TACCCAAACA
    69841 ATTTGCTACC AGCGAATGTG GTACTGGGAT AAACGACTTT ATCACCATAG CTCACGCCAT
    69901 TGACATCATG TATGTCAAAC AGTGGTGCTT GATTGACACC GGTCTTTTGT TGTGCTCTCT
    69961 GCCAGGCTAC TCCGTCAAAC CAAAAACTTA CACCTCTTAG AGTATTACCG CTGGTGCACA
    70021 CCACCGTCTG ATCAATCTGA GCCAACCCAT CTTCCACAGG CACTAGATCG ATGATAGGCT
    70081 GTACGATAAC TGGTTCGATG GTGTCCGGCG ATATGAATCT CACTTCATAA ATCTGATTGC
    70141 GGACCGAGGC ATTGGTATCA GCAGCAAAAA TCACTTTTGT GCCCTCGACA AAAGTATATC
    70201 CATCAACGCC ATATCCTCGC TGCCCGTTGA TCAAGCTTAA TGCGTCTGAT GCTGAAAAAT
    70261 CAATTACATC CACTGGGATT TTGCTCTGTG TGCCAAAATT GTATAACTCT AGGCCTGCAC
    70321 GGAACTCGAT GATGGGGCGC TTGCCTCGTA AATTGTTATC AAGTATCGCG GTGGTATTAT
    70381 TATACTGTGC CGTGGCATTG ATCACGTCTA TGTGGAACCA GCGATTGCTG CGTGTCCAAG
    70441 CATTAAGATC GCGGCTGGCG CGATTGATAG TCAGATAATC AGGAACTTCC GGGATATCAA
    70501 CAACAGGATC GTAGTCGATA GAATCAGTGT TAGATTCATC AATATAAACC TCTGGTGTGA
    70561 TAAAATCAGT GACTGGCAAC AATCTTATTC CGTTGCCTCT CTCGGCCCCC GTGATTGATG
    70621 CCTGGGGCAA TGGCGCACCT TCTGGACCAC CTGCACCTCG ATTTGCCAGG CTTTCTTCGA
    70681 TGGTGTTATA GATGTATTGC TGGAACACCG TCGTGCTGTG CATCGATCCG GTCATTTTTT
    70741 GGCCGTTGTA AACGTGATAC GGACCAAAAT AGGCTTCACC ATCAATGAAC CCTACTCGTT
    70801 CAACTATACC TGGTCCAGTC CCAACCCCCT CGACATAGTA TTCAAGATTC TGATATGATG
    70861 ATGGCTTGAC CAGGCCGCGG AATTGTACCT TCAACCCATT GGTAAACACC ACTCCGTTGG
    70921 GGCTAGTATA ATTCTTGGCA CCAATGATGT CATTGATATC AACTGGGCGA CTGCTGGTAG
    70981 AATCTATCAG GCGTATTTGG CCAAAGATAT CTGGGTTGGT GCTGTCTTGA TACCATAATG
    71041 TATCCAGCAC CGCAGTCAAC AATGGAACTT GTTGTAGATT ATTCACAGCA TCTTTGTACC
    71101 ACTGTGTGTT AGACCAGCGT GTGCCAAACA ACACACGGAA TTTGCTAAGT GTGTCGATAT
    71161 TACGTATAGG GCTCAGAGTC ATGTATTTGC GACCATCTGG GCCCGCGATA TATTGGATGC
    71221 GCCATACTCC GTATCGTTGA TTTAAATCAG CGACGTTTAT GGTCTTGTCA TATGTCAGGC
    71281 TATCATAACT GCCAGGTGTG CCATCAAGGG GGTCCGGGCT GCCACTGACG ATAAAGACTT
    71341 CTGGATCTAC CCATTCTTGA TCGTCCCAGG GCTGGGGATC AACGTCCCAA CTGCCCCACT
    71401 CGCTGACTTG GTTGGGAGAA GTACGTACCA CGGGATCATA CTGGCTGGTC AATTGCCAAC
    71461 CACCATCCTG GGTGTCGGCG ATACGGTTAG TGAATACCAC TGTGCGGTTG TCTAAGTTGG
    71521 TGATGCCATC TATGCCATTG GGATATTTGG CTAGAAACTG ATCAACATAG ACATTGTTGA
    71581 TGTCTGTGAG TTTGAGAGGA CTAATGAGAT CAACTGTGCC TGCATCTGCT AAAGTATAAT
    71641 AGAAATCTTG TGCGGTTTTC AGAGGAACAT TAAAAGTTAC CCGGCCAACG TCTTCACCGT
    71701 TGTTGGTCAC ACCCAAGACG TCACGGCTAG AAATGTTTGG TGCAGATGGT AGCGTGCCGC
    71761 TGACCCCTGG CACGGATTGT ATCCAAAAAT TATGTCCTGG TTGATTGACA TCAAAGGTGT
    71821 AATTACCACC ACGCACCAAG GTTATGATGG GATTGTTGCC GGCAACGTCA CTGAATTGAT
    71881 ACACATCAAA ATCTAGATTA TCAACTCTGT CAATCTCCCA CCCATCTGTG AGTGGCACCA
    71941 CCTGACTAGC AACGTCAACG GAATCGGGCC CATTGGGTAG CCAATAATAT TGGCTATAAT
    72001 TGGTAAACTT GTCTAGATCA CAAAAAGGAT CCCAGGTATA ATACTCACTA CTCCATAAGC
    72061 GATCCTGTCG CTCGCTGACA GCACCTTGCA TATCTAGTGC ATCTATCATT CCTGGATAAG
    72121 TGATAGCATC AATGGCCGTA TTGGTATCTG TCTTGAATAA TACCACCCCG GGTTCAACTT
    72181 GGTAGTTGGT ACGAGTAGAA GTGGGTTCAA CGATGTAGTT GTCAGCGGGG TTGACACCGG
    72241 GCCCAACCCG ACGGCCGACA TAGCCCTGTA TGCGTTTAAA ATTAGGTTCT TGTGTGAGTT
    72301 GGTCGAGAGT GGCCGATAAG AATTTTTTAT TAGTATCGGT CCGAAAAATC TCTGGCAGTA
    72361 AATCTACAGT ACGCCGTTGT GCCATTAGTA TTCACCTGTT TGGCTAATAG TTGACGAGGT
    72421 AGTCAGTCCC GTATTGGTCA CAGGATATAA TCCCGAAACT GGAGTCCGAC TACGGATATT
    72481 GCTCTGGGTC AGCGCCTCGA TGACTTCAAC ATCGCTGACT GTGGCTGCAC TGACGAATAT
    72541 TTCATTGGGG GCGCAGCGAA TCTCATAAAG ATCGCCGAAC GTTTTAAGAG GATTTAACGG
    72601 TACCAATACC ACCGAACTGA CAAGAGATCC CAGGCGCTCA TGCAGATAAG CTGCCAATTC
    72661 AGAGAAAAAG AAACTATCAC CAAAGTCCCA TTTATCTATG GTGAAATAAT TGTTGATGTT
    72721 GGATATGACT GCGCTTTTGA TCTCAGATAT AGATGCCGTC GACTTAGAGG CCTTGACCAC
    72781 CTTGATGATG GCCCGCAATT CTGGTGCGGC CTTGGCTCCA AAAAGTGGTT TGAACATCAC
    72841 CGAGTTCAAA ACGATATTAT CGGAGATCAT CTTATAATCG TTGAGTCCAC TATAAGAAGT
    72901 AGTAAGTTCG TCAATTGTAG GCATCGACGG TTCGGGTACC GTGCCTGTGG TATCTTTGAT
    72961 GTAATTCTGA TACGCGGTAT AATACTCCTG TGTAGCCAGA TACAAGTCAA TGATGTTGGT
    73021 TGATCCTGGA TCTATGACGT TGGTCAACCC GCTGTTATGA CGATACTGAT AATAGAGATC
    73081 CTGCCGACCT ACTCTAGAAA CGAAATTAGT GCGCATAGCG AGATTGCGTT GTGTGTTACC
    73141 ATTGACCACC GAAACTATCA ATTCGTAAAA TATATTTTCA TCATACGCAT AAAATAATGT
    73201 ACCATTGACG TATTCCGTCT TGACTAGTTC TATGGCATTT TTAGTGGCAT ATTGCACGTT
    73261 TATCACCCCC GATTCAACGG GAATATAACG TTCTAGATTA TCAAAATCCG TGACCAATTC
    73321 CAAAAATACC AGTTTGTTCT GTGCAGGAGA AACAGATGGT GCCACCAAAG TATCAAAGAA
    73381 ATCTGGATCA TCGGCGATGC CATCATCGTC GGTGTCGGTA TAACTAACCA CTACTTGGTA
    73441 GTCGTTGACA TAACCATCAT TTTCTATTGA TTGCCCAACG ATATCCATGG TGATGTCGCT
    73501 GCTGAGTGCG GCATTGCTGT CTGGGCGGCT GTTTGTCTTG AGCGCACGTA TAAAATCGTT
    73561 GACCACTAAT CCTGTTTTAG AATCGTATAC TTTGTTGTTG GTGTCAAAAG TGAAACGTGT
    73621 TTCAATAACA CTGGCGAAGA AATAATCCAA GCCTCGGCTG ACTACAGTAT AATTTGATCC
    73681 ATTAGTAGTA AATTGTATCA TCCAAGACCA ATCTGAATTT ACTCCATCGG TGTTGCCTGC
    73741 ATATCCTGCA TTGGGATAGG TTGTTGACGG TGCCAATGCA AATGGCTCAT CGGCACCTAG
    73801 ATTGGTAGAT GTTATCAGAT ACCATGTGCC GGCCGTGCCT GTGACCGATC CAGTGTAGTC
    73861 ATATCCCAGT CCAAAATCTC GGAACAGTTC AATCTGTTGC AGTATGCTTT GTTCTAGGCT
    73921 GCTGGGTAAG TCATTTACAA ACTTGGGTAT GATCTGCGTG ACCAGTGCGC CGCTTGGTAC
    73981 AAAGTTATTC AATGTAACCG GGCCCATGCC ATCTAAAAAA TTGCCTAGGC CTTGGTTGGT
    74041 GCCGTCACCA ACGACTTCCA TGACCGTGGC CCATATGATC AATTTCTCGT TGGCTCGAAC
    74101 GGGTACACCG GTCACCAGAC GATTGTTAGC ATCAAAGAAA AACCCAGTGG GTGCCTCAAA
    74161 TTTGACCAGA GACCCTTGCG TGATATACTT GGTATTGTTG GTACTATAGG TGCCAATGGG
    74221 CTGTGGCGTG CTTTTTGATG TGGTAAAATA GCCGGTGGTC TGATTGGCCA GTGTGGTGCT
    74281 TTGGTTCCAG CCAATGCCTA AGACCGATAC GTCTGGTCGT GGAAAATTGC TCTGGTCGTA
    74341 GTAAAATTGC AGCATGGCTC TGCGGCCCAG CAGCGGTTCG ATGTTGTTGT TGATCACATC
    74401 GGCGATGTCA TTACGGTTGA CCCAGTCAAA CTGGAAGTTG GGCAGCACGT TCTGGCGATA
    74461 TATCATACCG TCGCTGCCAA AAATATTAGT GGAAGAATAC TTGCCAGTGA CATCAGTAAG
    74521 GTCTACATAA CGGCTGGTGC CTACGGCAGA ACGTGCGATG GCCTTGGATT TGATGATATT
    74581 ATTGTAGCGT GTGAACGGGA AATTGTTGTA ATCCTCACCG TTGACCATGC GGTTCTGTGT
    74641 GTAGTAACGG GCAGGGGCAC GTTGTTTGAT CTCTTCAATG GTTTCACGTG CGCTGGCATT
    74701 GCTCACAGGT TCCGTGATAC CACAGGTAAA CGTCAGAGTC TCTATGCGAC CTGTGCGACT
    74761 GACATAGTTC ATGACTATGG GTATAGCCTG CATCTCTTCA GGATTGATGA TGTATTCCAG
    74821 CCCATTGGAA GCACGCACAT AACAACGATA AGCACCCACT GGGATTTCAG AGAACACACC
    74881 ATCGCCAAAA CTCAGCGTAA TCTGATCGTT GGTACGGCTG GTGATGCTGT AGATTTTGCG
    74941 CTGATCTGGC ACCAACTGTT CAATGGCCGC TGCATAGATG CTTTCTACAT AACTCCATTC
    75001 GGTAGAGATG CTGCCTACAT CGGTCAACTG ATATAGCCAA TGATCGTCTT GATTACATCC
    75061 TTCGATGTTG ATGTTCACGG TACGATTGGA TATGGCCTCG GCCAAGTTAA AATCTTGATT
    75121 CTGCAGCACA CCTTGCTTGA AAAAGAAGAA GAAGCCTGTG TTCTCGCTGC CAAATCCCTG
    75181 TTGATCATTT CGATATAGGA CGTTAAACCT GTCATTGGGT CTGGGCGCGG GTTCATAGAT
    75241 GTAAGTGCGT CCGGTGCTGG TGGCATTCAC TGCCTCAAAC GGCATGTTGA CTCCATCTAC
    75301 CGTGGCAGTA TAGGAAACCA CGGGCATGGT TCCGGGAACC ATGTTTATGG CATATTCATC
    75361 GGTGCGTACA CCTAGTATAT TGGCATTGTT GCCGGGACGA CCAAATTTTT GGCTGTCAAC
    75421 CAATGCGGCA TTGATGATGG CGGTAAATTG CTCTAACCAA TTGCCATTGG TGGGGTCATT
    75481 CCAGTCAACA GTGACGTTGC TGAGATTGAT ACCATTGTAA TCGATGATGT TTTCCGTGGT
    75541 ACTGACGCTC AGCACTTTGA GATATCCCTG GGCAGGCTGA TTGCGTTTGG GTGTATAGGA
    75601 AACCAAATTG GCCAAGCGCA CCACCGAGTC ACGTCGTTCT GCGGTGTCTA GGTAATTTTC
    75661 GCGGGCATTT AAATCATTGC GGAAGGCCAG GGCCTGGCCC ATGAATGCCA TGACATCCAG
    75721 CAGGGCGATA AACTCCGATG ACTCGATGTA GTCATTGAAT GTTTCGGGAT AGTAAAGGCG
    75781 GAGATAGTCT ACGAAACTCT TGCGCAGAGT CTCGAAATCG TAACTTTGGA AGTCGCCTTC
    75841 CCTATAAGTT TGGTATAGTC TTTTCCAGTC TTCTACACCA AATATCGCGG TTTGTCTAGC
    75901 GGTTTTTGCC ATGGTCTCTC AACGGTTGTA GTATTTATGG TACTGAAAAA CGGCGCAGTT
    75961 TTAGATAAAA CTCGCGCGAC GTGTTTCCTG GTCAAAAAAT ATGGCCAGGC GTTGGGAGTC
    76021 TTGGCTGGGC ACCACTTGTA CCAATAACTC GATCAATATG CCAGTGTCTT GGGGATATAC
    76081 CGTGGCATCT GAGATATAGA CTCGTGGATC TCCTCCGGCC ACACGCTGCA CTTCTGCTAA
    76141 GATCGCCTCC TCAGTGTCAG CGGTCTGGGG CTCAAAAACA TAGCTCCAAA TGATGGTTCC
    76201 ATAGTCGGGC TTGCCAGGCA CTTGCCCTTG CATGATGTTG AAAGCGTTGA TAAGGTCGCG
    76261 CTTGATCAGT GCAAAATCCA CCAGGGTGAA TTTTTTAAAT TGATCTATGG TATTGAATCC
    76321 AATAAATGTA GGCATAATGA TATTTATGGG ATGATTATGT GCCGATCAGC AGCTCATCAT
    76381 CCTTGATACG TTCTCGCAAA AATACCAAGA AATCAAACAC TATCGTTTGT AATCTGTATA
    76441 TTGAATTTAC TTGTGCTTGA TATGTTGTTT TAAGATCGCC AGGCAAAGCG TCAAATGCTG
    76501 CAGTAAATTC AGCTCGCACA GATTTCAGCA TGGTATTATA GTCTGTTCTT ATTCCCTGTA
[truncated: 265,240 more chars]
