# Supplementary material for: Clades of huge phages from across Earth’s ecosystems
Source: Nature. 2020 Feb 12;578(7795):425–31. doi: 10.1038/s41586-020-2007-4 (PMC7162821; doi:10.1038/s41586-020-2007-4)
Supplement: Supplementary file 6 — Genbank files for all genome. [file 41586_2020_2007_MOESM6_ESM.zip › genbank_genomes_SD-4/F21_PHAGE_55_22.gbk]

LOCUS       SRR1747052_scaffold_19_prodigal-single     246765 bp    DNA     linear   BCT NOV-13-2019
DEFINITION  SRR1747052_scaffold_19_prodigal-single, contig.
ACCESSION   SRR1747052_scaffold_19_prodigal-single
VERSION     SRR1747052_scaffold_19_prodigal-single.1  GI:
KEYWORDS    .
SOURCE      F21_PHAGE_55_22
  ORGANISM  F21_PHAGE_55_22
            .
COMMENT     Data sourced from ggkbase. For additional details see
            http://ggkbase.berkeley.edu/organisms/404921
FEATURES             Location/Qualifiers
     source          1..246765
                     /organism="F21_PHAGE_55_22"
                     /mol_type="genomic DNA"
     gene            348..839
                     /locus_tag="SRR1747052_scaffold_19_prodigal-single_1"
     CDS             348..839
                     /product="hypothetical protein"
                     /codon_start=1
                     /transl_table=11
                     /translation="VNRLIDAGCLFIDPVTMTLLECPQIETRAKTGLARTLMDYQCTT
                     GLRPADLVDRSPDSQPDSGDYGRVAYAWTTDGHVIYARAAFVDVPSVTRGQAVDRFID
                     ESISQATAGYGESDYPHGEPASCHFEALPADQIRGTLRTRVVDADAPTCSECPLTPGL
                     ESR*"
     gene            787..1233
                     /locus_tag="SRR1747052_scaffold_19_prodigal-single_2"
     CDS             787..1233
                     /product="hypothetical protein"
                     /codon_start=1
                     /transl_table=11
                     /translation="MLRLALNAHSLPGLKADDGKLLRALAEKQLRGADQFPVASITVG
                     ELRQDYENPGDDPVHQQTQREIAGLIRERRRRRKTVEAWAQAQDARGQERESGWDFET
                     DVNDHEDNDSADTGGSPTSEADADIEGLVYGSAAARAKVRREPERR*"
     gene            2031..2318
                     /locus_tag="SRR1747052_scaffold_19_prodigal-single_3"
     CDS             2031..2318
                     /product="hypothetical protein"
                     /codon_start=1
                     /transl_table=11
                     /translation="VSKAEDYEKWRGCSTEDDMFYGRLDHLVYKPESTPEWGEVQRRR
                     YCRWRRREPMALGEPLHVGATQGTMTSPRGSADHRDHHRSYAFDSDERMDT*"
     gene            complement(3283..3885)
                     /locus_tag="SRR1747052_scaffold_19_prodigal-single_4"
     CDS             complement(3283..3885)
                     /product="hypothetical protein"
                     /codon_start=1
                     /transl_table=11
                     /translation="VSWVARTCRITLAVSDRVADSALLAETASSLRGLLAALQTVPSM
                     RTASSLDGSRRKRSVRATAITGAGVSCEHDWQHRLPDGRERWLVMSAAHGQRSEPDGI
                     CGRGALCAVVRACVVSNRARTMIASMRAGVRIAVTHVTAMLRASGQPVAGLMGCAVEG
                     GATGMLLARIDVVLDALNAHAMHRTGWTALLLCTALSAYW*"
     gene            4300..7314
                     /locus_tag="SRR1747052_scaffold_19_prodigal-single_5"
     CDS             4300..7314
                     /product="hypothetical protein PGUG_01202 n=1 Tax
                     =Meyerozyma guilliermondii (strain ATCC 6260 / CBS 566 /
                     DSM 6381 / JCM 1539 / NBRC 10279 / NRRL Y-324)
                     RepID=UPI000151ABA9"
                     /codon_start=1
                     /transl_table=11
                     /translation="MASVFKIPGAKGDVDGELELKPPVAGGAAGSDGKETDSGQSHES
                     ANAGSTLDGALPRFHVPGLNEPSNVGDSVGASANDPAGSRARTVDPARSLAGQRAGRG
                     GASHSGGYQPSSVDKGSLGSVDGPAASGGVAGGGRPPFSPFSSHARSAFSAPAGSRPI
                     DDARAGSRVDGSSPSTLVASGSSPFKKPRTTGASSAPSPSTSADDGRHVSSADGDAGS
                     GGAASSDGRAGAGARSLFTAPVGDDAHVSSGVSLESDDGEAQSGDSRVADGDGSETHA
                     DDDAGRLRGEGDRGGDARGVSSEPVSLPVKPRRSHAGSLGRAGGPRAASRVGDAHADS
                     GESRGGGPSAVAGAGGSASDGESGSDGWSPDSFLDVGVGFDPGWSDTVGAGEDAPAFT
                     GGSFLDLGDEDDDTLVDDVDDGRGDAPAVGRYAPSRDGESAGFVGDDGAVVHGDLEQP
                     QTWRATTSHDPGDDGRQSIAWNKDGKAAAVKPAEERLTVLKRYHRAGKEEMGARREIA
                     EQVAAQGGLPDEGGALVDPKTGKPVAGSSAAHGGSGDSEIDERALRFGVKVGTGKAKL
                     EKQLRNKHDVDVAIARRVQVLEWKKGFHVTFGAKEVRGLDYLTRWSYATTAQIARVIG
                     WRDKKERRLVRLLEKWEEMGWVRQDVVFSGPRLWYPRRDGAELSEHAWLGGVSPARVN
                     PMSQSHSLGLSSIASWLLCGWDDAPDILQLGEAEWKQLQADVKTGEALIISEKEYRAP
                     WTKIRQTHKGLLPAEYRHAFIGDIGHGGEGRYQQWARDYKLGLAKLEDAPDWVACDPS
                     LQGDDMWIWTLWSNSVWNPKMAIDAARLDGVAVDGLSREQQLQVIRDYRMDGYVPVED
                     RLDIATNKPVVNRELGDSFALLDHLPDLVIARKRDPQTGASRSVAVELELTAKAPGDY
                     ARSMAGFGSTLGQTLYDQVIWVVPSNAVARAIELGAGSVGLERDVDYRIVPFASAEKR
                     NSFWSGADIVPAVFDKYHRVQPLIDPAEFLLS*"
                     /db_xref="UniRef100_UPI000151ABA9"
                     /db_xref="A5DD47_PICGU"
                     /db_xref="cdn:BN940_09711"
                     /db_xref="UPI000151ABA9"
     gene            7676..7864
                     /locus_tag="SRR1747052_scaffold_19_prodigal-single_6"
     CDS             7676..7864
                     /product="hypothetical protein"
                     /codon_start=1
                     /transl_table=11
                     /translation="MRIMENFSLLDDDGRLDGDLTGSAAVPLIASFVLTPIALGVIGV
                     LTALGPFIDVSGCLSLRC*"
     gene            7861..8415
                     /locus_tag="SRR1747052_scaffold_19_prodigal-single_7"
     CDS             7861..8415
                     /product="hypothetical protein"
                     /codon_start=1
                     /transl_table=11
                     /translation="LSVLDVFLHAIVDLLMEKTVVWIAQAAGDDAACPAYEADILAMI
                     KSPEDVTGEDGEYRLTVDDDAFVETWNWWICMLVRGRKRAAPGEDWRSVVNGTAGKLT
                     AVIVAGGGRLVDDEKVSEAVSREVADGVLRASRGDGLTKKALSRFYDHALFLGAKCKP
                     VGGSTAVDGSPKPGVCPMLGDCLL*"
     gene            8553..8990
                     /locus_tag="SRR1747052_scaffold_19_prodigal-single_8"
     CDS             8553..8990
                     /product="hypothetical protein"
                     /codon_start=1
                     /transl_table=11
                     /translation="VNGFRKTGVVGSGEAMLHDGAAVSRPEHVVSSKWRAVWTGTYPA
                     LCLRGEWRVYKNDVEVAAGGLPFQGEPADTAGDYDYCGFDPDWSEEWDTHSDGLGEDA
                     WVDKYGDALAACLPLDDRSVDLHELYKAFQANDFRPGSCGGCI*"
     gene            complement(9291..9956)
                     /locus_tag="SRR1747052_scaffold_19_prodigal-single_9"
     CDS             complement(9291..9956)
                     /product="hypothetical protein"
                     /codon_start=1
                     /transl_table=11
                     /translation="MRRRVLASTDAERIDQTRERSSMAVIEPGDGWLLKSEESGAGVQ
                     IRLYQRGRDDSYMRIVEYPEPGLHSACTQTDVYTPQLGTITLIDSFMPDHELNELITL
                     ADDYTDMTLVISAGDDGKYRASVQYMAGGDVYRVVYVKNTGAVAYEKQPTGWVDPDVL
                     ALTDLKFHVSTRLAGVYLTTARAILSSLNKTIDDASAELDKLDAGDGFYDFLDDPSGD
                     AED*"
     gene            complement(10082..10327)
                     /locus_tag="SRR1747052_scaffold_19_prodigal-single_10"
     CDS             complement(10082..10327)
                     /product="hypothetical protein"
                     /codon_start=1
                     /transl_table=11
                     /translation="MVLFLMIGPLLVGLVGGLIGSIIAAVNLVHEIHRPDEGKKRHSL
                     KTAVVAALLGCVQSVSIRSMGDHQRYRASRKGTPRLR*"
     gene            10651..11745
                     /locus_tag="SRR1747052_scaffold_19_prodigal-single_11"
     CDS             10651..11745
                     /product="hypothetical protein"
                     /codon_start=1
                     /transl_table=11
                     /translation="VNWLQCLIELFSRLSVSAVIAWVALVQAIREAIPVVKTVMSTMV
                     LPPVESLTGLFAWVGVLAVVYLWVWLSGDARMKLTATLYGRWRQAAGLPMIDLDQSDP
                     VSFYSSLKNAVRVHWSGWAKPASVRLRGTAGVVTVGLQVRFLRDLQALTGGKEKYVCS
                     FDGVSHGWLEAKAVGWFTGKIESKMMKRLTGLELMATVRPAVYDESTVTPVAESESPV
                     ESMTWEGVPGGMLSPVEKDMLAATLSDARGGEWLVSSTVNGDVTAARKQTGGKPVMDV
                     DGDGGFTMSDATPDWVRAQQAQMRARQADGTAGRAPYSQQYGAGYAGSGDYAHSSRGD
                     GPSESTDPAGNDARRFYGGKPAGMNYVNQR*"
     gene            complement(12092..12400)
                     /locus_tag="SRR1747052_scaffold_19_prodigal-single_12"
     CDS             complement(12092..12400)
                     /product="Uncharacterized protein n=1 Tax=Proteus
                     mirabilis BB2000 RepID=S5U5P2_PROMI"
                     /codon_start=1
                     /transl_table=11
                     /translation="LLLSALVLAALIGYVGLLSLLWDRYQISKSRWEALDRSRDPAHW
                     AEIDEQHEIEEQAMIEYRRTHHSSSSLFDSSSSRTGSSRSSTGSGGGSFGGDGASGSW
                     *"
                     /db_xref="UniRef100_S5U5P2"
                     /db_xref="pmib:BB2000_2622"
                     /db_xref="B4EY12_PROMH"
                     /db_xref="S5U5P2_PROMI"
     gene            12685..13077
                     /locus_tag="SRR1747052_scaffold_19_prodigal-single_13"
     CDS             12685..13077
                     /product="hypothetical protein"
                     /codon_start=1
                     /transl_table=11
                     /translation="VVSEVDEADVARESVGRRITSVDGMSMTLDDGTVLELSDTSDVE
                     DKACAWFEPRALELLDTGDNVITSVDFKWPDGSEWRQLENPGEADEHGHAPIVDGEDR
                     GPCAFDVTILVVLWRRMSAHREVKGHPD*"
     gene            13716..14297
                     /locus_tag="SRR1747052_scaffold_19_prodigal-single_14"
     CDS             13716..14297
                     /product="hypothetical protein"
                     /codon_start=1
                     /transl_table=11
                     /translation="MTIDGQASLQSKTVDESINDSSDEKLSEPDVDSPDEKNTEGDSD
                     WVLPNGKPYVKECRYDSNGRDMQWPHWTHGMKRFATEGGIWLFSTIVWAFMLVYGVQA
                     SFGYDSHRCENLGPLAACSPLLTFHAGQAVIALTAIIVMELLVAAGCAGSRLWNPAHE
                     DKWFTTAAWWDVSWSLALAASAAAMLVIIVVVA*"
     gene            14422..14685
                     /locus_tag="SRR1747052_scaffold_19_prodigal-single_15"
     CDS             14422..14685
                     /product="hypothetical protein"
                     /codon_start=1
                     /transl_table=11
                     /translation="MINHMETETDLNVTVSDASAVTAETAAGDETTSAVADADRGHTI
                     SVDSVEYRMRADVIRQTIYSGVNGSEAVRQSKNGGELLSPPAA*"
     gene            14651..14854
                     /locus_tag="SRR1747052_scaffold_19_prodigal-single_16"
     CDS             14651..14854
                     /product="hypothetical protein"
                     /codon_start=1
                     /transl_table=11
                     /translation="MVANCSAPLRHEIIFKAEYSKTENDEPSIIVYLMILVPNYDSDG
                     EAVKVSQSEFKKGLTSSAREPDC*"
     gene            15025..15510
                     /locus_tag="SRR1747052_scaffold_19_prodigal-single_17"
     CDS             15025..15510
                     /product="hypothetical protein"
                     /codon_start=1
                     /transl_table=11
                     /translation="VDEASNTILDLLPMRADLSELELGPLEPQLADLPTFPEDGEAMD
                     ADHDADEGELEDVGTSETDATESADDVRSVALDVESISSLIPSGLTDLVERAKEIVPV
                     GSIEHRDALAHELEEMAASLRIISEKEAEEARLIEDLREANAKLRRIAAISKTASRRV
                     H*"
     gene            15776..16126
                     /locus_tag="SRR1747052_scaffold_19_prodigal-single_18"
     CDS             15776..16126
                     /product="hypothetical protein"
                     /codon_start=1
                     /transl_table=11
                     /translation="MAASRKTKAKTANLLALAAEAEGKPASSTTTTLVDWITRQLDSN
                     RVRYSIHWNGRDDGEAKITVKKGRNTVEWTRDAAGLDVTWLNGDVLMPFAAGEGQWKV
                     LCAMGFTSLALSLK*"
     gene            complement(16221..17393)
                     /locus_tag="SRR1747052_scaffold_19_prodigal-single_19"
     CDS             complement(16221..17393)
                     /product="hypothetical protein"
                     /codon_start=1
                     /transl_table=11
                     /translation="MTGEQKWHIGRDGKPHACTAASADSCPLKTIAGHEKHYSSLAEA
                     TKAAEGMAASTAAGKASAKLTKTNARPAKPIAASTKTTAIKTTTATAVRASDVSKYDY
                     KTIRRQENAAKILERTNEIIDDLAVHNTAQDMLSASHDMVEDAAGVKRGKMGGTGDYA
                     YGKHYSTAQHRFDNFPEGTFRPSTMFRDGWGTTTRSYARIVLNAQMTALIEDGWRPPT
                     MSQVDDEQSRIWRSVSPVDKTGISKRAVRGLAILQAGYDYGGDGEIGVYGDPTSMLHQ
                     ALAYERYSKGIRDDGTAQGEAMATADADADAAMRKTEISGPGAGVGNYHYNLSADGRA
                     MWRVGMLLKAQADGLDLNDEKQFNKLEPEATMGATESIVKKMGKNLPQEARRELGL*"
     gene            complement(17479..18009)
                     /locus_tag="SRR1747052_scaffold_19_prodigal-single_20"
     CDS             complement(17479..18009)
                     /product="hypothetical protein"
                     /codon_start=1
                     /transl_table=11
                     /translation="MTDGSAFSKRDAGDAGSVEPVTWTVAISDGQSAGLLIHSVPVGV
                     MTNGKIDLLCLCRRFIPRKWSTVEDVKKNEWSNPRKTVEYDKFSPVTQACVHAVAYGW
                     GMTALDYADKGIVTIAADMDAAGFDAQSRVLRTMLHDAAGMEGVRVVEWADCVDGLRL
                     RPEVILPPAPRSFDCK*"
     gene            complement(18181..18546)
                     /locus_tag="SRR1747052_scaffold_19_prodigal-single_21"
     CDS             complement(18181..18546)
                     /product="hypothetical protein"
                     /codon_start=1
                     /transl_table=11
                     /translation="LTPDYELTGADWTALLRIYKFIEALSAEPDAIVSDETVVYGNEL
                     VDSLESLLRAEAAQSSKAAISESEATAEEAMNAASSELTPLDDGSLALASERARLEAL
                     AENHEKVKTSCETPASRGR*"
     gene            18699..19268
                     /locus_tag="SRR1747052_scaffold_19_prodigal-single_22"
     CDS             18699..19268
                     /product="hypothetical protein"
                     /codon_start=1
                     /transl_table=11
                     /translation="MVVDYSELLVEGQRGGDACGVRLSTGDPVSYRIAGSLWNHLADV
                     LHGEYDADGPFHVTSCEDGGQSATSEFTDDHMKAIATTHGTFTWDPIDGDVFSWLSPG
                     SDDRDEDYELTVSIDDGVRVIIVSWLHGERASEQLVLDSHIPIGMSDEETANAIDDAV
                     IQILAVVRASTSASVFDQRRQTDRPAQLT*"
     gene            complement(19373..19690)
                     /locus_tag="SRR1747052_scaffold_19_prodigal-single_23"
     CDS             complement(19373..19690)
                     /product="hypothetical protein"
                     /codon_start=1
                     /transl_table=11
                     /translation="MDKKSILQGLKGFVWVAGLASIAAWIASAVYVDRRLHAVTSNYK
                     FGPMRHVSYYSNIAHKANRMLGDAALETWTEAQKEDADYYQRIEDEHDRLLEESKKNG
                     TWK*"
     gene            complement(19782..20576)
                     /locus_tag="SRR1747052_scaffold_19_prodigal-single_24"
     CDS             complement(19782..20576)
                     /product="hypothetical protein"
                     /codon_start=1
                     /transl_table=11
                     /translation="MVAGEDQSDDQRRSNRPRVECKTAYQRRENPLAYMDSWADGESD
                     VDALRTSSRQGAGQPRQSNRPSRPLKVTVVDQASMKWTNEPQRTDYRDNTTQPANRGV
                     QDRLSGLFRKQPDPYEPAPQRKKKQEHKSDAAPAFNPWGVLKFGIALIVIAVIACSLP
                     AILDKAGATVDGTASNVASIISNRVGLATAALGGVTIPWALALRLTHTASSIIRKLVS
                     LIVIVLAVIAVWWAGGLYYDASCSHPVDASTQVCDALSIVHDDKKA*"
     gene            complement(20636..21511)
                     /locus_tag="SRR1747052_scaffold_19_prodigal-single_25"
     CDS             complement(20636..21511)
                     /product="Uncharacterized protein n=1 Tax=Bifidobacterium
                     adolescentis CAG:119 RepID=R5GZ19_9BIFI"
                     /codon_start=1
                     /transl_table=11
                     /translation="MHEIIDFLSNMVLWFVVYSFAGWAYETVLVSVQQKRFVNRGFLN
                     GPLCPIYGCGAVMAAVLLPASWPDWAVFTTSAVAACLLEYVTSIVMEEMFHARWWDYS
                     SYKFNYQGRVCLLGFIVFGVAGLAIVEYAQPALETLTAMLPSPWRLVIAVVASLAVII
                     DFIVSIVGTYGLDKTAGKLREVTEAMEDSKAARALTALRDNVHVPTSVANKAARLGEL
                     ASKTMNSQQKRMLASFPRLRFTAIEDGFTTDLKTAIAGRWHDAVSKIDRPSAGIEVVT
                     DADGKQSATGSGDED*"
                     /db_xref="UniRef100_R5GZ19"
                     /db_xref="A0A087DRM3_9BIFI"
                     /db_xref="badl:BADO_0981"
                     /db_xref="R5GZ19_9BIFI"
     gene            complement(21648..21878)
                     /locus_tag="SRR1747052_scaffold_19_prodigal-single_26"
     CDS             complement(21648..21878)
                     /product="hypothetical protein"
                     /codon_start=1
                     /transl_table=11
                     /translation="MSAYENGEHDLDSVIVDPDDTAVEALPEDAVEILRDIADGVDAA
                     YENDLDWDKDKVRLTIKYVPAARWQSIVGEAY*"
     gene            complement(21880..22389)
                     /locus_tag="SRR1747052_scaffold_19_prodigal-single_27"
     CDS             complement(21880..22389)
                     /product="hypothetical protein"
                     /codon_start=1
                     /transl_table=11
                     /translation="MTKREDLVDKLAREINVGKTKGVYEKGEDKTVDTGLGLAYSEAE
                     SEAARGTVTEPPCDECREKLFSLIPVIESFTSNSNENEATLESAAQSMNEGVVSSWQF
                     YEETALYWLFKLGCLSMSDSPFLTGLTASEVQISFDKAAKSTIDEIGDIGGEDCPWPR
                     SSGESPTTR*"
     gene            22613..23500
                     /locus_tag="SRR1747052_scaffold_19_prodigal-single_28"
     CDS             22613..23500
                     /product="Uncharacterized protein n=1 Tax=Parascardovia
                     denticolens IPLA 20019 RepID=I8ARY5_PARDN"
                     /codon_start=1
                     /transl_table=11
                     /translation="MVDARCRQSTMAARRIAELLAVLTVVLAVVSVLLTPMLAHADEN
                     GGIFVKDGADALSASTEDYVKTANEKWEKDADLPAQLLVVTADHVPDGQSIEEWSMSL
                     AEKHKPGDKDKDTGLVYVVAVDDHQDRLEVGYGLEDEIPDAKASDLIKQAEAEYKQGD
                     YDAGVRVLVDSIGTQLYGAAWTPSTDDTSNTCSGVGSMEHTSADRAIIAVSVFLVLVF
                     VAVLFFRCSGSSDGAGSCTGSSHRHDGEDCHWPSSVSPTFISFGNGSSESSWSSGSSS
                     SSSSFGGGGFGGGGASGSW*"
                     /db_xref="UniRef100_I8ARY5"
                     /db_xref="A0A080N2P5_9BIFI"
                     /db_xref="blm:BLLJ_0928"
                     /db_xref="I8ARY5_PARDN"
     gene            complement(23576..25114)
                     /locus_tag="SRR1747052_scaffold_19_prodigal-single_29"
     CDS             complement(23576..25114)
                     /product="DnaQ DNA polymerase III alpha subunit n=2 Tax
                     =Bifidobacterium dentium RepID=D2Q5V7_BIFDB"
                     /codon_start=1
                     /transl_table=11
                     /translation="LAIAVFPDGTQVRCRAKDPATCRYHGADVKHFEDQAQADAYSET
                     RAAVSKSSQGNSLKKTPADTDAHRLLSSMVNVGDGVLIGSGLSSTMWTTDAGAIEAAK
                     LRNEVAGEIGDYSALDEPVDLESKWTPRGLDGEPLGRNPVEWLRERLDSPLRVSFEGK
                     PVDKAFSGASVEDLYRETLRRLDENESQASKLARFFERKSNNVRSYAAVRLLSWQEAD
                     AKDEAQFLERRLGPEKTAEIRKQLNWHDDDWQRDRLKRGEAIREYKGSSYENPFFRAH
                     ELNYPKYHGDIYRDIATYQKRSFVDVRSEVHARMDAGADMATAMQETYKSHSPHGEYV
                     GIDLETTQGGSMGGSIIDVGVERINMDDGSQYGAQAEQYGVTRQLAQAGNKFEDLTGI
                     SFESLDGKKPFREDVEAQDKLVRELSTAPMVAHNAKFEDSWLKANCRGYAEARRAGRI
                     KIVDTMLLSRRLDSDRGGNSLEKWSRRWGALGNDEAERHLGYEDTHIMNAAMYNMAKA
                     GYEY*"
                     /db_xref="UniRef100_D2Q5V7"
                     /db_xref="bde:BDP_1731"
                     /db_xref="A0A0C6E0D8_9BIFI"
                     /db_xref="D2Q5V7_BIFDB"
     gene            complement(25458..26981)
                     /locus_tag="SRR1747052_scaffold_19_prodigal-single_30"
     CDS             complement(25458..26981)
                     /product="hypothetical protein n=1 Tax=Metascardovia
                     criceti RepID=UPI000382295D"
                     /codon_start=1
                     /transl_table=11
                     /translation="MLSNNETIVDADADSQPDVQEAGATSSVSRSSKQDAAGLVKSRS
                     ITAMVGTWRLLTAKPWLTWAALMLITAFIVIPWSQAAIRPDGDCHWWRIQKILSGEAV
                     PKIDGLNRVSPLTVYDPEYSSGITLYCNNTAVNSPVAYLPALAAAAIIAAIKGLESLA
                     IPYSIDVAPTAPTAYMIASVSTAVFSILVTALAIKTAGERFQWAVLATATTPMTWTLF
                     LYPTADAMACSVGLLYVSLVLGSIGRGSPSRLKIPALLALAVVMGQLKSSLCVLALLP
                     FVLVLTGDWKPLAPIASLLTQAASAVSWLVFVKGVPPVYAVWKMPGESGTTAQYDFLV
                     NGYSEAVTGLLRDPMSLISLIVRTTFSYTDDAIRHGQEMSWAAGSATGLFPIIVSIAS
                     LIVLVIAAIAWSSTAPSLPVMRSSKTAKWLIAFILLAFTVLTTALMTIASWRGRLDGV
                     QIVGNQSRYYVTVIPLMLALLPSVDWLQANEETIRKMGMTLTIIVYAFSVIALVTAV*"
                     /db_xref="UniRef100_UPI000382295D"
                     /db_xref="W4NBB5_9BIFI"
                     /db_xref="UPI000382295D"
     gene            27144..28073
                     /locus_tag="SRR1747052_scaffold_19_prodigal-single_31"
     CDS             27144..28073
                     /product="Uncharacterized protein n=1 Tax=Bifidobacterium
                     adolescentis L2-32 RepID=A7A7R8_BIFAD"
                     /codon_start=1
                     /transl_table=11
                     /translation="MIKLVDASSWRGYRGVSALDWEPVEEDCYPTDDTAASTLTTPDF
                     KSLEQRGTVSRADEYPWDEGRQTDSKPLVLIDFDGVLNAFPDEKLLRRGGQAGGWLDQ
                     MAADDPRKQLYSLDHAFLLDKSERVTICQSNEYGGSEKTTVRIRWASKLADSIRKLQA
                     DCEADVAWLSTWQPFTRKLEFELGLIGLDATEPLLSTILWYDPVTGLNRGMGKLHSVA
                     AILQELQAAGQQRPVVWIDDEEADEPAEKWLRSHGLGEVTPLLMVQPDDRIGVNRGQW
                     KHITEFISGRSGETEPGIYSDRTPRLHEGHFGW*"
                     /db_xref="UniRef100_A7A7R8"
                     /db_xref="A7A7R8_BIFAD"
                     /db_xref="bado:BBMN23_1034"
     gene            complement(28188..29135)
                     /locus_tag="SRR1747052_scaffold_19_prodigal-single_32"
     CDS             complement(28188..29135)
                     /product="ADP-ribosyl-[dinitrogen reductase] hydrolase 
                     {ECO:0000313|EMBL:EGJ43404.1}; EC=3.2.2.24
                     {ECO:0000313|EMBL:EGJ43404.1};;  TaxID=888816
                     species="Bacteria; Firmicutes; Bacilli; Lactobacillales;
                     Streptococcaceae; Streptococcus.;" source="Streptococcus
                     sanguinis SK355.;""
                     /codon_start=1
                     /transl_table=11
                     /translation="MTAFDLHKKTDKRRLAEAIVWGGAVGDALGAPFEFRINRNDPID
                     LSHMQGTKFRVAPHEFVECPAGLFTDDTSMTIALIDSLSENNGAVDVLDEAAKWSAWL
                     RDGRYSSVEGMAVGTGSTTRKALLEYGHGIDSPDANGNGSLMRTSPLALVGATDVDIE
                     RSSAVTHAHVVSKTACVIWCRFLRKLVEGKKPKTAWEETLDDLGNHAASIVSTRLREI
                     WELPESEINSTGYVVDTLEACAWLVTDDENNDCYSAVVENAVSLTGDTDTIAKIAGEA
                     AAIVYDPENIPTAWRREVKRPELLDHAVEQLADLIPDEL*"
                     /db_xref="F3UNG2_STRSA"
                     /db_xref="UniRef100_F3UNG2"
                     /db_xref="ssa:SSA_2189"
                     /db_xref="3.2.2.24"
     gene            29345..29746
                     /locus_tag="SRR1747052_scaffold_19_prodigal-single_33"
     CDS             29345..29746
                     /product="hypothetical protein"
                     /codon_start=1
                     /transl_table=11
                     /translation="MAGTLNNRTGRPQNPTIDSNQRLQTQASPRQPVSAPPRLLKMTP
                     QQIDDLVDSLLNGDRSAIGQVETRPWTDDEFEAFLLSLEVEIPKVAVGGPFKAGFGRQ
                     IVDSTLAEYLDPENDDPFGSILMDYIDGLTD*"
     gene            complement(29800..30930)
                     /locus_tag="SRR1747052_scaffold_19_prodigal-single_34"
     CDS             complement(29800..30930)
                     /product="hypothetical protein"
                     /codon_start=1
                     /transl_table=11
                     /translation="MDAKRRTLDDLKTKTLVWGTAASMIASCAAVLPAIADDAGTSYF
                     PTYDVTPTVTGSDGAGLAADRNLYSSWTIKGTGEATYDLCRDTKIDTIGWWASDVADG
                     SVITVEYSSDGSTWQKAYGSSLQSGRQELDDFDLDLPDDLTAHYLKFTVQSDSAKMRT
                     INVVGSMSADSDGKPASMDGFTGQCKLTTDREVYKAGNLVGIYCAPGEAGKQYVDTSG
                     GYTTTGDLDGLKEYDPDGAGAFEVKRTTGAFAVYTAEKQGDFTLTINDQPITIHVNDA
                     DYKAKYGAVDDDAENTSSDSDEKGTHSKDSAEDTGDDDVAKNDKGSKSDSGSQAAQAD
                     DDENASGKTRPVAMAIASIVPSLSSIPGLGSVLAGLSKILGK*"
     gene            31037..31387
                     /locus_tag="SRR1747052_scaffold_19_prodigal-single_35"
     CDS             31037..31387
                     /product="hypothetical protein"
                     /codon_start=1
                     /transl_table=11
                     /translation="VTSDDRELPDRDVLRYNVSLYDSLMDLNEAVDTAKTVMSAWSDI
                     LAVCIVTTTVGVVQQRIEESKPEYHYSVKQAETPEPLDEVTHVSVAWDRWPNGGYSDL
                     PQWKTQMDKVDYGQ*"
     gene            31407..32228
                     /locus_tag="SRR1747052_scaffold_19_prodigal-single_36"
     CDS             31407..32228
                     /product="hypothetical protein"
                     /codon_start=1
                     /transl_table=11
                     /translation="MSEETADDRTGEATVSPIVHLATVQPASMLRKLDAGESVYCDEE
                     ASKKTGFGDYATVCYDWIAGEMEAAGVCKPAGCDARWPLWAWAYRRNGRGMLADEVWG
                     GPDDGIEYVVLGLEVPAGRILLSSFYDWSSYPFLTDGGLLMPSREDVIRIDEDSTGVE
                     VDEWLARSDAATMREKEDSWKRVLRTVDDLRTPRRVDMHGRVPDGGQPVDYGMEQRGV
                     ISADGEYRPSADETWFDWLQATLWSIKPTDVKRVWRKGESLRGTASWLQWNQKRL*"
     gene            complement(32256..34001)
                     /locus_tag="SRR1747052_scaffold_19_prodigal-single_37"
     CDS             complement(32256..34001)
                     /product="Cysteine--tRNA ligase {ECO:0000256|HAMAP-Rule
                     :MF_00041, ECO:0000256|SAAS:SAAS00043703}; EC=6.1.1.16
                     {ECO:0000256|HAMAP-Rule:MF_00041,
                     ECO:0000256|SAAS:SAAS00043714};; Cysteinyl-tRNA synthetase
                     {ECO:0000256|HAMAP-Rule:MF_00041};  TaxID=1321816
                     species="Bacteria; Actinobacteria; Bifidobacteriales;
                     Bifidobacteriaceae; Alloscardovia.;" source="Alloscardovia
                     omnicolens F0580.;""
                     /codon_start=1
                     /transl_table=11
                     /translation="MTRAAMASHCVAGHGMGKINAMEREQLDELVLKLVEAAADRGDD
                     HVRIYSCGPTVYDYPHVGHLRTAVVIDVLRRWLEAGHGVKSTLVSNLTDIDDKIVQRA
                     IRDGVDWRQLGTKYGREYDKALEALDVSLPDVQPIASGWVHEMGALIQRLLNRGHAYI
                     GSDGSIWFSVASLDSYGSLTRQAGQSTSSTEAKASLTADDESHAKRDPRDFALWKRAS
                     GDDLKLGSYWNLVEYAHCPDGSFPELSSDSGVTEWEEECPDSREHGERCVVHGYSIPG
                     RPGWHTECVAMSLGVLGDGFDLHAGGVDLRFPHHENELAQAAATGHEFAENWLHVGWV
                     TRGGEKMSKSKGNGLSAEDAIIFPGPWATRYLLLSAKPTSPLELPDGPALRAPDKTRK
                     RILDLAAAERELYLSAGLMTGDDDESIALRGSYAQSGHEATGRPAADSETAAIITMRR
                     EELESRFAEAMDAMATPEALAVLHAAIDLLGDAIKTGDAALAHEAMGTLSKQLNVLGL
                     DPSSKAYVEHYGPIAENGDRRSTGESKWIEAASETIRACRADRRWEASDAVRSVAIAA
                     GYQVHINRDDVQISK*"
                     /db_xref="U1QVJ1_9BIFI"
                     /db_xref="btp:D805_0304"
                     /db_xref="UniRef100_U1QVJ1"
                     /db_xref="6.1.1.16"
     gene            complement(34088..35572)
                     /locus_tag="SRR1747052_scaffold_19_prodigal-single_38"
     CDS             complement(34088..35572)
                     /product="hypothetical protein"
                     /codon_start=1
                     /transl_table=11
                     /translation="MLIAESKRAIAQLTNEVMVKYQYPGGVSRFVVSLSRIGKTLDSP
                     SWVLTEDGSRARQLGQDVELRYDPESPMLSLAWKTLRPVLTDRMRRGATIILDVTPEG
                     DSTISAADVRRLRGVLADADAWQYDVEWLQADADSQHVETTAGEWAARGVEDMSTVTT
                     VSEAASTVLVPVRDWDAVDHSQYREVRVWGDIQGCGDAFRESIRGVGDDPTVLKVFSG
                     DLFDRGHGAAVVFDWMMDHLHDPSVVWVRGNHDGLLRIYGDNGLTGFVPMATRDTVQQ
                     ILDGSLWVGQQVEAMLREQEACGRTITGDSSRLRPRAMRRGARKLYAEMVDLLAFRWA
                     GQLWIVTHAGLHPGQLTSSMRGVGSDGFSYGARPDASSPEFPGEIALGWESQQFFNHG
                     TGRAFDKGDYDVDIDALIDGVECQADEWGMQTVDQLHGHRNQHDVAADAHQHVWNLEH
                     NVERGGTMRVAVVSRDGSVTVDEYVDAAAVADPAQERRSAHKRK*"
     gene            complement(36136..36453)
                     /locus_tag="SRR1747052_scaffold_19_prodigal-single_39"
     CDS             complement(36136..36453)
                     /product="hypothetical protein"
                     /codon_start=1
                     /transl_table=11
                     /translation="MRVFPAYAGLILYQCVDTGERDPVFPAYAGLILAVVLESTAAPI
                     VFPAYAGLILGLEAQLLCILIVFPAYAGLILTRPIGLTAKAVVFPAYAGLILASLLFQ
                     HVC*"
     gene            complement(36968..37093)
                     /locus_tag="SRR1747052_scaffold_19_prodigal-single_40"
     CDS             complement(36968..37093)
                     /product="hypothetical protein"
                     /codon_start=1
                     /transl_table=11
                     /translation="MVVSEVFPAYAGLILTMNTILEKLPVVFPAYAGLILSSSDQ*"
     gene            complement(37603..37737)
                     /locus_tag="SRR1747052_scaffold_19_prodigal-single_41"
     CDS             complement(37603..37737)
                     /product="hypothetical protein"
                     /codon_start=1
                     /transl_table=11
                     /translation="MKFPLDATKLVFPAYTGLILVLPYDEPMKTPVFPAYAGLIPPWT
                     *"
     gene            complement(38870..39172)
                     /locus_tag="SRR1747052_scaffold_19_prodigal-single_42"
     CDS             complement(38870..39172)
                     /product="hypothetical protein"
                     /codon_start=1
                     /transl_table=11
                     /translation="LRSVFPAYAGLILGKSAKIGYFLKVFPAYAGLIPRMIAITLLER
                     IVFPAYAGLILRIRTAALTSSRVFPAYAGLILSEGPSLVSKGNCIPRLCGVDSVAF*"
     gene            complement(39560..39850)
                     /locus_tag="SRR1747052_scaffold_19_prodigal-single_43"
     CDS             complement(39560..39850)
                     /product="3'-5' exonuclease with to CRISPR-associated
                     protein from COG1343 n=1 Tax=Lactobacillus delbrueckii
                     subsp. bulgaricus (strain ATCC BAA-365) RepID=Q04AW6_LACDB"
                     /codon_start=1
                     /transl_table=11
                     /translation="MIVIIVSSIPQQLRGYLTRVRDSLWSKVADNIGVGKATIVYTTD
                     NEQGFCIEYVNQDSKTIEDLDGLFAPSIVNEKPESTSKHGWSKAYRRRRYAR*"
                     /db_xref="UniRef100_Q04AW6"
                     /db_xref="lbu:LBUL_0800"
                     /db_xref="K0NZG4_9LACO"
                     /db_xref="Q04AW6_LACDB"
                     /db_xref="COG1343"
     gene            complement(39854..40693)
                     /locus_tag="SRR1747052_scaffold_19_prodigal-single_44"
     CDS             complement(39854..40693)
                     /product="CRISPR-associated endonuclease Cas1 {ECO:0000256
                     |HAMAP-Rule:MF_01470}; EC=3.1.-.-
                     {ECO:0000256|HAMAP-Rule:MF_01470};;  TaxID=1262828
                     species="Bacteria; Firmicutes; Clostridia; Clostridiales;
                     Clostridiaceae; Clostridium; environmental samples.;"
                     source="Clostridium sp. CAG:62.;""
                     /codon_start=1
                     /transl_table=11
                     /translation="MVAIPRPKIQELPRSIDRMTFVYLDQCSINVDGGSIVAWRENHR
                     LAIPAASMTTLVLGPGSKTTHDAIKLLAQSGTVIVWSGADQTRFYAAGQPLASKATLI
                     NQQAKIVSNDRLRVQCAKKMYSIRFPDADLSTSTMQQLRGWEGTRMKEFYKSEAKRTG
                     VPWKYRQAQVECQEEDDSLNKSLTIGNQVLYAVEQGVCAALGVSPALGVIHTGFTNSF
                     VFDLADCFKCETTIPVAFEVTRDGGGPGVLDSEFDEIWVDEDGGLWTKDGVIPGSVNY
                     SEV*"
                     /db_xref="R7C6A8_9CLOT"
                     /db_xref="UniRef100_R7C6A8"
                     /db_xref="rtx:TI83_00380"
                     /db_xref="3.1.-.-"
     gene            complement(40696..41319)
                     /locus_tag="SRR1747052_scaffold_19_prodigal-single_45"
     CDS             complement(40696..41319)
                     /product="hypothetical protein n=1 Tax=Nocardiopsis potens
                     RepID=UPI0003454E21"
                     /codon_start=1
                     /transl_table=11
                     /translation="MRLTRIRLNPQRRSTWRLQSSIEALHAAVEKGFPTEDHGRVLWR
                     LDSNKVGPVVYVVSEQTPDYTGLVEECGWPRSSYGEQVSTLDYDRFLRSIYDGQRIAF
                     KIRFNSVKSAKNLGKRQVSIIGKNALDLISSRLSTVMSIESIRQVDEEHPVLVKAGHR
                     FNPTMLTFEGSASVTDADSLRALMVNGVGRMKAYGCGLLTVTPLRED*"
                     /db_xref="UniRef100_UPI0003454E21"
                     /db_xref="cgx:SB89_01805"
                     /db_xref="A0A077MGM8_9MICO"
                     /db_xref="UPI0003454E21"
     gene            complement(41306..42082)
                     /locus_tag="SRR1747052_scaffold_19_prodigal-single_46"
     CDS             complement(41306..42082)
                     /product="CRISPR-associated protein cas5/casd, subtype I-e
                     n=1 Tax=Stomatobaculum longum RepID=H1HVD1_9FIRM"
                     /codon_start=1
                     /transl_table=11
                     /translation="VSTLLLKINPPLQSWGVDSKFYQTRSTSRYPSKSGVIGMICAAL
                     GWDRTHDLSALRKLRMGVRIDQPGRLEKDYHTAAGHLERDGVANLSTTKVTERWYLAD
                     AAFIVGLESTDTAWLNEIAGALADPRWNMFAGRKSCPVNYDLVIGVVNDGLEDALSVT
                     LTPLIESKTGGSSRCQHDRWGKTVECIIEGVSGDDVFEANDDPLSFDPSHRLFAPRTV
                     SRLWYSTETKTAPTMDIWGGDDEDELMSAVESAGRTDEID*"
                     /db_xref="UniRef100_H1HVD1"
                     /db_xref="H1HVD1_9FIRM"
                     /db_xref="fpa:FPR_15520"
     gene            complement(42085..43221)
                     /locus_tag="SRR1747052_scaffold_19_prodigal-single_47"
     CDS             complement(42085..43221)
                     /product="CRISPR-associated protein Cas7/Cse4/CasC,
                     subtype I-E n=1 Tax=Rothia aeria F0474 RepID=I0URS3_9MICC"
                     /codon_start=1
                     /transl_table=11
                     /translation="MTNYFIDFHALQTVPAANLNRDETGSPKSMTFGGVRRARVSSQA
                     WKKAMRDYFVDNFDVHDSGLRTLEVPGLIAEEIIRQAKESDGTEISYAEAEQKAVEAL
                     KLAKIQFTKAKKGERQQVKALFFISRNQIKTIASIMLNDGLDEKERKEAVRNALRREH
                     SVDMALFGRMVADDPYLNVDAACQVAHAIGVAPAVPEFDFYTAVDDHSVEDHAGSAMM
                     GTIEYNSSTYYRYADVSLSQLQDNLGDTEAVKHAIAMFTKAFIESMPSGKQNTFAAQT
                     LPSAVVVTVRAGRPVSYADAFVKPIRTGNDDAKAAEDAMVDYAEATASAFDLKPVASF
                     VTYLGDSRVRELGEGCDETELVRKVSELAGSLVDATVLDEHAEA*"
                     /db_xref="UniRef100_I0URS3"
                     /db_xref="A0A099D2D5_9ACTN"
                     /db_xref="coa:DR71_1112"
                     /db_xref="I0URS3_9MICC"
     gene            complement(43224..43844)
                     /locus_tag="SRR1747052_scaffold_19_prodigal-single_48"
     CDS             complement(43224..43844)
                     /product="hypothetical protein"
                     /codon_start=1
                     /transl_table=11
                     /translation="MRQQQKSNEAAVVEKILRSWQDAEDAESREYRGSLATIGRLYGK
                     LPTEDVRATSEAMGLLYQNGLRDNDCDHEGGDGLTRGERASIVVLSLYAGVGRTVKHS
                     GDGLTIGGAIGATQRGEEHAESMHSLMRSLAADVDFKSAVWDASRALKRFSGDITVDY
                     VRLVDDLTALQSDESRSRVLLGWTGDYWSALLWRTDENDTEDKEND*"
     gene            complement(43819..45516)
                     /locus_tag="SRR1747052_scaffold_19_prodigal-single_49"
     CDS             complement(43819..45516)
                     /product="CRISPR-associated helicase n=1 Tax=Streptomyces
                     sp. SPB78 RepID=D9UET7_9ACTO"
                     /codon_start=1
                     /transl_table=11
                     /translation="MAGSRDKNLIPEDVKPPKNDSFDLIIDPWLDCVFQDGSKKTMGI
                     RGVLVDAHEINTLAFDDPMQDPAVFRTLLAVLYRALDPLTVDDWKAIWSSGRLPSDRL
                     DAYFDSHADDFWLHGASKSFMQTMSAEPNSALKPLSSLIPTPTGLGTMFPNVTGDAAN
                     KMSCPQLARWVITCNSYDRCAAHSGFKGDPEMRNGISYASMPYLGQLAVVRLKTGSLF
                     RDLMLALVPLDSGFFTSMQNEPETVDDLYSLTSLRELSAGVPSWEKPDLTPGHDGTAK
                     SKLTPDTVEDCLTWRSRRIKVYYDGDGEGEPAQVLLSPGQHVTLEDQQGLEPMAAWRA
                     RQEKKDSPVHWAPVRYSADKAFWRGLSPLLAATSSTIPPMTLRWASKLCDDGTLPAGY
                     VGHVTVETCRYDSSMSSLVTDFLVDKVDLPLKIVNDLKLTRVVTDAVSLAENAVRAYG
                     LMVQRQRVASGEDMETANAERQTRQSIAYRTVGDKFMEWLPQVASMDSPLLEWWEIMS
                     RNVKDMAKDYVRQATPNAMVGKMVGKTLYSAAAARMTFYASMNAMRKEINETTAEEQ*"
                     /db_xref="UniRef100_D9UET7"
                     /db_xref="D9UET7_STRS3"
                     /db_xref="cai:Caci_3909"
                     /db_xref="D9UET7_9ACTO"
     gene            complement(45516..48554)
                     /locus_tag="SRR1747052_scaffold_19_prodigal-single_50"
     CDS             complement(45516..48554)
                     /product="hypothetical protein n=1 Tax=Nocardiopsis
                     ganjiahuensis RepID=UPI000345E069"
                     /codon_start=1
                     /transl_table=11
                     /translation="MVDHENEHASDEVQAGLKTLLDPTQPMAKIWAKTNMRDPSDLSW
                     LALPQHAADTMLTAGYVWDEFLAKHVKDLLSEALGGEQSARKITMFLAGSHDVGKATP
                     AFEKQARGETGERRLADLASGGFEIPSTVVKSSTLRHEISGYWAMMEWLGANMRSMTK
                     TDASRLAVVIGGHHGVFHLEEDYGETQKRTKIDYYGGSPWTEARQQLISCVSDCVDAK
                     QALAEIDAGKVTQYLQSLLTGIVTMSDWIASDSWNFRLTSNGLVDPSLAVSRARHAWT
                     NIDLPTSTGVSDRVLSFAEMFDLPETAKPNAMQSTVRELAVEAEEPCLMLIEAPMGSG
                     KTEAALDAARELALKYADNGIAFALPTQATADGILPRVARWASGVIDGDAAIRLMHGR
                     AAMNDDYMAMLTGSVFDETAGDGKNGRRDSYDGARLMVNRWFDGSKQGLLANFVVCTI
                     DQILMAALQAKHFDLRHLGLAGKCVIVDEIHAADSYMEVYLERAVEWLASMGCPVIML
                     SATLPELRRAKLLMAYQYGASRRTDSGLKLLDFRPKGWPEHRMSYPLVSVASASGSKI
                     ATVSEDGDAADAEHDGSKSVSVHHLCLDGRSWIDDLKDRLADGGNAVVIRNTVNRAQE
                     SFEELLDDEWFDDCELTLIHARFLPDDRKRNENGLRRKYGREATTENSLRPSKSVVVA
                     TQVVEQSLDVDFDYMITDVCPMDLLLQRIGRLHRHERDSRPVRVSEPIVAVDGWASGD
                     DGLPKLDPGCKAVYGESRLLRAIALTAPRSTGGTDSVLTRSGRNVTVKIPGDLPRLVQ
                     SAYDFKNIPGNVDAMLSAAIKKADEKAIETDKTERKKATAFLLRPPVRSGETRREWTD
                     LRSSNSIGKTLENDLKAAAQVRDSEGGLTVLLMREAEPGYATFLEDDLSAKYGPIPLD
                     TDLDDDLGKIVANQTIGLPAALSNPGMVDDVIDWLEDNALIAAWQYSRWVAGEFVVLM
                     DEEGCRNISIKHRSNTGVRQINWNLRYDQHVGLICDRKKG*"
                     /db_xref="UniRef100_UPI000345E069"
                     /db_xref="A0A0A8S134_9ACTN"
                     /db_xref="vma:VAB18032_16190"
                     /db_xref="UPI000345E069"
     gene            48732..49064
                     /locus_tag="SRR1747052_scaffold_19_prodigal-single_51"
     CDS             48732..49064
                     /product="hypothetical protein"
                     /codon_start=1
                     /transl_table=11
                     /translation="MSDDADSLETATRRLVTWPSDSERLQSLLAVHYVDTEGAGEFVR
                     NWAQKKTQQKTDAAGSIASTATESDTPDLPAGYIRTGIVTWQTDAEGDHAEADEITVD
                     DLPEIMTV*"
     gene            complement(49373..49777)
                     /locus_tag="SRR1747052_scaffold_19_prodigal-single_52"
     CDS             complement(49373..49777)
                     /product="hypothetical protein"
                     /codon_start=1
                     /transl_table=11
                     /translation="MTQTQKSGRLVAETSGLARKAKPAVVCPRVGDFEEMTRQAVHRL
                     ESHEVITRATMNALLADRTRDEAVSEISTVTDEHVEVILSPIGLVLTVSSDEHESKMR
                     WRGPDWSAAAVGRLVARELWGRWGDEARSSVE*"
     gene            50185..50589
                     /locus_tag="SRR1747052_scaffold_19_prodigal-single_53"
     CDS             50185..50589
                     /product="hypothetical protein"
                     /codon_start=1
                     /transl_table=11
                     /translation="MAAGLEANNADTSPSTSSPRNDPVEIDGLADYDMLVGETIGGDL
                     SRLALYAIRDGEVVPVWFNEYERIFERADDYDDDSPYTISEIYDEELDGWKRVADEKL
                     EPLGLKLGEWHEKYSTVTDPWALSNYYELVAA*"
     gene            complement(50739..51158)
                     /locus_tag="SRR1747052_scaffold_19_prodigal-single_54"
     CDS             complement(50739..51158)
                     /product="hypothetical protein"
                     /codon_start=1
                     /transl_table=11
                     /translation="MAGTAGQSHVNAEGEAGVCHAEHGGCPYRGTDGGDGLGHSTTKA
                     EAEAAYQGDASALAKAKCEVGAICAIGKEHREPQREGGRRQSTWEEATSCVWDNGAMS
                     SPYDRSTSPVSNWKEDGAIAAKMAVTSLVLEYATGAK*"
     gene            complement(51335..51928)
                     /locus_tag="SRR1747052_scaffold_19_prodigal-single_55"
     CDS             complement(51335..51928)
                     /product="hypothetical protein"
                     /codon_start=1
                     /transl_table=11
                     /translation="MGATIVTTETTGCTAQDAFDEVCADCQQRYGDDDCDGTFSTTGL
                     CKVHKTPYSEKPLTASAETAAKDLADEIGSQICKGDTEAVVVGVDHWEVTTSKSVRVQ
                     AADHPKYETRWVVTDSGREEVSFPGTAAGREKALEYAASHMLVWVRQTRVLVSGTEEK
                     WEVKRQIKTVKTEPRRMAAGATARPVYKFVFIGMASC*"
     gene            complement(52141..52317)
                     /locus_tag="SRR1747052_scaffold_19_prodigal-single_56"
     CDS             complement(52141..52317)
                     /product="hypothetical protein"
                     /codon_start=1
                     /transl_table=11
                     /translation="MILFRMTDFEIKARQKTPREREGSLQAELDSDAGSAAHAALKKR
                     ADKTNGVADWRARP*"
     gene            52448..53134
                     /locus_tag="SRR1747052_scaffold_19_prodigal-single_57"
     CDS             52448..53134
                     /product="hypothetical protein"
                     /codon_start=1
                     /transl_table=11
                     /translation="MSVVSKYVTKATALTTPSNPYAKKNKAVLKALAEAGYSRAIFKA
                     AATYFDEYADYTVYDYSLAIGYHVALKDITAADRRAMSELVTKKAIKLGFAVTDSTGV
                     IFIPRGMDFLKAIGEDRTPENMATTYLKQSRKYYELNPKTSSVRGNLIARERFEHAKG
                     TYSITADNEIRFDVYGVKLKKRQVRALNADIKNMPKPKLSAVLNDLSDVHTLEASHKR
                     AAVLRLLNAR*"
     gene            complement(53286..53648)
                     /locus_tag="SRR1747052_scaffold_19_prodigal-single_58"
     CDS             complement(53286..53648)
                     /product="hypothetical protein"
                     /codon_start=1
                     /transl_table=11
                     /translation="MITSNPSLHGSPSPQMITLMNSWSVKPSFIAHDCMLAVWRNVLT
                     DNHDEHWPGWRHRTPSRFPDSQTAQRREFGGGWGWQFPPGLELQLLRAYKAFYEQLQS
                     ESPVGSSHGPINATHASP*"
     gene            complement(53611..54120)
                     /locus_tag="SRR1747052_scaffold_19_prodigal-single_59"
     CDS             complement(53611..54120)
                     /product="hypothetical protein"
                     /codon_start=1
                     /transl_table=11
                     /translation="MKDRPAFDVVDWQTRASQQLAEANSDPATRRAGGSYYMQHRMQA
                     RGWTRSGDRSHGIPYRFFTGLIDGTGSESNGLLSGVRKRANIVWTRNDRTLEFVDLMN
                     GSRVGQDYPQYSYKPERPVVDPNHLWGRFLTAPFPVTMDGDVVLASSVNIGDPMTNDH
                     FEPLTAWVS*"
     gene            complement(54264..55265)
                     /locus_tag="SRR1747052_scaffold_19_prodigal-single_60"
     CDS             complement(54264..55265)
                     /product="Hef n=1 Tax=Campylobacter phage vB_CcoM-IBB_35
                     RepID=H6SU53_9CAUD"
                     /codon_start=1
                     /transl_table=11
                     /translation="MSDHSEAVKAIKTAISEATGVVFTEDYEYTVEVEGKPETRTADL
                     GHDSILIDVITTRDGTIDNVAEDGTLTPYDRIDATLTDKNAPSERGNQYRASLAARAA
                     GYDLLHAYDWTNRDVLVDLVRSKLKLQPRKFFARKCVVREIRQREANQFLEKYHMQGG
                     AKMQSYCLGLFDPTGEELLQVQTFGKSRFDKNAQWEAIRLATKFGIVIIGGVSRGYAK
                     FVADKDPESVVSYVDFDRSNGETDEATGFKLERMTGATTFWYKPDGVIGRRAIKDDSL
                     HKLGIDKVLHMPYDAFPDYDGTFENSNTGLMFREGYVRVCTSGNLVYKWKKPITVAR*"
                     /db_xref="UniRef100_H6SU53"
                     /db_xref="H6SU53_9CAUD"
     gene            55485..56138
                     /locus_tag="SRR1747052_scaffold_19_prodigal-single_61"
     CDS             55485..56138
                     /product="hypothetical protein"
                     /codon_start=1
                     /transl_table=11
                     /translation="MLIDCSDDTPCCPTIAWASHVTIDLADDMKPTQPQRERPNAMQE
                     TRGGMSSMSSEEQAEKEAESPVARRRKQLSNETVLDMLSDGSIVPGMFNGNTACFADL
                     ASFPSTEEELVEIIKHEDLEQLIDKHGVEIPLALFTGRSRYGVISGITAKGSVGVSRP
                     CPVVDKTDGSLGYEWATYSDAARPDSDLYAFDPRSYPFRGEQPGACAASDQRRDCRR*"
     gene            56399..56569
                     /locus_tag="SRR1747052_scaffold_19_prodigal-single_62"
     CDS             56399..56569
                     /product="hypothetical protein"
                     /codon_start=1
                     /transl_table=11
                     /translation="METKDSADWKVANPGLAKAMMELRRSNAAVPHDARPRRERSRNA
                     AKRAAIRRSMEW*"
     gene            complement(56783..56938)
                     /locus_tag="SRR1747052_scaffold_19_prodigal-single_63"
     CDS             complement(56783..56938)
                     /product="hypothetical protein"
                     /codon_start=1
                     /transl_table=11
                     /translation="MKAKIYRDYDLLHTGDDLDDGEPETALVETCLVNAGELAASVDS
                     PSTNAVS*"
     gene            complement(56935..57237)
                     /locus_tag="SRR1747052_scaffold_19_prodigal-single_64"
     CDS             complement(56935..57237)
                     /product="hypothetical protein"
                     /codon_start=1
                     /transl_table=11
                     /translation="MIEDKKAAAPIFALLAVTIIMWNAAAWVWRLTSSPWKRGRHLLP
                     LAVSNLFLYVTVVEATVLGSHGWSLPRGRKTFFHHWSWTWTPLFATASCRQCGLRG*"
     gene            57543..58505
                     /locus_tag="SRR1747052_scaffold_19_prodigal-single_65"
     CDS             57543..58505
                     /product="Uncharacterized protein n=1 Tax=Bifidobacterium
                     animalis subsp. lactis ATCC 27673 RepID=U3Q0T6_BIFAN"
                     /codon_start=1
                     /transl_table=11
                     /translation="MSFMAGSNNNNTGGSHVAGAVVTLVLLIVGAVWLHSGGHSFLMI
                     AWIAFTGIILLGLLAGDGETSEKPVYDMRPGDPIQVSGPAIVHTGERPLPAISGDYFK
                     YKEKYWRTQLSPTPDGIVGDPGVGLNSSGFAMGNIAAGQTGERNLAKLMVHMGVVGDG
                     VNSYWSLRIPGSKLDTDVDAILTYGDNMILIDAKEFMAGGDLVYKNADGDSITLWRKS
                     KPDSTDRDLVFVKQYDLKRNMEMALEKYTEEFADMHVEAVVLLSPTRNGLAAVDAGCV
                     IDDGLIPVTQSWAWSQDLKAKFEEHPAEPTRPDVDVRLRALLKK*"
                     /db_xref="UniRef100_U3Q0T6"
                     /db_xref="banl:BLAC_00200"
                     /db_xref="U3Q0T6_BIFAN"
     gene            complement(58579..58803)
                     /locus_tag="SRR1747052_scaffold_19_prodigal-single_66"
     CDS             complement(58579..58803)
                     /product="hypothetical protein"
                     /codon_start=1
                     /transl_table=11
                     /translation="MEQKDQTAFLFPSGNQLPDGFLHGPGVLNLSVLPWKLFFSLLFP
                     VLRWSEGSLTESALILASTMEAKPSMTCPR*"
     gene            complement(58943..59149)
                     /locus_tag="SRR1747052_scaffold_19_prodigal-single_67"
     CDS             complement(58943..59149)
                     /product="hypothetical protein"
                     /codon_start=1
                     /transl_table=11
                     /translation="MNLIGKGLWACIGIGVFLGVMALFGNNPFHFFSWCFDWIVWFID
                     SVANLFSHNQTAQEMLSARPSDLA*"
     gene            complement(59494..60171)
                     /locus_tag="SRR1747052_scaffold_19_prodigal-single_68"
     CDS             complement(59494..60171)
                     /product="hypothetical protein"
                     /codon_start=1
                     /transl_table=11
                     /translation="LWYRSSKSKIRDLFLLKRDSMMTIGHGDGYESYKKITRYDSEVD
                     EDWNRLMNETSGPLLDLFEDRPDLSALEAGELFHQLPDLPVLDSKGHSEKKQVGDGGD
                     DSPASPSDAGEPGGSASPVSTPSTLPSALSEGEIAEICEDSLRRVLPVDLTDLVSEAK
                     TTVDSGIVENQAELVSELGAMVSNSKAIDAKARREADLVMRLKKMNRQSELIASAGAD
                     ATGSDGR*"
     gene            complement(60195..60422)
                     /locus_tag="SRR1747052_scaffold_19_prodigal-single_69"
     CDS             complement(60195..60422)
                     /product="hypothetical protein"
                     /codon_start=1
                     /transl_table=11
                     /translation="LTVKSKSRLNEVSFRSVCRPVSSGVPELVVYTMLYVPSMVKDDD
                     AGRLFDGSLVKLLTPEDVDSVISRLDDVYGA*"
     gene            complement(60419..60586)
                     /locus_tag="SRR1747052_scaffold_19_prodigal-single_70"
     CDS             complement(60419..60586)
                     /product="hypothetical protein"
                     /codon_start=1
                     /transl_table=11
                     /translation="MSGSGKKSRLLESLSADDSALRVVTMNDVDWLMSVEVLSSTLRS
                     DAVKQMGLPAS*"
     gene            complement(60598..61713)
                     /locus_tag="SRR1747052_scaffold_19_prodigal-single_71"
     CDS             complement(60598..61713)
                     /product="hypothetical protein"
                     /codon_start=1
                     /transl_table=11
                     /translation="MAWLFGRKKNDTDDTGGKTGSNQLGRVVGVTGEADSDSETSTGA
                     ISPADTGSSSSRQSDGSSTGRSSEEETLVDGQQSEYGAMAEGDESTENAGDEGDGKVG
                     AGKADPVGDGIVDGMVVCALLLFAVALGPGSAGNVWSISTSRPFASGDQALHDDVVAI
                     STGVGKAAVEHREAVDELLYDSPSPSGGQLRDLGGWKLELKRSKAENGKQHVGVTNVA
                     GPGGDEKTVWEGDLESGDKAKSSISTAFETALGGTATDSLVTRQYSVVGELPTVNESK
                     SADDSGDSGNAVIAAKQCPSAVALVEGDSDVEGDSDARVASLKTVGKVKANRTVEADP
                     DAGSGNGGDSSSADASSWPGPGDARVAWYSDGERVAG*"
     gene            61767..62204
                     /locus_tag="SRR1747052_scaffold_19_prodigal-single_72"
     CDS             61767..62204
                     /product="hypothetical protein"
                     /codon_start=1
                     /transl_table=11
                     /translation="MIDGMVTVEVVPAGTTSRNSRAGRARRAILVVPVDGMSLGKIVS
                     LKNTVPSEKWSALLGDEDLDFLRPMTMQTLARREDIGDDDGAWQAEERLITQIASTGT
                     ILKTDVILTDDDNGECWSFTMPKPTDEQVEALLGLRLATAATD*"
     gene            62481..62684
                     /locus_tag="SRR1747052_scaffold_19_prodigal-single_73"
     CDS             62481..62684
                     /product="hypothetical protein"
                     /codon_start=1
                     /transl_table=11
                     /translation="MGYHASSVDATGSREPIDSGQTVTITYCCYQPAPLVGHRVKTVA
                     DGDGHGVPLYVDKHASVRRRQPS*"
     gene            63142..64827
                     /locus_tag="SRR1747052_scaffold_19_prodigal-single_74"
     CDS             63142..64827
                     /product="hypothetical protein"
                     /codon_start=1
                     /transl_table=11
                     /translation="MMSTPLEAQDEDMSSRPRVMDANEGSPLSEQEARRLAIEATATR
                     SPVELHGLSKRPYEDYIVLLAVARNEHTPQAALASIAATVANADSSGAASGDPHVSKR
                     IRRALLAATVAINPNASPAVIEEMVPYADAYSHIVVDRALRYEVDPGRLRALNASNIT
                     MVRCAVAGNDHTPNDVMKRLSVDPDVSIRRTVARTVTDAELLHAMRDDEALAVRAAVA
                     GNERTSPDTLRWLATDHSAGADSITDFINQNYYVLSSVASNPDAPLDVLGRLADMVMA
                     QSRSTMPSWRTVPIIVGLLSNPVMGSDSRAGEVMQTVLKACDLAGVSTTANCEAIAGK
                     TNCTALLDSLAGDRRYSVKAAVAGNPATRPSTLARLAEYKSYRVSVPALGNPSTPVEI
                     IGQAAGELMSRLSTVGAEIDDAVQALTAIHDNPTVEDSLRARIVGYVSGRYGAEKAPG
                     ETGSKARVEQFIRRLSEHPSSLQAMNAIHAEHCPDYEYYVSYAGVMDPELAELALDSL
                     ERMTSVTVGDLKLLAALLSNEHVTDSMLETMLDAVDPQVAGLALRELRDRQSN*"
     gene            complement(64910..65317)
                     /locus_tag="SRR1747052_scaffold_19_prodigal-single_75"
     CDS             complement(64910..65317)
                     /product="hypothetical protein"
                     /codon_start=1
                     /transl_table=11
                     /translation="VGYCAAGDEDHARVGASMLRRGFRARSRIAAVVRSHGAPIDGDY
                     GDHIIIGRLLALLDVCDMSVSSDGMLVSFDERRTCVTSRHGSGSEQAKRFDETPEQVR
                     ETRTWSLMEPALELLIADDSKRDVAGWPDEVEA*"
     gene            complement(65319..65435)
                     /locus_tag="SRR1747052_scaffold_19_prodigal-single_76"
     CDS             complement(65319..65435)
                     /product="hypothetical protein"
                     /codon_start=1
                     /transl_table=11
                     /translation="MSNRDRAAHSLGVAKLMARLAGDVGGRPRRGVPRGLAA*"
     gene            complement(65452..65571)
                     /locus_tag="SRR1747052_scaffold_19_prodigal-single_77"
     CDS             complement(65452..65571)
                     /product="hypothetical protein"
                     /codon_start=1
                     /transl_table=11
                     /translation="MGYRWSSDGHEGYGLVIRAGILEAKPVDGVGPWLRLTRP*"
     gene            65765..66049
                     /locus_tag="SRR1747052_scaffold_19_prodigal-single_78"
     CDS             65765..66049
                     /product="hypothetical protein"
                     /codon_start=1
                     /transl_table=11
                     /translation="MTGILTILGMTSSLLRPWWEQTGSLAAFLWRGMCPDHASTPDLG
                     KRRTGVDEALDGDADDPADSSESDASDADAHGDAATGSLDAQPHSRPSLP*"
     gene            66046..66156
                     /locus_tag="SRR1747052_scaffold_19_prodigal-single_79"
     CDS             66046..66156
                     /product="hypothetical protein"
                     /codon_start=1
                     /transl_table=11
                     /translation="MRLLTYAPQYDMSAVRSHMLQALGDWACDTNEENRL*"
     gene            66153..68006
                     /locus_tag="SRR1747052_scaffold_19_prodigal-single_80"
     CDS             66153..68006
                     /product="Uncharacterized protein n=2 Tax=Bifidobacterium
                     longum RepID=S3DMQ7_BIFLN"
                     /codon_start=1
                     /transl_table=11
                     /translation="MSEATRGRWHVNAEGKTSKCTAEKGKCPYRSGEDGGTGLGHFDT
                     AAEAKKAYEDSVAAGKTTNGLKKNSSGRDASATAAAEHERLTTLITEKIPLKDDRSGK
                     VPVLEPGDDSVRAQAKLATYLWKNFDGDADEAEVKALESLYGSPLESPDPSACSLGIG
                     DDGSELTAEQAERRQNRFNRLQRYRQQLRDKLGGAEVSLYWQDGHAVYVARGKRSAAT
                     MKPDAKFSSMNVPVRILNTGSLLAAESVVGEMERQNDGEYPQEAKRALATALMENRKR
                     AVDVAQLNGQEYYSKSLSEMSRMMPVAKRRFGIDLGEPPVIRPHGDNSESISYSKRAL
                     AALDELDAGGKIPAGQQNALKYYRGLLRGHLEDCYLNQIGQRGDYKKAMSALLDDETD
                     SQANYRYLKRISGKHSATVYEDKKNRDPEHDAAGKASAFAADFGRIEVDDSVDLSKFS
                     KLSSEYSDYKSMLPASSESPDLRFRMTGRHHATGVYTIVNGRKNMAVDPRAPHSFTHE
                     WFHHLDFSTPDGQQISRDPEFKAIVAHYKETVDRDAMGGSDPDRYLAPTEIFARAGEL
                     WMHERDKEAGGCSSFLDTGEAYENDFDYKPLLDMRDEVIAFMDKKFGTKKA*"
                     /db_xref="UniRef100_S3DMQ7"
                     /db_xref="blm:BLLJ_1045"
                     /db_xref="E8MIV9_BIFL2"
                     /db_xref="S3DMQ7_BIFLN"
     gene            69288..69527
                     /locus_tag="SRR1747052_scaffold_19_prodigal-single_81"
     CDS             69288..69527
                     /product="hypothetical protein"
                     /codon_start=1
                     /transl_table=11
                     /translation="MVMAVSSGSGRSEGYDHGQRKIVTKQLMTVESADLVFVGHVRKT
                     LASFLLVGDPAAALAAWWQHGQIQTTFPRCVWLAA*"
     gene            69708..70574
                     /locus_tag="SRR1747052_scaffold_19_prodigal-single_82"
     CDS             69708..70574
                     /product="hypothetical protein"
                     /codon_start=1
                     /transl_table=11
                     /translation="MADDYNPDVFTLTVDGIEPAESYYGGETPCYECLPDGSVLVHGS
                     DEFLRLLTEKTDGGWAMPDVRISGHRYRQFKPHAGSVFMAPVDDSRSRVEPVQLLKSS
                     KVIDWSGDGGDAVCLQLGWQNLDWWWGDDWDDVGATDIVSPEFQCGALLLSFPWTAVV
                     KRPTDDDRNDGFDMRWSKEDLSKRRAPIVVAASRDLGYGVDRSSMRFMDSSDHKLTAT
                     ASGAGVVTVDGPHDPFSSLAGSDSASVFKVHMGDSVADVIARHRCFLVDYCGLNETAA
                     AHMAMVTTSKLG*"
     gene            complement(70784..71125)
                     /locus_tag="SRR1747052_scaffold_19_prodigal-single_83"
     CDS             complement(70784..71125)
                     /product="hypothetical protein"
                     /codon_start=1
                     /transl_table=11
                     /translation="VSRTWKDRSYGANVRAARKHGWKLDPDAKALVDEKPVDIEGYAA
                     SMRSVNSKLARSIEASCSPDRDHDCGWCHENRVHRDRKRGYVDDADLEDIPVDHIPGD
                     LKNDEYRRPVN*"
     gene            71433..71693
                     /locus_tag="SRR1747052_scaffold_19_prodigal-single_84"
     CDS             71433..71693
                     /product="hypothetical protein"
                     /codon_start=1
                     /transl_table=11
                     /translation="MSTIWAKSPRVGAFAVVRRWTQARTVIVIAVIALVVVSLCLDAA
                     TISAAKSETDFIDRASMLVGIALLDVATVFSTVIMRQSAIMM*"
     gene            71837..72883
                     /locus_tag="SRR1747052_scaffold_19_prodigal-single_85"
     CDS             71837..72883
                     /product="hypothetical protein"
                     /codon_start=1
                     /transl_table=11
                     /translation="MNMRSKRNAVDEGNKVIHAGEPINRGSLDRIVSRGKLKWSVPMK
                     TLIISIITMTLSVGAALVFANAFLLIGALVSVLMGGVSIMFLLANHDSDEVLIGRRVV
                     AKGGWTLRLISIAVSRRIPTWLKDSLASWFDKRNEADSLDAEISKLRRRLIVEPLEID
                     RLERWLTDMESDLSALEAELAAGPTDDCSRFLVDMLSIASLEEDEVYYDEVNVDAIVP
                     DDLADIASSAVSLLASLPTGSSSPSPAAVKKTMRIIDRLTTVDGAPFTETVAVRAEKQ
                     AEEQARNEMNAMDDAVSNAVNRIEQHLDYVESGEALALVAEQSRLEDIAAKASDPSRT
                     KRLAMNSQTVGGVR*"
     gene            72880..73776
                     /locus_tag="SRR1747052_scaffold_19_prodigal-single_86"
     CDS             72880..73776
                     /product="hypothetical protein"
                     /codon_start=1
                     /transl_table=11
                     /translation="MRLLTELKSLIAVAWGRMTRPVEACSTPRRFRWYQRWWSVNSRI
                     LGVSIMTLIVGFPATVLLETARLCVGSTVIADPFGYSYSMTELMISAPLAFASGFAAY
                     ARSLRNRTGEYDSELTRGMEDWLTGCSLKPVSAVVLASCPSWLGGDSGSDFLQVMTEA
                     DSGSLGDIRLTQLMQEAASRTVDFLWSIPESVDPPTASTADRVRETIDRLSMVAGESF
                     KDAVEHEIRRSEHATEARAAQEARDYDAVVDAAVDSANGPLADSGLTADKMLLEQRAR
                     LDETTRTVNGDCGGLGSLAVKS*"
     gene            complement(74075..74335)
                     /locus_tag="SRR1747052_scaffold_19_prodigal-single_87"
     CDS             complement(74075..74335)
                     /product="hypothetical protein"
                     /codon_start=1
                     /transl_table=11
                     /translation="MDPVTAYDRAQTEDVWTVSARRACRQAAADLTAAHGDRVQATVG
                     DYDPHNQTVVIDIVADEQFSQVRVSAYGHRRAVIVAGDRRGS*"
     gene            74758..75387
                     /locus_tag="SRR1747052_scaffold_19_prodigal-single_88"
     CDS             74758..75387
                     /product="hypothetical protein"
                     /codon_start=1
                     /transl_table=11
                     /translation="MHGETHRSIDDRSRSSRFRPRAVGATHRSDSSTAEDGPAILFPR
                     KPLRELAETLMRVADAGQWTFRDASKAIREAMPKWTSDREQAKERLSMIDDAVSYEAS
                     HETIPTVFADRVRKTVDWLPTLPANATGDDEAEESAVTALGEALPLNEWKEATARAAE
                     RYEAKSNAARTKATIEARRFLHSLDAAGATVDEGVLTDSQRERTNMPAR*"
     gene            complement(75925..76215)
                     /locus_tag="SRR1747052_scaffold_19_prodigal-single_89"
     CDS             complement(75925..76215)
                     /product="hypothetical protein"
                     /codon_start=1
                     /transl_table=11
                     /translation="MKSYREIAEETGATIADVREAMNCAKKREVPYSRTFDDFDHPAG
                     YDYPCIASYGREEIAYDVHWVVLDKYQLRYEEARGRTREEAVINALNNGFRA*"
     gene            complement(76232..76546)
                     /locus_tag="SRR1747052_scaffold_19_prodigal-single_90"
     CDS             complement(76232..76546)
                     /product="hypothetical protein"
                     /codon_start=1
                     /transl_table=11
                     /translation="MITKEFDYTADRFDAEKMITKEFDYTADRFDAEIPQQMATLRWS
                     VLEEDGCYHTHSLRMHHDGFNAAERKALEVMRSAYPDAELSVRRVFHNGRFYSSFLVD
                     AK*"
     gene            complement(76789..78030)
                     /locus_tag="SRR1747052_scaffold_19_prodigal-single_91"
     CDS             complement(76789..78030)
                     /product="hypothetical protein"
                     /codon_start=1
                     /transl_table=11
                     /translation="MVRGRLDSDLRRARGVLSRLRRELEWGRRIALGVGVVVGSVVRV
                     AVFLAVHAFLDAQFAWAPGVGAVVCSGLSGGITMACLGLPSAMIVDHVRDSVDEGKSE
                     APFLEVGPDDSSRGYKVVNSIWLYGLLPSLIVGAVCKRHVVRALGEASGELSSICSSA
                     STGYGRLAAKAALSWSGVDRPLVGDSTGRSRVVSVSEAIKRLDGLSTIPLAVDGSPGE
                     RQGERAGATVGYNPPMSVLRRLRALLPGWLLAPVDDGRWAGEVMDLPDKTAESDEILD
                     EWVEATDPYAKAIACADDGDRLVGDTGDLDVDVKQAVVSDYKEAIKPVVERCEAMLRD
                     ADDESARESVALEASWARDRSRRSAVLLRALADAKMSASIVSGDDYRLLAARSKLEAM
                     EAEKRSSEATGGLRVASRQSR*"
     gene            78104..78817
                     /locus_tag="SRR1747052_scaffold_19_prodigal-single_92"
     CDS             78104..78817
                     /product="hypothetical protein"
                     /codon_start=1
                     /transl_table=11
                     /translation="MLLASPGSRLVRTLWTALTPNHPHPTSIASSTMIAYDYPLIPRS
                     LTPWRVSSQLASERQSEKQKIKEEKELRTMVTVNKKTDEEISKTVQVPSCLRTNPRTR
                     AMTDTESLINAGMLTGETTDYPDVIAIIGRSTEHKPGLMENDCLPIGICEENGHAEYD
                     AAPALSVHANAAHYARGHKGTASLFAYRPLDNGHNGCMNMFKRAVHDDLAREASKTGR
                     HTNGDLHYYYKTNVFLSYQ*"
     gene            78881..79063
                     /locus_tag="SRR1747052_scaffold_19_prodigal-single_93"
     CDS             78881..79063
                     /product="hypothetical protein"
                     /codon_start=1
                     /transl_table=11
                     /translation="MGAINIVDGYEYGLDRLMTDVMVNLLSSGGGSPDNYLDLDSTGL
                     RRELASMRSANRERAN*"
     gene            complement(80619..80861)
                     /locus_tag="SRR1747052_scaffold_19_prodigal-single_94"
     CDS             complement(80619..80861)
                     /product="hypothetical protein"
                     /codon_start=1
                     /transl_table=11
                     /translation="LYAVLAPRAGWLIALRRGAMGAQCPQVGTGSSAGLHAVQGLIAI
                     MAWRSHASCLPWPDADESKSHDYDHMTLSWIYQKSH*"
     gene            81843..83195
                     /locus_tag="SRR1747052_scaffold_19_prodigal-single_95"
     CDS             81843..83195
                     /product="hypothetical protein"
                     /codon_start=1
                     /transl_table=11
                     /translation="LANGFIAVVYDGVLRSLCGSVCVMLGMVICLSRAVNAGVEPVMS
                     VSDGDLVASNGSPRGPAVAVRDDSSIVRGLVETGQKPSAVVADGNSGDESAAGDVLES
                     FSAASDAVHEISPGKTVSLSEYHGDLDLSSMPKLSANLPHLKELGCSANVIRIRDLQK
                     LDLRFSETDVDAVQYGMRKTHGKCYACGKQVAWPTWQDGREEGNLDVAVYKSPANGSD
                     CQIDHLYPASLGGLGLVGNLFPICSDCNSLKGNMHPHVFFMLVVNSEEYDGKRLFDSI
                     GEYDAFVRSISIPYMITMSRREYETLVLGSRRVSAKEIWLEQQLAEVDVKQDVSTLVN
                     HSVCKRCSGELVGYDESAMMDESRGDLRELATMFTERAFSGKRSASVSLADFQELLPA
                     PGFFSGDAGVDLESRVQSAVLRAAARYSSKNDASRFSALVGELKEYLRLVRKENDSEE
                     *"
     gene            83197..85152
                     /locus_tag="SRR1747052_scaffold_19_prodigal-single_96"
     CDS             83197..85152
                     /product="hypothetical protein"
                     /codon_start=1
                     /transl_table=11
                     /translation="MAGCHESGESLAAAVDSMEAFLSKADGSRAVIEKASSRFVSMAA
                     QGVAGVPGDGEAIDYSSALEVSKAGALVDVLLKTRLDGCKSKASDVDMFNIVTTAIKQ
                     RGFDAVVRDGDYGDMSDVADLIVSALSGHQSKHDWYAERKHSGAGSKRSLKAASADAK
                     RRDALRRLASVCCSVSLLDDSNRKMTLDVARWAITMDNSPLWPLRGGLPAHAGSDAVR
                     VLDAIEVELVRRCESALRGEAVAGSVSVDSQRLFDAALGKAAGSALAAATGDSEALSA
                     VLSAMDSALVENLWVDSLTGSAWDARRGLYKQGMSNKITCLKKPLRAFMRGLQAAVRE
                     DAGLDDGWARLAGDLSEHASKLLDGDETIIVPREQAIRDLQSWNLAGGVTPVEAYEKW
                     ESDGVDYRENWAAGKPGKQAKARLKGTALAKLPSDYGKDRAHVQTNASSWPNDDAMAV
                     AIVSAVDEMDSISSADGIKPGCSPVIMSEFLDCLYAKLAGRRFVFDWVADWCREHSLI
                     TMEDMPVCCVDYASRDLKQVVFDWGLSTENVYRVKQIDARAISPEHRVRSASKTTVSY
                     RRTKPLFDLLRDQLVADEDNVVFSDDEAGGLIKHCRNASGTNEDKRIEYDRLVDLVRY
                     ADEIGFLKLDYEFPASFEEASASLERH*"
     gene            complement(85316..86440)
                     /locus_tag="SRR1747052_scaffold_19_prodigal-single_97"
     CDS             complement(85316..86440)
                     /product="Uncharacterized protein n=1 Tax=Bifidobacterium
                     thermophilum RBL67 RepID=M4RT22_9BIFI"
                     /codon_start=1
                     /transl_table=11
                     /translation="MKTLLKTIRRIIVLLLIMSIAWLGLTWKNYHDLQPIISRAQASM
                     TADSDVVDKAEATVKMAETDGMTGDDVKALSTVLSGHADAKPSVPSLDWRDWKETLKL
                     PFTAKKTRTIAEQAMSTGDDRLDELKTALDTAMQSYFEAMRTTASSSEYTWRDRLGGK
                     YDGAPSQAVAMARSAQSWSSIDGLYKLVVDMHGKYSETQSLLKQTVDGLHAAEAEAAK
                     IQSTDGAETTGSIKAKIDEAAGKMGVQVVYTPSAGCQGEPGDGAAAIGYYCQGYRDSR
                     NKVFVNTANSGYPRLQSDAWLLDAVKHELSHRSIMITCGTVNPKIAGSRIEAVTNSYA
                     YAYYGANRERTVKHQEGITEYAADAETDAIAAKIHNGQCS*"
                     /db_xref="UniRef100_M4RT22"
                     /db_xref="btp:D805_1370"
                     /db_xref="M4RT22_9BIFI"
     gene            86652..88310
                     /locus_tag="SRR1747052_scaffold_19_prodigal-single_98"
     CDS             86652..88310
                     /product="Trypsin n=3 Tax=Bifidobacterium breve RepID
                     =F6C5R9_BIFBA"
                     /codon_start=1
                     /transl_table=11
                     /translation="MSEHEPLGSTGDEGLIGGEGLASAADVDRADDSMDTGIETAATG
                     LEAKKTAVGGDDGSISGQTGDAIPPTTSDAVQSVAATDDGSLTADDSPRAHIVNGVSG
                     YGVDEARPTTMTPQPTMQDDVDAARQVVSGSNPPVVPPVNGDGENDATVKKIPAWVSP
                     TVSAFVAVVLSLGIGYGMIASGAVTVPAGASMSSLGSTSGGGSHATGKTDVDAWSTVA
                     DSVKGSVVAISVENGQSVAKGSGAILDTDGNIVTNEHVVDGDGEIAVTLSNGQIYKAK
                     RIGSDATTDLAVIRLINGPSDLKPVTFADSSKLTVGQGVLAVGNPLGYEDTATTGIVS
                     ALNRPVSVSSEETGNGLVVTNAIQIDAAINPGNSGGPTFDSDGEVIGVNSSIASTSGS
                     SDSAGSIGIGFAIPSDLVQRVTGGLIKTGSVKHAQLGVLITSSTVTADDVTRVGAKIT
                     ASKGEDAVVPGGTADEAGLKENDVIVGWDGEAVDGATSLMGYVRAAVFGSEHTITYVR
                     EGSVKNVEVTLDHEEKTVSHSDQNDESDGSEGFDPYDFFNNMGW*"
                     /db_xref="UniRef100_F6C5R9"
                     /db_xref="bbrj:B7017_0102"
                     /db_xref="A0A0F4G1E5_9BIFI"
                     /db_xref="F6C5R9_BIFBA"
     gene            complement(88206..88538)
                     /locus_tag="SRR1747052_scaffold_19_prodigal-single_99"
     CDS             complement(88206..88538)
                     /product="hypothetical protein"
                     /codon_start=1
                     /transl_table=11
                     /translation="MKPLKYRRQPRPVLRLQAWAQRLARQAAAGNEAGRPDRNKRIPP
                     SLDLQLLVFAVLTFTSCLRRFSSSRSPATIDWSPAHVVEEVIGVESLTAIRLIILVTM
                     ADGLLLMV*"
     gene            88804..89205
                     /locus_tag="SRR1747052_scaffold_19_prodigal-single_100"
     CDS             88804..89205
                     /product="hypothetical protein"
                     /codon_start=1
                     /transl_table=11
                     /translation="MPAGWRPVIERAASLPLGYVGTIVDSVVLECELSENGPSVAYSF
                     IVDSHEFSASDLDGIRFPDGHVFSLTPERERLVEAIGRSVLWPLIGGLDPGGRVACRL
                     VIDCDTSESAVQAFVVDPIAAANMAAVWLGD*"
     gene            89297..90337
                     /locus_tag="SRR1747052_scaffold_19_prodigal-single_101"
     CDS             89297..90337
                     /product="hypothetical protein"
                     /codon_start=1
                     /transl_table=11
                     /translation="MVKIGRELEPVQLAQRVPALTIVRKIAPSVLAVAAGTWALCAVR
                     SHQETLNGWLDVIQWASVSLIAVGLLSTIVIAALVASTVQRPRVGRWVRADAKTAKKT
                     VPYRMLQRLRLLTLSAIGATVVVFFSLLVMASQGKTQTAVVLAVILAFLTTSIIVMRV
                     RQTRPEPLGPDSVAVDCKKLARAGRCVTLAWAPSDKNLPDFDPLLGYEAKTIMWSKMD
                     EDREPGTRRYQLWCIRSAGFAWRLLDVQSIPLLTPCVLEIDGRECRLLTGVELVMPDE
                     ASRQGRAIGLDRLQLSLSDGTGVGNRAAHGWNDPRMPRWESGVVTAYLEYDGVGSDAC
                     EPMSVETLKSIK*"
     gene            complement(90573..91583)
                     /locus_tag="SRR1747052_scaffold_19_prodigal-single_102"
     CDS             complement(90573..91583)
                     /product="5'-nucleotidase {ECO:0000313|EMBL:ABB37590.1};
                     EC=3.1.3.5 {ECO:0000313|EMBL:ABB37590.1};;  TaxID=207559
                     species="Bacteria; Proteobacteria; Deltaproteobacteria;
                     Desulfovibrionales; Desulfovibrionaceae; Desulfovibrio.;"
                     source="Desulfovibrio alaskensis (strain G20)
                     (Desulfovibrio desulfuricans; (strain G20)).;""
                     /codon_start=1
                     /transl_table=11
                     /translation="MVDKKAAGNAEDRPLLMAVSARALLDMRAETEFLESHSLEEYSA
                     RQRKLANKPLKPGVAFTFVERMLSLNAITKPGEGKLVEVVIASHMDPDTGMRVTNSVY
                     ELGLPIRMALFTSGSSLVRPLSRMGVRLYLSMSSGAVQEAVDAGLPAGQILTDKPITE
                     HDDSHGEIRLGFDFDGVIGDDSSEDLFRRVGLEGFNDNERKKSNVPLSDGPLGPFMRS
                     LAVIQKAEQAEATATNGTYKPRLRVGVITSRGIPADARVMSTLRSIGVRVDDAAFMDG
                     HDKSMMIQALRPHLFFDDQVRHLDNAKHIAPAVHVPFGVANETASVVNAGDRADDAER
                     QA*"
                     /db_xref="Q314Q6_DESAG"
                     /db_xref="UniRef100_Q314Q6"
                     /db_xref="dde:Dde_0789"
                     /db_xref="Q314Q6_DESDG"
                     /db_xref="3.1.3.5"
     gene            complement(91771..92856)
                     /locus_tag="SRR1747052_scaffold_19_prodigal-single_103"
     CDS             complement(91771..92856)
                     /product="hypothetical protein"
                     /codon_start=1
                     /transl_table=11
                     /translation="VKKVVDQHGKGSRWLSDDGRWTSMFNRMYRLVTYWPVVSVDGKT
                     AVEDEAGRLQWKYKKTPLADVSSELKTAIAACNTVSFLADKGELRRVDAETTTTDSRP
                     DDDTDAVITHPSTNDGNGQVSNATGTVNEQQVGSSACMVHESTTIESSIIPRWPRKGN
                     GLTLTIPWRDMAINKPGDSIRGLAGSGYEAGVRGEEWTAGKLTEISGLLESKTGSKTF
                     TLHSLPLTDRMDVDHVFACRAGLFLLNSKNCQPLLVRGDVVKRQSTGEPLQSTWVQTA
                     HRNVDALRGRLATIGYSSVAGMLPITPVFVMWGESTVVGQPTAPFVAGQVLDEYMRAV
                     DANRTATLDDRLIAALESDMRRSTFWL*"
     gene            complement(92960..93544)
                     /locus_tag="SRR1747052_scaffold_19_prodigal-single_104"
     CDS             complement(92960..93544)
                     /product="hypothetical protein"
                     /codon_start=1
                     /transl_table=11
                     /translation="MIEDERPVDLPADVSAGVEDNGDLDPLAFDQWLPSLSFDGERVQ
                     ITRPTDDMETIVMQPVKAPQPSGLKREINGTGDHENDGGVAGSQADDPGDAIRHDASP
                     CIDDTMWLQMSKRTVIKTTDGATVDLEPSGSTELARLVEATTAGQIAEKTKARREARW
                     QATVRRRERRLKTMIAVSVVVGVVSLVALVTSIS*"
     gene            complement(93765..93938)
                     /locus_tag="SRR1747052_scaffold_19_prodigal-single_105"
     CDS             complement(93765..93938)
                     /product="hypothetical protein"
                     /codon_start=1
                     /transl_table=11
                     /translation="MINLTMLRSSHGRRCIEVNKLGKSIMRAMAMTGVNSVARSNPAA
                     AAEMMQYIMEDEK*"
     gene            complement(94619..95791)
                     /locus_tag="SRR1747052_scaffold_19_prodigal-single_106"
     CDS             complement(94619..95791)
                     /product="Transposase, IS605 OrfB family n=1 Tax
                     =Bifidobacterium longum subsp. longum 2-2B
                     RepID=I3AXG1_BIFLN"
                     /codon_start=1
                     /transl_table=11
                     /translation="MTIRKVAQRIPFTPSKTQAALLERCFGDRRFAYNQQVEAFNTYD
                     KETNPKPAYPNVTEMKNANKWLKDSPIPSNALSNAIMDFRKAQSAYFRKTQYGKHRPR
                     FSSRNDNIQSFRNTMPIRRMEGNRYPLSRKLGSVRIRKRDRLRYPIESLSSWTVKREN
                     RTYYLVLLFDVDVQSKKPAEGRIGIDLGVKDFLTLSTGEKINYPNRMKTLEEHVICEQ
                     RKLSHRRKGSNNYLKQKQAVAKAYAKLRHYRDNFQHQLSHRLIEENQFIGMETLAVRN
                     MTRRAKKKLDKNGKPMRNGQSRKRAMNCSILRDGWRGLMDKISYKAEWYGRTFIRVDR
                     FYPSSKLCHECGHKYKELVLSEREWTCENCQSRHDRDINAALNIRDEAIRISQENK*"
                     /db_xref="UniRef100_I3AXG1"
                     /db_xref="A0A0F4G5W6_9BIFI"
                     /db_xref="cki:Calkr_2266"
                     /db_xref="I3AXG1_BIFLN"
     gene            complement(95788..96231)
                     /locus_tag="SRR1747052_scaffold_19_prodigal-single_107"
     CDS             complement(95788..96231)
                     /product="Transposase-like protein n=1 Tax=Bifidobacterium
                     catenulatum DSM 16992 = JCM 1194 RepID=B6XT13_9BIFI"
                     /codon_start=1
                     /transl_table=11
                     /translation="MNTSGERFTYGRTSVYNLNYHIIWCTKYRRKVLKNGIDSDLKTI
                     LKEIADEHGYRIPHMEVGLDDHIHLFVSAPPKINVSSIVKQLKGTSSLRLFSMHPELK
                     SQYWKRKGERSLWSPSYFVESIGTTNEQAVAKYIDNQRAKERESE*"
                     /db_xref="UniRef100_B6XT13"
                     /db_xref="A0A087D4E4_9BIFI"
                     /db_xref="lff:LBFF_1584"
                     /db_xref="B6XT13_9BIFI"
     gene            complement(96316..97029)
                     /locus_tag="SRR1747052_scaffold_19_prodigal-single_108"
     CDS             complement(96316..97029)
                     /product="Peptidase S54 family n=1 Tax=Bifidobacterium
                     adolescentis CAG:119 RepID=R5GRC9_9BIFI"
                     /codon_start=1
                     /transl_table=11
                     /translation="LSSSQSQSQTLQARPDDKMPPVTFLLALVNIIVYGIELVLVKPQ
                     DMTMFLQRWAVSSASIDKPWTLVTSMFLHDPQSFTHIAFNMMALVSMGIVLEKAVGSL
                     PFLCLYFAGGVSGSLVAWWWVSSQGSPDVHLGASGAIFSLFTACLVLARRLGVDWKSL
                     AGCLALNLAVPLLDPGVSWQAHTGGAVLGLIAGVVALIASRTAPYDGTWPVRLNKPGR
                     VMLAASSIILAIAAYLMRF*"
                     /db_xref="UniRef100_R5GRC9"
                     /db_xref="bpsp:AH67_00385"
                     /db_xref="A0A0A7I5Q3_9BIFI"
                     /db_xref="R5GRC9_9BIFI"
     gene            97602..97880
                     /locus_tag="SRR1747052_scaffold_19_prodigal-single_109"
     CDS             97602..97880
                     /product="hypothetical protein"
                     /codon_start=1
                     /transl_table=11
                     /translation="MTEIDRAALKETLEDLKSDRIRIPVQFKANRKMVDIIDSYADKH
                     NLSRARAAQELILIGHRALELIEDDVDDVDIDGSAKERRTGSLSSMAI*"
     gene            97960..100206
                     /locus_tag="SRR1747052_scaffold_19_prodigal-single_110"
     CDS             97960..100206
                     /product="hypothetical protein"
                     /codon_start=1
                     /transl_table=11
                     /translation="MSRITTQDNNIHSKSKSRNSSLLVVKDSVLGPRVDGDGRIRQFS
                     DISLRDEFMGCKPFSSLIIQTSYYDDLQDVRIIKRDEAHGLADKYRESIQISHDDSLL
                     VPRDSIRRHGELAFVIIGRLLIGQYYYSVDLPNRINSSLTYTLYERAYHDSGTLEVIK
                     YDSMLEEKNRAKRPADQIDFSFVKLAVLVMMAMDLGYQVDENKVRSGDKDVVVDENAD
                     EGYSIIDADDCSIPLVDVPAVMDEEFIDHVDDLMRGKVFASDKDYANFCMAVFYSVMG
                     LHGAHYFIMTDSGGSGKTTLMNGLARFVPTITTTGLQLENLAGTGFEHGMAVTQLEGK
                     KIAIQDEVINIKPRDMRVLNAVSSGTKMDARYGSSVFKYVNVRLSLWFAGNTDVDLPD
                     IDAVRRRRIDIQLLNQMDHAEWSSKISWDPKHRQLHDLVQSVDVFSVMFKNGMRLWRD
                     RRGEFFEIIRGTRSIGDQDSGVSSNVLHKAEIVASEYPVLTDEIVSIDCSHGENVVLK
                     TENMIGKPRDLVDFVKSNGFSLKSTTFNTVIDGETKKQHARWLVVEDVEAVLRLQRLL
                     SAVRWLADNNVSASILKNSAVAMIMAGQKTIKDYVEIIEARQSNDDPVYTCEHHVDGR
                     LVPPTGRELLPVKQYCLVDASSSRPDLAKMLRDQYNVAPVAVMNGFVKQINFEAEKVN
                     KHEPFMSTVPWSLIESFDDGEKWARAVGLKKFVDPETGETWAGSLDAIDAKDSTMQIG
                     WKFPTYWH*"
     gene            complement(100464..101339)
                     /locus_tag="SRR1747052_scaffold_19_prodigal-single_111"
     CDS             complement(100464..101339)
                     /product="hypothetical protein"
                     /codon_start=1
                     /transl_table=11
                     /translation="MSSTAITAINEATTIGLAETAINQMMLMLGGIKNSDHNSHATVW
                     TLKDGLTVESSRNGDNDLLYAKMYADGDLFSTTVFKGSLEDVASEVDSWCWGATQAEL
                     GTEAIDGVHHQLLVDWEDAYKDEAAGYVEDWTEDGIHEWYRDEYVPSLTFEKTECNDR
                     WSYWPTESTVADVETVCIDGENDAVFPVDCDEWKQAALIAAAHPDNSTMLALVREAML
                     SSVGDGDWTDAVENAVDSEPMLMAWRATAFSLMVEDSEYEDLDAVEHEAEEHEDPYYG
                     VDVDSLPGGHDWYPY*"
     gene            101661..103493
                     /locus_tag="SRR1747052_scaffold_19_prodigal-single_112"
     CDS             101661..103493
                     /product="hypothetical protein"
                     /codon_start=1
                     /transl_table=11
                     /translation="MASSTKCHIKPDGSIGACSATKGKCRYNTMHGTKSALKAMIDDV
                     EAQSKQPVGSGSRSLKKGAGDAVANVNAARLAVTDPTAKYQPNDRMSRDELDAIPLDS
                     IPQTAPVEYDVENPANRLNSGEINEYMAAIDFALGSDVRWETDGDEGSKAYGVEIAGS
                     KMYRRGDWLIIDKNGIITKTPVELVREARAQLLADQATDWRASRDRENAKHRADSSDE
                     LLPKKSKSYLGFARLASLTRASCKSDVKQATTDDDTSKADIRVYLDDGEESAISWKSY
                     VNDHTPSYAKGSNATETAVRLRLNVPEAHDRLVSNIERVEKEVAKYKGQLRDEPDDWR
                     RQMRVNLAADYLADLREDLTLLREDPAAYENKKWAEAMDLGNGLKNAGETDGQFITRK
                     LVGTGFKPDFSTAKLVGKTYNRSGSPKTQQASENTGENWSKAAGVSEQEAVSAMAEVG
                     WHVTAGDADASRVNSVAKRVITRTVVDLNPSKDDWDPTVADNGIVYMGDSIAVKADKE
                     NGREIVGVRQVVKSYHGLDDLWENRLKDGITFVEGNRRSTSKAKNKVDVRSHEDVSGE
                     PGFEDGHWLSLNFDVNSLRPKDAQQSTIGVRQTSAAYVGYDDLR*"
     gene            complement(103792..104595)
                     /locus_tag="SRR1747052_scaffold_19_prodigal-single_113"
     CDS             complement(103792..104595)
                     /product="hypothetical protein"
                     /codon_start=1
                     /transl_table=11
                     /translation="VNDGNHEYLRHADRLTPIDYSTGVHVVSSEIDHDSNDSAPTTSS
                     EPTRKKPRSKIMRTLDPLRFSFVLILAFSLACSLFSALQPVYGRVSRLDPSPRIGVVV
                     DDEAGVLSTDTVDWPDDRGSMMVKGDRQYQVIVVTLDHAPGWNAEYRRSTSTVPGRHR
                     RIRLPDKHATPKMDADSYANNVCTCWAPGTKTMVDKYANGVVIVLFKDTGDLGIRYGS
                     PKLNWLEDSEKKQIHDIGYAAIRDGDPDKGIADVASAVMDMIRDGDGQR*"
     gene            complement(104640..104924)
                     /locus_tag="SRR1747052_scaffold_19_prodigal-single_114"
     CDS             complement(104640..104924)
                     /product="hypothetical protein"
                     /codon_start=1
                     /transl_table=11
                     /translation="VAPGDDVAGGDRKIDREIIEEAKKINPSIKIVMISQEYVEPRLY
                     RMYDTYSSKVGSNDARRLLLGKSGFDVHEIDCDDVYHMTKCDLPDSEPHW*"
     gene            complement(105094..105855)
                     /locus_tag="SRR1747052_scaffold_19_prodigal-single_115"
     CDS             complement(105094..105855)
                     /product="anaerobic ribonucleoside-triphosphate reductase
                     activating protein (EC:1.97.1.4)"
                     /codon_start=1
                     /transl_table=11
                     /translation="MSEFIKTWEHTLTTDQIRALQRQPRHDFSAESTVGRGPQIPYEG
                     SNNPAAGQWDGRELSKGMIADYKRFTVVDGVGVRCSIYVSGCPFHCDECFQPSIFSFK
                     TGAPYTKELEDQIIKDLSQSFVDGITFLGGEPLLNTPVLIPLAKRIREEYGDSKTIWC
                     WTGYTWEELHRKGETPDKLELLSYVDILVDGRFIKSLADPMLQFRGSSNQRIIDVKKS
                     DTEGKVHVWDDLHDEHLKYKEIGVEERNAHEGLES*"
                     /db_xref="bln:Blon_0613"
                     /db_xref="UniRef100_UPI0001D0A7A4"
                     /db_xref="A0A0D6D5Q0_SCAIO"
                     /db_xref="UPI0001D0A7A4"
                     /db_xref="1.97.1.4"
     gene            complement(105933..106319)
                     /locus_tag="SRR1747052_scaffold_19_prodigal-single_116"
     CDS             complement(105933..106319)
                     /product="hypothetical protein"
                     /codon_start=1
                     /transl_table=11
                     /translation="LKVFDYRYLAEAIDLIVREASRHEIDEVTVRLSNNAPVDDVWIK
                     CGFEIDKIEDPIGFYCNDSNDDPQIATRDELLTRLPEGIDPEDSEKYMQNDLLRSAYM
                     LSTGWFLMFDAGSIELSCETDERINA*"
     gene            106412..106621
                     /locus_tag="SRR1747052_scaffold_19_prodigal-single_117"
     CDS             106412..106621
                     /product="Transposase n=1 Tax=Bifidobacterium longum subsp
                     . infantis (strain ATCC 15697 / DSM 20088 / JCM 1222 /
                     NCTC 11817 / S12) RepID=B7GRG5_BIFLS"
                     /codon_start=1
                     /transl_table=11
                     /translation="MLESEVFVVKLESNHHSVFLMHYHLVLVVKYRRKVFDDEISDRA
                     REIFEYIAPNYDHVGGMELVLIAKQ*"
                     /db_xref="UniRef100_B7GRG5"
                     /db_xref="blon:BLIJ_1349"
                     /db_xref="A0A0A8N3B2_BIFLI"
                     /db_xref="B7GRG5_BIFLS"
     gene            complement(106688..109198)
                     /locus_tag="SRR1747052_scaffold_19_prodigal-single_118"
     CDS             complement(106688..109198)
                     /product="Anaerobic ribonucleoside-triphosphate reductase 
                     {ECO:0000313|EMBL:AII74262.1}; EC=1.17.4.2
                     {ECO:0000313|EMBL:AII74262.1};;  TaxID=1687
                     species="Bacteria; Actinobacteria; Bifidobacteriales;
                     Bifidobacteriaceae; Bifidobacterium.;"
                     source="Bifidobacterium coryneforme.;""
                     /codon_start=1
                     /transl_table=11
                     /translation="MLTEATLEAPLTTPVTTEKPALIVEKRDGRLVDWDELAVENAVE
                     GAFKDARKKNGSVVTAEDKRTIHEIGTVVESKVKGKYADAGRVGIEEIQTIVEQTLLE
                     DFHLEDVFDSYNSYKIERMKERAKATDANEAVKRFLRKDDSIMHENANKDSNVYAAQR
                     DLLAGAISKASFYRVAPKDVSNAHTKGDIHFHDADYSLSKMTNCSLPNFKDMLTNGFK
                     LGNATMEPAKSIEIAATQITQIIQNISSNQYGGQTVNRADEVLAPFAMKNYHKNYEMA
                     TMVLPDGMDVEQAKKIVHELKQTENKRLHIEDKPMIIDEPFEEETTKLGEQRSLYAKI
                     LTRKNIYDAMQTFEYQCNTCFSSVGQTPFITCGFGLGTSWAAREITRAIFLIRIAGLG
                     KDHRTAVFPKLTYTIKHGVNSEPEDPNYDLKQLALECSSKRMYPDILFYENIEKITGD
                     FKAPMGCRSFLQAWRNPATGDLEDDGRMNLGVVSVNLPRIALESKGSLKRFWKLFDQR
                     MEVAHHALQFRIQRTRTASPLNAPVLWQYGAFARLQPNDSVDAMMKNNRATVSLGYIG
                     LYETTARFFGKDWVNDWGWDEDARQFALSIVSKMTDLCKEWESEEGYHYSVYGTPAES
                     LTDRFNRMDRAKFGRVEGVTDKDFYTNSFHRPVWLSGDPKGEPDDSVKEVMSRPNFHK
                     TDDGGAASKLDFEQPFLKYSAGGHIVYVEYPSMRQNLKGLEAIWDYAHKIGIDYLGTN
                     TPIDECYECGYKGDFAPTEDGYKCPICGNDDPLKCVVTKRTCGYLGEPQIRKMIHGRH
                     SELESRAKEIQGETGRICRPNGVTTAFYVDRSKDPHKK*"
                     /db_xref="A0A076JCI9_9BIFI"
                     /db_xref="UniRef100_K4IJY4"
                     /db_xref="bpsp:AH67_07125"
                     /db_xref="K4IJY4_BIFAP"
                     /db_xref="1.17.4.2"
     gene            109641..110462
                     /locus_tag="SRR1747052_scaffold_19_prodigal-single_119"
     CDS             109641..110462
                     /product="hypothetical protein"
                     /codon_start=1
                     /transl_table=11
                     /translation="VDINGIGRRLLVEYRLDEAGRVLSSNVLDKTPDVSYEELARIVE
                     NEKKNFDMDAAIASLETVDSVIRLPWQMAYPVVGVAADGSKLTWNYDDVPMGMIVSGD
                     AEARRTAVDTVSKTLAADVKFQRVAPGDEHGMLSDAMDVMMSRYEKMEAATRNNWKDM
                     PGYGGPGAETIILAIDFDRLPFSPEVDSMLGSVARLGRAADVHLLLSVSTAQGMPGEM
                     KSNVNMRLLLGKTDEAESARVLDDSMGARLPDGESEYGVLEVWSDVQPVRLAKTM*"
     gene            111008..111367
                     /locus_tag="SRR1747052_scaffold_19_prodigal-single_120"
     CDS             111008..111367
                     /product="hypothetical protein"
                     /codon_start=1
                     /transl_table=11
                     /translation="MGRKLGRLDDAGNMLLAALTKMDSAESRVTEAKLNEPSPRGSFS
                     AGIDTADRLRDLHVGAGYDEKAADEAVDGLPVEGSAEALMSSLNATPTDKLEARMLEL
                     RGILDKTGDPRDSKDVK*"
     gene            111455..112939
                     /locus_tag="SRR1747052_scaffold_19_prodigal-single_121"
     CDS             111455..112939
                     /product="hypothetical protein"
                     /codon_start=1
                     /transl_table=11
                     /translation="MAAYVIMDGVRKVCRAKDPAHCRYHKNADGSPLTHYTTRAEADA
                     ELERQHASGSEPTSLSKVVKTKTAVNSSANVDSLAGVDATSWEVAAVDAKMTDSQIRE
                     ADSALSDLDATRIKADAEIQKLSIERAKRDSEWNAAQADIRKAIADVDAVLESPDVKN
                     RREELAREISEAEADEAKLSPVERMQAAIDAQAADDGIRCEPIDLVSDEKYAQAMYDN
                     ELSRIAYSRYYSSGDQPAIAKESKMTRVEQYDWKGEPRLKVYFKNYGKTGRLGKERWF
                     SFPADMASWTHARMADERELLAALESDPKIAASTSESTQEAYDSAVARLSDAKIRSDA
                     AQHAGWSASVRQNDLQTAVDNAGAAETELRNAMEISEAIPSSLPMVPESEQRAFAANP
                     GEETPDTAANRLNDQYKSLVGDADWHAYDPDSGWARTTSHSDRWYEHADFTWPRTGGA
                     RDYKTDELVNVKTGESHKLDKTDAATKIDVLKGRIARLKQLMAV*"
     gene            113248..114546
                     /locus_tag="SRR1747052_scaffold_19_prodigal-single_122"
     CDS             113248..114546
                     /product="hypothetical protein"
                     /codon_start=1
                     /transl_table=11
                     /translation="MFDDSVGDVISTMDCLWRGVTDPNHLTLIADPNVIIVNDGELTG
                     LATGDCLDSSGLDLGQTVLKSIADATEELDRSMTVLDVPVETAESIDDLRVTLKLRMG
                     LSLEFMGVGVDSGKAYVDVVKTGADSIYLVNEKVDLEPSPLGDEFAVSLIDSTYQVDE
                     IRDLVLHSVATGDEVIIDARSHDADDETVVKYYKASDCTWALDDDELAIALDVRMVRR
                     AMDVIIKLDSSVAGGTDSVGGSLSRGLFNSMLAMGDTWPMVSQTVTGCGLEPEYRLIG
                     LGDFLTIDDVEAAQAELEDDAGLDDVYDGIDGDADDGYDDVEVTAVMPVDGDELTVLN
                     RSNNDALVAVEEFCYQTYSVVATSDEAAEWRVDPTAVKPESVHGVPVSMRVKALEERL
                     STTLDCTCTVGYLGRRVDDGRLVYARADREGNLLGYWGED*"
     gene            complement(114550..114795)
                     /locus_tag="SRR1747052_scaffold_19_prodigal-single_123"
     CDS             complement(114550..114795)
                     /product="hypothetical protein"
                     /codon_start=1
                     /transl_table=11
                     /translation="MGIITVIAANPVYATLALAVVSVMLAVIILLDVRLAVLNAASGD
                     GDEPGNWRRGGDWPEDPMPSLSPVETEAKQADYGLVC*"
     gene            114891..116009
                     /locus_tag="SRR1747052_scaffold_19_prodigal-single_124"
     CDS             114891..116009
                     /product="hypothetical protein"
                     /codon_start=1
                     /transl_table=11
                     /translation="MADDMVRCDDRHLWTVLDTSDMAVKVKTAAQLVADGVDRYRVPT
                     LADGKRGWAKITEASEIPVEDLGSVSIYNGCTAKGSVHDAGAMTAMPSVRCIEVDDPT
                     HLYQLASPDGVLSHNTGGGKSVAQRSVVFHCIAHSSAIKFLGIDLKRVELSAYKPFSN
                     AVIGIATTLEDALEVLHFAQETMMDRYGEMERAQKNNFLDMRNAGSALLVMVDEAGEL
                     LDTSSPAKALAGSTFVPTLEGRPDLAHVRKGDFVIGEDGEWHEVLDKYEPAAQDHYSV
                     TVERDSDGAVETIEAGAEHLWRVYLPQDLSLALPMGVDVDREPDGLVSAVVTTEALKQ
                     LRDSIPVERRSEIKFKRSAIDPAVVNQVKSIYGEDSLR*"
     gene            complement(116073..116999)
                     /locus_tag="SRR1747052_scaffold_19_prodigal-single_125"
     CDS             complement(116073..116999)
                     /product="hypothetical protein"
                     /codon_start=1
                     /transl_table=11
                     /translation="MHRSNDGLMRPCEAKTPESCKATGPDGQHAKHYMFDSLQSADQW
                     NALSITYATIPRSERRREAALNLLTQMARLQDGAPSLPVGKLVKTQEAASSSHGGDHN
                     SLSKNGDATATPSETQDGLFSDEERQSMLDAAESSGTRSPKLDYVDLSTFAGKLKTDG
                     YTDEEDADYPYHMADLPERAKDMLLDDNYNLAQTFASTKSYVEAYTDDPDTEAAEAIC
                     DAYEQLVGLDEVLPLNARRDLRRIADKWAFASSVDRLTAADRTNMAYGRMRRMLDEYY
                     IIIDGLSPVINSRSSWLPVNEAASSARSESAN*"
     gene            117069..118115
                     /locus_tag="SRR1747052_scaffold_19_prodigal-single_126"
     CDS             117069..118115
                     /product="hypothetical protein"
                     /codon_start=1
                     /transl_table=11
                     /translation="MTVASEHFFYYAANLTRCLIRTQTLSPFIPYSTRLTIFLTFREP
                     YQRLMAWVMRKKKIADVKPGDRLIDENGQVTVVQSKTDAKTPVELYEVELSSGDGDRL
                     RVRADGEHVWPLDPSKPGRVPADWAGETEATTSQLSNWTATGWQPALAPMAASDGSTR
                     SWTVRTCALLPAETAEKTLVQCVSVDSPTHTFLVAGEDDGDVDSDSTTRGATDYDDGA
                     ATIAGEPIDVSDDSGVMLVDRETFDSILGQAAPTHNCGGPLTLDTPLKLADGGVVLMG
                     DVKAGMRLLSADGEPTTVVATSPVMPPRRLFSFRFETDSDEDLPEWTPETLAEAEDSS
                     GYPDTNWRDGLKYR*"
     gene            118153..119139
                     /locus_tag="SRR1747052_scaffold_19_prodigal-single_127"
     CDS             118153..119139
                     /product="glycosyl transferase n=1 Tax=Bifidobacterium
                     minimum RepID=UPI0003B79E15"
                     /codon_start=1
                     /transl_table=11
                     /translation="MTRTATALEDHVDAESEKIDSSGKSIAVLIPCLDEEKTISAVVG
                     DFRSHMPDGTPIYVYDNGSSDRTAELASTAGAIVRSVADKRGKGHVVRRMLREVDADV
                     YVLVDGDSTYSAADAQKMIVELLENDLDMVVGDRLSSTYDSENKRPFHSLGNRMVRWA
                     VNKTFDSHVNDVMTGYRVFTKRMAKSFAPLADGFQVETEWTIHALEADLPIKETPVTY
                     RDRPAGSHSKLHTLKDGVRVLWTIFRLMYEHKPLSFFCSLSAIIGVLGLWLTASVWVD
                     YWQTGVVARFPTLIASVMMIVFAFICLATGLILDVMDRRSREFSLRMASQGE*"
                     /db_xref="UniRef100_UPI0003B79E15"
                     /db_xref="A0A087BLP0_9BIFI"
                     /db_xref="bani:Bl12_1290"
                     /db_xref="UPI0003B79E15"
     gene            119136..120752
                     /locus_tag="SRR1747052_scaffold_19_prodigal-single_128"
     CDS             119136..120752
                     /product="hypothetical protein"
                     /codon_start=1
                     /transl_table=11
                     /translation="MSRRRLTVVVFGVSIAIGLLAAILLPGGGTGQNDQWFILENGRW
                     ILENGFPREDPFHVWGGSIVVENWLWSVLMYSTWSLTDSPIIPSIIVWGLVGVLGALA
                     WLISKTVSKSDYAAAVSVIVTVCMVESLNAAVLRPSIATLTLTMLAVLMVLKHRETGQ
                     ARWLAMIPAIMLIAFNMHMALAWLVILVPGVLMLAAVSLRSIARRWRQALKLVGQYAV
                     TVVASVAVTFANPYGLDGVLFLFKTMGVASYEDSIIELQPLSFDMAGKTEYYVETGTF
                     SWWSIAVLIVLGLIAAVNAHYERGCSTGDEMSSFACLSGFMLLAAAIASSCLVALRMT
                     MLLIYPAPFFVPGVVAVASIAVSRIKTQRFKEALRLSAAVIVVMSALAMPALSTPGVE
                     SLWSWEESVNSQKPVKAWEILVRAAAEPGDKVWTDGDFGSFLVWKGFKVTHDMRPELI
                     EPSVNGLPEHHYYDYVDGQLDGDYQAVDRLMADATAAGCKWWVVYEHSRVDDRLKTDR
                     AKYRSVSSIDDSAAQSVNVYGERLSVTGDK*"
                     /db_xref="ele:Elen_0890"
     gene            120753..122390
                     /locus_tag="SRR1747052_scaffold_19_prodigal-single_129"
     CDS             120753..122390
                     /product="Uncharacterized protein n=1 Tax=Eggerthella
                     lenta (strain ATCC 25559 / DSM 2243 / JCM 9979 / NCTC
                     11813 / VPI 0255) RepID=C8WNK3_EGGLE"
                     /codon_start=1
                     /transl_table=11
                     /translation="MTDSTDDRSGKKTLDVVLAAALALGLSLACLFAGAGAYNNDQWF
                     ILENGRWILENGFPREDPFHVWGGSIVVENWLWSVVMYIAWNVTGSPVIPAMIVWSFG
                     GLIVFTAWRISKEFSDSVMSASLSALFAIIMIAGSLNMVMRPSVASLALTMSALLMVV
                     KYAKTGSRRYLAIIPLIMLLAFNLHMSMSWLVILVPGAFMLSHAITEAILTKSSRRVS
                     LVVVDYAVTVMASVLMTILNPYGLDGSMFLLKSAGIADYRNQIFELMPLVPLFDSGNT
                     YYSITAMISYLGIMVLCLLTLAGLFKPWRMVVADETGEATVSDMILETWIAGVGLLAS
                     GIIATSLIAIRLNVIFVFSAPLLFSVASIPMRRWLAKKTDSRHKCLEAILVVTVTIAV
                     AMTPWAVTPIKIPLYDWWYGYVSSLDTTLVEEELDKSGGKPGDKVWSDGIYGAYLVWK
                     GYKVTHDMRPELIEPALNGKPGHHYYDYTDAQYFDDESALERTIRDGQAAGCKWWVVD
                     DSKPVGKKLAGDSNYEKVGSVPDFDVSIYEYIGDGRQ*"
                     /db_xref="UniRef100_C8WNK3"
                     /db_xref="ele:Elen_0890"
                     /db_xref="C8WNK3_EGGLE"
     gene            complement(122604..123392)
                     /locus_tag="SRR1747052_scaffold_19_prodigal-single_130"
     CDS             complement(122604..123392)
                     /product="hypothetical protein"
                     /codon_start=1
                     /transl_table=11
                     /translation="MAVEKYLYCSHMGGVFTSDEKISFDDLYCEQCGDSDDFLGCVDV
                     TDLDQLTDVASCISWSSGYLCTPAGLACIARDYGDAVNGEFAAGDSPISEYAYDKAGG
                     LIGVLQAVGYPGADEMTLDEAEKIIRDRVFRLMAENGVYPFDEEKVYEAAKTQTARKT
                     AGEALADDLIGVFCDHETGKPRWAWRDSHYVSLNIPDPWWSAVFKSRCENVAGYLEMW
                     NRLTADGSRVHAYDPQWAGGLARDFPDLAGRFREFTVDDAVIDE*"
     gene            complement(123532..124860)
                     /locus_tag="SRR1747052_scaffold_19_prodigal-single_131"
     CDS             complement(123532..124860)
                     /product="hypothetical protein"
                     /codon_start=1
                     /transl_table=11
                     /translation="MARRIVSRDYGSLNERENAHTPNQPLMASTRKPALVTHGSIASI
                     DLACIEDIQNKPVLVDSDRSTAASPDQQEHTGTPQSSTGGDPVDGKAASASTSQVDGD
                     PAKTKNDDKKASSLSTTKIIASAAAAITASIVTTKLAGYLNSFLIVGCSSILIAILSE
                     VYNRTLKKVKKLSAKAVYKLPYEKVLSAPVAASLDKSLEQAMADTTTIAAVSNEQTVV
                     AETRIDAIKAAGPSVDDSRSVYSDTIDEGDSDNGEESPSLRELQAEKGAVRGFIAWTA
                     AVVSSFSWVTKAMIVVLGVTLLSTGVNWVMVKAMEQPSVTNVTQQITREEVQELPESE
                     KQAIQRAAVAAAQDKADDLSRKLSSLTDTVSSLSKRLDTIEESKDSQSTDDATEAASA
                     SEVSQSEVDSLKQQVDELQAEVDSLKTGNEDKQATQGGATTNSGQEGAAQ*"
     gene            124993..125742
                     /locus_tag="SRR1747052_scaffold_19_prodigal-single_132"
     CDS             124993..125742
                     /product="peptidase M23B"
                     /codon_start=1
                     /transl_table=11
                     /translation="MSIGNSRLKHAEWQPGWKRRAGVVTPVLLAVCLAVTPAACVGFA
                     STMWWKNHPVVVEKVKTVVREVAPKTAADDEDIMVVAHSLVDAGYTDLQASAVCGNLW
                     AESHGQADALERGVSDEAPTDKTNSAVRQWATDHAGGIGLMQWTGARATQLLDWMDAN
                     GRDWRDASAQAEFLKQELNDSSQWTADKEAWLDAVDVKTAASVIEDDFVRPADPDSTR
                     GERTKAALAVYSALQSDKTNVKTIDSLHLPD*"
                     /db_xref="eac:EAL2_c04830"
     gene            125858..126307
                     /locus_tag="SRR1747052_scaffold_19_prodigal-single_133"
     CDS             125858..126307
                     /product="hypothetical protein"
                     /codon_start=1
                     /transl_table=11
                     /translation="MNDHRHACGNTAVDSPLAYLFSAIPWSLTKSGLAACIANSVGAT
                     GLCVIGMWLSGKWKWVLMDVCSMPVTLTSIGWMGADAMVIGTAMIMLGCGLGPLDSRS
                     WVSVHHNAVTAIMIVDAMTLGRLKSNLCLIALLPLALPLLLGRSRWP*"
     gene            126420..126665
                     /locus_tag="SRR1747052_scaffold_19_prodigal-single_134"
     CDS             126420..126665
                     /product="hypothetical protein"
                     /codon_start=1
                     /transl_table=11
                     /translation="MINGYADRWQRFYSDPFSAVHSVIMTAFGWINGEYGVMRPGLEW
                     SVATGVAAADGSVSMTPVMGLICLAPLATAVVLHVTR*"
     gene            complement(127397..127630)
                     /locus_tag="SRR1747052_scaffold_19_prodigal-single_135"
     CDS             complement(127397..127630)
                     /product="hypothetical protein"
                     /codon_start=1
                     /transl_table=11
                     /translation="MKTGLIASNSASIESGPVVANNESITNHENPDRPANAPIAQVNH
                     AQLIRQSALSIDSLDLSHNHETLDLSLEPSTVA*"
     gene            complement(127726..127956)
                     /locus_tag="SRR1747052_scaffold_19_prodigal-single_136"
     CDS             complement(127726..127956)
                     /product="hypothetical protein"
                     /codon_start=1
                     /transl_table=11
                     /translation="VTRENHLDSKTADRSLHYSLRLPRRRSVDCGDSLSVEDTTFASE
                     KTMSTSSLIVWTRKGFQGDLDLLPCCQHDAFF*"
     gene            128036..128344
                     /locus_tag="SRR1747052_scaffold_19_prodigal-single_137"
     CDS             128036..128344
                     /product="hypothetical protein"
                     /codon_start=1
                     /transl_table=11
                     /translation="MDALPSDVEYSGRSEKAGSRFVDSVILCMLAGDAEAISSTRAKN
                     APAISRLFSTDDERRSIASPDIIASKARLEESAAGHSEASRVDHESKTVIEGSDSTGA
                     *"
     gene            128416..128586
                     /locus_tag="SRR1747052_scaffold_19_prodigal-single_138"
     CDS             128416..128586
                     /product="hypothetical protein"
                     /codon_start=1
                     /transl_table=11
                     /translation="MIARRLRTLWQRLWTKTPPDDSTMRLADARSGLEEVAGLHSVAL
                     HGTVFFDNGDPF*"
     gene            128948..130096
                     /locus_tag="SRR1747052_scaffold_19_prodigal-single_139"
     CDS             128948..130096
                     /product="hypothetical protein"
                     /codon_start=1
                     /transl_table=11
                     /translation="VNAERMALDRDVDLVHRIVADGLKKWNRENIGAYSAGVVLGAVR
                     RVLGLAAVIVPATLFGMNIGSAVLLGLRIGLMIELVAMMIVFCVRDLKKIINQRKHSI
                     LDATLMGTLTAVALTKIDDGIRDNSFTGMAKALNDAAVKTGYGKLIAKAVSAIAADSV
                     RSAAGDRFRRQSVRDVVSSMLGLIGKYTTRRLDDTEKSSSKWNGAKTRPLKIIDDLSR
                     LLPDWARSKARSFDVLVHGRPSEYDIVLDEWLKASWPYAETLAIVGDDDLSIEGRDII
                     ANGLADSVAPVFKTLESISDRIKEDEKNHEEAERKAAADKMTERAAAMAKRTKDALEL
                     LEAKKAEQSKAAIGDSDGRLLDDRLKLEAIARRSESGSAVAARALETD*"
     gene            complement(130093..130347)
                     /locus_tag="SRR1747052_scaffold_19_prodigal-single_140"
     CDS             complement(130093..130347)
                     /product="hypothetical protein"
                     /codon_start=1
                     /transl_table=11
                     /translation="MQVNSVSNALDSSDLNIIGIGPSIRVGDGSTIDKRAITVGTMTA
                     KSMSLVYRLMSLIALHTVCLSVARSASKRFLMTLITRCAS*"
     gene            130382..130675
                     /locus_tag="SRR1747052_scaffold_19_prodigal-single_141"
     CDS             130382..130675
                     /product="hypothetical protein"
                     /codon_start=1
                     /transl_table=11
                     /translation="MKSAQASLDDVIVAIPRSVVHALLFGSHPLSHVCASILGNKARQ
                     RIIAETRSTVDALRTGTGKRVGDEVVERLVDSMATGRSPKKTQIGLLETIDGL*"
     gene            130665..131051
                     /locus_tag="SRR1747052_scaffold_19_prodigal-single_142"
     CDS             130665..131051
                     /product="hypothetical protein"
                     /codon_start=1
                     /transl_table=11
                     /translation="MAYEAPATDREDSSLPVDVIRRLHGLLPSALGREDGSLMDYWLP
                     TSTDRRLSRTSAEHAAVYDKVLDKWLEVTDPYMGLLYSVSADELDGVGRKQLRRRLKH
                     ELESVSEECLEARREAQYAIVDLSRQ*"
     gene            131032..131226
                     /locus_tag="SRR1747052_scaffold_19_prodigal-single_143"
     CDS             131032..131226
                     /product="hypothetical protein"
                     /codon_start=1
                     /transl_table=11
                     /translation="LTLVGSNVERPNGLVWRIELSRNSTGDCWTGCEVIDGLTQGNDD
                     LFNRFGGDDLFVFDFGRRRH*"
     gene            complement(131534..131986)
                     /locus_tag="SRR1747052_scaffold_19_prodigal-single_144"
     CDS             complement(131534..131986)
                     /product="hypothetical protein"
                     /codon_start=1
                     /transl_table=11
                     /translation="MASRFGKGVGLIAAAVIGAVALATVPIVEATKLKSARRLLDEFE
                     SDPRCPRMSKSAVEGVMVVRRSEPVGESDLVALEPVGREDGTIDLEGVAASGDRRALF
                     TGGDATTAEAYATKTMNEWRSDLRAEAYPGYTEANTLVRAAAGYGGCF*"
     gene            complement(132061..132228)
                     /locus_tag="SRR1747052_scaffold_19_prodigal-single_145"
     CDS             complement(132061..132228)
                     /product="hypothetical protein"
                     /codon_start=1
                     /transl_table=11
                     /translation="MVRGAEKIDEFLETGKNEVGLDGLPLVTDSDDAFVRKTMDLLDS
                     HGSTRENQSVL*"
     gene            complement(132352..134592)
                     /locus_tag="SRR1747052_scaffold_19_prodigal-single_146"
     CDS             complement(132352..134592)
                     /product="SMC domain protein n=1 Tax=Kineococcus
                     radiotolerans (strain ATCC BAA-149 / DSM 14245 /
                     SRS30216) RepID=A6WB39_KINRD"
                     /codon_start=1
                     /transl_table=11
                     /translation="LKLHLTKVRLRNFRVHEDYVFEPMEEGVTAVVGKNGHGKSTIID
                     GIAWALYGTKPNSGIKNSSWRRIGAPEDDESYVDATFDLDGSELRVKRSITNAKTGAT
                     KCECWLDGVLEAGPAVSHAESWITKKLGIDESGFLATVLVQQKHVNQLVAASRTERRK
                     TLEKLTGITAITNALEQAKIEERTYSKAIEAFGIDEDKLPELRKTAADNEATREKMLS
                     QVSKMEEKLYSLDEEGRALRARVDEMDSKISEVRRLQTEKTAADSTMVAMTDRMAALS
                     KTRDSLKSCLPAERLDSDETARVQAELDDAETRLVDAKTEVSRLQTVVKAKPTDEDMG
                     AARRAVSDAEAALAGYDVESARKQIEASNSVIAVARAEGTAAKKSISELDGLGDSDSQ
                     ARCPTCQQPLADPSHLLAELNAKLEETRATANTERGKIADSNAVIDAASHTAEILEDA
                     RNAVESLEAKTSSAIDAEGKIAVAMSTVETCEATVKSLRSTVSKFNEYRAKYSEYDRV
                     MSELNEVVDKLEAAMKTSREASARLSGIGAVNEDRLAKLREDLDEKRSRRADLNASII
                     GKRGEADLAAERARGAAAEADQLESQIEKRKSMLSKLEVSTSTVSILGKFREHLILSA
                     IPQVTDYASDLINKISDGKFSSITIDKKFDVSVETSEGTVESTSQLSGGEEDLVAICL
                     RLAISVMLSDGTPTMLILDEVLTAMDSDRASAILEAMQGVSGGQIIIVAHNEIIKNIA
                     DKVVEL*"
                     /db_xref="UniRef100_A6WB39"
                     /db_xref="kra:Krad_2553"
                     /db_xref="A6WB39_KINRD"
     gene            complement(134589..135758)
                     /locus_tag="SRR1747052_scaffold_19_prodigal-single_147"
     CDS             complement(134589..135758)
                     /product="hypothetical protein"
                     /codon_start=1
                     /transl_table=11
                     /translation="MGKYAKLPYGEQRAGEWMEEQGIPITSRKTVTDIADRARRGGLL
                     GGKNGTIITVTTAEQAASILNRLDKTPDGAKKPTKETIRSAASRLAGDGMFIILMANG
                     ALKEVRDLIKLFKDNGFWFEEPGKDSGPIISELLGSVDLSPRVRSELADYVGEQYDLL
                     LPVVRSLSKLSKAEQRSLTWTDMCMRLAIGKGTVTPWGQGGQPGLSSYLKNGDVDGAV
                     GYYQRMMEGGSLPIMFVGWLGRTITERAISLAMMRELGVSADDAAKSTVTKGSVHYLA
                     KDVKDIDKRCRSLTAADFLELARLTAVDMTLIRKRGKKNKLDDNGKPIKKVAELDIDG
                     KPVKKVTGYEFDWVDCPIREALDDDCVGLRMVLRAAKTFSGDASCVRRNGNGGQA*"
     gene            135784..136482
                     /locus_tag="SRR1747052_scaffold_19_prodigal-single_148"
     CDS             135784..136482
                     /product="hypothetical protein"
                     /codon_start=1
                     /transl_table=11
                     /translation="MRLSYRSQPRSESTDRLAKAESSQAVAEQTASKYAEAVKAYDEA
                     TKHFDEVKADHDQLTDANEKLAEAQAKVDSTKVALDEADKKLDEANAAHSKALADLAF
                     AIANQENGGQGNGSDTGNNGIEDPSNGSNGNNGFAAGSTINGAHESTVNGKPAVTVAP
                     EPVVAPVKNESKTVAGSTADSNADGGLASTGVDVPLLAVTAAAAMLAGLGLTATSKKR
                     GEAVDVPVAFSDDR*"
     gene            complement(136981..138054)
                     /locus_tag="SRR1747052_scaffold_19_prodigal-single_149"
     CDS             complement(136981..138054)
                     /product="hypothetical protein"
                     /codon_start=1
                     /transl_table=11
                     /translation="MSNLYFARPFVSHAGPNGHGFRAEVLVTKGVAQVTNIKDKGNTA
                     QVELTVPERDHPVSGWINTDTDAFRLAKKALEAGQKPVAFRIETQRRAKNKKTNEPID
                     PETPIYELMGGDSDGKGKNMATTNANTRKLLVAVGKPGQEMFYSQDLTNPAEDPNYGG
                     NRPTSARDMPAAAVRPSAGNGAFPAGTHQAHAGSFVEVQQWFGQNPSGEINPGSYGVE
                     TEIDFYFWALELSAKRGLGINEQRARILANALAGIAGRLQVEVYNGRLDTPDRNIGSY
                     TRVRRIIKKTIEDDPDLDASSFKDQKSLSKFLDDVSVKSLAIWRWAIEAYAKSLGVPP
                     YGDEPEPVEEAPAPAARDDDEDF*"
     gene            complement(138255..140072)
                     /locus_tag="SRR1747052_scaffold_19_prodigal-single_150"
     CDS             complement(138255..140072)
                     /product="Dentin sialophosphoprotein (Fragment) n=1 Tax
                     =Cavia porcellus RepID=C9W8E1_CAVPO"
                     /codon_start=1
                     /transl_table=11
                     /translation="MALHRPASAGARADYDGVKDPDYRLDDQQKKIWSAAMAGAGMAA
                     PILLRPLMMLQPYKSKLVDVAAIDDKWRVALGPKFFEYPQREREAIVTHECLHATCNQ
                     FQRAKNAGFTDQYMLNVAEDLEVNQMVADLQRVRLPDGALMPKGKGIDKRFGIVDVPE
                     GKSMEEYYKMFASGKAECPKKQENDAGDGSRSDGMGQLGQPPSSMEQDIDDLLNAMTP
                     QATVDDREDNDQSTANGQSDKTGEHDATDSPTSAGDDSVSVGSSDAQSDGSAGIPSVI
                     GQSDNQNTDAEDENDSRGRNSQQSASKQDRTSSSDDDGQSEATSGDETADGNGRHRPK
                     TAAESGRDLCGNSDVDKIRNEADKAGVRPIADDMRAEAMSDMAEESGKRMKMNGKAGV
                     STMDREFLVKFDSLITPPPIPWRRLLQTAMSEYVSKMAYAKTEYSFKRINRRASSYMK
                     DTVFPSMVGYAPIVMMGIDTSGSRTSGGQFEMDMVNAEAILKSVAKLSKNSFSVFSVD
                     TDIKKTKLVNRVDEINFTGGGGTDMSVAFNFVRTLPRRRRPDIFILSTDGGFDWDKCA
                     RVWPKNMKVIILMTDHYYMSKIPSWVYEYAKVIEVTPSA*"
                     /db_xref="UniRef100_C9W8E1"
                     /db_xref="C9W8E1_CAVPO"
                     /db_xref="sha:SH0040"
     gene            complement(140072..141370)
                     /locus_tag="SRR1747052_scaffold_19_prodigal-single_151"
     CDS             complement(140072..141370)
                     /product="hypothetical protein"
                     /codon_start=1
                     /transl_table=11
                     /translation="VRASLACSSRSESISQPYLDRMAFDLKKTDPYTRTMITSMLAGI
                     KAHNSQMLVGNPGLGKSAVVGMLAKHVLHYEMITIIGSQKEPQDVTGFPRQVEYPLPE
                     GEKVPVTEYAMQLWQFKILRKKKIVLFLDEFSNSTPAVQASMLTILNEREFPDGSKLP
                     EDTVIIGAMNPVETAADGYELGLPVTNRLKFLPWEPSFETWSNGLLSNWGDPDAVKPE
                     VMYWRKVVVSFLQRNPDLLYKLPTKDMYADTITDAKGSSKKDPASLFGFEGSPAQADI
                     FKMAYPSNRSWTNFAEELGYCGNNATLMKLAGNGIVGYEACSKFMSFVRGIGNKRPPI
                     EEAMADPSKINWGVLDANDVMTLFTQAVQWADAKHDKAAANALAAFMLSGAAAGKEAY
                     GSAVMDKALNIIHHADNGAQLSREVRMKYSAVGQLLGGYN*"
     gene            complement(141367..141831)
                     /locus_tag="SRR1747052_scaffold_19_prodigal-single_152"
     CDS             complement(141367..141831)
                     /product="hypothetical protein"
                     /codon_start=1
                     /transl_table=11
                     /translation="MSAKHLEPGRDRRHYVRCMTVVLLAAIMVAGVVLAGDYMQSRRD
                     ARTDAMCAQGASTPVKAVESALGYAAEGDWRAACKTVDGDEEEVEGVLGDVVSAGVPA
                     EASVGSTEPGWKRVDVEVQLRDRSSASSMSLWTKAVVSADGSERWLVSLDGE*"
     gene            141898..142413
                     /locus_tag="SRR1747052_scaffold_19_prodigal-single_153"
     CDS             141898..142413
                     /product="hypothetical protein"
                     /codon_start=1
                     /transl_table=11
                     /translation="MAMQTKRRSEEDELKVEESVKTSIESSTDDYRLDDLLARVEAKH
                     EDDETPAVEADSGAHVIGSGDDDATVDEVLDKISADAASKLEDTVDADTARLAASSHK
                     LVASKVRKSSKQYNGYVGFCGGAIVLGAVWLAVGLLTESAWPIPFFGIWNEVCGGFLV
                     MWGGLMLLDAR*"
     gene            142540..142797
                     /locus_tag="SRR1747052_scaffold_19_prodigal-single_154"
     CDS             142540..142797
                     /product="hypothetical protein"
                     /codon_start=1
                     /transl_table=11
                     /translation="MVKSIPSMGALAELGKAATGDPAMQAALRQKFIEMNGGDPNVDS
                     KRLATKIIMEARAKGVRKFMPRPVVQKLIESVMARDDDETA*"
     gene            143161..143382
                     /locus_tag="SRR1747052_scaffold_19_prodigal-single_155"
     CDS             143161..143382
                     /product="hypothetical protein"
                     /codon_start=1
                     /transl_table=11
                     /translation="MVDSILMQAAYVHSFGTPTEKSVIGLVVLAVVWAGMAAWSKVRK
                     TKTERESGLTQEPIENVDMNKDDDAGSLH*"
     gene            143440..143646
                     /locus_tag="SRR1747052_scaffold_19_prodigal-single_156"
     CDS             143440..143646
                     /product="hypothetical protein"
                     /codon_start=1
                     /transl_table=11
                     /translation="MQRETLIEKDEISDSRSVKNSAPTVKNTNSKKKTSWDSTKAKTS
                     AALIALGVECMEIRELVQSTRLKR*"
     gene            143646..143882
                     /locus_tag="SRR1747052_scaffold_19_prodigal-single_157"
     CDS             143646..143882
                     /product="Probable potassium transport system protein kup
                     n=3 Tax=Bifidobacterium longum subsp. longum
                     RepID=I3B3E9_BIFLN"
                     /codon_start=1
                     /transl_table=11
                     /translation="MIGQDGTMDRQQVIGSLSPVFWPVMLVVTVKYVLTAMLADGNGE
                     GGVFALFAAVRKHWKHSAIFAMIGGAAFMASPLL*"
                     /db_xref="UniRef100_I3B3E9"
                     /db_xref="A0A086ZZF4_9BIFI"
                     /db_xref="blm:BLLJ_1817"
                     /db_xref="I3B3E9_BIFLN"
     gene            143879..144232
                     /locus_tag="SRR1747052_scaffold_19_prodigal-single_158"
     CDS             143879..144232
                     /product="Probable potassium transport system protein kup
                     n=2 Tax=Bifidobacterium adolescentis RepID=KUP_BIFAA"
                     /codon_start=1
                     /transl_table=11
                     /translation="VSITSAVEGLESIPFVRNSGWTQELAVMVSIVIILLLFAVQSGG
                     TGELGRLFGPVMTVWFLFMGIIGVLNLSGDWSALAALNLFAGISFLFSDANKAGVGYH
                     GQRVPVYHRRRSAVF*"
                     /db_xref="UniRef100_A1A3M0"
                     /db_xref="A0A086ZZF4_9BIFI"
                     /db_xref="bad:BAD_1522"
                     /db_xref="KUP_BIFAA"
     gene            144183..144809
                     /locus_tag="SRR1747052_scaffold_19_prodigal-single_159"
     CDS             144183..144809
                     /product="hypothetical protein n=1 Tax=Metascardovia
                     criceti RepID=UPI00035D26E6"
                     /codon_start=1
                     /transl_table=11
                     /translation="MGSVFPSITGAEALYSDMRHVGRRSIYVTWPSVCVCLMLSYFGQ
                     GAWMLGGHSQTLEGAAPFFQIIPESSRPVGAIPALLAGVTASQALISGASKNPARQGK
                     HKQLERELEQALNDRGSFGLSAREYSDEDWRVFSHVRDIIRSHDVDETREIAKRVSDP
                     DRLTDASFIAIAQLHEGRLALASRRDLDDCRAETLEAYGGEDVKKALE*"
                     /db_xref="UniRef100_UPI00035D26E6"
                     /db_xref="A0A086ZZF4_9BIFI"
                     /db_xref="crn:CAR_c13340"
                     /db_xref="UPI00035D26E6"
     gene            complement(145137..147038)
                     /locus_tag="SRR1747052_scaffold_19_prodigal-single_160"
     CDS             complement(145137..147038)
                     /product="ABC transporter permease n=1 Tax=Bifidobacterium
                     animalis subsp. lactis ATCC 27673 RepID=U3Q4Y9_BIFAN"
                     /codon_start=1
                     /transl_table=11
                     /translation="MTKTENKDNTALVNMRSGSAGGAASRPESFVGFVKKLAGYAHRW
                     LPAMGIALVLGAIGAALQIVGPDKLADMTDEIQEALTVGKDGDGLPKLGSVDMSAVAS
                     IAWTLVFLYAVGSILSWLQSMLLANATQRIAQKMRSDVSRKINRLPLSWFSKTTTGDV
                     MSRLTNDVDAVGQTLSQSLGQIVSSVTMLVGSAIMMFKNSWVMALAAIGASLVGLAIM
                     AIIMRCSQKYFARQQIGLGETNGHVEEVYSCQLAVKAYAAEGKVSDEFDRLNGDLYDS
                     AWKSQFFAGLMMPVMNFVGNLGYVAVCVVGAWLAMEGKATFGVIVAFMMYVRLFTQPL
                     SQIAQAFQNLQRAAAGGERVFSMLEAEEMPDDSDLPTLEEAESETQSSGSAARDSSVG
                     KTVDIDHLSFGYEPGKTIIHDLNVHVEPGMKVAIVGPTGAGKSTIVSLVQRFYEPQSG
                     SIRVDGVDEARVQRSSVHSEFSMVLQDPWTFEGTIIDNVRYVTDATDEQVKHVCEAIG
                     ADKFIRELPDGYDTVIRDEDSLSQGQRQLLTIARCMVKDSPMVILDEATSNVDVRTEK
                     LIQSAMDKAAAGRTSFVIAHRLSTIQNADLILVLRDGDVVEQGTHEQLLAQHGFYAGL
                     YESQFADCD*"
                     /db_xref="UniRef100_U3Q4Y9"
                     /db_xref="banl:BLAC_00890"
                     /db_xref="B8DVF9_BIFA0"
                     /db_xref="U3Q4Y9_BIFAN"
     gene            complement(147042..148964)
                     /locus_tag="SRR1747052_scaffold_19_prodigal-single_161"
     CDS             complement(147042..148964)
                     /product="ABC transporter n=1 Tax=Streptococcus sobrinus
                     RepID=UPI0003152086"
                     /codon_start=1
                     /transl_table=11
                     /translation="MLKTLKTLRGREWCMMAVCAVFIVLQVWLDLKLPDYMADITKLV
                     ETEGSAMRDVWIAGGKMLGVSAASMACAIVSSLMAAIVSSWIAKSLRGQQFKKVQEFG
                     PEEIDKFSTPSLVTRATNDVTQIQMFFTMGLVLVVRAPVMAVWSICKIAGKGLEWTEA
                     TGVALGLLLLMIAVLLVTCLPKFKAMQKLTDGVNRVAREGLTGLKTIRAYGAEDYQQN
                     RFEAVNDDLTSTQLFTARVTAGIMPFMTLVMNSLTMAIYWIGAWLLTRLGSMQWSASS
                     CEKPGVSKDAVASLAARGINPETVDPSELIDPEQAKAYSDCLKNGMKTAMENRVDVFS
                     NMVVFSSYAMQVIMAFLLCSMLLVLWPRAQASMQRIREILDTDPSVKTGSRVDVAGGL
                     TGDVEFKNVSYVYPGKTVPSVKNVSFHVRRGQTLAIMGTTGSGKSTIASMIPRLRDAV
                     DGEILVDGVPVKTWSTDSLRRKIGYVTQKAVMMKGTVRSNIDLGLPAGYPADDDADWK
                     ALDVAQATEFVSQLDGALDAVVTQGGSNLSGGQKQRLNIARAVRLKPEIIILDDSTSA
                     LDMATDAALRRALSTELEGTTVIMIAQRVSTIKNADEIIVLDDGDVIGQGTHEQLMES
                     CPEYREVAETQLGEEA*"
                     /db_xref="UniRef100_UPI0003152086"
                     /db_xref="E3CIS7_STRDO"
                     /db_xref="dsy:DSY3812"
                     /db_xref="UPI0003152086"
     gene            complement(148958..149464)
                     /locus_tag="SRR1747052_scaffold_19_prodigal-single_162"
     CDS             complement(148958..149464)
                     /product="Uncharacterized protein n=1 Tax=Streptomyces
                     albulus CCRC 11814 RepID=S9YUQ5_STRA9"
                     /codon_start=1
                     /transl_table=11
                     /translation="MTGDDSSLLPGVLEAHREISWAIRKSMTTTDSMQHAGVALLMSL
                     WKNGETGMTELAGCMHVSKTRLTAITKDLESAGWVRRESDQIDERRKTVSLTDAGSSA
                     LSEFMIGLQTRMTAALADLPADDVEKYVETSAAIAEAIDADVAENGPVSLPLVLTGET
                     RRESEKTC*"
                     /db_xref="UniRef100_S9YUQ5"
                     /db_xref="X0NDF2_STRA9"
                     /db_xref="stre:GZL_00928"
                     /db_xref="S9YUQ5_STRA9"
     gene            149691..150722
                     /locus_tag="SRR1747052_scaffold_19_prodigal-single_163"
     CDS             149691..150722
                     /product="hypothetical protein"
                     /codon_start=1
                     /transl_table=11
                     /translation="MAGYKMYGVSKTDGTVTPCRAKDPANCPYHTEGSHKEMTENQAN
                     EWNEHVAAENAAGERALSKAKKPVVNIVAEVMDSRDRAAEVNRVRNAMEANRRENYTA
                     ASRWLSEHSAGIAEDAMVDYNDCVENGGAPESVRRTVSRIELSADGKNDPRHLTARWL
                     MDEPADGETVDHAAEAGFLVGNMEDVIDGKRRDFDEANVGVELSVGSRAAYAEAGDMY
                     EQPIVLHPSPSGEAAQAFTEAYNGVEGRGDSKKYAKYYRSGDDVSVTLENWSDDGYMA
                     ETTIDYRDGEPRSAVVALKEQGGSSYHQNPTTVVRLGEPSGDMAFDACETAKRVDEAT
                     RKLAADYGY*"
     gene            complement(150870..151235)
                     /locus_tag="SRR1747052_scaffold_19_prodigal-single_164"
     CDS             complement(150870..151235)
                     /product="hypothetical protein"
                     /codon_start=1
                     /transl_table=11
                     /translation="MRTILNDSELEELLCNEWSDLMVEVPEARPLGVYFNEPADTVRD
                     GVWVWSDDKYHLLVVEHGDETEWSTSDLDSLSWRLFSRPIHDLAEGMDGDTAHNVVEL
                     ASIIGPACRRSAKADEGLK*"
     gene            151410..151775
                     /locus_tag="SRR1747052_scaffold_19_prodigal-single_165"
     CDS             151410..151775
                     /product="hypothetical protein"
                     /codon_start=1
                     /transl_table=11
                     /translation="MYTTIGMAVESGRKAIREQLGSEASGLPRRSVRADKQTISARIE
                     YGCKHAIKRGGLDEMTVSQRKGYEQNYKRGYMAAWSAGAAGKNVLGRSRKSGPTIASI
                     GWRDGAVQGAVDVAAMSDY*"
     gene            151849..152349
                     /locus_tag="SRR1747052_scaffold_19_prodigal-single_166"
     CDS             151849..152349
                     /product="hypothetical protein"
                     /codon_start=1
                     /transl_table=11
                     /translation="MRIVNKIESTESLIDSLSPGDPLDVHGFKHVVRVVSTDGPAGYR
                     VKVETDEYHELYVADSDVLHVIDPDKMDLQYGMLYVVDPSASTVSNIDVDPESAGVYV
                     WTGSVAVRVARIDDDDRLRSWAKRGYILDKTTFMRLDPTPVDALRVRAGRPGSGWHDY
                     DWKLLK*"
     gene            152366..153460
                     /locus_tag="SRR1747052_scaffold_19_prodigal-single_167"
     CDS             152366..153460
                     /product="Universal stress family protein n=1 Tax
                     =Bifidobacterium bifidum NCIMB 41171 RepID=E4VBV5_BIFBI"
                     /codon_start=1
                     /transl_table=11
                     /translation="MIVEAHGSGKPILLGVDGSDASYKAAWWAANYAAHSKLRLSIVV
                     AYSLPSYAAVSFDATYTAMGDDNAAWADCQSILQKAKGIALEQGLREEDIQTLVVSGD
                     PSSTLVELSRDYDLIVIGNRGKGGLAERLLGTTSSYLPAYAYCPVVVVPYADDDGNPV
                     HLDSSIHNVVVGSDESRWGARAIDVAGDLAAGWSAKLTVVTAAPVQNRRGSKAEEEIK
                     AALESTAEDQNGRIQRLRDAYPDLEIESKTVPETASKALLSMAGAADVIVVGSRGRAG
                     LTGLLFGSKSQDLIQHSPKPVYVVPKKFVDATEWKSDDAADVSTKTTSVGKAIVSRES
                     EEVLAVKTEVPAASSEAVEEIEGKIDPEHQ*"
                     /db_xref="UniRef100_E4VBV5"
                     /db_xref="A0A086Z1Q5_9BIFI"
                     /db_xref="bbi:BBIF_1425"
                     /db_xref="E4VBV5_BIFBI"
     gene            153718..154332
                     /locus_tag="SRR1747052_scaffold_19_prodigal-single_168"
     CDS             153718..154332
                     /product="hypothetical protein"
                     /codon_start=1
                     /transl_table=11
                     /translation="MADKLTITTAKGNRADVPVNLYGHDGRIDFSAISEIIDSAAAYA
                     TDGAQAAPAVSQLPMVSIKEQTIDPVSRAAGLRALPDVNMAEDVDGDEYGEEHESGAI
                     DVEAFRELVRDYVGEYNEYKNEKAERNSYSYLNVARGDEPKAPEAPVLEFDYRDANGD
                     EKHKRVILDLEATDPCNDWFTTNTDGEYRNFRYERILGDVTVVE*"
     gene            complement(154510..155196)
                     /locus_tag="SRR1747052_scaffold_19_prodigal-single_169"
     CDS             complement(154510..155196)
                     /product="Uncharacterized protein n=1 Tax=mine drainage
                     metagenome RepID=E6QJC8_9ZZZZ"
                     /codon_start=1
                     /transl_table=11
                     /translation="MTSRLLAVSGKMAAGKDTISEPVAANLWPSTTIRKAAFADALRT
                     EVNKIIEILRLPMSDGAQQAMIVQQMDCDYKQAMMIHGILWKAAHVDSGLTAVDHTTE
                     MRRALQYWGTDVRRAYEDNYWVWKMRRTLDSLLSAGETVVVTDARFPNELDLIHSLNG
                     LILRLDVDRDTQKQRLLARDGAYDESRLSHVSETAADDYRGFDARVSVDGKTVEQVVA
                     ESVRVLTPSL*"
                     /db_xref="UniRef100_E6QJC8"
                     /db_xref="A0A024GXE8_9MICC"
                     /db_xref="E6QJC8_9ZZZZ"
     gene            complement(155588..156145)
                     /locus_tag="SRR1747052_scaffold_19_prodigal-single_170"
     CDS             complement(155588..156145)
                     /product="hypothetical protein"
                     /codon_start=1
                     /transl_table=11
                     /translation="VDRRWTVAISQRPLSKNAHDSRKPQYTGVTARDKIIHVIVETAC
                     VMKTATARHHPNVLRLSNSGSSNGSTAIAHRLDFNCPKTRAAVTMTAVIALMCLRAHE
                     PESNSLSIQPGIIAVMLIDIASGLVHAILSSVTGILRTAMSSHFHLPDSHMPRAHRPV
                     RTTPFTAMVVTIRFSDNAYGSDSCQ*"
     gene            156166..156663
                     /locus_tag="SRR1747052_scaffold_19_prodigal-single_171"
     CDS             156166..156663
                     /product="hypothetical protein"
                     /codon_start=1
                     /transl_table=11
                     /translation="LLSLFSWANGGDPFVRASAEWAFPTGFGGFREDEILALPPLMGL
                     TGIVPLMSAGFLHVVRWSDDSGDAQKLPSWSKIVLATWRVGFIALTMFMVLMIYNRSV
                     CGGPIIGVQGRHFVYMVPIAVLALPQPKWLTVDRSKAGDLGTGMMLPACLLACMVIVT
                     PGLVY*"
     gene            156936..157136
                     /locus_tag="SRR1747052_scaffold_19_prodigal-single_172"
     CDS             156936..157136
                     /product="hypothetical protein"
                     /codon_start=1
                     /transl_table=11
                     /translation="MTGGEMTEQGLRQGLRPGGELKPDHAGGPGRTGDPSYGPLESAG
                     WSTGANHAAITVLLPHLRGTGC*"
     gene            complement(158387..158965)
                     /locus_tag="SRR1747052_scaffold_19_prodigal-single_173"
     CDS             complement(158387..158965)
                     /product="hypothetical protein"
                     /codon_start=1
                     /transl_table=11
                     /translation="VVVEPDGPVCGAETLRKKIRQRNVEVNSVAADSLILTKLWSDRN
                     DQKPDEVSCGSHQEIWRRNDECGHDWQATPHSMTKRPLCPVCYPAGRSAGEIELSKFV
                     QSYCRQHGVSKVISNDRSLLSRVMSPDGRKRMYGLDVYMPDLRLAFEYNGDYWHSDDV
                     ITTVHPVFSSADEYHGLKKTACLERGVQLMFV*"
     gene            complement(158928..159134)
                     /locus_tag="SRR1747052_scaffold_19_prodigal-single_174"
     CDS             complement(158928..159134)
                     /product="Conserved domain protein n=1 Tax=Clostridium sp.
                     CAG:780 RepID=R5PQN8_9CLOT"
                     /codon_start=1
                     /transl_table=11
                     /translation="VNDLATTNPEMLEERDYAANDGEHLSPQAVRANQAIKVHWICKK
                     CGHEWIASLSNRCGGGTGWSSVRR*"
                     /db_xref="UniRef100_R5PQN8"
                     /db_xref="R5PQN8_9CLOT"
     gene            complement(159382..160353)
                     /locus_tag="SRR1747052_scaffold_19_prodigal-single_175"
     CDS             complement(159382..160353)
                     /product="Type II secretion system protein n=1 Tax
                     =Advenella kashmirensis (strain DSM 17095 / LMG 22695 /
                     WT001) RepID=I3UDA0_ADVKW"
                     /codon_start=1
                     /transl_table=11
                     /translation="MANFFGNNAIILVELIVAVFVGVLLLLIAKLAQGYWQQYAERIS
                     SDKQFEDALTSEFDDGKKNKNKLWRKWNRYWEKRLVDSGVNFLAANRDNAGKMIIYVD
                     LALLAVLTLALGGSFLGAALITVGLTILASFVLGMMANKKIEKLTNQVPAFLSSLRAA
                     NDTNSSTRTALLQAIGTTSDELHEELSPIEEQLAAGGSIKTVLMDFYEKTSIDILRFL
                     MACIVLVNESGKDMREQLKTIQEIVDAQMEVDRHLKKAVASVMPTIYVSSGLIPGLFL
                     YTYIVQPISRQFWFHSVFAWIVFLIVVGLFSLGLFMTKHMVDNIKKL*"
                     /db_xref="UniRef100_I3UDA0"
                     /db_xref="aka:TKWG_14700"
                     /db_xref="I3UDA0_ADVKW"
     gene            complement(160408..161976)
                     /locus_tag="SRR1747052_scaffold_19_prodigal-single_176"
     CDS             complement(160408..161976)
                     /product="Type II secretion system protein E n=1 Tax
                     =Thermincola potens (strain JR) RepID=D5XAH0_THEPJ"
                     /codon_start=1
                     /transl_table=11
                     /translation="MALDRNRIANRPTTAMNRSFFATGDEKSMGADLQRRASAEGARV
                     DRLDLATLMKMKPLAVKKYWDIILPCVDWIYTNAAEKGVTGILAKAASLGRGKSREAR
                     DAWNQASSAIKTLATEYMNRNPGAVGGIDSNMLFELCINEVIGLGIIEPIWNDPRVEE
                     VWIDGPDRIRVAIKGQKKIVQGACFKDADHVMRFCETILKQANRNDLHIDTRNPYVDA
                     RLRDLSRVAIASTDICPGGPLVSIRRHPTDYFSISQMVEWGTCTKEMWLDLARWMRAK
                     MSVLVIGETGSGKTSFLDALSGLFPMNARIMTIEDVLELELNPNKPFKVPGCEKREPN
                     KEGEGGFSIRDHVKMSLRMAPDIVVIGEVRDKAAYDLVDAANTGHQVFSTIHANGADD
                     AIVRLMNLISMSGEISGPNALPMIASAFDLIVYIDRLSDGSRHVMSISEVDSFARLDE
                     STGEKTVKTFPLWEFQQTGTTPEGKIVGEYKRVGELSELTKKRHRLDFVPHYSWEECL
                     KTEGFEGKSTRIER*"
                     /db_xref="UniRef100_D5XAH0"
                     /db_xref="tjr:TherJR_0383"
                     /db_xref="107212343"
                     /db_xref="D5XAH0_THEPJ"
     gene            complement(162160..163347)
                     /locus_tag="SRR1747052_scaffold_19_prodigal-single_177"
     CDS             complement(162160..163347)
                     /product="hypothetical protein"
                     /codon_start=1
                     /transl_table=11
                     /translation="MAERDEDKDFVKHGFDGGTEYGSTTADLLTTETSVEPTVSRDHV
                     DEIGDSIYDGSGEALGASASDPDKVVVEGAGGSGKLVVPKGVDAADHAAQQQAEHDQF
                     VDGKASPSEDNGEPIAVADEEKESTWRRFFLSWRGIVAAALIIVAVLLPVLWVKVVTP
                     AMDKKKVAEMTAGSTAAIVPYEHSWAKVDLDKDKVDNLSVNTSQWLLHNKEADWSKSS
                     CVVFHADGQTGKHKAKTTIAFGDSKSRDFFDSQAGVFEDGMRSGKIDLEVCMLLTDDE
                     YSALAMEAFGEVDYNDPANSWQAIKNLLKVDVTEMKDSDARVDAALSAVKSIVNYDKK
                     VDISEDSLKNGSFLQWSRVMTDAEKVEKIPAFWIDGENLSSQEKFKLSNPDVMHERIE
                     SLE*"
     gene            complement(163355..164626)
                     /locus_tag="SRR1747052_scaffold_19_prodigal-single_178"
     CDS             complement(163355..164626)
                     /product="Metallophosphoesterase n=1 Tax=Kineococcus
                     radiotolerans (strain ATCC BAA-149 / DSM 14245 /
                     SRS30216) RepID=A6WB40_KINRD"
                     /codon_start=1
                     /transl_table=11
                     /translation="LDSEQRIVLAHLSDLHLGYRSGRRVNSHGVNWREQDGYVAFKRV
                     VDEILADKTIDFVLIAGDVFHTPTPSVRTVYVAQKQIRRLADAGLPVYILTGNHDVSD
                     VRAEMAATALLNDPEHGVCAHWEPYAVHEAAPGVKLHLISHHLYQEQASTWEQIKPDP
                     SCVNILSTHGSVIDPLTKLALHTEASPREVIIPDEIAGNPDWSYKLLGHIHERGFVGS
                     KNGKTDTAGLKTYYNGSLLRRGFSDAATPLGRGWTKWTINLDGTMTPEFHLVPQRPQV
                     DYPIIDASGMSAADLTTAIVDELDDTLKDVPEGKWNVSPILRQKIMNMTPDKRRALDQ
                     AAIYKASEKALQWTMSVTSAEEEEDEAKQEKIGQTTGSVTEQFNGWLKDSKDYQAIHE
                     GIREKVAEETRRFIKQGQDAVLDSDGEDGKE*"
                     /db_xref="UniRef100_A6WB40"
                     /db_xref="kra:Krad_2554"
                     /db_xref="A6WB40_KINRD"
     gene            complement(164763..166013)
                     /locus_tag="SRR1747052_scaffold_19_prodigal-single_179"
     CDS             complement(164763..166013)
                     /product="Uncharacterized protein n=1 Tax=mine drainage
                     metagenome RepID=E6PDR4_9ZZZZ"
                     /codon_start=1
                     /transl_table=11
                     /translation="MKDREEAAAALKWTYRGDVVEPDWNSWQVNDVVTPWGKKTIEVK
                     YRDPLLAGWKALVVEDTLPVDYGDEDEYTAADGVVPERITTMVLRFPRIILPEFNTHR
                     AFSRNSASSRARSFKTTLRPVMEDPFVPLFTVNQKGMGGKFADNATWRLAFDSWLRAR
                     DRAVYSTLEELRGADHMKTTDGYGAVDVLREKPDYWGEFDPDLRDDRKTARRRLEPSD
                     MPDVWEQLTDSYMDAYRSGDLGDFPSIHKQDANRLIEPFMWHEALTTSTYWKNFLDLR
                     ISEYAQPEIKALAILVREALKASEPEHSWLHLPFISKDGLDVDGEEKMEEAMLASASE
                     CARISYKDRSTMTNRDGSDLGRRLLAQKHMSPFEHIAVDAKNAADSSRGVAAMLEDVR
                     GRDMSSNLSPSWVQYRRLVSAREQ*"
                     /db_xref="UniRef100_E6PDR4"
                     /db_xref="A0A0F4LM88_9LACO"
                     /db_xref="tel:tll1156"
                     /db_xref="E6PDR4_9ZZZZ"
     gene            complement(166121..167047)
                     /locus_tag="SRR1747052_scaffold_19_prodigal-single_180"
     CDS             complement(166121..167047)
                     /product="hypothetical protein"
                     /codon_start=1
                     /transl_table=11
                     /translation="LIDLNRLPEAVEADDLVTIMLLDLAAELPAYDERAMEYLAFVKD
                     EAPEVVLLQGVRMDHPTVLSSLSARYDMHVSRNDTRFDYCNVTCVSKQMEVVDSDEIR
                     MVGEDVRTGQDGKEVHTQIELAPDCLVDTLYVRGRRVRVYNYEAIRGPFYEAHRVYCA
                     NLITRDAYMLRRKDPRYKTSIMYLGGDLHADDDFESVRLLGGKMTRDGVYASAFTDVW
                     PVMHALDGDPGITERSVDVLDATVKIPQYVRPKRHTYFMVYGDVFGRAGSPLQIEING
                     NHTTEAGIPWSDDYGLTMTVWLPPLNDFTADD*"
     gene            complement(167084..167818)
                     /locus_tag="SRR1747052_scaffold_19_prodigal-single_181"
     CDS             complement(167084..167818)
                     /product="hypothetical protein"
                     /codon_start=1
                     /transl_table=11
                     /translation="MGLSFDGTDILKKPKLDFDRYRQWKKRQDERVGSISVATEGRKT
                     AEARRAWSAMVPDVYKGATLDSVQSYDPAAAASFREYADMWMAGSKKNICISSNNGSR
                     GKTWAMYAWLTELVDRGAFPDPQREIVIVNEAWMMDDLYGFSTREEAKARLLDEHVKM
                     IAIDSIGRVIKSDSIAKSAWGMLKECISGRRLNLTCVADKACKDKKDMEVYMKSSVER
                     MEEVGIWQRLKHIYLVAEPAGIRDMN*"
     gene            complement(167831..168247)
                     /locus_tag="SRR1747052_scaffold_19_prodigal-single_182"
     CDS             complement(167831..168247)
                     /product="hypothetical protein"
                     /codon_start=1
                     /transl_table=11
                     /translation="MASGNGKKSRPGARGLVSLLPDIKTESEADLAEAFIGRFMSAGD
                     GVAYEMFAEPYCESSGSYDIMNAAIKNEYRRSVLRSGMDGMEFFRCLCWLLENKSEIN
                     SYSMSRAARLYELGRLPYGKIAGLSMRVVDEIIQAK*"
     gene            complement(168247..169776)
                     /locus_tag="SRR1747052_scaffold_19_prodigal-single_183"
     CDS             complement(168247..169776)
                     /product="Replicative DNA helicase {ECO:0000313|EMBL
                     :CCQ96457.1}; EC=3.6.1.- {ECO:0000313|EMBL:CCQ96457.1};; 
                     TaxID=1288971 species="Bacteria; Firmicutes; Clostridia;
                     Clostridiales; Clostridiaceae; Clostridium.;"
                     source="Clostridium ultunense Esp.;""
                     /codon_start=1
                     /transl_table=11
                     /translation="VPTFPRYYLLMANLGSMSAYDVAQEGLVSSLLYLPGRVGEVASL
                     VDPDDFANGRLQTVYKTMLEINSENQLPDFAHVVSKLDKNGELAQAGGVEEVSRLFTD
                     GALNGSMSTIEQYARTVKNAASKGRSAKILSEAASEAAAPKGSAKTVIEETRNKLEDE
                     LMTLVTDSNTVEVKDYFDDYVEELKRKKKTYDDTGGDPLAAEGGIPSGFPTIDKYVGG
                     WLPGQVAVIGARTGVGKTFFLVTAALNAAQANAPVLFMSLEMKKQEIMDRLISANSTV
                     RLSGLKKGSLSEEEIEKVAASRDEISSLPITIDVTPNITIDYIRAKAQQMASSPTGLG
                     VVIVDYLQLITPSRHSAGGNREREVAEISRGLKLLSMQLSVPVLVAVQLNRPHKGDED
                     PIPSKDDIRESNSIAQDASAIIIMHRDLKQNEGKDPTLFTIEKNRNGSSGKRFRCQTM
                     LSYSKFVEIADEESDGLDDAVDLSDSSQLASASNEAAQQTTSGDSDASSMFGDEEDDE
                     F*"
                     /db_xref="M1ZL24_9CLOT"
                     /db_xref="UniRef100_M1ZL24"
                     /db_xref="lxx:Lxx25140"
                     /db_xref="3.6.1.-"
     gene            complement(169919..170962)
                     /locus_tag="SRR1747052_scaffold_19_prodigal-single_184"
     CDS             complement(169919..170962)
                     /product="hypothetical protein"
                     /codon_start=1
                     /transl_table=11
                     /translation="MTGNGLLDVIEPDGSHVVKARLSKEGLSLVDPEIVSKAEKMKLS
                     NSAITSMLKCPAKFAADKWILRDIMPEDPLSANVLGSAFHKVMEIFYGKPAGKRTVED
                     MRDAYREALSLDEFKAVKEDKEARQWVKDRVNSYWAMGLEKPDEVQIASVEREGKWGP
                     YTKKGLELYVQDKIGDSKRETCGFIDRLCVDDDGEYLIDDWKTGKKADVFDPSDKYPD
                     FSKVRQQILYTLMLEQQGGRVKAARLIYPKTAYKDPDGEEAIGGFVDDIPIRNKHYVK
                     QAIKDVETVDAMVESCVSRNTWDTEPSPLCSWCPLVNICPAAMKMNKANAVESRSNQP
                     TKEFLADGGIVAA*"
     gene            complement(171037..171903)
                     /locus_tag="SRR1747052_scaffold_19_prodigal-single_185"
     CDS             complement(171037..171903)
                     /product="hypothetical protein"
                     /codon_start=1
                     /transl_table=11
                     /translation="MMIAVGFAYDRDMEDMVAQVNPFNNRPTSSKTQATNTQAAWDEV
                     MRADRSTGLTKADYGDPEKGIRRSRMIGLVVIVLVVICLAAVSFFYLKHAVDVRQEML
                     ANSSSVSSKAPAQDKVKEEEDTTKKSGDIVNPVADSDAVGDAVQGNVTATASKNTVSI
                     KAGGRENLLTMPALTADVKATTEQCVLREVAANCYLGESEVSGKKVMLWAYRDAKTSA
                     LLSSELDAKTTTPNGSAVSFIRQVSYNGKNLTGLFIVEPDQTGWLVASEDQATITAIA
                     SGDSKFQVTNSD*"
     gene            complement(172059..172574)
                     /locus_tag="SRR1747052_scaffold_19_prodigal-single_186"
     CDS             complement(172059..172574)
                     /product="hypothetical protein"
                     /codon_start=1
                     /transl_table=11
                     /translation="MSSGYGFAAFSGGVTWIGEPRQTKGNGNYKPRTVVNFSVAVSKD
                     RYNEDTKQWEQDAGGKYYESVTAFGRLADNIIASLKPGDRVVVIGERDPKPAYQDRNG
                     VQHENENQVTAKAVGPDLSMWPWSNNRPGNGGSSRSSAPAAAPAKKAAPAAKPATAPD
                     QVFGSDDDEEW*"
     gene            complement(172900..174501)
                     /locus_tag="SRR1747052_scaffold_19_prodigal-single_187"
     CDS             complement(172900..174501)
                     /product="Uncharacterized protein n=1 Tax=Arthrobacter
                     chlorophenolicus (strain A6 / ATCC 700700 / DSM 12829 /
                     JCM 12360) RepID=B8HIT5_ARTCA"
                     /codon_start=1
                     /transl_table=11
                     /translation="MSRLDGKVRAKTTSSLKAVRWSGRAVLTLVALGSLIILGVLGWQ
                     SWSLWQQLTAPVEKETPYNESYQAAEYPGKEFLSKLAGEAPEGVDAAKWVVSEDGKND
                     TSVRVLPTGCTQIAPSTAQLAYKTAKTDKATVSIMIYGAGQARTQFDKYAAQLSECKG
                     AKTGENMLKVSGGAIMTRGDAIVSIVSDDAALVDKMVPWYQGKLDETLTVTSCAALDE
                     TADDASRSFYYDSNSYTGTTKSEKVTVDDVVLTASSPQLLADNSMSVSKAFIDPQDKN
                     TVKQPLSPLPNGMTTDLPTAPAAPAVSAKPDSPATEKTVTYQIADKTGPGCGWTWSGQ
                     KTPDYDEDVISANQKTILKNAKTELKNNIATYNKAVVSWSAQTAMAMSFQTSWDDYVS
                     KTNAVYASWNDLNTKRAALQAPWFEYVDKANEWLNWSDDVEKAQNEWEDAVKQCVADA
                     SKAGVDDDGVSSGGFGSSNGGNADSDEDEKNETGMSASQIQKQCEAANPKPDILDEEK
                     PDKPTAPAMPDGVTLPSTWPADPLQ*"
                     /db_xref="UniRef100_B8HIT5"
                     /db_xref="ach:Achl_4381"
                     /db_xref="B8HIT5_ARTCA"
     gene            complement(174498..175007)
                     /locus_tag="SRR1747052_scaffold_19_prodigal-single_188"
     CDS             complement(174498..175007)
                     /product="hypothetical protein"
                     /codon_start=1
                     /transl_table=11
                     /translation="MSEDETVASGELDPNDDLKGWVEAHQPATIEFSDPFPLSRDYVP
                     EEVLISESGQLADYSDMRAINLAIDKLRLALYKTSDHLKEAERRSAKSKLDYERAYNR
                     NYLLSEGKTDSVRKAIAQIKSEKLENKWRTRDMIVRELNSRLRMMSIELDALKTLAYN
                     MRKEIESAR*"
     gene            complement(175086..176477)
                     /locus_tag="SRR1747052_scaffold_19_prodigal-single_189"
     CDS             complement(175086..176477)
                     /product="DNA repair protein RadA n=1 Tax
                     =Desulfitobacterium hafniense RepID=UPI00036BE7AE"
                     /codon_start=1
                     /transl_table=11
                     /translation="MAKKNKTQWKCSDCGTTLPQFMGRCPHCGQFNTVEEISESTDGS
                     SAGLKIKTGANSGYVMKSKAYTVGELKAEKSERTSTGVTELDRILDGGLIPGQVVLIG
                     AEPGFGKSTLCLEVLSSMAKRGMRALYASGEESAGQIGDRARRLGVDSDNLHILGTTV
                     VEEVLAHAADMRADVVCVDSLQAMASEEIDGGLGGVSQSKEASFAFRQYAKDNGVPFL
                     LISQFTKSDEVAGSNQIPHAVDTILVGDADKDSPLKFLRSRKNRNGRTGLTAVFIHED
                     DGIKSVSDPSKYLAGDVDDTLPGSARTIINDGGRLLPVEVDALCSPAAYGNPQRQFNG
                     VQAPRGKLLAARLQVSAPELNLDKMDVFVGMVNSVRAVDPASDLAIAASIAGSALGES
                     SRTPTVWVGEVSLTGQVRGRSMIDEKAAEAARLGFKRIVCSSAAASVVTDGVRDKIDV
                     VPVKMLDEVLHLI*"
                     /db_xref="UniRef100_UPI00036BE7AE"
                     /db_xref="hsw:Hsw_4164"
                     /db_xref="W8F2Y1_9BACT"
                     /db_xref="UPI00036BE7AE"
     gene            complement(176599..177693)
                     /locus_tag="SRR1747052_scaffold_19_prodigal-single_190"
     CDS             complement(176599..177693)
                     /product="hypothetical protein"
                     /codon_start=1
                     /transl_table=11
                     /translation="MANGTAVYGVNPDGSVSRCRAKDPAHCRYHKNSDGTAAKHMQLT
                     EAQANAVNEAAARANAMPESNSLQRSMKADARGAVKNITHDLDSMDGDKAYERAVKAM
                     RAMDGFEDETREPVKMVDDLLPRPKKISIGGSEGDRILASHAVYEDEISSLRDASRDL
                     TGHKLIGGEERMIADRLKEYAARNIIRSSTSYGASSIPSPAEERALMTLTANPAASSE
                     VMDDLAGNERVMKFGAKFIESSPYADAAAKEKAFKTNPANALESPMIEPKYVNSALDA
                     ATADPSNHMDVLENALRNPQASPEKAYESYKSLSGSKDVNTFQLRYLEWQMALNPNPE
                     FRRRVSELDEKGDLQITKDWRKAHADSESA*"
     gene            complement(177895..178629)
                     /locus_tag="SRR1747052_scaffold_19_prodigal-single_191"
     CDS             complement(177895..178629)
                     /product="hypothetical protein"
                     /codon_start=1
                     /transl_table=11
                     /translation="MIDKFLGERRGKARSDSGWLGLMAALSVVMIVADMAVDLLLPTD
                     KLWMNIIRTILVLISSYPFFCFGYCVAMRQHDANVQKYAETGVDYVDYRLRYSPTMRM
                     RQSAVFGAILAVLAIITSYSAIYTFVGGVVVASLIGIAGYCRYTEDEKTLRDYDVPDP
                     RDVMDDLDRADRELDKAARDEIRKEEISRRKNAILGSDGDEDGDALDEEDYDDVDSEE
                     DEAPHRMTFSEYAESMEGKNWSQRLK*"
     gene            complement(178626..179297)
                     /locus_tag="SRR1747052_scaffold_19_prodigal-single_192"
     CDS             complement(178626..179297)
                     /product="hypothetical protein"
                     /codon_start=1
                     /transl_table=11
                     /translation="MPLLKAYRNLDLRPASVDSLGRLTSEEERAIRDSLIESYGEDRL
                     DLPYDKFDLALARSRGKRPSELVITMRAKELPASKRTDAPDSIVGAMIGHLATIEDKE
                     ALATFRPLRPTAAMRQKLDAAILQTPNVLVIDVILDVSQYPVSSMMAFLLRKLQASSY
                     GRCLTLLCWRSTKIDVNLGTQFVQFGYKPYGIGDFSDIPGAALKTGKCLAMWANRTFD
                     QREMR*"
     gene            complement(179431..180678)
                     /locus_tag="SRR1747052_scaffold_19_prodigal-single_193"
     CDS             complement(179431..180678)
                     /product="Putative uncharacterized protein n=1 Tax
                     =Saccharomonospora paurometabolica YIM 90007
                     RepID=G4IZM7_9PSEU"
                     /codon_start=1
                     /transl_table=11
                     /translation="MSRQIYGTVKSGPMAGDKTLCRAKDKDHCPYHTDGSHVEMTRQQ
                     VDEWNERAAAARSSSTRPTLTKGKPRHARRRMALAGFMQRRAPTMGRRAALKKAAATV
                     LAITALSSLAACGQGPEDLTYTVSPNASNSQQAEPQKNAYDKAMDKAKSVAGDAASKA
                     EDYLKSDDHKALKEKAKQKASEAKDYVTGGAAAADLGSLIDSLSSYGVGGSMNDVNSS
                     TGGSSPYADLSKEQALSELASIKIEPASDSSYDRSDWKHWVATVDAPNGAATGRRACF
                     DVRQQVLATQGQDVKLSADGCSVESATIVDPYTGTTLTDPSKADIDHAVPLGYANDHG
                     GDKWSTQKKQNYANDLTRGHLVASLSSANRAKGDKGPSEWLPDKDQCGYAKNFADVLY
                     KWDLSTSQADHDVMQNIIQQCAA*"
                     /db_xref="UniRef100_G4IZM7"
                     /db_xref="abs:AZOBR_p150050"
                     /db_xref="G8ARX5_AZOBR"
                     /db_xref="G4IZM7_9PSEU"
     gene            complement(180834..181268)
                     /locus_tag="SRR1747052_scaffold_19_prodigal-single_194"
     CDS             complement(180834..181268)
                     /product="hypothetical protein"
                     /codon_start=1
                     /transl_table=11
                     /translation="MIREASTEQKKDLAYVANLVQGLDSDSPHSSLEDAQIAASMESL
                     AAVMDIDPEQKQPDVHEELAKIKRRVNHVDEDDELMSLGETMLGIRRKEAMSLVDLIR
                     QLTSIMQATPSDLRGELKIALSDGTPVTRAKLRDGSIILETE*"
     gene            complement(181354..181647)
                     /locus_tag="SRR1747052_scaffold_19_prodigal-single_195"
     CDS             complement(181354..181647)
                     /product="hypothetical protein"
                     /codon_start=1
                     /transl_table=11
                     /translation="MLYDSLILGAGLQSLYNGVLNNWLKPAFLIMVAAGAFIFIRSQQ
                     LTKLVLFLVVCAVVGVLIFFGDGLFGKDGAVSKMFNANIGSVSSGDGGLGSAN*"
     gene            complement(181758..183260)
                     /locus_tag="SRR1747052_scaffold_19_prodigal-single_196"
     CDS             complement(181758..183260)
                     /product="hypothetical protein"
                     /codon_start=1
                     /transl_table=11
                     /translation="MQQTVADPYLETQQSQSNAQAYDQQQYASPAQQTPDIDPLAAGG
                     YDDYSQQYAPDQRWSPQTTNAPATANYTQQDAPSNQDSYSSGISPIGDEKGILAAATD
                     SDAKIDAAEEKAVENIEKRDLRDVRDVRRGRKSKLRPNAAVDARKQAKTIRGVTLFLI
                     CAMLALAVFNVVIPKKQWSQTEIQSIAKIANGDTGFPMQEGMGVATQFMQAYLESGSE
                     STASNQMLQVFYNGQTYADVTNQDGGDGSGTPNNMQIPTDIVTKIEAGPYVYESKPVA
                     ADGKSATYRVGALVYRQNATNNTPVFKEDGKTVDYKWVFYQVDLFYDSKTTKFAVSKN
                     SPVRVTEPATGASSIAPEAQLPGNGQEIDEMQNDDMQKLVTQFFTSWAASDQTALSVM
                     IDKKQSLPSVTQGLNGDVALAGDPSYKIYGPPSGDSYYRALVTVTWKEQVTTESAYTQ
                     TSTYVLKLKKDGSKFYVIDVQPYLYIPQKASSDGGSSTGSSESGDNDASK*"
     gene            183622..185217
                     /locus_tag="SRR1747052_scaffold_19_prodigal-single_197"
     CDS             183622..185217
                     /product="Recombination factor protein RarA {ECO:0000313
                     |EMBL:KFI89408.1}; EC=3.6.4.12
                     {ECO:0000313|EMBL:KFI89408.1};;  TaxID=78346
                     species="Bacteria; Actinobacteria; Bifidobacteriales;
                     Bifidobacteriaceae; Bifidobacterium.;"
                     source="Bifidobacterium ruminantium.;""
                     /codon_start=1
                     /transl_table=11
                     /translation="MPRPPACPLLMFSPVIAIKLTIYVSAVTRYDGLMVRSLIDLVEK
                     EPKHDSKTSSLNDSTTGLKPLAVRMRPETLDEVVGQEEVLYPGSPLRMMAAPVENEMT
                     APSAIILYGPPGVGKTTLAGIIARESGRELVTLSATSASVRDVKDEINAALKRQAAGD
                     GETVLFLDEIHRFSRSQQDALLPAVENRDVTFIAATTENPSYSVIRPLLSRTVTVKLR
                     ALSPEDLETIIRRAVSSPQGLDGSVTVPDEVTSSIAASAGNDARRALTTLEAVASTAL
                     AKRVTPDSKPVLTMEELEAVNAAAPTGYDRTGDDHYDMASAFIKSMRGSDPDAAVYWA
                     ARMLDDGEDPRFVARRVVIAAAEEVGMANPQALQLAVAAMQAVEMVGMPEARIPLSVA
                     IIGVATSPKSNRAYLAMDRAIADVRNGATGPVPKHLRNATSSEKRSEGYGVDYKYAHD
                     YPGGVVQQQYLPDGMDAVEYYQPTDCGREASISQRLSDVRAVLHGGAHVPASEDYDAA
                     SRKAAGDHEMGLWKTGRKTGHAD*"
                     /db_xref="A0A087D1K8_9BIFI"
                     /db_xref="UniRef100_I1W9G1"
                     /db_xref="bni:BANAN_03375"
                     /db_xref="I1W9G1_BIFAR"
                     /db_xref="3.6.4.12"
     gene            185280..185591
                     /locus_tag="SRR1747052_scaffold_19_prodigal-single_198"
     CDS             185280..185591
                     /product="hypothetical protein"
                     /codon_start=1
                     /transl_table=11
                     /translation="MDLSRLLGSPVYGRLTAVLEHGFNVFRMNAMKAGSDRLAIARCQ
                     PIELLIKQLSAYESPQIREELDDLIALASQVVNVVLVDLSEVLSASLASKPIIVLQEI
                     Q*"
     gene            complement(185439..186329)
                     /locus_tag="SRR1747052_scaffold_19_prodigal-single_199"
     CDS             complement(185439..186329)
                     /product="UPI0003CE6007 related cluster n=1 Tax=unknown
                     RepID=UPI0003CE6007"
                     /codon_start=1
                     /transl_table=11
                     /translation="MPDYMDQLVDAQTENEMADLKAAAKQSSLDDEDRALMEEGAMTK
                     AAAEEVTEAIKSYATATWVLVKRAHDGKAWKSLGYSTWADYVKTEFDMSTSRSYQLIN
                     QAKVIAALEDAAPSGTKLLLTEAQTRDIKQQLPRITEKVKKETVGDDPAMAASKINDM
                     VQKEREAIHNDLDGVQEDSFQDLDAKGSAPEEDKLNASDSGSASGGPITTGVEDLDLD
                     AEIPSGDDGDMGDGDLYAPTEVGEAETDLLYLLQYYDRLAGETSAQDLAKVYKDDVDH
                     LRGKCDEIIKFFTDLRRLVG*"
                     /db_xref="UniRef100_UPI0003CE6007"
                     /db_xref="X5S8S8_9RHIZ"
                     /db_xref="UPI0003CE6007"
     gene            complement(186406..187608)
                     /locus_tag="SRR1747052_scaffold_19_prodigal-single_200"
     CDS             complement(186406..187608)
                     /product="hypothetical protein"
                     /codon_start=1
                     /transl_table=11
                     /translation="MSKPLAFKSRAKMFVRRNANAITALLVIGIIVEGSVAWFYPSKW
                     WQPLVAILVIAALVLAWRNLKAAIKLAVSLGLTVMLAALAIQSGFYLTGSSIGGTIWG
                     LSVLSGWAVSVLTSYLVVSTRSRWGVALAATIAGYAMSYLFMEIGVIGVYLISVAVSL
                     VVTLVMLKSDWLNRVSKRSPRLIGSWKHTRLDDAVRSLWPEGHEGRLKLSRKRSLPTW
                     HGAGSPTIVFAPLDLDESLESTSKYGLTYHGRDVRRWLLWLTRKIDSKTLKPAPLVVL
                     VDVNGANEGTVGKPEIIRVPDVDSVRAVYCGLMDGTGSRNELRAAVADVAKRFEGVEK
                     ADSKQESKLAKILDPKPAKTKKTKPASSASADSDADETATHVLIGSDCEATIAGSNAG
                     ETSSESAD*"
     gene            complement(187648..188229)
                     /locus_tag="SRR1747052_scaffold_19_prodigal-single_201"
     CDS             complement(187648..188229)
                     /product="hypothetical protein"
                     /codon_start=1
                     /transl_table=11
                     /translation="MRGGTTSTFAQTMPEDAAKEASTWFVSKIELMKGKFDADFFKDD
                     NEEGSKILDAIADGDFSSIPDGVQHAFVWTKDAQSDEQTVSFVAKEASAYTAMISAWQ
                     LRSTGLEQNSKLTIDENSITVDREHGLVYMPAEAFCGFPASLTFIIKWTGNDWKIDGD
                     MIGNQIAAAVRNEQLVAELKAESQGSADSSGSK*"
     gene            complement(188174..188785)
                     /locus_tag="SRR1747052_scaffold_19_prodigal-single_202"
     CDS             complement(188174..188785)
                     /product="hypothetical protein"
                     /codon_start=1
                     /transl_table=11
                     /translation="MATRLTADEEAFLKENATRRGRADRSTSTAGRRRSHRPRLPVKT
                     MIAIAVVALLVCVTAQGVFSAAEPYVNLTSTDDWSTLSDNSGDLTSSDKAYVDSINEV
                     SGVWKYRSVVYVVIIVLTVLVELGLYLQWSVRLSSWERKRGSRRKKSKKSIDRSGGSA
                     GSAGYRAGYRIHTESHVGQRFEGRLHAGRYYVNIRPDDARRRR*"
     gene            complement(188790..189827)
                     /locus_tag="SRR1747052_scaffold_19_prodigal-single_203"
     CDS             complement(188790..189827)
                     /product="ORF 73 n=4 Tax=Human herpesvirus 8 RepID
                     =Q76SB0_HHV8"
                     /codon_start=1
                     /transl_table=11
                     /translation="MPDLGFSFLDSGDDDEETDSFDAGSLANVGPANGPVDHDDGDDM
                     MMFGDLDSVAATDDSADDDSIVDSMYEDPMDDYQSQQPQQPQPTTAAASPAAQQDYYQ
                     EPTPDDNVDSQFTSLDSLDDQQPIAQPRPAAQQRPAPQKTQPAHAAPQQYEQPTYQSQ
                     PEPAYQQPPQHTVPVMSSVTSIYQGPDGGISIDLISKIIAVVDEYRHLDQKSQAVVND
                     FLNTLSKIGKAPAVEASEAGVIKSIIEIDPDMREGVVNLIDAKDKGGSERAFFLFGMT
                     ARQLENMDVILQMVSLSDGSLEVTDDIRSIRQASLAIDKCLNEKLRGAPEEFLRPVYS
                     VLKKTQQIMEG*"
                     /db_xref="UniRef100_Q76SB0"
                     /db_xref="Q76SB0_HHV8"
     gene            complement(189820..192033)
                     /locus_tag="SRR1747052_scaffold_19_prodigal-single_204"
                     /gene="clpC"
     CDS             complement(189820..192033)
                     /gene="clpC"
                     /product="ial:IALB_2253 clpC; ATP-dependent Clp protease
                     ATP-binding subunit ClpC; K03696 ATP-dependent Clp
                     protease ATP-binding subunit ClpC id=719563 bin=RAAC39
                     species=RAAC39 genus=RAAC39 taxon_order=RAAC39
                     taxon_class=Ignavibacteria phylum=Ignavibacteriae
                     tax=RAAC39 organism_group=Ignavibacteria"
                     /codon_start=1
                     /transl_table=11
                     /translation="MEGREVTLDETMDSKPIVEGSTDYEIAGNLDATGDDDDELTSGY
                     LDVDDLMEASFPKAKVSKRVQLKTLMPTTRKALNVLNRVFNYSDRRKNVLVSGGYGTG
                     KSYLIDAWLSNQRSLPRLDGVPLNVIRFDADALQDRLEQLTGISDIDLSDLLIALFRN
                     LEEESQEDSRQRTVLLMDDADMASKVLKIAPSLQLVVQASNYDANKFVLQCQKRLKDF
                     DVISMDEYLPTWRELVAEVSRVNTKRFQPVYRDRLKGDVLVDFMRAIWKLDSDSTKAP
                     RMNDVVDLSIGRFIELIEQAHAKLMETDSTELSRSAIRRLAMDLYDEEPNVMTYEPVL
                     AMDDAGDYSVQSAIDSPASDTIVWSGDSIDVGDTVSESDQAFEDKSVPGNLIRKKKSK
                     PLPYSDVLTLADRLKAKIVNQDAAVDAIVDNVKIDAAGLRQPNRPIGVFLFEGPSGVG
                     KTELARQLALELYSKPVRLQKLDMGEYTTDESAIKLFGAAVGYKDSDAGGQLTNAVLS
                     DPQAVILFDEAEKANPKVWDSLLQVFNDGEMTDGLGHKVDFTNTIIILTSNLGNGQAQ
                     KSKSGFKIAGLPSSGTAVKQPGGAEEYGKIAKTETEKYFKTEFLNRLDAIVVFNNLRK
                     EDLRRILKIQIEEIADRLRVGKTPVSLNTDLDAELVEWLLAQSESVKFGAREMQRALK
                     KKILLPLAEWMIQQDFNDNSALARNREYILDLAYDKGSDGVTFSLNEEREAGRDA*"
                     /db_xref="RAAC39_20_52"
                     /db_xref="wvi:Weevi_0654"
                     /db_xref="87012053"
                     /db_xref="K03696"
     gene            complement(192388..193536)
                     /locus_tag="SRR1747052_scaffold_19_prodigal-single_205"
     CDS             complement(192388..193536)
                     /product="hypothetical protein"
                     /codon_start=1
                     /transl_table=11
                     /translation="MKITIDKASFVDAVKWTLAGVDANNGSSTIHLDVKDSTEIELSA
                     SSPSGERSYTFPAVIDDYDEGTVFDLLASDLKKLPSQITSQDVTIEYNDKKSRSEIFV
                     NVGVKLKLSLFASSVLTAKGTKGMTLLGNLVPADLFSAVSKLVISTDQKAADSRLSAL
                     DFKTDGKGTLTIVGLDTYNVSLREIQYNADSTEEARFLLPASEISNMSSAKNTLSVDV
                     YENKSSVLFSFDDGHVARVNKEMADPIAYEGLLYGDREDLHVDANTADLLSAVNRLAA
                     WTTDEDDLSFTIDPSNSKLTVHSQSGDWSESVAIENADMGDEPLDVNFPKTVISKALR
                     SVDSDTVRIRFKRGPEDIRDSVFIFDQIDGNNEPDKTVYIMCTPTIEE*"
     gene            complement(193639..194241)
                     /locus_tag="SRR1747052_scaffold_19_prodigal-single_206"
     CDS             complement(193639..194241)
                     /product="hypothetical protein"
                     /codon_start=1
                     /transl_table=11
                     /translation="MSTGTTAQALAAQLAELKKKSEAEIGRLNKEINKTKKQIDDLEA
                     KLEAAKNAYEDYTQQRDLLTGAVASTVGDAVDNQSTVDEDTVDADAADEAAGTETASE
                     PVNDAVEQTEEKPKKPAARKKPVATKTETKPEPKKPATAKPKTETKESHAVDQPPFPD
                     PWADAADDEKSEAKQNSVEDVDLVFSQVPFGDDDEDDDVL*"
     gene            complement(194394..196757)
                     /locus_tag="SRR1747052_scaffold_19_prodigal-single_207"
     CDS             complement(194394..196757)
                     /product="PASTA n=1 Tax=Thermobifida fusca (strain YX)
                     RepID=Q47TR7_THEFY"
                     /codon_start=1
                     /transl_table=11
                     /translation="MIRLKGLGKTMLIIVSMLAAAIVCFVALLCIGLLGIGPLAQYWV
                     DADTELSATTTSQHTIMYDKNGQQFAEVWTEDRKEVSGLDKISEPMQKAIVSAEDKGF
                     YDHGAIDVVATLRSIATGSGGGSGITQQLVKNLQYYDSSSTDESKAEATATTISRKLR
                     ELKLAMAYEQKHSKDEILLEYLNTVAVGAPNVYGVETASETLFNKQAKDLTLGEAAAL
                     AGSVNNPSLYNLRNLADKSTYDRVKARQKYVLDRMLEDGYVNQREHDDAVNAQLTVNV
                     QSRAGDCGASKYPFYCQYVMNYLQGYGALGSTPEDRAKVIANGGLEIHTALDPTMLEQ
                     LDGKIKADWGTTNPKVQASAVVQPGTGYVLAIGGNRDWGTDDSAGQTQIVLADSSTQT
                     GSTFKMFTLAAALNAGWSEAQLDTISSACPWTKPGFETPAGGIGNSSSCALQGGHLTY
                     RQATAYSANTWFVELESRIGVEAVKEFATSVGLTVPDSIGPSSASFTLGVTDATPIEM
                     AAAYATFDAKGVYCPATPVTSIRRIDGQAIEPPDDWDASTVGCRAVMSPHSASVVLKA
                     QDANVNGTDIPGRFGAKAAIAGRSTGGKSGTTTNFANLAWVQTVAQYVVFSNSYDPRG
                     NFAYPMTGYYWRGCWNGPYAEAAAQTTRDFIATNLANVPDVPLDLNDQNDSWAKTDNT
                     VADMITVPNVVGMSPDEALEALETIGLNSKVLKDTGSVKDEKNNSAWPVGVVSAQSVT
                     PGTRLIVGSKKIIELTVTSERKAVSNAADDNTNSNEDTGGQSTTSGD*"
                     /db_xref="UniRef100_Q47TR7"
                     /db_xref="tfu:Tfu_0109"
                     /db_xref="Q47TR7_THEFY"
     gene            complement(196850..198460)
                     /locus_tag="SRR1747052_scaffold_19_prodigal-single_208"
     CDS             complement(196850..198460)
                     /product="hypothetical protein"
                     /codon_start=1
                     /transl_table=11
                     /translation="VGLLDDIKNKASDAIAGATGKLSAMVPSKGKDNADAAPSGMDMI
                     NAALAKGESGDGHSGSSSGDFEGGDEYDDILNDAIKPQRSDILDLLGIPDNYEVPDEV
                     LLVGDLDRVRFDRSSPVGYSEPMVDAFFNSVYDSLVWYHDTLKKRNRDIAKLATQLDK
                     SATDLHNAKINAEMSDGLTVMTGQESTAEQEMQKLQLAVIKLRDENDKLKKQLGAGAN
                     SKVPDSRYDDLQNQLGLAQLEIKKLTAQLKRQSFEAAGSDENSLNLSPAMTVQGAPGA
                     GDAPSVPNPFAAGASNGPLMPGLGGDAGSSLPDPAAADTPDHQLAPNAGMPGPSALPA
                     PTPGLPTPDAMPGLGDSSLSAPNVTRSNLTGVGTMDFTGRSNEGYSGPQRSQSAAAAE
                     DDGFDVDLSTTGLQGDSDSLPTGFDDYSTPQGSVPDVSMPADMPMPSLDSLDSGSPAA
                     NSDDHQSMPGSVGDDDLPSPDGGAQKPAVKTPRKRTSSQSLPNLDMGDMNSDEFFPLP
                     GSMNPDSYDELGISLDDGSGEIDMSDML*"
     gene            complement(198591..201857)
                     /locus_tag="SRR1747052_scaffold_19_prodigal-single_209"
     CDS             complement(198591..201857)
                     /product="TraG-like protein (EC:3.5.1.28)"
                     /codon_start=1
                     /transl_table=11
                     /translation="MEIGHSKRARYAPMGVVSVDRTTVFKRGLSVFLVVFMMLAAVMG
                     AVCSQAETAHADFVKHMICTWGWPAGADEDNEEDSGDSDEKNLNDPNAGSDDVKKVMR
                     PALIYQLSQTDDLPYYTVFKSQVGAEAGDVMSDLGNTLSAKDYQAVNLDILNNANETE
                     KKYTPYDRFGFAGLKWSAYQGEWNWIKVYYCGADNHSDEEKDPEDKKINLYYEGRNRP
                     LDTWDDRAASKDPRVQLKAVPVFFTYSNNLANNVSNFLFWFTKLVVGFNNMLIEKSMS
                     NMAKDLGFTATSENIMKSLFDTLYWQLVALAIIAMAASAAWTGVAKRQFRKMLTDIGR
                     FLLVMILALAIIAAPSFFVNLPNAVGVLAQYTVMSLTSSTITAGKSTDMCSTENTENV
                     EVKEDKGMQLIQNGKINEDAITKWMDDLGDKTGRALSCQYWKLFAFTPWSLGQFGTSP
                     DNLYAKGKAGNNQHDIGYSFQTNTEGTQGDYPGLAAVPLGNKQVYFNWAVYQISVQSN
                     SHISSTVADPKTGEISDKPENPYDSIYQFAGQSRIIDDTYGDWWRVVDAVSGWDTLAN
                     ADAATSSEAGGDAVEQGLDGALKWAQKIAQDPSHGYDQTNRTGPDYDCSSFVSTALKE
                     AGFNVEIFSTVNEVSELEKAGFKKVEGANLKTGEGLKPGDVLWYNQGKNGHTEFYTGN
                     GKTIGAHHNENGGITGGASGDQHNDDPNNSEIGPGNVGDAPYTAAYRYGDGASAVTST
                     DDSDSQDAYTQKPGAVKTDWWATWIGSNGFYRQAIAIMSLVACLGLVLPIVLGVSLIA
                     ASIASVILMAVSPLVLALSLLPGRGQQILSKWLNMLWGTVVRRTVLSIIYVLVLVITT
                     KIMSSIVGLGNYMKSVILVLLFTWVFLKFKDRVVDIFMQRLGNPGEQAVSRKMNAMGQ
                     TVKNYATAASVGAITEARGHKVKGADGVTLRNPDGSVHRTRLAEGDKHGHHYSKFRSI
                     VQSAAQGAGSAVKNQASIDMQRTKFGRLVNQNIQIVGEERRKEQMLAAGMTDEEIRKA
                     YQTRTNDMNQSQVMGGMKCQAPEHDENDNNLYPTSQMREVNGIYVCPECYNNYYQGMD
                     *"
                     /db_xref="bde:BDP_0983"
                     /db_xref="D2Q9Z2_BIFDB"
                     /db_xref="UniRef100_D2Q9Z2"
                     /db_xref="3.5.1.28"
     gene            complement(201953..209152)
                     /locus_tag="SRR1747052_scaffold_19_prodigal-single_210"
     CDS             complement(201953..209152)
                     /product="hypothetical protein"
                     /codon_start=1
                     /transl_table=11
                     /translation="MCSKREASYETAGVVSAQRGLSPKKILASLLVLAMMLAVMLNVA
                     ALTVDDRRSANLSSLDYDASSSLASGLQGIGLLTASAESAEEDDADSQKYYDGDDDSF
                     VKKKQTDLGGDFKNTQMESGDSFAAESPDKSTAGNDWMTTADQASQTTNASGDNRSAQ
                     VGSGDDQNFGDVFSMVIRRLWPGYYISSNLDNTPDHADAWDINSVNYLNCTDLDDIEN
                     GDKKTQQNPTLKNRNCDVPGLGTEAVQDLLSLFDGHGVSNADRQTAKTPFGLGVATEL
                     LPTDDVPVKNSARTDKYSGLELFGYNLHWSEYNGEWDHIKVNTTVRLKSSMTFSQGLK
                     TIGQAVGDGISAFAGSVSHDVGDKFKSGDWLDSIIAAVNPFTYWKAMSEGISSAMYKI
                     VANVMNSFETTAITSGNWYRPTFSSETQYGVRSLTQVEKNAIIIAKVKKITEGSVKSL
                     DNTDDLLNYDEATLRTQLSPPPAPTRTECKNCTGSSQLNGVSQDWDEWKEEHKDKLEN
                     VGKKQLGLDVSQYDNVQGDSEKKYDAFVSAWNNAVEDKVVQGKDDKVNSSYQTIMDKI
                     KADIEKQISDDLSKRPASAWLYCTDASGNPQGTPEDEDVKEAVANGLMENPGKEAYGP
                     NGDKGWQCDQPERPTIVGGLLGSSRKDVSGKYVDTRRTAYAGVNVLDMLVGNKVDGWG
                     QTALSWSQNVTIVLNTIVGWCFQPILDQLGVKDIIVDWIGKLRDTIYFQLVVLMMAFA
                     GLLVMRKLVFGHPIESFKQLAIIILTFGLGVMLLFAPKNMVALVDDVPTALERAAIGT
                     IFQSSSNDVLCSVTGTPKGTVSATKVFNDIFGNNTNFNPDAQVRTLQCRIWETFVVTP
                     WSYGQWGTNINQLWADGYASSQQISSSSGELDVSDSVAKLVGNASVPMGGGTTINNWG
                     IYQIYQQTSGTSTTEDNDRPTKTIDKNIYRLVDLQAGPNNGAGRDSEHFAAWSGKTGN
                     KFVVGVSALALSVLGLLAIGGLALKKLEYTLMATVLLLCSPFMLLLGLLPGKNQLRLK
                     QYGFEILGLCIKRVVTVVFMCVTLEIMLEVVSGSDADWGSTFAGMFAILLMIKMYGGE
                     LLAMMTKKVDDQSGEWNKADDAVSDYIQSDPTLLGITDAAKNMFLATAGTAIGSALAG
                     QFHNPNTPARIQQRMIDSYTGKDGSAVNAMRIENARYADTVNAIRKKYAGKTDVMSLQ
                     RMQTELARSKSSHDAYIANYNKNRELAMDLAKARGQDFIDSNGVRHKGTVMDSVSSIM
                     SAAISYNKARSTGQLNQFKKDALTPAQVASERLAVLMNRTRAVRIRQGKTSALLEARR
                     NSNLNWERSEMRAQQELMARIQVNRAEAPTINAKGAISLRAADSVMNSGRTVMSYGMS
                     QNLGMTDAQLQTMVMSAANKQQLLADWQIAEQTGDWNQVRADLAESGAMQKGTTAYRE
                     LWQPKVDQVEDAKNEAILNQGDKVKKAKDAVEEAEILHQSAIDMGDDKQVKKTNKALK
                     AARKSYAAAQHELSKMTEDKHGRFTAALTKQVIDSNANDAKGMLALEQKKDEVAATKE
                     KAIEKLLGKDYIDVKRSEQSADGRRKFEDSMRSATLKWQSTLEIADKLEKDGQTEAAA
                     AMRKDADKALTSARKEFMRSKSMAAEWESSFENQLTDLHDKHEAGKLSGDEYHEKVED
                     LFKTAEAIKTSDEMMAAIEGAQSLRAEAEAKTTAQSKLDEVKSQLKSGEYSQDLLERA
                     ASSGLTPEDALKNDVKHYEAVISSIETREKLVVDAISSHSVDTGNALIDEAAAGELPT
                     AREATKIREKTADVSTFEKQAKKYDEKASKYLKKEKEAHDNLSAVKAAVADREATRAQ
                     RPEIMDVYNPTESEAFHDAASVAMAEHKLDKATSKTKALEEDFRSQSTLNPLLGSADR
                     AVKQAATWLDIVDRSGIDVANKTLKFDNISRQSDEIRELSDPLLKRDFEDAQLSFGGG
                     LMDDERYDPFKKAEAAAFNPSVLDYDKLDVNDKVSSAIKTDYAAIPYEGKEPATPEEA
                     KQNERDKFAKWAPISYQSGVLMETNLTKIPDVFMPEKRTPMRATNPTVSSTSSGSTTN
                     REISPWSTEKKTEIEDKLSFSRNPAGTIANDALAVNAMTLGLGISSPKATDMLSDPID
                     AMRKQGVPDQEIEDMADKFSSTDIFSMKPAEVEKEVRTFHDDWSAAHSTDSGQVKPAA
                     DTAAFQSLWSQPVQPTTGHKSPMARPDVNEKSAPGDTKSNAVEDKRDSARPSMIERSK
                     PADTDGSDVSDGSWSASESQKASGISDEDIRFLADFSDRYAGDGRASLTPSGMGEALS
                     RQKAEWQRQKEESSKLSTGSQDSTDSKPETKTARSLHRPVTESKNTELDPASRRTGQE
                     KTSGATERKMHRPSPKSDSDASSGRRKYGRPRRKK*"
     gene            complement(209434..209583)
                     /locus_tag="SRR1747052_scaffold_19_prodigal-single_211"
     CDS             complement(209434..209583)
                     /product="hypothetical protein"
                     /codon_start=1
                     /transl_table=11
                     /translation="MSINKTMDADAVEHAGEQSAKLATADKKTFKYDLQSATCSFEAD
                     GSNRF*"
     gene            complement(209942..210514)
                     /locus_tag="SRR1747052_scaffold_19_prodigal-single_212"
     CDS             complement(209942..210514)
                     /product="hypothetical protein"
                     /codon_start=1
                     /transl_table=11
                     /translation="MAVGRRTRELTYDKVPVDVKRIADESMGKGALKSLWNSIVENTP
                     GRNPKFYLILRVVDGEPVGFALFHYAIVSTRRFDYTIGVIDAVCVSTPYRGSGYGSML
                     TFNVLRRMSLHGVNRVELMLKAKKSDDGELPTLPTVGSERFLFDLGLKKIAYIEDYWR
                     EDSLTWGYDCIVCHERPDSCTGVLMVVNES*"
     gene            complement(210529..210831)
                     /locus_tag="SRR1747052_scaffold_19_prodigal-single_213"
     CDS             complement(210529..210831)
                     /product="hypothetical protein"
                     /codon_start=1
                     /transl_table=11
                     /translation="VNSRQDVIRRIAADTKLPSGMVKEMLDSLEQVAADEVAEHGEFQ
                     LRGIVTITNRVIPERIARDPMTGERRLFPAVRTLVPKTAHALKRALGESPLAHDCD*"
     gene            complement(210871..211329)
                     /locus_tag="SRR1747052_scaffold_19_prodigal-single_214"
     CDS             complement(210871..211329)
                     /product="hypothetical protein"
                     /codon_start=1
                     /transl_table=11
                     /translation="MSINSRFKKHKWMILRFDPSKLIPYDPAVKLGEEYDMQGGVADM
                     PKDMVDNAVRFLPEQIASRAAYDWNARVDVNSGVVQIPLVDMVEIPQGASLELTKQGV
                     ALAEDDRAGMTKTQLQEEVAKKITQWADISLLYSAGGIADAIEAREQLRQ*"
     gene            complement(211492..213930)
                     /locus_tag="SRR1747052_scaffold_19_prodigal-single_215"
     CDS             complement(211492..213930)
                     /product="Mannosyl-glycoprotein
                     endo-beta-N-acetylglucosaminidase n=1 Tax=Lactobacillus
                     delbrueckii subsp. bulgaricus PB2003/044-T3-4
                     RepID=D8FQZ4_LACDE"
                     /codon_start=1
                     /transl_table=11
                     /translation="MADEPSTQEMGGDTGGQPDVTEQQSKKHRIIRPTGPSTLGVRQN
                     SDGTYVHTRVQHVDARGAAVDAGLALVAGAGPAAYAAKRYMSRRSTAGDGDSRADAVY
                     SAMGPTAGWHGVGSSAANLINNGSNPNDKSISVDLDNPFEAGEDWNSRARKVNAAAQE
                     QGYDVASSQTQATVNSLLGNGAIRQAAERVAGKRNIQALTGNGSTNAVTGRQLKAEAR
                     ADVKQAKREARHARAQQIAANLKAAGPDGSKEDWEAAKAANKAASLASREARGKQADF
                     KAATNATGLRGVANRGLGVLGDKIGKPMGQWAGAMGLRGANWARGKALGLANSAAQRA
                     VQAAAAIANKVMRLAKRVTAIAKNIVHTIVFLFTPPQVIVVAIVFALIFTMLNIITIK
                     QTFGPSDIDCSQVSDSDSSSDSSGGSDGGGAPSNSVEAWVKKYGQYAYDTGIKYGIPY
                     EAILAQGAVESGWNSSTLSSKYHNFFGIKAYPAWKGETVTMGTREETSSGGSYNINSA
                     FIAPSDEKTGWEEYGKFIRKNSIYNKALQYPNDYKQYIKEIKAAGYATDNSYVETITS
                     VADDMAEYIKQNNLFAPSSDTSRYVPEMGKPDPNGGASLDENGESTADNGSSSANGDT
                     ACINGKDSSGATGDIGGAKECDQGKCGFDWMCDAIGVCKNGDYGNDKSVYAHGEYGYQ
                     CVWYAWNRASMVYGTQGWSWVQGNGGDIWANAQGKPGWTVDQTPHAGDIISGHGKPFA
                     GSTHVAFVEKVADDPSGWKIYISEGNYAPVEGNGGFHGYHTRWLTKDQALTGDNHFLR
                     HDSWKAKQDAAAAK*"
                     /db_xref="UniRef100_D8FQZ4"
                     /db_xref="A0A087AW99_9BIFI"
                     /db_xref="ldb:Ldb0224"
                     /db_xref="D8FQZ4_LACDE"
     gene            complement(213932..214606)
                     /locus_tag="SRR1747052_scaffold_19_prodigal-single_216"
     CDS             complement(213932..214606)
                     /product="hypothetical protein"
                     /codon_start=1
                     /transl_table=11
                     /translation="MQVKKKLKSGLIARELSTAEFYACVDYAVSNGRQYPLETMSLKR
                     ETVEQYSVPGYNALLDAGVFEIDDEGYPALTTNVVDMTDLILALDGMQSLLTIRLALG
                     KHSLTFYYVHSDNEWAIMWKQDKTAWNMVAGTYTTPPAITLIELAAGTLTQADRAHVA
                     VRYSFYNMAGQQVAITEIASTRRDGFVEQRPAYPALADGVDDWPQFYRGLGSMLMRTT
                     DILKVM*"
     gene            complement(214669..218802)
                     /locus_tag="SRR1747052_scaffold_19_prodigal-single_217"
     CDS             complement(214669..218802)
                     /product="LPXTG-motif protein cell wall anchor domain
                     protein n=1 Tax=Streptococcus pneumoniae PCS8203
                     RepID=M5K0P9_STREE"
                     /codon_start=1
                     /transl_table=11
                     /translation="VSVRKSSYYSGQARVAASSASLHAKKILAMLAAMFMLALSFTTV
                     STASRADAGFADITCALSGDLGLNTSWKSIGNVLESDANAVADGSAKMSMQDLYGDVL
                     NWTTYNGTRDPGSLAQDKNNLFAVSGDNAAKDRLGSDITDASKRAHTVIGCPMRALIT
                     MISGTVLGTAGLVSNFTSIFVTKAVDPTFICQDPKNEDGKMCINLLAVIAGDGGQGSD
                     GGIIGRLYSGLYMGLSVMAFAAVGVWAAWTGLAKRKLTSALGGIFTAVIIFGSGILLM
                     GNPLLIAQLPMRVGTTLGGCVVMGVSGVNCMSSESSDPNTAPKENTECYVDDAGEVEV
                     DRALALVAKQASCKTWEAFVFQPWVAGQFGTSYKNLNTGGGPGTAGPLFANNSDTLDY
                     WRKIKVGMYAADSKPTSICTDSSTGYSYSNMALYQLNLMSNIHACDKSYHRSGAIKTN
                     QQVYSDWVYVVDAMSQAYKAGAGDDKTTSSDLQYMYYSWIGSYGQNRLAIAVLAVIAS
                     IGGAAVLITTSALAIMYLFTGVLLTAFAPLFFLIGIVPGQGKKIFLGWVEKIVSAILK
                     YFACVLWMMVTLELYSAVLDGANSGLGATLIFVIIVTLAMWMYRDEFLKMIGRANFGG
                     TQFSNKLGDMGNRALHSAGRMAGATAAGAAAGFVTGDGQHETYDKSQKWKAGETKDGH
                     RVNALTAMTHNMVERNKVRAKNIGHRMRGAGDQAGWSTMQQLKRGTGIVAQAARAYDV
                     VDDKRRHEVQSKLAENAKTLQNARGAANSQLVQKLQSAGLNAEDAAQIAMMDGADRAS
                     AIAEKLGDRKSGVDKAQTELTAASKDRAKAQASVAEAQGIADKVKSAEALAALRAGKD
                     VKLSDAQEARLKAEYEGSGRNLGSYDYAKQLMAKQASGQQLTEDDKRRVAALDGIMSA
                     QIDADKADALAAAKTTAMGAKMLQAAGVADDASNEDAYKALTAGGDASAVSSVVSNAN
                     YRLTAASQRESTADAAVVTASNEYSAMSKANDLSTAIDQITRQQDVNAANLDTVRHRN
                     MSFHTKGRSMAAVEEMSGYANSLMGEDGQINIERATNGPVGDMDFNHTQRGAVTRAAA
                     GAAQLAGRGASVVAQKASGTVGQVEVNGQTVDEWAQQAGEAVSQLPSKAAWGVNDGLN
                     VAQYAVGDAADKVGHAAAVGASAVIDSTRAGVDAASAAYQSARDDTKGYTGEGGYFDA
                     VGQAVSHGLGQASAAAVDSVTQDASTQELGHDSDTVFGRFQQGVDSSRTARQEAAAQR
                     KTDRAAETTAWETEKTRRQTERQVNDGGSPSLFQQAKYTVTDAVDAANHAVKPVIDYG
                     SQHNGKTEGDVTKITGAKWDATGPEAGSQAGYKYGRLTGEEAKNKGVDTSKFRRPGR*"
                     /db_xref="UniRef100_M5K0P9"
                     /db_xref="M5K0P9_STREE"
                     /db_xref="sne:SPN23F_17820"
     gene            complement(219000..220568)
                     /locus_tag="SRR1747052_scaffold_19_prodigal-single_218"
     CDS             complement(219000..220568)
                     /product="phosphate starvation protein PhoH n=1 Tax
                     =Nocardiopsis halotolerans RepID=UPI000379D2BA"
                     /codon_start=1
                     /transl_table=11
                     /translation="LPEKNKKTSQPIRDANGEAKTASKRIITIVDTNVYLGTGDEVFS
                     KIGDRDVVMPLAVYQELEKYRSKPDGRGYAARVVIRRLDDLRRANPGVNMSRVGVDVG
                     NGNTLRVEVNHTDQSSLISDLRDESSPDRKILAVAKNLKTETGQDVEIITNDAPLRFI
                     ASVFEEIGARPYEPKQDAKFTGVLDVDLDSSEYAKTAVDGGLQIGHVEDEEFDELINE
                     LGLNTVPYHSLVKVKQGGLHELMVKDGDTYVEEADLAGERVGPVYGRNTEQRAACRWL
                     NDPQTQIVSLGGVPGAGKSLLAIAYGLDGVERGLYSKVTVFRSMYAVGGQEQGFLKGD
                     TDEKMRPWAQAVWDDVKKYDKLRHKGRGKSAAAKDKTVREAANDMSTVKMPDGRVVPA
                     IEAKYAGVITVEPLTYLRGRTLENQLVIVDDAQSLDRSILLDVISRLGENSKIVFTFD
                     MDQQDNPYLSSGTSIVSLIQRLKGRPEFAHIDFTHSERSKLAQLAAQLLTEFGSDANR
                     GRFRQSRGRSTADY*"
                     /db_xref="UniRef100_UPI000379D2BA"
                     /db_xref="B4V1G6_9ACTN"
                     /db_xref="dsf:UWK_01508"
                     /db_xref="UPI000379D2BA"
     gene            complement(220749..221399)
                     /locus_tag="SRR1747052_scaffold_19_prodigal-single_219"
     CDS             complement(220749..221399)
                     /product="hypothetical protein"
                     /codon_start=1
                     /transl_table=11
                     /translation="MDDLNVRLSAVAVDYGMWMQPLFRRDGTMLWPRFDDDPNSHVLL
                     AYQPGKSKQALDLLEMMSFDPAIDVVRTDLMKSHRERRAFIRDLAARVDTASRMKTIV
                     VIDGLDSLVGGLRRESTLDAVLRDLEHVLAHGPAVGVHVVLLTSADDESAKMVSGLGV
                     AWHTQALVGSMSPVVLAALCPSCPVMQNTVVRKRRCAVIVLSDSRSRHAGLVDIRR*"
     gene            complement(222171..223334)
                     /locus_tag="SRR1747052_scaffold_19_prodigal-single_220"
     CDS             complement(222171..223334)
                     /product="Transcription regulator/NMN adenylytransferase
                     /ribosylnicotinamide kinase {ECO:0000313|EMBL:ADA65746.1};
                     EC=2.7.1.22 {ECO:0000313|EMBL:ADA65746.1};; EC=2.7.7.1
                     {ECO:0000313|EMBL:ADA65746.1};;  TaxID=684738
                     species="Bacteria; Firmicutes; Bacilli; Lactobacillales;
                     Streptococcaceae; Lactococcus.;" source="Lactococcus
                     lactis subsp. lactis (strain KF147).;""
                     /codon_start=1
                     /transl_table=11
                     /translation="METMNLSKRKLTGERIGVVFGTFAPLHVGHQQEIYKAASSNGEA
                     IVIVSGYDGDRGDKVGLPLERRFRYMREAFNDEPEIYVAKINENNIPKYVDTVVNGWP
                     QWADLFVETVRSGVVDRDAKHVFTVYTGDDDYIPWLERLLPERALPNEEWVVCKLDRS
                     RIPVSATMIREDPYEHWNLINRVFRRAFTKKVLVIGSASTGKSTLVRRLARSISAPFS
                     EEYARTFEEKANIDDDELTVADYVSFFEGQDRANCTEVKSPANQGIVFFDTDAVVTKT
                     YATMYLPPEDKEKWEQVSEMFIAREDPDLILVIPPITEYVDDGFRAMDWADSRYDFHK
                     LLMENVEAAGFADRVVMLDDAGSRGDEGGFYARYIHAKKAIQERLGVKMDLLD*"
                     /db_xref="D2BM34_LACLK"
                     /db_xref="UniRef100_D2BM34"
                     /db_xref="lld:P620_11480"
                     /db_xref="2.7.1.22"
                     /db_xref="2.7.7.1"
     gene            complement(223350..224021)
                     /locus_tag="SRR1747052_scaffold_19_prodigal-single_221"
     CDS             complement(223350..224021)
                     /product="NTP pyrophosphohydrolases including oxidative
                     damage repair enzymes n=2 Tax=Bifidobacterium longum
                     subsp. longum RepID=D6D962_BIFLN"
                     /codon_start=1
                     /transl_table=11
                     /translation="MTASINGSMQTADVLPSVRTQMMGRETVWSGPAFEVEHRAAAVD
                     GKIVGRDVVKHAPVVCILAHDVQTDKYMLEREYRAGADSVCYGLPAGFIDDGEDAAVA
                     AVRELHEETGVIVDVSAMEPVFKNGLMSSQGFTDETAWCYRADIRGGVKMGDVSFDGD
                     EVVRSGWVPFRTLDQLLSRGDLTSAVSAALILSEKIRRAGVWPVTVTTVADEITAHAD
                     DQTSD*"
                     /db_xref="UniRef100_D6D962"
                     /db_xref="blz:BLGT_04050"
                     /db_xref="D6D962_BIFLN"
     gene            complement(224023..224862)
                     /locus_tag="SRR1747052_scaffold_19_prodigal-single_222"
     CDS             complement(224023..224862)
                     /product="Nicotinamide mononucleotide transporter PnuC n=2
                     Tax=Bifidobacterium RepID=C0BTH6_9BIFI"
                     /codon_start=1
                     /transl_table=11
                     /translation="MDLTRDRIADVNTQAASKQSKAKIFIDGLKYALNPRNILSELTD
                     WKPGEWALLAVLVGVQAAAFIVSADYSANGWIGLVTGVFTIFSLVLVNKGRLTNYVWG
                     FIACAAWLVISIQNWLIGDIFSQSFYVIMNVVGVYFWQKQINQQADGVDDHVEARKME
                     AWRAVIAFIGTIVLYFVVVAISMKSEGNQVWLDGALLPLGIAGQTLMTFGYRSQWAAW
                     IAVDVINVIIWGNQLAAGGPAALSMLVLQVAMLANALYGTWCWFHSGEEIKTADGADV
                     EAE*"
                     /db_xref="UniRef100_C0BTH6"
                     /db_xref="A0A086ZW26_9BIFI"
                     /db_xref="lps:LPST_C0466"
                     /db_xref="C0BTH6_9BIFI"
     gene            complement(225134..226030)
                     /locus_tag="SRR1747052_scaffold_19_prodigal-single_223"
     CDS             complement(225134..226030)
                     /product="hypothetical protein"
                     /codon_start=1
                     /transl_table=11
                     /translation="MSKASFNRLMRKLRKEAADSATFVIITAMPFILLFTGWAIDFTK
                     NAAVLSEYRAIAQESTQAAIRAQDGSGSLLCGQSLTDENDPHTPDTAHYKVSGQTNIA
                     RWISGDWTVVSGKKAGFRADRANAVLLAVQSYVEKTGRNYQSDADDVYTNVSGGVSSA
                     GHGVHNDSGMTGETESGVAAGNDAKFVDAMRTVAGDKTVQDALDNNDTSTYAAGLDGT
                     NNTDNFAIEVWCSKGVDNDDKTNAGQQGTVGSAQRFNTINLVVHDWSGNFVMGMFDRN
                     WTIQRYNIQARAIASWSKTAVN*"
     gene            complement(226063..226734)
                     /locus_tag="SRR1747052_scaffold_19_prodigal-single_224"
     CDS             complement(226063..226734)
                     /product="hypothetical protein"
                     /codon_start=1
                     /transl_table=11
                     /translation="MRKFFDGVKTGLRQKLRSERAENTITMMIAFPLLWAILMTILDF
                     GIFMQDRTLLVSDLRDGARTVAIFGGTNNDGTNALIKAYGTTCGATPSDTIHSSGSGI
                     SNSADGTDLVACLVKNQIVGNNGYAQIVISNIKCGVSDPSDPKNPKTSGSVKIGQAVS
                     CAAHYKYEGFPGSALGLLGGDFMMSGQASGSDGSIQNANAEITQSGWNEGDVVVSAQS
                     EVTMD*"
     gene            complement(226862..230020)
                     /locus_tag="SRR1747052_scaffold_19_prodigal-single_225"
     CDS             complement(226862..230020)
                     /product="hypothetical protein"
                     /codon_start=1
                     /transl_table=11
                     /translation="MSRLRLVDRRLLLFIAGVLASVVAVFMMVSPAYAGDGTDGSSGD
                     GSGDFSDVTSYWKTGDWATYDDASKALSSQHNKYMDEHPNAYDKALKRCQDIAKSQGA
                     TCSNPRIVAIGANFYQGWWTSAPPYGIVADPNVAIGCRDISVQNNTINTCSPVTGSAG
                     ILTEANLARGTGTETSVGLVVIGEFQYQSKGWYPVYTPHKRVDVASANKISSHQFAPC
                     AAYYYMTATGIDGYVKGRTTRTTKYQTPYGKLYDAVQTGGTWTSASGKTYGPFKGDWA
                     NDDAKLSELEEARNVSCDETQKMTIKYNFGGDVAGSSDKKYTGGESTDESSSDGVVIT
                     LKGSDFDSKDDFLKAYAKGGIYKIVKAKKEATLTGKTTDVKYFYRKSNWFEFVGWKEC
                     KKGQVITAKDMGLEGWSVDPDVTDHWSSNNDNKCDYIGQSKPGFAPKHANTIDMRDDY
                     NNSNTHATADGRDHGFYGGEPYTNGYYSTTANWIEANAQESADIKALKNHMNLGGETR
                     ELTAVFNRGYVTKFKCGGVEVSANDVGQNKDMLSQKNCEAVDWAFQNDVLGTWTAESQ
                     NGHNTGALKLMWRPGGKEAFQNGMPLHGAAESTLNSQLHPVSNRFQSIVTAAYQDFVN
                     MNCDQTDFNDFVDKVRSQQSALGLGGDKILQVDVNTKFSQTAHTGVISRDDADRLGWK
                     SLAEITPRVMASTHINGTTWVEGLKAVDVMGSGKVDGQSAAAYVNVTSGKYYHGYDAS
                     KDPIYSKECPFDCTPDKTQSSAAALRSNVTDKDKNPTPSDVSSGATGVKVRATNPKGV
                     IVDDSEATNTANMVFFRNNEWNQFTVDVYAPVNGGTAAGQVSYNTEYNSNLAKSTTVT
                     RDPNGTTWFAKKEDGSGVDTSKRLTKMQAKQSGTYKNIFTGNDLGEKDYADQTQTTTS
                     NGTTDGVSVVMSGSVNDFQIKSEWATESGLPLKFQVKWEYDADNHVSIPDTVSITGAG
                     TPNGNTTGGVNWKTVATKVDGKCLSQQNTKTPSPDTTELNHDSSGSGRDDVDDRTFRK
                     DGESGVAKRGYFQVTFVRATAE*"
     gene            complement(230040..231134)
                     /locus_tag="SRR1747052_scaffold_19_prodigal-single_226"
     CDS             complement(230040..231134)
                     /product="hypothetical protein"
                     /codon_start=1
                     /transl_table=11
                     /translation="MSLKRPDAANAPVAPSTNPFAAAKENSTGGLSDEDVQSQIAGAL
                     GEDDEEDEAAGKKRDLKWLLAIIAVVLVVALLGVAIWFAAKPQNKKIVDDSSTGSSAI
                     GKSDGGSNATNVADNDSFMSELGIPEYYQKPNTEMTEDEKKQASAAAIEAAPANAAMA
                     LPSSQSNPDLTSDPAKAFNDDGTINPDYSYITMDNTMPLIYDDLQRLVNPVYGQWTGM
                     QQNDRGSASGSDVNGASEYQNLRDMMSSDVDFTNEETFHSKINLYADWNKDNYGGKYA
                     GKLASDPIVGTVTAFDCDFNVQGAAEDTVTCYGQVTYSGQVPDTEAAKTTAGAAKKVI
                     TEDKSIQLDYKVNYGDSNSQRRVLLTSVEQ*"
     gene            complement(231338..231586)
                     /locus_tag="SRR1747052_scaffold_19_prodigal-single_227"
     CDS             complement(231338..231586)
                     /product="hypothetical protein"
                     /codon_start=1
                     /transl_table=11
                     /translation="MAGLDFDPFLDKQEWDDRPAREAVDVEDKHDETKLDRKLKNKSY
                     DNRRVLAGLQSVVGLLVILAVIACVVWVVWAGFSYAFL*"
     gene            complement(231652..232329)
                     /locus_tag="SRR1747052_scaffold_19_prodigal-single_228"
     CDS             complement(231652..232329)
                     /product="hypothetical protein"
                     /codon_start=1
                     /transl_table=11
                     /translation="MSSNDTLARLATDRVQVSPVYFLGKVLKRVLKALVLVVFVVAIV
                     YTVVLVPTIVRVVPTEDFGLVLTRDPTIKDGGIPAGKLEVVSFSSKAGFTENVKGKMQ
                     AAFSYHTDTSKMLVVAGPNGRLLEEADGKMSFNGEKMGDSVTKPVNYSVLEDSKWYLT
                     DQYVMECVEGSCRPGRYYVVDSASVIGEIKSDDSDPLINQITDKSAANSDNAAGSTSA
                     DESQTAR*"
     gene            complement(232423..233649)
                     /locus_tag="SRR1747052_scaffold_19_prodigal-single_229"
     CDS             complement(232423..233649)
                     /product="hypothetical protein"
                     /codon_start=1
                     /transl_table=11
                     /translation="LPAMKKKIRYELISDLKKINHLRSLRDLVVNFSRYHVIDMQVPT
                     AYGLADSGYKALVCSELDAMDENWKIAFMFRIGREKKAIWHTVVCIDYVLIDPSSRIT
                     FTKISNCVRLISQFALKHLKASCVDLLVNLDSQLNPAVKQHVVEALVNEGMTRATDGK
                     SCAKRLRSIDAATGKDRVSLPLPRVNRSQVRGMRPKVQSTIKAQKTKIGETIRFVGRI
                     QPGSQQHKAILAMCAKHPNWLEPPMSSRVSYMQTLFTNEPGDVRKWVASLVEDAHFIV
                     SVDSSGRVSSFMAFIVGYSAPALMSGDGSWSSPGAYNDPERTLFVPAVVCRSRGHGVW
                     TKDGFQQAMALWRMLFTVLAEPENSGMFDMVAAQVDDGGLHSFLLDALGFAKKASFSN
                     LPYHSKATDLYARSTK*"
     gene            complement(233729..235165)
                     /locus_tag="SRR1747052_scaffold_19_prodigal-single_230"
     CDS             complement(233729..235165)
                     /product="hypothetical protein"
                     /codon_start=1
                     /transl_table=11
                     /translation="MRAKGKILDYTSGEVLWENEEFKQLPIEFRVAAIMSDGQYYTAD
                     KVRMLCQEKPGFKVKPILEDMVGRGELCAHPNGVTFYMTLKQLKSWREANSVSLTARP
                     IRKIVAPRIFGEGEHQCTENELFLRAPLHQVGTVTFTLTDPFVINEMRSQLGWMGEFK
                     MENEIRGKLYCLAAAAARQRMLKFEEEQGGHVFQPGRCTTHNVSMRRELCELDKSAVT
                     DLVQYYTKFARKLVPYIGKTFNTYMGAGPGNTGRDMSPESKADVAAESDAIIMSWIVN
                     LVQKFDESSGYPFSVYLQRVVPNFVYDYAVKQVGPEVNKFQIEKNKAIKRLNKANGNP
                     SASVYYSTETIRRDMAANGFRITREEYLACDSSLDSWRKLRKPAVDLNWDDGEEKQIG
                     GGYDPAVKKDPFDPEAIADLDRRHRVQAAIISAGMDSGEYAASVKTMRLLSDSRSLAM
                     LLMSGDSLDLPDSFKESLAVALSHSQVD*"
     gene            complement(235281..235625)
                     /locus_tag="SRR1747052_scaffold_19_prodigal-single_231"
     CDS             complement(235281..235625)
                     /product="hypothetical protein"
                     /codon_start=1
                     /transl_table=11
                     /translation="MAGLLIDPLADAVPAEDREEYRVTAVRLYLYQQFSPKPLKEELA
                     GVDFGGMGFDVEFEQQDGGDSTIVETTLLLKPTDGGDWAPREIMPKLSVVFDELRDLS
                     PCVDLLGSKKDS*"
     gene            complement(235638..236171)
                     /locus_tag="SRR1747052_scaffold_19_prodigal-single_232"
     CDS             complement(235638..236171)
                     /product="hypothetical protein"
                     /codon_start=1
                     /transl_table=11
                     /translation="MMEDSVDHAPRVAASTPHQVVDGGSPGSPGKPTVETDGGLAKLV
                     DVTDQVDAADKTGAAGEAVVAGSVSGSWRLTHVKALPALLWSLFSALVLAVVLFAFLS
                     IVAVVADKAGVIAAMNSLMGEAMQLSVGLLLKLSGLASVVLGLAVAAFKFAKLMLLNA
                     GAMLLEPLEVTLERAGK*"
     gene            236307..237065
                     /locus_tag="SRR1747052_scaffold_19_prodigal-single_233"
     CDS             236307..237065
                     /product="Uncharacterized protein n=1 Tax=Candidatus
                     Methanomethylophilus alvus Mx1201 RepID=M9SJ57_9EURY"
                     /codon_start=1
                     /transl_table=11
                     /translation="MSMRAQETTGDEKRHEDRIDAGDQQQAGPYHSVVAGLNDLETVC
                     PELISRWDYEKNEPEGLRPSEIRPKVGRWAWWRCEHGHSRKVTVKGVVLYGKAVRPYC
                     DGHKAWPGYNDLATLRPELLEYWDWEKNNADGLDPRHLLTTSHEVAWWICGDEKCKGS
                     YRRGVREQCRRSEYLCADCLRQRTRRSGGEQDLADYLSDSTDSIIIRRDRSVLSRREI
                     DRYLPELNLGFEYNGMYWHSSIANAPPQRIRLSR*"
                     /db_xref="UniRef100_M9SJ57"
                     /db_xref="max:MMALV_08290"
                     /db_xref="M9SJ57_9EURY"
     gene            237172..237492
                     /locus_tag="SRR1747052_scaffold_19_prodigal-single_234"
     CDS             237172..237492
                     /product="hypothetical protein"
                     /codon_start=1
                     /transl_table=11
                     /translation="MVLDVASGESGLRSSLDGDTVSISVGESTVCFDLTRGYETGSAA
                     AWLLRRVDRLAEATSEPRERRLDKNLDSIDDDSPDSDVEAKAVVYDSGASWFSVERDP
                     GATL*"
     gene            complement(237482..238606)
                     /locus_tag="SRR1747052_scaffold_19_prodigal-single_235"
     CDS             complement(237482..238606)
                     /product="Uncharacterized protein n=1 Tax=Scardovia
                     wiggsiae F0424 RepID=J0X152_9BIFI"
                     /codon_start=1
                     /transl_table=11
                     /translation="LRSLLPVMRRPRIKKVSDIVGKTGKHSGGSAEATVSMVEGKRIA
                     AVAGRGPAIVASAAFVASAMAVTGMSATAFAATATSGGMVKKAAVRGAVASSRSFPST
                     REVHRSMAESTSVTAASRSSSRKDSDADWGGIEKLEIPLSRSTDQKTAASSLQASIDN
                     GDKKLADSDGKVADDATRTALKQAIDAGAAKLADLAVSVEDLSAAGSAIADASAKVDE
                     SMRAKQDADQAAAQRRAQQQAAASSSAGDYGFTYKAPEGQSSSDVVNYAMQFVGKVPY
                     VWAGSSTSGWDCSGMTMSVFRHFGVNLPHYSGAQAGYGRAIGSLADAKPGDLIANGTH
                     AAIYIGNGMVVNALNPSAGTTVTPINWAFSGGYSIRRIIE*"
                     /db_xref="UniRef100_J0X152"
                     /db_xref="J0X152_9BIFI"
                     /db_xref="bbb:BIF_01914"
     gene            complement(238729..241512)
                     /locus_tag="SRR1747052_scaffold_19_prodigal-single_236"
                     /gene="recG"
     CDS             complement(238729..241512)
                     /gene="recG"
                     /product="recG; ATP-dependent DNA helicase RecG (EC:3.6.1
                     .-)"
                     /codon_start=1
                     /transl_table=11
                     /translation="LSSRDSMRYDSFMVSLDGVTVEVGLDGEKIRVSARKPLSGPLAL
                     EEIPTCRPDVVFAGRYSYVMSLAPVAALSLQEKLFQAMQAGAKLGFEGEGTRRELAAV
                     CDQAPEPTAEWDSARERLVVSMAMTPSVRKALGRCKATPLADGRWAVPVSSLRDFLKL
                     NESFSKRIRVTVGDDVTAVVNESLPAPFDGTAESLKKIPVTALRTVRANAQAVSLLKA
                     DRSSIAVKLGKMGVDSLYDLLMLRPRRYIDRSEPQLVDELIEGETATIVGTVREWKQP
                     SRKLTVLVLEDKTGTEISCSFFNMAWLQRQWNVGDEVVAVGRYKPWRPAGSRREYPQL
                     AQPIIDRIDAAGAVPVMPVYSVPGKANLSSTIIMHCEQELVSRLGDGFRGPRWADPAL
                     RANHVTSLSYGEALKTMHLPSSTSSLDAAQSALAFCELVELLVWIESRKKPGEAPRGV
                     VSETTGELTGAYEAALPYALTGAQSKAVAALSEGMRSGSNSHSLLVGDVGSGKTTVMH
                     LAALMALEGGHQAVVCAPTEILAKQLYGVFVKTWSEVPEPVRSKVKTALHADYKGQAE
                     ALKKAQESDPTVNDGKKPTAAGLRRALVSGVADGSIDLVFGTHAVLNLEYRDLGFVGV
                     DEQQKFGAAQRSKLLSARTDGRVPDMLMQTATPIPRSIAQVYYGDVQYLRLDEMPAGR
                     QPIVTKWAKRKGQDVVGDPDSEIWADVKAEAAAGHGTFVVCPMVADSEKTDAASVKKT
                     TGELREALPGLRVEAVYGGQAKDKQDEVILGFRDGSVDVLVASTVVEVGVSCENATRM
                     VVLDANRFGMASLHQIRGRIGRSDLPSVCWLVAMPFNETASRRLQAMVDTLDGWKLSK
                     TDLRNRGTGSLFGDRQSGESDLMFADLVSDAKWIAPARRTALDLLAGPESKTVIDEAR
                     KYFGLEEGEEMLS*"
                     /db_xref="aym:YM304_18530"
                     /db_xref="UniRef100_R4Z0F7"
                     /db_xref="R4Z0F7_9ACTN"
                     /db_xref="3.6.1.-"
     gene            complement(241581..242474)
                     /locus_tag="SRR1747052_scaffold_19_prodigal-single_237"
     CDS             complement(241581..242474)
                     /product="hypothetical protein"
                     /codon_start=1
                     /transl_table=11
                     /translation="MIVKLYVEFSTWLDFTVRRCRDGDEASRIARMVSALLGWLVTSY
                     ALEATAAFVLVAVVKQGSMPEAWAKPLSALSAVIAACLAYPVIVWGIPGMRDALFGDG
                     NWLRAPEWGEAARELGVGRLGKWATLVVGAVGAVACFLVVQGAGLLSRLALGDVSIAS
                     TSTADAVKGVGSGDPMIVVAGVLSLLFTIALAPMLEEAVFRGLVVRDVVGSVFASKPD
                     GTPSRARQVAACVLASLVFGLLHVVTIGDWRAALSTAFAMTCMGSVLALEARAAKSVW
                     PTIVSHVLYNVVTLVLLVVLA*"
     gene            complement(242581..243552)
                     /locus_tag="SRR1747052_scaffold_19_prodigal-single_238"
     CDS             complement(242581..243552)
                     /product="hypothetical protein"
                     /codon_start=1
                     /transl_table=11
                     /translation="MIDGNDSSQHAVSAVDDEAGLSVHSETASLDGSVAQRSAVGVTA
                     SPVEDEPTVQTVGSAVKVFFTWLGLALVLVGGLGGTCLGMLAWTAATGTLGFEVDSGT
                     MSVSGIDEGMLTTATLFSSLATSAAGYVIYGKYSKKWWPAGGSSTQTAVKRALVGVSV
                     GLAVVAVMQTAAFLLSLVGVAVESSDTGASVAGMMAWAAGSSVPWLMVPALLLTVGVV
                     GPVAEELVFRGLIGRRIVDATALRSADGSRNWWQTAAVCLFSGLFFGVVHLTGFSVAG
                     VEAAVLMTFVGGLFTWMSSVETRSLVPSVAAHIALNSSQLLLVLVAL*"
     gene            complement(243638..246151)
                     /locus_tag="SRR1747052_scaffold_19_prodigal-single_239"
     CDS             complement(243638..246151)
                     /product="hypothetical protein"
                     /codon_start=1
                     /transl_table=11
                     /translation="MLAAAGIAVRSHSIGDDWVDVFDHGWLPPSFEEYKGQLTADEAV
                     ADAHAGEVAGLMRLYGSYDDVDEAVQYACMSRPIDLDSCKPVKMTRAERGKTLSLLSW
                     SASRQSDGSLLLEPNSRSASERLEAHSHMDAVGLGPMAYSDLLLMAWPDWKQLQAVGS
                     EATVVTATDSRVSVPSCSKKKDGKAWPRVHSRSASEYTHWVMETGKSTSPFVVVDVDR
                     DDSVAKYCEQVRAGLLPECSFMIANHLNGHAQFYWVVPAASKANAGAVALRDGVVSSI
                     RALLGGDKMFVGYRCQNPYSVRLMARKHDVYVPGGDRGFRLWSMRALSAFMQTAGSWR
                     PFAAVGGADGGDEPTTVLDLIRGGRLTASKQGDGSNRALDPSGVSSIPVGERQNTLFR
                     MATWLQWHEGSLERLDSLNESLCETPLGDGEVRRIRKNVTAYYEKHHKDVASGDGSRG
                     KSPVAVELGRRGGSAGTGLQCASRNAVLSSRREAMIRQGAERSREAWRRVVVGGESRS
                     SVARSMSVTRQAVSGMLSRLQSRAQDHVVRKAARVLGWPVADVEAVAGADWAVVAVVR
                     TVAVSVASGEATGDAEKAKKALRDAAVGVAWLLARCSRRVDADKLARRLTAASKWGIG
                     AAGVAGSDGAGSAVHASRAASSPAERRLRLVARMVDYSRLRAEVDSTRQATASSASRL
                     REAEGLLSTMVDDDEIPSISRGSLESTASLLSRVARLAVVDDAGLPSRCSGGEDAVVS
                     AAVGQVPSVLVDSWVTSSRETPSQSSPVAASAGATTGEPLTASGGSGSGDRGPSRVGM
                     SVSSETLGHEASSGIDLYLVKLLFPDYDPSRVAVEADEF*"
ORIGIN      
        1 AATGACCGCA TCGTGGACGG GTACGAGGAC CTGCGGGCAG CATGACCCGT TGACGCTGCC
       61 CATGCGCTGG CAGAACGCTA AGCGTCGGCG ATCACAGCCA GTGACTGCTA TTGTCTCCGG
      121 CCTCCAGTCG ACACGTATAG TCGAATGCAG GGCAAATGAT CCGGCGTATG GGCAGCGTGA
      181 CTGCTGCCGT CTTATAGACC ATGGTGGCGA GACAGACACT GGGCAGGGGA AGAAGCATAG
      241 AACGCACGCA GCAGGCTACG AGCATCATGA CGAGACGATC GGGACTACGG TCCCGACCCT
      301 TTTCACGAGG ACAGTAGTAG AAGACTTGCT CGGGCAGGCG CGCTTGCGTG AATCGCCTCA
      361 TCGACGCCGG CTGCCTGTTC ATCGACCCCG TGACGATGAC GCTGCTCGAA TGCCCACAGA
      421 TCGAGACGAG GGCTAAGACT GGCTTAGCAC GCACGCTCAT GGACTACCAG TGCACTACGG
      481 GCTTACGACC AGCAGACCTC GTGGACCGTA GCCCCGATAG CCAGCCAGAC AGTGGAGACT
      541 ATGGTCGCGT CGCGTACGCG TGGACTACGG ACGGCCACGT CATCTACGCG AGGGCAGCGT
      601 TCGTTGACGT GCCCAGCGTC ACCAGAGGAC AGGCTGTAGA CAGGTTCATC GACGAGTCCA
      661 TCAGCCAGGC TACGGCTGGC TATGGGGAGT CAGACTACCC GCATGGAGAA CCAGCCTCAT
      721 GCCATTTCGA AGCATTGCCA GCCGACCAGA TCAGAGGAAC GCTCCGGACT CGCGTGGTAG
      781 ACGCTGATGC TCCGACTTGC TCTGAATGCC CACTCACTCC CGGGCTTGAA AGCAGATGAC
      841 GGCAAGCTAC TCAGAGCGCT GGCAGAGAAA CAACTGCGTG GCGCTGACCA GTTCCCCGTA
      901 GCGTCCATCA CGGTAGGTGA ACTCAGACAA GACTATGAGA ACCCGGGCGA TGACCCCGTG
      961 CACCAGCAGA CGCAGCGGGA AATCGCAGGA CTCATACGGG AACGACGTCG ACGCAGGAAA
     1021 ACAGTGGAAG CATGGGCGCA AGCACAGGAC GCCAGAGGGC AGGAACGGGA ATCGGGCTGG
     1081 GACTTTGAGA CTGACGTCAA CGACCATGAA GACAATGACT CAGCAGACAC TGGCGGTAGT
     1141 CCTACCAGCG AAGCCGATGC TGACATCGAA GGGCTCGTCT ATGGTTCAGC AGCAGCCAGA
     1201 GCCAAGGTCA GGCGAGAGCC TGAGAGACGG TAGTGCACCA TGCTCACGAG ACCATGGCTC
     1261 GCGTTCCCAG CATGAACGGC AGACGCTATA AGGACCACCT CGACGAACCA GCGCATCTAC
     1321 TATTCTCCAG TGCGGAGCAC AGTCGACCGC AACCAGTAGA CGACAGCCAG ACAGGGTGGC
     1381 CCGCATGGCG AAGCGCATGG CCCTGAGACC AGGGCAAGAT GACCAGACTA CGTGGCGCCA
     1441 GCACGGGGGA GGACAAGTGC ATGAACAGCA TGAGCTGCGA GGAAGCAGCG TGGAAGCAGG
     1501 GGACAGACAC TACCCGCCCA GCGTGAGAAC GCTACGAGAA GAGATGGGCT ACGGACAATG
     1561 GTCTCCTCGT CGATAGCCCA ACCATCGACT CACTCAGACT CGACAAGACG AACGGACCGG
     1621 CTAAACTCAT CAACGAGGCG CTCTGGGCTT GAGAATGTCC AGCGATGACG ACGACGCAGG
     1681 CTCGCTGAAC ATGGATCACG CTGATTCTTG CGCAGCATAC ACGTGGACTA TAGATGATGA
     1741 TGGAGACTTG CGCGCACGCG CAGCATACAG GCGCCCTCGG CCTGGAGGCC TACGAGTAGA
     1801 ACCAGCAGCG AACCGAGTCA GCCTATTGAC GCTACCCTGC ATGGGCGCGC CGGATGAACG
     1861 CTCAACGCCG TCCCATCGAG CCCCGCGACT GGGGCACTAT GCCTACCACG GGGAACGAGA
     1921 CTACGGTGCC AGCCCCACTC ATCGAAGACT CATAGATCAC AGACGAGTAC ACGCAGCGGG
     1981 CGTTCGGAGA CCACGATCAC CTCACCGCGC TCTCAGCACG CATAGGCCAC GTGAGCAAGG
     2041 CTGAGGACTA CGAGAAGTGG AGGGGATGCA GTACGGAAGA CGACATGTTC TACGGCCGTT
     2101 TAGACCATCT CGTCTACAAG CCTGAGTCTA CCCCAGAATG GGGGGAAGTC CAAAGAAGAC
     2161 GCTACTGCCG CTGGCGTAGA CGCGAGCCAA TGGCGTTGGG TGAGCCACTA CACGTGGGAG
     2221 CTACGCAGGG GACGATGACC AGCCCCCGCG GCAGTGCTGA CCACAGAGAC CACCATAGAA
     2281 GCTACGCGTT CGATTCTGAT GAGCGCATGG ACACATGAAC CCCGCTCACA GGCTGCAGCT
     2341 GTCAGCGCAC TGGCTACCCC CATGGATCTA CGAGGATACG CGAGGCCCAT AAAACACAAG
     2401 GGAGACAGAG AGCACGAGAA GACTCGCGGG CCGGCGCTTC GACGCCGCCA GGCCGACTCC
     2461 AGCACCAGTA GACGCAGCCA GACTACTGTC ATCCACAAGG CAGCGCTTGA TCTGCCGCAT
     2521 ACTGCTTGAG CATCATGCGT GCTTAGCCCC GCGTCATGCT GACCCGGCGA TCACGGATGA
     2581 CAGCAGTAGC CCAACTGCGC ACCTGGGTGG GATTACTGAC TGCGCATCAC ACGACGCACG
     2641 GAGAACACCA TTGTAGACTG CAAGCAAAAA GAAAACAACT ACTCATGACG CCACCACTGC
     2701 TGACGAGGAA GCAACAGAGC CTGCGACCAT TGTCTCATGA AGACCACATT CCACGCTACT
     2761 GGCCACCGAG AGCGAAAAAA CAAAAAAGAA AGACCAGGGC AATACGGAAG TCTGCACGCC
     2821 TCCCCTGAGA CTCATTCATT CACCACAGTT CCCCTATCGT CGACTAACCC GATCGCTCAC
     2881 TTCTCCTCAT CACTCATCCC AGTCGCGTTC TGCTCACCGC TGACAGTCTG GCTGCTCGTC
     2941 CCCACTCGCT CGATCCCCGC CTCTGTTTTT CTTGTCGTTC ACCGTCACTC ATTCTGATCA
     3001 CTCGTTCTCA TTCGTCTAGC GCGCCCGGTC GTGCTCGTTT CTGCCTCCTC GTCACAGCTC
     3061 GATTCTCAGT GCTCTCACCG TTCGTGGCTC AGCTTGCGAT TCGTATCCGT CATCGCGCAG
     3121 CACAGTGCCC TACCGAGCAT CGTCACAGTC TCTGCTTCGC ATCGCTCGTT CAAGTTCGCG
     3181 CAACGCCCGA GCAGTCTCCC GATCGCGCTC GCTGGCAGGT CGCGTGGCCG CAGGACACGT
     3241 CGCCTCGCCG TCGACGGTGA TCGCTGGCCA CGCAGTGGCC AGTCACCAGT ACGCACTCAG
     3301 TGCCGTGCAT AGTAGTAGCG CAGTCCACCC AGTGCGATGC ATAGCATGCG CATTGAGCGC
     3361 ATCTAGCACT ACATCGATCC GCGCCAGCAG CATTCCGGTG GCTCCCCCCT CGACCGCGCA
     3421 GCCCATCAGA CCAGCCACAG GCTGCCCTGA TGCCCTCAGC ATAGCAGTCA CATGCGTGAC
     3481 TGCAATGCGG ACACCTGCCC TCATGCTCGC GATCATTGTT CTCGCTCGAT TGCTCACAAC
     3541 GCATGCCCTC ACCACCGCGC ACAGCGCACC GCGTCCACAG ATCCCGTCAG GCTCAGAGCG
     3601 CTGCCCATGG GCAGCGCTCA TCACCAGCCA GCGTTCCCTG CCATCAGGCA GGCGATGCTG
     3661 CCAGTCATGC TCACATGAGA CTCCAGCTCC GGTGATCGCG GTCGCCCTCA CGCTCCGCTT
     3721 CCGTCTACTG CCATCAAGAC TGCTTGCAGT CCGCATTGAC GGCACTGTCT GCAGTGCTGC
     3781 CAGTAGTCCA CGGAGACTGC TCGCAGTCTC TGCTAACAGT GCACTGTCAG CAACACGGTC
     3841 GCTCACAGCC AACGTGATTC TGCATGTTCT GGCCACCCAC GACACCACTC GCCTCACTGT
     3901 CCCGCGTGCA GCAGGATAGG ACGTGAAGCA GTGGGAGCCA GCGACACTGG CTCCTGCTGC
     3961 TGATAGCATG CGGGAGACTG GCTTAGTCGC CGGGTTGACG CGTAGCGTCA GCATGGTGGC
     4021 TGTCTGCAGT CATTGTAGAC TGCCAGGTTC CGCGTGCTCG GCCTACCGGG TCTGCTCTCG
     4081 ATCGCGGTTC TCTGTAGTTA GCGGAGTTGA CGCGGCGTAG GCGAGTGGTG TCGTGGGTGG
     4141 CAGATTTCAG AGAGCGCGCT GAGGGCGTGA GTGCGCCTAT GCGCTATTAG CCGCATGAGA
     4201 CTGGCGCCGC TTGTAGACAG TCTCGTGGAC ATAGTCTGCC GGCTTTATAT CTACTCGTCA
     4261 GTTCTGAGTA TGAGCGTGTC TATAGGCTGG AGGCATTAGA TGGCAAGCGT TTTCAAGATC
     4321 CCAGGCGCTA AGGGTGACGT TGATGGAGAG CTTGAGCTGA AGCCTCCTGT TGCTGGTGGC
     4381 GCTGCTGGCA GTGACGGCAA GGAGACTGAT TCTGGTCAGT CTCATGAGTC TGCTAATGCT
     4441 GGTTCTACTC TCGATGGCGC TCTGCCGCGC TTCCATGTCC CCGGTCTCAA TGAGCCATCT
     4501 AACGTGGGAG ACTCTGTCGG CGCATCTGCA AACGACCCGG CTGGCAGTCG GGCGAGGACA
     4561 GTTGATCCTG CGCGTAGTCT CGCGGGTCAG CGTGCGGGAC GCGGGGGAGC GTCTCATAGT
     4621 GGAGGCTATC AGCCCAGTTC TGTTGACAAG GGTAGCCTGG GTTCTGTCGA CGGACCTGCT
     4681 GCCAGTGGTG GCGTCGCGGG TGGTGGTAGG CCGCCGTTCA GCCCGTTCAG TAGTCATGCT
     4741 CGTAGTGCAT TCAGTGCTCC TGCTGGGAGC AGGCCTATTG ATGATGCCCG TGCCGGTAGT
     4801 CGGGTGGACG GTAGTTCTCC GTCTACTCTC GTTGCGTCTG GCTCTAGTCC ATTCAAGAAG
     4861 CCGAGGACTA CTGGGGCGTC CAGCGCTCCA TCCCCGTCTA CCAGTGCTGA CGATGGCAGA
     4921 CATGTGAGCA GTGCTGACGG CGATGCTGGC TCGGGCGGTG CTGCCAGTAG TGATGGCAGG
     4981 GCCGGTGCGG GGGCTCGTAG CCTGTTCACT GCGCCCGTGG GGGACGACGC TCACGTCTCC
     5041 AGTGGGGTGA GTCTCGAAAG TGATGACGGT GAGGCGCAGT CTGGGGACTC TCGTGTCGCT
     5101 GACGGTGATG GTAGTGAGAC TCATGCTGAC GATGATGCTG GCAGGCTACG CGGTGAGGGT
     5161 GACCGTGGTG GTGACGCTCG TGGTGTCTCG TCTGAGCCTG TGAGTCTCCC CGTGAAGCCT
     5221 CGCCGTAGTC ATGCTGGCAG TCTTGGTCGC GCTGGCGGTC CTCGCGCTGC GTCTCGTGTA
     5281 GGTGACGCTC ATGCAGACAG TGGGGAGTCT CGTGGTGGCG GGCCGTCTGC CGTCGCGGGA
     5341 GCCGGTGGTT CTGCCTCTGA TGGTGAGTCG GGCTCTGACG GTTGGTCTCC AGACTCGTTC
     5401 CTTGACGTTG GCGTGGGTTT CGATCCCGGG TGGTCTGACA CTGTTGGCGC TGGAGAGGAC
     5461 GCTCCTGCTT TCACTGGTGG CAGTTTCCTT GACCTCGGTG ACGAGGATGA TGACACGCTG
     5521 GTCGATGACG TTGACGATGG TCGCGGGGAC GCCCCAGCTG TTGGCCGTTA TGCTCCGTCT
     5581 CGTGATGGTG AGTCTGCTGG CTTCGTGGGT GATGACGGTG CCGTGGTGCA TGGAGACTTA
     5641 GAGCAGCCTC AGACTTGGCG TGCTACTACG TCTCATGATC CCGGTGACGA CGGCAGGCAG
     5701 TCGATCGCGT GGAACAAGGA CGGCAAGGCT GCTGCGGTGA AGCCGGCCGA GGAGAGGCTG
     5761 ACTGTACTCA AACGCTATCA TCGCGCGGGC AAGGAGGAGA TGGGCGCCCG ACGCGAGATA
     5821 GCAGAGCAGG TGGCAGCTCA AGGCGGTCTG CCAGATGAGG GCGGGGCTCT CGTTGACCCG
     5881 AAGACTGGGA AGCCTGTCGC CGGCAGTAGC GCTGCGCATG GCGGCAGTGG AGACAGTGAG
     5941 ATCGATGAGA GGGCGCTGCG GTTCGGCGTG AAAGTGGGCA CTGGCAAGGC TAAGTTGGAG
     6001 AAGCAGCTGA GGAACAAGCA TGACGTGGAC GTGGCGATCG CGAGGCGAGT GCAGGTGCTT
     6061 GAGTGGAAGA AAGGCTTCCA TGTCACGTTC GGAGCTAAGG AAGTCAGGGG CTTAGACTAC
     6121 CTGACCCGGT GGTCTTACGC TACTACTGCT CAGATCGCGA GGGTGATCGG TTGGCGAGAC
     6181 AAGAAGGAGC GTCGTCTCGT GCGTCTCCTC GAGAAATGGG AGGAGATGGG CTGGGTCCGC
     6241 CAGGACGTGG TGTTCAGTGG ACCCAGGCTA TGGTATCCGC GTCGAGATGG GGCGGAGTTG
     6301 TCTGAGCATG CTTGGCTTGG CGGCGTGAGT CCAGCCCGTG TGAACCCGAT GAGCCAGTCT
     6361 CATTCCCTTG GTCTGTCGTC GATAGCGTCC TGGCTGCTGT GCGGTTGGGA CGACGCGCCT
     6421 GACATCCTCC AGCTGGGGGA GGCTGAGTGG AAGCAGCTGC AGGCTGACGT GAAGACGGGA
     6481 GAAGCGCTCA TCATCTCAGA GAAGGAGTAT CGCGCGCCTT GGACTAAGAT CCGTCAGACT
     6541 CACAAGGGGT TGTTGCCGGC TGAGTACAGG CACGCTTTCA TAGGCGACAT CGGTCATGGT
     6601 GGCGAGGGAC GCTACCAGCA GTGGGCGCGA GACTACAAGC TTGGCTTAGC GAAGCTCGAG
     6661 GACGCTCCTG ACTGGGTGGC TTGTGACCCG TCGCTGCAGG GAGACGACAT GTGGATCTGG
     6721 ACGTTGTGGT CTAACTCTGT GTGGAATCCG AAGATGGCTA TCGACGCTGC CCGACTAGAT
     6781 GGCGTGGCGG TTGATGGCTT GAGCCGGGAG CAGCAGCTGC AGGTGATCCG TGACTATAGG
     6841 ATGGATGGCT ACGTCCCAGT GGAAGACCGT TTAGACATAG CTACGAACAA GCCTGTGGTC
     6901 AACCGGGAGC TCGGTGACTC GTTCGCGCTG CTTGACCATC TCCCTGATCT CGTCATCGCA
     6961 CGCAAGCGTG ACCCGCAGAC TGGCGCGTCT CGCAGTGTAG CCGTGGAGCT CGAGCTGACT
     7021 GCTAAAGCCC CGGGAGACTA TGCCCGCAGT ATGGCTGGCT TTGGTAGCAC GCTCGGTCAG
     7081 ACACTGTATG ACCAGGTGAT CTGGGTGGTG CCGTCGAACG CTGTAGCGAG GGCTATCGAG
     7141 CTGGGTGCTG GGAGCGTGGG GCTAGAGCGA GACGTGGATT ATAGGATAGT CCCGTTCGCG
     7201 AGCGCTGAGA AGAGGAACTC GTTCTGGTCT GGAGCTGACA TCGTGCCGGC AGTCTTCGAC
     7261 AAGTACCATC GCGTGCAGCC TCTGATCGAC CCGGCTGAGT TCTTGCTCTC GTGAGACTCG
     7321 GGGCCAGCGT AGCCCGTTAG GCTGCACGCG ACGCGGGGCT ACGCTGGCCA TTATGCGGTT
     7381 GCGCATGATA GTAGTGGATC AGTGATCATT CGCTATCCAC CAGCGTCGAT GGTAGCATGG
     7441 ACTCACGCAT TCAGTATCGT TCAAGAAGAC GCCGGTCTCT GCTATAGTGC TGCGTCTGGC
     7501 CGCGGACTTC GTGCTCCTCT TCGCTGTCAT AGCCCCCCAT GTTCTTGCCG GTGAGCGCCA
     7561 CATGGCTGCC AGGCGCGTCT TCGCGATCAG CGATCGGTGG TCCCTCATGG GAGTTGATCG
     7621 GCGTTAGCGC AATGCAGACA CTGTCGTCGT CGGCTCGTCG GTCCCATGGA TCATCATGCG
     7681 CATCATGGAG AACTTTAGTC TGCTCGATGA TGATGGAAGG CTTGATGGTG ATCTGACGGG
     7741 GAGCGCGGCG GTCCCTCTCA TAGCCAGTTT TGTACTGACG CCGATAGCCC TGGGCGTGAT
     7801 TGGCGTGCTG ACCGCGTTAG GCCCGTTCAT CGACGTCAGT GGCTGCCTAA GCCTTCGTTG
     7861 TTGAGCGTGC TCGACGTCTT CTTGCACGCT ATCGTGGATC TGCTCATGGA GAAGACCGTA
     7921 GTCTGGATAG CGCAGGCGGC GGGCGATGAC GCCGCCTGCC CCGCGTATGA AGCTGACATT
     7981 CTGGCTATGA TCAAATCTCC AGAAGACGTG ACTGGGGAAG ACGGCGAGTA TCGTCTGACT
     8041 GTCGACGACG ACGCTTTCGT CGAGACTTGG AACTGGTGGA TCTGCATGCT GGTCCGAGGC
     8101 AGGAAGAGAG CAGCCCCTGG AGAAGACTGG CGAAGCGTAG TCAACGGCAC TGCCGGCAAG
     8161 CTGACTGCCG TCATCGTAGC CGGTGGAGGC AGGCTAGTTG ACGATGAGAA AGTCAGCGAG
     8221 GCCGTCAGTA GAGAGGTGGC GGATGGCGTG CTCCGCGCTT CGAGAGGAGA TGGCTTGACC
     8281 AAGAAGGCTC TAAGCAGATT CTACGATCAT GCTCTGTTCT TAGGGGCTAA GTGCAAGCCT
     8341 GTAGGTGGTT CGACAGCAGT CGATGGCTCT CCTAAGCCGG GCGTCTGCCC GATGCTCGGT
     8401 GACTGTCTCC TGTAGACGGT CAGTTCTATA GCGTGTCGTG TGGAGAATAG TGTTAGCATT
     8461 AGTCTTGTCG ATGGATGAGC AGGCGATTGA GTCTGGCTGT AGCCTATACT GGCAGCTCGT
     8521 GAACCGTGTT GGACATTGAT TGGAGGAGCA GCGTGAACGG ATTCCGTAAG ACTGGCGTGG
     8581 TCGGTTCTGG TGAGGCTATG CTGCATGACG GCGCCGCCGT CTCCCGTCCC GAGCATGTGG
     8641 TGAGCAGCAA GTGGCGCGCA GTGTGGACTG GCACGTATCC GGCCCTTTGC TTGCGTGGTG
     8701 AGTGGAGGGT CTATAAGAAC GACGTCGAGG TAGCCGCGGG CGGGCTTCCG TTCCAGGGAG
     8761 AGCCTGCTGA CACTGCTGGA GACTACGATT ACTGTGGGTT CGATCCCGAC TGGTCAGAGG
     8821 AATGGGACAC GCATAGCGAT GGTCTTGGGG AGGACGCGTG GGTCGACAAG TACGGTGACG
     8881 CCCTCGCTGC CTGCTTGCCT CTTGATGACC GCAGCGTGGA TCTCCACGAG CTCTACAAGG
     8941 CGTTCCAAGC GAACGATTTC CGACCTGGGT CTTGTGGTGG CTGCATCTGA CAGGAGTAGC
     9001 TGCGGCGCAG GCGGGCTGTT AGGCAGTCAG CGGCTCTCGT TGACTGCCGA TCATAGTCGC
     9061 CTCGTGATGA GGGGGAGAAT CGCCCGTCTT GAATGAAGAC AGCGGTCTGA CTGTTGGTCT
     9121 ACAGGCGCAT GACGTGCGGT CCCCTTGAAT GAGTCGAGGC TGGCGACTAC GCTGAGTATG
     9181 CGATCGTCAG CCTCTTGTTC GTCTGTCGTC CCCGAGACGT TATACTGCTG CTGTCGTGGT
     9241 CGTCATGTCG TGAGGAGACT ATCTGCCGAT CCACAGAAGT GGGGCCGGGG TCAGTCTTCA
     9301 GCGTCTCCAC TGGGGTCATC TAAGAAATCG TAGAAACCGT CCCCTGCGTC TAGCTTGTCT
     9361 AACTCTGCTG AAGCGTCGTC TATCGTCTTG TTCAGGCTTG ACAGGATAGC CCTCGCAGTA
     9421 GTCAAGTAGA CACCGGCTAG CCTCGTGCTC ACGTGGAATT TGAGGTCTGT GAGCGCTAGG
     9481 ACGTCTGGGT CGACCCAGCC AGTAGGCTGC TTCTCGTAGG CTACTGCGCC GGTGTTCTTC
     9541 ACGTAGACTA CCCTGTACAC GTCTCCGCCA GCCATGTACT GCACGCTAGC ACGGTACTTG
     9601 CCATCATCTC CAGCACTGAT GACCAGCGTC ATGTCAGTGT AGTCATCAGC GAGAGTGATG
     9661 AGCTCGTTCA GCTCGTGGTC TGGCATGAAC GAGTCGATGA GCGTGATAGT CCCGAGCTGT
     9721 GGCGTGTACA CGTCTGTCTG CGTGCAAGCT GAATGCAGGC CAGGCTCAGG GTATTCTACT
     9781 ATCCGCATGT AGCTGTCGTC TCTGCCTCGC TGGTATAGTC TGATCTGCAC GCCAGCGCCA
     9841 GACTCTTCGC TCTTCAGAAG CCATCCGTCC CCTGGTTCTA TGACTGCCAT GCTACTCCGT
     9901 TCTCGCGTTT GATCAATGCG TTCAGCGTCA GTGCTCGCAA GCACTCGTCG TCTCATGCAT
     9961 AATACATAGA CTTCCACGTT TCGATGATGA GCGAGCTCTC ACTTATAGAC GCGATGCCAG
    10021 CACGTTGCGT TGCTATAGGG CAAGGCCAGC TCACAGACTG TGCTCACTGC GCAGATTGCG
    10081 TTCAGCGTAG TCTGGGAGTC CCCTTGCGGC TTGCGCGATA GCGTTGATGA TCGCCCATGG
    10141 ATCGTATGCT GACAGACTGA ACGCAGCCAA GCAGCGCGGC TACCACTGCC GTCTTCAATG
    10201 AGTGTCTCTT CTTGCCCTCG TCTGGTCTAT GGATCTCATG AACCAGGTTG ACGGCGGCTA
    10261 TGATAGAACC GATGAGTCCG CCCACTAGTC CCACTAGTAG TGGTCCGATC ATCAGGAACA
    10321 GTACCATCGT GCCTCGTTTC CTTCTTCTCG TCTCCTCATG AGCGCTATGA CGGTCAAAAA
    10381 CGCTAGCGTG CGCGAGTCAG TGCAGACTTA GGCTGTATTC GTCGTCTCTC ATGATCTGAC
    10441 AGTACCATCG TCTCCACGCT ATAGGCGGGA TAGTAGCATA TCACCCTCGT GAGACGAGTC
    10501 GCTTTAGTCG ACGCTGCACG CAGTCAGTAG CCAGTATGCG GCCCGCGTTG GTCTTCGTGG
    10561 CCCGCGCTCA GCGTTACGCT CGCTTGCCTT GGTGCACTTG ATAGTGTCCT TAGCGTAGCT
    10621 CAGTAGGCGA AGGAAAGGTG GAATGCAGAC GTGAATTGGT TGCAGTGCCT GATCGAATTG
    10681 TTTTCGAGGC TTAGCGTGAG CGCAGTCATA GCGTGGGTCG CGTTAGTCCA GGCTATCCGC
    10741 GAGGCTATCC CCGTCGTGAA GACAGTCATG TCTACTATGG TCTTGCCTCC AGTGGAGTCT
    10801 TTGACGGGGC TATTCGCCTG GGTGGGGGTG CTCGCCGTCG TCTACCTCTG GGTGTGGTTG
    10861 AGTGGAGACG CTAGGATGAA GCTCACGGCT ACGCTGTATG GCAGGTGGAG GCAGGCTGCT
    10921 GGCCTGCCTA TGATAGACTT GGACCAGTCT GACCCCGTGT CGTTCTACTC TTCCCTGAAG
    10981 AACGCTGTCC GGGTCCATTG GTCGGGTTGG GCTAAGCCGG CGAGCGTACG GTTGAGGGGC
    11041 ACTGCTGGAG TAGTGACAGT CGGCTTGCAA GTGCGGTTCT TGCGTGACTT GCAAGCACTC
    11101 ACTGGTGGTA AGGAGAAGTA CGTCTGCTCG TTCGATGGCG TGAGCCATGG CTGGCTGGAG
    11161 GCTAAGGCTG TGGGATGGTT CACGGGCAAG ATCGAATCTA AGATGATGAA GCGTCTGACT
    11221 GGCTTAGAGT TGATGGCTAC TGTGAGGCCA GCAGTGTATG ATGAGTCAAC TGTTACGCCA
    11281 GTAGCAGAGT CAGAGTCCCC TGTCGAGTCT ATGACGTGGG AAGGCGTTCC CGGTGGCATG
    11341 CTGTCGCCAG TCGAGAAAGA CATGCTGGCA GCTACTCTGT CTGACGCCCG TGGCGGAGAG
    11401 TGGCTTGTGA GCTCTACAGT CAATGGTGAC GTGACCGCTG CCAGGAAGCA GACGGGCGGC
    11461 AAGCCTGTGA TGGACGTAGA TGGCGACGGT GGCTTCACTA TGAGTGACGC TACGCCAGAC
    11521 TGGGTGCGGG CGCAGCAGGC TCAGATGCGA GCAAGACAAG CTGATGGTAC TGCGGGTCGA
    11581 GCACCGTATT CTCAGCAGTA TGGCGCTGGC TATGCTGGCA GTGGAGACTA TGCTCACAGT
    11641 AGCCGCGGTG ATGGTCCCAG CGAGTCTACG GACCCGGCTG GCAACGACGC CAGGCGGTTC
    11701 TATGGCGGCA AGCCTGCTGG CATGAACTAC GTGAATCAGA GGTGACGCAG CGATGATCAT
    11761 CCATGACACT GCTGCTGTGT GCAGAGTCGC TGATCATAGA TCACAGAGAC GCTTAAGACT
    11821 CAGTGTCTTG CATACATGGT AGTCGTCTCA GCAGTGAGCG CAGTCCGGGT GCCTTTGATC
    11881 GGAAGCCAGT CGCGTCTCGT ACGCGGCTAA GAATCGAATG CCTCGAGATA GCAAGTATGT
    11941 TCTCTCAGTC TCGCGGCAAT CTGCTTGAAG GTGACGCAGG AAAGCCGACC ATGGTATGGC
    12001 ACATCACCTA TGACCACGAT AGGCTTAGAA TCGATAAGAA ACCAGCCTGC GTGCAGTCAG
    12061 ACTAATCCGA CTGCCAGTCA GTTCCCTATC GTCACCAAGA GCCTGAAGCG CCATCGCCGC
    12121 CGAACGATCC ACCTCCAGAG CCAGTGCTAG ATCTACTGGA GCCTGTTCTA CTTGAACTGC
    12181 TATCGAACAA CGACGAAGAA CTGTGGTGCG TGCGCCTGTA TTCTATCATC GCCTGTTCTT
    12241 CGATCTCATG CTGCTCGTCT ATCTCGGCCC AGTGAGCTGG GTCCCTCGAT CGGTCTAACG
    12301 CTTCCCATCT GCTCTTGCTG ATCTGATAGC GATCCCATAG AAGCGACAGC AATCCGACGT
    12361 AGCCTATCAA CGCGGCTAAC ACGAGCGCGC TCAGCAGCAA GTACGCTATG AGTCTCAGAA
    12421 CCGAGTACGC GCACCATCAG CTATCTTGTC GTAGAGTGAT CTGCTCGTAG CCGTCTGCGT
    12481 CGTCTCCTCA TGCGAGACTA CATCACCTAT AGCGTCTACG ATCTCATTGA CTCCAGCATC
    12541 GTAGTCTGCC ATCTTGTAGT CTGGCTTCGC GAGCGCTATG ATGCTGGCAG CGCCCGCGTC
    12601 GGTGATCGTG GACTCTAAGC CGTGCCCTAC CTCCAGGCGG TCTCTCCTGT CTACTGTGGA
    12661 GACGGCGTGT AGTAGTCCAC GTACGTGGTC AGTGAGGTAG ACGAGGCTGA CGTAGCGAGG
    12721 GAATCGGTCG GCCGCCGCAT AACGTCTGTT GACGGCATGT CTATGACGCT TGATGACGGC
    12781 ACTGTGCTAG AGCTATCAGA CACGTCCGAC GTGGAAGACA AAGCCTGTGC ATGGTTCGAG
    12841 CCCCGCGCCC TCGAGCTATT GGACACTGGC GACAACGTGA TCACAAGCGT CGACTTCAAG
    12901 TGGCCTGATG GCAGTGAATG GAGACAGCTC GAGAACCCGG GAGAGGCAGA CGAACATGGA
    12961 CACGCCCCGA TCGTTGATGG TGAAGACAGG GGACCGTGTG CTTTCGACGT GACTATCCTG
    13021 GTTGTTTTAT GGAGACGAAT GTCTGCGCAT CGGGAAGTCA AAGGACATCC CGACTAGATG
    13081 GGCACAACAC ATCAATAAGT CGGTGAGCGG CGAGCATCAC TGCGCTGGAC TTCAGAAGTG
    13141 GTTCGATGAT GGACGTCCCA TTCATGCGAG GACATAAGAC GGGGTATCTT AGAGACCACC
    13201 AGCTACACTG CGCGTCTGAA TCTGCTCGAG TCTGCAATGC AGAGACTAGT TTCTGGTCTA
    13261 TCAACCAGTA CGATCCCCGT CACAGACAGT ACTGCCCGTA TCCAATCGGC TTCGACCATA
    13321 TGGCCTCATC GTAGCTGACC GCATCACAGA TCGTATCCCC ATCAAGCAGC GAACTGTTGC
    13381 ACCGGAGTGT TATGAGTCTG AGGTCACAGC TATACGCCCT CCCTGCGAGG CTGCTCTAGC
    13441 CATGATAAAC TAATCCCGGC TGCATGGTTC GCCGGTCTAT GGGCGACTTA CTGCAGTCTC
    13501 AGGGCATGGG GGACTGGTCT TTGCATAGTC TTAGTCTGCT TCAGTCCTCT ACTCGCATAT
    13561 CTCATCGTGT GATGGCAGAC GGTTAGCGCT CATTGGTTCG ATGTCAAGTC TCGCGGTCAA
    13621 CCGAGAATGG CGGCATAGCT AAACAACGCT GGGCAGCAGA CGCCATGCGA CGTGTCCATG
    13681 CCATAGTCAG CCGGCCATCA ATGGAGGGGA TCTAGATGAC GATAGATGGA CAGGCGAGCC
    13741 TGCAGTCAAA GACAGTCGAT GAGTCGATCA ATGACAGCAG CGATGAGAAG CTGTCTGAGC
    13801 CGGATGTAGA CTCACCAGAC GAGAAGAATA CCGAGGGAGA CTCGGACTGG GTTCTACCGA
    13861 ATGGCAAGCC ATATGTCAAG GAATGCAGAT ATGACTCTAA TGGACGTGAC ATGCAGTGGC
    13921 CTCACTGGAC TCACGGCATG AAGCGCTTCG CTACCGAAGG CGGGATATGG TTGTTCTCGA
    13981 CTATCGTGTG GGCGTTCATG CTGGTGTATG GCGTGCAGGC TTCGTTCGGC TATGACTCGC
    14041 ATAGATGCGA GAACCTGGGG CCTCTAGCCG CCTGCAGCCC ATTGCTCACA TTCCATGCGG
    14101 GTCAAGCAGT GATAGCGCTC ACTGCTATCA TCGTCATGGA GCTACTCGTA GCTGCTGGGT
    14161 GCGCTGGCTC CAGGCTATGG AACCCAGCGC ACGAAGACAA GTGGTTCACG ACAGCAGCAT
    14221 GGTGGGACGT GTCGTGGTCT CTGGCGTTAG CAGCAAGCGC TGCAGCCATG CTGGTGATCA
    14281 TAGTAGTGGT AGCCTGAAGC GCCTGAGCCT CACGCCGCAT CACGCCACAT CTGGAGGAGT
    14341 CTGTCGTCAT CGCAGCCGTC GTGACGGCCG GACCGCGTCG CTGTAGCCGT TTCTGTTCGC
    14401 CATCGTATCT TATGATGATT TATGATCAAC CACATGGAAA CGGAAACCGA TTTGAACGTT
    14461 ACTGTTTCTG ATGCTTCTGC GGTCACTGCA GAGACCGCTG CAGGCGATGA GACCACTAGC
    14521 GCTGTGGCCG ATGCAGATAG AGGGCATACG ATCAGTGTCG ATAGCGTCGA GTACCGTATG
    14581 AGGGCAGATG TCATCAGACA GACTATCTAT AGTGGGGTAA ATGGCTCTGA AGCAGTGAGA
    14641 CAGTCGAAGA ATGGTGGCGA ACTGCTCAGC CCCCCTGCGG CATGAAATCA TATTCAAAGC
    14701 TGAGTATTCT AAAACGGAGA ACGATGAGCC ATCTATCATA GTCTACTTGA TGATTCTAGT
    14761 GCCGAACTAT GATAGCGATG GCGAGGCAGT CAAGGTTTCA CAGTCGGAGT TCAAGAAAGG
    14821 CCTAACGTCG TCGGCCAGGG AACCAGACTG TTGAGACGAC TGAACTATGG ATGGAGTAGT
    14881 CATCGCTCAC TCGAACGCGG GTCGCATCTG TCTCGCATAG CTCATGCAAC TACTCCAGAA
    14941 TCGAGGTTTT CTGCCGGACC GGGAACAACT TTCATTAGAC AACTGTCTAA GCATAGTTCT
    15001 TCTGACGCGG AATGGCAGGC TTTAGTGGAT GAGGCTAGCA ATACCATACT GGACTTGCTG
    15061 CCAATGCGCG CAGATTTGTC TGAACTTGAA CTGGGGCCAT TAGAGCCACA GTTAGCCGAT
    15121 CTGCCGACTT TCCCTGAAGA CGGCGAGGCA ATGGACGCAG ACCACGATGC CGACGAAGGG
    15181 GAACTTGAGG ACGTGGGGAC ATCGGAGACG GATGCTACTG AGTCTGCAGA CGACGTCAGA
    15241 AGCGTGGCAT TAGACGTCGA ATCCATCAGC AGTCTCATAC CAAGTGGTCT GACCGATCTC
    15301 GTAGAGCGGG CAAAGGAGAT CGTTCCCGTA GGCAGTATAG AGCACAGGGA CGCTTTAGCC
    15361 CACGAGCTTG AGGAAATGGC AGCCTCCTTG AGGATTATCA GCGAGAAGGA GGCTGAGGAG
    15421 GCCAGACTCA TAGAAGACCT ACGAGAGGCT AACGCGAAGC TACGTAGGAT AGCAGCCATC
    15481 TCTAAGACTG CCAGCCGCCG TGTCCATTGA TCTCGTCCCG TATGAGTGGC TGTTGATGCT
    15541 CGCTAAGTCT ATCTCCAGGT CTGGTTGGTT CAGACATCAG CGTCGATGGC AGCATATGGC
    15601 CTTGTAAGAG ACGGACAGAC ATGACGGGAC AAACGTGGCT GGCAGCTTCG CATGTTCATT
    15661 AGCTACGCGG CAGCCATCCA TTGTCTTCGA CACTCCGTGA ATGTGGAGTT CCGCGATCTG
    15721 TGCATACTAA ATGTTATGAT AGACATGTTG ATGGCACGAT AGAAAGGCAT TAGGCATGGC
    15781 TGCTTCCCGC AAGACTAAGG CTAAGACTGC TAACCTGCTC GCTCTTGCTG CTGAGGCTGA
    15841 GGGCAAGCCG GCGTCTAGCA CGACTACTAC CCTCGTTGAT TGGATCACCC GTCAGCTTGA
    15901 CTCTAACCGA GTGAGGTATT CTATCCACTG GAATGGCCGC GATGATGGTG AGGCTAAGAT
    15961 CACCGTGAAG AAGGGCAGGA ACACTGTCGA GTGGACTCGC GACGCTGCGG GTTTAGACGT
    16021 GACTTGGTTG AATGGTGATG TGCTCATGCC GTTCGCAGCT GGAGAGGGAC AATGGAAAGT
    16081 CCTCTGTGCT ATGGGATTCA CGAGCCTCGC CCTCAGCCTC AAATGACGGG GAGCGGGCCG
    16141 CAGTTTTCGC CGTGGCCCGC TCCCTGTCTA TGCCCGTCTT CAGTGATCAG CCTGCAGTTA
    16201 GCAGACGTTT TTTCTTTAGG CTAAAGCCCT AGTTCTCTCC GGGCTTCTTG AGGGAGATTC
    16261 TTCCCCATCT TCTTTACTAT AGATTCAGTA GCACCCATCG TAGCCTCTGG TTCTAGCTTG
    16321 TTGAACTGCT TTTCGTCGTT CAGGTCTAGC CCATCAGCCT GGGCTTTGAG TAGCATGCCT
    16381 ACTCGCCACA TAGCCCGGCC ATCAGCAGAC AAGTTGTAAT GGTAGTTACC GACGCCGGCT
    16441 CCAGGTCCGC TGATCTCCGT CTTCCTCATA GCAGCGTCAG CGTCAGCGTC AGCAGTCGCC
    16501 ATGGCTTCTC CCTGAGCAGT GCCATCATCT CGTATCCCTT TAGAATACCT CTCGTAGGCG
    16561 AGCGCCTGGT GCAGCATCGA AGTCGGATCA CCGTAGACGC CGATCTCGCC GTCTCCACCG
    16621 TAGTCGTAGC CCGCTTGGAG TATAGCCAGG CCCCTGACAG CCCTCTTACT GATTCCAGTC
    16681 TTGTCTACAG GACTTACGCT GCGCCAGATC CTAGACTGCT CGTCGTCTAC CTGACTCATG
    16741 GTCGGTGGTC GCCAGCCGTC TTCTATCAGG GCGGTCATCT GAGCGTTGAG CACTATTCTG
    16801 GCGTAGCTCC TAGTGGTAGT TCCCCAGCCA TCGCGGAACA TAGTCGATGG TCTGAACGTT
    16861 CCCTCAGGGA AGTTGTCGAA CCTGTGCTGG GCAGTAGAAT AGTGCTTTCC ATAGGCGTAG
    16921 TCTCCAGTCC CGCCCATTTT GCCTCTCTTG ACGCCAGCCG CGTCTTCCAC CATGTCGTGA
    16981 GACGCTGACA GCATGTCTTG AGCAGTGTTG TGGACAGCCA GATCGTCAAT GATCTCGTTA
    17041 GTCCTTTCTA GAATCTTAGC CGCGTTCTCC TGGCGCCTTA TAGTCTTATA GTCGTATTTG
    17101 CTGACGTCGC TTGCTCTAAC GGCAGTCGCA GTAGTGGTCT TAATGGCGGT AGTCTTCGTG
    17161 CTGGCAGCAA TAGGCTTAGC AGGCCTAGCA TTCGTCTTCG TTAGCTTAGC GCTGGCTTTG
    17221 CCAGCAGCAG TGGAGGCGGC CATGCCTTCA GCAGCCTTCG TCGCTTCAGC CAGGCTAGAA
    17281 TAATGCTTCT CGTGCCCGGC TATCGTCTTC AATGGGCATG AGTCTGCAGA TGCTGCGGTG
    17341 CAAGCGTGAG GCTTGCCGTC TCTGCCGATA TGCCATTTCT GTTCTCCAGT CATGAGCCCT
    17401 CCCAATGTCT TGTCTTGTCT TAGGCTGACA TGTATCTAAC TTGGTGACTT GGAGCCCTGC
    17461 CTGCAGTTGC GCGGTCCGCT ACTTACAGTC GAATGACCGT GGAGCCGGTG GAAGAATCAC
    17521 CTCTGGTCTC AGTCTGAGTC CATCTACGCA GTCAGCCCAC TCGACGACGC GGACGCCTTC
    17581 CATGCCGGCA GCGTCATGCA GCATCGTACG CAGCACGCGG CTCTGCGCGT CGAAGCCTGC
    17641 AGCGTCCATG TCAGCAGCTA TAGTGACGAT CCCCTTATCA GCGTAATCGA GGGCAGTCAT
    17701 CCCCCAACCA TACGCGACAG CATGCACGCA GGCTTGCGTG ACTGGTGAGA ACTTGTCGTA
    17761 CTCCACAGTC TTGCGCGGGT TCGACCACTC GTTCTTCTTC ACGTCTTCGA CTGTAGACCA
    17821 CTTCCTGGGA ATGAACCGTC GGCACAAACA TAGCAGGTCG ATCTTACCGT TAGTCATCAC
    17881 GCCTACTGGC ACGCTGTGGA TGAGTAGACC AGCAGACTGA CCATCTGAGA TAGCCACAGT
    17941 CCAAGTCACT GGCTCCACGC TGCCAGCATC GCCAGCATCG CGCTTGGAGA ATGCTGAACC
    18001 ATCTGTCATT CATACCTCGC TCGGCTTAGA TGAGTTGATT TCCACTGCCT ATGATCTTAT
    18061 CACGCTGGGT CCCATCGGCG CACAAGTAGA ATCACGACAA GCGCGATGCA GACAGTATGG
    18121 GCGATCAGAT CAAAGCCGCT GCGACGCGAG GAGACGCCTC GCATGCACTA TGATCCGCTT
    18181 CTACCGGCCG CGAGACGCGG GCGTCTCACA TGAAGTCTTG ACTTTCTCGT GGTTCTCCGC
    18241 GAGGGCTTCT AATCTGGCGC GCTCAGAGGC CAGTGCTAGA GAGCCATCAT CTAATGGCGT
    18301 GAGCTCGCTG GAAGCAGCGT TCATAGCCTC CTCTGCAGTA GCCTCAGACT CGGAGATAGC
    18361 AGCCTTACTC GATTGGGCTG CCTCTGCTCG CAGCAATGAC TCCAGGCTGT CTACCAGTTC
    18421 GTTCCCGTAG ACGACGGTCT CATCACTCAC GATTGCGTCT GGTTCAGCAG ACAGGGCTTC
    18481 GATGAACTTG TAGATCCTCA AGAGAGCAGT CCAGTCTGCG CCAGTGAGCT CATAGTCTGG
    18541 AGTCAAGTAT GCTTTCAGTG TTCTTGAGAG CTTGCGGCTC CAGTCTAGTC CTTCGAGGAT
    18601 CGGCCTGCAT GTAGGCAGTA TGCTGGCGAC GAGACAGTAA GATGACTATG GTGACCGCAC
    18661 GACGCAGCGT GCTTCGATCA GGAGACAGGA GATAAGGCAT GGTCGTAGAC TACAGTGAAC
    18721 TGCTAGTAGA AGGCCAGCGT GGTGGGGACG CTTGCGGAGT GCGTTTGAGC ACTGGAGACC
    18781 CGGTCTCCTA TCGTATCGCT GGCAGCCTAT GGAACCATCT GGCTGACGTG CTGCATGGTG
    18841 AATACGATGC AGACGGTCCG TTCCACGTCA CGTCTTGCGA AGACGGTGGC CAATCAGCGA
    18901 CGTCTGAGTT CACTGATGAT CACATGAAGG CTATCGCCAC TACTCATGGC ACGTTCACTT
    18961 GGGACCCGAT CGATGGAGAC GTCTTCAGTT GGCTCAGTCC AGGCAGCGAT GATAGAGACG
    19021 AAGACTATGA GCTCACGGTG TCTATAGACG ATGGCGTCAG AGTCATCATA GTCAGTTGGC
    19081 TTCATGGGGA AAGAGCTTCA GAGCAGTTAG TGCTAGATTC TCACATACCC ATCGGAATGA
    19141 GTGACGAGGA GACTGCTAAC GCTATCGACG ACGCAGTCAT TCAGATCTTA GCCGTCGTCC
    19201 GCGCGAGCAC CAGTGCATCA GTTTTTGATC AACGTCGACA GACGGATAGA CCAGCGCAAC
    19261 TGACGTGAGC TGCACTGGTC TATCTTGTGC ACATCTGTTG ACAGATTCTA AGAACGTCTG
    19321 GTAGATAGTC AGTCTTCCCG TACTGTCTAT CGAGTCAGAC TCATTGCGCT GGTCATTTCC
    19381 AGGTGCCGTT CTTCTTAGAC TCCTCTAGCA GTCTATCATG CTCATCTTCG ATGCGCTGAT
    19441 AATAGTCAGC GTCTTCCTTC TGCGCTTCAG TCCACGTCTC TAACGCTGCG TCGCCCAGCA
    19501 TACGGTTCGC CTTATGCGCT ATGTTGCTAT AGTAACTCAC GTGCCGCATC GGCCCGAACT
    19561 TGTAGTTGCT GGTGACAGCG TGCAGTCTCC TGTCAACATA GACAGCGCTG GCTATCCACG
    19621 CTGCGATAGA GGCCAGACCT GCTACCCAGA CGAAGCCTTT CAGACCTTGC AAAATGCTCT
    19681 TCTTGTCCAT CTCTACTACC CTCTTCCACA GTCAGGTGAC TGTAGACAGT CGATATGCTG
    19741 ACAGCCTGAT AAGCTTCGTC GGGAGCGGGG TGTCCGATCA ACTACGCTTT CTTGTCGTCA
    19801 TGCACGATGG ACAATGCGTC GCATACTTGC GTGCTGGCGT CAACGGGATG ACTGCAAGAA
    19861 GCGTCATAGT ACAAGCCGCC AGCCCACCAT ACTGCTATGA CTGCGAGCAC TATGACTATT
    19921 AAGCTCACGA GTTTCCTGAT GATACTGGAA GCAGTATGAG TCAGACGCAA TGCCAGAGCC
    19981 CAGGGGATAG TGACTCCACC TAACGCTGCA GTAGCCAGCC CGACCCGGTT AGAGATGATG
    20041 GAGGCGACGT TGCTTGCAGT GCCGTCAACC GTCGCGCCGG CCTTGTCTAA GATCGCCGGT
    20101 AGGCTGCATG CGATGACGGC GATGACGATC AACGCTATGC CGAACTTGAG TACTCCCCAT
    20161 GGGTTGAAAG CGGGGGCTGC GTCTGACTTG TGCTCTTGTT TCTTCTTTCG CTGTGGCGCA
    20221 GGCTCATAGG GGTCAGGCTG CTTGCGGAAC AAGCCTGACA ATCTGTCCTG GACGCCTCTG
    20281 TTAGCTGGCT GAGTAGTGTT GTCTCTATAG TCAGTTCGCT GTGGCTCGTT AGTCCATTTC
    20341 ATGCTGGCTT GATCCACCAC AGTCACCTTG AGAGGTCTAG ACGGTCTATT AGACTGGCGT
    20401 GGTTGCCCTG CCCCCTGTCG GCTGGAAGTC CTCAGAGCGT CTACGTCTGA CTCCCCGTCA
    20461 GCCCATGAGT CCATGTACGC GAGCGGATTC TCGCGACGCT GGTATGCAGT CTTGCATTCT
    20521 ACTCGTGGCC TGTTCGAGCG GCGCTGGTCA TCTGACTGGT CTTCTCCAGC AACCATGACG
    20581 TCTCCTATCT ACAAGCGACC TCTACAGCTT GGTCATCGTT GATGATCAGA TATGGTCAGT
    20641 CTTCATCTCC AGAACCAGTA GCTGACTGCT TGCCGTCTGC GTCAGTGACT ACTTCGATAC
    20701 CTGCTGACGG CCTGTCTATC TTGCTCACAG CGTCATGCCA CCTTCCTGCG ATAGCGGTCT
    20761 TCAAGTCAGT CGTGAAACCG TCTTCTATGG CAGTGAACCT CAAACGTGGG AACGAAGCGA
    20821 GCATGCGCTT CTGCTGACTG TTCATAGTCT TAGAAGCAAG TTCGCCAAGT CTGGCGGCTT
    20881 TATTGGCTAC TGACGTCGGG ACGTGGACGT TGTCTCTGAG GGCAGTGAGC GCCCTCGCAG
    20941 CCTTAGAGTC CTCCATAGCC TCAGTGACCT CGCGGAGCTT GCCAGCAGTC TTGTCCAGCC
    21001 CGTAAGTACC TACTATAGAC ACGATGAAGT CGATGATGAC GGCTAATGAC GCGACCACCG
    21061 CTATCACCAG TCTCCAAGGC GATGGAAGCA TGGCTGTCAG CGTCTCCAAC GCGGGTTGAG
    21121 CGTACTCTAC GATAGCCAGC CCAGCAACGC CGAACACGAT GAAGCCTAAC AGGCAGACTC
    21181 GTCCCTGGTA GTTGAACTTA TAGGACGAGT AGTCCCACCA TCTCGCGTGG AACATCTCCT
    21241 CCATCACGAT TGAAGTCACG TATTCTAACA AGCAGGCGGC GACAGCTGAC GTCGTGAACA
    21301 CAGCCCAGTC AGGCCAGGAG GCAGGCAGCA GAACTGCGGC CATGACTGCA CCGCAACCAT
    21361 AGATAGGGCA CAATGGACCA TTCAAGAAGC CACGGTTCAC GAAGCGCTTC TGTTGGACTG
    21421 ACACGAGAAC AGTCTCGTAG GCCCAACCAG CGAACGAGTA CACTACGAAC CATAAGACCA
    21481 TGTTCGATAG AAAATCTATG ATCTCGTGCA TCTCGTCTGT GTCTCCTGAC TGCAGGCCAT
    21541 GTGGATCTCG TCTCGCTTCT GCCCGCGTTA TTAGAATGAT GGTGATAGCG CAGCGTCCGC
    21601 TCCGCTATCG TTTCTCTCTG GATACTCGAA TCGGCTTGCA GCCGGTTTCA GTACGCCTCT
    21661 CCTACGATTG ACTGCCATCT GGCGGCCGGA ACATACTTGA TGGTCAGCCT GACTTTGTCC
    21721 TTGTCCCAGT CAAGGTCATT CTCGTAAGCT GCGTCTACTC CGTCAGCTAT GTCCCTCAAG
    21781 ATCTCCACAG CGTCTTCAGG CAATGCTTCT ACCGCCGTGT CGTCTGGGTC AACGATGACG
    21841 CTATCCAGAT CATGCTCTCC GTTCTCGTAT GCACTCATGT CAGCGGGTAG TGGGACTCTC
    21901 TCCACTACTA CGCGGCCATG GACAGTCTTC CCCCCCTATG TCTCCGATCT CGTCTATAGT
    21961 GGACTTGGCT GCTTTGTCGA ATGAGATCTG AACCTCAGAC GCTGTCAAGC CCGTGAGGAA
    22021 CGGGCTGTCT GACATACTGA GGCAGCCTAG CTTGAACAGC CAGTACAACG CGGTCTCCTC
    22081 GTAGAACTGC CACGAGGAGA CGACTCCCTC GTTCATCGAC TGCGCGGCTG ACTCCAGCGT
    22141 GGCCTCGTTC TCGTTAGAAT TCGAGGTGAA AGACTCGATG ACTGGGATCA ATGAGAACAG
    22201 CTTCTCCCTA CACTCATCGC ATGGCGGCTC GGTCACTGTC CCCCTCGCCG CCTCCGACTC
    22261 TGCTTCAGAG TATGCTAACC CCAGGCCAGT GTCTACAGTC TTGTCTTCGC CTTTCTCATA
    22321 CACTCCCTTA GTCTTCCCCA CGTTGATCTC ACGGGCGAGC TTGTCCACCA AGTCTTCACG
    22381 CTTAGTCATC TATGCGCCCG ATCTCATCAG CCTCATACGT CTACAATGTC ATCTTACCGT
    22441 GTACGACGCG AGCACGTGAT GGGCCGTCAT GCAGCGTCGT CATCAAGCCA CTGACGAAAC
    22501 GCCCACGTCC TGACGCGAGG CTACTGTTGC TTGCGATAGC CTGACACGGT ACCATGCGTC
    22561 ATAGATAGAA CATACGGGTA TTCTGCCCGA GTCACGAGAA TCGGAGTAGA CGATGGTAGA
    22621 CGCCAGATGC AGACAGAGCA CTATGGCTGC TCGTCGCATA GCAGAGTTAC TGGCAGTGCT
    22681 GACGGTCGTA TTGGCTGTCG TCAGCGTCTT GCTTACGCCT ATGCTAGCAC ACGCTGACGA
    22741 GAATGGCGGG ATCTTCGTCA AAGACGGCGC AGACGCGTTG TCGGCCAGCA CGGAAGACTA
    22801 CGTGAAGACA GCTAACGAGA AATGGGAGAA AGACGCTGAT CTCCCAGCGC AACTGCTCGT
    22861 AGTGACTGCT GACCATGTGC CTGATGGGCA GTCTATCGAA GAGTGGTCGA TGAGCCTCGC
    22921 TGAGAAGCAC AAGCCTGGAG ACAAAGACAA GGACACTGGC CTCGTCTACG TGGTCGCGGT
    22981 CGATGATCAC CAGGACAGGC TAGAAGTAGG CTATGGTCTT GAGGATGAGA TACCAGACGC
    23041 TAAAGCGTCA GATCTCATCA AACAAGCAGA GGCAGAGTAC AAGCAAGGCG ACTATGACGC
    23101 TGGAGTCCGC GTCCTCGTCG ATTCTATCGG TACGCAGCTG TATGGTGCAG CGTGGACCCC
    23161 GTCTACAGAC GACACGTCGA ACACGTGCAG TGGCGTTGGT TCTATGGAAC ATACTAGCGC
    23221 CGATCGGGCA ATCATCGCAG TGTCAGTCTT CCTAGTGCTT GTCTTCGTCG CCGTCCTCTT
    23281 CTTTAGGTGT TCAGGTTCGT CTGACGGTGC CGGCTCATGC ACTGGCAGCA GTCATCGTCA
    23341 TGACGGCGAG GACTGCCATT GGCCTAGTAG CGTCAGCCCG ACTTTCATCT CGTTCGGGAA
    23401 CGGTAGCTCT GAGTCATCCT GGTCCTCGGG GTCATCTTCA AGTAGTTCTT CATTCGGGGG
    23461 AGGCGGCTTC GGTGGGGGTG GCGCCTCAGG CTCGTGGTGA AAACCGCAGA CTGCATACCG
    23521 GTCTGCAAAT GAGAGGCTGA CTGTCAGGGA ACTCCCCCAG TCAGCCTCTG TCATGTCAGT
    23581 ATTCATACCC GGCTTTAGCC ATGTTGTACA TCGCCGCGTT CATGATGTGC GTGTCCTCGT
    23641 ACCCCAGATG CCTCTCAGCC TCGTCATTCC CTAACGCCCC CCAACGGCGA GACCATTTCT
    23701 CCAGCGAGTT GCCGCCACGA TCTGAGTCGA GTCTGCGAGA CAGCAGCATA GTGTCTACTA
    23761 TCTTGATTCG ACCGGCTCGC CGGGCCTCCG CGTAGCCACG GCAGTTAGCC TTCAACCACG
    23821 AGTCTTCGAA CTTAGCGTTA TGGGCTACCA TCGGGGCTGT AGACAGTTCT CGGACTAACT
    23881 TGTCTTGCGC TTCTACGTCT TCCCTGAAAG GCTTCTTTCC ATCTAGGCTC TCAAAGGAGA
    23941 TGCCCGTCAA GTCTTCGAAC TTGTTCCCAG CCTGCGCTAG CTGCCTGGTG ACGCCATACT
    24001 GCTCGGCTTG AGCACCATAT TGACTGCCAT CATCCATGTT GATCCGTTCT ACGCCTACGT
    24061 CGATGATAGA ACCACCCATC GAACCACCCT GCGTAGTCTC CAAGTCGATG CCGACATACT
    24121 CACCATGCGG CGAGTGAGAC TTGTAAGTCT CCTGCATAGC CGTAGCCATG TCTGCTCCAG
    24181 CGTCCATCCT AGCATGCACT TCTGAGCGCA CGTCTACAAA ACTGCGCTTC TGGTACGTGG
    24241 CGATGTCCCT GTAGATGTCC CCGTGATACT TCGGGTAGTT CAGCTCGTGC GCCCGGAAGA
    24301 ACGGATTCTC ATATGAGCTG CCCTTGTATT CTCGTATGGC CTCTCCCCTC TTGAGACGGT
    24361 CTCTCTGCCA ATCGTCATCA TGCCAGTTCA ACTGCTTCCG GATCTCAGCC GTCTTCTCCG
    24421 GGCCAAGTCG TCGTTCTAGG AACTGAGCCT CGTCTTTAGC GTCAGCTTCC TGCCATGAGA
    24481 GCAATCTGAC AGCAGCGTAA GACCTCACGT TATTAGACTT GCGTTCAAAG AACCGGGCGA
    24541 GCTTGCTGGC TTGAGACTCG TTCTCGTCTA ATCGTCGCAG CGTCTCACGA TACAAGTCTT
    24601 CTACTGATGC GCCACTGAAC GCTTTGTCGA CAGGCTTGCC CTCGAACGAC ACCCTCAATG
    24661 GGGAGTCTAA TCGCTCCCTC AACCATTCGA CCGGGTTTCT CCCTAACGGC TCTCCGTCTA
    24721 GCCCACGCGG CGTCCACTTA GACTCTAGAT CTACAGGCTC GTCTAACGCC GAGTAATCGC
    24781 CTATCTCGCC AGCGACCTCG TTCCTGAGCT TAGCGGCTTC TATAGCGCCC GCGTCAGTAG
    24841 TCCACATAGT AGACGACAGA CCAGAACCGA TCAAAACCCC GTCTCCCACG TTCACCATGC
    24901 TTGACAGCAG TCTGTGGGCA TCAGTGTCAG CTGGAGTCTT CTTGAGGGAA TTCCCTTGCG
    24961 ATGACTTGCT GACTGCTGCC CGTGTTTCAG AGTAAGCGTC TGCTTGCGCT TGGTCTTCGA
    25021 AATGCTTGAC ATCAGCGCCA TGGTATCTGC ATGTAGCTGG GTCCTTAGCC CTGCAGCGCA
    25081 CTTGAGTGCC GTCTGGGAAC ACGGCGATAG CCAATTTGAT CACCTCAGAG ATATCCTGTC
    25141 ACAGTCAATT GATTGTAGAT CTAACCTGCT GACTCGATCT GGACATGAGC AGTATCCAAG
    25201 CTGTAGACTC AGTCTGCACT CATTGTGGGG TCGCGTTGAT GGTCCTCCTC GATTCTTAGC
    25261 CCAATCGTGG CTACAGGTGA TGCACCATAC CGAGCACGGC TATTCTAACG ACTCATCATT
    25321 AGAGGTATCT CGAGACTAAC AGTAACTTCA TACGATCTCG AGGCAATCGA TTCTTAGTCT
    25381 GCTAAGAGTC CGCCTTGGAA CGGCTCGCGT GGGTGGTGAG AGCGGGACAT TAGTCCAGGA
    25441 GCAGTCTAGT GGCGCCGTCA CACGGCAGTG ACCAACGCGA TCACGCTGAA CGCGTAGACG
    25501 ATGATCGTGA GCGTCATCCC CATCTTGCGG ATAGTCTCCT CATTAGCCTG CAGCCAGTCC
    25561 ACGGATGGAA GCAGTGCAAG CATCAACGGT ATGACGGTGA CGTAGTACCT AGACTGGTTG
    25621 CCTACGATCT GCACGCCATC TAGTCGACCA CGCCAACTGG CGATAGTCAT GAGCGCGGTC
    25681 GTGAGCACAG TGAACGCGAG CAAGATGAAT GCTATGAGCC ATTTAGCTGT CTTGCTTGAC
    25741 CTCATTACAG GCAAGCTGGG AGCAGTTGAT GACCATGCGA TGGCCGCTAT GACCAGCACG
    25801 ATCAGACTGG CTATGCTCAC TATGATAGGG AACAATCCCG TTGCACTGCC TGCAGCCCAC
    25861 GACATCTCCT GCCCATGGCG GATAGCATCA TCCGTGTAGC TGAATGTGGT GCGGACGATC
    25921 AGACTGATTA GACTCATGGG ATCACGCAAC AACCCAGTGA CTGCTTCAGA ATACCCGTTC
    25981 ACAAGGAAAT CGTATTGAGC AGTGGTGCCC GATTCTCCAG GCATCTTCCA AACTGCGTAC
    26041 ACTGGCGGTA CGCCTTTTAC GAAGACTAGC CAACTGACTG CACTGGCAGC CTGTGTCAAC
    26101 AGTGACGCGA TGGGAGCCAA GGGCTTCCAG TCTCCAGTGA GCACTAAGAC GAACGGTAGC
    26161 AACGCCAGAA CGCATAGACT GCTCTTCAAT TGCCCCATGA CTACAGCTAA CGCTAACAAG
    26221 GCTGGGATCT TCAGCCTAGA CGGGGATCCC CTGCCTATAG AACCAAGCAC TAGACTCACA
    26281 TAGAGCAGAC CAACAGAACA CGCCATCGCG TCAGCAGTCG GATACAAGAA CAGTGTCCAC
    26341 GTCATAGGCG TAGTCGCAGT CGCGAGGACA GCCCACTGGA ATCGCTCGCC CGCAGTCTTG
    26401 ATAGCCAGAG CCGTGACCAG TATGGAGAAC ACTGCGGTGG AGACGCTTGC TATCATGTAG
    26461 GCCGTCGGCG CGGTCGGGGC CACGTCGATC GAGTAGGGGA TGGCAAGTGA CTCTAAACCT
    26521 TTGATAGCTG CGATGATAGC AGCCGCTGCT AACGCTGGCA GGTATGCGAC GGGCGAGTTC
    26581 ACCGCTGTGT TGTTGCAGTA GAGCGTGATT CCTGAAGAGT ATTCTGGATC ATAGACCGTC
    26641 AATGGGCTCA CCCGATTGAG GCCATCTATC TTGGGGACAG CCTCTCCTGA GAGTATCTTC
    26701 TGTATCCTCC ACCAATGGCA GTCGCCATCT GGACGTATGG CAGCCTGAGA CCATGGGATG
    26761 ACTATGAACG CTGTGATGAG CATGAGTGCA GCCCACGTCA GCCATGGCTT AGCAGTGAGC
    26821 AGCCGCCAGG TCCCGACCAT CGCAGTAATC GACCTGCTCT TAACCAGACC TGCCGCGTCT
    26881 TGTTTACTGC TCCGTGAGAC GCTGCTGGTA GCGCCTGCTT CTTGGACGTC AGGCTGACTG
    26941 TCTGCGTCTG CGTCCACTAT GGTCTCATTG TTGCTCAGCA TGATGAGCAG ATATTGTCTG
    27001 AATAGTTCTC GCGGCGCGTC TGGCGAGCCC CTGCCCACAC GCTATACTGG TACAGCAGCG
    27061 AGCTGCAGAT CATAGTTCGG GTTGCGACGT GGGGCTATGA GATTGATCGT GCATGAGTCT
    27121 TTTAGACATG ATAGCATAAT GACATGATCA AACTTGTAGA CGCATCGAGC TGGCGCGGTT
    27181 ACCGGGGAGT CAGCGCCCTA GACTGGGAAC CAGTCGAAGA AGACTGTTAT CCCACTGACG
    27241 ACACTGCTGC TTCCACGCTC ACGACGCCTG ACTTCAAGTC TCTAGAACAG CGCGGGACAG
    27301 TAAGCCGGGC TGACGAGTAC CCGTGGGACG AAGGCAGGCA GACTGACAGC AAGCCTCTAG
    27361 TCCTCATCGA CTTTGACGGC GTGCTGAACG CCTTCCCCGA CGAGAAACTA TTGAGGAGGG
    27421 GAGGCCAGGC TGGAGGCTGG CTAGACCAGA TGGCTGCTGA TGACCCCCGT AAGCAGTTGT
    27481 ATTCTCTAGA CCATGCTTTC CTGCTTGACA AGTCTGAGAG GGTGACGATC TGCCAGTCTA
    27541 ACGAGTATGG TGGGTCTGAG AAGACCACTG TGCGCATCCG TTGGGCGAGT AAGCTAGCCG
    27601 ATTCTATCAG GAAGCTGCAG GCTGACTGCG AGGCTGACGT AGCCTGGTTG TCTACATGGC
    27661 AGCCTTTCAC CAGGAAGCTC GAGTTCGAGC TCGGTCTCAT AGGCTTAGAC GCCACAGAGC
    27721 CATTGCTGTC TACGATACTC TGGTACGACC CCGTGACCGG CCTGAACAGG GGTATGGGCA
    27781 AACTGCACTC AGTGGCTGCT ATTCTACAAG AACTGCAAGC AGCCGGCCAG CAGAGGCCTG
    27841 TCGTGTGGAT CGATGACGAG GAAGCTGACG AGCCTGCTGA GAAATGGCTG CGGTCTCATG
    27901 GCTTGGGAGA GGTGACTCCA CTACTCATGG TGCAGCCAGA TGACCGCATC GGAGTGAACC
    27961 GCGGCCAGTG GAAGCACATC ACAGAGTTCA TCAGTGGACG CAGTGGCGAG ACTGAACCAG
    28021 GGATCTATAG CGATAGGACT CCACGTCTAC ATGAAGGTCA TTTTGGTTGG TGATCTGAGC
    28081 CAGTAGAATC TACGGGCTGT AGACTGATAG CAAACAGGTA GCCGGTGCCT CATGACGCGA
    28141 GGGCACCGGC TATCATCGTC TATAGACTTA GAGGTGATCT GACCCGATCA CAGTTCATCT
    28201 GGAATCAGAT CGGCGAGCTG CTCGACAGCG TGGTCTAACA GCTCTGGCCT CTTGACTTCG
    28261 CGACGCCATG CAGTGGGGAT GTTCTCAGGG TCATACACGA TCGCAGCAGC TTCTCCCGCG
    28321 ATCTTAGCGA TCGTGTCAGT GTCCCCAGTC AGACTGACAG CGTTCTCCAC GACAGCAGAA
    28381 TAACAATCAT TGTTCTCGTC ATCCGTCACG AGCCAAGCGC ATGCTTCCAG AGTGTCGACC
    28441 ACGTAGCCAG TCGAGTTGAT CTCAGACTCT GGCAGTTCCC ATATCTCCCG CAATCGCGTC
    28501 GACACGATGC TGGCAGCGTG GTTCCCGAGA TCGTCCAGGG TCTCCTCCCA AGCTGTCTTA
    28561 GGCTTCTTCC CCTCTACGAG TTTCCGGAGG AAACGGCACC AGATGACGCA GGCTGTCTTA
    28621 CTGACGACGT GAGCATGCGT GACTGCAGAG CTGCGTTCGA TGTCTACGTC AGTAGCCCCG
    28681 ACTAGCGCAA GCGGTGACGT CCTCATGAGC GAGCCGTTAC CGTTCGCGTC AGGACTATCG
    28741 ATCCCATGGC CGTACTCGAG CAAGGCTTTC CTGGTCGTGC TGCCAGTGCC GACGGCCATT
    28801 CCCTCTACAG ACGAGTATCT GCCGTCTCTC AGCCACGCGG ACCACTTAGC CGCTTCGTCT
    28861 AGAACGTCCA CAGCGCCATT GTTCTCACTC AAGCTGTCGA TGAGCGCGAT CGTCATGCTC
    28921 GTGTCATCTG TGAACAAGCC TGCAGGGCAC TCCACGAACT CGTGGGGCGC GACGCGGAAC
    28981 TTAGTCCCCT GCATGTGGCT CAAGTCGATG GGATCATTCC TGTTGATACG GAATTCGAAC
    29041 GGAGCGCCCA GTGCGTCTCC TACAGCGCCA CCCCACACGA TAGCCTCTGC CAGCCGCCTC
    29101 TTGTCAGTTT TCTTATGCAA GTCAAATGCA GTCATACTGT AGTCTTCCTG TAGTCTAGAG
    29161 CAAAATCTCA TTCCCGATTT CATTCTAACA TAGCCTTCAA GCCTACGTCA CAGTGATCAA
    29221 CCGCGTGTCT ATAGACGCTC CTGCTGTTAG GGGGGGGCGA TCGCAGAGTC TGTCTAACCG
    29281 TGAGACGCAG TCTGGGCTCA TATCTCACTC TCAGAACTAG TAGATCCACG GAGACAGACG
    29341 CATCATGGCA GGTACACTGA ACAACAGGAC GGGCAGGCCC CAGAACCCGA CGATTGACTC
    29401 CAACCAGCGC TTGCAGACCC AAGCCTCTCC TCGACAGCCT GTCAGTGCTC CTCCCAGACT
    29461 ACTTAAGATG ACGCCACAGC AGATCGATGA CCTCGTCGAC AGCCTACTCA ACGGGGACAG
    29521 GTCTGCTATC GGTCAGGTGG AGACTCGCCC ATGGACAGAC GACGAGTTCG AAGCGTTCTT
    29581 GCTGTCGCTA GAGGTGGAGA TACCGAAAGT CGCGGTAGGC GGGCCTTTCA AAGCCGGCTT
    29641 TGGCAGGCAG ATAGTCGACT CTACCCTCGC TGAGTACTTA GACCCGGAGA ACGACGATCC
    29701 TTTCGGCTCT ATCCTCATGG ACTACATAGA CGGTTTGACT GACTGATTCT ATTGCGCTCG
    29761 GTGGACTAGT CACCAGATCT GCCATACGCA CGTTGATCGT CACTTGCCGA GTATCTTAGA
    29821 CAAGCCTGCG AGCACGCTAC CCAGACCTGG GATCGAACTC AACGAGGGCA CTATACTGGC
    29881 GATGGCCATA GCTACGGGCC GGGTCTTACC GCTGGCATTC TCATCGTCGT CTGCTTGCGC
    29941 TGCTTGGCTG CCAGAATCAG ATTTAGAGCC CTTGTCGTTC TTGGCCACGT CATCGTCTCC
    30001 AGTGTCTTCA GCACTGTCTT TTGAATGAGT CCCCTTCTCG TCTGAATCTG AAGACGTGTT
    30061 CTCAGCATCA TCGTCCACCG CGCCATACTT AGCCTTGTAG TCAGCGTCGT TCACATGGAT
    30121 GGTGATCGGC TGGTCATTGA TCGTCAGAGT GAAGTCTCCC TGCTTCTCAG CAGTGTACAC
    30181 GGCGAACGCC CCGGTAGTGC GCTTTACTTC GAACGCGCCA GCACCATCCG GATCGTATTC
    30241 TTTGAGCCCG TCCAGATCGC CAGTAGTCGT GTAGCCACCG CTAGTGTCCA CGTACTGCTT
    30301 GCCTGCCTCG CCTGGAGCAC AGTAGATCCC GACGAGGTTG CCTGCCTTGT AGACTTCCCT
    30361 GTCAGTAGTC AGCTTGCATT GACCAGTGAA ACCGTCCATG CTGGCAGGCT TGCCGTCAGA
    30421 GTCAGCACTC ATCGAGCCTA CTACGTTGAT CGTGCGCATC TTAGCCGAGT CTGACTGCAC
    30481 CGTGAACTTG AGATAATGGG CTGTAAGGTC ATCAGGCAAG TCTAAGTCGA AGTCATCTAA
    30541 TTCTTGCCTG CCAGACTGCA GACTGCTGCC GTACGCTTTC TGCCACGTCG AGCCATCGCT
    30601 GCTGTATTCG ACAGTGATTA CTGAGCCATC TGCTACGTCT GAAGCCCACC ATCCGATAGT
    30661 GTCTATCTTA GTGTCCCGAC AAAGATCGTA TGTGGCCTCT CCAGTCCCCT TGATCGTCCA
    30721 TGACGAGTAC AGGTTTCTGT CCGCAGCCAG ACCAGCGCCA TCAGAGCCGG TGACGGTCGG
    30781 CGTGACGTCA TACGTAGGGA AATAGGACGT CCCCGCGTCG TCTGCTATAG CTGGAAGCAC
    30841 AGCAGCGCAG CTGGCGATCA TGCTTGCAGC GGTGCCCCAG ACTAACGTTT TAGTCTTCAG
    30901 ATCATCAAGC GTTCTCCTCT TAGCGTCCAT CCGTCTCGTC TCCATGTAGT CTGTAAAGTC
    30961 TCGTTCTAAC CGTCCCTAAT GCTTCAGATA TTCGTTAGAC TGCGACGCTG ACGCTGTGTG
    31021 TAAGCCGCAT CTACTCGTGA CTTCAGATGA TAGGGAACTG CCAGACCGCG ATGTGCTACG
    31081 CTACAACGTC TCGTTGTATG ATAGTCTCAT GGATTTGAAT GAGGCAGTTG ACACTGCGAA
    31141 GACGGTGATG TCAGCATGGT CTGACATACT GGCTGTCTGC ATAGTGACTA CCACAGTGGG
    31201 AGTAGTGCAG CAGCGCATAG AAGAATCTAA ACCAGAATAC CATTACAGCG TCAAACAGGC
    31261 GGAGACGCCA GAGCCGTTAG ACGAGGTGAC CCACGTGTCA GTAGCCTGGG ACAGATGGCC
    31321 GAACGGTGGT TACAGTGACC TCCCACAATG GAAGACTCAG ATGGACAAGG TGGACTATGG
    31381 TCAGTGACGG TAGACAGAGC GACTGCATGT CTGAGGAGAC TGCTGATGAT AGAACAGGCG
    31441 AAGCCACTGT CTCACCGATA GTGCATCTGG CGACAGTGCA GCCAGCCAGC ATGTTAAGAA
    31501 AGCTAGACGC TGGAGAGTCT GTCTACTGCG ACGAAGAAGC GTCTAAGAAG ACAGGCTTCG
    31561 GGGACTACGC TACTGTGTGC TATGATTGGA TAGCCGGTGA GATGGAGGCT GCAGGCGTAT
    31621 GCAAGCCTGC AGGCTGCGAC GCCAGATGGC CATTATGGGC GTGGGCGTAT AGACGCAATG
    31681 GACGTGGCAT GCTGGCAGAC GAGGTCTGGG GTGGGCCAGA CGATGGCATA GAATACGTGG
    31741 TGCTTGGACT GGAAGTGCCC GCTGGACGCA TACTGCTGTC TAGTTTCTAT GACTGGTCCT
    31801 CTTACCCGTT CTTGACGGAT GGTGGCTTGC TGATGCCGTC TAGAGAAGAC GTGATCAGGA
    31861 TAGACGAAGA CAGCACTGGA GTCGAAGTCG ACGAATGGTT GGCCAGGTCA GACGCGGCTA
    31921 CTATGAGAGA GAAAGAGGAC TCCTGGAAGC GAGTGCTGCG CACTGTTGAC GACTTGCGGA
    31981 CGCCGCGCCG CGTAGACATG CATGGCAGAG TCCCAGACGG AGGGCAGCCT GTAGACTATG
    32041 GCATGGAACA GCGCGGCGTC ATAAGCGCTG ACGGTGAGTA CAGGCCGTCA GCAGACGAGA
    32101 CGTGGTTCGA TTGGCTGCAG GCTACCCTGT GGTCGATCAA GCCCACTGAC GTGAAGCGCG
    32161 TCTGGAGGAA GGGAGAGTCC CTCCGTGGCA CAGCGTCGTG GCTCCAATGG AACCAGAAAC
    32221 GTCTATGACT CCTGTGTGAA GCGAGCCTCC TTCATTCACT TCGAGATCTG CACGTCATCC
    32281 CTGTTGATGT GCACTTGGTA TCCTGCAGCG ATAGCGACAG ATCTCACAGC GTCTGAAGCC
    32341 TCCCATCGCC TGTCAGCCCT ACAGGCCCTG ATAGTCTCAG ACGCTGCTTC TATCCACTTA
    32401 GACTCTCCAG TACTGCGCCT GTCGCCATTC TCGGCTATCG GGCCATAGTG CTCCACGTAA
    32461 GCCTTGCTTG AGGGGTCGAG CCCAAGAACA TTCAACTGCT TCGATAACGT GCCCATCGCC
    32521 TCATGCGCGA GCGCAGCGTC ACCAGTCTTG ATAGCGTCGC CTAGCAGGTC AATAGCAGCG
    32581 TGCAGGACTG CGAGCGCTTC AGGCGTAGCC ATAGCGTCCA TAGCCTCCGC GAAGCGCGAT
    32641 TCTAGCTCCT CACGCCTCAT CGTGATGATG GCTGCAGTCT CACTGTCTGC CGCTGGTCTA
    32701 CCAGTGGCCT CGTGGCCAGA CTGCGCGTAT GATCCCCTGA GCGCGATGCT CTCGTCGTCA
    32761 TCTCCTGTCA TCAAGCCTGC AGACAGGTAG AGTTCTCTCT CAGCAGCAGC GAGATCAAGG
    32821 ATCCTCTTTC GGGTCTTGTC TGGCGCTCGC AAGGCCGGTC CATCAGGCAG CTCTAACGGT
    32881 GACGTAGGCT TAGCGCTCAG CAACAGATAG CGGGTAGCCC ATGGCCCAGG GAAAATGATA
    32941 GCGTCTTCTG CCGACAATCC ATTCCCCTTA GACTTGCTCA TCTTCTCACC ACCGCGAGTC
    33001 ACCCATCCCA CATGCAGCCA GTTCTCCGCG AACTCGTGGC CGGTTGCTGC CGCCTGCGCT
    33061 AGCTCGTTCT CATGATGAGG GAAACGCAAG TCTACGCCGC CAGCGTGCAA GTCGAACCCG
    33121 TCTCCTAGGA CTCCCAGGCT CATGGCCACG CACTCAGTGT GCCAGCCTGG CCGCCCTGGG
    33181 ATCGAGTAGC CATGCACGAC GCAACGCTCA CCGTGCTCTC TCGAGTCTGG GCATTCTTCC
    33241 TCCCACTCTG TGACGCCGGA ATCTGACGAG AGCTCTGGGA ACGAGCCATC AGGGCAATGC
    33301 GCGTACTCCA CGAGATTCCA GTACGACCCC AGCTTCAAGT CGTCTCCGCT CGCGCGCTTC
    33361 CATAACGCGA AGTCACGGGG GTCACGCTTA GCGTGAGACT CGTCGTCAGC AGTGAGACTA
    33421 GCCTTAGCCT CAGTAGAACT GGTAGACTGA CCTGCTTGCC GTGTGAGCGA GCCATACGAG
    33481 TCTAGAGACG CTACGCTGAA CCAGATAGAA CCATCAGACC CGATGTAAGC GTGACCACGG
    33541 TTCAGCAGCC TCTGGATCAA CGCTCCCATC TCATGCACCC AGCCGGAGGC GATAGGCTGC
    33601 ACGTCAGGAA GACTCACGTC TAACGCTTCA AGGGCCTTGT CGTATTCCCT ACCATACTTC
    33661 GTACCCAGCT GCCGCCAGTC CACGCCGTCT CGGATAGCCC TCTGGACGAT CTTGTCGTCG
    33721 ATGTCAGTGA GGTTGCTGAC TAATGTGGAC TTGACACCAT GCCCAGCCTC CAGCCAACGG
    33781 CGCAGCACGT CGATGACTAC TGCTGTCCGC AGGTGACCGA CGTGAGGATA GTCATACACT
    33841 GTTGGACCAC ACGAGTAGAT TCTAACGTGA TCGTCTCCAC GGTCTGCAGC TGCTTCCACC
    33901 AGCTTGAGTA CTAGTTCGTC TAACTGTTCT CTTTCCATGG CATTGATCTT ACCCATTCCA
    33961 TGTCCAGCTA CGCAATGAGA AGCCATGGCA GCGCGGGTCA TGCGTTCAGA GCAGAACCGT
    34021 GACTGACGCC ATCTACAGAC GTGGGCTGTC TACTTCAGAC TACCCATGAT CAGCCGGCTG
    34081 CAGCGTCTCA CTTGCGCTTA TGGGCTGACC TGCGTTCTTG AGCAGGGTCG GCCACGGCAG
    34141 CAGCGTCCAC GTACTCGTCG ACAGTCACAG ACCCGTCCCT GCTCACTACC GCTACCCTCA
    34201 TGGTCCCACC ACGCTCCACG TTGTGCTCCA GATTCCACAC GTGCTGGTGA GCGTCCGCAG
    34261 CCACATCGTG CTGGTTCCTG TGCCCATGCA ACTGGTCGAC AGTCTGCATC CCCCACTCGT
    34321 CAGCCTGGCA TTCTACGCCG TCTATGAGGG CGTCGATGTC CACGTCGTAG TCGCCCTTGT
    34381 CGAACGCGCG ACCAGTACCA TGGTTGAAGA ACTGCTGAGA CTCCCACCCC AGCGCGATCT
    34441 CCCCTGGGAA CTCGGGGGAG CTGGCGTCAG GCCTGGCTCC ATAACTGAAA CCATCAGACC
    34501 CCACTCCCCG CATGCTGCTC GTGAGCTGGC CCGGATGCAG GCCGGCGTGA GTCACGATCC
    34561 AGAGCTGGCC AGCCCATCTG AAGGCGAGCA AGTCGACCAT CTCAGCGTAC AGCTTGCGAG
    34621 CACCGCGTCT CATAGCCCGC GGTCGTAGCC TGCTGCTGTC ACCTGTGATG GTACGACCAC
    34681 AGGCTTCCTG CTCGCGTAGC ATAGCTTCCA CTTGCTGGCC GACCCACAGC GAGCCATCTA
    34741 GAATCTGTTG GACAGTGTCT CTCGTAGCCA TCGGAACGAA GCCAGTCAGG CCATTGTCTC
    34801 CATAGATCCG CAGTAGACCA TCATGGTTGC CTCGGACCCA CACGACGCTT GGGTCATGCA
    34861 GATGGTCCAT CATCCAGTCG AACACGACGG CAGCGCCATG GCCACGGTCG AACAGGTCTC
    34921 CTGAGAACAC CTTGAGCACA GTCGGGTCAT CTCCTACCCC TCGGATAGAC TCCCTGAAGG
    34981 CGTCTCCACA GCCCTGTATG TCTCCCCATA CTCGGACCTC ACGGTACTGG CTATGATCGA
    35041 CAGCGTCCCA GTCTCGTACC GGGACGAGGA CAGTGCTCGC AGCTTCGCTG ACAGTCGTGA
    35101 CAGTGCTCAT GTCTTCGACG CCACGCGCAG CCCATTCTCC AGCCGTGGTC TCCACATGCT
    35161 GGCTGTCAGC GTCAGCCTGC AGCCACTCCA CGTCGTACTG CCATGCGTCA GCGTCTGCGA
    35221 GCACGCCTCG CAGCCTCCGG ACGTCAGCTG CGCTGATAGT AGAGTCTCCC TCTGGGGTCA
    35281 CGTCTAAGAT GATAGTAGCA CCGCGCCGCA TCCTGTCTGT GAGCACTGGA CGCAGCGTCT
    35341 TCCAAGCCAG GCTCAGCATC GGTGACTCTG GGTCGTACCG GAGCTCGACG TCTTGACCTA
    35401 GCTGCCTAGC TCTCGAGCCG TCTTCTGTCA GCACCCACGA GGGAGAGTCG AGCGTCTTCC
    35461 CTATCCGTGA GAGGCTGACT ACGAACCGGC TCACACCGCC AGGGTACTGG TACTTGACCA
    35521 TGACTTCATT CGTGAGCTGG GCTATAGCCC TCTTTGACTC TGCTATGAGC ATGATTCCCG
    35581 CCAACGTGCC CTGCTTTCTA CAGTGGCTGC AGTCCGTAGC ATGTTAGACT TCAGCCAGGC
    35641 TAATGATTTC CCTATCGATC ACTTTAACGC AGCTCGTCGT TCTGAGCAAA CGAGCCAATG
    35701 AGTCTACGAG TCATAGACGA AGTCGTTCGC TACGATTTAG TGCAGGCATG GCCCTTAGGC
    35761 TGCAGTAAGC CGACCATAGA CCGGCGAACC TGGTGACCGG GATAAATCCA TCATGGTAGA
    35821 ATCAACCCCG CATAGGCGGG GAATACGCGT TGAGTACCGC CGCTGCCGGC CGTGTAACCA
    35881 GGAATCAACC CCGCATAGGC GGGGAATACC ACCAGTAGTT AAAGCAGCGA TAGTAGCCAG
    35941 CTCAGAATCA ACCCCGCATA GGCGGGGAAT ACTGAGATTC CGCGATTCTT GAATGTCATT
    36001 TTTTATGGAA TCAACCCCGC ATAGGCGGGG NNNNNNNTTG GAATCAACCC CGCATAGGCG
    36061 GGGAATACTT TGATCGGCGA ATCACGACCA ACGAGGAGTT CAAGGAATCA ACCCCGCATA
    36121 GGCGGGGAAT ACGCGCTAGC AGACATGCTG AAAGAGAAGA GATGCGAGAA TCAACCCCGC
    36181 ATAGGCGGGG AATACCACTG CCTTCGCCGT GAGTCCGATC GGCCTAGTGA GAATCAACCC
    36241 CGCATAGGCG GGGAATACAA TCAAGATGCA GAGCAGTTGC GCTTCAAGGC CTAGAATCAA
    36301 CCCCGCATAG GCGGGGAATA CAATCGGCGC TGCTGTCGAC TCAAGAACCA CGGCGAGAAT
    36361 CAACCCCGCA TAGGCGGGGA ATACAGGGTC ACGCTCTCCG GTATCCACAC ATTGATAGAG
    36421 AATCAACCCC GCATAGGCGG GGAATACTCT CATTGCTGCG GTCGCCGTTC GCCTTAGCTA
    36481 AGGAATCAAC CCCGCATAGG CGGGGAATAC TCACTGTACT ACCATTCTCT ACTATGCTGC
    36541 TGCTTAGAAT CAACCCCGCA TAGGCGGGGA ATACCCGTTA GCCTTGAGAG ACGAGCAACC
    36601 AGCGTATTGG AATCAACCCC GCATAGGCGG GGAATACTCC TCCTGCGGGG TTGTTTGTAG
    36661 ATTTGCACCT GAGAATCAAC CCCGCATAGG CGGGGAATAC CTGGCGTTAC CGCCGCCTCG
    36721 TCCGACAGTG GTGCAGAATC AACCCCGCAT AGGCGGGGAA TACCAGCCGA GCGGCTCCAG
    36781 TGTGCCAGTG TGCCGAGGGA ATCAACCCCG CATAGGCGGG GAATACAGTA CAAGACTGTG
    36841 CGCACACTAA CGATGCGCCC AGAATCAACC CCGCATAGGC GGGGAATACC AGGGTTGGAG
    36901 CGTCGGCAGC GCAAGGCGCA ATGAGAATCA ACCCCGCATA GGCGGGGAAT ACTTTCTGTG
    36961 ACACCGCCTA CTGGTCTGAC GATGATAGAA TCAACCCCGC ATAGGCGGGG AATACTACAG
    37021 GCAGCTTCTC TAGTATAGTG TTCATTGTGA GAATCAACCC CGCATAGGCG GGGAATACCT
    37081 CACTCACTAC CATCGCTTTT CTCCCTAGAA TTAGAATCAA CCCCGCATAG GCGGGGAATA
    37141 CCAAGGCTGT CTTATACGTG AAGAATGACC TTTCAGAATC AACCCCGCAT AGGCGGGGAA
    37201 TACTACGGCA CTTTCTTCAT CTTGCTCGAG GACGGAAGGA ATCAACCCCG CATAGGCGGG
    37261 GAATACAGCT AGTGTATGGG CTAACGGTAA ACAACAAACT GGAATCAACC CCGCATAGGC
    37321 GGGGAATACG GCATACTGTT TCACCGGCGT AAATGAGCTC TGGGGAATCA ACCCCGCATA
    37381 GGCGGGGAAT ACCGTGCGTT TGCGGGCACT ACCAGCTTTG AGATGCGGAA TCAACCCCGC
    37441 ATAGGCGGGG AATACAGATA GACGAGGCTA TCAACGTCCT GTGAACCAAG GAATCAACCC
    37501 CGCATAGGCG GGGAATACAA TCTGTAGAAA ACTACGAGTC ACGCTCTCCG GTAGAATCAA
    37561 CCCCGCATAG GCGGGGAATA CCTGCTTCGA AGTACGGATT GATCAAGTCC ACGGCGGAAT
    37621 CAACCCCGCA TAGGCGGGGA ATACCGGTGT CTTCATCGGC TCATCATATG GCAACACTAG
    37681 AATCAACCCC GTATAGGCGG GGAATACCAG CTTCGTCGCA TCTAGTGGGA ATTTCATCTA
    37741 AAGAATCAAC CCCGCATAGG CGGGGAATAC TTGTTATATG TGAGGTGTAT AACCGATGGC
    37801 AAACAGAATC AACCCCGCAT AGGCGGGGAA TACTGTACTT TTGGATTTTT GACTAGTTTT
    37861 CGTTGAGAGA ATCAACCCCG CATAGGCGGG GAATACCCAT TTTTGTTATC TGCTGGTTTA
    37921 TCGTTATCTG TGGAATCAAC CCCGCATAGG CGTGGAATAC TAGCCATATT AAGCACCATC
    37981 TGCTTAGTCT TGTCGGAATC AACCCCGCAT AGGCGGGGAA TACAGCTGAA GCCAGCCGTT
    38041 GGCAGCCGGT TGTAAGTGGA ATCAACCCCG CATAGGCGGG GAATACAGGG CTTACCACTA
    38101 CATCACTGTT AGCAGCCACC GGAATCAACC CCGCATAGGC GGGGAATACC CAAACCTCAA
    38161 GCTCACTGCT GGAAGAAACA GCGAGAATCA ACCCCGCATA GGCGGGGAAT ACCCCGCTGA
    38221 GAGTCTCACC ACTGACGACG ACGTGGAGAA TCAACCCCGC ATAGGCGGGG AATACCCAGT
    38281 GAGACAGGCA ATTCTGGGCG ATTTCAGATC GGAATCAACC CCGCATAGGC GGGGAATACC
    38341 AGCCGCTGGC GAGCAAAAGC CTGGTCATCA AGAGGAATCA ACCCCGCATA GGCGGGGAAT
    38401 ACGGCGCTTG GGGTACGGCG AAGAAGGGCT TGCTGCAGGA ATCAACCCCG CATAGGCGGG
    38461 GAATACTCGT AACGTGTTCG AGGTAGGCGA CAAGTTCAAC AGAATCAACC CCGCATAGGC
    38521 GGGGAATACT ATAAGCCTGA GGCTTATACT TCCGTTAGGC GATAGGAATC AACCCCGCAT
    38581 AGGCGGGGAA TACTCTGCAC TCACCGTAAC CGTGCTTTTA TCGGGGTCAG AATCAACCCC
    38641 GCATAGGCGG GGAATACTAT CACATTCCTG TCTACACTGA CTGCTTGAAA ATGGAATCAA
    38701 CCCCGCATAG GCGGGGAATA CTTAGAACTT CTTCTCGCCA TCTCTCCCCC AGTTAGGAAT
    38761 CAACCCCGCA TAGGCGGGGA ATACCTGCTG TCTGAAGTAG CAGAGTCGAC GTCGTACCAG
    38821 AATCAACCCC GCATAGGCGG GGAATACAAT GGCCCGGTAC TGGTCACTGT CAAAAGGCTA
    38881 CAGAATCAAC CCCGCATAGG CGGGGAATAC AGTTGCCTTT GCTGACGAGG CTGGGGCCCT
    38941 CGGAGAGAAT CAACCCCGCA TAGGCGGGGA ATACTCTGCT GCTGGTAAGA GCAGCAGTTC
    39001 GAATTCGGAG AATCAACCCC GCATAGGCGG GGAATACTAT TCTCTCGAGC AGCGTTATAG
    39061 CTATCATCCG CGGAATCAAC CCCGCATAGG CGGGGAATAC TTTGAGGAAA TAACCGATTT
    39121 TGGCCGATTT TCCGAGAATC AACCCCGCAT AGGCGGGGAA TACTGATCGC AAGCTCGGTC
    39181 TTCCCGTTCT GACGAGGGAG AATCAACCCC GCATAGGCGG GGAATACCGA AACCGCTGCT
    39241 CGTACTAACG CAGACGCTGA GAGAATCAAC CCCGCATAGG CGGGGAATAC TCGCGCGCTA
    39301 GCGGCTATAC CAACGCTTTT TAGTAGAATC AACCCCGCAT AGGCGGGGAA TACATTCACA
    39361 TTAGGCACGG TTCTCCTTGC GCGTGCCAGA ATCAACCCCG CATAGGCGGG GAATACTCTA
    39421 CAGCACGCCA GCACTAGACG AGACGGTGCG GGAATCAACC CCGCATAGGC GGGGAATACG
    39481 CTAGATAAGT CAATAATATC AACACTATTC ACTTGTCAAA CTACAAGATC ACATTAGACG
    39541 GAACAGACGT AATACAAAAT CATCTCGCGT ACCGTCGGCG ACGATAAGCC TTAGACCACC
    39601 CATGTTTGCT TGTTGACTCG GGTTTCTCAT TCACAATTGA CGGCGCGAAC AGACCGTCGA
    39661 GGTCTTCTAT CGTTTTGCTA TCCTGGTTGA CGTACTCGAT GCAGAAGCCC TGTTCATTAT
    39721 CAGTTGTGTA GACTATTGTA GCCTTGCCTA CCCCGATGTT GTCAGCTACC TTGCTCCACA
    39781 ACGAGTCTCT GACGCGAGTC AGATAGCCTC TAAGCTGCTG AGGTATCGAG GACACTATGA
    39841 TGACGATCAT TGTTCACACC TCTGAATAGT TCACGCTACC GGGGATGACG CCATCTTTAG
    39901 TCCACAGCCC ACCGTCCTCA TCGACCCAGA TCTCATCGAA CTCAGAGTCA AGAACTCCTG
    39961 GGCCGCCACC GTCCCTAGTC ACCTCGAAGG CTACTGGTAT CGTAGTCTCG CATTTGAAGC
    40021 AGTCCGCCAG ATCAAAGACG AACGAATTAG TGAAGCCAGT GTGTATGACC CCAAGGGCTG
    40081 GAGACACACC CAGCGCAGCG CAGACTCCCT GCTCGACTGC ATACAAGACC TGGTTGCCTA
    40141 TAGTCAGACT CTTATTCAGA GAATCGTCTT CTTCCTGACA CTCCACTTGC GCTTGACGAT
    40201 ACTTCCATGG AACACCAGTA CGTTTAGCCT CAGACTTGTA GAACTCCTTC ATGCGAGTCC
    40261 CCTCCCAACC GCGGAGCTGC TGCATAGTGC TCGTACTGAG GTCAGCGTCA GGAAACCGGA
    40321 TAGAATACAT CTTCTTCGCG CACTGCACCC TCAAACGATC ATTAGACACG ATCTTAGCCT
    40381 GCTGGTTGAT GAGCGTAGCT TTAGAAGCCA GAGGCTGGCC AGCAGCATAG AATCTCGTCT
    40441 GGTCAGCCCC GCTCCACACG ATGACGGTTC CAGACTGCGC TAGTAGCTTG ATAGCGTCAT
    40501 GCGTTGTCTT AGAACCCGGA CCAAGTACAA GAGTGGTCAT AGACGCAGCT GGTATAGCCA
    40561 GTCTATGATT CTCACGCCAG GCGACGATAG ACCCACCATC AACATTGATC GAGCATTGAT
    40621 CTAGGTAAAC GAATGTCATC CTATCGATCG AGCGGGGAAG CTCTTGTATC TTAGGCCTGG
    40681 GGATAGCGAC CATGGTCAGT CTTCCCTCAA CGGCGTGACT GTGAGCAGGC CGCAGCCATA
    40741 CGCTTTCATC CTGCCGACGC CGTTGACCAT CAATGCACGC AGGCTGTCAG CGTCAGTGAC
    40801 GCTAGCAGAC CCCTCGAATG TGAGCATCGT CGGATTGAAC CGATGCCCGG CCTTGACCAG
    40861 TACTGGATGC TCTTCATCTA CTTGCCGTAT CGACTCGATG CTCATCACTG TGCTCAACCT
    40921 GGAGGAGATC AAGTCCAAAG CATTCTTGCC GATGATGCTG ACTTGGCGCT TCCCGAGGTT
    40981 CTTAGCAGAC TTCACGGAGT TGAACCGGAT CTTGAACGCT ATTCGCTGAC CATCATAGAT
    41041 GGATCGCAGG AAACGATCGT AGTCAAGTGT AGACACCTGC TCGCCATAAG ACGATCTCGG
    41101 CCAGCCACAT TCTTCCACTA AACCAGTGTA GTCCGGCGTC TGTTCACTGA CTACGTACAC
    41161 GACAGGCCCG ACCTTGTTCG AGTCTAGTCT CCACAAGACT CGACCATGGT CTTCGGTAGG
    41221 GAATCCTTTC TCGACGGCAG CGTGAAGGGC TTCTATCGAA GACTGCAGTC TCCAGGTGGA
    41281 ACGGCGTTGT GGATTCAACC TGATTCTAGT CAATCTCATC AGTTCTACCT GCGCTTTCAA
    41341 CAGCGGACAT CAACTCGTCT TCATCGTCCC CGCCCCAAAT GTCCATAGTC GGGGCAGTCT
    41401 TAGTCTCCGT GCTGTACCAT AGCCTTGATA CCGTCCTTGG TGCGAACAGT CTGTGGCTGG
    41461 GATCGAAAGA CAATGGGTCG TCATTCGCTT CGAACACGTC ATCTCCACTG ACTCCCTCGA
    41521 TGATGCACTC GACTGTCTTC CCCCATCGAT CGTGCTGACA GCGACTGCTG CCCCCAGTCT
    41581 TAGACTCGAT CAGCGGAGTC AGAGTCACTG ACAAGGCGTC TTCCAGACCA TCATTCACTA
    41641 CGCCGATCAC GAGATCGTAG TTCACGGGGC AGCTCTTCCG GCCAGCAAAC ATGTTCCATC
    41701 TTGGATCCGC CAGTGCTCCT GCGATCTCGT TCAGCCATGC GGTGTCTGTA GACTCTAAGC
    41761 CTACAATGAA CGCAGCGTCG GCAAGATACC AGCGCTCAGT CACCTTAGTC GTACTGAGGT
    41821 TAGCGACGCC ATCCCTCTCA AGATGGCCCG CTGCCGTATG GTAGTCTTTC TCAAGCCTGC
    41881 CAGGCTGGTC TATCCTCACG CCCATCCGCA GCTTCCTCAA CGCGGACAAA TCGTGAGTAC
    41941 GGTCCCATCC AAGAGCGGCG CAGATCATTC CGATCACACC GCTCTTAGAC GGATAGCGAG
    42001 ACGTAGACCT GGTCTGGTAG AACTTGCTGT CGACGCCCCA CGACTGCAAA GGCGGGTTGA
    42061 TCTTCAACAG CAGAGTGCTC ACGATCAGGC CTCCGCATGC TCATCTAAGA CAGTAGCGTC
    42121 CACAAGACTG CCAGCAAGTT CGGACACCTT GCGCACTAGC TCCGTCTCGT CGCAGCCTTC
    42181 TCCTAGCTCG CGAACTCGAG AGTCGCCTAG GTATGTCACG AAGCTGGCTA CTGGCTTCAA
    42241 GTCGAACGCG CTAGCCGTAG CCTCAGCGTA ATCGACCATA GCGTCCTCAG CTGCCTTTGC
    42301 GTCGTCATTG CCTGTGCGGA TCGGCTTCAC GAAAGCGTCC GCATAGGACA CTGGCCTGCC
    42361 TGCACGCACG GTGACTACGA CTGCGGATGG TAGCGTCTGC GCAGCGAACG TGTTCTGCTT
    42421 GCCTGATGGC ATGCTCTCGA TGAAAGCCTT AGTGAACATC GCGATAGCGT GCTTGACAGC
    42481 CTCAGTGTCA CCGAGATTGT CTTGCAACTG TGATAGGCTG ACGTCAGCGT AACGGTAGTA
    42541 AGTAGAAGAG TTGTACTCGA TGGTCCCCAT CATAGCGCTG CCCGCATGGT CTTCTACCGA
    42601 GTGATCGTCC ACTGCCGTGT AGAAATCGAA CTCGGGCACA GCCGGGGCTA CTCCGATAGC
    42661 ATGGGCTACC TGGCACGCAG CGTCAACGTT CAGGTATGGA TCGTCAGCCA CCATGCGTCC
    42721 GAACAAAGCC ATGTCTACGG AGTGCTCTCG TCTCAGTGCG TTGCGTACGG CCTCCTTGCG
    42781 TTCCTTCTCG TCTAATCCAT CATTGAGCAT GATAGAGGCG ATCGTCTTGA TCTGGTTACG
    42841 GGAGATGAAG AACAACGCTT TCACCTGCTG GCGCTCGCCC TTCTTAGCCT TCGTGAACTG
    42901 GATCTTCGCC AGTTTGAGCG CCTCTACTGC CTTCTGCTCC GCCTCAGCGT ACGAGATCTC
    42961 CGTCCCGTCT GACTCCTTAG CCTGACGGAT GATCTCCTCG GCGATGAGCC CCGGCACTTC
    43021 TAGGGTGCGC AGGCCACTGT CATGCACGTC AAAGTTGTCC ACGAAGTAGT CCCTCATAGC
    43081 CTTCTTCCAA GCCTGCGAGG ACACCCTTGC ACGCCGCACG CCGCCGAACG TCATGCTCTT
    43141 CGGCGAGCCC GTCTCGTCCC TGTTCAGGTT AGCTGCAGGC ACCGTCTGCA ACGCATGGAA
    43201 ATCAATGAAA TAGTTAGTCA TAGTCAGTCG TTCTCCTTGT CTTCTGTGTC GTTCTCGTCG
    43261 GTTCGCCATA GCAGGGCAGA CCAGTAGTCT CCAGTCCAGC CTAGTAAGAC TCTTGACCGC
    43321 GACTCGTCTG ACTGCAATGC CGTCAGGTCG TCTACTAATC GCACGTAGTC GACCGTGATG
    43381 TCCCCACTGA ATCGTTTGAG CGCTCGGCTG GCGTCCCAGA CGGCAGACTT GAAGTCGACG
    43441 TCAGCAGCTA GGGACCGCAT CAACGAGTGC ATTGACTCTG CGTGCTCTTC TCCCCGCTGG
    43501 GTAGCCCCGA TAGCCCCACC GATAGTGAGA CCGTCTCCTG AATGCTTGAC TGTTCGGCCT
    43561 ACACCAGCAT ACAATGAGAG CACGACGATA GACGCGCGTT CTCCACGGGT GAGACCGTCT
    43621 CCTCCCTCAT GGTCGCAATC GTTGTCTCTA AGGCCATTCT GGTAGAGCAA GCCCATAGCC
    43681 TCAGACGTAG CGCGCACGTC TTCTGTTGGC AGTTTGCCGT ACAGTCTGCC TATCGTAGCT
    43741 AAGCTCCCCC GATATTCTCT TGACTCCGCG TCTTCCGCGT CTTGCCAAGA TCTGAGGATC
    43801 TTCTCCACGA CAGCAGCCTC ATTGCTCTTC TGCTGTTGTC TCATTGATCT CCTTTCTCAT
    43861 AGCGTTCATA GAAGCATAGA ACGTCATCCT AGCGGCAGCA GCCGAGTACA ACGTCTTGCC
    43921 TACCATCTTG CCTACCATCG CGTTAGGAGT AGCCTGGCGC ACGTAGTCCT TAGCCATGTC
    43981 TTTGACATTG CGACTCATGA TCTCCCACCA TTCCAGCAGC GGACTATCCA TGCTGGCTAC
    44041 CTGCGGCAAC CACTCCATGA ACTTGTCCCC GACTGTCCTG TACGCGATTG ACTGCCTGGT
    44101 CTGCCTCTCG GCGTTCGCTG TCTCCATGTC TTCACCTGAG GCTACCCGCT GGCGTTGCAC
    44161 CATCAGGCCA TAAGCCCTCA CAGCGTTCTC AGCCAGGCTC ACCGCGTCAG TCACGACCCG
    44221 GGTGAGTTTC AGGTCGTTCA CGATCTTCAA TGGGAGATCA ACCTTGTCGA CGAGGAAATC
    44281 AGTGACGAGA GAGCTCATGC TAGAGTCATA ACGGCAAGTC TCCACAGTCA CATGACCGAC
    44341 GTACCCAGCG GGCAGTGTCC CATCGTCACA GAGCTTAGAC GCCCATCGAA GGGTCATCGG
    44401 CGGGATAGTC GAGCTAGTCG CGGCAAGCAG TGGAGACAAG CCACGCCAGA ACGCTTTGTC
    44461 TGCAGAGTAG CGCACAGGCG CCCAGTGGAC GGGAGAGTCT TTCTTCTCCT GCCTTGCTCG
    44521 CCATGCCGCC ATCGGTTCGA GCCCCTGCTG GTCTTCGAGC GTCACATGCT GGCCAGGCGA
    44581 CAGTAAGACC TGCGCGGGCT CCCCCTCACC ATCGCCGTCA TAGTACACTT TTATCCTGCG
    44641 GCTACGCCAA GTCAGGCAGT CCTCTACCGT GTCCGGCGTG AGCTTGCTCT TAGCCGTGCC
    44701 GTCATGGCCT GGCGTGAGGT CTGGCTTCTC CCAGGAGGGG ACGCCCGCAG AGAGTTCTCG
    44761 TAGGCTGGTA AGAGAGTACA GGTCGTCCAC CGTCTCAGGC TCGTTCTGCA TACTGGTGAA
    44821 GAAGCCTGAG TCTAATGGCA CCAGCGCAAG CATGAGATCC CTGAACAGGC TGCCCGTCTT
    44881 CAGTCTGACT ACGGCTAACT GCCCAAGATA CGGCATGGAG GCATACGAGA TGCCGTTCCG
    44941 CATCTCCGGG TCTCCCTTGA ATCCACTATG AGCAGCGCAA CGGTCATAAG AGTTGCATGT
    45001 GATCACCCAT CTCGCTAACT GTGGACACGA CATCTTGTTA GCCGCGTCGC CAGTCACGTT
    45061 AGGGAACATG GTTCCCAGGC CGGTAGGCGT AGGTATCAGC GAGCTCAGGG GTTTGAGAGC
    45121 GCTATTCGGC TCAGCGCTCA TAGTCTGCAT GAACGACTTG CTTGCGCCAT GCAGCCAGAA
    45181 GTCATCTGCG TGGGAGTCGA AGTAGGCGTC GAGGCGATCT GAGGGGAGAC GGCCAGAAGA
    45241 CCAGATCGCC TTCCAGTCAT CGACTGTCAA TGGGTCCAGG GCGCGGTACA GGACAGCGAG
    45301 CAGCGTACGG AACACCGCCG GATCCTGCAT GGGGTCATCA AACGCCAGGG TGTTGATCTC
    45361 ATGAGCGTCG ACAAGCACTC CTCTGATGCC CATCGTCTTC TTGCTGCCAT CTTGGAACAC
    45421 GCAATCGAGC CATGGGTCAA TGATGAGATC GAACGAATCG TTCTTAGGCG GCTTGACGTC
    45481 CTCTGGAATC AAGTTTTTGT CTCTACTGCC TGCCATCAGC CCTTCTTCCT ATCGCAGATC
    45541 AAGCCCACAT GCTGATCGTA CCGCAAGTTC CAGTTGATCT GCCTAACGCC AGTATTACTT
    45601 CTGTGCTTGA TAGATATGTT CCGGCAGCCT TCCTCGTCCA TCAGTACGAC GAATTCTCCC
    45661 GCCACCCAGC GTGAATACTG CCATGCGGCT ATGAGAGCGT TGTCTTCAAG CCAGTCTATC
    45721 ACGTCGTCTA CCATCCCAGG GTTAGACAGG GCTGCTGGCA GACCTATAGT CTGATTAGCT
    45781 ACGATCTTCC CGAGATCATC GTCTAAATCA GTGTCAAGCG GGATAGGGCC ATACTTCGCG
    45841 GACAAGTCAT CTTCTAAGAA CGTCGCATAG CCAGGCTCTG CTTCACGCAT GAGCAGTACA
    45901 GTCAGACCAC CTTCGCTGTC CCTCACCTGC GCTGCAGCCT TGAGATCGTT CTCCAACGTC
    45961 TTGCCTATAG AATTACTAGA CCTCAGATCT GTCCATTCCC TCCTAGTCTC CCCACTGCGC
    46021 ACAGGGGGAC GCAACAGGAA CGCTGTAGCC TTCTTCCTCT CGGTCTTGTC TGTTTCGATA
    46081 GCCTTCTCGT CTGCTTTCTT GATAGCGGCA GAGAGCATAG CGTCTACATT GCCGGGGATG
    46141 TTCTTGAAGT CATACGCGGA CTGTACGAGT CTTGGTAGAT CTCCTGGTAT CTTCACTGTC
    46201 ACGTTTCTGC CCGATCGAGT CAACACACTG TCAGTTCCTC CAGTGCTTCG CGGTGCGGTC
    46261 AAAGCGATAG CGCGCAGTAG CCTGCTCTCC CCATAAACGG CCTTGCAACC AGGATCGAGC
    46321 TTCGGCAGAC CATCATCTCC TGATGCCCAG CCATCTACGG CTACGATAGG CTCGCTGACC
    46381 CTGACTGGCC TGCTATCACG CTCATGCCTA TGCAGCCTGC CTATCCTCTG CAGCAGTAAG
    46441 TCCATCGGGC ACACGTCTGT GATCATGTAG TCAAAGTCGA CGTCAAGAGA CTGCTCTACC
    46501 ACCTGGGTAG CTACGACTAC AGACTTCGAT GGCCTCAGAC TGTTCTCAGT GGTGGCTTCC
    46561 CTGCCATACT TCCTTCTGAG CCCATTCTCG TTGCGTTTCC TGTCGTCTGG CAGGAAACGA
    46621 GCATGTATCA GGGTGAGCTC GCAATCGTCG AACCATTCGT CGTCTAGTAG CTCCTCGAAC
    46681 GACTCCTGCG CCCTGTTCAC TGTGTTCCTG ATGACTACGG CGTTGCCCCC GTCCGCTAGC
    46741 CGGTCTTTCA GGTCGTCGAT CCAACTACGC CCGTCTAGGC ATAAGTGGTG GACGCTCACG
    46801 CTCTTACTGC CATCATGCTC AGCATCGGCA GCATCCCCGT CTTCACTGAC TGTGGCTATC
    46861 TTAGACCCAC TAGCTGACGC TACGCTGACT AACGGGTAAG ACATCCTGTG CTCCGGCCAG
    46921 CCCTTAGGAC GAAAGTCTAA TAGCTTCAAG CCGGAGTCCG TCCGTCTCGA CGCGCCGTAC
    46981 TGGTAGGCCA TGAGCAGCTT AGCGCGTCTC AGTTCAGGCA AGGTAGCTGA CAGCATGATC
    47041 ACTGGGCACC CCATCGAAGC CAGCCACTCG ACAGCGCGCT CCAGATAGAC CTCCATGTAA
    47101 CTGTCGGCAG CGTGGATCTC GTCTACTATC ACGCATTTGC CAGCCAGGCC GAGATGCCTG
    47161 AGATCAAAGT GCTTAGCCTG CAAGGCTGCC ATCAAGATCT GGTCGATCGT GCAGACGACG
    47221 AAGTTAGCGA GCAATCCCTG CTTAGACCCA TCGAACCACC GGTTGACCAT CAGCCTGGCT
    47281 CCGTCATAGG AGTCTCGTCT CCCATTCTTG CCGTCACCGG CAGTCTCATC GAACACGGAG
    47341 CCAGTGAGCA TCGCCATGTA GTCATCGTTC ATAGCGGCCC GGCCATGCAT CAGTCTGATA
    47401 GCAGCGTCAC CATCGATCAC GCCTGACGCC CATCTCGCTA CCCTGGGGAG GATGCCATCT
    47461 GCCGTGGCCT GTGTGGGCAA CGCGAAAGCT ATTCCATTGT CGGCGTACTT GAGGGCTAAT
    47521 TCCCGAGCAG CGTCTAGAGC AGCTTCAGTC TTCCCGCTGC CCATCGGAGC CTCGATCAGC
    47581 ATGAGACAGG GCTCTTCTGC TTCCACTGCC AGTTCTCTGA CGGTAGACTG CATGGCGTTA
    47641 GGCTTAGCAG TCTCCGGTAG ATCAAACATC TCCGCGAATG AGAGCACACG GTCAGACACA
    47701 CCGGTGCTGG TCGGTAGGTC GATGTTAGTC CAGGCGTGGC GAGCCCTGCT AACAGCGAGA
    47761 CTGGGATCGA CCAGACCATT GCTGGTGAGC CTGAAGTTCC ATGAGTCTGA CGCGATCCAG
    47821 TCAGACATAG TGACGATCCC AGTCAGCAGT GACTGCAAGT ACTGCGTCAC CTTGCCTGCG
    47881 TCGATCTCAG CGAGAGCCTG CTTCGCGTCC ACACAGTCAG ACACGCAGCT TATCAGCTGC
    47941 TGTCTCGCTT CCGTCCATGG TGACCCTCCA TAGTAATCGA TCTTAGTGCG CTTCTGCGTC
    48001 TCACCATAGT CTTCCTCCAG ATGGAAGACG CCATGGTGGC CGCCTATCAC TACTGCCAGT
    48061 CTCGAGGCGT CAGTCTTAGT CATGCTGCGC ATGTTAGCCC CGAGCCATTC CATCATCGCC
    48121 CAGTAGCCTG AGATCTCGTG CCTCAGCGTG CTGGACTTGA CTACAGTACT GGGTATCTCG
    48181 AACCCGCCCG ATGCGAGGTC GGCTAGCCTC CGTTCTCCAG TCTCGCCCCT CGCCTGCTTC
    48241 TCGAACGCTG GCGTAGCCTT GCCCACGTCG TGAGACCCCG CTAAGAACAT GGTGATCTTG
    48301 CGTGCAGACT GCTCACCGCC AAGCGCCTCA GACAGCAAGT CCTTCACATG CTTAGCTAAG
    48361 AACTCGTCCC ACACGTAGCC TGCTGTGAGC ATCGTGTCCG CAGCGTGCTG CGGCAATGCT
    48421 AGCCAGCTCA AGTCGCTGGG GTCTCGCATG TTCGTCTTAG CCCAGATCTT CGCCATTGGC
    48481 TGCGTGGGGT CTAGAAGCGT CTTCAAGCCT GCTTGGACCT CATCAGACGC ATGTTCATTC
    48541 TCATGATCAA CCATGAGCTC ATCATATACC GCTAACCGTA TTTAGGCAAT GCGAGATTCC
    48601 GTGTAGACGG GTCTCCGATC GACTGTGATC AGCATTCCTT CTATTAGAAG CAGCGGTATT
    48661 GTGATCGCAG TGAGATGAAC ATGGACAGCA GCCAGCATGC TGTAGACTGA ATGGGGGGGG
    48721 GCATCGTAGA GATGAGTGAT GACGCTGACA GCCTGGAGAC GGCTACTCGA CGTCTCGTGA
    48781 CGTGGCCTAG TGACTCAGAG CGTCTCCAGT CGCTGCTTGC AGTCCACTAC GTCGATACAG
    48841 AAGGCGCTGG CGAGTTCGTC AGAAACTGGG CACAGAAGAA GACACAGCAG AAGACTGACG
    48901 CTGCCGGATC GATAGCGTCG ACCGCTACTG AATCCGATAC TCCCGATTTG CCTGCAGGCT
    48961 ACATCCGGAC CGGCATCGTC ACCTGGCAGA CAGACGCTGA AGGCGATCAT GCCGAGGCTG
    49021 ACGAGATCAC CGTGGACGAT CTACCTGAGA TCATGACCGT GTAGACAAGA GCAAAGAACT
    49081 CCAGAAAGCC TGCACGAAGG CGAAAGCTGA GGTCTTCGCC CCGTCCTGGG TCTGCGCGAA
    49141 GATGAATGGC GTGGTCGACG CTGCCATCTT GCGTCCAGGT GACGACAACA GCGTGGGATC
    49201 CCCGATATGA ACGTAGTTCT ACTGATCGTG GGAACGCTCA CAATCACATG GCCCCGAGAC
    49261 TGCAGCTATA CGCCCAACCT GCGAAGCTGA CGCTACCGTG ATGGATTTAT CCCGGCTGCC
    49321 GTGTTCGCCG GTCTATGGCC GGCTTACTGT AGTCTCCGGG CACGCTACGT CATTATTCGA
    49381 CAGAACTGCG TGCTTCGTCG CCCCATCGCC CCCATAGTTC TCTCGCTACG AGCCTGCCCA
    49441 CAGCTGCAGC CGACCAGTCT GGCCCACGCC ATCTCATCTT AGACTCATGT TCGTCTGATG
    49501 AGACAGTGAG AACCAGGCCG ATGGGAGACA GTATGACCTC TACGTGCTCA TCAGTGACAG
    49561 TCGAGATCTC CGACACAGCC TCGTCTCGCG TTCGATCAGC TAGCAGCGCA TTCATAGTCG
    49621 CTCTTGTGAT GACTTCATGG GACTCTAGTC TATGGACTGC TTGCCGCGTC ATCTCCTCGA
    49681 AGTCGCCGAC TCGCGGGCAG ACTACAGCCG GCTTGGCTTT TCGCGCAAGC CCACTCGTTT
    49741 CTGCTACCAG TCTCCCGCTC TTCTGCGTCT GCGTCATCTC CTGACCTTGT TCTCGATCGC
    49801 CTACGGTTGA TCTAGAACAA GACTTCGCCA TGACGCGGCG ACAGATGCAT GGCAGTGCCC
    49861 TGAAGACTGC CAGGGTCATT AGGAAGATCG TCTGGAACTG ACTCCATGCT TCCTGCAGAC
    49921 AGGCTAAGAA CCGAACACCG TGAGACTGTC AGTACGCTCA CGCGATCTCG CGGTACTCCT
    49981 AATGGTCGAC CAGCAGAAAA GCCGTACTCG GTACGGCACA TCACCTGTAG CCAAGATCGG
    50041 GCTTAGAATC GAGGAGGGCC ATCATAGGAA GAACAAGCCT GTATGCGGTC TGACTGCATT
    50101 CGATCGATCC ATGGCAGCCA TGGCGTGTCG GATTCGGCAG TGGTTTAGAA TAGACACTAA
    50161 GGACACTGCA GACAGGAGAA CAAGATGGCT GCCGGACTTG AAGCTAACAA CGCGGACACG
    50221 TCTCCATCAA CCAGCAGCCC ACGCAACGAT CCCGTGGAGA TCGATGGGCT GGCTGACTAT
    50281 GACATGCTCG TAGGGGAGAC AATAGGTGGA GACCTGTCAC GGCTAGCCTT GTACGCTATC
    50341 CGTGACGGCG AAGTCGTCCC AGTCTGGTTC AACGAGTATG AGAGAATATT CGAGCGGGCA
    50401 GACGATTATG ATGATGACTC CCCATACACC ATCTCTGAGA TCTATGACGA AGAGCTAGAT
    50461 GGGTGGAAGC GCGTCGCTGA CGAGAAGCTC GAGCCGCTCG GCTTGAAGCT CGGGGAATGG
    50521 CATGAGAAGT ACAGCACTGT TACTGACCCA TGGGCTCTCT CGAACTACTA CGAGCTCGTA
    50581 GCAGCATGAC TATCTGACGT GAAAGCGCAA TCAGCGTGAG CGCACCCGCT GTCTTCAAAA
    50641 AGGAATCAGC CCCGCAAGCA AGACTACTCA GATCTGTTTG CGGGGCTGGA TAGCTCCCAC
    50701 GTAGACTGCT ACTGTCAGCC CACGTCATCC GGCGCCAGTC ATTTGGCGCC AGTAGCGTAC
    50761 TCGAGTACTA GGCTCGTGAC GGCCATCTTA GCAGCTATCG CGCCGTCTTC CTTCCAGTTG
    50821 CTCACCGGCG AGGTGCTCCG GTCGTATGGG CTGGACATCG CGCCGTTGTC CCACACGCAA
    50881 GAGGTAGCCT CCTCCCATGT AGACTGCCGT CTGCCTCCTT CTCGCTGTGG TTCGCGGTGT
    50941 TCCTTACCGA TAGCGCAGAT CGCGCCAACT TCGCACTTAG CCTTCGCCAG CGCTGAGGCG
    51001 TCGCCCTGGT AAGCAGCCTC TGCCTCTGCC TTAGTCGTGG AATGCCCTAA GCCGTCTCCA
    51061 CCGTCAGTGC CACGGTATGG GCAACCACCA TGCTCAGCGT GGCATACGCC AGCCTCGCCT
    51121 TCAGCGTTCA CATGCGATTG ACCCGCCGTT CCGGCCATGA TTCTAATACT CCTATTCGTT
    51181 CAGTTCTACT CGCCTCATCT CCTCGCAGCC TCCCGCAACG CGTTGAAGAC ACTGACTACG
    51241 CGTGGATCAG AACACAGACT CGCTGCTATC AGTCATAGCA GTGAGTCTGA CTGCACTTCC
    51301 AGTGGATCTA CTGCAGTGTC TTCGAGCGCC ACTCTCAACA CGACGCCATG CCGATGAAGA
    51361 CGAACTTGTA GACGGGACGC GCAGTAGCTC CCGCAGCCAT TCGCCTCGGT TCAGTCTTCA
    51421 CTGTCTTGAT CTGACGTTTG ACTTCCCACT TCTCCTCTGT CCCAGACACG AGGACGCGAG
    51481 TCTGGCGCAC CCAGACCAGC ATGTGCGAAG CAGCGTACTC AAGCGCTTTC TCGCGGCCGG
    51541 CAGCAGTGCC TGGGAACGAC ACTTCTTCAC GGCCGGAGTC CGTCACGACC CATCGGGTCT
    51601 CATACTTGGG GTGGTCGGCA GCTTGCACGC GGACAGACTT GGAAGTCGTC ACCTCCCAGT
    51661 GATCGACTCC CACTACGACT GCCTCCGTGT CGCCCTTGCA GATCTGGCTT CCGATCTCGT
    51721 CAGCAAGATC CTTAGCAGCC GTCTCCGCAC TGGCAGTCAA TGGCTTCTCA CTGTAGGGAG
    51781 TCTTGTGGAC CTTGCAAAGC CCGGTCGTAC TGAACGTCCC ATCGCAATCA TCATCGCCGT
    51841 ACCGCTGCTG GCAGTCAGCG CACACCTCGT CAAAAGCGTC TTGAGCAGTG CAGCCAGTAG
    51901 TCTCAGTCGT GACGATCGTA GCGCCCATGA TGCGTCTCCT GTTCTGAACG ATCCCATGTT
    51961 CCGATTCGAC TCTGATCTTA ACATAAACGC ATTGTAGACA CACTGTAGGC GATCAATCTG
    52021 CGAGGCCAGA TCACAGACTC AGGCTAGTCT TCGCCTAACC CGTCGACACG GATGGAGCAG
    52081 ACCTTGTCCG CGGACGGGAA GACGTGCTCA CTGTCGCCAT CGTTCAGTCC AAGAAACGGG
    52141 CTAAGGCCTG GCTCGCCAGT CAGCTACGCC GTTAGTCTTG TCAGCCCTTT TCTTGAGGGC
    52201 AGCGTGAGCC GCACTGCCCG CATCAGAGTC TAGCTCTGCT TGCAGACTGC CCTCACGTTC
    52261 ACGTGGGGTC TTCTGCCGGG CTTTGATCTC GAAGTCGGTC ATTCTGAACA AGATCATCTC
    52321 GAAGCATGAT TCTCCGATAT TCCCCGCCGT TTTGATAGCT TTGTCCACGT GTCGTCTCAC
    52381 GGCGTGCCGC AGACGCAGAC GTGTCATTGC GGTATTTGCA AAAACAAGCA ACGACAAGGA
    52441 GAACTACATG TCTGTCGTGT CCAAATACGT CACCAAGGCC ACCGCGCTCA CCACGCCGAG
    52501 CAACCCCTAC GCTAAGAAGA ACAAAGCTGT CCTCAAGGCG CTCGCTGAAG CGGGGTATTC
    52561 CCGGGCGATC TTCAAAGCGG CTGCCACGTA TTTCGACGAG TACGCTGACT ACACCGTCTA
    52621 CGACTATAGC CTCGCGATCG GCTACCATGT GGCATTGAAG GACATCACTG CTGCTGACCG
    52681 CCGCGCTATG AGCGAACTGG TCACCAAGAA GGCCATCAAG CTCGGTTTCG CAGTGACTGA
    52741 CTCTACTGGC GTCATCTTCA TCCCACGTGG CATGGACTTC CTCAAGGCGA TCGGCGAGGA
    52801 CCGCACCCCC GAGAACATGG CTACCACGTA CCTCAAGCAG TCCCGCAAGT ATTACGAGCT
    52861 CAACCCCAAG ACCAGCAGCG TCCGCGGAAA CCTCATTGCG CGCGAACGCT TCGAGCACGC
    52921 TAAGGGCACG TATTCTATCA CTGCTGACAA CGAGATCCGT TTCGACGTGT ATGGCGTGAA
    52981 GCTCAAGAAG CGCCAGGTGC GTGCGCTCAA TGCCGACATC AAGAACATGC CTAAGCCGAA
    53041 GCTGTCGGCA GTCTTGAATG ATCTGTCTGA CGTCCATACC CTCGAAGCCA GCCACAAGCG
    53101 CGCTGCTGTC TTGAGGCTGC TGAACGCACG CTGACCGTAG GCGTCAACTG CTGACGTTCG
    53161 ACTGCAAGTC TTTCAGACAA GCGCCCCATG CTGGTCACCA GCCTGCATGG GGCGCTTCCA
    53221 TGCTTGTCGT CATCATATGA GATCGGCTCA TGGCACCATG TGAGACTCAT ACCGTGGGTC
    53281 TACAGTCAAG GGGAAGCGTG GGTCGCATTG ATCGGGCCAT GTGACGAGCC CACCGGCGAC
    53341 TCTGACTGCA ACTGCTCATA GAACGCCTTA TAAGCCCGGA GCAACTGTAG CTCTAGTCCC
    53401 GGCGGAAACT GCCAGCCCCA TCCACCACCG AATTCGCGTC TCTGTGCAGT CTGAGAGTCA
    53461 GGGAACCTGC TAGGCGTGCG GTGACGCCAT CCAGGCCAAT GCTCATCATG ATTGTCTGTC
    53521 AGGACATTGC GCCACACTGC GAGCATGCAG TCATGCGCGA TGAACGATGG CTTGACTGAC
    53581 CAGGAATTCA TGAGCGTGAT CATCTGTGGG CTAGGAGACC CATGCAGTGA GGGGTTCGAA
    53641 GTGATCATTA GTCATTGGGT CGCCTATGTT CACAGAAGAC GCCAGAACGA CGTCACCATC
    53701 CATAGTGACT GGGAATGGGG CCGTCAAGAA CCTGCCCCAG AGATGATTTG GGTCTACTAC
    53761 TGGCCTCTCT GGCTTGTATG AGTACTGGGG ATAGTCTTGT CCTACGCGAG AGCCATTCAT
    53821 CAGGTCGACG AACTCTAAAG TCCGGTCATT TCGCGTCCAC ACTATATTTG CTCGTTTGCG
    53881 AACGCCAGAC AGCAATCCAT TAGACTCACT GCCTGTTCCA TCTATCAGAC CAGTGAAAAA
    53941 CCTGTATGGA ATACCGTGAG ATCGGTCACC AGAACGAGTC CATCCCCTTG CTTGCATGCG
    54001 ATGCTGCATG TAGTATGAGC CTCCAGCCCG TCGAGTAGCG GGATCGCTGT TAGCCTCTGC
    54061 TAACTGCTGG CTCGCCCTGG TCTGCCAGTC GACTACGTCG AACGCCGGCC TATCCTTCAT
    54121 GTCCACGCGA GCAGAATATT GCCGGCGAAC AAGAAAGAAG TAGGCGCGCT GACCATATGA
    54181 TCAGCGCGCC TATCATCGCT TGCTGCTCGC ATGTGAGACC GCAGTCTAGC CAGCGTTGGC
    54241 TACCTGAAGG GCAGTCACCG CGGTCATCTC GCTACCGTGA TTGGCTTCTT CCACTTGTAC
    54301 ACTAGGTTGC CGGAAGTGCA TACTCGCACG TACCCCTCGC GAAACATGAG GCCAGTGTTG
    54361 CTGTTCTCGA ACGTCCCATC ATAGTCAGGG AAAGCGTCAT AAGGCATGTG CAGCACCTTG
    54421 TCGATGCCGA GCTTATGCAG ACTATCGTCC TTGATAGCGC GACGGCCGAT CACCCCGTCC
    54481 GGCTTGTACC AGAACGTGGT CGCGCCAGTC ATGCGCTCTA GTTTGAAGCC AGTCGCCTCG
    54541 TCAGTCTCAC CGTTACTGCG GTCAAAGTCT ACATAACTGA CTACAGACTC CGGGTCTTTG
    54601 TCTGCTACGA ACTTAGCGTA GCCTCGGCTC ACGCCACCGA TGATGACTAT GCCGAACTTC
    54661 GTCGCGAGTC GGATAGCCTC CCACTGCGCG TTCTTGTCAA AACGAGACTT GCCGAACGTC
    54721 TGCACCTGGA GGAGCTCTTC ACCAGTGGGG TCAAACAGGC CAAGGCAGTA CGACTGCATC
    54781 TTAGCCCCGC CCTGCATGTG GTACTTCTCA AGGAACTGGT TAGCCTCCCG CTGCCTGATC
    54841 TCCCTCACCA CGCATTTGCG GGCAAAGAAC TTGCGAGGCT GGAGCTTCAG CTTAGAGCGT
    54901 ACGAGGTCAA CGAGAACGTC GCGGTTAGTC CAGTCGTACG CATGGAGGAG ATCATAGCCA
    54961 GCAGCCCGTG CAGCCAAGCT AGCCCTATAC TGGTTGCCGC GCTCACTCGG CGCGTTCTTG
    55021 TCAGTCAGGG TAGCGTCGAT CCTATCATAC GGGGTTAGCG TCCCGTCTTC TGCCACGTTG
    55081 TCGATAGTGC CGTCCCTCGT GGTGATCACG TCGATGAGGA TGGAATCGTG CCCAAGGTCA
    55141 GCTGTCCTCG TTTCAGGCTT GCCTTCGACT TCGACAGTGT ACTCGTAGTC CTCAGTGAAG
    55201 ACTACCCCAG TAGCCTCACT GATAGCAGTC TTGATAGCCT TCACTGCCTC GCTATGATCA
    55261 CTCATCTTGA CTCCATGCTT CTGGCCATCG TGCTCGAGAT CACGAGCACA TTCCATGCAA
    55321 ATGCAATAGT ATAATATACT GCGGGCAGCT GTCATCATCG TCTAGCATAG CGTGTAGGCA
    55381 GGCTAAGACG CCGGGCTCGC TTGATCGCGT AGCGTTGATT GCAGGGCAAT GAGGCTACTG
    55441 GCTACTTGCA CAGTCATAGA TGAACGAGAG GCTGAGTGAG CGCGATGCTG ATAGATTGCT
    55501 CTGACGACAC GCCATGCTGT CCGACGATAG CGTGGGCTAG TCACGTCACT ATTGATCTCG
    55561 CAGACGATAT GAAGCCGACT CAGCCCCAGC GCGAACGGCC GAACGCGATG CAGGAAACAA
    55621 GAGGGGGCAT GAGCAGCATG AGTAGTGAAG AGCAGGCTGA AAAGGAAGCC GAGTCTCCCG
    55681 TAGCACGACG GAGGAAGCAA CTAAGCAACG AAACCGTACT TGACATGCTC TCAGATGGGT
    55741 CTATCGTGCC GGGCATGTTC AACGGCAACA CGGCCTGTTT CGCTGACTTA GCCAGTTTCC
    55801 CGTCCACTGA AGAAGAACTA GTAGAGATCA TAAAGCACGA GGACTTAGAG CAGTTGATCG
    55861 ACAAGCATGG AGTCGAGATA CCGTTAGCGT TGTTCACCGG CAGATCGCGA TATGGCGTGA
    55921 TAAGTGGGAT CACCGCTAAG GGCAGTGTCG GCGTCAGTCG ACCGTGTCCG GTAGTCGACA
    55981 AGACTGATGG CAGCTTGGGC TATGAGTGGG CGACTTATAG TGACGCTGCG AGACCAGATT
    56041 CAGACTTGTA TGCTTTTGAC CCCAGAAGCT ACCCGTTCAG GGGGGAGCAA CCAGGTGCTT
    56101 GCGCTGCCTC TGACCAGCGT CGAGACTGTA GACGATGACT GCAGTGTCTA TTCCAGTGAC
    56161 GGGGACTGGA CAGCGAGGCG TCAGACGCTC ATAAAATGCG GTGGGTTCAG GGGAATCAAC
    56221 CCTATAGTTG TCCCCATCCC GCGGCATTGA ACGTAGACTC GGTATAGCAG CTTCAGGCTC
    56281 CTCGCGGTGT TCTGCCGAAA CCGATTGCTT TGTCTCCCGC GTGTCTAGCC AGTACTCGTG
    56341 TTATAGTTAG TTGCATACAA AACATGAGTG CGGTGGACGA CCGCAGATGG AGACTATGAT
    56401 GGAGACGAAG GACAGCGCTG ACTGGAAAGT CGCTAATCCC GGGCTGGCTA AGGCTATGAT
    56461 GGAGCTGCGG CGCTCTAACG CCGCCGTCCC GCATGACGCC CGTCCGCGCC GCGAGCGCTC
    56521 CAGGAACGCT GCTAAGCGGG CTGCTATCAG ACGCAGCATG GAGTGGTGAC TCCACATGCT
    56581 ATCGATCGAG GCCATGACCG CCTCACTATG AGGCTTAGAA TCGAATGCCG CGAGACCTAG
    56641 TGGACATACT GCAAGTCTCG CGGTATTCTG TCTGCTGACA CCGTAGGAAA GCCGTACTCG
    56701 GTATGGCACC GTAGCCGGGA TCGGGCTAAG AATCGATCAG AGCCCGAACC CGTGACTGTC
    56761 CGAGCCGCTG TCAGTCACGC AGTCAACTGA CTGCGTTAGT CGACGGAGAG TCCACACTGG
    56821 CAGCCAATTC CCCAGCGTTG ACGAGGCATG TCTCCACGAG GGCAGTCTCC GGCTCGCCAT
    56881 CATCCAGGTC GTCGCCAGTA TGCAGTAAGT CATAATCCCT GTAGATCTTA GCCTTCATCC
    56941 TCGAAGTCCA CACTGTCTGC ATGACGCAGT AGCGAACAAT GGCGTCCAAG TCCAAGACCA
    57001 ATGATGGAAG AACGTCTTCC GTCCACGGGG GAGCGACCAG CCATGAGATC CAAGTACCGT
    57061 GGCCTCTACC ACCGTCACAT AGAGGAACAG GTTGCTCACA GCGAGCGGCA GCAGATGCCG
    57121 TCCACGCTTC CATGGAGAAC TCGTCAGCCT CCAGACCCAA GCTGCCGCGT TCCACATGAT
    57181 GATGGTCACT GCCAGCAGCG CAAAGATAGG CGCGGCAGCT TTCTTGTCTT CGATCATCGA
    57241 TGAACAGTCA TCGCGACACG CCGTAGCGTC TATTGTTCCA TAGCGCCCCG CGCATGGTGC
    57301 ACGAGTCGCC CCAGCAGACA AGCCTACATT CTGTGGAGAC GCTCAGGACA CCGGAATCCC
    57361 GCGATTCTTC ACGTTAAATG CGACAAAAGA CGATCCCCGC TACTTGCGCT CAGCACCGGA
    57421 CAGTCAATCG GCTTGTCATG CTACCACTGC TGGCAGACTA TTGCAAATCT CCGACACGCC
    57481 GTTGAGAATA TCTCCTATCG CGTGTAGATG CGCTATAGAC AGACAGTAGC GCAGGAGGAG
    57541 GGATGAGCTT CATGGCCGGA TCGAACAACA ACAACACTGG CGGTAGTCAC GTCGCAGGAG
    57601 CAGTAGTGAC GTTAGTCCTT CTGATCGTTG GCGCAGTGTG GCTGCATTCT GGTGGGCACA
    57661 GTTTCCTGAT GATAGCATGG ATCGCGTTCA CTGGAATCAT ACTACTGGGC TTGCTCGCAG
    57721 GCGATGGTGA GACGTCGGAG AAGCCAGTCT ACGACATGCG TCCGGGGGAC CCCATCCAAG
    57781 TCAGTGGCCC GGCTATAGTG CATACAGGTG AACGCCCGCT TCCTGCTATC AGTGGAGACT
    57841 ACTTCAAATA CAAGGAGAAG TACTGGAGAA CGCAGTTGTC TCCAACGCCC GATGGCATCG
    57901 TAGGTGACCC CGGTGTTGGT CTGAACTCGT CTGGCTTCGC TATGGGGAAC ATAGCAGCAG
    57961 GCCAGACTGG GGAGCGGAAT TTGGCTAAGC TCATGGTGCA CATGGGCGTC GTAGGCGATG
    58021 GCGTGAACTC TTACTGGTCT CTCCGCATCC CAGGCAGCAA GCTGGACACT GACGTAGACG
    58081 CCATCCTCAC GTACGGGGAC AACATGATTC TCATCGACGC GAAGGAGTTC ATGGCTGGCG
    58141 GTGATCTCGT GTACAAGAAC GCAGATGGCG ACTCTATCAC GCTATGGAGG AAGTCTAAGC
    58201 CTGATTCGAC TGACCGTGAT CTCGTCTTCG TGAAGCAGTA TGACCTCAAG AGGAACATGG
    58261 AGATGGCGCT CGAGAAGTAC ACTGAGGAGT TCGCGGACAT GCACGTAGAG GCAGTAGTGC
    58321 TGTTGAGCCC AACGAGGAAT GGGCTCGCAG CAGTGGACGC TGGCTGCGTC ATCGACGATG
    58381 GCCTCATCCC AGTGACGCAG TCTTGGGCTT GGTCGCAAGA CTTGAAGGCT AAGTTCGAAG
    58441 AACACCCTGC TGAGCCTACA CGCCCAGACG TAGACGTGAG GCTGAGAGCG TTGTTGAAGA
    58501 AGTGACCTGG AGTCGATTGT AGCCTGTAGT CAGTACTGCT TTGATTAGAA TAGTCGCAGG
    58561 ATAGTACACA ACCCATCTCT ATCGTGGGCA CGTCATCGAA GGCTTAGCTT CCATCGTCGA
    58621 GGCGAGAATC AGCGCTGATT CCGTCAAGCT GCCCTCCGAC CATCTCAATA CGGGGAACAG
    58681 CAATGAGAAG AACAGTTTCC ATGGCAAAAC TGACAAGTTG AGCACACCTG GTCCATGGAG
    58741 GAAACCATCA GGGAGCTGAT TCCCCGAGGG GAACAAGAAC GCAGTCTGGT CTTTTTGCTC
    58801 CATGACGTGA CTACTGCGAA TAAGGAGGCG GTTGATCTGA CAATCGCCTC CTGACCTGTC
    58861 CTATCTGGTT CTCTACGCGT ACTAAGAAGA CGGATGCCTG CGTTAGAGAA CATGCGAGCA
    58921 GACTCCATAG GGGAGACAAG CGTCAGGCTA AGTCTGATGG CCTGGCGCTC AGCATCTCCT
    58981 GCGCTGTCTG GTTGTGAGAG AACAAGTTCG CGACGCTATC GATGAACCAC ACGATCCAGT
    59041 CAAAGCACCA CGAGAAAAAA TGGAACGGGT TGTTGCCGAA CAGGGCCATC ACGCCTAGGA
    59101 ACACTCCTAT GCCTATGCAC GCCCATAAAC CCTTGCCTAT CAGATTCATC GTCGTCCTCA
    59161 CTACTCGCGT CTACGATGAC TACATGTGCT CGCAGTCTCA TCTAACGTTT CTATGACGTT
    59221 AGAATATCAC GAGTCAGACG CAGATGACCC CCAGGCTAAT GATCTCAAGA CAATGGCCGC
    59281 GAATGGACGC AGGCTGCCTG CAGACCATGC CCTGGGACCG CAGCAAGCCG ACCATAGACC
    59341 GGCGAGCCCG ACAACCGGGA TTAGTTTGTC ATGGCTGCGT CAGCCTCGCA GGTTAGGCGT
    59401 ATAGCCGCGG TCATAGGACC ATTCTGCGAC TTGTCTATAG ATGAGATCGG CTAGCAGTCC
    59461 TAGCGACGAG AGCAGTTGAG CGCGGCAGTA GTCTCACCGT CCATCAGAAC CAGTTGCGTC
    59521 AGCCCCGGCG CTAGCGATCA ACTCTGACTG CCTGTTCATC TTCTTGAGCC GCATGACGAG
    59581 ATCTGCTTCT CGTCTGGCCT TGGCATCGAT CGCCTTCGAG TTGCTGACCA TGGCCCCCAG
    59641 CTCTGACACC AGTTCAGCCT GATTCTCGAC TATGCCTGAG TCCACCGTAG TCTTAGCCTC
    59701 TGAGACGAGA TCAGTGAGGT CAACTGGAAG CACGCGACGC AGGCTATCCT CGCAGATCTC
    59761 GGCTATCTCG CCCTCACTGA GCGCAGATGG CAGCGTCGAC GGCGTGCTCA CCGGGCTTGC
    59821 ACTGCCTCCC GGTTCTCCTG CGTCAGACGG ACTAGCCGGA GAATCGTCTC CTCCATCGCC
    59881 GACCTGCTTC TTCTCACTGT GGCCTTTAGA GTCTAAGACA GGCAGATCCG GCAACTGATG
    59941 GAACAGCTCT CCTGCCTCCA GAGCAGACAA GTCTGGACGG TCTTCGAATA GATCGAGGAG
    60001 AGGACCGCTT GTCTCGTTCA TCAGACGGTT CCAGTCTTCG TCTACTTCAC TGTCGTACCG
    60061 CGTGATCTTC TTGTACGATT CGTAGCCATC ACCATGGCCT ATAGTCATCA TCGAATCGCG
    60121 CTTGAGCAAG AATAGATCCC TGATCTTGCT TTTAGAAGAC CGATACCACA AGTGACTCGA
    60181 CGAGACGACT CTGCTTATGC CCCATAAACG TCATCTAAAC GACTTATCAC ACTGTCTACG
    60241 TCTTCAGGGG TGAGAAGCTT CACGAGACTG CCGTCGAATA GTCTCCCCGC ATCATCGTCT
    60301 TTGACCATGC TGGGAACGTA CAGCATCGTG TAGACAACCA GTTCCGGCAC GCCGCTGCTC
    60361 ACAGGTCTGC ACACAGACCT GAACGACACC TCATTCAGAC GAGACTTGCT CTTCACCGTC
    60421 AACTTGCCGG TAGCCCCATC TGCTTGACAG CATCGCTTCG AAGCGTAGAG CTCAGCACCT
    60481 CTACGCTCAT CAACCAGTCT ACATCATTCA TAGTGACTAC GCGCAGAGCA CTGTCATCAG
    60541 CAGACAGTGA CTCCAGCAGG CGACTCTTCT TGCCTGAACC TGACATGACG CCAGTCTTCA
    60601 GCCTGCTACC CTCTCACCAT CAGAATACCA TGCCACGCGT GCGTCTCCGG GGCCAGGCCA
    60661 ACTGCTCGCG TCAGCGCTAC TGCTATCACC GCCATTCCCA GATCCAGCGT CAGGGTCGGC
    60721 CTCCACTGTT CTATTAGCTT TGACCTTGCC CACCGTCTTC AGCGAGGCGA CGCGGGCGTC
    60781 AGAGTCTCCT TCTACGTCAG AGTCTCCTTC TACCAAGGCT ACAGCAGACG GACACTGCTT
    60841 CGCTGCAATC ACCGCGTTCC CGCTATCACC CGAGTCATCA GCGCTCTTAG ACTCATTCAC
    60901 TGTAGGCAAC TCGCCTACCA CCGAGTACTG CCGCGTCACG AGGCTATCAG TAGCAGTCCC
    60961 GCCTAACGCG GTCTCGAATG CTGTGCTGAT GGAGGACTTA GCCTTGTCTC CAGACTCTAA
    61021 GTCGCCCTCC CACACTGTCT TCTCGTCTCC GCCCGGGCCG GCTACGTTCG TGACGCCGAC
    61081 ATGCTGCTTG CCGTTCTCAG CCTTAGATCG CTTGAGCTCG AGCTTCCAGC CGCCCAAGTC
    61141 TCTGAGCTGT CCCCCGCTTG GGCTAGGAGA GTCATAGAGG AGTTCGTCTA CAGCCTCGCG
    61201 GTGCTCTACA GCAGCTTTGC CCACCCCCGT GCTGATCGCC ACTACGTCAT CATGCAGCGC
    61261 CTGGTCCCCG CTGGCGAAAG GCCGGCTTGT AGAGATAGAC CAGACGTTGC CTGCGGAACC
    61321 GGGACCGAGC GCTACTGCGA ACAGCAGCAA CGCGCACACG ACCATGCCGT CGACGATGCC
    61381 GTCTCCTACT GGGTCTGCTT TGCCAGCGCC GACCTTGCCA TCGCCTTCAT CACCAGCGTT
    61441 CTCAGTGCTC TCGTCTCCTT CAGCCATAGC GCCATACTCA GACTGCTGGC CATCGACCAG
    61501 AGTCTCCTCC TCGCTGCTTC TCCCAGTAGA CGACCCGTCA GACTGCCGAC TAGAACTGCT
    61561 TCCAGTGTCT GCTGGGCTGA TAGCGCCCGT GCTCGTCTCA CTGTCGCTAT CAGCCTCTCC
    61621 TGTGACGCCT ACCACTCTGC CCAGCTGGTT GGAGCCAGTC TTGCCGCCAG TGTCGTCCGT
    61681 ATCGTTCTTC TTGCGTCCGA ATAGCCATGC CATGCAGCAT ATTCTATACT CATGAGCACG
    61741 AGAACTGCAA AAGAATCGGG GCAGATATGA TCGATGGCAT GGTGACTGTG GAAGTCGTGC
    61801 CCGCTGGCAC TACTAGCAGG AACTCGCGTG CAGGCAGGGC GCGTAGGGCT ATACTCGTCG
    61861 TACCCGTAGA CGGCATGAGC CTAGGGAAGA TCGTGAGCTT GAAGAACACC GTTCCAAGCG
    61921 AGAAATGGTC AGCATTGCTG GGGGACGAAG ACTTAGACTT CCTCCGCCCG ATGACTATGC
    61981 AGACGCTAGC CAGACGAGAA GACATAGGCG ATGATGATGG AGCATGGCAG GCAGAAGAAC
    62041 GGCTCATCAC CCAGATAGCG TCCACTGGGA CCATCTTGAA GACTGACGTG ATACTCACTG
    62101 ATGACGACAA TGGAGAATGC TGGAGCTTCA CTATGCCGAA GCCTACTGAC GAGCAGGTAG
    62161 AAGCCCTCCT AGGCTTGAGA CTGGCGACCG CCGCGACGGA TTGATTTAAA GGGACTCTAT
    62221 CGATCGACTG TAGGCTACGC AGTCAAGAGG GGATGGACTC TGATCATGAG CCCGTCCCCT
    62281 CTTGTCGTGC CTGCTTCTAA ACGACGAAGC CATGCTTGCC CGTCTCCGTC TGAGTGTCCG
    62341 CGTGTTTTGT CCTCCGTCAT CGCAGACCAG GGTGTTCTCC CGTGGGCTGC ATAGCCCTTA
    62401 GCTATTGACT GCTATCGTCT CATACAGTTG CTGCAGATTC ATAGTAGACA AGTCATGTAG
    62461 ACATCTGGAG GCAGTCGACG ATGGGCTATC ACGCAAGCAG CGTAGACGCT ACAGGCAGCC
    62521 GGGAACCCAT AGACTCAGGG CAGACCGTGA CTATCACTTA CTGCTGCTAT CAGCCTGCCC
    62581 CGCTCGTCGG ACACAGAGTG AAGACAGTCG CCGACGGAGA TGGCCACGGA GTCCCGCTCT
    62641 ACGTGGACAA ACACGCCAGT GTCAGACGCC GCCAGCCCAG CTGACTGCGT CGTGAAGGCT
    62701 GAGGGAGAGA AGCGGGTCAC CGGGAAAGAT TCTAACGCCG GCTTGGAGAC TGGCACATGG
    62761 TGGCGCGTGT GAGTGGGAGG CAAGCATCTG GCTACGATCA GGGCCACGTT CTCGCGGGGA
    62821 TCGAGGCGCG GTGAGGGCGC TGAGCGCTCC CATGGTGGAC ACTCATCGGC GCCTGACAGC
    62881 ATGCGGTTCG ATGTGACGCA GTATAGGCAC CCTCAGCGCT AGAACCAGCA TTATCCATAG
    62941 TGCGTCATCC CCCCTGTCGT TAGCGTTAGC CTCTGCATTT CGTTCTATTA AACAGCGATG
    63001 GCGTCATGCT GGGATGATCA CGTCAGGCAT GGCTCGCTAT ACTCTGCCTC AAACTCATTA
    63061 GACAGTTGAC CATTGTTGCC AGGTGACGTG GAAGACGTAT AGCATCAAGC TATGCTACGT
    63121 CAGTCTGCAT GAGAGGAAAC GATGATGAGC ACTCCGCTGG AAGCGCAGGA CGAAGACATG
    63181 AGCTCACGTC CGCGAGTCAT GGACGCTAAT GAGGGCTCCC CGTTGTCTGA ACAGGAGGCG
    63241 CGGCGACTGG CCATCGAAGC TACCGCGACG CGGAGCCCGG TAGAACTACA CGGATTGTCT
    63301 AAGAGGCCAT ATGAAGACTA CATCGTGCTA TTAGCCGTAG CCCGCAACGA GCACACGCCA
    63361 CAGGCAGCGC TTGCGAGCAT CGCTGCTACT GTAGCCAACG CTGACAGCAG TGGCGCTGCG
    63421 TCTGGCGATC CACATGTCTC CAAGAGAATA CGCAGGGCAC TACTGGCTGC GACCGTAGCC
    63481 ATCAATCCGA ACGCGAGCCC AGCAGTCATC GAAGAGATGG TGCCCTACGC CGACGCGTAC
    63541 TCTCATATCG TCGTGGACCG CGCATTGCGC TATGAGGTCG ACCCGGGGAG ACTCCGGGCG
    63601 CTGAACGCAT CTAACATCAC GATGGTGCGC TGCGCCGTAG CTGGCAATGA CCACACTCCC
    63661 AATGATGTGA TGAAGAGGCT CTCCGTTGAT CCTGACGTCT CTATCCGTCG CACTGTTGCG
    63721 CGGACTGTCA CAGACGCAGA GCTGCTGCAC GCTATGAGGG ATGACGAAGC GCTGGCAGTG
    63781 AGGGCGGCTG TAGCAGGGAA CGAGCGCACG TCTCCAGACA CGTTGCGCTG GCTGGCGACA
    63841 GACCACTCGG CTGGGGCCGA CAGCATCACA GACTTCATCA ACCAGAACTA CTACGTTCTG
    63901 TCCAGCGTCG CCTCTAACCC TGATGCTCCC CTAGACGTGC TAGGCAGGCT CGCAGACATG
    63961 GTCATGGCGC AAAGTAGGTC AACAATGCCG TCATGGAGGA CTGTCCCCAT TATCGTCGGG
    64021 CTATTGTCTA ACCCGGTTAT GGGATCTGAC TCGCGTGCTG GCGAAGTGAT GCAGACGGTG
    64081 CTCAAGGCTT GTGATCTGGC CGGTGTGAGC ACGACAGCTA ACTGCGAGGC GATAGCGGGT
    64141 AAGACTAACT GCACCGCTTT GCTTGATAGT CTGGCTGGGG ATAGGAGATA CTCAGTGAAG
    64201 GCAGCCGTAG CAGGGAACCC TGCGACCAGG CCGTCTACGT TAGCCAGGCT CGCGGAGTAT
    64261 AAGAGCTACC GTGTCAGCGT CCCCGCGCTG GGCAACCCGT CTACCCCAGT AGAAATCATA
    64321 GGGCAGGCCG CGGGAGAACT CATGTCCAGA CTGTCCACAG TAGGCGCTGA GATCGATGAC
    64381 GCTGTGCAAG CGCTCACTGC TATCCATGAC AACCCGACGG TAGAAGACTC CCTGCGCGCT
    64441 CGCATAGTAG GCTACGTGAG TGGACGCTAT GGCGCTGAGA AAGCCCCAGG GGAGACGGGC
    64501 TCCAAGGCAC GGGTAGAACA GTTCATCAGA CGGCTGTCAG AACACCCCAG CAGCCTGCAG
    64561 GCTATGAACG CTATCCACGC TGAGCACTGC CCTGATTACG AGTACTACGT AAGCTACGCT
    64621 GGCGTCATGG ACCCAGAACT GGCTGAGTTA GCGTTAGACT CGCTGGAACG CATGACCTCA
    64681 GTGACGGTAG GCGATCTCAA GTTACTGGCA GCTTTACTGT CGAACGAGCA TGTGACTGAC
    64741 AGCATGCTGG AGACCATGCT AGACGCTGTT GACCCGCAGG TAGCCGGCTT AGCACTGCGA
    64801 GAACTGAGGG ATAGGCAGTC TAATTAGAAT ATGACGGCTC ACGCAGTGAG ACTGCCCTCA
    64861 GACCATGTCG TCGACCCACA GTCAAAGAAC AGTGGACGGG CGTTTTAGAT CAGGCTTCGA
    64921 CCTCGTCAGG CCAACCGGCC ACGTCTCGCT TACTGTCGTC TGCGATGAGT AGTTCTAGCG
    64981 CTGGCTCCAT GAGACTCCAG GTTCTCGTCT CCCTGACTTG TTCTGGCGTC TCGTCGAACC
    65041 TCTTAGCCTG CTCGCTGCCA CTGCCATGCC TGCTGGTCAC GCAAGTCCTG CGCTCGTCGA
    65101 ACGATACGAG CATGCCGTCA CTGCTCACAG ACATGTCGCA GACGTCCAGC AACGCGAGCA
    65161 GCCTGCCTAT GATGATGTGA TCACCGTAGT CTCCGTCTAT CGGAGCGCCA TGAGACCGGA
    65221 CGACTGCCGC TATACGAGAA CGCGCTCTGA AACCCCTCCG GAGCATGCTT GCGCCTACCC
    65281 TAGCATGGTC CTCGTCGCCA GCTGCGCAGT AGCCCACATC ATGCAGCCAG CCCGCGGGGA
    65341 ACGCCTCTCC TTGGTCTACC CCCCACGTCG CCTGCTAGTC TCGCCATGAG CTTAGCCACG
    65401 CCAAGGCTAT GCGCCGCCCG ATCCCTGTTG GACATGTCTG CCTCCTCCCG TCTATGGCCG
    65461 CGTAAGCCTG AGCCACGGCC CAACGCCGTC TACAGGCTTA GCCTCGAGGA TTCCCGCCCT
    65521 GATGACGAGA CCATACCCCT CATGACCATC GCTACTCCAA CGATAGCCCA TGTATGACGG
    65581 CCTCCGTGAC TGACGATGGC GAGAACATCT CACTCATAGA GGCTGATCAA GCATGGATGC
    65641 TCGCGGAAGG CGGACAGCAT GGTCAGAATC AACGATGACG AAGAAACCAG AACAGTATAC
    65701 GGTGAGTGCT TAGTCTGCGG TAGGGGAGAC TCAGTGCAGA TCGACCCTAA GACAAGTCGG
    65761 ACGCATGACG GGCATTCTGA CGATTCTTGG GATGACTTCA AGCTTGCTGC GGCCATGGTG
    65821 GGAGCAGACA GGAAGCCTAG CCGCGTTCCT CTGGCGCGGC ATGTGCCCCG ACCACGCCAG
    65881 CACTCCAGAC TTAGGCAAAC GCAGGACTGG CGTAGACGAA GCGTTAGACG GTGATGCTGA
    65941 CGACCCTGCA GACAGCAGTG AGTCTGACGC CAGCGACGCC GACGCCCATG GGGACGCTGC
    66001 CACTGGGAGT CTGGACGCAC AGCCTCATAG TAGACCGTCG CTACCATGAG GCTGTTGACC
    66061 TATGCACCGC AGTACGACAT GAGCGCAGTT AGATCACACA TGCTCCAGGC ATTAGGAGAC
    66121 TGGGCTTGCG ACACGAATGA GGAGAATAGG CTATGAGCGA GGCGACCAGG GGCAGATGGC
    66181 ATGTGAACGC GGAAGGGAAG ACCTCGAAGT GCACAGCTGA GAAAGGCAAG TGCCCGTATC
    66241 GTTCTGGCGA AGACGGGGGG ACTGGCTTAG GCCATTTCGA CACGGCTGCT GAGGCTAAGA
    66301 AGGCGTACGA GGACAGCGTA GCTGCAGGCA AGACGACGAA TGGTCTGAAG AAGAACTCCA
    66361 GTGGCAGGGA CGCGAGCGCA ACTGCTGCCG CTGAGCATGA GAGGCTCACG ACGCTCATCA
    66421 CGGAGAAGAT CCCACTCAAA GACGACAGGT CAGGCAAAGT CCCCGTGCTA GAGCCAGGAG
    66481 ACGACAGCGT GCGCGCTCAG GCTAAGCTCG CCACGTACCT GTGGAAGAAC TTTGACGGTG
    66541 ACGCTGACGA GGCTGAAGTC AAAGCCTTAG AGTCACTGTA TGGTTCTCCA CTGGAGTCTC
    66601 CAGACCCCAG TGCCTGCAGC CTCGGCATAG GCGACGACGG CAGCGAGCTC ACCGCCGAGC
    66661 AAGCAGAGAG ACGCCAGAAC CGGTTCAACC GTCTCCAGCG CTACCGTCAG CAGCTGCGAG
    66721 ACAAGCTCGG TGGCGCTGAG GTCAGCCTGT ACTGGCAGGA CGGGCACGCT GTCTACGTAG
    66781 CCAGAGGAAA ACGGTCTGCA GCCACTATGA AGCCAGACGC TAAGTTCTCC AGTATGAACG
    66841 TCCCAGTACG CATACTGAAC ACTGGCTCTC TGCTCGCGGC CGAGAGCGTG GTCGGGGAGA
    66901 TGGAGAGGCA GAACGATGGG GAGTACCCGC AAGAGGCTAA GAGAGCTCTC GCTACTGCGC
    66961 TCATGGAGAA CAGGAAGCGC GCTGTGGACG TCGCCCAACT GAATGGCCAG GAGTACTACT
    67021 CTAAGAGCCT GAGCGAGATG TCTCGCATGA TGCCAGTAGC TAAACGGCGC TTCGGGATAG
    67081 ACTTAGGCGA GCCGCCGGTC ATCCGGCCAC ATGGAGACAA CAGCGAGTCC ATCTCGTATT
    67141 CTAAGAGGGC GCTCGCCGCG CTGGACGAAC TAGACGCTGG GGGAAAGATC CCAGCAGGCC
    67201 AGCAGAATGC GCTCAAATAC TACAGGGGAC TGCTACGAGG CCACTTAGAG GACTGCTACC
    67261 TGAACCAGAT AGGCCAGCGT GGAGACTACA AGAAGGCGAT GAGCGCGCTG CTTGATGACG
    67321 AGACGGACAG TCAGGCTAAC TACCGTTACC TGAAGCGCAT CAGTGGGAAG CATAGCGCAA
    67381 CAGTCTACGA GGACAAGAAG AACCGCGACC CAGAACACGA CGCTGCTGGC AAGGCGTCAG
    67441 CGTTCGCTGC AGACTTCGGG CGCATAGAGG TAGATGACTC TGTCGACTTG AGCAAGTTCT
    67501 CTAAGCTGAG CAGCGAGTAC TCTGACTACA AGTCGATGCT GCCAGCGTCA AGCGAGTCGC
    67561 CAGACTTGAG GTTCAGGATG ACTGGCAGGC ATCACGCTAC TGGGGTGTAC ACGATCGTGA
    67621 ACGGCAGGAA GAACATGGCT GTTGACCCAC GTGCTCCACA TAGCTTCACT CACGAGTGGT
    67681 TCCATCACCT AGACTTCTCC ACGCCTGATG GCCAGCAGAT CAGCCGTGAC CCCGAGTTCA
    67741 AGGCGATCGT AGCCCACTAC AAGGAGACTG TGGACAGGGA CGCTATGGGC GGGTCTGACC
    67801 CAGACAGGTA CCTAGCCCCG ACGGAGATCT TCGCGAGGGC TGGAGAACTC TGGATGCACG
    67861 AGAGAGACAA GGAGGCTGGC GGGTGCTCGT CGTTCCTAGA CACTGGCGAG GCTTACGAGA
    67921 ACGATTTTGA CTACAAGCCG CTTCTGGACA TGCGGGACGA GGTCATAGCG TTCATGGACA
    67981 AGAAGTTCGG AACGAAGAAA GCCTGACGGG CTCGACTGCG TCGCGATCAG GTTATCTTAC
    68041 GCTGCATGAG GCTGCTGCGC TGCGTAGGCG TGGCAGCCTC CTTCTGCGTC TGCTTGCGAC
    68101 TGCTATCAGC ATGCGGATAC AGTTGACGCG GATCGTGCGT TCTACAGGCA TGGGCCTGAA
    68161 GCTGCAGCTA TACGCCCTCT AAGCGAGGCT GGGCTGGCCA CGATAAACTA ATCCCGGCTG
    68221 CCGGGTTCGC CGGTCTATGG TCGGTTTACT GCGGTTCTAG GACATGGTCT ACGATCGTGA
    68281 CCACAATACG TCTAGAAATC ACTGACTAGA TTCGATCAGT AGTAGAGCAG ACGCAGCAGC
    68341 AACGCTTGCT TTGTCGACAG ACGGAACGCG CCTAGGTAGA ACGAGCCCGA CGTCGTGAAG
    68401 GCTACTGCCG TCTCGTAGAC GAAATGCACT CAGACGCACG CGTAGTCGTC GCGCACACAG
    68461 CACAGTGTCA TGGCAGAGGA GGTCGGACGA CACTGGAGCA GCCACGGGCC GCGAGACTGC
    68521 AGATCGGGGG GAGGGGGACG AAGCTGCGCG CAAGAGACGC AAGCAGGCGG GGGAGTGGCT
    68581 GGCAAGCAGA CGGGGGGAGG TGGCTGCCAG AGCTGAGCGT CGCAAGACGC AATAACAGTA
    68641 TTGCTTCCGC ACTTGCGGGG GCACTGGCAT GTAGACTCCA CCATCATCTG ACTGTCTACG
    68701 ACAAGCGGCG TCCCGCCTTC TCGAAGGCTG AACGTCTCTC GAACTCAGTC ACCCGGTATG
    68761 CTTCCGCACT TACGGGTGCG CCTCGCTGAG AACGCTAGTC ATGGCTCCGG TGTCTCGAGG
    68821 GCGATAGCAT GACTGTTATA GGGAGCACTC AAAACGTCAG AACTGATGTT CAGAGTCGAT
    68881 CAGAGACCGA TCCTTGAGCA TATTGTCGAG ACGCTGGTCT GGCCCGTAAG TTCGGTAGCC
    68941 TAAGCTGCTG GCAATGCTCA TGGGACCGCA TGAGGCAAAC TCCTCAAGAA CCCGATCAGG
    69001 CTGATGCCAG TAGTCGCAGT AGTGGACAGT CGACGAGCAT AGCCTCAGTG GTCTGCGACC
    69061 CGTAAGTGCG GAAGCAATAC TGTTATTGCA GGGAAGCCGG AGCCCCCTGC CTGCCTGCCT
    69121 GCCTGCCTGC CTGCCTGCCT CTGCGTCTCA GGCTGCCACT GTTGACAGGT GGCTCTGCCC
    69181 GCGGGCAAGA TGAGACGCAG AGGCACGGAG ACTCGCCACC GCCTGCAGAC ACCGCCTGAC
    69241 CTGCAGATTT CGTGGCCCGG CAGTCTCCTG ACGGGAAGGG CGCAGACATG GTCATGGCAG
    69301 TCTCAAGTGG GAGCGGGCGT TCTGAAGGCT ACGATCATGG CCAGCGTAAG ATAGTGACTA
    69361 AGCAGCTGAT GACAGTCGAG TCTGCAGACC TCGTGTTCGT GGGCCACGTC AGGAAGACGC
    69421 TGGCCAGCTT CCTACTGGTC GGCGACCCGG CGGCGGCGTT GGCTGCATGG TGGCAGCATG
    69481 GCCAGATCCA GACGACCTTC CCGCGCTGCG TCTGGCTTGC GGCGTGAGCC TACTGATGAT
    69541 GGCGCTGGAC TGACTTCAGC AGTCGGTGCT GTGGTGCAAG CAGAGTTCGG TGCTGGTACT
    69601 GGCGTGAGCG TCACAGCTGC CAGCAGCCCG GACGGAGACC ACAAGAGCGG GGTCATAATG
    69661 TGAGATCGGC GAGATGATAA CGGAGATCGA TTGATAGGAG GCGACTCATG GCAGACGACT
    69721 ACAACCCAGA CGTGTTCACT TTGACTGTGG ATGGCATTGA GCCCGCAGAG TCGTACTACG
    69781 GTGGGGAGAC CCCATGTTAC GAATGCCTGC CAGATGGCTC CGTGCTCGTA CATGGATCTG
    69841 ACGAGTTCTT GCGCTTGTTG ACGGAGAAGA CCGATGGCGG CTGGGCCATG CCAGACGTGC
    69901 GCATCAGTGG CCACAGGTAC AGGCAGTTCA AACCGCACGC TGGGTCCGTG TTCATGGCCC
    69961 CAGTTGACGA CAGTCGAAGC CGGGTGGAGC CAGTCCAGCT GCTGAAGTCC AGCAAGGTGA
    70021 TCGACTGGTC TGGGGATGGT GGCGACGCTG TGTGTCTGCA GCTCGGCTGG CAGAACTTGG
    70081 ACTGGTGGTG GGGCGATGAC TGGGACGACG TCGGGGCTAC AGACATCGTG AGCCCAGAGT
    70141 TCCAGTGCGG CGCCCTGTTG CTCTCGTTCC CATGGACGGC TGTAGTCAAG CGGCCTACTG
    70201 ACGATGACCG GAACGATGGC TTCGACATGA GGTGGTCTAA AGAAGACTTG TCTAAGCGTC
    70261 GCGCTCCGAT CGTCGTAGCG GCGTCTAGAG ACCTGGGGTA TGGCGTCGAC CGAAGCAGCA
    70321 TGCGGTTCAT GGACTCGTCT GACCATAAGC TGACGGCGAC CGCTTCCGGT GCCGGCGTAG
    70381 TGACCGTTGA TGGACCGCAT GACCCGTTTT CGAGCCTAGC CGGGTCTGAC TCAGCGTCCG
    70441 TGTTCAAAGT GCACATGGGA GACAGCGTCG CGGACGTGAT CGCGCGTCAT CGCTGTTTCC
    70501 TCGTAGACTA CTGTGGTCTG AACGAGACAG CAGCCGCTCA CATGGCGATG GTGACTACCT
    70561 CTAAACTCGG CTAGACGGCT GCTGCGCCAG CAGTGACTCA TGATAGGGGA GACGCGCCCC
    70621 GTCTATCTGA CTCATGTGAC GAGACAGGCG ACCGGCAGCC ATCTCGTAGG AGATCCATGA
    70681 GTCCGCTGTG CAGGTAGACA AGCAGTTGTG CCGTCAGTCA TTCACAGACA ACCGTCAACG
    70741 TGAATAAGGA TAGCTGCCTT CTCAGGGTTC TTCTCGTTTG GTCCTAGTTC ACGGGTCTGC
    70801 GGTACTCGTC GTTCTTCAAG TCTCCGGGGA TGTGATCCAC GGGGATGTCT TCAAGGTCAG
    70861 CGTCGTCGAC GTAGCCTCGC TTGCGGTCAC GATGCACTCG GTTCTCATGG CACCAACCAC
    70921 AGTCGTGGTC CCTGTCAGGA CTGCAAGACG CCTCTATGCT CCGCGCGAGC TTGCTGTTGA
    70981 CGCTGCGCAT ACTGGCAGCG TAGCCCTCGA TGTCTACCGG CTTCTCGTCG ACCAGCGCTT
    71041 TAGCGTCGGG GTCTAGCTTC CAGCCATGCT TGCGGGCCGC CCGCACGTTA GCACCGTAGC
    71101 TGCGGTCTTT CCAAGTCCTG CTCACTTCCA GCCTCCGATC GCCTCGCCCT ACCGTGTCCC
    71161 CTGTGTCTGA CTATAACATG AGGAGATCGT AGACACGCCG GAACCGGCCC TCCTCGAGTC
    71221 TCCTATTCGT GCACATCTGC ATACATCAAT GCTGACTGAG TGGTCGACGG TGATCGCAGC
    71281 CTGCAGCGTC CTCTCATCAG GCTTAGAATC GATCGCCTCG AGAATCGCAG CGCCTGCGCG
    71341 CAGTCTCGCG GTACTCCTAA TGATGGACCA CCAGAATAGC CGTACTCGGT ATGGCGACAG
    71401 GCTGAGAATC GGTCAGGGCT GTCCAGACAG GCATGTCGAC CATCTGGGCC AAGTCTCCCC
    71461 GAGTAGGGGC TTTCGCAGTA GTCAGGAGAT GGACGCAGGC GAGAACAGTC ATAGTCATCG
    71521 CCGTCATTGC GCTCGTAGTA GTCTCACTAT GCTTGGATGC AGCGACTATC AGCGCAGCGA
    71581 AAAGCGAGAC TGACTTCATC GACCGTGCTT CTATGCTGGT GGGAATCGCG CTTCTTGACG
    71641 TAGCCACTGT ATTCTCCACG GTGATCATGC GCCAGTCAGC CATCATGATG TGATCTCGTG
    71701 AGCTAGCTGC CACTTAGACA GACGTCACTG CCACTGCGCA TGAGTGCAAA GTAGATTGAT
    71761 CTTGCGCGTT GTTGCAACGC TGGAACTGGA CTGGTTATTA TGGATCCATC GCGGCAGAAA
    71821 GGATAGTGTC AGCTCAATGA ACATGAGATC TAAACGCAAT GCAGTTGACG AGGGCAATAA
    71881 GGTCATTCAT GCTGGAGAGC CTATCAATCG CGGCAGTCTG GACCGCATCG TCAGCAGAGG
    71941 CAAGCTCAAA TGGTCAGTGC CTATGAAGAC TCTGATCATC TCCATTATCA CCATGACGCT
    72001 CAGCGTGGGC GCTGCGCTCG TCTTCGCTAA TGCGTTCCTT CTCATAGGGG CGCTAGTCTC
    72061 CGTCCTGATG GGCGGCGTGT CCATCATGTT CCTATTGGCG AACCACGATT CTGACGAAGT
    72121 CCTCATCGGC CGACGCGTGG TCGCTAAGGG CGGTTGGACC CTACGGCTCA TCAGCATCGC
    72181 TGTCTCCCGA CGCATCCCGA CCTGGCTGAA AGACTCCCTG GCGTCATGGT TCGACAAGCG
    72241 GAACGAAGCC GATAGCCTTG ACGCCGAGAT CTCTAAGTTG AGGCGGCGTC TTATCGTAGA
    72301 ACCACTTGAA ATCGACAGAC TGGAAAGATG GCTGACTGAC ATGGAGTCCG ACCTGAGCGC
    72361 CCTGGAAGCT GAACTCGCAG CTGGGCCAAC AGACGATTGT TCGAGATTCC TAGTCGACAT
    72421 GCTGAGCATA GCCTCGCTTG AAGAAGACGA GGTCTATTAC GATGAGGTGA ACGTGGACGC
    72481 TATTGTTCCA GATGACCTGG CAGACATAGC GAGCAGCGCA GTGTCTCTCC TAGCTTCACT
    72541 GCCTACCGGC AGCAGCTCGC CGTCCCCTGC TGCCGTGAAG AAGACTATGC GGATCATAGA
    72601 CCGATTGACT ACAGTTGATG GAGCACCATT CACTGAAACA GTAGCGGTAC GGGCTGAGAA
    72661 ACAAGCGGAG GAACAGGCTA GGAACGAGAT GAACGCCATG GACGACGCTG TCAGCAATGC
    72721 CGTCAACCGC ATAGAGCAGC ATCTGGATTA CGTGGAGTCT GGAGAAGCCC TGGCGTTAGT
    72781 CGCCGAGCAG TCACGATTAG AAGACATCGC AGCTAAGGCG TCTGATCCGT CGAGGACAAA
    72841 GCGCTTGGCG ATGAACAGTC AGACAGTCGG GGGCGTGAGA TGAGACTATT GACCGAGTTG
    72901 AAAAGCTTGA TAGCAGTCGC TTGGGGCCGC ATGACGCGGC CCGTGGAAGC CTGCTCGACA
    72961 CCAAGACGAT TCAGATGGTA TCAGCGTTGG TGGTCAGTCA ACAGCAGGAT ACTAGGCGTC
    73021 AGTATAATGA CTCTGATAGT AGGCTTTCCG GCAACGGTCT TACTGGAGAC AGCGAGGCTC
    73081 TGCGTCGGGT CGACAGTTAT AGCTGACCCT TTCGGCTATA GCTATAGCAT GACTGAGTTG
    73141 ATGATCTCAG CGCCGCTTGC CTTTGCGTCC GGTTTCGCGG CGTATGCGCG CAGTCTGAGG
    73201 AACCGCACTG GAGAATACGA CAGCGAACTG ACCAGGGGGA TGGAGGACTG GCTCACTGGC
    73261 TGTAGCCTGA AGCCAGTGTC AGCAGTCGTG CTCGCTTCGT GCCCGTCTTG GTTGGGGGGA
    73321 GACTCGGGGT CAGACTTCTT GCAGGTGATG ACAGAAGCAG ACTCAGGCAG CCTAGGAGAC
    73381 ATCCGGCTGA CTCAACTGAT GCAAGAGGCT GCGAGCAGGA CTGTGGACTT CTTGTGGTCT
    73441 ATCCCAGAGT CAGTTGATCC ACCGACAGCC TCGACTGCTG ACAGGGTGCG GGAGACTATC
    73501 GACAGGCTGA GCATGGTCGC TGGGGAATCA TTCAAAGACG CTGTAGAGCA TGAGATCAGG
    73561 CGCAGCGAGC ATGCTACCGA AGCCAGGGCT GCTCAGGAAG CCCGAGACTA TGATGCTGTC
    73621 GTCGACGCGG CTGTGGACTC TGCGAACGGT CCGCTTGCCG ATTCAGGCCT GACTGCCGAC
    73681 AAGATGCTCT TAGAGCAGCG AGCACGGTTA GACGAGACCA CGCGAACCGT CAACGGAGAC
    73741 TGTGGTGGAC TGGGGAGTCT TGCTGTCAAG TCGTGACAGC AAGATCGAGG CTAAGAAGCT
    73801 ACCGGGACAA CAGGCGAGAC TGGAAGAACT GGCTACTAAG GCGCGACGAG AACAAGGAGA
    73861 AGGGCGATTC GCCAGTCTCG TGCCTGCAAT GCACGCAAGC GGTCAGTTCA ACCAGAATCG
    73921 TAGGACGACT ATCCTCGACG TCTCCCATTC TAAGAAGCGG GGCCGAATAG CCAGACGCAG
    73981 CGCGCCGGCA GTCAGTCTGC TGGCAAGAGG CCCCCGACTT CGCGTTCGGC TGACTGCTCG
    74041 ATCCTCTCGC TCAGAGCAAG GCCCATGCCT GACATTATGA GCCCCGGCGG TCTCCTGCTA
    74101 CGATGACTGC GCGCCTGTGA CCATATGCAC TCACACGGAC CTGCGAGAAC TGCTCATCAG
    74161 CCACGATGTC TATGACTACT GTCTGATTAT GCGGGTCATA GTCTCCCACA GTCGCCTGCA
    74221 CCCTATCGCC ATGAGCAGCA GTCAAGTCTG CCGCTGCCTG GCGGCAAGCC CTCCGTGCGC
    74281 TCACAGTCCA GACGTCTTCC GTCTGTGCCC GGTCATAAGC AGTCACGGGG TCCATCAGCT
    74341 CATGACCCGG TTCCAGTCAG CCATCTCGTT CTCCGATCGT CTCCATGCGC TTCGCTTAGC
    74401 GTCAGCACTA TTCTAAATCA TGAAAGCGCG AGACGCGCTA CGACTATCAT CTGTCCGCGG
    74461 ATCGCCACTA TCATAGACAT AGACTATGAG CGTCGCGCAT ACAAAGGGCA CCTGAAGACT
    74521 ATCTGCGGAC AAGAAGGCCT AACGTAGACG CGACGGTATC GCTACCGTGC GATCATGTTC
    74581 AACGGAAAAA TCCACTGACT AGCCCCAGGG CCGCAGCTAT ACGCCCTCTA AGCGAGACTA
    74641 TTCTCGCCAC GACAAACTAA TCCCGGCTGC TATGCTCGCC GGTCTATGGC GGCTTACTGC
    74701 GGCCTCAGGG CACGATGTGG CTTATCGCTA TGGAACGCCG CCTCAGTAGC AGTCAAGATG
    74761 CACGGGGAGA CGCATCGCTC AATCGATGAT CGTAGTCGAT CGTCCCGATT CCGTCCGCGC
    74821 GCCGTGGGCG CGACTCATCG TAGCGACTCG TCAACTGCCG AAGACGGCCC GGCTATCCTG
    74881 TTCCCAAGAA AGCCGCTACG TGAACTGGCT GAGACGCTCA TGCGAGTCGC TGACGCTGGC
    74941 CAATGGACTT TCAGAGACGC GAGCAAGGCT ATCAGGGAGG CTATGCCAAA ATGGACGTCT
    75001 GATCGCGAGC AGGCTAAGGA GCGTCTTAGC ATGATCGATG ACGCAGTATC CTACGAGGCG
    75061 TCTCATGAGA CTATCCCGAC TGTCTTCGCA GACCGCGTCC GCAAGACTGT GGACTGGCTT
    75121 CCCACCCTGC CTGCTAACGC GACAGGAGAC GACGAGGCTG AGGAATCCGC CGTCACTGCA
    75181 CTTGGCGAAG CACTTCCACT AAACGAGTGG AAGGAGGCTA CAGCCAGGGC AGCCGAACGC
    75241 TACGAGGCTA AGTCTAACGC CGCTAGGACT AAGGCGACTA TCGAAGCAAG GCGATTCCTG
    75301 CACAGCCTTG ACGCAGCCGG CGCCACAGTA GACGAAGGAG TCCTCACCGA CTCGCAACGC
    75361 GAACGAACCA ACATGCCAGC ACGCTGACCA CCCGTACCGG TCTTGCAGGC TCACCACGCT
    75421 TGCAGACCGG CGCAGACGGC GACTTGCCCC CACGCGAGGC AAGCACGATC AACACGCAGG
    75481 GCAGACACGA CCACATGCTC AGCTGGCCGT CCATCCAAGG AGCGAGACCT CCGCTAAGAA
    75541 TGACCAGCCT GGCGCCCAGC ATGCTTCGAC TCACAGTTCC GCAGACAGCG CAGCTTACCA
    75601 AAGCGTGACT CGAAGCCTCG ATGCACTATC CAGACCAAAT GACTACAACG TCTTTGACCG
    75661 CACCATGATC CGTCTTAGCA CAGCGCGCTG CGTTCGCCAG ACTAGAGCTA GCAAGATAGC
    75721 GAGAAAACGC CAGCGCCATC AAGCACACGA CTTGATAGCC GCGTCGAGGA CCGTGGAGAT
    75781 CCATACTGAG CATACGTGGC TGCGTGCTTT CGTGTGATCG CCTCGGAGAT CTTCCTGAGT
    75841 CTGCTATAAG CGAAGCTGAC CAGTTCGATG GGGGTCGTCT TGATGAGATT TTAAGCCCGC
    75901 AAACCCGGTA TTTTTATTCC GCCGTCACGC CCTGAACCCG TTGTTCAGGG CGTTGATGAC
    75961 GGCCTCTTCG CGGGTGCGGC CTCTAGCTTC CTCGTACCGC AGCTGGTATT TGTCGAGCAC
    76021 GACCCAATGG ACGTCGTAGG CGATTTCCTC ACGTCCGTAG GATGCGATGC AGGGATAGTC
    76081 GTAGCCTGCC GGATGATCGA AGTCGTCGAA CGTTCTGCTG TAGGGAACCT CGCGCTTCTT
    76141 CGCGCAGTTC ATGGCTTCGC GCACATCGGC AATGGTGGCG CCGGTCTCTT CCGCGATTTC
    76201 ACGATAGCTC TTCATTTTTC TCCGCCTTCC TTCACTTGGC ATCCACAAGA AACGATGAAT
    76261 AGAAACGCCC GTTATGGAAC ACCCGGCGAA CCGACAGTTC CGCGTCGGGG TATGCGGATC
    76321 GCATGACTTC CAACGCCTTG CGTTCCGCCG CATTGAATCC ATCGTGGTGC ATCCGCAGTG
    76381 AATGCGTATG GTAGCAGCCG TCTTCTTCGA GGACGCTCCA GCGCAACGTG GCCATCTGCT
    76441 GCGGAATTTC AGCATCGAAT CTGTCTGCGG TGTAATCGAA CTCCTTCGTG ATCATTTTTT
    76501 CAGCATCGAA TCTGTCTGCG GTGTAATCGA ACTCCTTCGT GATCATTTTC CAGTCTCCCA
    76561 TCGAGATCGT GGGGATGATG TCTTGCGCTT CCCGCCTTGT TGATTACAAG TATACAATAC
    76621 TGTTGGTATT GTTTCAAATC GGGCGTGTCG CATCCCGTCG TCATTTGGGA CACCATGGCC
    76681 GGCGGGGACG ACGCGAGCAT ACTGCCCGCT GACGACCGCT TGACCACGAG CACTGGTAGC
    76741 CTGACGCTGG CTACGGTCGC CCTAACCAGG GCTATCGTCT CCCAGCAGTC ACCGTGACTG
    76801 GCGAGACGCC ACCCGCAGGC CACCAGTAGC CTCACTACTG CGCTTCTCGG CTTCCATAGC
    76861 CTCCAACTTC GACCGTGCTG CCAGCAATCT ATAGTCATCC CCGCTGACGA TAGACGCGCT
    76921 CATCTTAGCG TCCGCGAGCG CACGCAGTAA GACGGCAGAC CTCCGCGACC TATCACGGGC
    76981 CCACGAGGCT TCCAGAGCCA CAGACTCCCG AGCAGACTCG TCGTCAGCGT CGCGTAGCAT
    77041 AGCCTCGCAG CGCTCTACCA CTGGCTTGAT AGCCTCCTTG TAGTCAGAGA CTACAGCCTG
    77101 CTTGACGTCC ACGTCTAAGT CCCCGGTGTC ACCGACGAGT CGATCGCCAT CATCTGCGCA
    77161 CGCTATCGCC TTAGCGTACG GGTCCGTGGC TTCCACCCAC TCGTCTAGTA TCTCGTCAGA
    77221 CTCGGCTGTC TTGTCTGGCA AGTCCATGAC CTCCCCAGCC CACCGACCAT CATCCACAGG
    77281 GGCAAGCAGC CAACCCGGCA GCAGTGCTCT CAGTCTACGG AGGACACTCA TAGGCGGGTT
    77341 GTAGCCCACC GTGGCGCCAG CACGCTCGCC TTGACGCTCA CCAGGACTAC CATCAACCGC
    77401 AAGTGGAATC GTAGACAGGC CATCCAGACG CTTGATAGCC TCACTCACAG ACACTACGCG
    77461 AGAACGACCA GTAGAATCGC CGACTAATGG ACGGTCGACT CCAGACCACG AGAGCGCCGC
    77521 CTTAGCGGCT AACCGGCCAT ACCCAGTGCT CGCGCTAGAG CAAATCGAGG ACAACTCTCC
    77581 ACTGGCTTCT CCTAATGCCC TCACTACGTG ACGCTTGCAG ACAGCCCCAA CGATCAGAGA
    77641 CGGCAACAAT CCATATAGCC AGATCGAATT CACAACCTTG TAGCCCCTAC TGCTATCGTC
    77701 AGGGCCGACT TCGAGGAAAG GCGCCTCTGA CTTCCCCTCA TCCACACTAT CGCGCACATG
    77761 ATCAACAATC ATTGCTGACG GCAGTCCAAG ACACGCCATC GTGATGCCCC CGGACAACCC
    77821 TGAACATACT ACTGCGCCTA CTCCAGGAGC CCAAGCGAAC TGAGCGTCGA GGAAAGCATG
    77881 AACAGCTAAG AACACCGCGA CCCTGACCAC AGAACCAACG ACCACGCCTA CCCCTAACGC
    77941 TATCCTGCGC CCCCATTCGA GTTCGCGCCG CAACCTCGAG AGCACGCCAC GCGCGCGCCG
    78001 CAAGTCTGAG TCTAGCCTGC CCCTCACCAT GTCCACGACT ACCTCCTACC ACTAATAGCG
    78061 CCGCCGACAA GATCGTACCG CGTAGACGCG TCGCGTGAGC GTCATGCTTT TAGCCTCGCC
    78121 AGGAAGCCGC CTCGTGAGAA CACTGTGGAC AGCACTAACG CCTAATCACC CTCATCCAAC
    78181 CAGCATAGCC TCGTCTACTA TGATCGCCTA CGACTATCCC CTCATTCCTC GTTCTCTCAC
    78241 TCCATGGCGC GTCTCCAGCC AGCTCGCGTC AGAACGACAA TCAGAAAAAC AGAAGATCAA
    78301 AGAGGAGAAA GAGCTACGGA CCATGGTCAC AGTCAACAAG AAGACTGACG AGGAGATCTC
    78361 TAAGACAGTG CAAGTGCCAT CATGCCTGCG CACTAACCCA CGCACCAGGG CCATGACAGA
    78421 CACTGAATCC TTGATCAACG CAGGCATGCT GACAGGCGAG ACCACAGACT ACCCCGACGT
    78481 CATCGCGATC ATTGGACGAT CCACAGAGCA CAAGCCCGGG CTCATGGAGA ACGACTGCCT
    78541 CCCCATAGGC ATCTGCGAGG AGAACGGTCA CGCTGAGTAT GACGCTGCGC CCGCACTCAG
    78601 TGTCCACGCT AACGCCGCTC ATTACGCCAG AGGCCACAAG GGCACCGCGT CACTATTCGC
    78661 TTATCGACCT CTAGACAATG GTCACAACGG CTGCATGAAC ATGTTCAAGA GAGCCGTCCA
    78721 TGACGACTTA GCCCGCGAAG CTTCTAAGAC TGGCAGGCAC ACGAACGGCG ACTTGCACTA
    78781 CTACTACAAG ACGAACGTCT TCTTATCCTA CCAGTAGTAC AAAGACTACG CTGAATGCTA
    78841 CCGTCGTCAC GCCGGAGACC AAGACGCGTT CCATCACAAC ATGGGAGCCA TCAACATAGT
    78901 CGATGGCTAT GAATACGGTC TTGATCGCCT CATGACAGAC GTCATGGTGA ACTTACTGAG
    78961 CTCAGGCGGG GGCTCACCAG ACAACTATCT AGATCTAGAC TCGACAGGGC TACGGCGCGA
    79021 ACTAGCCAGC ATGCGCAGCG CTAACAGAGA ACGCGCTAAC TGACTACAGA CACGCAGCAG
    79081 ACCCGGCCTC GAACCAGTCG AGGCCCTAAC CCGATCACAA AGGAGACAGC AACGACTATC
    79141 AAGACAATCA AAGACATCAG AATCAGAATG GAAGCACGGA GCCGAGTCTC TCTCACCGTC
    79201 AGACACCCAG ACGAGAACGG CACTGAGCTG GCTCTGCAAG GCTGCAGCCA GTCTGAGAAC
    79261 ATCTGAGCGT ACGACGTGCA GAACGACGAC TGGGCAGACA TGCTCGAAGA CTGGGTAGAA
    79321 TACGAGCCCC TTGACTACAC ACAATGACAC TGACGCTTGG AGACTCCCCA AAGACTACGT
    79381 AGCCAGCCTC ACTGATGAGC AATGGAACGA ACTCGAAGAG ACCCGAGACA GCGTCTACGA
    79441 GCCTTGCAAG ATCAACGCGA CCTGATGGGG ATGCACAGAG CCTCAGTCAC CATGCACGCA
    79501 GGAGACCAGC AGACAAGATC TCAGCGTCAC TGCCCACAGG CATGTGAGCA ACTGAGAACC
    79561 CAGACTGCAC GAGCACCCGA TAGAGTCCAC GATGAGCGGA CCAGTGCTAG CCTACCGTGG
    79621 GCTCCACCAG TCTCATGCCA GCGACCAACG ACTTGGAGAG ACCCAGGTAG TCTGACGTAG
    79681 ACGCAACAAG AAACAGACTC CACGCTAAAA CAAGAGAGAC AGCCCGCAAC GAGCCAACGA
    79741 TCATAGGCGA ACTGCCACAC AGACAGACAG CATGCCTCGA ACCACGAGAG ACGCAGTCTC
    79801 CTGAACGTGA CTGCAAGTCT AAGACAGCCA TCGTCCCAGG CTAAGACCAC GATACCCCTA
    79861 CCAGCCCGTT GAAATCGCGG TCAATGCAGA CACTGAAAGA AAAGAAGACA AGACGCAGCT
    79921 AACCTGAGAA CGATCTCACG GATCGACTAA ACGTAGACTA AACGAAAAAC AAAAAGAAAA
    79981 GACCACCGCT ATACGGGGCC GTGCACTCAA CGATGCTATC ACTGGTCGCG TTGATTCTGT
    80041 CCACATGCCT CGTCTCACGT GACTGCCTCC ACTCACGTCA TGATCTCACG GTCTCACTGG
    80101 CTTCACTGTC CGCTGTCTCG TCGTCCACTG CCTGATCGTC GTCCACGGTT CGTTCCTTCA
    80161 GCCTGTTTCC TGTCTTTCTC ATCGCTGGTG TTCTCTTTCG TCGTCTCCAG TTGCTTGCCT
    80221 CGTTTCCATC GAGTGCGACC AGTCACACTC TTCGCACTGT CTCCTCGTCC CTGCTCGATT
    80281 CCCGGCGTTC TTCTCGTCGA GGCATGATCA CCAGTCTGGT TCGTTCAGCG CAGCATGATG
    80341 CATCCCCGCG TTGATCGGTC AGCGCGCTGC TCACCACAGG CTCGCGTAGC GCACAGCCCC
    80401 TCCCGATCGC GCTCGCTGGC AGGTCGCGTG GCCGCAGGAC ACGTCGCCTC GCCGTCGACG
    80461 GTGATCGTTG GCCACGCAGT GGCCAGTCAG ACCAGCCTCA GTGTCGATCA TCAGAGTAGG
    80521 CAGTCGACTC AGTGATAGCA TGGAGTCATG CTTACTGACT AGATGGGCAT AGTGGCATTA
    80581 GGCCACATTC TGATAGCAGT CATAGACTGT TAGCGCAGTC AATGTGATTT CTGGTAGATC
    80641 CACGATAGCG TCATGTGGTC ATAATCGTGT GATTTTGACT CGTCAGCATC AGGCCATGGC
    80701 AGGCAGCTCG CGTGCGAGCG CCACGCCATG ATAGCGATCA AGCCTTGCAC TGCGTGCAAG
    80761 CCTGCTGACG AGCCAGTGCC CACTTGTGGA CACTGGGCCC CCATAGCGCC ACGACGTAGC
    80821 GCTATGAGCC ACCCAGCCCG GGGAGCTAGC ACTGCATACA AGCAGTGATA GCTCCTGCAG
    80881 CCAGTACTGC TTGCAGTACT GGTGTCTACC ACGCCGCTGC CAGGCCGCCA GCGCGGTCCT
    80941 GGCCGGCTCT GTGGTAGCAT GCTCGCGGGC AGTCTACAGC CTGCCATCAG CTGCGTGCCA
    81001 GTGACTACAG CCCTGATAGC AGCATAGCTG CTTGCAGGGC TCGTTGGCGA TGGTAGCAGT
    81061 CTCATGGCGA TGATCGAGGC TGGTCTGGCA GTGAGCGCTG TCTACGGGCT GGGTGGCGTT
    81121 TCAAGGGGAG CGCGCTGAGG GCGTGAGCGC GGGAACGGGC TGCTCGCAGC CCGTCTGTTA
    81181 GCCCTTGTTG AGCGGTAGGC TGGACAGTCA GCACCGCCAG TAATGCCCAG TAGACTGTTT
    81241 GCCTCTATTG ACAGCAGTCA GCCTCAGTGG CGTGGTAGTC TCTATCTGAC ATGCTGTCAA
    81301 GTGTCTTCTA TCCTGCTGAC TATAGGACAT TGTGCTGTTA GCCTGTTGGC GCGGTGGTGC
    81361 ATAGCCGCGT GGAATAGCGT GATTAGCAGG TTATCGTGCG TCTTCATGCT TGTCTGTAGC
    81421 CTCCAGTCTC AGTCGTATGC TGCTCACGTA AGAATGCTCT CATTGGTCTT CTCGTGGTCA
    81481 TAGGCTCTTA GTGGAGCACG GTGCAGTCAC GTTTCTCAGC GCATGTTAGT CGAGAGTCGA
    81541 CCATACTGTC TACGCGATTG TGGGCGTCAT CGCTGGCGTT GTTCTATCAT GGTCAGCTGC
    81601 GAGTCTTGAG TGGCTTGGTA TGATGGTTGA GGCTGTGGTT CCCTATCGTT GGGTCTCGCA
    81661 GCGTCCCGGC GTTTCCGTGC TATGGTGACG AGGCTTAGCG TCTTATCGTT AGACGCTTAG
    81721 TCTTAGTCAT CGATGGTTAG TCTCGTTGGG TCTGGCATTA GGTAGTCAGA CGGTGCCCTC
    81781 AGTGTGAGCG TTGTCTCCTC TTACTGTTGT TAGCCATCGC GTGATTGACG TCAGTCAGTG
    81841 TTTTGGCTAA TGGCTTCATA GCCGTAGTCT ATGATGGGGT GCTGCGTTCA CTGTGTGGTA
    81901 GCGTCTGCGT GATGTTAGGC ATGGTGATTT GCTTGAGTAG GGCAGTCAAT GCAGGCGTTG
    81961 AGCCTGTGAT GTCAGTCAGT GACGGTGATC TGGTAGCCTC GAATGGTAGC CCGCGTGGCC
    82021 CTGCCGTTGC TGTTCGTGAT GATAGCAGTA TCGTCCGTGG GTTAGTCGAG ACGGGGCAGA
    82081 AGCCGTCTGC GGTAGTCGCT GACGGGAACA GCGGTGATGA GTCTGCCGCT GGAGACGTTC
    82141 TGGAGTCTTT TAGTGCAGCG TCTGACGCTG TGCATGAGAT CTCGCCCGGT AAGACTGTGA
    82201 GCCTCTCTGA GTATCATGGA GACCTTGATC TGAGCAGTAT GCCGAAGTTG TCTGCTAATC
    82261 TACCTCATCT GAAAGAGCTC GGTTGCTCTG CTAATGTGAT CCGTATTCGG GACTTGCAGA
    82321 AGCTTGATCT GCGTTTCTCT GAGACTGACG TGGACGCTGT GCAGTATGGT ATGCGTAAGA
    82381 CTCATGGGAA ATGCTATGCT TGCGGTAAGC AGGTAGCGTG GCCTACGTGG CAGGATGGTC
    82441 GTGAGGAGGG GAATCTTGAC GTCGCGGTGT ACAAGTCTCC TGCTAACGGT AGTGATTGTC
    82501 AGATCGACCA TCTGTACCCT GCGTCTCTTG GTGGTCTTGG TCTCGTAGGC AACTTGTTTC
    82561 CTATCTGCTC TGACTGCAAT AGCCTGAAAG GCAACATGCA CCCGCATGTG TTCTTCATGC
    82621 TCGTCGTGAA CAGTGAAGAA TATGACGGCA AGCGTCTGTT TGACTCTATC GGGGAATACG
    82681 ATGCTTTCGT CAGGTCTATC TCGATCCCCT ACATGATCAC CATGTCTCGT AGGGAGTATG
    82741 AGACCTTAGT GCTCGGTAGT CGCCGGGTTA GCGCTAAGGA GATCTGGCTT GAACAGCAGT
    82801 TAGCTGAGGT GGACGTCAAG CAAGACGTCA GCACCCTTGT GAATCACTCA GTGTGCAAGC
    82861 GTTGTTCTGG CGAGCTCGTG GGCTATGATG AGTCTGCGAT GATGGACGAG TCTCGAGGCG
    82921 ATCTGCGGGA ACTGGCTACC ATGTTCACTG AGAGGGCGTT CAGCGGCAAG CGGTCGGCGT
    82981 CTGTGTCTCT TGCTGACTTC CAGGAATTGC TGCCTGCCCC GGGGTTCTTC AGTGGTGACG
    83041 CTGGGGTTGA CCTTGAGTCG CGAGTGCAGT CTGCCGTGTT GAGGGCTGCT GCCCGTTATT
    83101 CGTCGAAGAA TGACGCGAGT AGGTTCTCTG CCCTTGTGGG GGAACTCAAA GAGTATCTCC
    83161 GTTTAGTCAG GAAGGAGAAC GACAGTGAGG AGTGAGATGG CCGGCTGTCA TGAGTCTGGT
    83221 GAGTCTCTGG CTGCCGCTGT AGACAGCATG GAAGCGTTCT TGTCGAAAGC TGACGGTTCG
    83281 CGTGCTGTGA TCGAGAAAGC CTCCAGCAGG TTCGTCAGCA TGGCTGCTCA GGGAGTAGCA
    83341 GGCGTTCCTG GAGACGGGGA GGCGATTGAT TATTCCTCTG CTTTAGAGGT GTCTAAAGCG
    83401 GGAGCGCTCG TAGACGTGCT GTTGAAGACG AGACTTGATG GCTGCAAGTC TAAAGCGTCT
    83461 GACGTCGACA TGTTCAACAT CGTGACTACT GCTATCAAGC AGCGGGGGTT CGACGCTGTC
    83521 GTGCGAGACG GTGACTATGG AGACATGAGT GACGTAGCGG ATCTCATAGT CAGTGCCCTT
    83581 AGTGGTCATC AGTCTAAGCA TGATTGGTAT GCTGAACGCA AGCATAGTGG AGCGGGGTCT
    83641 AAGAGGAGCT TGAAGGCTGC CTCGGCTGAC GCTAAGCGCC GCGACGCTTT GAGGAGACTC
    83701 GCCAGCGTGT GCTGTAGCGT CAGCCTGCTT GATGACAGCA ATAGGAAGAT GACTCTGGAC
    83761 GTTGCCCGGT GGGCTATCAC TATGGACAAT TCTCCACTGT GGCCTCTCCG TGGTGGCTTG
    83821 CCAGCTCATG CGGGCAGCGA CGCTGTCAGG GTTCTTGACG CTATCGAGGT CGAGCTGGTG
    83881 CGTAGGTGCG AGTCTGCATT GCGTGGAGAG GCAGTGGCGG GCAGTGTCAG TGTAGACAGT
    83941 CAGCGACTGT TTGACGCAGC GTTAGGGAAG GCTGCCGGGT CTGCGCTGGC TGCCGCGACT
    84001 GGTGATAGTG AGGCGTTGTC TGCAGTGCTG TCTGCGATGG ATAGTGCGCT CGTAGAGAAC
    84061 CTCTGGGTGG ACTCCCTCAC TGGCTCTGCA TGGGATGCAC GCAGAGGCCT ATACAAGCAG
    84121 GGCATGAGTA ATAAGATCAC GTGTCTCAAG AAGCCGCTTC GGGCTTTCAT GCGTGGCTTG
    84181 CAGGCCGCTG TCAGAGAGGA CGCTGGTCTT GATGACGGTT GGGCGAGATT AGCCGGGGAT
    84241 CTCAGTGAGC ATGCCAGTAA GCTGTTGGAC GGTGACGAGA CTATCATCGT TCCCCGCGAG
    84301 CAGGCGATCA GAGACTTGCA GTCGTGGAAT CTCGCTGGCG GCGTGACCCC TGTGGAAGCC
    84361 TATGAGAAAT GGGAGTCTGA TGGGGTAGAC TATAGGGAGA ACTGGGCTGC TGGGAAGCCT
    84421 GGCAAACAGG CGAAAGCCCG GCTGAAGGGC ACTGCGCTCG CTAAACTGCC GTCTGACTAT
    84481 GGGAAGGATC GGGCGCATGT GCAGACGAAC GCAAGTAGTT GGCCTAACGA TGACGCTATG
    84541 GCTGTCGCCA TAGTGTCTGC TGTTGATGAG ATGGACTCTA TCAGTAGTGC AGATGGAATC
    84601 AAGCCAGGCT GTAGTCCGGT GATCATGAGC GAGTTCTTAG ACTGCCTGTA CGCTAAATTG
    84661 GCTGGCAGAC GATTCGTGTT CGACTGGGTA GCAGACTGGT GCCGCGAGCA TAGCCTCATC
    84721 ACTATGGAAG ACATGCCTGT TTGCTGTGTC GATTATGCTT CTCGTGATCT GAAGCAGGTC
    84781 GTGTTCGACT GGGGGCTGTC TACGGAGAAT GTCTACAGGG TGAAGCAGAT CGACGCGAGG
    84841 GCTATCTCCC CAGAGCATCG AGTGAGGTCT GCTTCTAAGA CTACTGTCTC TTATCGTCGG
    84901 ACTAAGCCGC TGTTTGATCT ACTGCGTGAT CAACTTGTGG CAGACGAGGA CAATGTAGTC
    84961 TTCAGTGACG ACGAGGCTGG GGGTCTCATC AAGCACTGCA GGAACGCCAG TGGCACTAAT
    85021 GAGGACAAGA GGATAGAGTA TGACCGTCTC GTAGACCTCG TGAGGTACGC TGACGAGATC
    85081 GGTTTCTTGA AGCTCGACTA CGAGTTCCCG GCCTCGTTCG AAGAAGCGTC AGCGTCATTA
    85141 GAGCGTCATT AGACTGATGC TGGCAGCGTG AACGCTGTGG ATGCTCCGCG TCTGGTTTCA
    85201 TGTTCACGCC TGCGTGCAGC GAGCCCCAGG CAGTCGACGA GATAGCCTGG GGCTCGCTGC
    85261 TCTCCCGTCA TGGAGGCTCT GCGTTCAATG AGCCATGCTG CTTATCGTCG TCTATTCACG
    85321 AGCACTGGCC ATTATGGATC TTCGCTGCGA TAGCGTCAGT CTCAGCGTCA GCCGCGTACT
    85381 CGGTGATCCC CTCCTGGTGC TTGACTGTGC GCTCCCTATT CGCGCCATAG TAAGCGTAAG
    85441 CGTAGGAGTT CGTGACTGCC TCTATCCTGC TTCCCGCGAT CTTAGGGTTC ACGGTGCCAC
    85501 AGGTGATCAT GATAGACCGA TGAGACAGCT CATGCTTCAC GGCGTCGAGC AGCCAAGCGT
    85561 CTGACTGCAA GCGTGGGTAG CCAGAGTTAG CAGTGTTGAC GAAGACTTTG TTCCTCGAGT
    85621 CTCTATAGCC CTGGCAGTAG TATCCGATGG CTGCTGCGCC ATCTCCTGGC TCGCCTTGGC
    85681 ATCCCGCTGA TGGAGTGTAC ACGACCTGCA CGCCCATCTT GCCAGCAGCC TCATCGATCT
    85741 TCGCCTTGAT AGACCCGGTA GTCTCAGCGC CATCTGTTGA TTGGATCTTA GCAGCCTCGG
    85801 CCTCAGCGGC GTGCAGTCCA TCTACAGTCT GCTTGAGTAG GGACTGCGTC TCAGAGTACT
    85861 TGCCATGCAT GTCTACTACG AGCTTGTAGA GCCCGTCGAT GCTTGACCAT GACTGCGCTG
    85921 ATCGCGCCAT AGCCACTGCC TGCGATGGAG CCCCATCGTA CTTGCCGCCC AGTCTATCCC
    85981 TCCAAGTGTA CTCGCTAGAA CTCGCAGTCG TGCGCATAGC CTCGAAGTAA GACTGCATGG
    86041 CCGTGTCTAG AGCGGTCTTG AGCTCATCGA GGCGGTCATC TCCGGTAGAC ATAGCCTGCT
    86101 CTGCTATGGT CCTGGTCTTC TTAGCGGTGA ACGGTAGCTT GAGCGTCTCC TTCCAGTCTC
    86161 TCCAATCTAG GCTGGGCACG CTGGGCTTAG CGTCCGCGTG CCCTGACAGC ACTGTAGACA
    86221 ACGCTTTCAC GTCGTCTCCT GTCATGCCGT CAGTCTCAGC CATCTTCACT GTAGCCTCAG
    86281 CCTTGTCGAC TACGTCACTG TCAGCAGTCA TGCTTGCTTG AGCCCTGCTT ATGATGGGCT
    86341 GCAAGTCATG GTAGTTCTTC CATGTGAGGC CCAGCCAGGC TATAGACATG ATGAGCAGTA
    86401 GCACGATGAT TCGTCTGATC GTCTTCAACA ACGTTTTCAT GATTCTATCT TAATCTCCCA
    86461 CGTTGACGTC TATCGAGTTC TCGCTGCGTC TCACGTCTAC TGTCAGAGCG ATGACGATAG
    86521 GGGACTGTCA TGAGACTCAC AGGAATCTCA ATGACTACTG TATGTGGCAT GTTGCATAAT
    86581 GATACTATAC GTAGATGGCA GATATTCATT GTCTGACTAT GAGGAACGAT CAGAAGGAGG
    86641 ACATGGTTCT CATGAGTGAG CATGAGCCGT TAGGGTCAAC TGGTGACGAG GGCTTAATCG
    86701 GCGGGGAAGG CCTCGCGTCT GCAGCCGACG TAGACAGGGC TGACGACAGC ATGGACACGG
    86761 GCATCGAGAC TGCTGCTACT GGCTTAGAGG CCAAGAAGAC TGCAGTCGGA GGAGATGATG
    86821 GCAGCATCAG TGGGCAGACA GGAGACGCCA TCCCCCCGAC TACGAGTGAC GCTGTCCAAA
    86881 GCGTCGCAGC TACTGATGAT GGCAGCCTGA CTGCTGACGA TAGCCCGCGA GCGCACATAG
    86941 TGAACGGCGT CAGCGGCTAT GGAGTTGATG AGGCTCGTCC GACGACGATG ACTCCACAGC
    87001 CGACCATGCA AGACGATGTG GACGCGGCTC GCCAGGTCGT AAGCGGCTCT AATCCGCCTG
    87061 TCGTCCCACC AGTCAATGGT GATGGCGAGA ATGACGCTAC AGTCAAGAAG ATCCCAGCTT
    87121 GGGTGTCTCC CACCGTGTCA GCGTTCGTGG CTGTTGTGCT GAGCCTTGGC ATCGGTTATG
    87181 GCATGATAGC CAGTGGCGCT GTCACTGTGC CAGCTGGCGC GAGCATGAGT AGCCTTGGTT
    87241 CTACCAGCGG GGGTGGCAGC CATGCGACCG GGAAGACAGA CGTGGACGCG TGGTCGACTG
    87301 TGGCTGACAG CGTGAAAGGC TCTGTCGTGG CTATCTCCGT GGAGAACGGT CAGTCTGTGG
    87361 CTAAGGGCTC TGGAGCTATA CTGGACACTG ACGGGAACAT CGTCACGAAC GAGCATGTGG
    87421 TCGATGGAGA CGGTGAGATA GCAGTCACGT TGTCGAACGG CCAGATCTAC AAGGCTAAGC
    87481 GTATTGGGTC TGATGCTACT ACAGATCTCG CTGTCATCAG GTTGATCAAT GGTCCCAGTG
    87541 ATCTGAAGCC TGTCACGTTC GCTGACTCCA GTAAGCTCAC CGTCGGTCAG GGAGTGCTTG
    87601 CTGTAGGCAA CCCACTAGGC TATGAGGACA CTGCTACTAC CGGCATCGTG TCAGCGTTGA
    87661 ACCGTCCAGT GAGCGTGAGC AGCGAGGAGA CGGGCAATGG TCTGGTGGTG ACGAACGCTA
    87721 TCCAGATCGA TGCTGCTATC AACCCTGGGA ACTCTGGTGG GCCCACGTTC GACTCTGATG
    87781 GCGAGGTGAT CGGAGTGAAC TCGAGCATCG CGAGCACTAG CGGTTCTAGC GATAGCGCGG
    87841 GTAGCATAGG CATCGGTTTC GCTATCCCGT CTGACCTCGT GCAGCGAGTC ACTGGTGGAC
    87901 TCATCAAGAC CGGCAGCGTG AAGCATGCGC AGCTCGGTGT CCTCATCACG TCTTCAACAG
    87961 TGACAGCAGA CGATGTGACC CGCGTGGGAG CTAAGATAAC AGCGTCTAAA GGAGAAGACG
    88021 CTGTGGTCCC TGGTGGCACT GCTGACGAGG CTGGCCTCAA GGAGAATGAC GTGATCGTGG
    88081 GTTGGGATGG CGAGGCTGTT GATGGCGCTA CGTCGCTCAT GGGCTACGTC CGCGCAGCAG
    88141 TATTCGGCTC TGAGCACACG ATCACATACG TGCGAGAGGG CTCAGTGAAG AACGTGGAGG
    88201 TCACGCTAGA CCATGAGGAG AAGACCGTCA GCCATAGTGA CCAGAATGAT GAGTCTGATG
    88261 GCAGTGAGGG ATTCGACCCC TATGACTTCT TCAACAACAT GGGCTGGTGA CCAGTCTATA
    88321 GTCGCGGGAC TCCGAGACGA CGAGAATCGT CTTAGGCATG AGGTGAACGT CAAGACCGCG
    88381 AATACCAATA ACTGAAGATC TAGACTAGGC GGGATCCGTT TGTTCCTGTC TGGTCTGCCA
    88441 GCCTCATTGC CTGCAGCTGC CTGCCTGGCG AGCCTCTGAG CCCATGCTTG CAGTCGCAAG
    88501 ACGGGTCGGG GCTGGCGTCT ATACTTGAGT GGTTTCATGG GGCCACTCGA CTCCTATCAG
    88561 TGAGCATGGT AGCCATCGCC GATCATAGGC CTGACTACCA TGCTCTCCTT GTTTTTCTAC
    88621 CGCATTCGCC TCATCGCCTA ATAGACGCTG CTGGAGACTG TCTGCTATCA GTTAGTCTCA
    88681 TTGGTCGCCC AAGTCCGCGA CGTCTCGCGG CGTCTGCGAC AGCGGGTAGT CTGCGCTCGA
    88741 CAGCATATCT GCAATCATGA AAACGTCGTC TACATGGAAT GAGAACAAGT GGTCGAGGGC
    88801 ACGATGCCAG CAGGCTGGAG ACCAGTCATA GAACGGGCAG CTTCGCTACC GTTAGGGTAC
    88861 GTCGGCACTA TTGTAGACAG TGTCGTCCTT GAGTGCGAAC TGTCTGAGAA TGGCCCTAGC
    88921 GTGGCTTATA GTTTCATCGT GGATAGCCAC GAGTTCTCAG CGTCTGACTT AGACGGCATC
    88981 AGATTCCCTG ACGGTCATGT GTTCTCGTTG ACGCCAGAAC GGGAGAGGCT AGTCGAAGCG
    89041 ATCGGCCGCA GCGTGCTATG GCCGTTGATA GGAGGCTTAG ACCCCGGCGG TAGGGTAGCA
    89101 TGCAGGCTCG TCATAGACTG CGACACGTCA GAGTCCGCGG TGCAGGCGTT CGTAGTTGAC
    89161 CCAATAGCCG CTGCTAACAT GGCTGCTGTA TGGCTCGGGG ATTAAGATGA CTGGTCTTGC
    89221 ACTCACTGGT CGCTGTCAGC GACGCGTCTG ATGAGCAGCG AAGTGCACTT AGAGTGCCTA
    89281 GCATAGGGGG ACAGAGATGG TGAAGATAGG CAGAGAGCTA GAACCCGTCC AGTTGGCTCA
    89341 GAGGGTGCCT GCGCTCACGA TCGTCCGTAA GATAGCCCCC AGTGTCTTAG CTGTGGCGGC
    89401 TGGCACTTGG GCACTATGTG CAGTCAGGAG TCATCAGGAA ACGCTCAATG GGTGGCTTGA
    89461 CGTCATCCAG TGGGCTAGCG TCAGCCTGAT AGCGGTAGGC TTGCTGTCTA CCATAGTGAT
    89521 AGCAGCATTG GTGGCGAGTA CAGTTCAGCG TCCACGTGTA GGCAGATGGG TGCGGGCTGA
    89581 CGCTAAGACG GCTAAGAAGA CAGTCCCCTA TAGGATGCTG CAGAGGCTGC GTCTGCTCAC
    89641 GTTGAGCGCT ATCGGGGCTA CTGTTGTAGT GTTCTTCTCG CTACTGGTGA TGGCGTCTCA
    89701 GGGGAAGACT CAGACTGCTG TCGTATTAGC GGTCATCCTA GCGTTCTTGA CTACGTCTAT
    89761 CATAGTCATG CGCGTGAGAC AGACCCGCCC AGAACCGCTT GGCCCTGACA GTGTGGCTGT
    89821 CGACTGCAAG AAGCTCGCCC GCGCTGGGAG ATGCGTGACG CTGGCCTGGG CGCCATCAGA
    89881 CAAGAATCTA CCAGACTTTG ACCCATTGCT AGGCTATGAG GCTAAGACTA TCATGTGGTC
    89941 GAAGATGGAC GAAGACCGCG AACCTGGGAC CCGGCGCTAC CAGTTATGGT GCATACGGTC
    90001 TGCTGGATTC GCTTGGCGGT TGCTGGACGT GCAGTCTATA CCATTGCTGA CTCCCTGCGT
    90061 TCTGGAGATA GACGGCAGGG AATGCAGACT GTTGACTGGC GTCGAACTCG TGATGCCTGA
    90121 CGAGGCGTCG AGGCAGGGCA GGGCTATCGG CTTGGATCGC CTGCAGTTGT CTCTTAGTGA
    90181 TGGCACTGGC GTGGGGAACA GGGCAGCGCA TGGTTGGAAT GACCCACGTA TGCCTCGATG
    90241 GGAGTCGGGG GTAGTCACAG CTTATCTCGA GTATGATGGC GTTGGTTCTG ACGCTTGCGA
    90301 GCCCATGTCT GTCGAAACCC TGAAGTCTAT CAAATGACGA CAGCCGGTCT GGGAACGATT
    90361 CTTAGACCCG CCTCGGTTAC AGGTGATGTG CTATACCGAG TGCTGCTTTA CTGCAGTGCT
    90421 ATGAGACGAA ATACCGCGAG ATCTAGAAAA CATATTTCAG ATCTCGAGGC ATTCGATTCT
    90481 TAGCCGATCG TTAGATGCGG TTAGACTGCG TTAGAGACGT TGTCTGAACG CAGTCAGTTG
    90541 ACATCAACCG CAGTCCCCAG GCCTATCCGA TTCTAGGCCT GTCTCTCTGC GTCATCAGCG
    90601 CGGTCTCCAG CGTTGACTAC GCTTGCAGTC TCGTTAGCTA CCCCGAATGG GACATGCACA
    90661 GCTGGCGCTA TATGCTTCGC GTTGTCTAAG TGCCGGACCT GGTCATCAAA GAACAAGTGA
    90721 GGCCTCAACG CCTGGATCAT CATAGACTTG TCATGCCCGT CCATGAAAGC AGCGTCGTCT
    90781 ACCCTGACTC CGATGGACCT CAGTGTGCTC ATGACCCTAG CGTCAGCTGG TATGCCCCTG
    90841 CTCGTGATGA CGCCTACTCG CAATCGTGGC TTGTAAGTAC CATTAGTCGC TGTTGCCTCA
    90901 GCCTGCTCTG CTTTCTGGAT GACTGCCAGT GAACGCATGA ATGGTCCCAG TGGGCCATCA
    90961 GACAATGGGA CGTTAGACTT CTTGCGTTCA TTGTCGTTGA ATCCCTCTAG ACCGACTCTC
    91021 CTGAACAGGT CTTCTGACGA GTCGTCACCG ATGACGCCAT CGAAATCAAA ACCTAACCGT
    91081 ATCTCACCAT GACTGTCGTC ATGCTCTGTT ATAGGCTTGT CTGTCAAGAT CTGACCGGCT
    91141 GGCAAGCCCG CGTCCACCGC CTCCTGCACA GCGCCACTGC TCATAGACAA GTACAGCCTC
    91201 ACGCCCATCC GGCTCAATGG TCTCACGAGA CTGCTTCCAG ACGTGAACAA CGCCATGCGG
    91261 ATAGGCAGAC CGAGCTCATA CACGCTGTTC GTCACCCTCA TGCCTGTGTC TGGGTCCATG
    91321 TGCGACGCGA TCACCACTTC TACGAGCTTG CCTTCTCCAG GCTTCGTGAT CGCGTTCAAC
    91381 GAGAGCATTC GTTCCACGAA GGTGAAGGCT ACGCCAGGCT TCAGAGGCTT ATTAGCGAGC
    91441 TTGCGCTGAC GGGCGCTATA CTCCTCTAGG GAGTGAGACT CTAAGAACTC CGTCTCAGCC
    91501 CGCATGTCTA GCAACGCTCT AGCGCTGACA GCCATGAGTA GCGGCCTGTC CTCAGCATTG
    91561 CCAGCAGCCT TCTTGTCTAC CATGTCTCCA CTCGCCTAAC CTATTCCCTA CGCCGCTAAC
    91621 GTGCGCAGCG TCTGCTTGTT GAGTATTGTT CGCCATGTCC ATCTTACACA TGCGACCGGC
    91681 GATCATGGAA ATAGTAGACT GGTCGATCAC CCAGGCGTGC GCGCTGGCGT CCCTAAGACT
    91741 CTTAGAACAA CGGATCCCGA GTCAGAGCAC TCATAGCCAG AACGTGCTGC GTCTCATGTC
    91801 TGACTCCAGC GCTGCTATCA GCCTGTCGTC TAAAGTCGCA GTCCTGTTAG CGTCTACTGC
    91861 GCGCATGTAC TCGTCTAGAA CCTGCCCTGC TACGAATGGT GCAGTAGGCT GGCCTACTAC
    91921 TGTGGACTCT CCCCACATGA CGAAGACTGG TGTGATCGGC AGCATGCCGG CGACGCTCGA
    91981 ATACCCGATA GTCGCCAGTC TGCCTCGCAG CGCGTCCACG TTCCTGTGAG CAGTCTGGAC
    92041 CCAAGTGCTC TGCAGGGGCT CCCCAGTAGA CTGCCTCTTC ACCACGTCTC CACGGACGAG
    92101 CAGTGGCTGG CAGTTCTTAG AGTTCAACAG GAACAGCCCA GCCCTGCACG CGAACACGTG
    92161 GTCTACGTCC ATGCGGTCAG TCAATGGTAG CGAATGCAGC GTGAACGTCT TAGAACCAGT
    92221 CTTAGACTCT AATAGGCCGG AGATCTCGGT GAGTTTCCCA GCAGTCCATT CTTCTCCCCT
    92281 GACTCCAGCC TCGTAGCCCG ACCCAGCCAG GCCTCGTATG CTGTCTCCAG GCTTGTTGAT
    92341 CGCCATGTCT CTCCATGGGA TAGTGAGGGT CAGGCCATTT CCCTTACGCG GCCATCGTGG
    92401 GATGATAGAC GACTCTATCG TCGTTGATTC ATGGACCATG CAGGCAGACG AGCCCACTTG
    92461 CTGTTCATTG ACGGTTCCAG TAGCATTAGA CACTTGCCCA TTGCCGTCAT TAGTGGACGG
    92521 ATGCGTGATT ACTGCATCAG TATCGTCGTC TGGTCTGCTA TCTGTCGTAG TAGTCTCAGC
    92581 GTCTACCCGT CGCAGTTCCC CCTTGTCTGC AAGGAAACTG ACTGTGTTGC AGGCGGCGAT
    92641 AGCAGTCTTG AGCTCACTGC TGACGTCAGC TAGTGGTGTC TTCTTGTACT TCCATTGGAG
    92701 TCGGCCAGCC TCGTCTTCTA CTGCGGTCTT GCCGTCTACG CTGACTACAG GCCAGTAGGT
    92761 GACGAGCCTG TACATGCGGT TGAACATGCT CGTCCACCTG CCGTCATCTG ACAGCCATCT
    92821 GCTCCCTTTG CCATGCTGGT CCACTACCTT CTTCACAAGG CGTAGACATG CCCAGGATCG
    92881 CCTCTTCCCC CGCGATTTTT AGAACTACAG TGGACAGCGA CGTGTCGACC AGCTTCTCTA
    92941 TGTATGAGAT CTTGATGGGT CAAGAGATCG AAGTCACCAA TGCTACCAGA CTGACTACGC
    93001 CTACTACGAC ACTGACTGCT ATCATAGTCT TCAGCCTGCG TTCTCGACGT CTCACAGTAG
    93061 CCTGCCATCT GGCTTCCCTG CGCGCCTTCG TCTTCTCGGC TATCTGGCCA GCAGTGGTGG
    93121 CCTCCACCAG TCTGGCGAGC TCCGTCGACC CTGATGGCTC TAAGTCTACA GTAGCGCCAT
    93181 CAGTAGTCTT GATAACAGTC CGTTTGCTCA TCTGCAGCCA CATAGTGTCG TCTATGCATG
    93241 GACTGGCGTC ATGTCTGATA GCGTCGCCGG GGTCGTCAGC CTGTGAGCCA GCCACGCCTC
    93301 CATCGTTCTC GTGATCACCA GTACCGTTGA TCTCCCGCTT CAATCCAGAT GGCTGGGGAG
    93361 CCTTCACTGG CTGCATGACT ATAGTCTCCA TGTCATCCGT TGGGCGGGTG ATCTGCACTC
    93421 TCTCACCATC GAACGATAAG CTCGGCAACC ACTGGTCGAA CGCTAGTGGG TCTAAGTCTC
    93481 CATTGTCCTC AACGCCAGCG CTCACGTCTG CTGGCAAGTC TACTGGCCTC TCGTCTTCTA
    93541 TCATAGTGAG ACGTGAGATA TGACGGTAGA ACCGTTATAG GGTGGTTCTA AGTGAATGCT
    93601 GGCGCCGATG ATAGCAGAGC GGGTGGATGC AGTTGAACAC GGGTGTCTAT AGAAGCCAGA
    93661 CCGCGTCCAG ATATGAAAAT AGCTGACCTC ATCGTCAGCT ACTATCATGC TCAGCGTCAT
    93721 CGCGTGTCAG TTCTGGTTCG ACTGCAGACT GCCATCACTA GTACTCACTT CTCATCTTCC
    93781 ATGATGTACT GCATCATCTC AGCAGCTGCG GCAGGGTTGC TCCTGGCTAC AGAGTTTACG
    93841 CCAGTCATAG CCATAGCCCT CATGATTGAC TTACCAAGCT TGTTCACTTC TATGCACCTC
    93901 CTTCCATGGC TAGATCTCAA CATCGTCAGA TTTATCATAA CACGTTTTCA ATAAGTAGGC
    93961 AATATTCCCG TGCTGAGACT TAGCATAGCG CGAAGTTCGT CTGCGCTGGG TCAATGCGCA
    94021 GTGCTATCGT GCAGAAGACT GACACTGTCT TGGTCGCGGG CACAGGCAGA GAGGTCTCAT
    94081 GGGGTTAAGA GGAAGAAGAC AGTCAATAGT ATTGACTCTT CGCTGCGTTC GGCGTCAGCG
    94141 TCGCAAGCTG GAGGCTGACA TGGAGAATCG AGAACACTGT TGATAGCCTG TTTCAGTATA
    94201 CGGTGATCTC GATTCGACTG ATAACTGTAA GACCCGTTTC ACTCGCATAC GATAAGCGCT
    94261 GCGATTCTTG CTATTAGTCA TCTTGCACTA TGCTGTGCGC TCACAGACGC TGTCCAGGCG
    94321 TTCATCGTCT TCTGAGGAGT CAGGCCTTGA CTACTGTGCT TCTCGCTACG ATAGACGCAG
    94381 CAAAGCACAG ACGATCAAAG ACCAGATCTA TGATTTGATG TGCGCTATCA TGCGAGCTGA
    94441 GAGCATTAGA AGCAAACGAC CGTCACGCTA TCATCATAGT AGCTTTGACA CTCCCGTGAT
    94501 TGAAATCACG GGATTCCTGC GAACTGGGCT TGCTTGCCGT CGTGCTTGTC GTATGATGGC
    94561 AGAGGCTTCC TATTTTTAGC AGGCTATCCC CGATTGTCGG TCGGTTCCCT TTTTCTGGTT
    94621 ATTTGTTTTC TTGACTGATG CGTATTGCCT CGTCCCGAAT GTTCAACGCG GCGTTAATGT
    94681 CCCTGTCATG TCGGCTTTGG CAGTTTTCGC AAGTCCATTC GCGTTCCGAC AACACCAGTT
    94741 CCTTATACTT GTGTCCGCAT TCATGGCAAA GTTTGGAACT CGGATAGAAT CTGTCCACGC
    94801 GAATGAACGT TCTGCCATAC CATTCCGCCT TGTAGGAGAT TTTGTCCATG AGACCCCTCC
    94861 AGCCGTCGCG GAGTATGGAA CAGTTCATCG CGCGTTTGCG TGACTGTCCA TTACGCATGG
    94921 GCTTGCCGTT CTTGTCGAGC TTCTTCTTCG CCCGTCGCGT CATGTTCCGC ACCGCCAGCG
    94981 TCTCCATGCC GATGAATTGG TTCTCTTCAA TCAGCCTATG GGACAATTGG TGTTGGAAGT
    95041 TGTCACGATA GTGGCGGAGC TTGGCATACG CTTTCGCTAC AGCCTGTTTC TGCTTAAGGT
    95101 AATTGTTCGA CCCTTTCCTC CTATGGGATA GTTTACGTTG CTCGCATATG ACGTGTTCCT
    95161 CCAATGTCTT CATCCGGTTC GGATAGTTGA TTTTCTCGCC GGTGGACAGG GTTAGGAAGT
    95221 CCTTGACGCC CAAGTCGATG CCTATCCTGC CTTCGGCGGG CTTCTTCGAT TGGACGTCTA
    95281 CGTCGAATAG GAGCACAAGA TAGTAGGTGC GGTTCTCGCG TTTCACCGTC CAGCTGGACA
    95341 ATGATTCGAT TGGGTAACGC AATCGGTCGC GTTTGCGGAT ACGCACCGAG CCGAGCTTCC
    95401 TCGACAGCGG ATACCGATTC CCCTCCATAC GTCGTATGGG CATGGTGTTG CGGAATGATT
    95461 GGATGTTGTC GTTCCGCGAG GAGAAACGGG GACGATGCTT CCCGTACTGG GTTTTGCGGA
    95521 AGTACGCGGA TTGCGCCTTG CGGAAGTCCA TAATGGCGTT GCTTAACGCG TTGGACGGTA
    95581 TGGGACTGTC TTTGAGCCAT TTGTTCGCGT TCTTCATTTC GGTCACGTTC GGATACGCGG
    95641 GCTTCGGGTT CGTCTCCTTG TCATACGTGT TGAACGCCTC GACCTGCTGA TTGTAGGCGA
    95701 AGCGCCTGTC ACCGAAGCAA CGCTCCAACA ACGCGGCCTG AGTCTTCGAT GGCGTGAACG
    95761 GTATTCGCTG GGCTACCTTG CGTATGGTCA TTCGGACTCA CGCTCCTTCG CCCTCTGGTT
    95821 GTCGATGTAC TTGGCGACGG CCTGCTCATT GGTGGTTCCG ATGCTCTCTA CGAAGTAGCT
    95881 GGGAGACCAC AGGCTCCTCT CGCCTTTCCG TTTCCAGTAC TGGCTTTTCA GTTCGGGGTG
    95941 CATGGAGAAC AGTCTGAGAC TGGACGTGCC CTTCAACTGC TTGACGATAC TGCTCACATT
    96001 GATTTTCGGC GGAGCGGACA CGAACAGGTG GATATGGTCG TCCAAGCCGA CCTCCATGTG
    96061 GGGAATGCGG TAGCCGTGCT CGTCGGCTAT CTCCTTGAGA ATCGTCTTCA AATCCGAGTC
    96121 GATTCCGTTC TTGAGCACCT TGCGACGGTA TTTTGTGCAC CAGATGATGT GGTAGTTCAG
    96181 ATTGTATACC GAAGTCCTAC CATATGTAAA CCGTTCGCCA CTTGTGTTCA TAGGGATAAT
    96241 GTTAGCATAT TAGTTACCAT ATGTAAAGCT GTAGAGGACG CCCTAACCCG GCATTGAAAT
    96301 ACCGGGTTTG CGGGCTTAAA ATCTCATCAA GTAAGCTGCG ATGGCCAGAA TGATAGAAGA
    96361 TGCAGCTAGC ATGACGCGGC CCGGCTTGTT GAGCCTGACC GGCCAAGTCC CATCATATGG
    96421 CGCTGTGCGC GAGGCGATCA ACGCTACGAC CCCAGCGATC AGACCAAGCA CCGCTCCACC
    96481 AGTGTGAGCT TGCCATGAGA CGCCCGGGTC TAGCAATGGT ACAGCTAGAT TCAAGGCTAA
    96541 GCAGCCTGCT AGCGACTTCC AGTCTACTCC TAGTCTACGG GCTAACACTA AGCATGCTGT
    96601 GAATAGGCTG AAGATAGCCC CACTAGCACC AAGATGGACG TCAGGCGATC CCTGAGAGCT
    96661 CACCCACCAC CATGCTACCA GCGATCCACT CACCCCGCCT GCGAAATACA AGCATAGGAA
    96721 CGGTAGGCTT CCTACGGCCT TCTCTAGGAC TATGCCCATG CTCACCAGGG CCATCATGTT
    96781 GAACGCGATG TGAGTGAACG ACTGGGGATC ATGCAAGAAC ATGCTCGTCA CTAGGGTCCA
    96841 TGGCTTGTCT ATACTCGCGC TGCTCACAGC CCAACGCTGC AAGAACATCG TCATGTCTTG
    96901 GGGTTTCACT AAGACGAGCT CGATGCCATA GACGATGATG TTCACGAGGG CTAGCAGGAA
    96961 AGTGACCGGC GGCATCTTAT CGTCTGGTCT CGCCTGGAGA GTCTGAGACT GGCTCTGTGA
    97021 ACTACTCAAC GGTGTTCTCC TTTCCCGTGA GACGTCTACT TGTTGAGACC CTCGTCAAGA
    97081 CTTTAGGTTC TATTGAAATC AGCACATTAG TCTCCCTGGC ACTCAGATAT TTTATAGGGT
    97141 CGTCTATTGA CTTGTTTGTT GATCTCCCGA AACTACGATT GCAGAAAAGG CTTCTTGGGT
    97201 GGAAGACGAA GTCACAATCA ATCTACTTTT TATAACGATA TTTATGTAAC GATCGTATCC
    97261 GTATCCCTCG TATCATCATG GTTCTATAGA ATGCAAAAAT AGAAATGTAG ATTTAGAAAA
    97321 GGGCATGATA CGTCGGTTAT CTTGTTTTCT ATGTTTAGAA GAATTCTCTA ATAGGCTAGA
    97381 TTCCAACGTT TTCATCGTAT CACGATGATC AATCAGGTAT GTGAGGAAAT CGTGATATAT
    97441 CCCGATGAAG ATCGTGATAT TTTCGTGTAC TCTAGAACTT TCTACTCATA GTAGATTTTT
    97501 GATCGTGATA CGCTCTATGG GCGATAGTCT CATGCGAGAT CGAAGAAGCA GGGTATGATA
    97561 TTCAAAGTAT ATCCAGTTTT AGGGTCGGAA AGGATAATGT TATGACTGAG ATAGATCGCG
    97621 CTGCTTTGAA AGAGACGTTA GAAGACCTAA AAAGCGACAG GATTAGGATA CCAGTTCAAT
    97681 TCAAGGCGAA CAGGAAAATG GTAGACATCA TAGATAGTTA CGCTGACAAA CATAATCTGT
    97741 CTAGAGCCAG AGCTGCTCAA GAACTCATTC TAATTGGTCA TCGCGCGCTA GAACTCATAG
    97801 AAGATGACGT AGATGATGTT GATATAGACG GATCTGCGAA AGAGCGTAGA ACTGGTTCAC
    97861 TTAGTTCTAT GGCCATTTGA AGTGAAGACA CGTCAATCAG AACAAATAAA ATAGTGGCTG
    97921 TCCATGTACT AGATGAACAG CCACAATAGG AGGTTGGTTA TGTCCCGCAT AACAACACAA
    97981 GACAATAATA TACACAGTAA ATCCAAATCA CGCAATAGTA GTCTACTCGT AGTGAAAGAC
    98041 AGCGTTCTAG GTCCAAGAGT AGATGGGGAT GGCAGAATCA GACAATTCAG CGATATATCG
    98101 CTGCGGGACG AGTTCATGGG ATGCAAGCCT TTCTCGTCTC TCATCATCCA GACATCATAC
    98161 TACGACGACT TGCAAGACGT TAGAATCATC AAGCGAGACG AAGCGCATGG ACTTGCAGAC
    98221 AAGTATCGTG AATCAATACA GATCTCCCAT GATGACAGTC TATTAGTCCC ACGGGACTCT
    98281 ATCAGGAGAC ACGGAGAATT AGCTTTCGTC ATAATCGGCC GATTACTCAT AGGCCAGTAT
    98341 TACTACTCTG TTGATCTGCC AAACAGAATC AATAGTTCTC TTACATACAC ATTGTATGAA
    98401 CGGGCTTATC ACGACAGTGG CACGTTAGAG GTCATAAAGT ACGACTCTAT GCTAGAAGAG
    98461 AAGAATCGGG CTAAGAGGCC GGCTGACCAG ATAGACTTCT CATTCGTGAA ATTAGCCGTG
    98521 TTGGTCATGA TGGCTATGGA TTTAGGCTAT CAAGTTGATG AGAACAAGGT GCGTTCGGGA
    98581 GACAAAGACG TCGTAGTTGA CGAGAACGCA GACGAAGGCT ACAGCATCAT AGACGCAGAT
    98641 GACTGTTCCA TTCCGCTTGT GGATGTTCCG GCTGTGATGG ACGAGGAGTT CATTGACCAT
    98701 GTAGACGATC TCATGAGAGG CAAAGTGTTC GCCTCAGATA AAGACTACGC CAACTTCTGC
    98761 ATGGCCGTGT TCTACTCTGT GATGGGACTA CACGGCGCTC ATTATTTCAT CATGACGGAC
    98821 AGCGGTGGCT CTGGCAAGAC TACGCTGATG AACGGTCTCG CCAGATTCGT TCCAACGATC
    98881 ACTACTACTG GACTGCAGTT AGAGAATCTG GCAGGCACCG GTTTCGAGCA CGGTATGGCC
    98941 GTGACGCAGC TCGAAGGCAA GAAGATCGCC ATTCAGGACG AGGTCATCAA CATCAAGCCT
    99001 AGAGACATGA GAGTACTGAA CGCTGTGAGT AGCGGTACTA AGATGGACGC CAGGTATGGT
    99061 AGTAGCGTCT TCAAGTATGT GAACGTTAGA CTGTCATTAT GGTTTGCTGG GAACACCGAC
    99121 GTAGATCTGC CTGACATCGA CGCTGTCCGG AGGCGCAGGA TAGACATACA GTTGCTCAAC
    99181 CAGATGGATC ACGCTGAATG GTCCAGTAAG ATAAGTTGGG ATCCGAAGCA TAGGCAGTTG
    99241 CACGATCTGG TTCAATCTGT AGACGTGTTT TCAGTGATGT TCAAGAATGG TATGCGTCTA
    99301 TGGCGTGATA GACGGGGCGA ATTCTTCGAG ATAATCAGAG GAACGAGATC AATAGGCGAT
    99361 CAAGACAGTG GTGTGTCAAG CAATGTCCTG CATAAGGCTG AGATAGTAGC TTCAGAGTAT
    99421 CCAGTCCTAA CAGACGAGAT CGTTAGCATC GATTGCTCGC ATGGAGAAAA CGTAGTTCTG
    99481 AAGACTGAGA ATATGATCGG TAAGCCTCGA GACCTCGTTG ACTTCGTGAA AAGCAACGGA
    99541 TTCTCACTGA AATCTACGAC CTTCAATACG GTGATTGACG GAGAGACTAA GAAACAACAC
    99601 GCCAGATGGC TGGTAGTGGA AGACGTCGAG GCTGTGCTTA GGCTGCAGCG ACTACTGTCA
    99661 GCAGTCCGTT GGCTTGCCGA CAATAACGTC AGTGCAAGCA TACTCAAGAA CAGCGCGGTG
    99721 GCTATGATCA TGGCTGGGCA GAAGACGATC AAAGACTACG TGGAGATCAT AGAAGCGAGA
    99781 CAGTCTAACG ACGACCCGGT CTACACTTGC GAGCATCATG TTGACGGGAG ACTAGTTCCG
    99841 CCCACGGGGA GAGAGCTATT GCCTGTCAAG CAGTACTGCC TGGTAGACGC AAGCAGTAGC
    99901 AGGCCAGATC TGGCTAAGAT GCTAAGAGAC CAGTACAACG TGGCCCCAGT CGCGGTGATG
    99961 AACGGTTTCG TGAAACAGAT CAACTTCGAA GCAGAGAAAG TGAACAAGCA CGAGCCGTTC
   100021 ATGTCGACAG TGCCATGGTC TCTCATCGAG TCGTTCGATG ATGGCGAGAA GTGGGCTAGG
   100081 GCTGTTGGTC TGAAGAAGTT CGTTGACCCC GAGACTGGAG AGACGTGGGC TGGCAGCTTA
   100141 GACGCTATTG ACGCGAAAGA CTCGACGATG CAGATCGGTT GGAAGTTCCC GACGTACTGG
   100201 CATTGATAGC AGGGGAGAAG CAAACGTCCG GCTGCTGTTG CACGGGTGCT GGGAATGACT
   100261 GGAGAAGTCG TTGGTCTGTA CTGCCAGCAG GCACTAAGAA TCGAATGCCT CGAGACCGGC
   100321 AGTGACATCA CCCGATCTCG CGGTGTTCTG TCCACTAGCG TCGCAGAATA GCCGTACTCG
   100381 GTATGGGTCA TCACCTATAG CCGCCGTCGG CTTAGAATCG GCTATAGCAC ATGCTCAGTA
   100441 GCCTGAGACA ACAGTAGACG ACGTCAGTAC GGGTACCAGT CGTGACCGCC GGGTAATGAG
   100501 TCCACGTCGA CCCCATAGTA TGGGTCCTCG TGCTCTTCAG CCTCATGTTC GACCGCGTCT
   100561 AGGTCTTCGT ACTCTGAGTC TTCGACCATG AGACTGAACG CAGTCGCACG CCATGCCATC
   100621 AGCATAGGCT CACTGTCTAC AGCGTTCTCC ACGGCGTCAG TCCAATCGCC GTCTCCTACG
   100681 CTGCTCAGCA TAGCCTCCCT TACGAGTGCG AGCATCGTGC TGTTGTCAGG GTGGGCTGCG
   100741 GCGATGAGCG CAGCCTGCTT CCATTCGTCG CAGTCGACTG GGAACACGGC GTCGTTCTCA
   100801 CCGTCAATGC ACACAGTCTC CACGTCAGCC ACTGTAGACT CAGTAGGCCA ATAAGACCAA
   100861 CGGTCATTGC ACTCGGTCTT CTCGAAAGTC AGACTGGGCA CGTATTCGTC ACGATACCAT
   100921 TCGTGGATCC CGTCCTCAGT CCAGTCTTCG ACGTAGCCGG CCGCTTCGTC CTTGTAGGCA
   100981 TCCTCCCAGT CCACTAGCAG CTGATGGTGC ACTCCGTCGA TAGCCTCAGT GCCCAGCTCG
   101041 GCTTGCGTAG CACCCCAGCA CCATGAGTCG ACTTCAGAGG CCACGTCTTC GAGGCTGCCT
   101101 TTGAACACAG TAGTCGAGAA CAAGTCTCCG TCTGCATACA TCTTAGCATA GAGCAGATCA
   101161 TTGTCTCCGT TTCGAGACGA CTCGACAGTC AAGCCGTCTT TGAGCGTCCA TACTGTGGCA
   101221 TGGCTATTGT GATCACTATT CTTAATGCCG CCTAGCATGA GCATCATCTG GTTGATAGCA
   101281 GTCTCCGCGA GGCCAATAGT CGTAGCTTCG TTGATGGCGG TGATCGCAGT CGAAGACATG
   101341 TTGTTCTCCT ATCATGCTGA AGCCAGTCGC AGGCTGTAAT AGCCTGCGTT CGTCCAACTG
   101401 CTTCGAACAG TTCCATGGTA ACATCCTGGT CGGCGTGACA CGCCGAGAGG CGTATTCTCT
   101461 CATGCGAGTC TGCAACCAGT GCTGATATTG GGCAGGCTAC TCGAAATGTC GGAGACAGGG
   101521 CTGGACATAG TGCCCTAGAC TCTGATCGCC GCTGGCCAGG CCGTTAGCGG AAGACCGAGA
   101581 GAATAAAGTC AATAGGTTAG ATCTATTGGA GTAAAGACGT GAGACTAAAC GCATTTCTAC
   101641 AATGTGATGG AGGGCAGGTC ATGGCCAGTT CAACTAAATG CCACATCAAG CCAGATGGTT
   101701 CGATCGGAGC GTGCTCAGCG ACTAAAGGCA AATGCAGGTA CAACACGATG CATGGCACGA
   101761 AGAGTGCCCT GAAAGCGATG ATCGATGACG TGGAGGCGCA GTCTAAGCAG CCTGTCGGTT
   101821 CTGGCAGCCG CTCATTGAAG AAGGGCGCTG GCGACGCTGT AGCCAACGTG AACGCTGCGA
   101881 GATTAGCCGT CACTGACCCC ACTGCTAAGT ATCAGCCTAA CGACCGCATG AGCCGAGACG
   101941 AGTTAGACGC TATCCCGTTA GACTCTATCC CGCAGACAGC GCCGGTAGAG TATGACGTGG
   102001 AGAACCCGGC TAATAGGCTG AACTCTGGAG AGATCAACGA GTACATGGCT GCCATCGATT
   102061 TTGCGCTTGG CAGTGACGTC AGATGGGAGA CTGACGGTGA CGAGGGCAGT AAAGCTTATG
   102121 GCGTGGAGAT CGCTGGGTCT AAGATGTATC GTAGGGGAGA CTGGCTCATC ATCGACAAGA
   102181 ACGGGATCAT CACTAAGACG CCAGTGGAAC TGGTCAGAGA AGCCCGTGCT CAACTACTTG
   102241 CAGACCAGGC CACTGACTGG CGCGCAAGCC GTGACAGGGA GAACGCTAAG CATCGTGCTG
   102301 ACAGTAGTGA CGAGCTGTTG CCTAAGAAGT CTAAGTCTTA TCTTGGTTTC GCCAGGCTCG
   102361 CCTCACTCAC GCGGGCTTCA TGCAAGAGCG ACGTGAAGCA GGCTACCACG GATGATGACA
   102421 CCAGTAAGGC TGACATCAGG GTCTACCTTG ATGACGGGGA AGAGTCTGCT ATCAGCTGGA
   102481 AGTCTTACGT GAATGATCAC ACGCCTAGCT ACGCTAAGGG GTCTAACGCG ACTGAGACCG
   102541 CTGTGAGGCT GCGTCTGAAC GTTCCAGAGG CGCATGATCG TCTGGTTTCT AACATAGAGA
   102601 GGGTCGAAAA AGAAGTCGCG AAATACAAGG GGCAACTGCG AGATGAGCCA GATGACTGGC
   102661 GTCGGCAGAT GAGAGTAAAT CTCGCGGCAG ATTACCTCGC TGATCTACGA GAAGATCTGA
   102721 CGCTATTAAG GGAAGACCCC GCGGCCTACG AGAACAAGAA ATGGGCTGAA GCTATGGATC
   102781 TGGGGAACGG TCTCAAGAAC GCCGGTGAGA CCGATGGTCA GTTCATAACA CGCAAGCTCG
   102841 TCGGCACGGG TTTCAAGCCA GATTTCTCCA CTGCTAAGCT GGTAGGCAAG ACTTACAATA
   102901 GGAGCGGTAG TCCTAAGACT CAGCAGGCTA GTGAGAACAC TGGCGAGAAC TGGTCTAAGG
   102961 CTGCTGGCGT GAGCGAGCAG GAGGCGGTTA GCGCTATGGC AGAGGTAGGC TGGCATGTGA
   103021 CTGCTGGAGA CGCTGACGCC AGTAGGGTGA ACAGTGTGGC TAAGCGTGTG ATCACACGAA
   103081 CAGTCGTTGA CTTGAATCCA AGCAAAGACG ATTGGGATCC TACTGTAGCC GATAATGGGA
   103141 TCGTGTACAT GGGCGACTCT ATAGCTGTCA AAGCTGACAA GGAGAATGGC CGTGAGATCG
   103201 TAGGGGTGAG ACAGGTAGTC AAGTCTTACC ATGGTCTAGA CGACCTGTGG GAGAACCGTC
   103261 TCAAAGACGG CATCACGTTC GTAGAGGGGA ACCGTAGGTC TACAAGCAAG GCTAAGAACA
   103321 AAGTAGACGT GAGGAGCCAT GAGGATGTGA GCGGTGAGCC TGGCTTCGAA GATGGTCATT
   103381 GGCTGTCACT CAATTTTGAT GTGAACTCAT TGAGGCCTAA AGACGCTCAG CAGTCGACTA
   103441 TAGGCGTGAG GCAGACGAGC GCCGCCTACG TCGGCTACGA CGACTTGCGC TGAGCATTCT
   103501 CGAAAGTGAA TCATAGTCCA TAGTACGCAA TGAGTCTGCT TGCTCTCACC ATGCCCTCAG
   103561 ACGCAAGCCA TACGCCCTCT AAGCGAGGTT GTTCTAGCCA CGATAAACTA ATCCCGGCTA
   103621 CCGGGTTCGC CGGCCTATAG TCGGTTTACT GCGGTTATAG GGCGTGGTCT GCCTTCAGAC
   103681 CGAGCACACG CAGAGTGTCC GGAGAGGCCT TGCAGTGCAG GAGACGGCGT CTTTAACGTC
   103741 GCGGTAGTTC ATTTCATGCA CAGATGTATG CGCTTGTGCT CAAAATGACG CTCAACGCTG
   103801 CCCATCCCCG TCACGGATCA TGTCCATCAC TGCGCTGGCT ACGTCTGCTA TCCCTTTGTC
   103861 TGGGTCACCG TCACGTATTG CGGCGTAGCC GATGTCATGG ATCTGCTTCT TCTCGCTGTC
   103921 TTCTAGCCAG TTCAATTTAG GAGAGCCATA ACGTATTCCA AGGTCGCCAG TGTCTTTGAA
   103981 CAAGACTATG ACTACACCGT TAGCATACTT GTCTACCATG GTCTTAGTGC CGGGCGCCCA
   104041 GCACGTGCAG ACGTTGTTAG CGTACGAGTC AGCGTCCATC TTAGGAGTAG CGTGCTTGTC
   104101 AGGCAGTCTG ATTCTTCTAT GGCGTCCTGG AACAGTCGAC GTCGATCGCC GGTACTCAGC
   104161 GTTCCAGCCA GGCGCGTGGT CAAGCGTGAC CACGATCACC TGATACTGCC TGTCCCCCTT
   104221 GACCATCATC GAACCCCTGT CGTCCGGCCA GTCGACAGTG TCTGTAGACA AGACTCCGGC
   104281 TTCATCGTCA ACGACTACGC CAATGCGTGG AGACGGGTCT AGTCTGCTCA CACGGCCATA
   104341 GACAGGCTGT AAGGCTGAGA ACAGGGAGCA AGCCAGACTG AACGCAAGTA TCAAGACGAA
   104401 CGAGAAGCGG AGCGGGTCCA GTGTCCTCAT GATCTTGCTA CGAGGCTTCT TGCGAGTAGG
   104461 CTCACTGCTG GTGGTCGGGG CGCTATCATT CGAATCATGG TCTATCTCCG ACGATACGAC
   104521 GTGAACGCCA GTAGAGTAGT CTATTGGGGT CAGTCTGTCC GCATGTCGTA GATATTCGTG
   104581 ATTCCCATCG TTCACTATGC TAATGACGCG AGCCTGCAGA CAGTGAGGTC AATGATTCGT
   104641 CACCAGTGAG GCTCAGAGTC TGGAAGATCG CATTTAGTCA TGTGATAGAC GTCATCGCAA
   104701 TCGATCTCAT GGACATCGAA ACCGGATTTA CCGAGCAATA GTCTCCTTGC GTCATTAGAA
   104761 CCGACTTTAG ACGAATACGT GTCATACATG CGGTATAGAC GTGGTTCCAC GTATTCTTGC
   104821 GAGATCATCA CTATTTTTAT GGATGGGTTG ATCTTCTTAG CCTCTTCGAT GATCTCCCGA
   104881 TCGATCTTCC TGTCTCCTCC AGCTACGTCG TCGCCGGGAG CCACGAGGAG ATCAACTTGA
   104941 CTGGGAACGG TGAGCGCACC AGATGCAAAG ACGTGCAGGC TGCTATAGAG TACATGCAGA
   105001 CATTTTCTCG CTAGAGAGCA AAGGGGCGCT GTCGGCAGAA GCAGTCTGCC AGTGCCCCTC
   105061 TATACTATAC TATGCCTATG TCTGCGATTA GTATCAAGAT TCTAAGCCCT CGTGAGCGTT
   105121 GCGCTCTTCC ACGCCGATCT CCTTGTACTT CAAGTGCTCG TCGTGCAGAT CATCCCAGAC
   105181 ATGCACTTTG CCCTCAGTGT CGCTCTTCTT GACGTCGATG ATGCGCTGGT TCGAAGAGCC
   105241 ACGGAACTGC AGCATCGGGT CAGCGAGAGA CTTGATGAAC CGGCCGTCTA CAAGGATGTC
   105301 TACATAGGAG AGCAGTTCGA GCTTGTCTGG GGTCTCCCCC TTCCTATGGA GTTCTTCCCA
   105361 AGTGTAGCCA GTCCAGCACC AGATCGTCTT AGAGTCCCCG TACTCCTCGC GGATGCGCTT
   105421 CGCTAATGGT ATGAGCACAG GCGTGTTCAG CAATGGTTCT CCACCGAGGA ACGTGATCCC
   105481 GTCCACGAAC GACTGGCTCA AGTCCTTGAT GATCTGGTCT TCCAGCTCTT TAGTGTACGG
   105541 GGCTCCCGTC TTGAAGCTGA AGATAGAAGG CTGGAAGCAC TCATCACAAT GGAACGGGCA
   105601 GCCGCTCACG TAGATAGAGC AGCGCACGCC TACGCCATCT ACCACTGTGA ACCGCTTGTA
   105661 GTCTGCGATC ATGCCCTTAG ACAGTTCGCG GCCATCCCAT TGGCCGGCAG CGGGGTTGTT
   105721 AGACCCCTCG TATGGGATCT GTGGTCCCCT GCCTACAGTA GATTCTGCAG AGAAATCGTG
   105781 GCGAGGTTGG CGCTGCAGCG CTCGGATCTG GTCGGTGGTT AGCGTGTGCT CCCAAGTCTT
   105841 GATGAATTCT GACATGTAGT CTCCTGTATG ATTAGAATCA GAGTCCGAAT GTTGTAGATA
   105901 TGATCATAGT ACCGTGGAGA AGCAAGTCCA GGTCAAGCAT TGATCCGTTC ATCTGTTTCG
   105961 CAAGATAATT CGATCGACCC AGCGTCGAAC ATCAAAAACC ATCCAGTAGA CAACATGTAG
   106021 GCTGAGCGCA GGAGATCATT CTGCATGTAT TTCTCTGAGT CTTCAGGATC TATGCCCTCT
   106081 GGCAGTCTGG TCAATAATTC GTCTCGGGTG GCTATCTGCG GATCATCATT AGAGTCATTG
   106141 CAGTAGAAAC CTATTGGGTC CTCTATCTTA TCGATTTCGA AGCCGCACTT AATCCACACG
   106201 TCATCTACGG GGGCGTTGTT AGACAGCCGC ACAGTCACTT CGTCTATCTC GTGTCGGCTG
   106261 GCTTCTCTTA CAATGAGATC GATTGCTTCT GCCAGATAGC GGTAATCAAA GACTTTCAAC
   106321 TGATTTGCCG AGGATTCCCC CGCCTCTAAG CGTTAGCGTA GGCGGGGGAT GAATCGGCTT
   106381 TCCCGTGTGT TATACTGGTA TTCAGTCGTA TATGTTAGAA AGCGAGGTGT TTGTAGTGAA
   106441 ATTGGAGTCG AATCATCATT CGGTGTTCCT CATGCACTAC CATCTCGTGC TCGTCGTGAA
   106501 ATACCGTCGC AAAGTGTTCG ACGACGAAAT CTCCGACCGC GCACGCGAGA TATTCGAGTA
   106561 CATCGCACCC AACTATGATC ACGTTGGAGG AATGGAATTA GTTCTGATAG CTAAACAATA
   106621 ATGGCCTCAC GTAGCCATGA AGAGCCATAC GTGAGGCCAC TACTAAAACT GCGGTCAAGC
   106681 AGTTCTTTTA CTTCTTATGC GGGTCTTTTG ATCTATCGAC GTAGAATGCT GTAGTCACAC
   106741 CGTTAGGTCG ACAGATTCTG CCAGTCTCAC CCTGAATCTC TTTAGCACGA GACTCCAGTT
   106801 CTGAGTGGCG GCCGTGGATC ATTTTCCTGA TCTGTGGCTC TCCTAGGTAA CCGCACGTCC
   106861 GCTTGGTCAC CACGCACTTC AGCGGGTCAT CATTGCCGCA GATAGGGCAC TTGTATCCAT
   106921 CTTCTGTCGG CGCAAAGTCG CCTTTGTACC CACACTCGTA GCACTCGTCG ATCGGAGTGT
   106981 TAGTTCCAAG GTAATCAATT CCTATCTTGT GCGCATAATC CCAGATAGCC TCAAGGCCCT
   107041 TCAGGTTCTG CCGCATCGAA GGATACTCAA CATATACGAT GTGACCACCA GCGCTATACT
   107101 TGAGGAACGG CTGCTCGAAA TCGAGCTTGC TTGCAGCGCC ACCATCGTCT GTCTTATGGA
   107161 AGTTCGGACG AGACATCACT TCTTTCACAG AGTCATCAGG TTCCCCCTTG GGGTCTCCGG
   107221 ACAACCATAC TGGCCGATGG AAGCTATTCG TGTAGAAGTC CTTGTCAGTG ACTCCTTCTA
   107281 CACGACCGAA CTTAGCGCGA TCCATGCGAT TGAAGCGATC AGTCAGAGAC TCGGCGGGAG
   107341 TACCATACAC TGAGTAGTGG TATCCTTCTT CTGACTCCCA TTCTTTGCAT AGATCCGTCA
   107401 TCTTGGAGAC TATAGACAAC GCGAACTGAC GGGCATCTTC ATCCCATCCC CAGTCATTCA
   107461 CCCAGTCTTT TCCGAAGAAT CTTGCGGTCG TCTCGTACAG ACCGATGTAA CCAAGTGAGA
   107521 CTGTTGCCCT GTTGTTCTTC ATCATAGCGT CTACGCTGTC ATTCGGCTGA AGTCTGGCAA
   107581 ATGCGCCGTA CTGCCACAAT ACTGGAGCGT TCAACGGTGA AGCCGTGCGC GTGCGCTGAA
   107641 TGCGGAATTG GAGCGCGTGG TGGGCTACCT CCATGCGCTG GTCAAAAAGC TTCCAGAACC
   107701 GCTTCAGGCT GCCCTTGCTC TCCAAAGCAA TGCGAGGCAG ATTCACGGAT ACGACGCCAA
   107761 GATTCATTCT ACCGTCGTCT TCTAAATCAC CGGTTGCTGG ATTGCGCCAC GCCTGCAGGA
   107821 ATGAACGACA GCCCATAGGC GCCTTGAAGT CTCCAGTGAT CTTTTCGATG TTCTCGTAGA
   107881 AGAGAATGTC AGGATACATT CTCTTGCTAG AGCATTCCAA AGCGAGCTGC TTCAAATCGT
   107941 AGTTCGGGTC TTCCGGTTCG CTGTTCACAC CGTGCTTGAT AGTGTAGGTC AGTTTAGGGA
   108001 ATACTGCTGT GCGATGGTCC TTGCCAAGAC CAGCGATGCG GATCAGGAAG ATAGCCCTTG
   108061 TGATTTCGCG AGCTGCCCAC GACGTGCCGA GTCCAAACCC GCACGTGATG AAAGGAGTCT
   108121 GACCCACGCT AGAGAAGCAA GTGTTGCACT GATACTCGAA CGTCTGCATC GCGTCATAGA
   108181 TGTTCTTGCG GGTAAGAATC TTAGCGTACA GGCTACGCTG CTCCCCAAGC TTAGTAGTTT
   108241 CTTCCTCGAA AGGCTCGTCG ATTATCATTG GTTTGTCTTC GATGTGCAAG CGCTTGTTCT
   108301 CAGTCTGCTT CAACTCATGC ACGATCTTCT TAGCTTGTTC GACGTCCATG CCATCGGGCA
   108361 GCACCATCGT AGCCATCTCG TAGTTCTTGT GGTAGTTCTT CATAGCGAAA GGAGCCAGCA
   108421 CTTCGTCTGC CCTGTTCACA GTCTGACCAC CATACTGGTT GCTCGAGATG TTCTGGATGA
   108481 TCTGCGTGAT CTGGGTAGCC GCGATCTCGA TGCTCTTAGC CGGTTCCATG GTCGCGTTGC
   108541 CGAGCTTGAA TCCATTTGTG AGCATGTCTT TGAAGTTAGG CAGAGAACAG TTCGTCATCT
   108601 TAGACAGCGA GTAGTCCGCG TCGTGGAAGT GGATGTCGCC CTTAGTATGA GCGTTAGAGA
   108661 CATCCTTTGG CGCTACACGA TAGAACGAAG CCTTACTGAT AGCGCCCGCG AGAAGATCAC
   108721 GCTGGGCAGC GTAGACGTTA GAGTCTTTGT TAGCGTTCTC GTGCATGATA GAGTCATCTT
   108781 TGCGCAAGAA CCGCTTCACA GCCTCGTTAG CGTCTGTAGC CTTAGCGCGC TCTTTCATGC
   108841 GTTCGATCTT GTAAGAATTG TACGAGTCGA ACACGTCCTC CAGATGGAAG TCTTCCAGCA
   108901 GCGTCTGCTC GACGATAGTC TGGATCTCCT CGATGCCGAC CCTGCCAGCG TCCGCGTACT
   108961 TGCCTTTCAC CTTTGACTCG ACTACCGTGC CGATCTCGTG GATCGTCCTC TTGTCTTCAG
   109021 CTGTGACGAC GCTGCCGTTC TTCTTTCTGG CGTCTTTGAA CGCGCCCTCT ACAGCGTTCT
   109081 CCACAGCCAG CTCGTCCCAG TCGACGAGAC GTCCGTCCCT CTTCTCTACG ATGAGGGCTG
   109141 GCTTCTCTGT CGTCACGGGC GTCGTCAATG GGGCTTCCAG CGTTGCTTCT GTCAGCATGA
   109201 CCTGCTCTCC TTCTCCTCAG CACTGCGCGT TTTGGGCCGC AGTTACCCCT ACCATGGTTC
   109261 TAGTCCCTGG TATTCTAGTC AACGATGGGC AGTGGAGTCC ACGCGAGCCC ACTGCCCTTC
   109321 AGCACTATAG CATCTAACGT GATAGTACCG TAGTGAGAGC AAGATATTGA GTAGCCTCGA
   109381 GACTGTAGAC GATGCTGTAG ACACTAGATA GTCCGCAACT ACGCGCCAAC CGACACTAGA
   109441 TGTTGTGTTT AGACATCGAT TGTGACTTAG ATGACATCTC CTAAACGCGT GAAGCTGTAC
   109501 GCATATCTGC ATCATTGGTA GATCGGGTGA GTGGAGGCAA TGCTCAGCTG CGGAGACTAT
   109561 GGCCCCGCTC ACCCGGCGAG ATCACGGCCC TGACGTTTTA GCAAGGGGAC GGGCTACGTG
   109621 CGAACTGGAG GAAGATGATC GTGGACATCA ATGGAATCGG TAGGAGACTA CTGGTAGAGT
   109681 ATCGTCTAGA CGAAGCGGGC CGAGTGCTCT CATCGAACGT GCTCGACAAG ACTCCAGACG
   109741 TCAGCTATGA GGAACTGGCC CGCATCGTGG AGAACGAGAA GAAGAACTTT GACATGGACG
   109801 CCGCTATCGC GAGCTTGGAG ACTGTAGACA GCGTCATCAG ACTACCGTGG CAGATGGCTT
   109861 ACCCAGTAGT AGGCGTAGCG GCAGACGGTT CGAAGCTCAC GTGGAACTAT GACGACGTGC
   109921 CGATGGGCAT GATCGTCAGT GGCGACGCGG AGGCTAGGAG GACAGCTGTA GACACTGTCA
   109981 GCAAGACGCT GGCCGCTGAC GTGAAGTTCC AGAGGGTAGC TCCGGGAGAC GAGCATGGCA
   110041 TGCTGTCAGA CGCGATGGAC GTGATGATGA GTCGCTACGA GAAGATGGAG GCTGCTACCC
   110101 GCAACAATTG GAAAGACATG CCAGGCTATG GTGGCCCGGG CGCAGAGACC ATCATTCTCG
   110161 CTATAGACTT CGACAGGCTG CCTTTCAGCC CGGAGGTAGA TAGCATGCTG GGTAGCGTCG
   110221 CTAGGCTCGG TAGGGCTGCA GATGTGCATC TATTGCTCTC CGTGAGCACT GCTCAGGGCA
   110281 TGCCGGGGGA GATGAAGTCT AACGTGAACA TGCGTCTCCT GCTCGGTAAG ACGGACGAGG
   110341 CTGAGAGCGC TCGGGTACTT GATGACAGCA TGGGGGCGAG GCTGCCCGAT GGAGAATCAG
   110401 AATACGGCGT ACTGGAAGTC TGGTCTGACG TGCAGCCTGT GAGACTGGCT AAGACCATGT
   110461 GATCAGTGTT CATGTCTGAG GTCGCTGATC GGCTGAAGCG GGGATTGCGG CTACTCCGTC
   110521 AGCATGACGC TAAGAGATAG ACAATGGGAG GGGCAGACTC GTCGTGGAGT CTGCCCCTCC
   110581 ATTCACTCAA GCCTTCAGTT CATTGCCCTG CCCCCAAGCC TGTCTGCATG ATGTCTAGCA
   110641 TAGCCCCGAG ATCGATCTCC CCATCGGGCG TCTCACCATT AGAGATGAAC GGGAGGCTTC
   110701 GTCCATCTGG CGACGTAGCC GTATTGACGT CAGCATAGAC GCGGCTGCCT CCATGCTCAT
   110761 TTTGACGGTC GCATTGGACT AGCATGACTC GGCCAGTTCC ACGACACACG TTCACCAGTC
   110821 CTTCTCCAGA CGCAGCGGAG CCGACTAGGG TCCTGCCTGA GCGCTCTACG GTGAAGTTGA
   110881 GCGTAGAGCT CTACCGTCTC CAGTTGATGA AGAGAGGCAA TCTAGATCTG ACGCTGAGAT
   110941 TTCCGATCAG ACGAAGAGGG CCGAGCTCAA GGAGAAGATT CCAGACTCTC AGGTCGGCGT
   111001 CTTAGACATG GGCCGTAAAC TCGGTAGGCT CGACGATGCG GGGAACATGC TGCTGGCAGC
   111061 GCTCACTAAG ATGGACTCGG CTGAAAGCAG GGTCACTGAG GCTAAGCTCA ATGAACCGTC
   111121 TCCTCGTGGT AGCTTCAGCG CTGGAATCGA CACAGCAGAC AGGTTGAGAG ACTTGCACGT
   111181 GGGCGCCGGC TATGACGAAA AGGCCGCTGA TGAGGCTGTG GACGGTCTTC CGGTCGAGGG
   111241 TTCTGCAGAA GCGCTCATGT CTTCGCTCAA CGCCACGCCA ACAGACAAAC TGGAAGCTAG
   111301 GATGCTGGAA CTCAGGGGAA TACTGGACAA GACGGGTGAT CCCCGTGATT CTAAGGACGT
   111361 CAAGTGACGA CGTGTGTCTG CAAGCCGGTT AGATTCTTAG ACAGTTGTGG AGACTTGCCT
   111421 GGTCGTCGGG CATAAGACTT ATAGGAGGCA GCAGATGGCA GCTTATGTGA TCATGGATGG
   111481 CGTCAGGAAA GTATGCAGGG CTAAAGACCC AGCGCACTGC CGTTACCACA AGAACGCTGA
   111541 TGGGTCACCG TTGACTCATT ACACTACCAG GGCAGAGGCG GACGCTGAGC TGGAGAGACA
   111601 GCACGCTTCG GGGTCTGAGC CTACGAGCTT GTCTAAGGTC GTGAAGACTA AGACTGCTGT
   111661 CAATAGTAGC GCTAACGTGG ACTCATTAGC TGGCGTCGAC GCGACTAGCT GGGAGGTAGC
   111721 TGCTGTAGAC GCTAAGATGA CGGACAGCCA GATCCGTGAG GCTGACTCCG CGCTGTCAGA
   111781 TCTAGACGCC ACTAGGATTA AAGCGGACGC TGAGATCCAG AAGCTCTCCA TAGAGCGGGC
   111841 GAAGCGTGAT TCCGAGTGGA ACGCAGCGCA GGCTGACATC AGGAAGGCTA TCGCTGACGT
   111901 AGACGCTGTG TTGGAGTCTC CAGACGTGAA GAATCGCAGG GAAGAGTTAG CCCGTGAGAT
   111961 AAGCGAGGCT GAAGCTGACG AGGCTAAGCT GTCTCCAGTA GAGAGGATGC AGGCCGCGAT
   112021 CGACGCTCAG GCTGCAGACG ACGGCATCAG ATGCGAGCCG ATCGACCTCG TGTCTGACGA
   112081 GAAGTACGCT CAGGCCATGT ATGACAACGA GCTGTCTAGG ATCGCGTACT CTCGCTACTA
   112141 TTCGTCTGGA GACCAGCCTG CGATAGCGAA AGAGTCTAAG ATGACCAGGG TAGAGCAGTA
   112201 TGACTGGAAG GGCGAGCCTC GTCTAAAAGT CTACTTCAAG AACTATGGGA AGACTGGCAG
   112261 GCTAGGGAAA GAACGCTGGT TCTCGTTCCC TGCTGACATG GCCTCATGGA CTCACGCCAG
   112321 AATGGCGGAC GAACGCGAGC TGCTGGCAGC ATTAGAGTCT GACCCGAAGA TCGCAGCGTC
   112381 TACGTCTGAA AGCACGCAAG AAGCGTATGA CAGTGCTGTA GCCAGACTCA GTGACGCTAA
   112441 GATCAGAAGC GACGCTGCGC AGCATGCTGG GTGGAGCGCG TCCGTACGGC AGAACGACTT
   112501 GCAGACAGCA GTCGACAACG CTGGCGCTGC TGAGACCGAG CTGCGGAACG CTATGGAGAT
   112561 CAGTGAGGCT ATCCCGAGCT CGCTGCCCAT GGTGCCAGAG TCAGAACAGC GTGCTTTCGC
   112621 TGCGAATCCC GGTGAGGAGA CCCCAGACAC TGCTGCTAAC AGGCTGAATG ACCAATACAA
   112681 GTCTCTCGTA GGAGACGCAG ACTGGCATGC TTATGACCCC GATAGCGGTT GGGCTAGGAC
   112741 TACGTCTCAC TCTGACAGAT GGTACGAGCA CGCTGACTTC ACATGGCCTC GGACTGGAGG
   112801 CGCTCGGGAC TACAAGACTG ACGAGCTCGT GAACGTGAAG ACTGGCGAGT CCCACAAGCT
   112861 AGACAAGACT GACGCTGCTA CGAAGATAGA CGTGCTGAAG GGCAGGATCG CCAGACTGAA
   112921 GCAGTTGATG GCAGTCTGAC GCGAGTCTCG TCATTCTAGC ATCACATAGA CGCCACTCAG
   112981 TCTCTTGTAG GCGGCAGTCG ATCTGAGTCA TACCTCTACG TTGATCTGAA CGTGGTCGCG
   113041 TCATCGGCTG AGTCAGAATG AACCCGACCG GGCTGGTTCT CATGGTGTAT GATTGTGACT
   113101 ATGATCGAAG TCAGGAATTG GAAGCCAACA GACTGGAGAC AGCGAGTAGA CGAAGCAGGG
   113161 GAGACTGGTT CGCCTACATG GCGTGTTCTA CGCAGACTAT CGAGCACACC CTATGGTGAG
   113221 CAGCTAGCTG AGACGTGGAG AGACTCCATG TTCGATGACA GCGTAGGAGA CGTCATCAGC
   113281 ACTATGGACT GCTTGTGGCG TGGTGTCACA GATCCAAACC ATCTCACGCT GATAGCAGAC
   113341 CCCAACGTGA TCATAGTGAA TGACGGGGAG TTGACGGGTC TGGCTACTGG AGACTGCTTA
   113401 GACTCATCAG GCTTAGATCT GGGGCAGACA GTCTTGAAGT CGATAGCCGA CGCAACAGAA
   113461 GAGTTAGACA GGTCTATGAC CGTCCTCGAC GTGCCAGTGG AGACGGCTGA GAGCATCGAT
   113521 GATCTACGTG TCACGCTCAA ACTCCGCATG GGTCTTAGTC TTGAGTTCAT GGGAGTAGGC
   113581 GTAGATTCTG GCAAGGCTTA CGTCGATGTA GTCAAGACTG GCGCTGATTC TATCTACCTG
   113641 GTCAACGAGA AGGTGGATTT GGAGCCTTCG CCGTTAGGAG ACGAGTTCGC AGTCAGTCTC
   113701 ATTGATTCTA CATACCAGGT CGATGAGATC CGAGATCTAG TGCTGCATTC TGTAGCCACT
   113761 GGAGACGAGG TGATCATCGA CGCCCGCTCG CATGACGCTG ATGATGAGAC TGTAGTCAAG
   113821 TACTATAAGG CGTCTGACTG CACTTGGGCG TTAGATGACG ACGAACTGGC TATCGCGTTA
   113881 GACGTGCGGA TGGTGCGTAG GGCTATGGAT GTGATCATCA AACTAGACAG TAGCGTAGCA
   113941 GGGGGAACAG ACAGCGTCGG AGGCAGCCTA TCACGTGGGC TGTTCAATAG CATGCTCGCT
   114001 ATGGGAGACA CGTGGCCGAT GGTCAGTCAG ACTGTGACTG GCTGTGGCCT AGAGCCAGAA
   114061 TACCGGCTCA TTGGGCTAGG CGACTTCTTG ACTATTGACG ACGTGGAGGC CGCGCAGGCC
   114121 GAATTGGAAG ATGACGCTGG CTTAGATGAC GTCTATGACG GCATAGACGG AGACGCGGAC
   114181 GATGGCTATG ACGACGTCGA AGTGACGGCT GTCATGCCGG TAGACGGCGA TGAGCTGACT
   114241 GTCTTGAACA GGTCGAACAA TGATGCGCTG GTAGCGGTAG AGGAGTTCTG CTATCAGACG
   114301 TACTCAGTGG TCGCTACCTC TGACGAGGCA GCAGAATGGC GTGTAGACCC AACAGCAGTC
   114361 AAGCCAGAGT CAGTGCATGG CGTCCCCGTG TCTATGCGAG TCAAGGCATT AGAGGAGAGG
   114421 CTGAGTACTA CTCTAGACTG CACTTGCACC GTCGGTTATC TTGGCCGCAG GGTAGATGAT
   114481 GGTCGTCTCG TGTACGCGAG GGCTGACAGG GAAGGCAACC TGCTTGGATA CTGGGGAGAA
   114541 GACTGACTGT CAGCAGACGA GACCGTAGTC TGCCTGCTTA GCCTCCGTCT CGACAGGAGA
   114601 CAGTGATGGC ATTGGGTCTT CTGGCCAGTC TCCACCGCGC CGCCAGTTTC CGGGCTCGTC
   114661 TCCATCCCCG CTAGCTGCGT TCAAGACAGC CAGTCGCACG TCTAACAGTA TGATGACTGC
   114721 CAGCATCACG CTGACCACAG CTAACGCTAA CGTGGCATAG ACTGGGTTTG CTGCTATGAC
   114781 TGTGATGATC CCCATCTCTA CCGCCTCCTC GCGATAAGCA GCCAATACAT GCTATAGGCT
   114841 ACGTGACGAC CAGTAGTTGC GCTGACTGCC TCGAGACATA TCTTATCATC ATGGCAGACG
   114901 ATATGGTTAG ATGTGATGAT AGGCACCTGT GGACAGTCTT AGACACCTCA GACATGGCAG
   114961 TCAAAGTAAA GACTGCAGCC CAGTTAGTAG CAGATGGCGT GGACAGGTAT CGTGTGCCCA
   115021 CGCTGGCTGA TGGCAAGCGA GGCTGGGCTA AGATAACTGA AGCGTCGGAG ATCCCCGTTG
   115081 AAGACCTGGG GTCTGTGAGC ATCTACAATG GTTGCACTGC TAAAGGCAGC GTGCATGACG
   115141 CGGGCGCTAT GACTGCCATG CCGTCAGTGC GCTGCATAGA AGTCGATGAC CCCACTCACC
   115201 TATACCAGTT AGCCTCGCCT GATGGGGTCT TGTCTCACAA CACTGGCGGT GGAAAGAGCG
   115261 TGGCGCAGCG CAGCGTCGTG TTCCATTGCA TAGCTCATAG CTCTGCGATC AAGTTCCTGG
   115321 GCATTGACTT GAAGAGGGTG GAGCTGAGTG CCTACAAGCC GTTCTCTAAT GCGGTCATAG
   115381 GGATCGCTAC TACGCTTGAG GACGCGTTAG AAGTCCTGCA TTTTGCGCAG GAGACGATGA
   115441 TGGACCGCTA TGGTGAGATG GAGCGTGCTC AGAAGAACAA CTTCCTAGAC ATGCGTAACG
   115501 CTGGCAGCGC TCTACTGGTC ATGGTCGACG AGGCTGGAGA GCTCTTAGAC ACGTCTTCTC
   115561 CAGCTAAGGC CTTAGCAGGC AGCACGTTCG TGCCCACGTT GGAAGGCAGG CCAGATTTAG
   115621 CCCACGTCCG CAAGGGAGAC TTCGTGATAG GTGAAGACGG CGAATGGCAT GAGGTGCTCG
   115681 ACAAGTACGA GCCTGCCGCT CAAGACCATT ACTCTGTGAC CGTGGAGCGA GACTCTGATG
   115741 GCGCAGTGGA GACTATAGAA GCCGGCGCGG AGCACCTGTG GAGGGTGTAT CTGCCTCAAG
   115801 ACTTGTCGCT AGCGCTTCCA ATGGGAGTCG ACGTAGACAG AGAGCCTGAT GGTCTGGTGT
   115861 CAGCAGTAGT GACGACAGAG GCGTTGAAGC AGCTCCGGGA CTCTATCCCC GTTGAGCGTC
   115921 GTAGTGAGAT AAAGTTCAAG CGGTCTGCCA TCGATCCTGC TGTAGTCAAT CAGGTGAAGT
   115981 CTATCTACGG TGAAGACTCG TTGAGGTGAA CTTGGTTTTC TGGTAAGAGA CAGATCTTCC
   116041 AGGATCTGCT TAGCGCCTAA TCAACGCCCT CGTCAGTTGG CAGATTCAGA TCGCGCGCTG
   116101 CTGGCAGCTT CGTTCACTGG GAGCCACGAG GATCTACTGT TGATGACGGG ACTCAGGCCA
   116161 TCGATGATGA TATAGTACTC GTCTAGCATC CTGCGCATCC TACCATACGC CATGTTCGTC
   116221 CTGTCAGCAG CCGTCAGCCT GTCGACGCTA GACGCGAAGG CCCACTTGTC AGCAATGCGG
   116281 CGCAAGTCTC TGCGCGCGTT CAACGGTAGG ACTTCGTCTA AGCCTACCAG TTGCTCATAA
   116341 GCGTCACAGA TCGCCTCAGC AGCCTCAGTG TCTGGATCAT CAGTGTACGC CTCGACGTAG
   116401 CTCTTAGTAG ACGCGAAAGT CTGGGCTAGA TTGTAGTTGT CGTCTAACAG CATGTCTTTA
   116461 GCGCGCTCTG GCAGGTCGGC CATGTGATAG GGGTAGTCTG CGTCTTCCTC GTCAGTGTAA
   116521 CCGTCAGTCT TCAGTTTGCC TGCGAACGTA GACAAGTCGA CGTAGTCTAG CTTCGGGCTC
   116581 CTAGTGCCAG AGGACTCTGC TGCGTCTAGC ATGGACTGTC GTTCTTCGTC TGAGAACAAC
   116641 CCATCTTGGG TTTCTGATGG GGTAGCTGTA GCGTCGCCGT TCTTTGATAG TGAGTTGTGG
   116701 TCTCCGCCAT GGCTAGAACT GGCGGCCTCT TGCGTCTTCA CGAGCTTACC AACAGGCAGT
   116761 GATGGTGCGC CGTCTTGCAG ACGCGCCATC TGAGTCAACA AGTTCAGCGC AGCTTCTCGT
   116821 CGGCGCTCGG AACGGGGGAT CGTAGCGTAG GTGATCGACA GTGCGTTCCA CTGGTCAGCA
   116881 GACTGCAGCG AGTCGAACAT GTAATGCTTA GCATGCTGGC CATCAGGACC AGTAGCCTTG
   116941 CATGACTCTG GCGTCTTCGC CTCGCATGGT CTCATGAGGC CATCGTTTGA CCTATGCATC
   117001 CTAACACTCA TATAGCACCC CACTGGCTAC TAGTCTCATC GATCTCGAAC GACTGAGATC
   117061 TAACGTAGAT GACTGTCGCC TCCGAGCATT TTTTCTACTA TGCAGCGAAT CTTACCAGAT
   117121 GTCTCATCAG AACGCAAACA CTATCGCCTT TCATTCCGTA TTCTACTCGC CTGACGATCT
   117181 TCCTAACGTT TAGAGAACCA TATCAACGTC TCATGGCATG GGTTATGAGG AAGAAGAAGA
   117241 TAGCTGACGT GAAGCCTGGA GACAGGCTGA TAGACGAGAA CGGCCAAGTC ACCGTCGTGC
   117301 AGTCTAAGAC TGATGCTAAG ACGCCAGTCG AACTGTATGA GGTAGAGCTA TCGTCCGGCG
   117361 ATGGCGATAG GCTCAGAGTG AGGGCTGATG GTGAGCACGT GTGGCCTTTA GACCCCAGTA
   117421 AGCCTGGAAG GGTGCCTGCC GACTGGGCTG GGGAGACTGA GGCTACGACC AGCCAACTCA
   117481 GCAATTGGAC TGCTACTGGC TGGCAGCCTG CACTGGCTCC CATGGCAGCG TCTGATGGTT
   117541 CTACCAGATC GTGGACTGTA CGCACTTGCG CACTATTGCC GGCCGAGACA GCGGAGAAGA
   117601 CCCTGGTGCA GTGCGTTAGT GTTGATTCGC CTACTCACAC GTTCCTAGTC GCTGGAGAAG
   117661 ACGACGGTGA CGTCGATTCT GATTCAACTA CTCGTGGCGC TACTGACTAC GATGACGGCG
   117721 CGGCGACTAT AGCGGGGGAG CCTATAGACG TCAGTGATGA TTCTGGCGTC ATGCTAGTAG
   117781 ACAGGGAGAC GTTCGACAGC ATACTCGGCC AGGCAGCGCC CACTCACAAC TGCGGTGGGC
   117841 CATTGACGCT AGACACTCCC CTGAAGCTGG CTGATGGTGG TGTCGTGCTG ATGGGAGACG
   117901 TCAAGGCTGG TATGCGGTTA CTGTCTGCAG ACGGAGAGCC TACGACAGTA GTAGCCACGT
   117961 CGCCTGTCAT GCCGCCGCGC AGGTTGTTCT CGTTCAGGTT CGAAACGGAC TCAGACGAGG
   118021 ACTTGCCAGA ATGGACGCCT GAGACGCTGG CAGAGGCTGA GGACAGCTCT GGCTATCCTG
   118081 ACACTAACTG GCGTGATGGG CTCAAATACC GCTGATGAGT CCGACATCCA TCTGAGAGGA
   118141 GTAGACTGGC TGATGACCCG CACTGCAACT GCGTTAGAAG ACCATGTAGA CGCCGAGTCT
   118201 GAGAAGATAG ACTCGTCCGG CAAGAGCATA GCTGTACTCA TACCTTGCCT AGACGAGGAG
   118261 AAGACTATCA GTGCAGTAGT CGGAGATTTC AGAAGCCATA TGCCTGACGG CACTCCCATC
   118321 TACGTGTACG ACAATGGGAG CAGTGACCGA ACTGCTGAGC TCGCCTCTAC GGCTGGGGCC
   118381 ATCGTGCGCA GCGTAGCAGA CAAGAGAGGC AAGGGCCATG TCGTCCGCAG GATGCTACGG
   118441 GAAGTAGACG CGGACGTGTA TGTGCTGGTC GATGGCGATA GCACATACTC TGCTGCCGAC
   118501 GCTCAGAAGA TGATCGTGGA GCTATTGGAG AACGACCTCG ACATGGTCGT CGGAGACAGA
   118561 CTGTCTTCGA CGTATGACTC TGAGAACAAG AGGCCATTCC ATAGTCTAGG CAACAGGATG
   118621 GTAAGGTGGG CTGTCAACAA GACATTCGAC TCTCATGTGA ATGACGTGAT GACGGGGTAC
   118681 AGGGTGTTCA CTAAGCGCAT GGCTAAGTCT TTCGCCCCGT TAGCCGATGG CTTCCAAGTG
   118741 GAGACAGAAT GGACGATTCA TGCCCTGGAG GCTGACTTGC CTATCAAGGA GACTCCAGTG
   118801 ACTTACAGGG ACAGGCCAGC TGGGTCTCAC AGCAAACTGC ACACGTTGAA AGACGGCGTT
   118861 AGAGTACTAT GGACGATCTT CCGGCTCATG TACGAGCACA AGCCATTGTC TTTCTTCTGT
   118921 TCACTGTCTG CTATCATAGG AGTACTCGGT TTGTGGTTGA CTGCCAGCGT GTGGGTAGAC
   118981 TACTGGCAGA CCGGAGTAGT AGCCAGGTTC CCCACGCTGA TAGCGAGCGT TATGATGATC
   119041 GTGTTCGCGT TCATCTGCTT GGCTACCGGC CTCATACTAG ACGTTATGGA CAGGCGTAGC
   119101 AGGGAGTTCT CCCTGAGAAT GGCGAGCCAG GGAGAATGAG TAGACGCAGA CTCACTGTCG
   119161 TCGTCTTCGG CGTCAGCATC GCGATCGGGC TGCTCGCGGC TATACTGCTT CCGGGTGGTG
   119221 GCACGGGGCA GAACGACCAG TGGTTCATAC TGGAGAATGG TCGCTGGATC CTAGAGAACG
   119281 GGTTCCCTAG AGAAGACCCA TTCCATGTGT GGGGTGGCTC GATAGTAGTG GAGAACTGGC
   119341 TATGGTCAGT CCTCATGTAT TCTACGTGGA GCCTCACAGA CTCACCGATC ATCCCGTCTA
   119401 TCATAGTATG GGGGCTGGTG GGAGTCTTAG GCGCGTTAGC CTGGCTGATC AGCAAGACTG
   119461 TCAGCAAGTC TGACTACGCT GCCGCTGTCT CCGTTATCGT GACTGTCTGC ATGGTCGAGA
   119521 GCTTGAACGC CGCCGTGCTG CGGCCTTCGA TAGCCACGCT CACGCTCACT ATGCTAGCTG
   119581 TGCTCATGGT GCTAAAACAT AGGGAGACTG GGCAGGCGAG ATGGCTTGCT ATGATCCCCG
   119641 CTATCATGCT GATAGCGTTC AACATGCACA TGGCCCTTGC TTGGCTGGTG ATACTCGTGC
   119701 CCGGCGTGCT GATGCTTGCC GCAGTCTCAT TGAGATCGAT AGCGAGACGC TGGAGGCAGG
   119761 CTTTGAAGCT CGTAGGGCAG TACGCTGTCA CTGTGGTCGC GTCAGTCGCC GTGACTTTCG
   119821 CTAACCCCTA TGGGCTAGAT GGCGTCTTAT TCCTGTTCAA GACTATGGGA GTAGCGTCAT
   119881 ACGAGGATTC TATCATCGAG CTGCAGCCCC TCTCTTTCGA CATGGCAGGC AAGACCGAGT
   119941 ACTACGTCGA GACGGGCACG TTCTCATGGT GGTCTATAGC CGTTCTCATC GTGCTCGGGC
   120001 TCATAGCAGC CGTGAACGCT CACTATGAAC GAGGATGCTC TACCGGTGAT GAGATGTCTT
   120061 CGTTCGCCTG CTTGTCTGGT TTCATGCTGC TGGCAGCAGC TATAGCGTCT AGTTGTCTCG
   120121 TCGCGTTGAG GATGACGATG CTCCTCATCT ACCCTGCGCC GTTCTTCGTC CCAGGAGTGG
   120181 TAGCAGTGGC GTCTATCGCC GTCTCCAGGA TAAAAACACA GCGATTCAAA GAAGCACTTC
   120241 GGTTGTCTGC CGCAGTCATT GTGGTCATGT CTGCGTTAGC CATGCCTGCT CTATCTACTC
   120301 CAGGCGTCGA GTCACTATGG TCTTGGGAGG AGTCAGTGAA CAGCCAGAAG CCTGTGAAAG
   120361 CATGGGAGAT TCTGGTGAGG GCAGCCGCTG AGCCTGGAGA CAAAGTGTGG ACAGACGGAG
   120421 ACTTCGGGTC GTTCCTAGTC TGGAAAGGCT TCAAAGTCAC TCACGACATG AGGCCAGAAC
   120481 TCATCGAACC TAGCGTGAAC GGTCTCCCAG AGCACCACTA TTACGATTAC GTGGATGGTC
   120541 AGCTTGACGG GGACTACCAA GCTGTAGACA GATTGATGGC GGACGCTACT GCTGCTGGAT
   120601 GCAAATGGTG GGTCGTGTAC GAGCACTCGC GCGTAGATGA TCGGTTGAAA ACAGACAGAG
   120661 CTAAATACAG GTCAGTAAGT AGCATTGACG ACTCTGCAGC CCAGTCAGTC AATGTCTATG
   120721 GAGAGAGACT ATCGGTGACA GGAGACAAGT AGATGACTGA CTCTACAGAT GACAGATCTG
   120781 GCAAGAAGAC GCTTGACGTC GTGCTGGCAG CTGCTCTTGC ACTTGGGTTA TCACTGGCTT
   120841 GTTTGTTCGC AGGCGCGGGT GCTTACAACA ACGACCAGTG GTTCATACTT GAGAATGGTC
   120901 GCTGGATATT GGAGAACGGG TTCCCTAGAG AAGACCCATT CCACGTGTGG GGTGGCTCGA
   120961 TAGTAGTGGA GAACTGGCTA TGGTCAGTCG TCATGTACAT AGCTTGGAAC GTCACAGGCT
   121021 CTCCTGTGAT TCCCGCCATG ATAGTGTGGT CATTTGGCGG GTTGATCGTC TTCACTGCAT
   121081 GGAGGATCTC TAAAGAATTC AGTGATTCTG TGATGTCAGC TTCACTGTCC GCGTTGTTTG
   121141 CTATAATCAT GATAGCAGGC AGCCTGAACA TGGTCATGCG GCCAAGTGTA GCGAGTCTAG
   121201 CGCTGACTAT GTCAGCGCTG CTGATGGTCG TGAAGTATGC TAAGACCGGT AGTCGACGAT
   121261 ATTTGGCTAT TATCCCGCTC ATCATGCTCT TAGCGTTCAA CTTGCACATG AGCATGTCCT
   121321 GGCTTGTAAT ACTGGTTCCA GGTGCGTTCA TGCTGTCTCA TGCCATCACG GAAGCCATTC
   121381 TGACTAAGAG CAGTCGTAGG GTCTCCCTTG TAGTAGTTGA TTACGCTGTG ACCGTGATGG
   121441 CCTCTGTGCT CATGACGATA TTGAATCCTT ATGGCCTTGA TGGATCAATG TTCTTATTGA
   121501 AGAGTGCAGG AATAGCTGAT TACAGAAACC AGATCTTCGA ACTCATGCCA TTAGTACCAT
   121561 TGTTCGATTC AGGCAACACT TATTATAGCA TCACGGCTAT GATTTCTTAT CTGGGGATAA
   121621 TGGTCTTATG TCTGTTGACC TTGGCTGGCC TCTTCAAGCC ATGGCGCATG GTCGTTGCAG
   121681 ATGAAACTGG AGAAGCCACT GTCAGTGACA TGATACTGGA AACATGGATA GCCGGAGTTG
   121741 GTCTACTTGC CTCTGGAATC ATAGCGACAA GTCTGATAGC TATAAGGCTG AACGTCATCT
   121801 TCGTTTTTTC AGCTCCCTTG TTGTTCTCAG TAGCCAGTAT TCCCATGCGA AGATGGTTAG
   121861 CAAAAAAGAC AGATAGTCGG CATAAGTGTC TTGAGGCAAT TCTAGTAGTC ACTGTGACGA
   121921 TAGCAGTCGC CATGACACCA TGGGCAGTGA CACCAATCAA AATTCCCCTG TATGACTGGT
   121981 GGTACGGTTA CGTTAGTAGT CTTGACACTA CTCTCGTCGA AGAGGAATTA GACAAGTCTG
   122041 GAGGGAAACC GGGAGACAAA GTGTGGTCTG ATGGCATCTA TGGCGCTTAC CTCGTATGGA
   122101 AAGGCTACAA GGTGACCCAC GACATGAGGC CAGAACTCAT CGAGCCAGCG CTGAATGGAA
   122161 AGCCTGGCCA CCATTACTAT GACTACACAG ACGCCCAGTA CTTTGACGAT GAGTCCGCGT
   122221 TGGAGAGGAC TATCCGCGAT GGGCAGGCGG CTGGATGCAA ATGGTGGGTA GTAGACGACA
   122281 GCAAGCCAGT AGGGAAGAAG CTCGCCGGAG ATTCGAACTA CGAGAAAGTC GGCTCTGTTC
   122341 CCGATTTTGA CGTGAGCATC TATGAGTACA TCGGTGACGG CCGGCAGTGA CGGTTGTCTG
   122401 GGTGATCAAC TTACCGCTTA GACCGCGGTC GAGTCAAGAC AATACCCTAG GACCGCAGTA
   122461 AACCGCCCTT AGACCGGCGA ACCCACCAGC CGGGATTAGT TTATCGTGGA TGAGTCTGCC
   122521 TCGCTTAGAG GGCGTATAGC TGCGGTCCTA GAGCCACGTC ATGACGGCGT GGTCATTTTG
   122581 CTGAGTCCAT CGCCCATGCA GACTCACTCA TCGATGACTG CGTCGTCTAC GGTGAACTCC
   122641 CTGAATCGAC CGGCTAAGTC AGGGAAGTCT CTAGCCAGCC CCCCAGCCCA TTGCGGGTCG
   122701 TAAGCGTGCA CTCTGCTGCC GTCTGCAGTC AGACGGTTCC ACATCTCCAA ATAGCCGGCC
   122761 ACGTTCTCGC AACGAGACTT GAACACTGCA GACCACCATG GATCGGGGAT GTTCAGACTC
   122821 ACGTAGTGAG AGTCCCGCCA AGCCCAGCGA GGCTTGCCAG TCTCATGGTC ACAGAAGACT
   122881 CCGATGAGGT CATCAGCGAG CGCTTCTCCA GCAGTCTTGC GTGCAGTCTG AGTCTTAGCG
   122941 GCCTCGTAGA CCTTCTCCTC GTCAAAGGGA TAGACGCCAT TCTCTGCCAT GAGACGGAAG
   123001 ACGCGGTCTC TGATGATCTT CTCGGCTTCA TCTAGAGTCA TCTCGTCAGC TCCGGGGTAA
   123061 CCGACAGCCT GCAATACTCC TATGAGCCCG CCGGCCTTGT CGTAAGCGTA TTCAGAGATA
   123121 GGAGAATCGC CAGCTGCGAA CTCCCCGTTT ACAGCGTCCC CGTAATCTCT CGCTATGCAG
   123181 GCTAAGCCAG CAGGGGTGCA TAGATAGCCA GAACTCCAGC TGATGCAAGA AGCAACGTCA
   123241 GTGAGCTGGT CTAGATCGGT GACGTCTACA CAACCGAGGA AATCGTCAGA GTCACCGCAC
   123301 TGCTCGCAAT ACAGATCATC GAACGAGATC TTCTCGTCGC TCGTGAACAC GCCGCCCATG
   123361 TGGCTGCAAT ACAGGTACTT CTCCACTGCC ATCAACGTCT CCCTGCTCAT TTTCCCTAAT
   123421 CGTCTACAAT CGAGTCTATC ATGAGATGAC ACTCAATAGC AAAAACACGG GAACGGTTAG
   123481 ACTGTCGACT TATTAGCTAA TGCCGGTGAT CTCATGCTAT GATGGCTGCT GTCACTGGGC
   123541 TGCGCCTTCC TGGCCGCTGT TAGTCGTAGC TCCCCCCTGC GTAGCCTGCT TGTCCTCATT
   123601 GCCCGTCTTC AATGAGTCTA CCTCTGCCTG CAGTTCGTCT ACCTGCTGCT TCAGAGAATC
   123661 TACTTCAGAC TGGCTGACTT CTGAAGCGCT CGCAGCCTCG GTAGCGTCGT CAGTGCTCTG
   123721 ACTGTCTTTC GACTCTTCTA TGGTGTCTAA TCGTTTAGAC AGACTGCTGA CAGTGTCGGT
   123781 CAGAGAAGAC AGTTTCCTAC TGAGGTCATC CGCCTTGTCT TGCGCAGCAG CCACGGCAGC
   123841 TCGCTGGATA GCCTGCTTCT CAGACTCTGG CAGCTCCTGC ACTTCTTCAC GGGTTATCTG
   123901 CTGGGTGACG TTAGTGACGC TAGGCTGCTC CATAGCCTTC ACCATCACCC AGTTCACTCC
   123961 AGTAGACAGT AAGGTCACGC CTAAGACCAC GATCATCGCC TTTGTCACCC AGCTGAAAGA
   124021 ACTGACTACA GCTGCTGTCC ACGCTATGAA TCCCCTGACT GCGCCCTTCT CAGCCTGTAG
   124081 TTCCCGCAGA CTCGGAGACT CCTCCCCATT GTCAGAATCG CCTTCATCTA TCGTATCCGA
   124141 GTAGACTGAT CGACTGTCGT CTACTGAAGG GCCAGCAGCC TTGATGGCGT CTATTCTGGT
   124201 TTCTGCGACC ACCGTCTGCT CATTGGAGAC CGCAGCGATC GTAGTCGTGT CAGCCATAGC
   124261 CTGCTCTAGA GACTTGTCTA GGCTCGCGGC GACGGGGGCA GACAGCACTT TCTCGTAAGG
   124321 CAGCTTGTAG ACAGCCTTAG CTGAGAGTTT CTTCACTTTC TTCAGTGTGC GGTTGTACAC
   124381 CTCACTGAGG ATGGCTATGA GGATAGACGA ACAGCCTACG ATGAGGAACG AGTTCAAGTA
   124441 GCCCGCGAGC TTAGTGGTCA CGATGCTGGC AGTGATAGCG GCTGCTGCAG ACGCTATGAT
   124501 CTTAGTCGTA GACAGTGAGC TGGCCTTCTT GTCATCGTTC TTAGTCTTAG CCGGATCGCC
   124561 ATCGACTTGA GACGTGCTCG CGCTCGCTGC CTTGCCGTCG ACTGGGTCTC CGCCTGTTGA
   124621 GCTCTGAGGC GTTCCAGTGT GCTCTTGCTG ATCTGGACTC GCAGCAGTAG ATCTGTCAGA
   124681 GTCTACAAGA ACGGGCTTAT TCTGGATGTC TTCGATGCAA GCGAGATCTA TGCTCGCTAT
   124741 GCTGCCATGG GTGACCAACG CAGGTTTTCG CGTAGAGGCC ATTAGAGGCT GGTTGGGCGT
   124801 ATGCGCGTTC TCGCGTTCAT TCAGCGACCC ATAGTCTCTA GAAACGATTC TCCTTGCCAT
   124861 CTCACTTCCT CCTACCTGTC ACCTTGGAGT TCTATCGACG CTTGCCTGAC CAGTGCAGAC
   124921 CATGCAGACA AGCCTGCTTC CACTGACATG CAGATATGCT TCTAAGCGCG ACTACAGGCA
   124981 TATCTGGGCT TCATGAGCAT AGGAAACAGC AGACTCAAGC ACGCTGAATG GCAGCCTGGC
   125041 TGGAAGCGTC GGGCTGGCGT AGTGACTCCA GTGCTGCTGG CAGTCTGCCT CGCAGTGACC
   125101 CCGGCAGCCT GCGTAGGCTT CGCGTCTACT ATGTGGTGGA AGAATCACCC CGTAGTCGTG
   125161 GAGAAGGTGA AGACTGTAGT CAGGGAGGTA GCGCCTAAGA CGGCAGCTGA CGACGAGGAC
   125221 ATCATGGTCG TCGCCCATAG TCTTGTTGAT GCTGGGTACA CTGACTTGCA AGCCAGTGCT
   125281 GTCTGCGGTA ACCTGTGGGC TGAGTCTCAT GGGCAGGCTG ACGCCCTTGA GAGGGGAGTG
   125341 TCTGATGAGG CTCCTACTGA CAAGACTAAT AGCGCTGTAC GGCAGTGGGC TACAGACCAC
   125401 GCTGGCGGGA TAGGACTCAT GCAGTGGACT GGCGCTAGGG CTACGCAGCT GTTAGACTGG
   125461 ATGGACGCTA ACGGTAGAGA CTGGCGGGAC GCATCAGCGC AAGCGGAGTT CTTGAAGCAG
   125521 GAGCTCAACG ACTCTTCGCA GTGGACTGCC GACAAGGAGG CCTGGTTAGA CGCTGTTGAC
   125581 GTGAAGACTG CTGCGAGCGT TATAGAGGAC GACTTCGTGA GACCAGCAGA CCCGGATTCT
   125641 ACCAGGGGAG AACGCACGAA GGCAGCACTA GCGGTGTATT CAGCGCTCCA GTCAGACAAG
   125701 ACTAACGTCA AGACTATAGA CTCTCTTCAT CTACCTGACT AATGGCGAGA ACGTAGCGAC
   125761 GTACGGCATT CTATGCCATA GCGCGCGCTT AGACGAGATA GCCTCTGGTC ATCTCGTCCC
   125821 GTTGCACGAC GCTGCTGGCA GAGTAGCAGA CCTCTACATG AATGACCATA GGCACGCTTG
   125881 CGGGAACACG GCTGTGGACT CTCCATTAGC CTACCTGTTC TCTGCTATCC CATGGTCGTT
   125941 GACTAAGAGC GGTTTAGCTG CTTGCATAGC TAATAGCGTC GGGGCGACGG GATTGTGCGT
   126001 AATAGGCATG TGGCTGTCAG GCAAATGGAA GTGGGTTCTC ATGGATGTAT GCAGCATGCC
   126061 AGTCACGCTC ACTTCTATTG GTTGGATGGG CGCTGACGCT ATGGTCATAG GAACGGCGAT
   126121 GATCATGCTC GGTTGCGGGC TCGGTCCGTT AGACAGTAGA TCATGGGTCA GCGTCCATCA
   126181 TAACGCTGTG ACTGCGATCA TGATCGTAGA CGCGATGACG CTAGGTCGAT TGAAGTCTAA
   126241 CCTGTGCCTG ATAGCGTTAC TGCCATTAGC CCTGCCCTTG CTATTAGGGA GGAGCAGATG
   126301 GCCATGACGG AGATCGGTGA TCGTGCTCAT AGCCCAATTC GCGTCAACAA TGATCTGGAC
   126361 GCTCATAGTC AGTGGAGTGA CTCCATTGTA CTGCGAATCA GACTATACTT GCGCATTCTA
   126421 TGATCAATGG GTATGCGGAC AGATGGCAGC GATTCTATTC TGACCCATTT AGTGCAGTGC
   126481 ATAGCGTCAT CATGACAGCA TTCGGGTGGA TCAATGGTGA GTATGGCGTC ATGAGACCAG
   126541 GCTTAGAATG GTCCGTGGCG ACTGGCGTAG CGGCTGCTGA CGGTAGCGTG TCTATGACTC
   126601 CGGTCATGGG CCTGATTTGC CTCGCACCGT TAGCGACAGC GGTCGTACTG CATGTGACTC
   126661 GATAGCTATA ACGCCAGATC TCCAAGATGG CCAGCAGACG ACTCTCTCTA CGAAGACAAA
   126721 GGCCGCCTGC GTAGCGTGGT GCATAGCTTT CTGCTCGCTG ACGATGCTCA TGCTGTTGAT
   126781 GACTTGCCCT GGTTCAGTCT ACGGTGGTGA GATAGTCGGC TCGCAGGGCA GGTATTTCAT
   126841 CTACATGCTA CCAGTAGCTG TGCTTGCGCT TCCTCAGCCA GAATGGATGC ATACAAGTGG
   126901 GGGAGTGCTC TACCCAGCAA GAAGGGCGTC GGACGCGGGG TCTAAGACGA TGCTCATCTC
   126961 ACGCTTGGCG GCATGTCTGA CGATAGCCGT CTCAGGACTC GTCGCGTGAG CGGCTGCGGG
   127021 GCCGCGCGGG CAGACCGGTC AGCGCAGCCG GAGGCCTGCC ACCCCACTCG CAGCTGCAGT
   127081 CTGCTGTAGC AATAACAGTA CAGCTTCCGC ACTTACGGGT ATAAGATGAC AAGCTACTCC
   127141 TTTCAAGACG CTCTGGTTCT GGCGATTTAG AATATCCTGG ATCTGTAGAC ATGATGATCG
   127201 CGAGACTACC AGCCAGTTCT ACAGAACGGA GACGTCAATG ACAGTCGCAA ACAGTGGAGC
   127261 TGCTGACCAG GGAATTGCGA ATAGCGATGA CAGGTCTATA GATGCTGTGG ACTGACTATA
   127321 GGCCAACTGC GAGAACTGAG TTCTGAAGAT CTGAGAGAAC TGGCTGTTGA CAATGGCGTA
   127381 GACTTGTCTC CATTGACTAT GCTACTGTCG AGGGCTCTAG ACTCAGATCT AGCGTCTCGT
   127441 GGTTGTGCGA CAAGTCGAGA GAGTCAATAG ACAAAGCTGA CTGCCTTATT AGTTGGGCAT
   127501 GGTTCACTTG CGCTATAGGA GCGTTTGCTG GTCTGTCTGG GTTCTCATGG TTCGTGATGG
   127561 ACTCATTGTT CGCGACGACA GGGCCACTTT CTATACTAGC GCTATTGCTC GCGATAAGCC
   127621 CTGTCTTCAT TGCTGCGCCG ATTCAGATAC TCATACTCGA ATTCTTCAGC AAAAGAAAAC
   127681 ACGTTTACAG TAGTCTGTTA GCGAAATCTC GATCAGCTCG GCTCCTCAGA AGAAAGCGTC
   127741 GTGCTGACAG CAAGGCAGTA GATCTAGATC GCCTTGAAAG CCTTTACGGG TCCACACGAT
   127801 AAGAGAACTG GTAGACATCG TCTTCTCGCT GGCAAACGTC GTGTCTTCGA CAGATAACGA
   127861 GTCTCCGCAA TCCACAGATC TCCTCCTAGG TAGTCTCAAT GAGTAATGCA GAGACCGGTC
   127921 GGCAGTCTTA GAGTCTAGAT GGTTCTCACG CGTCACCAGA CTCCTAGGAA ATCATGCGAG
   127981 ACACAGGACA TGGTCTGCTG CTGACTGTAC GGCTATGTCC AGACTCCTGC GATTCATGGA
   128041 TGCCCTACCA TCTGACGTCG AGTATAGTGG CAGATCAGAG AAGGCAGGAA GCCGATTCGT
   128101 AGACTCAGTC ATCCTCTGCA TGCTTGCCGG CGACGCTGAG GCTATCTCGA GCACTAGGGC
   128161 TAAGAATGCG CCAGCTATAA GTAGACTGTT CTCTACTGAC GATGAGCGAC GCAGCATAGC
   128221 CTCGCCAGAC ATCATAGCGA GCAAGGCGAG ACTCGAAGAA TCAGCGGCTG GCCATTCTGA
   128281 AGCGAGTCGA GTAGACCATG AGTCGAAGAC AGTGATCGAG GGAAGTGACT CAACTGGTGC
   128341 ATAATAGACT ATCTGATGTT GACCGTGCGC TATCAGACTG TTCTCCTTTG TCTACACAGG
   128401 AGACCGGGAT CGAAGATGAT CGCGAGGCGG TTGAGAACGC TGTGGCAGCG GCTATGGACG
   128461 AAGACTCCCC CAGACGACTC TACTATGCGG TTAGCAGACG CCAGGTCTGG TCTGGAAGAA
   128521 GTAGCCGGCT TGCATTCAGT CGCGTTGCAT GGAACGGTTT TCTTTGACAA TGGAGATCCA
   128581 TTCTGACCTA ATGTCGTTCT GTCTTCGATC GGGAAGCGCG CCGTGCAGAC TGAACACGCA
   128641 GTGTGATCAT CTGCTTGAGC GCAGTCTCCT CGTATAGAAT TCTGTCTACC CCATAGAACG
   128701 TTGACCTCGT CAGACCGTCG GATCTGTTCC TGCTATGAGC CTGCTTAGCC TCTAATCGCG
   128761 CGGTTCGGGT CTTCCCGATG TCTTTCATCA TAGTCGACAC TATGCCCAAT CGGGGTGTAC
   128821 ATGAGATCCA CATTCCCGAC GCGCTATGCG GACACGCCAG CCTTACTTGC CCTGACTGTT
   128881 GAAGACTATG CTTTCTATGA GATACTATTG TGAGCAGGCG CATAATGTTC ATTGAAAGAG
   128941 GAGAACAGTG AACGCTGAGA GAATGGCTCT AGACAGGGAC GTAGACCTGG TTCATAGAAT
   129001 CGTCGCAGAT GGTCTCAAGA AGTGGAATCG AGAGAACATC GGAGCGTACT CTGCAGGCGT
   129061 CGTGCTTGGT GCTGTACGCA GAGTGCTTGG ACTGGCAGCC GTGATAGTCC CAGCGACGCT
   129121 ATTCGGCATG AACATCGGCT CTGCTGTCTT ATTGGGACTG CGGATAGGCT TGATGATCGA
   129181 ATTGGTCGCT ATGATGATAG TCTTCTGCGT ACGCGACCTG AAAAAAATCA TCAATCAACG
   129241 GAAGCATAGC ATATTAGACG CGACTCTGAT GGGGACATTG ACGGCTGTGG CGCTCACGAA
   129301 GATAGATGAT GGGATCCGAG ACAATTCCTT CACCGGGATG GCTAAAGCGC TTAACGACGC
   129361 GGCCGTGAAG ACTGGCTATG GGAAGCTGAT AGCCAAGGCA GTGTCAGCTA TCGCTGCTGA
   129421 CAGCGTGAGA TCTGCTGCTG GCGACCGTTT CCGTAGGCAG TCTGTCCGTG ACGTAGTCTC
   129481 ATCGATGCTG GGACTGATCG GCAAGTACAC GACCCGGAGA CTCGATGACA CTGAGAAGAG
   129541 CAGTAGCAAG TGGAACGGGG CCAAGACCCG CCCCTTGAAG ATAATCGATG ACCTCAGTAG
   129601 ATTGCTCCCG GATTGGGCTC GTTCTAAAGC CCGCAGTTTT GACGTGCTCG TGCATGGGAG
   129661 GCCAAGCGAG TACGACATTG TTCTAGACGA ATGGCTCAAA GCGTCTTGGC CGTACGCTGA
   129721 GACTCTGGCT ATTGTTGGGG ACGATGATCT GTCTATAGAG GGCAGAGACA TCATAGCGAA
   129781 CGGTCTCGCA GACTCAGTAG CTCCAGTCTT CAAGACCTTA GAGTCGATAA GCGATAGAAT
   129841 CAAAGAAGAC GAGAAGAACC ATGAAGAGGC TGAGAGGAAG GCAGCTGCCG ACAAGATGAC
   129901 TGAGCGCGCC GCGGCTATGG CCAAGCGCAC GAAAGATGCC CTCGAGCTGC TTGAGGCTAA
   129961 GAAGGCTGAG CAGTCTAAGG CCGCTATCGG AGATTCTGAC GGACGTCTGC TTGACGATCG
   130021 TCTGAAGCTT GAGGCTATCG CTAGGCGATC TGAAAGCGGT TCCGCAGTAG CCGCTCGGGC
   130081 ATTAGAAACT GATTAGGAGG CGCATCTGGT GATCAGCGTC ATAAGGAATC GCTTCGAAGC
   130141 CGATCTGGCT ACGCTCAGGC AGACTGTGTG CAGTGCTATC AGACTCATGA GACGATAGAC
   130201 GAGACTCATT GACTTTGCAG TCATCGTGCC CACAGTGATA GCGCGCTTGT CGATAGTACT
   130261 CCCATCGCCG ACTCTAATAC TGGGGCCGAT GCCAATAATG TTGAGGTCGC TACTGTCCAG
   130321 TGCATTCGAG ACACTGTTGA CTTGCATCGA GTCTCTTCCA CTGGTCATTC TGCATCATAG
   130381 CATGAAAAGC GCGCAAGCAT CGCTAGACGA CGTGATAGTC GCTATCCCCA GATCTGTGGT
   130441 GCATGCTTTG CTGTTCGGTT CTCATCCATT GAGTCACGTC TGCGCGAGCA TACTGGGGAA
   130501 CAAGGCAAGG CAGCGAATTA TTGCAGAGAC TCGCTCTACC GTAGATGCGC TACGCACGGG
   130561 CACAGGCAAG CGGGTGGGCG ATGAGGTCGT TGAGCGTTTA GTCGACTCGA TGGCTACTGG
   130621 CCGATCGCCC AAGAAAACCC AGATTGGTCT ACTGGAGACT ATAGATGGCT TATGAAGCGC
   130681 CGGCGACTGA TAGGGAAGAT AGTTCTCTGC CTGTAGATGT GATTAGAAGA CTGCATGGTC
   130741 TGCTGCCAAG TGCATTAGGA AGGGAAGACG GCAGTCTCAT GGACTACTGG TTGCCGACCA
   130801 GCACTGACCG AAGACTATCC AGAACGTCTG CCGAGCACGC GGCTGTCTAT GACAAGGTCT
   130861 TAGACAAATG GCTTGAAGTG ACCGATCCAT ACATGGGGCT ACTTTATAGT GTGTCTGCAG
   130921 ATGAATTAGA TGGCGTGGGC AGGAAGCAGC TGCGTAGGAG GCTCAAGCAC GAACTCGAGT
   130981 CTGTGAGCGA AGAATGCTTA GAAGCACGTA GAGAAGCGCA GTACGCTATC GTTGACCTTA
   131041 GTAGGCAGTA ACGTCGAGAG GCCTAATGGC CTCGTCTGGC GCATAGAGCT TAGTAGGAAC
   131101 TCTACGGGAG ACTGTTGGAC GGGCTGTGAG GTGATAGATG GTCTCACGCA AGGCAATGAC
   131161 GACCTGTTCA ACAGATTCGG CGGAGACGAC TTGTTCGTAT TCGATTTCGG GAGAAGACGT
   131221 CACTGAACGA CAAGTAGCTT ACATGCTCAC GGGAATCCGC CCGGGAAAAA CCAGATCATG
   131281 ATGACTACGT CGGAGAAGAC GGAGGCGAAA GCAGATACCA TGAATCGTAT TCAGAATGGG
   131341 ATTCTTTCCC TTTGAGTCAA GATTTCGGTC TACAGCGCAT AGAGGACGTA GTCTACAGGG
   131401 ACTGAACGCA GAACATGTCC TGAGACGGCA GTAAACCGCC CTTAGACAAG ACTATGGCCC
   131461 GGCCATGACA GATTAATCAT GGCCGGGCCT GATCACCTTA GAGGGGCATT TACTGCGGTT
   131521 CTAGAACCAT GTCTCAGAAG CAGCCGCCAT AGCCTGCAGC TGCCCGCACC AGCGTGTTAG
   131581 CCTCGGTGTA GCCTGGGTAT GCTTCTGCTC GCAAGTCTGA ACGCCATTCG TTCATAGTCT
   131641 TAGTCGCGTA AGCTTCTGCC GTGGTAGCGT CTCCTCCTGT AAACAAGGCG CGTCTGTCTC
   131701 CACTAGCTGC CACACCTTCC AGGTCTATCG TCCCGTCTTC CCTCCCTACG GGTTCTAGCG
   131761 CAACGAGGTC AGACTCGCCT ACAGGCTCAG ACCTCCTCAC AACCATGACT CCCTCGACGG
   131821 CAGACTTGCT CATTCTGGGG CAACGCGGGT CAGACTCGAA CTCGTCTAGC AGCCTGCGTG
   131881 CAGACTTGAG CTTAGTGGCT TCGACGATAG GCACCGTGGC TAACGCTACT GCACCGATGA
   131941 CTGCAGCTGC TATCAACCCA ACGCCCTTAC CGAATCTGCT GGCCATAGAC GACCATCCTC
   132001 CTGATGCTGC TTCTGCTCTC TACCTACTCG ATCTCGTGAT CAACGGCAAA CAGCAGATAT
   132061 TCAGAGAACA GACTGGTTCT CGCGAGTGGA ACCATGAGAG TCTAGGAGGT CCATAGTCTT
   132121 GCGGACGAAC GCGTCGTCTG AGTCTGTGAC CAGGGGAAGC CCATCTAGAC CGACTTCGTT
   132181 CTTGCCGGTC TCAAGGAACT CGTCTATCTT CTCAGCGCCA CGGACCATCT GCAGTCGCTC
   132241 CATTCTTCGA AAGCCATCAC GGTTTCCAGC TAATGCTGAC TATCAGCCGC TCTCTATACA
   132301 TGTGCGAGAT TAATGCCACA ACGGCTCGCA CTTAGACACG CTGAAAGGAG ATCAGAGTTC
   132361 TACGACCTTG TCAGCGATGT TCTTGATGAT CTCGTTATGC GCTACGATGA TGATCTGCCC
   132421 CCCACTGACG CCCTGCATCG CCTCGAGGAT AGCAGACGCT CGGTCGGAGT CCATAGCCGT
   132481 GAGAACCTCG TCTAAGATGA GCATAGTAGG AGTCCCATCG CTCAGCATGA CACTGATAGC
   132541 GAGACGCAAG CAGATAGCGA CGAGGTCTTC CTCACCCCCA CTCAACTGCG ATGTAGACTC
   132601 GACTGTTCCC TCGCTCGTCT CCACGCTCAC GTCGAACTTC TTGTCTATAG TTATGCTGGA
   132661 GAACTTACCG TCGCTGATTT TATTGATGAG GTCCGAAGCG TAGTCAGTCA CCTGTGGGAT
   132721 AGCAGACAAG ATGAGATGCT CTCTGAACTT GCCTAAGATG CTCACAGTGC TCGTAGACAC
   132781 CTCTAGCTTA GACAGCATAG ACTTGCGTTT TTCAATCTGA GACTCTAACT GGTCTGCTTC
   132841 TGCTGCCGCG CCCCTAGCGC GCTCTGCTGC GAGATCTGCC TCTCCCCGCT TACCGATGAT
   132901 AGAAGCGTTC AAATCTGCTC GCCTAGACCG CTTCTCATCC AGGTCTTCCC GGAGCTTAGC
   132961 AAGCCTGTCT TCGTTCACTG CGCCGATGCC AGACAATCTA GCACTGGCCT CACGGCTGGT
   133021 CTTCATAGCA GCTTCCAGTT TGTCTACGAC TTCGTTCAAC TCTGACATCA CACGGTCATA
   133081 TTCGCTGTAC TTAGCCCTGT ACTCGTTGAA CTTACTGACA GTAGACCGCA AGCTCTTCAC
   133141 GGTAGCCTCA CACGTCTCCA CTGTTGACAT GGCTACTGCG ATCTTCCCCT CAGCGTCAAT
   133201 AGCCGAACTG GTTTTTGCCT CTAGCGACTC TACAGCGTTC CTAGCGTCTT CCAGGATCTC
   133261 CGCGGTGTGT GACGCTGCGT CTATGACAGC GTTGCTATCG GCGATCTTAC CCCTTTCAGT
   133321 GTTAGCGGTA GCCCGAGTCT CCTCAAGTTT AGCGTTCAGT TCCGCCAGCA GGTGAGATGG
   133381 GTCGGCTAGT GGCTGCTGGC ACGTCGGGCA TCTGGCTTGA CTGTCAGAGT CCCCTAAGCC
   133441 GTCTAGCTCA CTGATAGACT TCTTAGCAGC AGTTCCCTCA GCCCGGGCTA CGGCTATGAC
   133501 GGAGTTCGAA GCTTCGATCT GCTTGCGTGC AGATTCGACG TCATAGCCAG CCAGGGCAGC
   133561 CTCAGCGTCA CTGACGGCTC TACGGGCAGC CCCCATGTCC TCGTCTGTCG GCTTCGCTTT
   133621 TACGACAGTT TGCAGTCTAC TGACCTCAGT CTTAGCGTCA ACCAGTCTAG TCTCAGCGTC
   133681 ATCTAGTTCC GCTTGCACCC TCGCAGTCTC GTCTGAGTCG AGTCTCTCAG CCGGCAAGCA
   133741 TGATTTGAGG CTGTCTCTAG TCTTAGACAA CGCAGCCATC CGGTCTGTCA TAGCGACCAT
   133801 AGTAGAGTCA GCAGCTGTCT TCTCCGTCTG CAGCCGGCGG ACTTCTGAGA TCTTGCTGTC
   133861 CATCTCGTCT ACACGAGCCC GGAGCGCTCG GCCTTCTTCG TCTAGCGAAT AGAGCTTCTC
   133921 CTCCATCTTA GACACTTGCG AGAGCATCTT CTCCCTCGTG GCTTCATTGT CAGCAGCAGT
   133981 CTTCCTGAGT TCCGGCAGCT TGTCTTCGTC TATGCCGAAC GCTTCTATCG CCTTCGAATA
   134041 CGTGCGTTCT TCTATCTTAG CCTGCTCTAG AGCGTTAGTG ATAGCAGTGA TACCAGTCAA
   134101 CTTCTCGAGC GTCTTCCTGC GCTCAGTGCG GCTCGCTGCT ACCAGCTGGT TCACGTGCTT
   134161 CTGCTGGACG AGGACGGTCG CTAAGAAACC GCTCTCGTCT ATGCCCAGCT TCTTCGTGAT
   134221 CCAAGACTCA GCGTGGCTCA CAGCCGGGCC AGCCTCTAAG ACGCCGTCCA GCCAGCATTC
   134281 GCATTTAGTG GCGCCGGTCT TAGCGTTAGT TATAGACCTC TTCACCCTGA GCTCACTGCC
   134341 GTCGAGATCA AACGTAGCGT CGACGTAAGA CTCATCGTCT TCAGGCGCAC CGATCCTCCG
   134401 CCACGACGAG TTCTTGATTC CACTGTTAGG CTTCGTCCCA TAGAGAGCCC ATGCTATACC
   134461 ATCGATGATA GTAGACTTAC CATGGCCGTT CTTGCCGACG ACCGCAGTCA CGCCCTCTTC
   134521 CATCGGCTCG AACACGTAGT CTTCATGCAC ACGGAAGTTC CGGAGCCGTA CTTTAGTCAG
   134581 ATGGAGCTTC AAGCCTGTCC TCCATTCCCG TTTCTACGGA CACAGCTAGC GTCGCCACTG
   134641 AACGTCTTCG CAGCCCTGAG CACCATCCTT AAGCCTACGC AATCGTCGTC TAGCGCTTCT
   134701 CTGATCGGGC AATCTACCCA GTCGAACTCA TAGCCGGTCA CTTTCTTGAC TGGCTTACCG
   134761 TCTATGTCTA GTTCGGCTAC TTTCTTGATC GGCTTGCCAT TGTCGTCTAG CTTGTTCTTC
   134821 TTGCCTCGCT TGCGTATGAG CGTCATGTCT ACAGCTGTGA GCCTCGCTAG TTCTAGGAAA
   134881 TCAGCTGCTG TCAGACTACG ACAGCGCTTG TCTATGTCTT TGACGTCCTT AGCCAGATAA
   134941 TGAACACTGC CTTTCGTGAC TGTCGACTTC GCCGCGTCAT CTGCGCTCAC ACCGAGCTCG
   135001 CGCATCATGG CGAGGGAGAT AGCCCTCTCT GTGATCGTAC GGCCTAGCCA GCCGACGAAC
   135061 ATGATCGGTA GTGAACCACC TTCCATCATG CGCTGGTAGT AACCGACAGC GCCATCCACG
   135121 TCACCGTTCT TCAGGTAGCT ACTGAGGCCA GGCTGACCTC CCTGCCCCCA TGGGGTGACT
   135181 GTCCCCTTGC CTATAGCGAG TCTCATGCAC ATGTCAGTCC ACGTGAGACT GCGCTGCTCG
   135241 GCTTTGCTCA GTTTAGACAG TGACCTCACT ACTGGCAGCA GTAGATCATA CTGCTCTCCC
   135301 ACGTAGTCAG CCAGTTCTGA CCTCACTCGT GGACTCAAGT CAACGGACCC AAGGAGCTCA
   135361 GAGATTATAG GACCGGAGTC CTTGCCGGGC TCTTCGAACC AGAAGCCATT GTCTTTGAAC
   135421 AGTTTGATCA AGTCTCTCAC TTCTTTGAGA GCACCGTTCG CCATGAGGAT GATGAACATG
   135481 CCGTCTCCAG CGAGTCTAGA GGCAGCAGAC CGGATCGTCT CCTTAGTAGG CTTCTTAGCG
   135541 CCATCGGGAG TCTTGTCCAA ACGATTCAAG ATAGAAGCAG CTTGTTCTGC AGTAGTCACC
   135601 GTGATGATAG TGCCGTTCTT ACCGCCAAGC AAACCGCCTC TGCGAGCCCT GTCGGCTATG
   135661 TCTGTTACTG TCTTGCGAGA AGTGATGGGT ATCCCCTGTT CTTCCATCCA TTCTCCCGCT
   135721 CGCTGCTCAC CATACGGCAG CTTCGCGTAT TTGCCCATAG CGATGGGGAC TGCTTCTTTC
   135781 ACCATGAGAC TATCATACCG TAGCCAGCCT CGTAGCGAGT CGACAGATCG CCTAGCTAAG
   135841 GCTGAATCGT CGCAGGCTGT AGCCGAGCAG ACGGCAAGCA AGTACGCTGA AGCCGTGAAA
   135901 GCTTATGACG AGGCTACCAA GCACTTCGAC GAAGTGAAGG CTGATCATGA CCAACTGACT
   135961 GACGCTAACG AGAAGCTGGC AGAGGCACAG GCTAAGGTCG ACTCCACGAA GGTCGCTCTA
   136021 GACGAGGCGG ACAAGAAGCT GGATGAGGCT AACGCTGCCC ACTCAAAGGC TCTGGCGGAT
   136081 CTCGCTTTCG CTATCGCTAA CCAGGAGAAT GGCGGGCAGG GCAATGGATC TGACACGGGG
   136141 AACAACGGCA TTGAAGACCC GAGCAATGGA TCTAATGGGA ACAATGGGTT CGCTGCAGGA
   136201 TCTACAATCA ATGGTGCTCA TGAGTCTACA GTCAACGGTA AGCCTGCTGT CACTGTAGCC
   136261 CCCGAACCAG TCGTTGCTCC GGTCAAGAAT GAGTCTAAGA CTGTAGCTGG AAGCACTGCA
   136321 GACAGCAATG CAGATGGTGG CCTCGCCTCT ACTGGTGTCG ATGTGCCCCT GCTCGCTGTC
   136381 ACGGCTGCTG CTGCCATGCT TGCAGGCCTT GGTCTGACTG CTACGTCGAA GAAGCGAGGA
   136441 GAAGCAGTCG ACGTCCCAGT GGCTTTCAGC GATGACCGTT GATCTGCGCT AACGCTAAGA
   136501 TCTGCGTCTT AGTGGACTTG TAGACAAGGC GTGCGGATGG GCATCTTGGT CCTTTCCGCA
   136561 CGCTTTTTCT ATTCCTGCTC ACAGGAGAGA GTAAAACAGC GATCAATCTG CTCGTCGATC
   136621 GTTCTCCATC GTTGGTCGCG TTTCAGATCT CAACCTGAAT ACGAGAAGGG GAACGCCAGA
   136681 CGATGCTGAC GCTCCCCAGT AGCTACCTCT CTGTATCCAC TCCAACGAGC AAAGCCCCAA
   136741 CGGGACCGTT GCAGCACGCT GTTTAAGCGG CGCGACCCCA ATAGACGGTT ATCGCCTCGT
   136801 GGCTATGTTC ATTCACGTTG TGTGAATAAG TCTATCATAT CAAGCGGAGC TATTAGCGCC
   136861 CATCCCCAGC GTGTCGTAGT AGCCTGGCTA TAGGCTAAGA ACACAAGACT GCCCTCACCT
   136921 GGACTCGTCG TCTGGTGAGG GCAGTCTCAT TCTGGATGCG GCAGTCAGTC TGCGAACGAA
   136981 TCAGAAGTCT TCGTCATCAT CTCGGGCCGC CGGCGCTGGA GCCTCTTCGA CTGGTTCCGG
   137041 TTCGTCTCCA TAAGGAGGCA CGCCGAGAGA CTTCGCGTAG GCTTCGATCG CCCAACGCCA
   137101 GATAGCGAGC GACTTCACGC TCACGTCATC AAGGAACTTA CTGAGAGACT TCTGGTCTTT
   137161 GAATGAGCTG GCGTCTAGAT CTGGGTCGTC TTCAATCGTC TTCTTGATTA TCCGACGAAC
   137221 CCTAGTGTAC GAGCCGATGT TGCGGTCAGG CGTGTCTAGC CGGCCATTGT AGACTTCGAC
   137281 TTGCAGCCGG CCAGCGATGC CAGCGAGCGC GTTAGCGAGA ATGCGAGCGC GCTGCTCATT
   137341 GATGCCCAGT CCACGCTTCG CAGACAATTC GAGCGCCCAG AAGTAGAAGT CTATCTCAGT
   137401 CTCGACGCCA TAGCTGCCGG GGTTGATCTC CCCGCTGGGA TTCTGGCCGA ACCATTGCTG
   137461 GACTTCTACG AAACTGCCAG CGTGAGCCTG GTGAGTTCCG GCAGGGAACG CTCCATTGCC
   137521 TGCAGATGGA CGGACAGCCG CAGCAGGCAT GTCTCTAGCG CTGGTGGGTC TGTTACCGCC
   137581 ATAGTTCGGG TCTTCAGCCG GGTTAGTCAG ATCTTGAGAA TAGAACATCT CCTGGCCAGG
   137641 CTTGCCGACC GCTACGAGCA GTTTGCGGGT GTTCGCGTTA GTCGTAGCCA TGTTCTTGCC
   137701 TTTGCCGTCA GAGTCACCGC CCATGAGCTC GTAGATGGGC GTCTCCGGGT CGATCGGCTC
   137761 GTTCGTCTTC TTGTTCTTAG CGCGACGCTG AGTCTCGATG CGGAACGCGA CAGGCTTCTG
   137821 CCCGGCTTCA AGCGCCTTCT TAGCCAGCCG GAAAGCGTCA GTGTCAGTGT TGATCCAACC
   137881 ACTGACGGGG TGGTCTCTCT CGGGGACAGT CAGCTCGACC TGAGCCGTGT TTCCCTTGTC
   137941 TTTGATGTTA GTGACCTGCG CGACTCCCTT AGTCACGAGG ACCTCAGCGC GGAAACCGTG
   138001 CCCATTAGGG CCGGCATGGG ACACGAATGG ACGGGCGAAA TAGAGATTTG ACATGAGACC
   138061 TCTTCCTTGT GCATTATCGT TAGCTTATGA TTGTCTGCTC GTCTGGGAAG CGGCTCGAGG
   138121 CTACCCCCAT AACACATCTA TAATACCAAC CGCCACACGC GTCGACAATT CTCTGAGAAC
   138181 GTAAGAATCG CGAGAACTCA ATGATGATCA GTTTCTCATT TGTAGTAGTC TCTGTTAGCT
   138241 GGCTGAGTTC ACCACTAAGC GCTTGGCGTG ACCTCTATGA CCTTAGCATA CTCGTACACC
   138301 CAGGACGGTA TCTTAGACAT GTAATAGTGG TCCGTCATCA AGATGATCAC CTTCATGTTC
   138361 TTCGGCCATA CCCTAGCGCA CTTGTCCCAA TCAAAACCTC CATCTGTAGA CAAGATGAAG
   138421 ATGTCTGGAC GACGTCGTCT TGGGAGAGTC CTCACGAAGT TGAACGCTAC GCTCATGTCT
   138481 GTTCCGCCGC CGCCCGTGAA GTTGATCTCG TCGACCCGGT TCACGAGCTT AGTCTTCTTG
   138541 ATGTCCGTGT CCACGCTGAA CACACTGAAC GAGTTCTTAG ACAGCTTAGC CACAGACTTC
   138601 AAGATAGCCT CAGCGTTCAC CATGTCCATC TCGAACTGAC CACCACTAGT CCTAGAGCCA
   138661 GAAGTGTCGA TCCCCATCAT CACGATGGGA GCATAGCCTA CCATGCTTGG AAACACTGTG
   138721 TCTTTCATGT ACGAGGATGC ACGGCGGTTG ATGCGCTTGA ACGAGTACTC CGTCTTAGCG
   138781 TACGCCATCT TGCTCACATA CTCGCTCATA GCCGTCTGGA GTAGTCGGCG CCACGGTATG
   138841 GGGGGAGGAG TGATGAGACT ATCGAACTTC ACTAAGAACT CACGGTCCAT GGTAGACACG
   138901 CCAGCCTTAC CATTCATCTT CATTCGCTTG CCAGACTCTT CAGCCATGTC GCTCATAGCC
   138961 TCAGCGCGCA TGTCGTCAGC TATAGGCCTG ACGCCAGCCT TGTCGGCCTC GTTGCGGATC
   139021 TTGTCGACGT CACTGTTCCC GCATAGGTCG CGGCCGCTTT CAGCTGCAGT CTTAGGCCTA
   139081 TGTCTTCCAT TCCCGTCTGC AGTCTCGTCT CCGCTAGTAG CCTCAGACTG ACCATCGTCA
   139141 TCACTGCTTG AGGTTCGATC TTGCTTGCTG GCAGACTGTT GACTATTCCT TCCACGGGAA
   139201 TCATTCTCGT CTTCAGCGTC TGTGTTCTGA TTGTCAGACT GCCCTATCAC AGACGGGATG
   139261 CCCGCGCTCC CATCACTCTG AGCGTCGGAC GAGCCAACGC TAACAGAATC GTCCCCGGCA
   139321 GACGTGGGAG AATCAGTTGC ATCGTGTTCT CCTGTCTTGT CTGACTGTCC ATTGGCAGTG
   139381 CTCTGATCAT TGTCTTCCCT GTCGTCAACG GTCGCCTGTG GCGTCATAGC GTTCAGCAAG
   139441 TCGTCGATGT CTTGCTCCAT GCTAGACGGT GGCTGTCCTA ACTGCCCCAT GCCGTCAGAT
   139501 CGACTACCGT CGCCAGCGTC ATTCTCCTGC TTCTTCGGGC ACTCCGCCTT ACCACTGGCG
   139561 AACATCTTGT AGTATTCTTC CATAGACTTG CCCTCTGGCA CGTCTACGAT GCCGAAGCGT
   139621 TTGTCTATGC CCTTCCCCTT AGGCATGAGA GCGCCATCTG GGAGTCGGAC TCGCTGCAAG
   139681 TCTGCTACCA TCTGGTTGAC TTCGAGGTCT TCTGCTACGT TGAGCATGTA CTGGTCAGTG
   139741 AATCCAGCGT TCTTAGCCCG TTGGAACTGG TTGCAGGTAG CATGCAGGCA CTCGTGCGTG
   139801 ACGATAGCCT CGCGTTCGCG TTGTGGATAC TCGAAGAACT TAGGACCAAG CGCGACACGC
   139861 CATTTGTCAT CGATAGCGGC TACGTCTACG AGCTTAGACT TGTAAGGCTG CAGCATCATG
   139921 AGTGGTCGCA GTAAGATGGG CGCGGCCATG CCAGCCCCAG CCATCGCAGC AGACCAGATC
   139981 TTCTTCTGCT GGTCGTCTAG ACGATAGTCT GGGTCTTTGA CGCCATCATA GTCAGCACGT
   140041 GCTCCAGCGC TCGCTGGTCT ATGCAACGCC ATCAGTTGTA TCCTCCCAGC AGCTGACCAA
   140101 CAGCGCTATA CTTCATGCGG ACTTCGCGAG ACAACTGAGC GCCATTGTCG GCGTGATGGA
   140161 TGATGTTCAG CGCCTTGTCC ATCACAGCGC TGCCGTAAGC TTCCTTGCCG GCTGCAGCAC
   140221 CACTAAGCAT GAACGCTGCC AGAGCATTAG CTGCAGCCTT GTCGTGCTTA GCGTCAGCCC
   140281 ATTGCACAGC TTGCGTGAAC AAGGTCATCA CGTCGTTAGC GTCGAGCACG CCCCAGTTGA
   140341 TCTTCGACGG GTCGGCCATA GCCTCTTCGA TAGGCGGCCG CTTATTGCCT ATTCCACGTA
   140401 CGAACGACAT GAACTTCGAG CACGCCTCGT AGCCTACGAT CCCGTTTCCG GCTAGCTTCA
   140461 TCAGGGTAGC GTTGTTTCCA CAGTACCCCA GTTCTTCAGC GAAGTTCGTC CAAGAACGGT
   140521 TAGACGGATA GGCCATCTTG AAGATGTCAG CCTGAGCCGG ACTCCCTTCG AAGCCGAACA
   140581 ATGAAGCAGG GTCTTTCTTA CTGCTGCCCT TAGCGTCAGT GATAGTGTCA GCATACATGT
   140641 CTTTAGTAGG CAGTTTGTAG AGGAGGTCTG GGTTCCTCTG CAAGAACGAC ACTACTACCT
   140701 TGCGCCAGTA CATGACTTCA GGCTTGACCG CGTCTGGATC ACCCCAATTA GAGAGCAGAC
   140761 CATTAGACCA AGTCTCGAAA CTGGGCTCCC ACGGCAAGAA CTTCAGACGG TTAGTGACAG
   140821 GCAAGCCAAG CTCATAACCG TCGGCAGCCG TCTCCACGGG GTTCATAGCG CCAATGATCA
   140881 CAGTGTCCTC AGGCAGTTTA GATCCATCTG GGAACTCCCG CTCATTCAAG ATAGTCAGCA
   140941 TAGACGCCTG CACTGCCGGC GTCGAGTTGC TGAACTCGTC GAGGAACAAG ACTATCTTCT
   141001 TCTTGCGCAG GATCTTGAAC TGCCATAGCT GCATAGCGTA CTCGGTGACC GGCACCTTCT
   141061 CGCCCTCAGG CAGCGGGTAC TCTACCTGGC GGGGAAAGCC TGTGACGTCT TGCGGCTCTT
   141121 TCTGCGAGCC GATTATGGTT ATCATCTCGT AATGCAGCAC ATGCTTAGCC AGCATGCCCA
   141181 CTACTGCTGA CTTGCCAAGG CCGGGGTTGC CGACCAGCAT CTGGCTGTTA TGGGCTTTGA
   141241 TGCCTGCTAG CATAGACGTG ATCATCGTCC TAGTGTACGG GTCTGTCTTC TTCAAATCGA
   141301 ATGCCATGCG ATCTAGATAT GGCTGGCTGA TTGATTCAGA CCGCGACGAG CAAGCCAGAC
   141361 TTGCCCTCAC TCTCCATCAA GAGACACAAG CCATCTCTCA GAGCCGTCGG CACTGACTAC
   141421 AGCTTTAGTC CACAAGCTCA TAGAACTCGC AGAAGAACGG TCCCTCAACT GCACTTCTAC
   141481 GTCTACCCGC TTCCACCCGG GTTCTGTAGA CCCGACGCTC GCCTCGGCAG GCACGCCCGC
   141541 TGAGACTACG TCTCCGAGGA CGCCCTCCAC TTCCTCTTCA TCGCCGTCGA CAGTCTTGCA
   141601 GGCAGCGCGC CAATCACCCT CAGCAGCGTA CCCCAGCGCT GACTCTACTG CCTTCACGGG
   141661 AGTGCTAGCG CCCTGAGCGC ACATAGCGTC TGTCCTAGCA TCTCGTCGAG ACTGCATGTA
   141721 GTCGCCCGCG AGAACTACGC CTGCTACCAT GATCGCTGCC AGTAAGACTA CAGTCATGCA
   141781 GCGCACGTAG TGCCTGCGGT CCCTGCCTGG TTCTAGATGC TTCGCTGACA TCAGGTCGAC
   141841 TCCAATCTAC AGTCAGTAGA TATTCAGGCT ACAGGCTATC AGCTATATCT GGCCTGCATG
   141901 GCTATGCAGA CGAAGAGACG CAGTGAAGAA GATGAACTCA AGGTAGAAGA GTCAGTCAAG
   141961 ACCAGTATAG AATCATCGAC TGATGACTAT CGTCTTGACG ATCTACTAGC CAGGGTAGAA
   142021 GCTAAGCATG AAGATGACGA GACGCCAGCA GTAGAGGCAG ATTCTGGCGC TCACGTCATC
   142081 GGATCTGGAG ACGATGACGC TACCGTCGAC GAGGTTTTAG ACAAGATAAG CGCAGACGCT
   142141 GCCAGCAAGC TCGAAGACAC TGTCGACGCT GACACAGCCA GGTTGGCTGC CAGTTCTCAT
   142201 AAGCTGGTCG CCAGTAAAGT CAGGAAGAGC AGCAAGCAGT ATAACGGGTA CGTTGGTTTC
   142261 TGCGGCGGCG CTATAGTACT GGGCGCAGTC TGGCTGGCAG TTGGACTGTT GACGGAGAGC
   142321 GCTTGGCCTA TCCCGTTCTT CGGGATCTGG AACGAAGTCT GCGGCGGATT CTTAGTCATG
   142381 TGGGGCGGGT TGATGCTGTT AGACGCGAGG TGACGACTAT ACTGCAGTCA TCTGAATGCG
   142441 ATCTGGCGCA TAGGGCTAAT GCGTGTTAGT CTGATGGTCT GGGGAATATC TGACTGGCGA
   142501 GGCTCTCGAG TCTACAGAAT CACTACGATA GGAGAACGCA TGGTGAAGAG CATACCGTCC
   142561 ATGGGAGCAT TAGCGGAACT GGGCAAAGCA GCTACTGGAG ACCCCGCTAT GCAGGCTGCG
   142621 TTGAGGCAGA AGTTCATAGA GATGAATGGC GGTGACCCGA ACGTCGACTC TAAGAGGCTG
   142681 GCGACTAAGA TCATCATGGA AGCCAGGGCT AAGGGAGTCC GCAAGTTCAT GCCACGGCCA
   142741 GTAGTCCAGA AATTGATCGA GTCAGTCATG GCTAGGGATG ACGATGAGAC TGCGTGATGA
   142801 GAATCCACAC GATTTCCAGA TTGGTCCAAT CCGGATGTAT GAGACTACTA ATGCAGGTAT
   142861 GCGCCCCAGG AAGGGGAAAG ATTCGGGGAC ACCAGAGAAG TCTTCACAAG GACGACTCTA
   142921 GAAGACAGAT CTGATTTCTT CAGTATCTTG AGCATCGTGT TAGAAGTCGC TGGAACCGGC
   142981 CTGGCTATGG CGTCTACTCG TAGTCTCGTG AGACGGCATA GCGGCTTATT GCGTTGACGC
   143041 TACTTGTCGA TTTTCGACTA TCGTGAGCAT CTGTCTGCAG TCACTGCGCA GCGTGTCTCA
   143101 AGCCTCTTTG TGATAGAATC AATCCCAGAA GCAGCATTAG GCTATTTCGT GAGGCGACTT
   143161 ATGGTAGATT CGATTCTGAT GCAGGCAGCT TATGTCCACT CGTTCGGGAC GCCTACTGAG
   143221 AAGTCAGTAA TCGGTCTGGT CGTGCTTGCT GTCGTCTGGG CGGGGATGGC AGCTTGGTCT
   143281 AAAGTCAGGA AGACTAAGAC TGAGCGTGAA AGCGGCCTGA CTCAGGAGCC TATAGAGAAC
   143341 GTGGACATGA ACAAGGATGA TGACGCGGGC AGTCTGCATT GACGCGGAAT ATGAATGGTG
   143401 CTGTAGCTGA TTAGGCTCAT CACCATTCTA TCGTTTAGGA TGCAGCGGGA GACCCTTATT
   143461 GAAAAGGACG AGATATCTGA TAGTCGTTCA GTGAAAAACA GTGCACCGAC CGTTAAGAAC
   143521 ACGAACAGCA AGAAGAAAAC GTCATGGGAT AGCACTAAGG CTAAGACTAG CGCAGCCCTC
   143581 ATAGCACTCG GGGTAGAGTG TATGGAGATT CGGGAACTAG TCCAGTCTAC GCGCCTAAAG
   143641 CGCTAATGAT CGGCCAAGAC GGTACCATGG ACCGTCAGCA AGTGATAGGC TCGCTGTCTC
   143701 CAGTGTTCTG GCCGGTCATG CTCGTAGTCA CCGTCAAATA CGTGCTCACC GCGATGCTGG
   143761 CTGACGGCAA TGGTGAAGGC GGCGTGTTCG CGTTGTTCGC CGCTGTCCGC AAGCACTGGA
   143821 AGCACTCGGC GATCTTCGCG ATGATAGGCG GTGCCGCGTT CATGGCTTCA CCCCTGCTGT
   143881 GAGCATCACG TCTGCTGTGG AAGGCCTCGA GTCTATACCG TTCGTGAGGA ACAGTGGTTG
   143941 GACGCAAGAG CTCGCTGTCA TGGTGTCTAT CGTGATCATC CTCTTGCTGT TCGCCGTGCA
   144001 GTCTGGTGGC ACTGGCGAAC TAGGCAGACT ATTCGGACCC GTGATGACAG TATGGTTCTT
   144061 GTTCATGGGG ATCATAGGCG TCTTGAACTT GTCTGGAGAC TGGTCTGCGC TGGCAGCGTT
   144121 GAACCTGTTC GCTGGCATCT CGTTCTTGTT CTCAGACGCT AACAAGGCTG GCGTTGGCTA
   144181 TCATGGGCAG CGTGTTCCCG TCTATCACCG GCGCAGAAGC GCTGTATTCT GACATGAGAC
   144241 ACGTGGGACG CCGGTCTATC TACGTCACTT GGCCATCCGT ATGCGTCTGC CTTATGCTGA
   144301 GCTACTTTGG CCAGGGGGCT TGGATGCTGG GTGGACACTC TCAGACCTTA GAGGGAGCAG
   144361 CGCCCTTCTT CCAGATCATC CCCGAGTCAT CGAGGCCTGT TGGCGCGATA CCAGCCTTGC
   144421 TTGCTGGGGT GACCGCAAGC CAAGCGCTCA TCAGTGGCGC GTCCAAGAAC CCGGCCAGAC
   144481 AAGGGAAACA CAAGCAGCTT GAGAGAGAAT TGGAGCAAGC TTTGAACGAT CGCGGCAGCT
   144541 TCGGTCTATC TGCACGCGAG TACAGTGACG AAGACTGGCG AGTCTTTTCT CATGTGCGCG
   144601 ACATCATCAG GTCTCACGAC GTGGATGAGA CAAGGGAGAT CGCTAAGAGG GTCAGCGATC
   144661 CTGATAGACT CACAGACGCG TCCTTCATAG CTATAGCCCA ATTGCATGAG GGCAGGCTCG
   144721 CGCTAGCCTC TAGGAGAGAC TTAGATGACT GCCGTGCTGA GACGCTGGAA GCCTATGGAG
   144781 GAGAAGACGT GAAGAAGGCG TTAGAGTAGC GTCCATCGTG GTCTAAAATC CGTCAGAAGA
   144841 TGATGAGCGC ATGATTGCTC TCTCCTGGCC GCCAGGACAT GCAGCCAGCG TCACGCTGGC
   144901 TAAGGCTAAG AATCGAATGC CTCGAGATCG AGAGTATGTT CACTCGATCT CGAGGCGTTC
   144961 TTGATGACTT ATCGTCAGTA TAGCCGACTT CGGTACAGCA CATCATCCAT AAGCTAAGCC
   145021 GGCCTTAGAA TCGGCTATAG CCCGATCCCA CCATCGTCGT CAGGGACCAG GCTATAGAGC
   145081 TATAGCCAAT ACTGCCTGAC GTCTGCTAAC GCAATGATCA ACCTCTGGCG TTCGCTTCAG
   145141 TCGCAGTCTG CGAACTGGCT CTCATACAGT CCGGCGTAGA AGCCATGCTG CGCTAAGAGC
   145201 TGTTCATGAG TGCCCTGCTC GACCACGTCT CCGTCTCTGA GCACGAGTAT GAGGTCAGCG
   145261 TTCTGGATAG TGCTGAGCCT ATGCGCGATC ACGAAGCTAG TCCTGCCAGC AGCAGCCTTG
   145321 TCCATAGCGG ACTGTATGAG TTTCTCAGTC CGGACGTCCA CGTTAGACGT AGCCTCGTCA
   145381 AGTATTACCA TAGGTGAGTC TTTCACCATG CATCTGGCGA TAGTGAGCAA TTGGCGTTGA
   145441 CCTTGAGACA GCGAGTCTTC GTCTCTTATC ACAGTGTCGT AACCGTCTGG CAGCTCTCTG
   145501 ATGAACTTGT CTGCTCCGAT CGCCTCGCAG ACATGCTTCA CCTGCTCGTC AGTAGCGTCA
   145561 GTGACGTAAC GGACGTTGTC TATGATCGTC CCCTCGAACG TCCAGGGGTC TTGCAAGACC
   145621 ATGCTGAACT CAGAATGCAC GCTCGACCGT TGAACTCTAG CCTCGTCCAC ACCATCGACT
   145681 CGGATAGAAC CCGACTGCGG CTCATAGAAT CTCTGGACGA GAGACACGAT AGTAGACTTG
   145741 CCTGCACCCG TTGGTCCTAC TATAGCCACT TTCATTCCGG GCTCCACATG CACGTTCAGA
   145801 TCATGTATGA TCGTCTTGCC AGGCTCATAG CCGAACGACA GGTGATCAAT GTCTACAGTC
   145861 TTGCCTACGC TGCTATCTCG AGCAGCACTG CCACTGCTTT GAGTCTCCGA CTCTGCCTCT
   145921 TCAAGGGTAG GCAGGTCCGA GTCGTCAGGC ATCTCCTCTG CTTCCAGCAT GCTGAACACC
   145981 CGTTCTCCGC CAGCGGCAGC CCTCTGCAGG TTCTGGAACG CTTGCGCGAT CTGGCTCAGG
   146041 GGCTGCGTGA ACAAGCGCAC GTACATCATA AAGGCGACGA TGACTCCGAA CGTCGCCTTG
   146101 CCTTCCATCG CCAGCCAAGC GCCTACGACG CAGACAGCCA CGTAGCCCAA ATTGCCTACG
   146161 AAGTTCATGA CCGGCATCAT GAGCCCGGCG AAGAACTGGC TCTTCCACGC TGAATCATAC
   146221 AAGTCCCCGT TCAGTCTATC GAACTCGTCT GACACTTTGC CTTCAGCGGC ATAGGCTTTC
   146281 ACGGCGAGCT GGCACGAGTA CACTTCTTCG ACATGCCCGT TAGTCTCACC TAACCCGATC
   146341 TGCTGTCGCG CGAAATACTT CTGAGAACAA CGCATGATGA TAGCCATGAT GGCTAACCCG
   146401 ACTAAGCTAG CGCCAATAGC AGCAAGCGCC ATCACCCAAC TGTTCTTGAA CATCATGATA
   146461 GCGCTGCCAA CCAGCATAGT GACAGAAGAC ACGATCTGCC CTAGAGACTG ACTGAGGGTC
   146521 TGCCCGACTG CGTCCACGTC ATTCGTGAGA CGAGACATCA CGTCGCCCGT TGTAGTCTTG
   146581 CTGAACCACG ACAATGGTAG TCTATTGATC TTGCGGCTCA CATCAGAACG CATCTTCTGG
   146641 GCTATGCGCT GGGTCGCGTT AGCCAGCAAC ATAGACTGCA GCCACGACAG TATAGAGCCC
   146701 ACAGCATACA AGAACACGAG AGTCCAGGCT ATGCTGGCTA CTGCGCTCAT GTCTACACTC
   146761 CCCAGCTTAG GCAGACCGTC TCCGTCTTTG CCTACAGTCA GTGCTTCCTG TATCTCGTCG
   146821 GTCATGTCGG CGAGCTTGTC TGGGCCAACG ATCTGGAGCG CAGCGCCTAT CGCACCGAGC
   146881 ACTAAGGCTA TGCCCATCGC GGGCAGCCAT CTGTGAGCAT ACCCTGCAAG CTTCTTGACG
   146941 AATCCCACGA ATGACTCTGG TCTAGACGCA GCACCACCAG CGCTGCCTGA CCTCATGTTC
   147001 ACTAAAGCAG TATTGTCCTT GTTCTCCGTC TTAGTCATCT CTCACGCCTC CTCGCCTAAC
   147061 TGGGTCTCAG CGACTTCGCG GTATTCTGGG CAAGACTCCA TAAGCTGTTC ATGCGTTCCC
   147121 TGCCCGATCA CGTCCCCATC ATCTAGCACA ATGATCTCGT CAGCGTTCTT GATTGTGGAC
   147181 ACTCTCTGCG CTATCATGAT CACAGTAGTG CCCTCTAGTT CTGTAGACAG GGCTCTCCTC
   147241 AACGCTGCAT CCGTAGCCAT GTCCAGAGCG CTGGTAGAGT CATCTAAGAT GATGATCTCC
   147301 GGCTTCAGGC GAACTGCCCT GGCTATGTTC AGACGCTGCT TCTGCCCCCC TGACAGGTTA
   147361 GACCCGCCCT GGGTGACCAC TGCGTCTAGA GCACCGTCTA GCTGACTGAC GAACTCCGTA
   147421 GCCTGTGCTA CGTCTAGAGC CTTCCAGTCT GCATCATCAT CAGCAGGATA GCCTGCTGGC
   147481 AGGCCTAAGT CTATGTTAGA GCGCACCGTG CCCTTCATCA TGACCGCCTT CTGCGTGACG
   147541 TAGCCTATCT TACGGCGAAG CGAATCAGTA GACCATGTCT TCACCGGCAC TCCATCGACC
   147601 AGTATCTCGC CGTCAACAGC GTCTCGCAGT CTGGGTATCA TGCTGGCTAT CGTAGACTTG
   147661 CCAGATCCAG TCGTCCCCAT GATCGCCAGC GTCTGCCCAC GCCTCACATG GAACGAAACG
   147721 TTCTTCACGC TGGGGACAGT CTTGCCGGGA TACACGTAAG ACACGTTTTT GAACTCCACG
   147781 TCTCCCGTCA GACCGCCTGC TACGTCGACA CGGCTTCCGG TCTTCACCGA TGGATCTGTG
   147841 TCTAGTATCT CCCTGATCCT CTGCATAGAC GCCTGAGCGC GCGGCCATAG GACGAGCAGC
   147901 ATCGAGCACA GCAAGAAGGC CATTATGACC TGCATCGCGT AAGAGCTGAA CACTACCATG
   147961 TTCGAGAAGA CGTCGACGCG GTTCTCCATA GCCGTCTTCA TTCCATTCTT CAAGCAGTCA
   148021 GAGTAAGCCT TAGCCTGCTC TGGGTCGATC AACTCAGACG GGTCAACAGT CTCGGGGTTG
   148081 ATCCCCCGCG CCGCCAGCGA GGCTACAGCG TCTTTAGAGA CACCAGGCTT CTCGCAGCTA
   148141 CTGGCTGACC ACTGCATGCT ACCCAGCCTT GTGAGCAACC AGGCGCCTAT CCAGTAGATC
   148201 GCCATAGTGA GACTGTTCAT CACTAAGGTC ATGAAAGGCA TGATGCCGGC AGTCACGCGG
   148261 GCAGTGAACA GCTGCGTGCT CGTCAAGTCG TCGTTGACGG CTTCGAACCT GTTTTGCTGG
   148321 TAGTCTTCCG CGCCATAGGC CCTGATAGTC TTGAGACCGG TGAGGCCTTC CCTCGCTACA
   148381 CGGTTCACGC CATCAGTGAG CTTCTGCATA GCCTTGAACT TAGGCAAGCA GGTGACCAGT
   148441 AGCACAGCGA TCATGAGCAA TAGCAGACCA AGGGCTACGC CAGTAGCCTC AGTCCACTCT
   148501 AAGCCTTTGC CGGCGATCTT GCAGATAGAC CACACTGCCA TCACTGGAGC GCGGACTACG
   148561 AGCACTAAGC CCATAGTGAA GAACATCTGT ATCTGAGTCA CGTCATTAGT TGCCCTCGTG
   148621 ACGAGACTAG GCGTACTGAA CTTGTCTATC TCCTCGGGCC CGAACTCTTG GACCTTCTTG
   148681 AACTGCTGGC CACGCAGAGA CTTAGCTATC CAGCTAGACA CTATAGCAGC CATGAGGCTA
   148741 GACACTATAG CGCACGCCAT GCTCGCAGCA GACACGCCAA GCATCTTGCC TCCAGCGATC
   148801 CACACGTCTC GCATAGCAGA CCCCTCTGTC TCCACGAGCT TAGTGATGTC AGCCATGTAG
   148861 TCAGGCAGTT TCAAGTCTAA CCACACTTGG AGGACGATGA ACACAGCGCA CACTGCCATC
   148921 ATGCACCATT CTCGTCCCCT GAGCGTCTTA AGTGTCTTCA GCATGTCTTC TCGGACTCCC
   148981 TCCTAGTCTC CCCAGTCAAC ACTAACGGCA ATGACACTGG GCCGTTCTCA GCGACGTCAG
   149041 CGTCTATAGC CTCAGCTATC GCGGCGCTCG TCTCCACGTA CTTCTCCACG TCATCTGCAG
   149101 GCAAGTCTGC GAGCGCTGCC GTCATGCGAG TCTGCAGACC GATCATGAAC TCACTAAGCG
   149161 CAGAGCTGCC CGCATCAGTG AGACTCACAG TCTTCCTGCG CTCATCGATT TGGTCTGATT
   149221 CTCGTCTCAC CCAGCCTGCG GACTCTAAGT CTTTCGTTAT CGCAGTCAGC CTCGTTTTGC
   149281 TCACATGCAT ACAACCCGCC AGCTCGGTCA TCCCCGTCTC GCCGTTCTTC CATAGGCTCA
   149341 TTAGCAGCGC TACGCCAGCA TGCTGCATGC TGTCAGTCGT AGTCATAGAT TTGCGGATCG
   149401 CCCATGAGAT CTCCCTGTGC GCTTCAAGCA CTCCAGGCAG CAAGCTGCTA TCGTCTCCAG
   149461 TCATCTTCTT GTTCCCATCT GAGTCAAACA GAACAGTCGA GTCCACAGTA GACGTGAAAA
   149521 AGCCAGACGC GTCGTATGAC CGGGTCGTCT GGCTTCGATG CCCGTGAAAG TGAACTAAGT
   149581 GAACTGTTCA CGACATGAAC TACCATATAC GCAGACTGCG AGTGAGGCCA CTGCCGGTTA
   149641 GATCCGCTCG TAGAACACGT AGAGTCAATG CTGAGCAAGG GGAACAGACT ATGGCAGGCT
   149701 ACAAGATGTA TGGCGTGAGC AAGACTGACG GCACTGTGAC GCCATGCAGG GCTAAGGATC
   149761 CCGCTAACTG TCCATACCAC ACTGAGGGGT CTCACAAGGA GATGACTGAG AATCAGGCTA
   149821 ACGAGTGGAA CGAGCATGTA GCGGCCGAGA ACGCTGCTGG AGAACGCGCC TTATCAAAGG
   149881 CTAAGAAGCC AGTGGTGAAC ATAGTCGCAG AAGTGATGGA TAGTAGAGAT AGGGCGGCAG
   149941 AGGTCAACAG GGTCAGGAAC GCTATGGAGG CTAATCGACG CGAGAATTAC ACTGCTGCCA
   150001 GCCGATGGCT TTCAGAGCAT TCTGCAGGCA TCGCAGAAGA CGCTATGGTA GACTACAATG
   150061 ACTGCGTGGA GAACGGCGGC GCGCCAGAGT CTGTGAGGAG AACCGTCAGC CGGATAGAGC
   150121 TCAGCGCTGA TGGCAAGAAC GATCCACGCC ACCTGACTGC GCGCTGGCTG ATGGACGAGC
   150181 CTGCTGACGG GGAGACTGTA GACCATGCTG CTGAGGCCGG CTTCTTAGTG GGGAATATGG
   150241 AAGACGTCAT CGATGGCAAG CGCAGGGACT TTGACGAGGC TAACGTAGGC GTTGAACTAT
   150301 CAGTCGGCAG TCGCGCTGCG TATGCAGAAG CTGGCGACAT GTATGAGCAG CCTATAGTCC
   150361 TCCATCCATC TCCATCAGGA GAGGCGGCTC AAGCGTTCAC TGAAGCCTAC AACGGGGTAG
   150421 AGGGCAGGGG AGACTCTAAG AAGTACGCTA AGTACTACCG GAGCGGAGAC GACGTGTCCG
   150481 TCACCCTGGA GAACTGGTCT GATGATGGGT ACATGGCTGA GACTACGATA GACTACCGTG
   150541 ATGGAGAGCC GCGTAGCGCT GTAGTCGCAC TGAAAGAGCA AGGGGGTTCT TCTTACCATC
   150601 AGAACCCGAC GACGGTAGTC AGACTTGGTG AGCCCAGTGG AGACATGGCG TTCGACGCCT
   150661 GCGAGACAGC TAAGCGCGTA GACGAGGCGA CTCGCAAGCT CGCTGCAGAC TACGGTTATT
   150721 GATCTGTCTA CTGGCTGCGC TCATCTCAGC AAGCCGACCA CGCGGAAGGG GAGCAAGAAC
   150781 ATCGTAGTTC TTGCTCCCCT TCCGTTTCTA TTCCATGGTA TGCCGAATCA GACTGCGATC
   150841 GTTCTCGCAG CCTCGCTTCC AGAGCAAGCT CATTTTAAGC CCTCGTCAGC CTTCGCGGAT
   150901 CTACGGCAAG CGGGACCTAT GATAGACGCC AGCTCGACCA CGTTGTGAGC CGTGTCTCCG
   150961 TCCATGCCCT CAGCGAGATC ATGGATAGGT CTACTGAACA GCCTCCATGA GAGCGAGTCT
   151021 AAGTCTGACG TAGACCACTC GGTCTCGTCT CCATGCTCAA CGACGAGTAG ATGGTACTTG
   151081 TCGTCTGACC AGACCCAGAC CCCGTCTCTG ACAGTGTCTG CAGGCTCGTT GAAGTACACC
   151141 CCCAACGGCC TAGCCTCCGG CACTTCGACC ATGAGGTCGC TCCACTCGTT GCACAAGAGC
   151201 TCTTCCAGCT CACTGTCGTT CAGTATCGTT CTCATGGCGT GCAGATATCA GCCGCTATCA
   151261 GCAGTAGCGC GCTAACACGT CATAGCGCCA CTCGCTGAGA CTGTTGAGCC AGAACAGTCT
   151321 CCATTGCTGC GAACAAGAGA CTAAATGGAA TATTATGTGA GTGAGCGTCA AATGAGACGT
   151381 ATGAGGGTGC TCGGAGTCAA GGGAGAGCCA TGTACACTAC TATCGGAATG GCAGTCGAGT
   151441 CAGGCCGCAA GGCTATCAGG GAACAGCTTG GTAGCGAGGC GTCTGGCCTG CCTAGGAGAA
   151501 GCGTGAGAGC AGACAAGCAG ACTATAAGCG CGCGCATCGA GTATGGCTGC AAGCACGCTA
   151561 TCAAGCGCGG GGGACTTGAT GAGATGACTG TCAGTCAGCG CAAGGGATAC GAGCAGAACT
   151621 ATAAGAGGGG CTACATGGCT GCATGGTCTG CTGGCGCGGC TGGCAAGAAC GTCTTAGGCA
   151681 GATCTCGCAA GTCTGGGCCA ACGATCGCGA GCATCGGATG GCGTGATGGG GCTGTGCAGG
   151741 GAGCAGTTGA CGTGGCTGCG ATGTCTGACT ACTGACAGTC AACAGAGTAC TTGCAGATGT
   151801 GACGATAGAT AATTCATGCA GTAGGCTGGC TAGCCGACTG GGAACGAGAT GAGGATAGTG
   151861 AACAAGATAG AGTCGACTGA GAGTCTCATA GACTCACTGT CTCCCGGGGA CCCATTAGAC
   151921 GTCCATGGCT TCAAGCACGT CGTCAGGGTA GTGTCTACGG ATGGCCCGGC GGGCTACAGG
   151981 GTGAAAGTCG AGACAGACGA GTACCATGAG CTGTATGTAG CAGACTCTGA CGTCTTGCAT
   152041 GTGATAGACC CAGATAAGAT GGACTTGCAG TACGGCATGC TGTACGTCGT TGACCCATCT
   152101 GCCAGCACAG TGTCTAACAT AGACGTCGAT CCCGAGTCAG CTGGAGTATA CGTGTGGACT
   152161 GGCAGCGTCG CCGTCAGGGT AGCACGCATA GACGATGACG ACAGACTGCG CTCGTGGGCT
   152221 AAGCGCGGCT ACATCTTAGA CAAGACAACG TTCATGCGGT TAGACCCGAC GCCAGTGGAC
   152281 GCGCTCCGCG TGCGCGCTGG CAGACCTGGC TCTGGCTGGC ATGACTACGA TTGGAAACTA
   152341 CTGAAATGAG AGGGGAGTCA CAATCATGAT AGTAGAAGCA CATGGTAGCG GTAAGCCGAT
   152401 ACTACTCGGC GTAGACGGGA GCGACGCAAG CTACAAGGCT GCTTGGTGGG CAGCTAACTA
   152461 CGCTGCTCAC TCGAAGCTGA GACTATCGAT CGTTGTAGCG TATAGTCTGC CTAGCTACGC
   152521 GGCAGTCTCG TTCGACGCTA CTTACACGGC GATGGGCGAT GACAACGCTG CTTGGGCCGA
   152581 CTGTCAGTCG ATCCTGCAGA AGGCTAAGGG CATCGCCTTA GAACAAGGCC TCAGGGAAGA
   152641 AGACATACAG ACGCTCGTAG TGTCTGGAGA CCCCTCGTCC ACACTGGTCG AGCTGTCCCG
   152701 AGACTACGAT CTCATCGTGA TAGGAAACAG GGGCAAGGGA GGTCTCGCTG AACGACTACT
   152761 CGGCACTACG TCTAGCTACC TGCCAGCGTA TGCTTACTGC CCTGTCGTCG TCGTGCCTTA
   152821 CGCTGATGAC GATGGGAACC CCGTCCACTT AGATTCTAGC ATCCACAACG TGGTAGTTGG
   152881 ATCTGACGAG TCTAGGTGGG GAGCTAGGGC TATCGACGTC GCCGGCGACC TGGCTGCAGG
   152941 CTGGTCGGCT AAGCTCACGG TCGTGACAGC AGCTCCAGTG CAGAACCGGC GTGGAAGCAA
   153001 GGCTGAGGAG GAGATCAAGG CGGCGCTCGA GTCCACAGCT GAAGACCAGA ATGGCCGCAT
   153061 CCAGCGTTTG CGTGACGCTT ACCCAGACTT AGAGATCGAA TCTAAGACTG TACCGGAGAC
   153121 TGCCAGCAAA GCGTTACTGT CGATGGCTGG CGCAGCTGAC GTGATCGTCG TTGGCTCTAG
   153181 GGGCAGGGCA GGCTTGACAG GCTTGCTGTT CGGGTCTAAG AGCCAGGACC TCATCCAGCA
   153241 TTCTCCTAAG CCAGTCTACG TGGTCCCCAA GAAGTTCGTT GACGCTACTG AGTGGAAGTC
   153301 TGACGACGCA GCAGACGTGT CGACTAAGAC TACCAGCGTT GGCAAGGCGA TCGTGAGTCG
   153361 TGAGTCTGAA GAGGTGCTGG CAGTGAAGAC TGAAGTGCCA GCGGCGAGCA GTGAGGCTGT
   153421 CGAGGAGATC GAAGGGAAGA TCGACCCCGA GCACCAGTGA CACGTCATCT GGCCGCACAG
   153481 AACACTGATA GTGAGCAACT GGCGGCCTGA GGAGAGGCTT CATTCAACCT TTCCTCAGGC
   153541 TGCCGTTCTA TGTGGAATGG AATGGTCAGG AGATCCAGAT CTGAGTCGTG TCTGCATTGA
   153601 GACCTCATGT TCTACAGCGG GAATAGCGTG TGTTCGGGCC ATCTTGATTT GCTTTAGTCA
   153661 TGGCTTTGTA GTATGATAGT CTTGATTGTT GTATGGATAG CAAGAAAGAA GATTGACATG
   153721 GCTGACAAGC TCACTATCAC TACCGCTAAG GGCAATCGCG CTGACGTGCC CGTCAACCTG
   153781 TATGGACATG ATGGCCGGAT CGATTTCTCG GCTATCTCCG AGATCATCGA CTCTGCAGCT
   153841 GCTTACGCTA CTGACGGTGC TCAGGCTGCT CCTGCCGTCT CGCAGCTCCC GATGGTCTCC
   153901 ATCAAAGAGC AGACCATCGA CCCGGTTTCC CGTGCTGCTG GCCTCCGTGC GCTGCCGGAC
   153961 GTGAACATGG CGGAAGACGT TGACGGAGAC GAATACGGAG AAGAGCACGA GAGCGGGGCT
   154021 ATCGACGTAG AAGCGTTCCG TGAACTGGTC CGTGACTATG TTGGCGAGTA CAACGAGTAC
   154081 AAGAACGAGA AAGCTGAACG CAACAGTTAC TCTTATCTGA ACGTGGCCCG AGGCGATGAG
   154141 CCGAAAGCCC CCGAAGCGCC AGTCCTCGAG TTCGACTACC GTGACGCGAA CGGTGACGAG
   154201 AAGCATAAAC GCGTCATCCT TGACCTTGAG GCTACTGACC CCTGCAACGA TTGGTTCACT
   154261 ACGAACACTG ATGGCGAGTA CCGGAACTTC CGTTACGAGC GCATCCTCGG CGACGTGACT
   154321 GTCGTCGAGT GACATGCTTA CTGGCTGTAG ACGCACGTGA ACGAGTAGAG CCCATGGAAC
   154381 CGGTAGTCTC CATGGGCTCT ACTCGTATGA TGGAGAATCC ATAGTCGCCA AACGACCGCG
   154441 ATCTACAATG CCAGCGATAG CTCTAGACGC CTGCTGACTG CAAACCACAG TCAGCAGGCG
   154501 TCACTCTATT CACAATGATG GCGTCAGCAC GCGGACCGAC TCTGCTACGA CTTGCTCTAC
   154561 CGTCTTACCG TCCACGCTGA CCCTCGCGTC GAAACCACGG TAGTCGTCCG CTGCCGTCTC
   154621 AGACACATGA GACAGCCTAG ACTCGTCATA GGCACCATCC CTAGCGAGCA GGCGCTGCTT
   154681 CTGAGTGTCC CTGTCTACGT CTAGCCGCAG TATGAGGCCA TTCAGAGAAT GGATGAGGTC
   154741 TAACTCGTTA GGGAAACGCG CGTCAGTGAC TACTACCGTC TCGCCTGCGC TGAGCAGACT
   154801 ATCAAGAGTC CTGCGCATCT TCCACACCCA GTAGTTGTCC TCATAAGCCC TGCGCACGTC
   154861 TGTTCCCCAG TACTGGAGCG CTCGTCTCAT CTCAGTGGTG TGATCGACTG CTGTCAGTCC
   154921 ACTGTCTACA TGCGCAGCCT TCCAGAGGAT CCCATGGATC ATCATAGCCT GCTTGTAGTC
   154981 GCAGTCCATC TGCTGCACGA TCATAGCCTG CTGGGCTCCA TCACTCATGG GCAGCCTCAG
   155041 TATCTCTATG ATCTTGTTGA CCTCCGTCCG CAGAGCGTCT GCGAAGGCTG CTTTTCTGAT
   155101 CGTAGTGCTA GGCCACAGAT TGGCTGCTAC CGGTTCTGAG ATCGTGTCCT TGCCCGCGGC
   155161 CATCTTGCCG GACACTGCTA ACAGTCTACT TGTCATGAGA CTCATTATAC TTCGTGCATC
   155221 GGACTCTATG CGGGCTATCA GCGGAAGTCT CCGTGTTCGA CCGACGTTCA ACGGAAATGA
   155281 CGGCGCGCGA GAATATTGAT GAACCGTCGA TAAAGACCAT CATAGAAAAG ACGGCTAACG
   155341 GAGAAGGCGC ATAGACTAGC GTCTAGAATC TTAGCCCACC CAATCTTGTT GTGGTGGGGG
   155401 GGGCAGCGGT AGCGATATTC GTCTACCCCA CTGATGGCGT CATGGTCACC TATGACGCGC
   155461 TTTGCCATAG TACGCGTCTT GACCAGATAC TCTCTGGAGC GATTCTTCCC ACTAAAGACG
   155521 AAAGTACTGT CTACATCGAT AGTCAACGGT ATTCGTGCGG TAGCACTGCA GTCAATTCCC
   155581 CAGTCGGTTA TTGGCAAGAA TCGCTACCAT ACGCATTGTC TGAAAACCGA ATCGTCACTA
   155641 CCATAGCAGT GAACGGTGTA GTGCGCACTG GTCTGTGCGC TCTGGGCATG TGGCTGTCTG
   155701 GCAAATGGAA GTGGCTGCTC ATGGCGGTGC GCAGTATGCC AGTCACGCTG CTGAGTATCG
   155761 CGTGGACAAG CCCAGACGCT ATGTCTATCA GCATGACTGC GATAATGCCA GGCTGTATGC
   155821 TCAGGCTGTT AGACTCCGGT TCATGGGCGC GCAAGCACAT CAACGCTATG ACTGCAGTCA
   155881 TGGTCACCGC CGCTCTCGTC TTAGGACAGT TGAAGTCCAG CCTGTGCGCA ATAGCCGTGC
   155941 TCCCATTGCT GCTTCCACTG TTACTTAGAC GCAAGACGTT CGGATGGTGG CGCGCAGTAG
   156001 CTGTCTTCAT TACGCAGGCA GTTTCTACTA TCACGTGGAT GATCTTGTCT CGCGCGGTGA
   156061 CTCCAGTATA CTGTGGTTTA CGCGAGTCAT GCGCATTCTT CGATAGCGGA CGCTGAGAGA
   156121 TGGCAACAGT CCAGCGACGG TCCACTGGGG GCAGTCCATA GTGTTTTGCT GTCATTGTTT
   156181 AGCTGGGCGA ATGGTGGAGA CCCCTTCGTC CGCGCGAGCG CAGAGTGGGC GTTCCCCACT
   156241 GGCTTTGGCG GATTCCGAGA AGATGAGATC TTAGCGCTGC CGCCGCTGAT GGGCTTGACC
   156301 GGAATCGTTC CACTGATGTC AGCCGGCTTC TTACACGTCG TTCGCTGGTC TGACGATAGT
   156361 GGAGACGCGC AGAAGCTTCC AAGTTGGTCT AAGATAGTTC TGGCGACATG GCGCGTCGGG
   156421 TTCATCGCAC TTACGATGTT CATGGTGCTG ATGATCTATA ACAGGTCGGT GTGTGGTGGA
   156481 CCGATCATAG GAGTGCAGGG GAGACACTTC GTCTACATGG TTCCTATCGC AGTCTTAGCG
   156541 CTACCTCAGC CGAAGTGGTT GACTGTAGAC AGATCGAAAG CAGGAGACCT TGGCACTGGG
   156601 ATGATGCTGC CAGCATGTCT GCTAGCCTGC ATGGTCATCG TGACACCGGG GCTCGTCTAT
   156661 TGACAGATTT CTGAGGGAGC GTGCCTGAGG CTGCAGCTAT ACGCCCTACC TGCGAGGCTG
   156721 ACGCTACCGT GATGGATTTA TCCCGGCTGC CGGGTTCGCC GGTCTATGGG CGGCTTACTG
   156781 TGATTCTAAG GCATAGTCCA CGTAGAACTT TGACTATGGG ATAGAGACGT CTTAAAAACG
   156841 GGAACTTCAG CAAGACTGGC GACGAATGCA AGTCGTGACG AGTCACCGAC GATCAACAGG
   156901 CAGACAGAAG ACTTGAGTGC TTGAGTGATC TGCAGATGAC GGGCGGTGAG ATGACGGAGC
   156961 AGGGGCTCAG GCAGGGGCTC AGGCCTGGTG GCGAGCTCAA GCCTGATCAT GCTGGCGGAC
   157021 CAGGCAGGAC GGGAGACCCG AGCTACGGTC CACTGGAGTC AGCCGGGTGG AGCACTGGCG
   157081 CCAATCACGC CGCAATAACT GTATTGCTTC CGCACTTGCG GGGCACTGGA TGCTGAGGTC
   157141 ACGCGATTGA TGGATCCGCC TGACGCAAAG GCTATCACCA GCATCAGATC AATCTATGAC
   157201 GGTTGTGTCG TCTCCAGGTC ATTCTTTTTA CCCGTGGATA GTTCGAGCTT CTATGCTCGC
   157261 TGGCCAGACT GCAGTCTCCT CCGTATGAGA ATAGGGCTCT AACCGATTCT AAGCCTGTTC
   157321 GCGGCTACGG ATGATGTACC ATACCGAGTG CGGCTATCTT ATCGATCGGA CTTTAGAAAC
   157381 ACCTCGAGAC TAACAATAGG CATTCATAGT CTCGAGACAA TCGATTCTCA TCCCCAGTAG
   157441 AGGAATCTCA AGACTGACGA TCTGAGCGCC CGGACATGTG ACGTCCTTGC TGACGAGAGC
   157501 TATCATCGTT CAGGCAAGCA AACCAGTCTC GTCTACAACT CGTCCATGAC CATAACGATG
   157561 AATCTCAAGA AGCAGACGCA ATGGAGGCTG CGGACTAGGC TTAGCTCGAT TTCGAGAACG
   157621 GGTCGAGAGA AACGACTCAC TCAGTATGGA CTCATGCAAC GCAGAGTCGA GGACGCAGTG
   157681 GCGTTCAGTT GGCATACGAT TGCACCCGTG AACGCGACTG CGAGGGCACG GCGACGAGAG
   157741 GACAAGTCGT AGCAGTGACG ATGGGCTGAG GCCATCACGC TGCAAGGTCT GGAGGACCAA
   157801 TGCGGCTGAT CAGGCGGCAG GCTGGGAAGA TGAGCTTGCC TTGCAATGAC AGTATTGCTT
   157861 CCGCACTTGC GGGGGTGCTG CACTCTCGTC AGCGACCAAG ATCCGGCGTC TCACGGCGGC
   157921 TGCTCCAGTG CCTGCGACCC TGTGCTGCGG TGGACTCTAC TGGAAGCTAG TGACGAAAAG
   157981 GCCAGACGCT TACTGCGATT TGAGTGATTC TATAGACATG GTCACAGGAC CGCAGCTATA
   158041 CGCCCTCCCT GCGAGGCTGC ACCAGCCACG ATAAACTAAT CCCGGCTGGT GGGTTCTCCG
   158101 GCCTATGGGC GGCTTACTGC AGCCTCAGGC CATGCCCTGA GGCTGCTCAA GGTCAGACCA
   158161 CGTGCGGACC ATCAGACACG AAACAGGAGA CCCATAGGCA CACAGCAGAG ACTGACTACT
   158221 GCTTATTGTT GCCACGCATC GCGTCCATAA GCGGACACGA CTCGCATCAA CGACTCGTAA
   158281 CGGTGGATGC TCCAGCCAGC GTGCTGCTAA GGATGGCGGG CTTGTCGTCT ATGGTAGATC
   158341 TGACCTCGTC TTCTACAGAA CTCCTGCGAT GCTTCCACTC GTGCTCTCAG ACGAACATGA
   158401 GCTGCACGCC GCGCTCAAGA CAGGCAGTCT TCTTGAGCCC ATGGTACTCG TCTGCAGAAC
   158461 TGAACACTGG GTGGACAGTG GTGATCACAT CATCAGAATG CCAGTAGTCC CCATTGTACT
   158521 CGAACGCGAG CCTCAGATCC GGCATGTAGA CGTCCAGCCC GTACATGCGC TTGCGGCCAT
   158581 CTGGAGACAT GACGCGAGAT AAGAGGGAGC GGTCGTTCGA GATCACCTTG CTGACGCCAT
   158641 GCTGCCGGCA ATACGACTGC ACGAACTTGG ATAGTTCTAT CTCGCCTGCG CTACGGCCAG
   158701 CAGGGTAGCA GACCGGGCAC AATGGCCGCT TAGTCATGCT GTGGGGAGTA GCCTGCCAGT
   158761 CATGCCCGCA CTCATCGTTG CGCCGCCAGA TCTCCTGATG CGAACCGCAA GAGACTTCAT
   158821 CCGGCTTCTG GTCGTTGCGG TCAGACCACA GTTTCGTCAG AATGAGGCTG TCAGCAGCGA
   158881 CGCTGTTGAC TTCGACGTTC CGCTGCCTGA TTTTCTTGCG CAAGGTCTCA GCGCCGCACA
   158941 CTGGACCATC CGGTTCCACC ACCACATCGG TTGCTCAACG AGGCTATCCA CTCGTGTCCG
   159001 CATTTCTTGC AGATCCAATG GACTTTGATA GCCTGGTTAG CCCGGACTGC CTGTGGAGAC
   159061 AAATGCTCAC CGTCGTTAGC CGCATAGTCG CGTTCTTCGA GCATCTCCGG GTTAGTAGTA
   159121 GCCAGGTCGT TCACGCCAAG CCATAGTCTT GTGATCGCGG CAGACAGCGC AGGATGCTCC
   159181 CATGCGTCTG CTTCTCACCG TCGCTGTCCA TTTGTTGCCG CATTTGCTCC AGATACAGTG
   159241 AACAGTCTTG TTAGAAATGA TCGTCATGTG ATCTGGCGTC GCCGCGCCGT TAGCGTTATG
   159301 ATCCCATTCA GACCTATAAA CAAAGCGGCA CTGGCCGCAA TATGGCCAAG GCCGCTTCGA
   159361 AGATTTAGAC TGGATCTGAT GTCATAGCTT CTTGATGTTG TCGACCATGT GCTTAGTCAT
   159421 GAACAAGCCG AGCGAGAAGA GCCCGACTAC AATCAAGAAC ACAATCCACG CGAAGACACT
   159481 ATGGAACCAG AACTGTCTTG AGATTGGCTG CACGATGTAA GTGTAGAGGA ACAATCCCGG
   159541 GATCAGGCCT GAAGACACGT AGATCGTCGG CATGACGGAG GCTACAGCCT TCTTCAAGTG
   159601 CCTGTCGACT TCCATCTGCG CGTCCACGAT CTCCTGGATC GTCTTCAGCT GTTCGCGCAT
   159661 GTCTTTGCCT GACTCGTTCA CGAGCACGAT GCAGGCCATC AAGAACCGGA GGATGTCGAT
   159721 GCTGGTCTTC TCATAGAAGT CCATGAGCAC AGTCTTGATA GAGCCACCTG CAGCCAACTG
   159781 CTCTTCAATC GGGCTCAACT CCTCGTGCAG CTCGTCAGAA GTCGTCCCGA TCGCCTGCAG
   159841 TAGTGCTGTC CTCGTGCTGG AGTTAGTGTC GTTAGCTGCA CGAAGTGAAG ACAAGAACGC
   159901 CGGCACTTGG TTCGTGAGTT TCTCGATCTT CTTGTTAGCC ATCATGCCGA GCACGAACGA
   159961 GGCTAGGATA GTGAGTCCAA CGGTGATGAG CGCAGCGCCG AGGAACGATC CACCGAGCGC
   160021 CAGCGTGAGC ACAGCAAGCA GCGCGAGGTC AACGTAGATG ATCATCTTGC CAGCGTTGTC
   160081 CCTGTTAGCT GCTAAGAAGT TCACGCCAGA GTCAACCAGG CGCTTCTCCC AGTAACGGTT
   160141 CCATTTGCGC CAGAGCTTGT TCTTGTTCTT CTTACCGTCA TCGAACTCGC TGGTGAGGGC
   160201 GTCTTCGAAC TGCTTGTCGC TGCTGATCCT CTCAGCGTAC TGCTGCCAGT AGCCTTGAGC
   160261 CAGCTTGGCG ATGAGCAGTA ACAGTACTCC TACGAAGACT GCGACTATCA GTTCTACGAG
   160321 GATGATCGCG TTGTTGCCGA AAAAGTTAGC CATGATGCTC CAGATATGTG TGCGGTCTGT
   160381 AGACTACCGT CTGCATGTAG CCTACTTCTA TCTCTCGATG CGCGTTGACT TCCCTTCGAA
   160441 GCCTTCAGTC TTCAAGCACT CCTCCCAAGA GTAATGGGGG ACGAAGTCTA GGCGATGGCG
   160501 CTTCTTAGTG AGCTCTGACA GTTCGCCTAC ACGCTTGTAT TCACCTACGA TCTTGCCTTC
   160561 TGGCGTAGTC CCAGTCTGCT GGAACTCCCA GAGGGGGAAC GTCTTCACCG TCTTCTCTCC
   160621 AGTGCTCTCA TCAAGCCTGG CGAACGAGTC TACCTCGCTG ATCGACATGA CGTGGCGAGA
   160681 ACCGTCGGAC AGGCGGTCGA TGTAAACGAT CAAGTCGAAG GCTGACGCGA TCATAGGGAG
   160741 CGCGTTCGGG CCACTGATCT CGCCTGACAT GGAGATCAAG TTCATGAGTC GCACGATAGC
   160801 GTCATCAGCG CCATTAGCGT GGATAGTGGA GAACACTTGG TGGCCAGTGT TAGCGGCGTC
   160861 TACGAGATCG TAAGCAGCCT TGTCTCTGAC CTCACCGATC ACTACGATGT CGGGGGCCAT
   160921 ACGGAGGCTC ATCTTCACGT GGTCTCGGAT GCTGAAACCG CCCTCGCCCT CCTTGTTAGG
   160981 CTCGCGCTTC TCGCAGCCTG GCACTTTGAA CGGCTTGTTA GGGTTGAGCT CAAGCTCGAG
   161041 GACGTCCTCG ATAGTCATGA TCCTCGCGTT CATCGGGAAC AAGCCTGACA GGGCGTCTAG
   161101 GAACGAAGTC TTCCCAGAGC CAGTCTCGCC GATCACCAGG ACAGACATCT TAGCGCGCAT
   161161 CCAGCGGGCT AGGTCTAGCC ACATCTCCTT AGTGCAAGTC CCCCATTCGA CCATCTGGCT
   161221 GATGGAGAAG TAGTCGGTCG GGTGGCGACG GATCGACACG AGTGGGCCGC CAGGGCAGAT
   161281 GTCTGTGCTA GCGATAGCCA CACGAGACAA GTCTCTCAGT CGTGCATCCA CGTAGGGGTT
   161341 CCTAGTGTCG ATGTGCAGAT CATTCCGGTT AGCCTGCTTG AGAATCGTCT CGCAGAACCT
   161401 CATCACGTGG TCAGCATCCT TGAAGCATGC GCCCTGAACG ATCTTCTTCT GTCCTTTGAT
   161461 AGCCACGCGG ATGCGGTCTG GACCATCGAT CCACACCTCT TCTACGCGGG GATCGTTCCA
   161521 GATCGGCTCG ATGATCCCTA ATCCGATGAC CTCGTTGATG CAGAGTTCGA ACAGCATGTT
   161581 AGAGTCGATG CCTCCGACAG CACCCGGGTT GCGGTTCATG TACTCAGTCG CAAGCGTCTT
   161641 GATAGCAGAA GACGCTTGGT TCCAAGCGTC TCTAGCCTCA CGCGACTTGC CGCGCCCTAG
   161701 TGACGCTGCT TTAGCAAGTA TGCCAGTGAC GCCCTTTTCT GCGGCGTTCG TGTAGATCCA
   161761 GTCTACGCAG GGGAGGATGA TGTCCCAGTA CTTCTTCACT GCTAGAGGCT TCATCTTCAT
   161821 GAGGGTAGCT AAGTCTAGCC TGTCTACCCT AGCGCCTTCT GCGCTAGCCC TCCGCTGGAG
   161881 GTCAGCGCCC ATGCTCTTCT CGTCGCCGGT GGCGAAGAAC GAGCGGTTCA TCGCTGTAGT
   161941 AGGCCGGTTC GCTATCCTGT TTCTATCTAA TGCCATGACA CGTCAATATC AGGACGCCGA
   162001 TTCTGCGGAC CATACGAAAC GATTTTGCTA TCAACTGTCT GACGAGGCAG AAGCAGCCTA
   162061 CGTCCAAGCA TCTCACTGTC TCACGATGAC CGCGAGACCA GATGACTGTG GTCATAGGCT
   162121 ATTGTCATCA ATAGGGCGCT GACGCGCACC GCGATGAGGT CACTCTAGAG ATTCGATCCT
   162181 CTCATGCATG ACGTCAGGGT TAGACAGCTT GAACTTCTCC TGGCTAGACA GGTTCTCACC
   162241 ATCGATCCAG AACGCTGGGA TCTTCTCCAC TTTCTCCGCG TCAGTCATTA CGCGAGACCA
   162301 CTGTAGAAAC GACCCGTTCT TCAGGCTGTC TTCACTGATG TCTACTTTCT TGTCGTAGTT
   162361 CACGATCGAC TTCACTGCGC TCAGGGCAGC GTCGACCCTA GCATCAGAGT CTTTCATCTC
   162421 AGTCACGTCA ACTTTCAGCA GATTCTTGAT AGCCTGCCAT GAGTTAGCCG GATCGTTGTA
   162481 ATCGACCTCG CCGAACGCCT CCATAGCCAG CGCGCTGTAC TCGTCGTCTG TCAGCAGCAT
   162541 GCAGACCTCT AAGTCGATCT TCCCGCTCCT CATGCCGTCT TCGAACACGC CAGCCTGGGA
   162601 GTCAAAGAAG TCTCGAGACT TAGAGTCCCC GAACGCGATC GTAGTCTTAG CCTTGTGCTT
   162661 GCCAGTCTGA CCATCAGCGT GGAACACGAC GCAAGAAGAC TTAGACCAGT CTGCTTCCTT
   162721 GTTATGCAGC AACCACTGGC TCGTGTTCAC AGACAGGTTG TCTACTTTGT CTTTGTCTAA
   162781 GTCGACTTTA GCCCACGAGT GCTCGTAGGG GACGATAGCA GCAGTGCTGC CAGCAGTCAT
   162841 CTCCGCGACT TTCTTCTTGT CCATAGCCGG TGTGACGACT TTCACCCAGA GCACTGGCAG
   162901 CAGCACGGCT ACTATTATGA GTGCAGCTGC TACTATCCCC CTCCACGACA GGAAGAATCT
   162961 CCTCCATGTG CTCTCCTTCT CTTCGTCAGC GACGGCTATA GGCTCACCGT TGTCTTCGCT
   163021 TGGAGAAGCC TTTCCGTCTA CGAACTGGTC ATGTTCCGCT TGCTGTTGCG CTGCGTGATC
   163081 GGCGGCGTCG ACGCCTTTAG GCACTACCAG CTTCCCTGAC CCACCAGCGC CTTCTACAAC
   163141 GACCTTGTCG GGGTCCGAGG CTGAAGCCCC TAAGGCCTCT CCAGATCCAT CGTAGATAGA
   163201 GTCTCCAATC TCGTCTACGT GGTCTCTAGA GACAGTAGGC TCCACACTCG TCTCCGTGGT
   163261 CAAGAGGTCT GCCGTCGTGC TGCCGTACTC CGTACCACCA TCAAAGCCAT GCTTGACGAA
   163321 ATCTTTGTCT TCATCGCGCT CTGCCATCTT CTTGTCACTC CTTACCGTCT TCACCGTCAC
   163381 TGTCGAGAAC AGCGTCTTGG CCTTGCTTGA TGAACCGTCG GGTCTCCTCG GCTACTTTCT
   163441 CGCGGATCCC CTCATGGATC GCCTGATAGT CCTTGCTGTC TTTCAGCCAA CCATTGAACT
   163501 GCTCTGTGAC AGAGCCCGTA GTCTGACCGA TCTTCTCCTG CTTAGCCTCG TCTTCTTCCT
   163561 CTTCTGCGCT CGTCACAGAC ATAGTCCACT GGAGCGCTTT CTCTGATGCT TTGTAGATCG
   163621 CAGCCTGGTC TAAAGCCCTC CGCTTGTCTG GCGTCATGTT CATGATCTTC TGACGGAGGA
   163681 TAGGGGAGAC ATTCCACTTG CCTTCAGGCA CGTCTTTGAG CGTGTCGTCT AACTCGTCTA
   163741 CGATAGCCGT AGTCAAGTCT GCTGCAGACA TGCCGCTGGC GTCAATGATC GGGTAATCGA
   163801 CTTGCGGACG CTGTGGGACC AGATGGAACT CTGGCGTCAT AGTCCCATCT AGGTTTATAG
   163861 TCCATTTAGT CCAACCACGT CCTAATGGCG TGGCAGCGTC AGAGAAGCCC CTGCGCAGGA
   163921 GCGAGCCGTT GTAGTACGTC TTGAGGCCAG CGGTGTCAGT CTTGCCGTTC TTGCTCCCGA
   163981 CGAAGCCTCT CTCATGGATG TGTCCTAACA GCTTGTAAGA CCAGTCTGGA TTGCCTGCTA
   164041 TCTCGTCTGG AATGATGACT TCTCGTGGGC TGGCCTCAGT GTGCAGCGCT AGCTTAGTCA
   164101 ATGGGTCGAT CACGCTACCA TGAGTAGACA AGATGTTCAC GCAGCTTGGG TCTGGCTTGA
   164161 TCTGCTCCCA GGTGCTCGCC TGCTCCTGGT ACAGGTGATG GCTGATGAGA TGCAGTTTCA
   164221 CGCCGGGCGC AGCCTCATGC ACAGCGTAAG GCTCCCAGTG AGCACAGACC CCGTGCTCTG
   164281 GGTCGTTCAG CAGCGCTGTA GCAGCCATCT CCGCCCGAAC GTCACTCACG TCATGATTTC
   164341 CGGTTAGGAT GTACACTGGC AAGCCAGCGT CTGCGAGCCG CCGGATCTGC TTCTGCGCTA
   164401 CATAGACTGT GCGCACGCTT GGAGTAGGAG TGTGGAACAC GTCACCCGCT ATCAAGACGA
   164461 AGTCTATAGT CTTGTCCGCC AGTATCTCGT CGACGACGCG CTTGAACGCC ACGTATCCGT
   164521 CTTGCTCTCG CCAGTTCACG CCATGCGAGT TCACTCTCCT GCCTGACCTG TAACCAAGAT
   164581 GCAGGTCCGA CAAATGCGCG AGCACTATAC GCTGTTCACT GTCCAAAACT GGTCTCCAAT
   164641 CGATTCTTGC GCTGAATAGA TAATACCGTC AGACCACAGT ATAGAATGAG AAGACGATGT
   164701 GGTCTGACGG TGCTGTCTAC GTTATGGCGG GCAGTCTGGC TGACTCCCGC CATCATGAGA
[truncated: 103,880 more chars]
