# Supplementary material for: Clades of huge phages from across Earth’s ecosystems
Source: Nature. 2020 Feb 12;578(7795):425–31. doi: 10.1038/s41586-020-2007-4 (PMC7162821; doi:10.1038/s41586-020-2007-4)
Supplement: Supplementary file 6 — Genbank files for all genome. [file 41586_2020_2007_MOESM6_ESM.zip › genbank_genomes_SD-4/QC4_PHAGE_CIR_51_52.gbk]

LOCUS       QC4_scaffold_20_prodigal-single     212663 bp    DNA     linear   BCT NOV-13-2019
DEFINITION  QC4_scaffold_20_prodigal-single, contig.
ACCESSION   QC4_scaffold_20_prodigal-single
VERSION     QC4_scaffold_20_prodigal-single.1  GI:
KEYWORDS    .
SOURCE      QC4_PHAGE_CIR_51_52
  ORGANISM  QC4_PHAGE_CIR_51_52
            .
COMMENT     Data sourced from ggkbase. For additional details see
            http://ggkbase.berkeley.edu/organisms/405061
FEATURES             Location/Qualifiers
     source          1..212663
                     /organism="QC4_PHAGE_CIR_51_52"
                     /mol_type="genomic DNA"
     gene            <1..159
                     /locus_tag="QC4_scaffold_20_prodigal-single_1"
     CDS             <1..159
                     /product="hypothetical protein"
                     /codon_start=3
                     /transl_table=11
                     /translation="TGDYTYHNGSGQHPQLLISKSAIDFCKLIRFFDEQMQAQKGATY
                     TERTYAII*"
     gene            923..1612
                     /locus_tag="QC4_scaffold_20_prodigal-single_2"
     CDS             923..1612
                     /product="hypothetical protein"
                     /codon_start=1
                     /transl_table=11
                     /translation="MTMSKYNELRKQATAMGIRTKGMKMADIESAIHAASEASRNISS
                     YNNPTPQPHDDNIDPRREDWYDTTLTPADHRHAPVVVPVIQFVKADNTQVYYRVRGVL
                     SKIWIADDGILRYRDELHAERKTSPAAVINAFKKYMHGRDGDVKQVVAAFVRIKKRLI
                     AAQQKARVLKKNVSSSNTTENQQPTRRRGGTVDAEWLAWFRVEFADINDRQPNGPEIQ
                     AEWRSYCERQA*"
     gene            2034..2390
                     /locus_tag="QC4_scaffold_20_prodigal-single_3"
     CDS             2034..2390
                     /product="hypothetical protein"
                     /codon_start=1
                     /transl_table=11
                     /translation="MTMALRAPSAVGYLIGTPSQLWYAVPVVNTRIKDSLALARKDRC
                     IVQEEYSMTMCIHLQVLLSTSSRVSLHTLPYVYLSMCMSLSMEYMYIIGRAVLGFLYR
                     AAECYIRIVAAGLSCR*"
     gene            2422..2601
                     /locus_tag="QC4_scaffold_20_prodigal-single_4"
     CDS             2422..2601
                     /product="hypothetical protein"
                     /codon_start=1
                     /transl_table=11
                     /translation="MLSLECREMMVQIRISHLMRHHDHKYPLSWYLGKSDREIHAMYQ
                     EYLVHVSRTIEAASL*"
     gene            2693..6202
                     /locus_tag="QC4_scaffold_20_prodigal-single_5"
     CDS             2693..6202
                     /product="Hypothetical DNA-directed RNA polymerase n=1 Tax
                     =Bacillus phage 0305phi8-36 RepID=A7KVB1_9CAUD"
                     /codon_start=1
                     /transl_table=11
                     /translation="MARVKTQYMIMNIMVNECQFDRKRRLIFREEWMNDTGRGLRSAK
                     LMISECRILRDHCHTKEEKSMIVRDEFNRIVRDEEGAPVTIDFDVMSGQEFLVLNFKG
                     CKKKKMHVKSALRDGITFIRLDGTEIVYRRAVRSASQVRQSKALYTYLDVHTVRNLSA
                     YDPQFAEEEVISKIESRFGLVTSSSHRIERPMSFDVLPDYKIYREHEVETYDPKVDEL
                     KLQELNDFFTPHDGQGTILPSAAVDTAFELEIISKKERRRLQMFLRVQKDPRKLIKRS
                     RRFASMWRKIPKAYLIRFGFAKGLLVVHPHNLERTDCDGNKSRTEGKVMKMWGEKEHR
                     YNFKADIMFTDSMWKENISKHRLGDVRLEVVLWSKPRANGLIYMGYQYWQALEGVDPV
                     EFARERINELKDTIFSNADDAKAFLGLLDSTQDPDAYEERMRQAGSKIQKVLEILQEN
                     PDMIRETWIQRSLREMRHTYIEKMGQGRIPVEGANPFIITAPECLFGRKSKLQQGQSY
                     FNGVADEWAIFRSPLIHRSEASVIETVDVRDYHDLYDDLLVFSPYDDYLPRAGGADTD
                     GDKMAMTNNPQIVAGVQRDLPMLFDKGGSGDKSVINDDAIYAFDYATIMSDAPTIGEA
                     TNLTTTWKDLLFNMDNPDVESYLQNINECMIERLVKIGRFMQGWAIDYAKTGYFPNYP
                     AEILTKLSPNWKPWSRQAQESEIPGALVYNSRSRLGVLKRSIDKYLEQKYNNRNDIPA
                     SNDFTFEFAERADLEEVERIKPIVATLERSYRKELEYIHKLELEEKDTREQVSLMIDK
                     YQRAMLSIDADIATIAACAYQHSYYENGSKGKAISFPWVVCYEGLLLNASASSDTKTK
                     LRTARFSGHIDDVPHTLKFYQCKSGDRREDGYSVFCKVPNGTYETYRKNGNLFVKMKA
                     RTNKRVKQIEELVPENKFFAFDVKGFKANGYSAEDMVNLLHDHNNRITVKRVNDEDEV
                     RAAVFIGGERIASVGKEFKTMLIPYLPAVFEVRNADQLRPTYFAKRAGKHVESSFFAL
                     DCLFIKTLQKKDKAVREAEHEDPQTSGFDTTPMFVEYLPEIMERINTSADYWAHDVQP
                     DALRIVAASVRQTGAVQVGQLCAEVHITDVLGRSLTVPIRAEEGKRFEVATDRTLKAD
                     VRAFILQLAHYELCRMFMERQAN*"
                     /db_xref="UniRef100_A7KVB1"
                     /db_xref="A7KVB1_9CAUD"
                     /db_xref="cbv:U729_3263"
     gene            6251..6445
                     /locus_tag="QC4_scaffold_20_prodigal-single_6"
     CDS             6251..6445
                     /product="hypothetical protein"
                     /codon_start=1
                     /transl_table=11
                     /translation="MSKQVINLSKDEIQEALVQYAIRKYGFRPTHVGFCYNLKGVHGG
                     TVESDGSEGYGYLGKPNKQS*"
     gene            6773..7330
                     /locus_tag="QC4_scaffold_20_prodigal-single_7"
     CDS             6773..7330
                     /product="Uncharacterized protein n=1 Tax=Bacillus phage
                     vB_BanS-Tsamsa RepID=U5J9F7_9CAUD"
                     /codon_start=1
                     /transl_table=11
                     /translation="MGRFNIRDTACFTGHRPQKLGGFKPCKMHDDVRRKLRKAILLLH
                     EEYGVRNYISGMAIGIDMWAAEEVLYCRDNLGVDISLICAIPCKKQWKKWPEESRRQW
                     QAIKQAADASYYVTDEEYTNTCMQELNEWMVDRSRYVIAVWNGTKGGTGNCVDYAVDQ
                     GKATMVYIDPGKLSINDKIEIVPPY*"
                     /db_xref="UniRef100_U5J9F7"
                     /db_xref="U5J9F7_9CAUD"
                     /db_xref="fpr:FP2_12990"
     gene            7385..7711
                     /locus_tag="QC4_scaffold_20_prodigal-single_8"
     CDS             7385..7711
                     /product="hypothetical protein"
                     /codon_start=1
                     /transl_table=11
                     /translation="VKYDELYKERIAGERLQVIDNVLISDHTKCCMVCQTPTRCIDIC
                     NEGYLCSEECTKQWYDEFDAHLEAMQKKEAERDICMCFDESNCMKDLKVCDQVNCDYY
                     KDTNRE*"
     gene            7723..7986
                     /locus_tag="QC4_scaffold_20_prodigal-single_9"
     CDS             7723..7986
                     /product="hypothetical protein"
                     /codon_start=1
                     /transl_table=11
                     /translation="MARIHKQGIVVAPTLQFDRGLFLLDTGEERLRITALDDSSSVLR
                     KLKEGYTVKLSYKPVTLHHAVINVLCDWEIVSKKIVREKALAR*"
     gene            8024..8140
                     /locus_tag="QC4_scaffold_20_prodigal-single_10"
     CDS             8024..8140
                     /product="hypothetical protein"
                     /codon_start=1
                     /transl_table=11
                     /translation="MFTVAQLFHVRVTKKLNPWAEVVKSDALWSIVGKQWRN*"
     gene            8372..8581
                     /locus_tag="QC4_scaffold_20_prodigal-single_11"
     CDS             8372..8581
                     /product="hypothetical protein"
                     /codon_start=1
                     /transl_table=11
                     /translation="MRGASNHDYASMEREVQARAKIVGYARTLYENDRARNRNMPAWT
                     EAHTQARKEYVREAQRDFAAAHVSC*"
     gene            8652..8816
                     /locus_tag="QC4_scaffold_20_prodigal-single_12"
     CDS             8652..8816
                     /product="hypothetical protein"
                     /codon_start=1
                     /transl_table=11
                     /translation="MAVNDIWCDLCDDKIKAVPIVYQGKKITVCGHCASLTVGTIIKP
                     KGDDKHVNDI*"
     gene            8800..10155
                     /locus_tag="QC4_scaffold_20_prodigal-single_13"
     CDS             8800..10155
                     /product="hypothetical protein"
                     /codon_start=1
                     /transl_table=11
                     /translation="MSMTFKMGGLVIKDSTTSFAIDSMELEVDNVLDFGRASSDMLRA
                     MAQIAADFGIKPKHDPNQRCEDYKEHAQDDEALERDDIHDQETDYFKIAVSSFPTGTT
                     IIRMISGESNEFLMNSGQILDPTTIVIRRRKLTPKYLLDSEAVLVYDPSYEFAILDKR
                     KMEKIERQHARHAVRKIPTGMQYLQPGNKVNVYFYNSGAPMFCAVHDSLDDKINVNPI
                     HTNGLLAPVRQLDLPYIESVELVELAECYKTEGNTSSKQTIDPAPELRKMPAGMQHLL
                     PGNEVGLYFGQNLEAMYCIIKEIDKDEIIVRPRTADLAKHELQRINISTITHVVLVEL
                     SECYKGSEGESSLVSQNSNNSDNDDDVPADPKLALATLLGVDIEELAYVSANVYSYGD
                     EVYTMWRKGYHEKTSLEPKYIGSMYGYDFYVRDTYRNGVTPQQVAILIREDLASRRGE
                     E*"
     gene            10157..11434
                     /locus_tag="QC4_scaffold_20_prodigal-single_14"
     CDS             10157..11434
                     /product="Uncharacterized protein {ECO:0000313|EMBL
                     :BAO04725.1};  TaxID=1407017 species="Bacteria;
                     Firmicutes; Clostridia; Clostridiales; Clostridiaceae;
                     Clostridium.;" source="Clostridium botulinum B str.
                     Osaka05.;""
                     /codon_start=1
                     /transl_table=11
                     /translation="MAKVLECSSQGDTRFSAMYAEVKLFGKTQTIEQWYQFSKRFGDM
                     VPGRFRDAKGKRPSHIEINGERYAQRYLTAWYKLLWLLYLDRNPDLVAFASKYDRFTD
                     KFRPRNRHANCQADVIEQYVKQGRDSIMKESTDLIDHVGWKYLFPTTVINKHHYKNKH
                     LPFGHIFIGRGSKWGNPFSHMKGTAAKYKVATRKEAVAKYEEWILTQPQLLKALEELE
                     GHTLMCFCDPAPCHGHVLVKLLKLKKKGLLPMGTAVKERPRNRAAQKPLKIELPVVHA
                     WTDGSCLDNGRSSSRGGWAFVAEFEDERIERSGPVHRGSGVTSARMEMRAVIELLKSL
                     KCRCKLVVTTDYDNFVSAFMGDDPWIHGWESSGWKKANGEDVANQDLWNEILRLIRAK
                     KHKVKFIHTKSHAGNQQNNRVDKLAYAAAQKAR*"
                     /db_xref="A0A060N5B7_CLOBO"
                     /db_xref="gwa2_scaffold_1473_30"
                     /db_xref="swo:Swol_2115"
     gene            11836..12279
                     /locus_tag="QC4_scaffold_20_prodigal-single_15"
     CDS             11836..12279
                     /product="Putative uncharacterized protein ORF093 n=1 Tax
                     =Bacillus phage 0305phi8-36 RepID=A7KVA4_9CAUD"
                     /codon_start=1
                     /transl_table=11
                     /translation="VSKRKRSKASSVGRSKPSSGADDEVYELHDTEFADDEMLSEDEI
                     EAIVKQQVSILRTDVHDRFGKVEARIDDHDKRIAALETKMLSASTTTQATPAGKKEDA
                     TKMDRFLDATLGTVGHALHVVGDTAAFLYESAVDIVTLGRARAQK*"
                     /db_xref="UniRef100_A7KVA4"
                     /db_xref="A7KVA4_9CAUD"
     gene            12317..12715
                     /locus_tag="QC4_scaffold_20_prodigal-single_16"
     CDS             12317..12715
                     /product="hypothetical protein"
                     /codon_start=1
                     /transl_table=11
                     /translation="MKGVVSMRKQLRRLMDSLGLTKKKVIDVERIDAQAEMRRYLQLY
                     FATVNRIYQHIADGCDPYSITVQYLLYETMHWREQYARVRLDYEMKYGDLEKYIDQYE
                     HWYEQKGDYIWLNQRLPMDMKSLLLDRAVS*"
     gene            13072..13845
                     /locus_tag="QC4_scaffold_20_prodigal-single_17"
     CDS             13072..13845
                     /product="Putative uncharacterized protein n=1 Tax
                     =Dictyostelium purpureum RepID=F0ZT48_DICPU"
                     /codon_start=1
                     /transl_table=11
                     /translation="MNLIVLSGRMYNGTVYPYEDGDKNDRTVFRGRLNFRTENGEYEW
                     IDCVCWRDNINSDSNGTVGWLEKYFEDEGGKGEGHGKAIELVGKLSPVTKKHTVKLKG
                     GKEIPNVKYPSFELVIDSANFPPISQGEREDELPDGEDFEDDDLEVDEIEDDDAEDER
                     PARRSSSNSRGSRPSSKNPSSAGKAKDKAKADDDSDFFEPDGKKDKPRSSSSGNRSSS
                     GNSRSNGNRSGSQSGNRSGGTGTSGGTKRPTGTGNNRRR*"
                     /db_xref="UniRef100_F0ZT48"
                     /db_xref="A0A096M960_POEFO"
                     /db_xref="lps:LPST_C1056"
                     /db_xref="F0ZT48_DICPU"
     gene            14018..14368
                     /locus_tag="QC4_scaffold_20_prodigal-single_18"
     CDS             14018..14368
                     /product="hypothetical protein"
                     /codon_start=1
                     /transl_table=11
                     /translation="MEISDLVLNTLLTLPQEKKDVFTVVAGLSTTSIQLMSAASAPDE
                     DEFKKMVDQTKDISDALLRKIQALQIEYQYGFIASLLAVTQVMGAMTQICSDRRDANI
                     KLMLEHAIASPQES*"
     gene            14721..15260
                     /locus_tag="QC4_scaffold_20_prodigal-single_19"
     CDS             14721..15260
                     /product="hypothetical protein"
                     /codon_start=1
                     /transl_table=11
                     /translation="VSNVIDFMERRKQRQLQEAQAAGYEHVEFSPHILDQLDEDNRMI
                     EELIKRIKGVINRFADSRITADHQVTINVPLHALASTLLSMIQSMDFQLEDEERAVRE
                     QYREKMADIIVDTVSQTNRQVSQHYGIQAYMHDDQYALAISLFELILKNRHMLAHAQM
                     RKDGFHGAANPSATEDGSV*"
     gene            15217..15591
                     /locus_tag="QC4_scaffold_20_prodigal-single_20"
     CDS             15217..15591
                     /product="hypothetical protein"
                     /codon_start=1
                     /transl_table=11
                     /translation="MEQQTHLQQKTDLFDRLKPITDMVTYTLNVNEISPIDQIIYLNL
                     LCSTILKTTILEETGWSEQALEHRVKQFHEQLSKMQESSPTVISALALAQTRMAGQNL
                     IAFDYLLQKALGGIRTYDSDGV*"
     gene            15572..15871
                     /locus_tag="QC4_scaffold_20_prodigal-single_21"
     CDS             15572..15871
                     /product="hypothetical protein"
                     /codon_start=1
                     /transl_table=11
                     /translation="MTAMGFNANQKEQRENIFKDMPPHGTVLGTVSTDCCNELQKLND
                     QINALEACRSGSESLVRLYGERRRLWLKISHQYGFPYAWSVTLDYGSGKLYINQP*"
     gene            15886..16056
                     /locus_tag="QC4_scaffold_20_prodigal-single_22"
     CDS             15886..16056
                     /product="hypothetical protein"
                     /codon_start=1
                     /transl_table=11
                     /translation="VALTVNQTTKANELEAQIKAFKDELLKNKTTMGGVGSYVWNTTE
                     EMLKKLTELRGA*"
     gene            16122..16526
                     /locus_tag="QC4_scaffold_20_prodigal-single_23"
     CDS             16122..16526
                     /product="hypothetical protein"
                     /codon_start=1
                     /transl_table=11
                     /translation="VKTGIIHQSRKQSDSFLSLSSLNRDQYLKHTIAILNVDQLVPFV
                     KITDHDENFRKIHYTVHVPGSEEKSSILFESRRQGDFVRRLPAQQRDAHLIHFIASCN
                     VDQLYPFIQIVRCDRYYRQIEYTIQTPQLQNG*"
     gene            16622..17035
                     /locus_tag="QC4_scaffold_20_prodigal-single_24"
     CDS             16622..17035
                     /product="hypothetical protein"
                     /codon_start=1
                     /transl_table=11
                     /translation="MPDFQHGTIKKLIVVPELLPKETIANDLMIQRGVIEAMWDLSDN
                     GYGQPTRKWKVNYNNGFVGWWEDKCFYYEGKSLEYQIKDGPRVSVQAWLQTGDTIRLT
                     HYMGMEALFNIVERKGLEITVVKYEPVGIEAIILD*"
     gene            17049..17381
                     /locus_tag="QC4_scaffold_20_prodigal-single_25"
     CDS             17049..17381
                     /product="Uncharacterized protein n=1 Tax=Clostridium sp.
                     CAG:533 RepID=R6ANQ1_9CLOT"
                     /codon_start=1
                     /transl_table=11
                     /translation="MLEFNKLVRDNTPQILREKGIAHTTGTLSDEEFKVELHKKLLEE
                     AQEVVEAPTREQKLEELGDLYEVMLAVAQQEGFSIFDIVMAAQDKRLYRGGFSQRIFL
                     FCAERKDT*"
                     /db_xref="UniRef100_R6ANQ1"
                     /db_xref="R6ANQ1_9CLOT"
                     /db_xref="gjf:M493_10765"
     gene            17378..17773
                     /locus_tag="QC4_scaffold_20_prodigal-single_26"
     CDS             17378..17773
                     /product="hypothetical protein"
                     /codon_start=1
                     /transl_table=11
                     /translation="MIYTEAVHCPHCKQVIAMNLKNAQFPQVNWMQCHWCGRGPSIEL
                     WEQENPQFRREKNSMTKEQARAEVEAALHNAHIETPLDEYVVDDPIKIGMVLVHLEHR
                     LGFRIPVSAHTEWKTGPDILTYVIRMVTE*"
     gene            17783..18280
                     /locus_tag="QC4_scaffold_20_prodigal-single_27"
     CDS             17783..18280
                     /product="Uncharacterized protein n=1 Tax=Corallococcus
                     coralloides (strain ATCC 25202 / DSM 2259 / NBRC 100086 /
                     M2) RepID=H8MS03_CORCM"
                     /codon_start=1
                     /transl_table=11
                     /translation="MATKPATLEDCIAIAVTAHEDQKDKSGDPYITHPLRVMGLVMNH
                     MPREHPLFWTVAKAAVLHDVPEDTHISLIMLKRFGVEQAVVDTIESVTKRDGESYAEF
                     IIRAKQHPAGRWVKYFDIYDNYDPVRLARLDPEESWRLRLKYTEPFVDLKMTLEREEG
                     VHFAH*"
                     /db_xref="UniRef100_H8MS03"
                     /db_xref="A0A085EZP8_9BRAD"
                     /db_xref="ccx:COCOR_01254"
                     /db_xref="H8MS03_CORCM"
     gene            18270..18503
                     /locus_tag="QC4_scaffold_20_prodigal-single_28"
     CDS             18270..18503
                     /product="Acyl carrier protein n=1 Tax=Ruminococcus sp.
                     CAG:488 RepID=R5Y351_9FIRM"
                     /codon_start=1
                     /transl_table=11
                     /translation="LPTSTLERLRRLVNEIDDVGDINPEDNIRETGFDSLDLVEITMA
                     VEEDFHIDISDDQLEKFQTFGDIIAYIDTHVRD*"
                     /db_xref="UniRef100_R5Y351"
                     /db_xref="mxa:MXAN_4769"
                     /db_xref="H2CEG4_9LEPT"
                     /db_xref="R5Y351_9FIRM"
     gene            18522..19319
                     /locus_tag="QC4_scaffold_20_prodigal-single_29"
     CDS             18522..19319
                     /product="hypothetical protein"
                     /codon_start=1
                     /transl_table=11
                     /translation="VKKVSFQLPQGASFQAKELSESEGLSLIHGFFGALGVHMPPPMM
                     RMHVSTSLSDEELAAAVEEMQHIPPQVSCISEAHPHSVPTPMIPSRHLAVAKETPSET
                     VKPPLDSTKEDSEREQSSTEVIPEVRPQVNRCGYVGSDSQLSMTIGDRLGVSADAISF
                     DDLDKMNAEYHSTGIKFKIIEGALEKTYRCIVSCSATGCKRVTRAYVLPGSAYVGCYT
                     CGSKYVVEPAVPGGQPFERDKAGHFFAARKRYTMFHPQRSEDVSPQE*"
     gene            19434..19556
                     /locus_tag="QC4_scaffold_20_prodigal-single_30"
     CDS             19434..19556
                     /product="hypothetical protein"
                     /codon_start=1
                     /transl_table=11
                     /translation="MRYCEYSKSSDVGHWKGWLENANGDVVAFVKKDGDVVYSW*"
     gene            19787..19957
                     /locus_tag="QC4_scaffold_20_prodigal-single_31"
     CDS             19787..19957
                     /product="hypothetical protein"
                     /codon_start=1
                     /transl_table=11
                     /translation="MALSAEQQEKVDEIKALQAEIKNIFTHSLSAQNVGLSPIYNMSL
                     ELEKKVAELEAL*"
     gene            19958..20098
                     /locus_tag="QC4_scaffold_20_prodigal-single_32"
     CDS             19958..20098
                     /product="hypothetical protein"
                     /codon_start=1
                     /transl_table=11
                     /translation="MYYVFCVGCRAWVPAYTIYGEINRHFCCYCNGIATMTRRKVYDN
                     LK*"
     gene            20306..20686
                     /locus_tag="QC4_scaffold_20_prodigal-single_33"
     CDS             20306..20686
                     /product="hypothetical protein"
                     /codon_start=1
                     /transl_table=11
                     /translation="MKQYLESISKSDSPTARVALIALSQGFTNGPEAAELVDALNDID
                     ERLAVQDQIIAQAKIASRAAKEAAEAAKQVKIMIRTYTDKKDVSKKEFKATLKAIKSE
                     KKAARKIAKQEKKELKKAEKKGQA*"
     gene            20772..22562
                     /locus_tag="QC4_scaffold_20_prodigal-single_34"
     CDS             20772..22562
                     /product="SsDNA exonuclease n=1 Tax=Bacillus phage
                     0305phi8-36 RepID=A7KV88_9CAUD"
                     /codon_start=1
                     /transl_table=11
                     /translation="MHLKETVWKTTPGKFDQKDPAFKLLEIRGISDPAEFLRITKKKL
                     HNPYLMKEMKPAVTRIIAAIKAGVKIGIFGDYDADGVSSTSLWVLLLRELGADVIYFV
                     PDRFKDGYGLNTKALDRFKTLGVGLVITCDTGITAIEQVRHAILIGLDIIITDHHEPQ
                     EIRAYDKALHKWGQVVTSDAGDKYLIPNTIVVNPKRPDCKYPFKALAGVGVSFKILSA
                     VCAKLHPAKKAGAYQFMDIVTVGTLADQMDLTDENRVIAKYGLKMMRETKNRGLYQLM
                     RACDLRNKKITSKDIGWTIAPCINAAGRIVSAVEAVEMLISDNKLDAYRCAKKLVSIN
                     EERKELTKQYVGDIIKSIEAYQNKTHASIVVHYHPAVPEGIVGLIAARVSNHFYKPAI
                     ILTDAEEAGLIKGSGRSIKGFDLFTALMLQTPILQGFGGHEAACGLSLKESSFEELRD
                     RLEFYADSTLTKEDLQKKIYIDSVITKSSILDIDFVNSLRRLEPFGNGNQRPIFMMEN
                     VRVLKAFAAGKNKDHMWCMLKHGGNVFYCIGFFLWEKYQHLENPLNIDIAFTPSLNEY
                     PAGSGKVSVQLELEDLRKAVNKKNGRDQSA*"
                     /db_xref="UniRef100_A7KV88"
                     /db_xref="A7KV88_9CAUD"
                     /db_xref="cac:CA_C2232"
     gene            22634..22933
                     /locus_tag="QC4_scaffold_20_prodigal-single_35"
     CDS             22634..22933
                     /product="hypothetical protein"
                     /codon_start=1
                     /transl_table=11
                     /translation="MPDTFYFAGGMYHSKGKNKEPEFNVVRPSEESLPYVTKDPKGLT
                     LTKHHSSLYQLSPGLSEAILIDRRNGGVAPSPVHVKLSAQLISELRRSIDRGVFY*"
     gene            22947..23198
                     /locus_tag="QC4_scaffold_20_prodigal-single_36"
     CDS             22947..23198
                     /product="hypothetical protein"
                     /codon_start=1
                     /transl_table=11
                     /translation="MGAARRKKLAGYVPAQKAQPVHTEMTPRPRGVVLTGSGRRRDIT
                     LLAATTIAMTSDYSLFPGFQEKPRSLAHELRQIVRDHNV*"
     gene            23191..23409
                     /locus_tag="QC4_scaffold_20_prodigal-single_37"
     CDS             23191..23409
                     /product="hypothetical protein"
                     /codon_start=1
                     /transl_table=11
                     /translation="MSKNPNENVVFVLQAKSTGFVNSATRDAGDAFRLFRDMPSDQLL
                     TVFIDGNPIARITPDSKVSYKGGSLSDD*"
     gene            23402..23992
                     /locus_tag="QC4_scaffold_20_prodigal-single_38"
     CDS             23402..23992
                     /product="Putative uncharacterized protein ORF077 n=1 Tax
                     =Bacillus phage 0305phi8-36 RepID=A7KV86_9CAUD"
                     /codon_start=1
                     /transl_table=11
                     /translation="MINHQHVYSSLRSALIDRDRDPTFIQENGILLTIGDDAVALKKS
                     VPSFPLFISYTMLFWPNFIQASKIHPQKAWPAVGWIGGEANISYPVLFNETMGLIAIA
                     IGVYAGFIEAYRNNQGITVIRANTNSAFVLKTHERMMENDLTLADAKELFIELMQDEQ
                     CAGHLLVADDYIANKFIEEFTVGNDNPRPIRVDYEG*"
                     /db_xref="UniRef100_A7KV86"
                     /db_xref="A7KV86_9CAUD"
     gene            24003..24425
                     /locus_tag="QC4_scaffold_20_prodigal-single_39"
     CDS             24003..24425
                     /product="hypothetical protein"
                     /codon_start=1
                     /transl_table=11
                     /translation="MEFLKKLQAANQAYLDGVNIRIEAETARDKLKREKSELLAREAI
                     ENMEKTCLEKAADGRHSAQIYRVLPYGCSDRIADCRRQTDRKCTYADLMPHAQAVYNH
                     ATKMLGLTVELQWDHDGAGIIDWYNMIASWPKEDTTIH*"
     gene            24441..24929
                     /locus_tag="QC4_scaffold_20_prodigal-single_40"
     CDS             24441..24929
                     /product="Putative uncharacterized protein ORF076 n=1 Tax
                     =Bacillus phage 0305phi8-36 RepID=A7KV85_9CAUD"
                     /codon_start=1
                     /transl_table=11
                     /translation="MAKKKRHRIWWYPMFEMEAAAVKASRILKDEGDGWPLLFDSREQ
                     AYAMAAAHRFEVQKDKDGAHVLVDGRAQLINHGRITILGIKGAAIDWKKALAVPLKQP
                     AKGEAISIRNPIQVHEWNYDAIFSEPEDVYKMIVNSNMAKAGGVSDAAVAQGSIAPTE
                     AD*"
                     /db_xref="UniRef100_A7KV85"
                     /db_xref="A7KV85_9CAUD"
     gene            24883..25224
                     /locus_tag="QC4_scaffold_20_prodigal-single_41"
     CDS             24883..25224
                     /product="hypothetical protein"
                     /codon_start=1
                     /transl_table=11
                     /translation="MRLSRRVQLLQPKQISLRLNLEQVQHIADGLLDNRAKFEGKDLD
                     LYDSQTADVLEQFEQQRVFFPDVDLDILPAGQDDANQEEMDRLHELLDLIATRGLPDI
                     SAEMRKIIFGE*"
     gene            25369..25590
                     /locus_tag="QC4_scaffold_20_prodigal-single_42"
     CDS             25369..25590
                     /product="hypothetical protein"
                     /codon_start=1
                     /transl_table=11
                     /translation="MKEALKKHLKDKALSGERLSEEVQAFMKEHDNTLIALYANFADC
                     QIQVTPHIGEDFYIPFQSFNPIAHQFVFS*"
     gene            25600..26028
                     /locus_tag="QC4_scaffold_20_prodigal-single_43"
     CDS             25600..26028
                     /product="hypothetical protein"
                     /codon_start=1
                     /transl_table=11
                     /translation="MAKDQYGNEITEEMREFHKNRTMFAFCGSVLTTISNTDQSHMDW
                     FMERGWIKSIDDPVFEHIIRGYFNLTGIYFYKGVHFTRDDDLDEFIRRNLNLLTDAYR
                     SRFGECNHVPVFSGMKTEGGSYWPIKLVTVINPSSEEVQG*"
     gene            26025..26480
                     /locus_tag="QC4_scaffold_20_prodigal-single_44"
     CDS             26025..26480
                     /product="hypothetical protein"
                     /codon_start=1
                     /transl_table=11
                     /translation="MNTDQSWKRRQEHYITLECDIKAYIRIQYADIIESQHQFPAAPQ
                     INELSDHLNPIQLQEWLNRNQGVLLNTIKDGVWDTVHNGPKLTLKVHQVFEGCPWWVF
                     DNMREDPRWIHRNGIPTSRIKRLWMRIRNRTIKSINTFQALLRSAIIKS*"
     gene            26506..26871
                     /locus_tag="QC4_scaffold_20_prodigal-single_45"
     CDS             26506..26871
                     /product="Putative uncharacterized protein ORF073 n=1 Tax
                     =Bacillus phage 0305phi8-36 RepID=A7KV82_9CAUD"
                     /codon_start=1
                     /transl_table=11
                     /translation="MIDDYTKKVLSKPQREANVKELLNRFDSEKHDFNTILLAFVDTI
                     QSSFYNLSKSNCKTEGELRRVNNKINRTVTEILSLLNESGMDNAQDMVAVSTVMIEMI
                     NRAMLYQEASGTKVKPDLS*"
                     /db_xref="UniRef100_A7KV82"
                     /db_xref="A7KV82_9CAUD"
     gene            27446..27997
                     /locus_tag="QC4_scaffold_20_prodigal-single_46"
     CDS             27446..27997
                     /product="hypothetical protein"
                     /codon_start=1
                     /transl_table=11
                     /translation="MLIGMPMNKNEYDLLPPDAALKILKREPHLVEFIPALKFLYGIL
                     HKDRMFLFRIEKDGPVVDEEFVMGVNDSVPLNTKMAGFNEDVGFLCIRHGADELALMD
                     VFHVPDIDRKLMTQWKKRRTMLTQIFDQLYPGVDPYDTANRITLTDYYYQDKVKYFAS
                     YKGIAIIRSANSTFGSKMIVTTK*"
     gene            28009..28671
                     /locus_tag="QC4_scaffold_20_prodigal-single_47"
     CDS             28009..28671
                     /product="phage-shock protein n=1 Tax=Paenibacillus
                     ginsengihumi RepID=UPI00036FD8A9"
                     /codon_start=1
                     /transl_table=11
                     /translation="MGLFSRLRAIFLGSAHDALDKIEDPILLMNQYIRDMESECEKAH
                     RMLVEQAAFEARIHRQHLSAAVIARKREAQATMAMRGGDETLAREALKEKLQYEQQME
                     ALELQLVEATKNTAALRAAKDELTAKLQELKNQRIILSSRAQTAKAKKQMNKALSALD
                     SESSVAKFKRMEEKILRMETEADAMGSLREQTLEQRLSKLPDPAVDAELERLKQQLNT
                     AI*"
                     /db_xref="UniRef100_UPI00036FD8A9"
                     /db_xref="M8DAV2_9BACL"
                     /db_xref="pmw:B2K_32480"
                     /db_xref="UPI00036FD8A9"
     gene            28685..29086
                     /locus_tag="QC4_scaffold_20_prodigal-single_48"
     CDS             28685..29086
                     /product="RecQ helicase n=1 Tax=Bacillus phage 0305phi8-36
                     RepID=A7KV79_9CAUD"
                     /codon_start=1
                     /transl_table=11
                     /translation="MPGIFVDVRDDDLLEVEVPYHQPYLNRIRRIDGAYYEQAEDGDS
                     KKGKWLIPIESAADLDEEFEGELIYKSPRHDILDIDPPKPPKIYKNITRFPIADLNPK
                     YPPHDYQLFGANFMVWSMLTQRIAIIGDLMG*"
                     /db_xref="UniRef100_A7KV79"
                     /db_xref="A7KV79_9CAUD"
     gene            29160..29939
                     /locus_tag="QC4_scaffold_20_prodigal-single_49"
     CDS             29160..29939
                     /product="Putative uncharacterized protein n=1 Tax
                     =Bacillus sp. 2_A_57_CT2 RepID=E5WQS8_9BACI"
                     /codon_start=1
                     /transl_table=11
                     /translation="MYALAKQMFMEGKSMRSIANELNYDRKKLSQELKRDGTTIKSRG
                     RTKGNQKYRHNTQAFKVIDSEEKAYWLGFLYADGSIYEPRGGVEITLAAKDVLHLKRL
                     RDFLSPQSPIKPKDVVLNGVSYPAFRFYVTSMEIVHDLIAKGCPPAKSLILQFPTPDV
                     VPDHLIHHFMRGYFDGDGTSHLRNDNQILIEILGTPEFLDGYYDKLSNFLFLTRPTEY
                     GQAKGLRWSGNGNYSRFAEFIYKDATIYLQRKNLTAHVKPR*"
                     /db_xref="UniRef100_E5WQS8"
                     /db_xref="E5WQS8_9BACI"
                     /db_xref="sri:SELR_pSRC500030"
     gene            complement(29872..30084)
                     /locus_tag="QC4_scaffold_20_prodigal-single_50"
     CDS             complement(29872..30084)
                     /product="hypothetical protein"
                     /codon_start=1
                     /transl_table=11
                     /translation="VRLTDLSPSVVPNLIIFMVSLSLLGFPAFTLAVSGHVVADQGYG
                     DVPAINVVLHGPLGFYAEGISLHLCK*"
     gene            30333..31781
                     /locus_tag="QC4_scaffold_20_prodigal-single_51"
     CDS             30333..31781
                     /product="RecQ helicase n=1 Tax=Bacillus phage 0305phi8-36
                     RepID=A7KV79_9CAUD"
                     /codon_start=1
                     /transl_table=11
                     /translation="MAALQMKQQGYAKKVLCCVLAPLRTQWAEEIEKFTSEKAVVFSD
                     FKSKYSKRKGKKPKVVQTAEQAKQLFIDNFIASGPMFLICSYQGLQQNQALFEKCEFD
                     LIIFDEAHFINNKLNKTNKAATRLIQKRSKRHKKGYNRGVQHIIYASGTAITNYPDQI
                     FGIVRTGNDQIFGNWRDFQEQYCELNDYKDIVGYKYLDKLRRKCQRFFIRRTDKEIGL
                     SLPQKVEKNIIVDPHPKQLKMDKELLKYQKELVDAMISCLKNGMKDEAQMQKDRLKSI
                     LTFRRAASNHPNLCQKSDKENVRERYAEYAVKDIYDIPKFEKCIELVQEIVDGGHKVV
                     IFTQSRRMTGMLAKEISQFTKVVRYIGGLTDKQRDARKKKFNHDPSVKVMVANQAGAT
                     GLNLQAGRYLINYDLPDTPAEWEQRKYRIRRLDSTFDKIYIINLIVRGLVDEAILAKL
                     DNKQAAFDFILENDEGQTKAHQTMVKKGGKTR*"
                     /db_xref="UniRef100_A7KV79"
                     /db_xref="A7KV79_9CAUD"
                     /db_xref="bcg:BCG9842_A0072"
     gene            31778..32089
                     /locus_tag="QC4_scaffold_20_prodigal-single_52"
     CDS             31778..32089
                     /product="hypothetical protein"
                     /codon_start=1
                     /transl_table=11
                     /translation="MSKVMMAYGILSIVLFWMCIYPIFDGIRTTRFWRQYRLSIIVIM
                     TAFCANLIYTAAFGWHLTSSSALELFLDMITGAVAILGFIGWNSAMKNYNKSKKNRRY
                     K*"
     gene            32129..32377
                     /locus_tag="QC4_scaffold_20_prodigal-single_53"
     CDS             32129..32377
                     /product="Uncharacterized protein n=2 Tax=Bacillus
                     thuringiensis RepID=C3IUK8_BACTU"
                     /codon_start=1
                     /transl_table=11
                     /translation="MKEVYVLMADGDGTMRSQDEPIGAAVATEEEAKRYVTEGGVGYT
                     HSYRKLIIFENKDEALDHLYPKYRKNGSWLPFKVEKSE*"
                     /db_xref="UniRef100_C3IUK8"
                     /db_xref="btn:BTF1_30927"
                     /db_xref="A0A0B5QJB5_BACTU"
                     /db_xref="C3IUK8_BACTU"
     gene            32426..32623
                     /locus_tag="QC4_scaffold_20_prodigal-single_54"
     CDS             32426..32623
                     /product="hypothetical protein"
                     /codon_start=1
                     /transl_table=11
                     /translation="VKYSREQFIHIMLEADDDTVAEFTGLTDHDFLYSAEAQGVLGDV
                     IGSAYDEKSPDEIARYEAMLI*"
     gene            32571..32771
                     /locus_tag="QC4_scaffold_20_prodigal-single_55"
     CDS             32571..32771
                     /product="hypothetical protein"
                     /codon_start=1
                     /transl_table=11
                     /translation="MMKSRLTKLLDTKPCLYKEGMTVAHKMMPVALHKNHWKGGKKKP
                     MDPKSQENKNKKSLRKFVSGRR*"
     gene            32773..32928
                     /locus_tag="QC4_scaffold_20_prodigal-single_56"
     CDS             32773..32928
                     /product="hypothetical protein"
                     /codon_start=1
                     /transl_table=11
                     /translation="MSQITAGGTGRPAQHLIVKLMPIKRDPPPEIKYELMKKRRRQHG
                     ISFERRA*"
     gene            32900..33091
                     /locus_tag="QC4_scaffold_20_prodigal-single_57"
     CDS             32900..33091
                     /product="hypothetical protein"
                     /codon_start=1
                     /transl_table=11
                     /translation="MGLASKEERRRRACREATAAGLDGKAIYESNLDISTIQDMVTRA
                     EEIIENKKLDYLINKYTEG*"
     gene            33097..33717
                     /locus_tag="QC4_scaffold_20_prodigal-single_58"
     CDS             33097..33717
                     /product="hypothetical protein"
                     /codon_start=1
                     /transl_table=11
                     /translation="MSDPTAGQNGGMSMGIIKKQLTMLDQFIDKMQTELSVMAQYSTE
                     DVGPLRAFYAHLKELINDFLNTTDVDEFFKKLQGMNEAVAAFLIILVPDIAPDVQSNM
                     KRAHKNHGNFDPSQFGDLVKGMGANMDFDTSGPGNPIDPSKMPPPVHNDVDEALQMTG
                     LDEVVKKTAPKAPEIGKDADAKTKGTTPKEARGGDILSDLYPKYKS*"
     gene            33739..35046
                     /locus_tag="QC4_scaffold_20_prodigal-single_59"
     CDS             33739..35046
                     /product="MoxR-like ATPase n=1 Tax=Bacillus phage
                     0305phi8-36 RepID=A7KV75_9CAUD"
                     /codon_start=1
                     /transl_table=11
                     /translation="MAQNSAAEILDDEDVAEGGDDEVTTKRKKKKFKPLSQQEIDLAL
                     DAAEKLRDIGDELGSRLFERDAVIRDILVALVAKENVLLIGPPGTAKTKAGELLAQAI
                     KDAEVFKWLMNRTTDPSEIIGPFSIPMLQQERFVRITTGKLPEAHIAILDEIFKSNEA
                     ALNYLLPIMNEGYFYNDGKQVPVSRRFAIGMSNEVPEGEELQAFFDRFIFRHWVDYLK
                     DANNRVAMSVLARDEANPNTRKFRMKNKVTLEQIDILQRVVNAVEFPTTVGDHYDRLV
                     RTLNTTHGIAISDRRYYKGQVAMMAHALLCGRMRVTTKDFAAITYVLGNSREHIEFVE
                     KETSKFANPYENECKELHKKAKEAFDNLMNEQNPATRAAQAVTVNATINDILMKVEQQ
                     VKLAKADGENLTKLEKLMKEVEGYSQDINTNVLRTQKRSNKGW*"
                     /db_xref="UniRef100_A7KV75"
                     /db_xref="A7KV75_9CAUD"
                     /db_xref="cbb:CLD_1342"
     gene            35116..36921
                     /locus_tag="QC4_scaffold_20_prodigal-single_60"
     CDS             35116..36921
                     /product="Putative metalloprotein chaperonin subunit n=1
                     Tax=Bacillus phage 0305phi8-36 RepID=A7KV72_9CAUD"
                     /codon_start=1
                     /transl_table=11
                     /translation="VDDQYDIRPRGSSGTWMPKSPSVANTLGLTELGKESENAIVMNA
                     IDKDIYHDLTQQFDAMDENLTAGLQEYAPFELLSEDIFNSLFKHKPQLRESDEVKPFS
                     KLNQAIMEGLMEDEQFGDLRKYTQFDMIGSAMGTEALQAKAMERILHYKEQYKQSKLS
                     GQKLDGADEGELINNLNQLKTLQDEIASLEDLKASHGLTAAQAARLMELQKQERQIDE
                     DITQADDVQENLKNNLSQAMASGAKEIFVEAQELRKTVDSWGIGGGDHSRSISLKERK
                     QAIDRIRRSGRLKKLTDLIGRFRSMVVRKKKRPIPDGHNIKSVTLGNKLEDTIPSELM
                     LLGIPETELLFMSKYMEKQLLVYKKEHYETMGRGPVVVMHDKSGSMGGHKDDWATALT
                     LATLEIAQKEKRPFAYVPYDDYVLATKDIQPGELNPQDVLDIAEMNPSGGTNFERPLR
                     HAIKVLCDSRYNKADLLFITDGDCGVSDLFLEKFHATKLNRKFYVTTVVLNIGGGGSD
                     ATVRLFSDYVTKISNIAELNDENADKIFNMIDDKGKYGKSQLQNNSTVAKIIADVKKK
                     MEAGQEVGFTDDELTKGVIDPSITGQPPDDDEELY*"
                     /db_xref="UniRef100_A7KV72"
                     /db_xref="A7KV72_9CAUD"
                     /db_xref="cby:CLM_3600"
     gene            37020..37583
                     /locus_tag="QC4_scaffold_20_prodigal-single_61"
     CDS             37020..37583
                     /product="hypothetical protein n=1 Tax=Bacillus sp. L1
                     (2012) RepID=UPI0003449B83"
                     /codon_start=1
                     /transl_table=11
                     /translation="MELKDPFLGLTLDGHDLLAEGIKKMEFAPEKAMVIIHNHDGSLW
                     TITDINVVVYNLLAHWAQADGEIECVYADDTQMDGGEELILGEKFELKRDITNRGFTI
                     FEFTDRYGEGCSLQKSSLATEDAVWLGITNPIPRIMASKTPQCGTGWVDYALPEDVDI
                     RGRMHLTQPMAAALIEKLLPFVKTGQL*"
                     /db_xref="UniRef100_UPI0003449B83"
                     /db_xref="A0A0D5A1M3_9RHIZ"
                     /db_xref="UPI0003449B83"
     gene            38002..38073
                     /locus_tag="QC4_scaffold_20_prodigal-single_trna_1"
     tRNA            38002..38073
                     /product="Undet"
     gene            38420..39028
                     /locus_tag="QC4_scaffold_20_prodigal-single_62"
     CDS             38420..39028
                     /product="hypothetical protein"
                     /codon_start=1
                     /transl_table=11
                     /translation="MNETCRCGSSMSNYEQQHYKGRCTACWNEDIAKAATDRQQQADL
                     KKAQELQEKVMKEEAARQTLRDELAAINGKTVKEAYVQDWKTCFGRPVMKEAVVKFID
                     GTAITFTQEQESDGCRGCYEHEEYLSIYSDTDHLNVLDDDLDDCQKLIYLLTKYSNPN
                     VGATSEELELLLLESLLRQAADRMEAMIQRLQDDLDEEEDDE*"
     gene            39025..39555
                     /locus_tag="QC4_scaffold_20_prodigal-single_63"
     CDS             39025..39555
                     /product="hypothetical protein"
                     /codon_start=1
                     /transl_table=11
                     /translation="MRPVPKYPKQGDKFDVIFVDLHVSEDKDVKIIVTPVAAVATNSM
                     WAHVENNKSTRFYIPRVDNIESNSAHGYTKGGSVYRGIVSSFSNVKAQAVRLQQFGID
                     RSITILEREEARWLREQQKHTRYRDLLEQFRIDDGITSITDGNTTGNNLSGGITDDES
                     RGTVDCEAGESRVREA*"
     gene            39494..39763
                     /locus_tag="QC4_scaffold_20_prodigal-single_64"
     CDS             39494..39763
                     /product="hypothetical protein"
                     /codon_start=1
                     /transl_table=11
                     /translation="MTKAEARLIAKLAKAGLEKRKVAVEYLYLDHKKGTRAAILEPLH
                     FIRGVRGGCDKLHVVAYDHEAGGIRQFAVSNILSAKLVRKGRRVG*"
     gene            39760..39915
                     /locus_tag="QC4_scaffold_20_prodigal-single_65"
     CDS             39760..39915
                     /product="hypothetical protein"
                     /codon_start=1
                     /transl_table=11
                     /translation="MTQVAEVVRTMEFIGKDDFDAPVYKCLEDESLWKDISLGKSVVD
                     LRADRGL*"
     gene            39971..40309
                     /locus_tag="QC4_scaffold_20_prodigal-single_66"
     CDS             39971..40309
                     /product="hypothetical protein"
                     /codon_start=1
                     /transl_table=11
                     /translation="MTVHQDTYDKPLYRRRALALAQWGGPTSEIENLANQLRKRRTLR
                     AMLDALYFKVPGDDFRVYFADPVLRDFHFDYNSKTAKEVEDQLVDMVTNIHGYKIKEA
                     IPDANDTPDL*"
     gene            40284..40463
                     /locus_tag="QC4_scaffold_20_prodigal-single_67"
     CDS             40284..40463
                     /product="hypothetical protein"
                     /codon_start=1
                     /transl_table=11
                     /translation="MRTILLICKDKSCGYTWSGDKLDSECPLCDEPNIKPVFPEDNEE
                     FGIEEEDEEEDGDEQ*"
     gene            40453..41661
                     /locus_tag="QC4_scaffold_20_prodigal-single_68"
     CDS             40453..41661
                     /product="hypothetical protein"
                     /codon_start=1
                     /transl_table=11
                     /translation="MNSNLHCITSKDFRTAADQAYIEYLSIGESLAEAQREHCMESWP
                     TITQAIEHLARPRDEDTDVDVAIMDALIEGIAGGFEQAIRMHLAFHHFLYADDLRYAE
                     KIDFDCFQKEPYGPLHSITGALGLVYHENPENPKEVRHFSFPVEMDFDQYHDDRYIAK
                     LIYEAAVRVHYQRTAEFTAEYLVLAMRDELNAEYANGVEHATEFDLLSAFAVLKEDEL
                     IPEAFEMYLGINHDAWSYQMQNSPWILLYNRQPAFTMNYRNLMNDNGSEYSGMNEKGF
                     QALFDFILKYKKPQEEMGLIKAEAQAEPDIPSLKEMPQQVQEDFLLICGVEASYSPRR
                     HEAHVRYPDGSGMFSIQNNEADAIPDEARGDDVELLKWVIQHYRTEMTDLMETWIANQ
                     SEEAVDEDSD*"
     gene            41645..41938
                     /locus_tag="QC4_scaffold_20_prodigal-single_69"
     CDS             41645..41938
                     /product="hypothetical protein"
                     /codon_start=1
                     /transl_table=11
                     /translation="MKTATNPAGLGKIYIRIKNEGNQFDCPICGKKHDKIWFIYRKIH
                     AVTNYPAAYVNGEFRAIDATLPLDVDKLPTAGVHFVPIKEAAEMWHKEAHHFG*"
     gene            41931..42539
                     /locus_tag="QC4_scaffold_20_prodigal-single_70"
     CDS             41931..42539
                     /product="hypothetical protein"
                     /codon_start=1
                     /transl_table=11
                     /translation="LDKQNIVANLVMDAHGAVQTIWFNTADAQQQADATNKEIEEFIA
                     EGGASEDEAGYHVVQQAIQDSDNLYIAVYQTGGIIRDAAPFQAIEKAIEWLADKIYNY
                     GFDSCVDDARIIVSGADVYSMDDAVREDSENHYDSVELYAQRAIAHSTKGWKTDSLVK
                     QEAIDRGYTFHHDYDRTFFLEVAQNELNYEWDDGLRLWKPRQ*"
     gene            42553..42945
                     /locus_tag="QC4_scaffold_20_prodigal-single_71"
     CDS             42553..42945
                     /product="Putative uncharacterized protein ORF060 n=1 Tax
                     =Bacillus phage 0305phi8-36 RepID=A7KV69_9CAUD"
                     /codon_start=1
                     /transl_table=11
                     /translation="MYQWTYYTPTHHALFRYRQRMSENKKEHTQTRIDAANDIHLAKR
                     INFMLLFSMHGRFARHKHLELRYYFDWTIVIDNRARTVVTVYRDEKRGVPHASSFGNT
                     KTRDMIYDIWFRPKSKAAKMMKQMIEVV*"
                     /db_xref="UniRef100_A7KV69"
                     /db_xref="A7KV69_9CAUD"
     gene            43057..43392
                     /locus_tag="QC4_scaffold_20_prodigal-single_72"
     CDS             43057..43392
                     /product="hypothetical protein"
                     /codon_start=1
                     /transl_table=11
                     /translation="MPTLYQVRGFADETEFKVSSAEVISAKQTPTGYMVKRQVGGRMR
                     VTHEQIGILYPVTSGRSGCIIIEAFAYEDDIERVKKLIEDTLASAVMSRYDQAEQMKA
                     ALDKWRSNG*"
     gene            43422..44294
                     /locus_tag="QC4_scaffold_20_prodigal-single_73"
     CDS             43422..44294
                     /product="hypothetical protein"
                     /codon_start=1
                     /transl_table=11
                     /translation="MKELQHWVKAKAPIDLYASYTDGRKEVHATIPEGQIGHVVDLDG
                     SGRIEVYFPEGYAYCEVNQLLPAFHMEAFEEANFDILRKDVKAMLKEIKDYDGHHCSQ
                     SGEYQFNIKVCAFDWPDRIEACDEDAAKWDHYSEQQSQYLEGFVGSTDYEGGLVHVFK
                     KWINQKWHTAGRSGGWLVLRLPNAEYDDLDNSFCEAEDDYVNQEGEHGFHEYLTACVC
                     VIDTHTLLNFIEKDIELGKAGFKKFMASEEAWEDFDAGEDDDQGEDESDDGEVDECQF
                     IDPVKQEDILPHFA*"
     gene            44344..44703
                     /locus_tag="QC4_scaffold_20_prodigal-single_74"
     CDS             44344..44703
                     /product="hypothetical protein"
                     /codon_start=1
                     /transl_table=11
                     /translation="MQDRYDGLITSTPLALYDPAELISQLQTIYNVQQDGDPNNTGMT
                     RESRLFNLLHITHRALAEMSAYADHTQTQFEELINHLRLVLPAFNYTPSHVTSANALS
                     ALADKIKQIRPKEGNMM*"
     gene            44758..45252
                     /locus_tag="QC4_scaffold_20_prodigal-single_75"
     CDS             44758..45252
                     /product="HTH type II transcriptional regulator n=1 Tax
                     =Bacillus phage 0305phi8-36 RepID=A7KV62_9CAUD"
                     /codon_start=1
                     /transl_table=11
                     /translation="MRLVAENDDEYVLLGRLQKVCAGRLKDEQASGTPSEALIQLYKK
                     VLNTPIERPYLTPGSTAKVANSAALVDTDERHLIIPTIVRAATERKQIAIEYKGKDEV
                     KKRVVEPFNWKGKNLVAFCHEAGAWRHFTPENILRIAMLDIPFVREEVVEIVAQDAVD
                     RQIQ*"
                     /db_xref="UniRef100_A7KV62"
                     /db_xref="A7KV62_9CAUD"
     gene            45252..46007
                     /locus_tag="QC4_scaffold_20_prodigal-single_76"
     CDS             45252..46007
                     /product="hypothetical protein"
                     /codon_start=1
                     /transl_table=11
                     /translation="MAPRVKKSSDKMDPKREETSYRYTDTYLDSQAYERREHLGGYKE
                     RMAVRCPPEKDVAGGAWVMITRSIPVEQRFKPMKWGVYWATPCTDSRGNDGYDASGRY
                     KAEVLIRDPNSISDTSQVGIFPHEYLVMSEDLMQGLVHESNGYTLQQIMADPNTGMTL
                     DLIEQGRALTEDERSIIWAFQVDGLLEIHACQEYFLGRHIQTENRLIWYCPTDECIVY
                     MEDNFSWAETFGDPIGNANRERRAAARIRRAQA*"
     gene            46004..46393
                     /locus_tag="QC4_scaffold_20_prodigal-single_77"
     CDS             46004..46393
                     /product="hypothetical protein"
                     /codon_start=1
                     /transl_table=11
                     /translation="MSEEEQQSKLPAGAHWFVSDSEPQTDWFRIEKQGLRIRQMGVSG
                     STFQAWLPWVTFQQICEAVKKEQPNVLPEKQPPQIEFNDAWWLLHGGPAVSKIEKQLK
                     VIMDQAGGTIDILTALDYVRGIIEDRQ*"
     gene            46664..47233
                     /locus_tag="QC4_scaffold_20_prodigal-single_78"
     CDS             46664..47233
                     /product="hypothetical protein"
                     /codon_start=1
                     /transl_table=11
                     /translation="MTEDKASYDADPNKKWKCHQASGITSSGGDPEPIDTSVPYVLLH
                     EVPPGRVVIRRHDARMYQGNTRWIVYASSLVPWETLAYVELAAALGITERKAKFLWDK
                     IQDYNNTAKMLDTIMTKITSLVAPYNKEAHVGKMQEIVKHVLAGTPLDKLLTDCCRDL
                     SLTILQHRNNGTLEQFILNQLEEENRNDH*"
     gene            47223..47840
                     /locus_tag="QC4_scaffold_20_prodigal-single_79"
     CDS             47223..47840
                     /product="hypothetical protein"
                     /codon_start=1
                     /transl_table=11
                     /translation="MTIELAPVVDVCPQCGNGMFKRVTQLELTETVNSVMEPIAIQAK
                     DRVVEKELICNDCDHEIEAFVTLEYFHDTICDPAYTDTQVIFVPKAKVEQLHGYLNAD
                     AKIEGQPDVISVFSASFEQKDYVVDIQVCNGSIPYIDTIIFQIGGGRTSEEPKGYCEI
                     TAKVEDGPLTGEYVFDLGPEHNHKKLRVIVAAYDPDTRQVVDVDA*"
     gene            47833..48297
                     /locus_tag="QC4_scaffold_20_prodigal-single_80"
     CDS             47833..48297
                     /product="hypothetical protein"
                     /codon_start=1
                     /transl_table=11
                     /translation="MPNYVVAIKPLSITSASLIQWIHYSSTGVQLGDVAIDGVTSGYY
                     TIGEGAFDNEQLAIINIAAQAGVPPEICVAFQVVLPSIEPVTDGNTKGNNKWLLLVKA
                     YYGSGSTSVSATSSKEQMAELIKAYLAAGYKLEHLTLIPPTTPVDIDAFMNE*"
     gene            48420..49319
                     /locus_tag="QC4_scaffold_20_prodigal-single_81"
     CDS             48420..49319
                     /product="Putative uncharacterized protein ORF046 n=1 Tax
                     =Bacillus phage 0305phi8-36 RepID=A7KV55_9CAUD"
                     /codon_start=1
                     /transl_table=11
                     /translation="LEFHSIADLRIHHTDLANIFVQYGLPQKLVPTKIKPHDAYRRAT
                     KSAESAIKIDRNGKQLKARLLVREVKSDSNLVIRHLVREVVDEKDVKLYHDTVGEMIL
                     DRKTNLLDTSVYHAFANEYPYDRLMNGVLVLYKDYCEYHNRETFNNIVRRLIDSMHNI
                     SILENGRATFIPRSKRSQLDAFVDVVADLAPYHTDSKSKSVVEIIPIIDTAEQRKMIA
                     DRIEQDIHMNVDDLMGNFIELLDGDRDVSLRSVQRYAQKFVLLDEKLNEYEEIVHQKM
                     DVIRDQLSHAMSRIKIEEEQRTK*"
                     /db_xref="UniRef100_A7KV55"
                     /db_xref="A7KV55_9CAUD"
     gene            49408..50592
                     /locus_tag="QC4_scaffold_20_prodigal-single_82"
     CDS             49408..50592
                     /product="Uncharacterized protein n=1 Tax=Myxococcus sp. 
                     (contaminant ex DSM 436) RepID=U2RUJ4_9DELT"
                     /codon_start=1
                     /transl_table=11
                     /translation="MKQQTKSGVTIFTATVQGVFVDVEIFQEGDKYIAYSQEGARLGE
                     VVSEKVKFVNPEGSNSTLKLTSLLPTIDPSKLVGKVLQEMTPEEIVAYTSWLEEKAGV
                     QKPKKTTATTATKPPETAAPVKTEEPDKADKADKADKADKADKADKAKAEDKPAEKKS
                     YSKAVLETMGVDELYKLAKELGLEEVKSRTKKPEMIKLITAKLKELGRFVKETEKSEK
                     KEESKVFKEEEADEDDEEDEEDDSDDEDSDSDDDDSDDEDESDEEDDDSDDDADTESD
                     EDDEDSDSDDSDDDSDEDEDDSDEDDDSDDEDEDDEDSDEDEDDDDSDDDDDEEDEKP
                     SKPSKSSKKTKVTEADIDALKTRENFLTFAKKQGIYESHMKGKQASPAELKKTFKKVL
                     LK*"
                     /db_xref="UniRef100_U2RUJ4"
                     /db_xref="U2RUJ4_9DELT"
                     /db_xref="btht:H175_328p213"
     gene            50597..51250
                     /locus_tag="QC4_scaffold_20_prodigal-single_83"
     CDS             50597..51250
                     /product="Uracil-DNA glycosylase n=1 Tax=Bacillus phage
                     0305phi8-36 RepID=A7KV52_9CAUD"
                     /codon_start=1
                     /transl_table=11
                     /translation="MGTSVVEQLIQRGMKREDMVSTLESMNTYYNRLHMISGQIRQCR
                     ACPLHRSCGNGPYVGMGELHPKIVVVSDTPKVQKNGLGFMQNMAQHSVFLMNMFLRLG
                     LEAEDVYWTHAIKCPTDDPKMMYALECHTHLANELAVLQPVAIVALGTVAISALAGEA
                     VRIADAVGEEFFFEMSTKSIPVIPIRHPRTLLKLDDDEFEERTSEIWRSIRKIKGYL*"
                     /db_xref="UniRef100_A7KV52"
                     /db_xref="A7KV52_9CAUD"
     gene            51265..51702
                     /locus_tag="QC4_scaffold_20_prodigal-single_84"
     CDS             51265..51702
                     /product="hypothetical protein"
                     /codon_start=1
                     /transl_table=11
                     /translation="MLYDIQANAFIDLNAGEVPYFWGTTASPLEDGDRVLQVVGAKKL
                     DGMIKTTVHYMHPNRDVTAGPIEEITFQEDLAPAKFERFLNDVAGTIALNVPGNKFFE
                     IDIAVMAMPSTGLKLTEVIKRTAKFLACVPKMKPREAYALAIE*"
     gene            51714..52244
                     /locus_tag="QC4_scaffold_20_prodigal-single_85"
     CDS             51714..52244
                     /product="GroES n=1 Tax=Bacillus phage 0305phi8-36 RepID
                     =A7KV50_9CAUD"
                     /codon_start=1
                     /transl_table=11
                     /translation="MPLCTHIPPYSHLSVLGARVVVKPTPPEKLSQSGLILLNNDKEP
                     KYEGTVVVAGPGVRLENGQAMPMEIGIGMKVIYSRMAGVPIEDEITGEQLLVINERDV
                     IAIIEEPQRWQHFKGGVYRFLMQVKEATSGAEDDDEVVIYQSEETGEMYARKAEEFYG
                     KIIIDDLEVRRFMRIA*"
                     /db_xref="UniRef100_A7KV50"
                     /db_xref="A7KV50_9CAUD"
                     /db_xref="adg:Adeg_0160"
     gene            52269..52559
                     /locus_tag="QC4_scaffold_20_prodigal-single_86"
     CDS             52269..52559
                     /product="hypothetical protein"
                     /codon_start=1
                     /transl_table=11
                     /translation="MLPETMLKVVADLLTAHTLMTEEKVVIVEGYLPTKTFPPESVEL
                     VRVECKVKVCCSGVPNGHVFHVVLIPVDPAHTFTLPLPNDPKQVQAIFDSAR*"
     gene            52619..53161
                     /locus_tag="QC4_scaffold_20_prodigal-single_87"
     CDS             52619..53161
                     /product="Uncharacterized protein n=1 Tax=Clostridium
                     saccharoperbutylacetonicum N1-4(HMT) RepID=M1MH73_9CLOT"
                     /codon_start=1
                     /transl_table=11
                     /translation="MQISDFKGQRPLGSGTSRVVYAYNDDVAKCAKDDKGRAQNLEEY
                     SIYKYAFSHVGILCPVRDITPDDRILIMGRALPITKTQEMDESLREKVREHKRKLKLV
                     DQMYDLCRSPHWTTEMQRFCETQFYEDVEHLISNYTLQIGDIIRPSSWGYYKDRFVLI
                     DFGFTAAVLKQYYKSAKKRS*"
                     /db_xref="UniRef100_M1MH73"
                     /db_xref="csr:Cspa_c34880"
                     /db_xref="M1MH73_9CLOT"
     gene            53174..54262
                     /locus_tag="QC4_scaffold_20_prodigal-single_88"
     CDS             53174..54262
                     /product="DNA-directed DNA polymerase III beta chain n=1
                     Tax=Bacillus phage 0305phi8-36 RepID=A7KV48_9CAUD"
                     /codon_start=1
                     /transl_table=11
                     /translation="MELKLDLKDLEYALSVVGETIGNSEGTAGIYLSANRKKGKLTLT
                     TTDGAHSTTVKIPASVKDAGKTVVKADRFMKYIHKLDIKELRLMCAGGSLEVYTSASK
                     KPTTFGTCDPELFSLPVDLVDPDIQFDLAGKVFKQLIKGVAFCTSTATDRPILQGINF
                     VSDGQRLRVTTTNDRIVAQVKKSIETAEMNLTVSKKTLVHSMKFIKDDDQVTVLSNGT
                     TQVVVKAAGITYYAPVHDGSYPSLKSLLPKQDFVTEFTLQKSELLSVLDRGAIVLEDQ
                     KAYKGMLLVEKGKVILEGQTQETSFSEPINTNVKGQTQSVTIDIKRMMDILKNMDADA
                     VTVGFRDKMPLAIMPEGSKNHVCLMMVG*"
                     /db_xref="UniRef100_A7KV48"
                     /db_xref="A7KV48_9CAUD"
     gene            54359..55036
                     /locus_tag="QC4_scaffold_20_prodigal-single_89"
     CDS             54359..55036
                     /product="Putative uncharacterized protein ORF038 n=1 Tax
                     =Bacillus phage 0305phi8-36 RepID=A7KV47_9CAUD"
                     /codon_start=1
                     /transl_table=11
                     /translation="MGKKKLDNTAVIDKPESIAPESKKEKKAKDVTLTTVNGVVDSTP
                     KSQLIGLPKEILNRKIKGNSTVSPGTQDVTLAQITGTSKCIYVNNIHDANPIVLEVHY
                     WANMHGQRWPIGRITEEEHEFILQHAGLPPKAHITTVVDCSIDPTLSYAWYADQMQGR
                     KLPTFQMVLDYEAKNFGGNTTNFYNQRVQVQIRGKKKDEDEEAWTFDDDEVASTEEEA
                     WTFSDDE*"
                     /db_xref="UniRef100_A7KV47"
                     /db_xref="A7KV47_9CAUD"
     gene            55102..59028
                     /locus_tag="QC4_scaffold_20_prodigal-single_90"
                     /gene="dnaE"
     CDS             55102..59028
                     /gene="dnaE"
                     /product="dnaE; DNA polymerase III DnaE (EC:2.7.7.7)"
                     /codon_start=1
                     /transl_table=11
                     /translation="VATKKKKPNRRVIPDNPKVVHIHQHSIYSQSDAMAKPEDLAKRA
                     VEIGIDTLVLTDHGNISGVIQLKKFCKKYGIKFIPGCEMYEAKDRLIKDSLKKKNKEV
                     EAEQDEHKSGIYHMTMLPLNNAGWAAIQFLLADANTNGFYKKPRTDLNVIQDNDLGKD
                     LLATSGCLAGYVPQLILAGKYQKAKKEAQRRASIFGAYFLEVQDNGCREQEIVNQQLI
                     QMSKETGIPLVYAKDVHYVRAEDACSHHTLVAIGRKQTIYECSPYPGTNTYHLASAEE
                     VYQWAIDNNIPFSAIENTIKIGQMCNVDIELGKDLTPEYPFCEAGHTDASYLKKLMYD
                     YLIKYTNKLKKKCRRINLKDYIYRTEMEYRVVTMKKFPSYFLILWDLLLWATKRDEWL
                     EIEANKVWVKMPENAKYACYPNYIIGPGRGSAAGSMIAFLLGITKLDPIEYGFMFERF
                     LNPYRNSPPDIDTDFPGDNHDMMLDFVAQRYGRDRVAQILTYTKLKLRSSIDKICKAL
                     EKRDPNNPKKVLEYGYAVADEIKKVLEITGDQAKMPDQSDCSYKKMMEIAEKPHEYEA
                     YGPELPKYVEASKEFRKLMLKYPELHERLEKIEGTIDTSGIHPGGVIISKRPLALDCP
                     TTLPREKSKAVLPITMYDYPDCEEIGLLKLDLLRTATLRIISMAIDLIRETTGELIDM
                     YEMDREDPAVFELISRGETHGLFQINGRGITAYTKQVKPKNQREIIDILALFRPGPLD
                     AKLESGVTIADQYVLNGSRNPKEYMKEVHKSLRKYLGETRGMTVYQEQIMNIVQEVGG
                     YNLGHADSFRRVIGKKKIEEVSKLYDEFIFGHKYVLKKWEKFLLDFDSMKQVYDKDDK
                     DKQTPLIEIKSKFDGKIAKLSKKYIENAIKETKEAMAAFEIPGAVNLGYSEKFSHQLF
                     EMMAKFAGYAFNKPHSGCYADETYQTAWLKAHYPVQFMTSLLSIKAEGSDAKNKTLDN
                     LKEVKRMGIRILQPDINKSLREFYPEGDGIRYGLLSIADVGTGVVDQIMEVRDDGGPF
                     KDFNDFVIRNTFKGSKVTRTHYRALIKAGAFDCFVKNRYKLLNHYNFTIHKDKDWTGT
                     EKDLSSDSKKSNHSVRYQEKEFTEKKALEMERELIGIYVSGSPYEDLPFTSMSEMKLS
                     SRRNKKYYDLGGSITNVKVIKTKTGKPMAFVQLETQLEPMEITFFPESYEECSHELYK
                     SNIVVIRGYKEEGYYKGETKESFIGDKLLKKQAKKLKKELGIDTDPPLKPLDASEESL
                     VAKAEEKRIKKADPLMSQMEDRDKGRKKRKDKNDPSAYDEEGDDVA*"
                     /db_xref="tte:TTE1818"
                     /db_xref="UniRef100_A7KV44"
                     /db_xref="A7KV44_9CAUD"
                     /db_xref="2.7.7.7"
     gene            58985..59281
                     /locus_tag="QC4_scaffold_20_prodigal-single_91"
     CDS             58985..59281
                     /product="hypothetical protein"
                     /codon_start=1
                     /transl_table=11
                     /translation="MIRRHTTRKVMTLPELQVHVMAGELVYVSHYSWPDGTVVQRTGS
                     MEDGTDTIDFEPMRPWIGEEFALYQNGQFECMCQLEDIALIDDVPTLVFSPILI*"
     gene            59446..59736
                     /locus_tag="QC4_scaffold_20_prodigal-single_92"
     CDS             59446..59736
                     /product="DNA-binding protein HU-beta n=1 Tax
                     =Aneurinibacillus aneurinilyticus ATCC 12856
                     RepID=U1Y2P1_ANEAE"
                     /codon_start=1
                     /transl_table=11
                     /translation="MDKNALMQHVMENANLSKIQAKAAVEAVISGIGTALEKGDKVQL
                     VGFGTFESRKRNARKGRNPQTGEEVEIAETFVPAFKPGKSLKDAVATALAPR*"
                     /db_xref="UniRef100_U1Y2P1"
                     /db_xref="A0A0D1XZ25_ANEMI"
                     /db_xref="siv:SSIL_2725"
                     /db_xref="U1Y2P1_ANEAE"
     gene            59865..60545
                     /locus_tag="QC4_scaffold_20_prodigal-single_93"
     CDS             59865..60545
                     /product="Putative uncharacterized protein ORF032 n=1 Tax
                     =Bacillus phage 0305phi8-36 RepID=A7KV41_9CAUD"
                     /codon_start=1
                     /transl_table=11
                     /translation="MFSATISGVVKRILHDNEKDGTKAFIKVVVETRKQYTKDGDMPN
                     IYPVVALFGNDADYFRQYGGEGHWIECQNCDMDVWRGEDGDEDERISFKCGRMALLPK
                     KFTEALDEAGVLDVSDDDDKKKKKKSGDKDKKKSGSNSKDKDKNKSRSERRKSRDEDD
                     EDDDDDEDDEDEDEKPARKKSKNKDKPKDKKKPTKDDKTKKKKKPVDDDDDFDDDDDD
                     DEDFDDED*"
                     /db_xref="UniRef100_A7KV41"
                     /db_xref="A7KV41_9CAUD"
                     /db_xref="hme:HFX_0466"
     gene            60620..60925
                     /locus_tag="QC4_scaffold_20_prodigal-single_94"
     CDS             60620..60925
                     /product="hypothetical protein"
                     /codon_start=1
                     /transl_table=11
                     /translation="MSSRRDGAAAMLQQSLLYLVDAYSKDGKAPEEIARLIDVDVSAA
                     RKLAIPKAVQEPKQDVSSPLATVLVDDLLTLVQSLKKDQPTTYRLARSKLTALKELL*"
     gene            60936..62333
                     /locus_tag="QC4_scaffold_20_prodigal-single_95"
     CDS             60936..62333
                     /product="RecA n=1 Tax=Bacillus phage 0305phi8-36 RepID
                     =A7KV38_9CAUD"
                     /codon_start=1
                     /transl_table=11
                     /translation="MAKKKGKTAVLDDEEQQEQEGSKKEEKKLSRKEILDKIMAKQNA
                     DAGSIVVGWAGDIANPIVFMPSASEEFNQVTGGGFPRRRITEVFGSQSSGKTSLVLES
                     VGEWMEEDPEFIFLWGETEEPLDLAYAEKVHGIDPKRFLLLEQTEQGGEKLIDLMESY
                     IRSGAIDGFCVNSVAGLAPKKELESDMDKDLVAVQARFMSRLMRKWTAPINKKNLIAI
                     FINQIRVDVGKMFGDPTTTPGGKALSFYASLRVGLNRLQLGDDDPIKTDVGMKTGMRI
                     AKNRCVYDNPYKKGEYYVIYGVGIDKITPIINNAPDADIIRKSGSWYYYEKEDGELII
                     APEAIVKGKKKQNVELRFNGRKELYRFMNENKWFMKELQIKLREAAKAGKVSLAQDQT
                     EDELKEIARLEKLQAQVDKEEEAAAARAAAKRAAKKAEKSNGKDKLKEDSIVDKAEKS
                     DKKKKDKPQKEASSK*"
                     /db_xref="UniRef100_A7KV38"
                     /db_xref="A7KV38_9CAUD"
                     /db_xref="bsh:BSU6051_16940"
     gene            62402..62674
                     /locus_tag="QC4_scaffold_20_prodigal-single_96"
     CDS             62402..62674
                     /product="hypothetical protein"
                     /codon_start=1
                     /transl_table=11
                     /translation="MNDFHRTGYGKRFFDHQLPDLISSIRDLTDQLNIHNQLRAQEII
                     TNNAVQRPHVDVDFGSILHTVLGGTQGTGSSSLGSHDIDIDDDEDD*"
     gene            62702..64654
                     /locus_tag="QC4_scaffold_20_prodigal-single_97"
                     /gene="pcrA1"
     CDS             62702..64654
                     /gene="pcrA1"
                     /product="pcrA1; ATP-dependent DNA helicase PcrA (EC:3.6.4
                     .12)"
                     /codon_start=1
                     /transl_table=11
                     /translation="VLTNKQMRKMIRLLNPQQKQAVENTLDDPTLVIAGAGSGKTRVL
                     TTRYIYLLHQQVDIRRILAVTFTNKAAKEMRERIEHHIGNRYRNKMVIGTFHGLCVRW
                     LRSYYAEAGLKKNWTILDDGEVDKILKKILKDMNLDHSAPSVRANKDRISSLKNEMVT
                     PSDFRNQIYTGIDKQFYTIYKTYQDKLTKMNTVDFDDLLMKMVQVLELYPDIRKKFQK
                     RFRYVMVDEYQDTNECQYRLIKRIVGKRNNIFVVGDDWQSIYGWRGANIQKILNFQKD
                     YPGCLTIKLEENYRSTQVIVEAANSLMAQANGQMQKVCYTSNPTGDKIKVYQARDDVE
                     EATFVAEEIRNLVMYGGHEYRDIAILYRTNAQSRQFEDKFMNHRIPYNLISGFSFYER
                     LEIKDMIGWLQMAVNPDNDMACERVLKLTPGLGKTTVDKLQLEAQDHGASLYEAVENF
                     KPKGLKQQTAFAGLTQTVYRLNQLYLGGAKTSATPVTEMMEIIEKYTGYMQRLKEKGD
                     EDSLDRVRNIQEMINVARTYEEVTKQPDVQDFLDQIALTAQADKLTDDDKVQMLTLHS
                     AKGLEYPVVFFVGFEDGVMPHANSIGSADELAEERRLAYVGITRAQTRLYLTAARSRR
                     NYQGHYEFHSISRFLSDIPDTLAEVV*"
                     /db_xref="hhd:HBHAL_1608"
                     /db_xref="UniRef100_A7KV33"
                     /db_xref="A7KV33_9CAUD"
                     /db_xref="3.6.4.12"
     gene            64707..65303
                     /locus_tag="QC4_scaffold_20_prodigal-single_98"
     CDS             64707..65303
                     /product="Putative uncharacterized protein ORF018 n=1 Tax
                     =Bacillus phage 0305phi8-36 RepID=A7KV28_9CAUD"
                     /codon_start=1
                     /transl_table=11
                     /translation="MSRRKGELTKEFREKYVKNLKGKEHVEYNGLRALAGEQDDFGFI
                     KAYINQYPCPENKFTAFARAELYDKQGKLIGMEEADANVLNCNKMVGVHFPRMAITRA
                     KGRLLREYLGVDMVTKEELQLYEPERADPKMIGKIKRLAKENGLKKELIYEWMFNQIG
                     AEEFNELTEASAKEFLEYVEKRIARRNKKREEKTQEVS*"
                     /db_xref="UniRef100_A7KV28"
                     /db_xref="A7KV28_9CAUD"
     gene            65352..65660
                     /locus_tag="QC4_scaffold_20_prodigal-single_99"
     CDS             65352..65660
                     /product="hypothetical protein"
                     /codon_start=1
                     /transl_table=11
                     /translation="MPRKEVTPDTLIEMGRLIVEGKIDDIKIHQKRSGKNRGDLVIDY
                     KLRAVIEGTTIEKLARQEAMTALASAAIALQQGILTKVSFKRTEEPEIERYVWGVVTN
                     *"
     gene            65657..66115
                     /locus_tag="QC4_scaffold_20_prodigal-single_100"
     CDS             65657..66115
                     /product="deoxyuridine 5'-triphosphate nucleotidohydrolase
                     Dut"
                     /codon_start=1
                     /transl_table=11
                     /translation="LIKTFYYRPDKLSSGVFSKRPGKDAGYDLMLKETTTFGAVGTSV
                     VETNAHIHIPAGHVGQVLPRSSMSRDGWLIHTGTIDHGYSGNIKVTITNLSTHPRQLD
                     AGDRIAQIIFQPFTALEMEEVDQMQDFVDQVYEDSKSDRGTDGYGSSGRK*"
                     /db_xref="nth:Nther_1970"
                     /db_xref="gwa2_scaffold_1333_7"
                     /db_xref="86264705"
     gene            66169..66915
                     /locus_tag="QC4_scaffold_20_prodigal-single_101"
     CDS             66169..66915
                     /product="Serine/threonine phosphatase n=1 Tax=Bacillus
                     phage 0305phi8-36 RepID=A7KV25_9CAUD"
                     /codon_start=1
                     /transl_table=11
                     /translation="VNIRYAISDIHGNAYAFLKLLDHVDPDPEELVICGDICNYGIDV
                     WGVFEECAQLIDEGATIITGNHDDAYSRVMDGAMNINSFMSEPWHGLVTMKSFELAAD
                     RHGKEKVQRIKEKVLNSMVAYLETDDYIFTHAGLDPRIPYMHRQPLTAMIDGCKEWKD
                     PNLQHSFDQTVVYGHTPTWWIHREIKENDATVWYSRQRKKLALDTGAAFGCRLTMVDL
                     VENTAYAYDFEKKQILEYQFRGRKKGDDYY*"
                     /db_xref="UniRef100_A7KV25"
                     /db_xref="A7KV25_9CAUD"
     gene            67090..67581
                     /locus_tag="QC4_scaffold_20_prodigal-single_102"
     CDS             67090..67581
                     /product="hypothetical protein"
                     /codon_start=1
                     /transl_table=11
                     /translation="MQSFRHYEVGDPVIHRGWAYKGVVVQVPKKQHHLSHLGVQWANG
                     KEQDVWIPALMVDPEHIEKKVISMGYWVPKKGDRIKVTKTKAKGTVDYVDVQNLPYSV
                     YRPVQVLLDKPYDESGQRMRRYGIEELKKLKPKDNKPPDDEVLDENEVFSWDLDEDEA
                     IVW*"
     gene            67714..67890
                     /locus_tag="QC4_scaffold_20_prodigal-single_103"
     CDS             67714..67890
                     /product="hypothetical protein"
                     /codon_start=1
                     /transl_table=11
                     /translation="MNCVFCNKVVQQILENNLEAKIPHHWKCLQRATPEQKRKAGWLN
                     EKEEAPQSSSSDHP*"
     gene            67844..68266
                     /locus_tag="QC4_scaffold_20_prodigal-single_104"
     CDS             67844..68266
                     /product="hypothetical protein"
                     /codon_start=1
                     /transl_table=11
                     /translation="MKRKKHHNQVARIIRKEWKLSFAQSQAIARLLAKGDTYEALTKA
                     GFEPFAEWKVKCGRGCCRGPTGRTGWDKSDVKEAVFSENLAIYRYKPVNDFHIYGNRF
                     ALRSEQAVAMGNIISNKKTMRRSEWNASRLYEISISHS*"
     gene            68226..68411
                     /locus_tag="QC4_scaffold_20_prodigal-single_105"
     CDS             68226..68411
                     /product="hypothetical protein"
                     /codon_start=1
                     /transl_table=11
                     /translation="MPAVFTKFLYRIRNIRTGEEYNLPQNATFLDAYQMVETRVKQGD
                     AAADYYIDEIKEHVFHK*"
     gene            68430..68909
                     /locus_tag="QC4_scaffold_20_prodigal-single_106"
     CDS             68430..68909
                     /product="Putative uncharacterized protein ORF011 n=1 Tax
                     =Bacillus phage 0305phi8-36 RepID=A7KV21_9CAUD"
                     /codon_start=1
                     /transl_table=11
                     /translation="MKSYTAPECRSFDDSHTVLLKFQYGEHRAEVTARMGGNCYGGSI
                     LSSFVDLENGLTACLEDGKNKEHCLPYDGEDGKNLDIEYIIFTHSSRESVELDLEDAQ
                     KYLIGIEIIEYHQGADRSKDEPKDDDESEDDEPEEHCCEKEKRSVEGGCKNCGDPAL*"
                     /db_xref="UniRef100_A7KV21"
                     /db_xref="A7KV21_9CAUD"
     gene            68922..71243
                     /locus_tag="QC4_scaffold_20_prodigal-single_107"
     CDS             68922..71243
                     /product="DNA repair exo subunit 2 n=1 Tax=Bacillus phage
                     0305phi8-36 RepID=A7KV18_9CAUD"
                     /codon_start=1
                     /transl_table=11
                     /translation="MKIIYFTDPHAKGRNPASRVDDYTAAIHAKILEIEDVCLFEEPE
                     ALVIGGDLWDIPKVSNSLVIWMMRVLRRIKKRGTKIFLVPGNHDEIGYTLSTLDQTSI
                     GLLYDSGIVSPLYRGHSYLLKDKKGLTVEIFGREFDKDIDADPSTDYEIQPQHQATWN
                     LLFSHGMLLQKPFHPDVKFTLTKDVVSQAHLIANGHYHPGYPIHEENNIIFMNPGSTG
                     RDEASANTMTRTPQYAIIDINKKRIKPKYIQYDCAKPSKDIFDQVMIANEKEYERYLE
                     SFEQTIVDAMTYDAFDPKDVLAELAKVAAIPADVIQAALDAMIAVEFNDKKVNKLDGY
                     IEKKRPIAISEVEITNFESHEKTVVKFNEYGVNAITGPSDSGKTGLIRALRWVFYNDP
                     KGSDFVRHGASRATAKVTFSDGSSILRSRTNSDAGEYIVTDAGGREQVFKGFGNTVPI
                     EVANTHQMPKVQLAPDLERPLNFAYQLDGHFLLSQSPGVRAAVIGRLTGTNIVDEAIK
                     RERAKLLNVAKECNLAEAKVKEYDEKLTAYADLPEEQQQVAAAEGILMALDGLLKERQ
                     ELESINDDLEDVKHAKARLQEELKAFGKLDLMEKLLLQADKQLWELNELMELRKARKE
                     SRAAIERITTELQHYARLDLVEAKLAQVEQQIKELNELEQIAMEIAVAEGDLIRLNKE
                     YAAYTKLDQMPSLDTVGAKIVELKDLERIQVEISAMEMEAGLLDDKIKGASKEIEDVE
                     KEIRALFAANGNKCPTCFATVDDEHLEHIIAAV*"
                     /db_xref="UniRef100_A7KV18"
                     /db_xref="A7KV18_9CAUD"
                     /db_xref="cbv:U729_3195"
     gene            71457..71750
                     /locus_tag="QC4_scaffold_20_prodigal-single_108"
     CDS             71457..71750
                     /product="hypothetical protein"
                     /codon_start=1
                     /transl_table=11
                     /translation="MAKTPVLEESFEQRLKQLRRSHREASDKKVSLETRLTTVKETQA
                     KAEKKLAEKGVDPTKLKAVIASKSDEIDATINEAEKYLPGAVDEDFADDDEDE*"
     gene            71731..72762
                     /locus_tag="QC4_scaffold_20_prodigal-single_109"
     CDS             71731..72762
                     /product="hypothetical protein"
                     /codon_start=1
                     /transl_table=11
                     /translation="MMTKTNSYVRRSIYNHTTVWAVVYYTPEADTIEVARYESEDAAK
                     AASNQLGAIGIAAWLQQNPRGNYKTWLHISSHAYDVRFLSDNSLIISFSNFKKAWDYQ
                     RGYEEQLQQKQEPQMQAAASVASAPKLLPYDPDIQIWQKRHSDGNFQHWNDNILQMDL
                     SGIAKGDLLGVLRSASPQELLMALVNHIEVKTGHYIGLYKMPDSVYQGIMDLIYYSTI
                     GQHENKSDDVDDPGVQDDETGTTFVISFLDTIIDELKARPLIRGAMVNQQNYPHKIGL
                     TIVFESQVGDQQFGSWEEEIQNIWNLIELHAPDALERVELSFHITEEGIRDVSRTSAR
                     TQGSLPGAV*"
     gene            72710..73405
                     /locus_tag="QC4_scaffold_20_prodigal-single_110"
     CDS             72710..73405
                     /product="Chromosome segregation ATPase n=1 Tax=Bacillus
                     phage 0305phi8-36 RepID=A7KV15_9CAUD"
                     /codon_start=1
                     /transl_table=11
                     /translation="MSLAQVRVLKDRFRERSNELHQRQAEFKLLSEQREEEQAKVDNR
                     LKSKLFFEQVIDILSKTSDKARETGRLRMEKVATKALQSIFGPSFEAEIEIVPDYGGK
                     PGAFFYVKTQNPDGTVIRNEPQESRGGGVNDIYASALQVATMVVYNDPKIMGPILLDE
                     PGKHVSEDYIIKYGEFLAFISKTFGRQITMVTHQAHLAQTADKMFVSQLIGGKTVLKE
                     ILDEQSKIDWDAE*"
                     /db_xref="UniRef100_A7KV15"
                     /db_xref="A7KV15_9CAUD"
                     /db_xref="aar:Acear_1475"
     gene            73371..73787
                     /locus_tag="QC4_scaffold_20_prodigal-single_111"
     CDS             73371..73787
                     /product="Putative uncharacterized protein ORF004 n=1 Tax
                     =Bacillus phage 0305phi8-36 RepID=A7KV14_9CAUD"
                     /codon_start=1
                     /transl_table=11
                     /translation="MSKVKLIGTLNRDRGYFTPSESEILCPYFKRRFFEWGVSAERRA
                     VCELQQSGVICDYRHITADETPICLRYEHGPDHYDIIPDVTDPPTDLKPIPYLEATKD
                     AENEYTKDQWFTTKFVDTHEKTFRLRDGKMEWFYNV*"
                     /db_xref="UniRef100_A7KV14"
                     /db_xref="A7KV14_9CAUD"
     gene            73829..74089
                     /locus_tag="QC4_scaffold_20_prodigal-single_112"
     CDS             73829..74089
                     /product="hypothetical protein"
                     /codon_start=1
                     /transl_table=11
                     /translation="MKSIRILSDYTPADKPNVLTILQDDQGDIHISMYEEKHDGERGV
                     RIASSGTRHSPKVREALRKLIEVYQEELADPKCNAALKEQNS*"
     gene            74043..74270
                     /locus_tag="QC4_scaffold_20_prodigal-single_113"
     CDS             74043..74270
                     /product="hypothetical protein"
                     /codon_start=1
                     /transl_table=11
                     /translation="LQILSVMRHLKSKIHEHRLNNEEHGGIVLTGKVKVLWLDDNGKR
                     NEQIFDTREKARPLMEELNAKGMLWVLTDKF*"
     gene            74305..74886
                     /locus_tag="QC4_scaffold_20_prodigal-single_114"
     CDS             74305..74886
                     /product="hypothetical protein"
                     /codon_start=1
                     /transl_table=11
                     /translation="MFSKWYWRFMGIWWRFFPPKKPFIVIPDEIREKVLPQTREYEEV
                     QGKEVVMIQYPIDTRFRCPHCGQAHTAKDNVFDIELRQNKELTVVSILSAGQQVLSPS
                     TRYDGIIADYNNDGTQDIKCPVCAKVEPFWHWNNAFHQPLLYFEMDTLCYCGGEMYLQ
                     KMLMGNSFAPTCEKCGWVKHKSRISSSEGDDEE*"
     gene            74893..75219
                     /locus_tag="QC4_scaffold_20_prodigal-single_115"
     CDS             74893..75219
                     /product="hypothetical protein"
                     /codon_start=1
                     /transl_table=11
                     /translation="MTQFAPMDGRENTLGQFLLSSRDYNPTQMAEEITKRCRKLYEST
                     TGNRVVRFTYQNRTAVCMATNGNEDLLLRDVYKMSRAIAEELPNSAMGIWVHVNQSYP
                     KLELVK*"
     gene            75232..75570
                     /locus_tag="QC4_scaffold_20_prodigal-single_116"
     CDS             75232..75570
                     /product="hypothetical protein"
                     /codon_start=1
                     /transl_table=11
                     /translation="MGYHNGTQLDYEAKFGKDVDEYTWVTGIAEALETPKGCIELSHD
                     KRDEERAAFLRKRYPYLTLVREGNRTHWCADFRAMTQLHLTLSGKHSRLCVEFDGVNE
                     ALSVLSEILK*"
     gene            75618..76892
                     /locus_tag="QC4_scaffold_20_prodigal-single_117"
     CDS             75618..76892
                     /product="DnaG primase n=1 Tax=Bacillus phage 0305phi8-36
                     RepID=A7KV10_9CAUD"
                     /codon_start=1
                     /transl_table=11
                     /translation="VKVGTITEDILEQILEQNNLKDVAAEYGVHFDGNNKAKCPFHKE
                     GATGNLHYYEDNNTYYCFCRTCQAGTRWKDKKNRIPHVLKFSDGFEMEDGGPNVIGFV
                     MNIERCSYVEACVKLMERAGIQIPAAHVNKKLERQKQACFDMNKRFYKALLKDKKMME
                     YLRERGISEESMLKFRLGVVPKDFEHPVFKTLIAGRLVFGITEPHYTPTKAKTIAMAY
                     RNMTEPRPSGEAKYINDKTSEIYKKGELLYGYNEARRAIRENGYAIVMEGYTDVIISH
                     QSTIENAVATCGTSFTTEQMLLLRKLTKNLYLWYDGDTAGIEAMQASIEEALSHGFRV
                     FVINSAPYDPAELMNKFEQNGKRIKKYIEQNAKPAPEFVASLALDEFDRKVGAARRAA
                     LDELMPLMNAIIDPTDKVLFRTMLEDRLGVVL*"
                     /db_xref="UniRef100_A7KV10"
                     /db_xref="A7KV10_9CAUD"
                     /db_xref="cbv:U729_3190"
     gene            76889..77125
                     /locus_tag="QC4_scaffold_20_prodigal-single_118"
     CDS             76889..77125
                     /product="hypothetical protein"
                     /codon_start=1
                     /transl_table=11
                     /translation="MIAALEKTRYRNFEQHKEKLLQRGFQLVHNDAATAWMMKRLEND
                     HITVYQLKVYGMPISFTIPEGHLNVITQLAKNVG*"
     gene            77139..77441
                     /locus_tag="QC4_scaffold_20_prodigal-single_119"
     CDS             77139..77441
                     /product="hypothetical protein"
                     /codon_start=1
                     /transl_table=11
                     /translation="MKKLTEEEKEQRKQEKREKDQRERFEKRIQDNLNRGYEIFQKNE
                     YSCWMGKKYSIRKVTLVRVTFLGDPTVIQLSESELEMFLSNFKGMKPCSEEHQRTT*"
     gene            77411..78148
                     /locus_tag="QC4_scaffold_20_prodigal-single_120"
     CDS             77411..78148
                     /product="hypothetical protein n=1 Tax=Paenibacillus elgii
                     RepID=UPI000248D825"
                     /codon_start=1
                     /transl_table=11
                     /translation="MFRRASTYYLAGLITGLLFAFGGSTQADSLYQQVDAYLRPDLPI
                     VVDGQSLALSNAPLMYNDRTYLPLRETATTLGKQVNWNEATQTVELTTPVSPSPTIKP
                     SPTPSLTPPPIQEKNPVKRTDRTRDAGVAYPISNNDRGTFEVADVTRTPEKDGVTTSV
                     TLRLTLKEFSKINIPNIQVEYMFSSDTTSFNRTIKKGYWHIKDATNNATFEKTVSIWA
                     PNDVTIDRIYVEFVSVVGHGSTVYIIP*"
                     /db_xref="UniRef100_UPI000248D825"
                     /db_xref="A0A0C2V339_9BACL"
                     /db_xref="pms:KNP414_03942"
                     /db_xref="UPI000248D825"
     gene            78163..78726
                     /locus_tag="QC4_scaffold_20_prodigal-single_121"
     CDS             78163..78726
                     /product="Putative uncharacterized protein ORF233 n=1 Tax
                     =Bacillus phage 0305phi8-36 RepID=A7KV07_9CAUD"
                     /codon_start=1
                     /transl_table=11
                     /translation="MALPTNVKTKVAKQPLPKKAEAPVKNPSFIPPRESNRTVKTIVL
                     VVSAYGERHALKVGAFIGQVPDDHALSATLVSKGAAKKAAKTVNADFPQKGARSWKTV
                     YDIYAYAQEIAVGRGKVEYVGMELVKPGFKDRASADAEAKALALKHNVPMMVKIAKKL
                     VSGNETVFTCEPHTEMRQYEVTVLAPT*"
                     /db_xref="UniRef100_A7KV07"
                     /db_xref="A7KV07_9CAUD"
     gene            78788..79228
                     /locus_tag="QC4_scaffold_20_prodigal-single_122"
     CDS             78788..79228
                     /product="Membrane-bound metal-dependent hydrolase n=1 Tax
                     =Bacillus phage 0305phi8-36 RepID=A7KV06_9CAUD"
                     /codon_start=1
                     /transl_table=11
                     /translation="MTGRFHIASGFIVGAAVSAKCGLPGYYTFSCMLGAAFPDTDHPK
                     SILGRYVPLWRFFTPHRMNATHGWRMTLCASVLWGCGWHSFLHGLFFCTGYLLHLSGD
                     SLTEMGVPWNWPDETIYSFKIKTRGELLILLALYTIMVIVMSVL*"
                     /db_xref="UniRef100_A7KV06"
                     /db_xref="A7KV06_9CAUD"
     gene            79238..79762
                     /locus_tag="QC4_scaffold_20_prodigal-single_123"
     CDS             79238..79762
                     /product="Putative uncharacterized protein ORF231 n=1 Tax
                     =Bacillus phage 0305phi8-36 RepID=A7KV05_9CAUD"
                     /codon_start=1
                     /transl_table=11
                     /translation="MYRSVNSDYMGELKDAVKQVTKGCELEDRKFSVQYLKNHVRLDD
                     LQKKAAATFPGKTFMMGTGSYLPKLVVVSKNPLTPPQKEKLDQLWKKFELTENDLYFA
                     HLHFVSTKQKEEREKLVAKLLNILAPKLILVFDHLKVSSGVDAQMTADEIVAPEAKEK
                     RKALPRLVRHVIAD*"
                     /db_xref="UniRef100_A7KV05"
                     /db_xref="A7KV05_9CAUD"
     gene            79832..80188
                     /locus_tag="QC4_scaffold_20_prodigal-single_124"
     CDS             79832..80188
                     /product="Putative uncharacterized protein ORF230 n=1 Tax
                     =Bacillus phage 0305phi8-36 RepID=A7KV04_9CAUD"
                     /codon_start=1
                     /transl_table=11
                     /translation="MKHTNNKRILADVASYIRMNMTNRQIHESMASIGRKLGYSNASI
                     HRALVTLEERKLVRMTRPEIRNQPCVIEYIGTAESEVDQLFQRMFRAMEDMQEVAAEL
                     QHLFQIGQSEHLSNMR*"
                     /db_xref="UniRef100_A7KV04"
                     /db_xref="A7KV04_9CAUD"
     gene            80263..80841
                     /locus_tag="QC4_scaffold_20_prodigal-single_125"
     CDS             80263..80841
                     /product="Uncharacterized protein n=1 Tax=Bacillus
                     sonorensis L12 RepID=M5PBQ8_9BACI"
                     /codon_start=1
                     /transl_table=11
                     /translation="MNVIVLEGARGGGKTTVAHLLRQSIEGSTLINMTGFKADALIGQ
                     RAISVYYDGMFNMLSAWQYIPDCTVILDRTFFSEAVYSKIYKHYSFRAIFESYLMRMA
                     LMPNVKWTICHLFVEDDTLLTERLTRDKVPLFGTIAESVAESRRQTREYDRVFEFTED
                     EFDLNSHRIPVDGLTPEAIKQIILAYADIEGR*"
                     /db_xref="UniRef100_M5PBQ8"
                     /db_xref="M5PBQ8_9BACI"
     gene            80846..81334
                     /locus_tag="QC4_scaffold_20_prodigal-single_126"
     CDS             80846..81334
                     /product="Putative uncharacterized protein ORF228 n=1 Tax
                     =Bacillus phage 0305phi8-36 RepID=A7KV02_9CAUD"
                     /codon_start=1
                     /transl_table=11
                     /translation="VSKPDIRHISSSKEWRQVEKFYEEKVRDIIIPDDLDPRKILRIL
                     SQIDRVFNHARFDYAYAKRRFKRADAALGRATKTTRFLFKKGQGYSKEDLDALVILHL
                     ENTPLPGFTEPIYKEIDKWRGRMIFLDAVIDQLNRKSGKLINGNGALKLDAQGRGDRD
                     ER*"
                     /db_xref="UniRef100_A7KV02"
                     /db_xref="A7KV02_9CAUD"
     gene            81300..81953
                     /locus_tag="QC4_scaffold_20_prodigal-single_127"
     CDS             81300..81953
                     /product="Putative uncharacterized protein ORF227 n=1 Tax
                     =Bacillus phage 0305phi8-36 RepID=A7KV01_9CAUD"
                     /codon_start=1
                     /transl_table=11
                     /translation="MLKDGVIGMSDNFWNCEYFSRCQNNAHCMKCGTSQRMLKMKEDK
                     ARKQQQAKTKIVTKEFTPQSDNSGATLEEYVRDHLNAIPTIKEYWGRRTRGSGNLWFD
                     PGDVNDIVLLVECKERATINSKGEKAISITKTMLEKILHESKGTGKYPAFAFRLKNDP
                     SGRTYMVNEFGVICEMVHEIKILRHEYKTKEAEADMWKASAEELFKELEALKKKLKA*"
                     /db_xref="UniRef100_A7KV01"
                     /db_xref="A7KV01_9CAUD"
                     /db_xref="btn:BTF1_31342"
     gene            81957..82202
                     /locus_tag="QC4_scaffold_20_prodigal-single_128"
     CDS             81957..82202
                     /product="hypothetical protein n=1 Tax=Paenibacillus
                     daejeonensis RepID=UPI000369688D"
                     /codon_start=1
                     /transl_table=11
                     /translation="MSIMTKQCRYCNYCKQIGRMQPQQNRLGRKKYYCNHPNVDNVTQ
                     NNFVGFGTMDVHGYLALKTSKRWCPFKIPRPMDESTD*"
                     /db_xref="UniRef100_UPI000369688D"
     gene            82432..83034
                     /locus_tag="QC4_scaffold_20_prodigal-single_129"
     CDS             82432..83034
                     /product="Putative uncharacterized protein n=1 Tax
                     =Paenibacillus polymyxa (strain SC2) RepID=E3E4D3_PAEPS"
                     /codon_start=1
                     /transl_table=11
                     /translation="MPQPIQYEKIRDKLIDGDLLLCCGSSPISTIIRTVSNSKWSHVA
                     MVVRMYGRVMVLESVESIGVRMVPLSSYIYDHRNSGKPYDGRMYIARHDTLSQVAKSQ
                     FEFMISFALDHLGKKYDSDDLGRILLRITTGLGHPDEDDAYTCSEYLARCYKQVGVGF
                     QSDSGFYYPKHIGDDPHVRLLHELVQGEDADDSPVSSEIS*"
                     /db_xref="UniRef100_E3E4D3"
                     /db_xref="ppm:PPSC2_c2706"
                     /db_xref="E3E4D3_PAEPS"
     gene            83003..83551
                     /locus_tag="QC4_scaffold_20_prodigal-single_130"
     CDS             83003..83551
                     /product="hypothetical protein"
                     /codon_start=1
                     /transl_table=11
                     /translation="MIHPSLQKSVNLPPDLSDPNLAVVVYWATSTYTYATPPGTTGDT
                     IRVWVNKVMLTISHDFVFDPIRNCIHFEKGVFDLNLDDEIIITSTNPQQHRLDELIVL
                     SRKIDDETEWDDAYLHQLAVESEGHVFKVEDIFRRHPKNWPSLAFVPDGVKKVKLTRC
                     TVEPIGLVGKFIWVAEGVNQLG*"
     gene            83544..84236
                     /locus_tag="QC4_scaffold_20_prodigal-single_131"
     CDS             83544..84236
                     /product="hypothetical protein"
                     /codon_start=1
                     /transl_table=11
                     /translation="LDKPKFFMKMGKDVESIQAALQQQFIQHVDQSTRNILGIPAEML
                     GMDVSVESDQTAISVRKADVAFHARAAAGFIDDVIVLRQFTETPTPLSLEVLEHVRDT
                     VTGAEFDVFDIMRRFSNPHLKKYQGMKGRARNPRLRQRLSMGNEWVLSVTLEFETFGT
                     SAAQDMIDAVRMSQMASAAQIQQIVVHPTLAKQLEMGGINVSVVTSKYMPKDTAYVID
                     PSKIKFEPLKGI*"
     gene            84238..85191
                     /locus_tag="QC4_scaffold_20_prodigal-single_132"
     CDS             84238..85191
                     /product="Putative uncharacterized protein ORF219 n=1 Tax
                     =Bacillus phage 0305phi8-36 RepID=A7KUZ3_9CAUD"
                     /codon_start=1
                     /transl_table=11
                     /translation="MSTFRINRSPLYDNPRLGFVNEQLVPIDRHLENIEHFINECFPA
                     KGNYVAPVQSGRVIALRATDEDRMASAFKSAIYLGKFDDMANTDRFLKGMVAAGHSYE
                     PIRSENMMFLFLGVGKPVYDHLITHGVGRTRIAAGQRANKPWGYEVPTGCTDIETFMK
                     IGLQRVEEVIEIVAGEDDEIAKQRMQDGRSLLPVGYIMPPFLLEFSEEALVNVFRRRI
                     FENGAQGATKEIVSDMWDCCMRIDGQKWHTFFEHHGPHTIAWEKAMRTLRDKCSSLVG
                     LMEKAGVDVTDESIIKQVNMPLYDLLMQTVGVMPKSMWDKE*"
                     /db_xref="UniRef100_A7KUZ3"
                     /db_xref="A7KUZ3_9CAUD"
                     /db_xref="aad:TC41_0958"
     gene            85198..85395
                     /locus_tag="QC4_scaffold_20_prodigal-single_133"
     CDS             85198..85395
                     /product="hypothetical protein"
                     /codon_start=1
                     /transl_table=11
                     /translation="MRNTPKNRAAARKKDRQRFTITIPMDPVADYLEDVQSPRFSWGN
                     FVMGSISGFLPLAIYTILSRG*"
     gene            85593..85811
                     /locus_tag="QC4_scaffold_20_prodigal-single_134"
     CDS             85593..85811
                     /product="hypothetical protein"
                     /codon_start=1
                     /transl_table=11
                     /translation="MEKQCVVARHEEGITLNPYEYLKEEDGSLMVFDDKQAAIGFLKQ
                     NDISDEEIESYRFFSHDAIGRDEHIEVE*"
     gene            85852..86289
                     /locus_tag="QC4_scaffold_20_prodigal-single_135"
     CDS             85852..86289
                     /product="HNH homing nuclease n=1 Tax=Bacillus phage
                     0305phi8-36 RepID=A7KUY7_9CAUD"
                     /codon_start=1
                     /transl_table=11
                     /translation="LSYRKKYVPDHPHAMSDGCVYEHRLLMERIIGRYLEPHEQVHHK
                     DEDKNNNDPLNLELCTCPKDHYEQHAYDDEELIRWLIQYADEFGRLPSKRECDEHSGM
                     PNSSTFRRHFGSWSAAKYRAQLQIDYINYSLEMDQDEYIVCCG*"
                     /db_xref="UniRef100_A7KUY7"
                     /db_xref="A7KUY7_9CAUD"
                     /db_xref="smi:BN406_01851"
     gene            86264..86572
                     /locus_tag="QC4_scaffold_20_prodigal-single_136"
     CDS             86264..86572
                     /product="hypothetical protein"
                     /codon_start=1
                     /transl_table=11
                     /translation="MSTSFAVGNKVNWTSQSQGSEKTKQGTIIAIVPAGRSVKTALKE
                     LYGEIPVSRIKVAEMTVTYLRILVEVPRKGRSVKADYYCPRESSLKLGWEEQHAVVAN
                     *"
     gene            86553..87179
                     /locus_tag="QC4_scaffold_20_prodigal-single_137"
     CDS             86553..87179
                     /product="HsdM n=1 Tax=Bacillus phage 0305phi8-36 RepID
                     =A7KUY4_9CAUD"
                     /codon_start=1
                     /transl_table=11
                     /translation="MQSSQIKLMHCLMELLLSAGFTKDIAFDRLLHFMAYKLGVEPGM
                     TSPALPYPVWKELEAILDFALLREDPHDWIGDYSQMEKFADNGIQWNSSKTQTAYIAE
                     LKTKDLKAVQPFSVFDPCAASGGLLIHLYKRLGQDSVYFGAEPNVTLYRIALINMKLY
                     NIPARIICADYRHHETNSSSNNWSVANHWTPPDAKYLAPIQGPQGDWS*"
                     /db_xref="UniRef100_A7KUY4"
                     /db_xref="A7KUY4_9CAUD"
     gene            87426..87761
                     /locus_tag="QC4_scaffold_20_prodigal-single_138"
     CDS             87426..87761
                     /product="hypothetical protein"
                     /codon_start=1
                     /transl_table=11
                     /translation="MAERFSKVVVEKPHLQMRYLELLKQKVVAAKRGSGDELEDIVEK
                     MHGMVDVLINQDYSQMRKALPEAYYEVIGGYTGLIVGKTTDPDDLWAEEPNYQIREIT
                     KEQFDEDDD*"
     gene            87761..87976
                     /locus_tag="QC4_scaffold_20_prodigal-single_139"
     CDS             87761..87976
                     /product="hypothetical protein"
                     /codon_start=1
                     /transl_table=11
                     /translation="MPPPQLEQLIHDYEAAYLAANGSAIQLVYERGWFHIRYNKHHSR
                     GTLFRKKQILIMTETLRQRAAQKESAP*"
     gene            87973..88317
                     /locus_tag="QC4_scaffold_20_prodigal-single_140"
     CDS             87973..88317
                     /product="hypothetical protein"
                     /codon_start=1
                     /transl_table=11
                     /translation="MKDVYIFSEQELSVAKRGMDLFEAQGAEIQAAIQNIRVSLGKLT
                     LLSQHPLQKVREEAIQEMRQLLQETHDVLQTASTKNHGVWRIMKDEENYAYDIEVKER
                     MNRCDPETPLQT*"
     gene            88289..88825
                     /locus_tag="QC4_scaffold_20_prodigal-single_141"
     CDS             88289..88825
                     /product="hypothetical protein"
                     /codon_start=1
                     /transl_table=11
                     /translation="VILKPLSKRNKGSGKVGRYKLHEVVIKASATGYYFEIFHEKANM
                     KIRSMSFTDSLKEWPTEECAADAACDWIDTNKHVAQQMIAQQEQLERDREHRQDESYY
                     LRNTYASECREPETKHHPQKSIGETRRVFLYNDGVVVMTRDNESSSHNPTVGPKMVVQ
                     FFDGPVERIDRSIHAPKE*"
     gene            complement(88838..89278)
                     /locus_tag="QC4_scaffold_20_prodigal-single_142"
     CDS             complement(88838..89278)
                     /product="Predicted transcription regulator n=1 Tax
                     =Bacillus phage 0305phi8-36 RepID=A7KUY2_9CAUD"
                     /codon_start=1
                     /transl_table=11
                     /translation="VTQAAKPRYIGAYNRLFPVKVSTNSCITIYIMHLLTQKGRLYGK
                     EIINCMEDRFSGHWKPSHGLVYPILRELEEESLIKGEWGEDPNHKAIKVYEITKLGRK
                     RYRMEKEHHKAIMIQCFDVMEKLMGDLYEDYRPIYWEEDEAASV*"
                     /db_xref="UniRef100_A7KUY2"
                     /db_xref="A7KUY2_9CAUD"
                     /db_xref="hhl:Halha_1465"
     gene            89416..89682
                     /locus_tag="QC4_scaffold_20_prodigal-single_143"
     CDS             89416..89682
                     /product="hypothetical protein"
                     /codon_start=1
                     /transl_table=11
                     /translation="MTTAEKVRYSLQGLQCRLAKDGSDDDLHQAFSEEELKRLDVDRT
                     ARLKTILRLGLYAERTAGQNSSVQDEALTHGHVIASIGSKKFFF*"
     gene            complement(89752..89949)
                     /locus_tag="QC4_scaffold_20_prodigal-single_144"
     CDS             complement(89752..89949)
                     /product="hypothetical protein"
                     /codon_start=1
                     /transl_table=11
                     /translation="MKSNLPVAMNSLFSGIRNRAGRVAQQARSSARELKKAWHEPAPK
                     PYSKLSKAERIERDIRWWEDN*"
     gene            90074..90475
                     /locus_tag="QC4_scaffold_20_prodigal-single_145"
     CDS             90074..90475
                     /product="Putative uncharacterized protein ORF204 n=1 Tax
                     =Bacillus phage 0305phi8-36 RepID=A7KUX8_9CAUD"
                     /codon_start=1
                     /transl_table=11
                     /translation="MTRAFSIRLTPPEKPPAPVNFTLGKRTWRQHAQTLYSVSAAALL
                     AAPVIPQDVDKAFLTIEIVILGLAGSVATIMAMISGIMRSIGMREEARKRFNDACVGF
                     LQVLAAPVVIAVLGLIARGVLSLLPGYINST*"
                     /db_xref="UniRef100_A7KUX8"
                     /db_xref="A7KUX8_9CAUD"
     gene            90535..91368
                     /locus_tag="QC4_scaffold_20_prodigal-single_146"
     CDS             90535..91368
                     /product="Putative uncharacterized protein ORF203 n=1 Tax
                     =Bacillus phage 0305phi8-36 RepID=A7KUX7_9CAUD"
                     /codon_start=1
                     /transl_table=11
                     /translation="MSGGFLTDFISWLFDDMMKYLLFTPLGIFNNPETISIVFRFGAL
                     SAAIVTLLSILEGIKRMLSLSYTPLRQMVVRYPLALAVTGFAPLAFYWTAMGVNKAVE
                     LIGALTKAGLSDTYTYANQIQALGDSIFMSGLTFFFLVAASFYMTKAFLQNGARWFGL
                     LFNCVTTPLVMMGYIFKPYEHIAGAWLSDTMKKFGTQVVHSFYLSLIAVIMFSPKVVA
                     SSSLEDGFNAAIVRLMLAVGGLHLMMHPPGWIKGRVHAENAKTYIDTAVKLVKMMVVK
                     K*"
                     /db_xref="UniRef100_A7KUX7"
                     /db_xref="A7KUX7_9CAUD"
     gene            91365..93758
                     /locus_tag="QC4_scaffold_20_prodigal-single_147"
     CDS             91365..93758
                     /product="Putative uncharacterized protein ORF201 n=1 Tax
                     =Bacillus phage 0305phi8-36 RepID=A7KUX5_9CAUD"
                     /codon_start=1
                     /transl_table=11
                     /translation="MKWKPGFLKTHEYTTFLLAPSIENTNDGVDALIKAFFSVRSEQL
                     FKQLRGGQPVVAAEFFADHTTAYYLYSVPSLQRDLMRERMLAAFPGSGLKEQAQVPLV
                     DNVDKMLITSIQLAKNPVMPINLSEPLGIYKDIQHVADELREGEQLFLQILMEPLDDG
                     WQEELEHTYDSYLQGKALPGVSKIEDAVRSLDSSITKIGRSIAKEKEHEQGAYRKHRQ
                     IPDFHKKIRQLGFHVAVRVIAVADTYQRRNDISEGVMGAFKTTNYHNSWKAAPVLRKK
                     AAWESIQHRQMPLVGINNLLCEDELKNLLRLPIKATKTLRLERMRPDEERVDQRITGG
                     KIIPIGYSIEYGARGEAVGFNIDDPDTAAKARLWIAPPGSGKTTTVKLFMQGALAVGH
                     GGSVFDIADGNLYLGCIEATAPQHREKLVLVDFANDRYPCVFNFSSLGQDSDTIANMF
                     AEFFEIFFKTAANQRMNSFLRKAAVTTFVSPDSTFLELIMMMRDEDFRRAFLPKIRAS
                     HPDLFLWWKSEFPKIAKSESQMMEILQPILYRLDNIQYNKTLGPIFCGKGGGLQIGRW
                     MNEGRWILYNISNGAFLENEQRMLMSFLNYAYWTATLSRERMLQGKIEPILHHKMYDE
                     PQTYMTATPIFELSISKSRKYRVSDNFLIQNPTQVLEKDKALWSQIIGMNPHILVGGG
                     LDNDGLKEMAGILKVTKEELAQLESLEYHWYMKTYVGKSVIKPFIFNAKGMVATTYGP
                     APALQAQWRTRLAPWTSEQQREHISARNLRLSVEEYRKLIASYSEEDEEGVPVGEDS*"
                     /db_xref="UniRef100_A7KUX5"
                     /db_xref="A7KUX5_9CAUD"
     gene            93733..94596
                     /locus_tag="QC4_scaffold_20_prodigal-single_148"
     CDS             93733..94596
                     /product="Putative uncharacterized protein ORF200 n=1 Tax
                     =Bacillus phage 0305phi8-36 RepID=A7KUX4_9CAUD"
                     /codon_start=1
                     /transl_table=11
                     /translation="VFRLGKIRKGRSERENVSTINQEWIQKHSHILTSRDVAMLRLLK
                     QFPVMTIHHLYTLTPASELKNGKVIQPFFECKRGLQLCRDRIRKLFELHFVNKYSPRL
                     ALGEGTSVQYVWLDRAGYRYLDVNGRPPKDLSQEYMHHARILDVYCILTEMNRHGTIR
                     LDYLKACYAYKPKTMNIEPDLIVAFQKDGMGYRYFLEIDNCEKKEADEIAKIERYRDW
                     ELGSQWIKEEWADVYKRRFPKLLYLFSGPVPKMRRRTKVFMEAAHQQELRAECMPIED
                     FADKILRLGNT*"
                     /db_xref="UniRef100_A7KUX4"
                     /db_xref="A7KUX4_9CAUD"
     gene            complement(94728..94949)
                     /locus_tag="QC4_scaffold_20_prodigal-single_149"
     CDS             complement(94728..94949)
                     /product="hypothetical protein"
                     /codon_start=1
                     /transl_table=11
                     /translation="VLKASEAKTLRKEILKAFADEMVADGKHLLAVCDNTGEVTIDEA
                     LATGEMKANLDLFNKVVAVLDKHIPSEVK*"
     gene            complement(95017..95916)
                     /locus_tag="QC4_scaffold_20_prodigal-single_150"
     CDS             complement(95017..95916)
                     /product="Virion structural protein n=1 Tax=Bacillus phage
                     0305phi8-36 RepID=A7KUX3_9CAUD"
                     /codon_start=1
                     /transl_table=11
                     /translation="MKLKYIIGNDVNHHVLVDLNAVTKIAVLKYVKSGITQLTRTESF
                     AAVMDVEPATNPQVRIAKRGFIWDVHLFKVNSNGDETRVTAGLTLPEDLAATSLEVLN
                     DGTTDLTMKDYITHGLTVYTSVLTVAERFFDTADGLTGVSGNGSTVPVVNGGFLELGN
                     EADVHVSLPAPINLSDTSFSVTVTIKSFGANDVTANDAIIIGLGASGDHRLHIRKDEG
                     IRYVSGDTDVPLVPWEFVTEPMTLSLIIEETARLFVNNATIVDLPSFVKTGSIDAIVL
                     RSLCDETQTSKIDYLLVQKMKLS*"
                     /db_xref="UniRef100_A7KUX3"
                     /db_xref="A7KUX3_9CAUD"
     gene            complement(95919..96425)
                     /locus_tag="QC4_scaffold_20_prodigal-single_151"
     CDS             complement(95919..96425)
                     /product="Low copy number virion structural protein n=1
                     Tax=Bacillus phage 0305phi8-36 RepID=A7KUX2_9CAUD"
                     /codon_start=1
                     /transl_table=11
                     /translation="MWYIAQSNVAIDDRSLRLQWDPVQITDLAGYHVYMSVGDNLHFK
                     RLTPVPITTTTFVGPVLRRDVQYFIYVTTIDDSGNESEPSSVMEFQLRDAILDLNWVD
                     IPPPRHEVSLVERVFSKPVYTPQFMTKFEWRDPVWANRRSIVLPSGAMGNEPIPTKNF
                     NTLFQMGG*"
                     /db_xref="UniRef100_A7KUX2"
                     /db_xref="A7KUX2_9CAUD"
     gene            complement(96430..96666)
                     /locus_tag="QC4_scaffold_20_prodigal-single_152"
     CDS             complement(96430..96666)
                     /product="Low copy number virion structural protein n=1
                     Tax=Bacillus phage 0305phi8-36 RepID=A7KUX1_9CAUD"
                     /codon_start=1
                     /transl_table=11
                     /translation="MPQWMEKFVEVKPIVVTATKRLFNLDKEYHPGQGDLIVFYNGGY
                     AVPGIDYIEVSPWSIEFTFDLEPTETLVLHYQRW*"
                     /db_xref="UniRef100_A7KUX1"
                     /db_xref="A7KUX1_9CAUD"
     gene            complement(96671..96979)
                     /locus_tag="QC4_scaffold_20_prodigal-single_153"
     CDS             complement(96671..96979)
                     /product="Putative uncharacterized protein ORF195 n=1 Tax
                     =Bacillus phage 0305phi8-36 RepID=A7KUW9_9CAUD"
                     /codon_start=1
                     /transl_table=11
                     /translation="MLAHNNGSGINVQPNKETTICTWESDGLAYVIGFQATGQVSGDF
                     KLYVEGDPYYYYQTSPSNRTAYTADRGSQFPAGTKVELKVKHYDSTARQFYGTILGGR
                     *"
                     /db_xref="UniRef100_A7KUW9"
                     /db_xref="A7KUW9_9CAUD"
     gene            complement(96992..97864)
                     /locus_tag="QC4_scaffold_20_prodigal-single_154"
     CDS             complement(96992..97864)
                     /product="hypothetical protein"
                     /codon_start=1
                     /transl_table=11
                     /translation="MIKKLPYDEIERLVYAFQGGDSEALATLISYYDDYLLRMVQVLK
                     DEYYDCRDRKMHTSRFRPQDRVQFYLLSLFMPPKQAKLARIFWKSKRATAAIGQTLRR
                     VRRLFWYTSSEDIHQHLRYLFTMLAARHKKDKFSSYVSKILPLRAKRSMREWIDDATL
                     IYMTESEMAELGLEHHDEYDLEEKSSTPYIRTTDFSDIDENWINGLNCGELFEPFSRY
                     ERRILKLRYEYNVARIDRMPPDVRKGWMTRLRRSDSKVGDILGCSRQKVNYDKNAVIS
                     DLAKRASAQRLLKA*"
     gene            complement(97877..98416)
                     /locus_tag="QC4_scaffold_20_prodigal-single_155"
     CDS             complement(97877..98416)
                     /product="RuvC n=1 Tax=Bacillus phage 0305phi8-36 RepID
                     =A7KUW6_9CAUD"
                     /codon_start=1
                     /transl_table=11
                     /translation="MRIAGIDAGLGCTGVAIYDTTVKDFIVIEKIKSSIKKATPNTQR
                     RIEAIVDRISALLFWNDVDVVVIEDIFVGKKKQLSAIIPAARLRGGIEQMVLAQGYSG
                     LYVMTTSQMKKQISGKGNNGKEACHMAIKKRFKKSKLFQSEVGMTFISEGAKKNDDVS
                     DACCIAYAYDQNPALAAFT*"
                     /db_xref="UniRef100_A7KUW6"
                     /db_xref="A7KUW6_9CAUD"
     gene            complement(98419..98562)
                     /locus_tag="QC4_scaffold_20_prodigal-single_156"
     CDS             complement(98419..98562)
                     /product="hypothetical protein"
                     /codon_start=1
                     /transl_table=11
                     /translation="MLKFKNTQGQETMRLHDNGELEIKDEKIKESYKKAEKLEENQKK
                     QGE*"
     gene            complement(98510..99358)
                     /locus_tag="QC4_scaffold_20_prodigal-single_157"
     CDS             complement(98510..99358)
                     /product="RecB n=1 Tax=Bacillus phage 0305phi8-36 RepID
                     =A7KUW4_9CAUD"
                     /codon_start=1
                     /transl_table=11
                     /translation="MRIHVNALTDYLTCPLLHYYRHTANIDVSDNILQDNFNEAIEEA
                     FDRAMHKTMFYLFHLVQNGTVPNLQHLRKRWGYLWVLPRSKEQEIKHRVLKESDLHDQ
                     KRIEGWNKLQKVMEHYKEEGWGTPIMVDFPYSIKVGRHIVDGSIDLVRVVNGPNHREI
                     VEMVDFMVDYPRSPYVHIRRDWRMTAASIAFRQAIDVQEERIVYHGLISGKLRKTFRQ
                     AADYQQLEKLLDTIEMAQQAGITYPTFNERCVTCPYQDHCTRGGWKSDAEIQKYARPR
                     NDASSR*"
                     /db_xref="UniRef100_A7KUW4"
                     /db_xref="A7KUW4_9CAUD"
     gene            complement(99358..99600)
                     /locus_tag="QC4_scaffold_20_prodigal-single_158"
     CDS             complement(99358..99600)
                     /product="hypothetical protein"
                     /codon_start=1
                     /transl_table=11
                     /translation="VKTIMVITTGENLRQSAQFSADDTRIVLVPVQTLESIKGQHVDC
                     VIIQKELTKDEMDYARLIAASLLGEKKPDKQRLFIL*"
     gene            complement(99605..100204)
                     /locus_tag="QC4_scaffold_20_prodigal-single_159"
     CDS             complement(99605..100204)
                     /product="hypothetical protein n=1 Tax=Paenibacillus
                     daejeonensis RepID=UPI00036C3C4E"
                     /codon_start=1
                     /transl_table=11
                     /translation="MGNLHIGVDLSDSLNNIGDCIAAVVHKRTGLDCYDALREHYYLE
                     RAIGWSSYEVSEFFRKYSCEILDACELKPMAHQMLIGLKMRSMDLSVLMHRVGSQCGL
                     PVDDMTIRWLADRGVLNLFKEVHMVDDCKTAYIKDKGLTFDAVVEDNPRQAEAFLEAK
                     IPVVLFDYPHNRRLDHPMLHRVTNWFQAYEALTRIQLRR*"
                     /db_xref="UniRef100_UPI00036C3C4E"
     gene            complement(100158..100517)
                     /locus_tag="QC4_scaffold_20_prodigal-single_160"
     CDS             complement(100158..100517)
                     /product="Putative uncharacterized protein ORF189 n=1 Tax
                     =Bacillus phage 0305phi8-36 RepID=A7KUW3_9CAUD"
                     /codon_start=1
                     /transl_table=11
                     /translation="MSNIRRTPINQRITAPPARPIEQPTGPRKEWTNYDQYLNDQRKI
                     FDNLQKVPAKFCVLCGYPLDYNNHVPTEPEQKWSVHEPCQKKAWAMLDRETGVTRERK
                     NTNGKPTHRGGSERQPE*"
                     /db_xref="UniRef100_A7KUW3"
                     /db_xref="A7KUW3_9CAUD"
     gene            complement(100489..100749)
                     /locus_tag="QC4_scaffold_20_prodigal-single_161"
     CDS             complement(100489..100749)
                     /product="hypothetical protein"
                     /codon_start=1
                     /transl_table=11
                     /translation="LRNLARGRHAERTPFEMQRIKLIEELVADKINPLEITISSSGGE
                     TKLTHDDVANYIEHTNRSFNVVASAVRLEGEGKNVKHTPHTN*"
     gene            complement(100753..101013)
                     /locus_tag="QC4_scaffold_20_prodigal-single_162"
     CDS             complement(100753..101013)
                     /product="Putative uncharacterized protein ORF186 n=1 Tax
                     =Bacillus phage 0305phi8-36 RepID=A7KUW0_9CAUD"
                     /codon_start=1
                     /transl_table=11
                     /translation="MFSKTQQKLKEMSNGCSMYEPCPLCFKCVVKASHLYERCINCPV
                     DFCGHNHEIRGRMIRRENFAITVTEETGRQFKELCDQSRREE*"
                     /db_xref="UniRef100_A7KUW0"
                     /db_xref="A7KUW0_9CAUD"
                     /db_xref="cbv:U729_3158"
     gene            complement(100973..101125)
                     /locus_tag="QC4_scaffold_20_prodigal-single_163"
     CDS             complement(100973..101125)
                     /product="hypothetical protein"
                     /codon_start=1
                     /transl_table=11
                     /translation="MRWWEWLIVVILALDLFETIQDCVRIYCDAKFGGGRHNVQQDST
                     ETQRDE*"
     gene            complement(101122..101433)
                     /locus_tag="QC4_scaffold_20_prodigal-single_164"
     CDS             complement(101122..101433)
                     /product="hypothetical protein"
                     /codon_start=1
                     /transl_table=11
                     /translation="MKNKGQFQISEKLLKDALGIPDECAIIHLSWDPTRSIVSGILLS
                     ENPVYTNDGNIGWTFPTPEAIEPRHVNGDFGEINPVHMAIHERVRNKLLGTEPIEEDT
                     E*"
     gene            complement(101430..101675)
                     /locus_tag="QC4_scaffold_20_prodigal-single_165"
     CDS             complement(101430..101675)
                     /product="hypothetical protein"
                     /codon_start=1
                     /transl_table=11
                     /translation="MNKLRDIFIDLLLLFYITYTTSLLVMYIASRFYIISDTISACLI
                     LSTAFAIIYTLIKYQVRIDITFRYKHFYTFDNRRQEK*"
     gene            complement(101686..102804)
                     /locus_tag="QC4_scaffold_20_prodigal-single_166"
     CDS             complement(101686..102804)
                     /product="Replicative helicase n=1 Tax=Bacillus phage
                     0305phi8-36 RepID=A7KUV6_9CAUD"
                     /codon_start=1
                     /transl_table=11
                     /translation="MGARIYERTCKDEFEFYAQPSAEVEYWEATKGKKRSERRKNKRI
                     DIEEIPTHIPKYQQEQLHVLNEFEERSWAPGNKGMTVGFKGIDKALDRLQRGFHIIAG
                     DSNIGKTAFVSQMSYNVAKLNPDAYVLDFSLDDPMDEKISRVIASANRILINAVKTPN
                     KYKKLKKMLERRKDGLRELRRMANCYKCYDQTHGSDVDKIKETIKRHIVELKEAGEER
                     KVVVFIDNFHDLTTTARVAQQSDKQKYDYLAQYISDMATELDVAIVCTAEFKKLNGFR
                     RPGIDDIRESVKIKYEAKSIMLCYNEVSLKGEAASVYFEKMGDPAKQPIYEVKFAKNK
                     YTKFKGRVFFEGYPEMAFFIEADDQSTKRYNHAIYSNE*"
                     /db_xref="UniRef100_A7KUV6"
                     /db_xref="A7KUV6_9CAUD"
                     /db_xref="cbv:U729_3156"
     gene            complement(102816..103853)
                     /locus_tag="QC4_scaffold_20_prodigal-single_167"
     CDS             complement(102816..103853)
                     /product="Primase n=1 Tax=Bacillus phage 0305phi8-36 RepID
                     =A7KUV5_9CAUD"
                     /codon_start=1
                     /transl_table=11
                     /translation="LSEKSECEFVEMGVRLPNGGFKRNIFVHKDSTSTVRKRYKNKGV
                     YISAYEYTKPDDKANSLLIGDMYIDLDHNGMKEREIAAQAFEEIRQDAIKSVSFFSAI
                     FGIPEDMIRIYYSGQKGVHIVIPREVLGLQPSGELNEIFRLIALEVARFSHHKTVDTQ
                     IYDNARLFSIPGGIHPETGRYKTPITYDELRTISYRDLLKLSKTVRYITYEPPTYSTK
                     ANRLFKSYIESWEKEKQEKAAKSGKKGKGTLNFCPPCIKSILTRPCVQGGRNNTTAAL
                     VSYFKQRGYSEARAWGKLQEWNDNYAKLSKRELETTFKSVFSREYTYGCSTLEQLGDC
                     QKNNCKIGKNR*"
                     /db_xref="UniRef100_A7KUV5"
                     /db_xref="A7KUV5_9CAUD"
                     /db_xref="cbv:U729_3154"
     gene            complement(103822..104496)
                     /locus_tag="QC4_scaffold_20_prodigal-single_168"
     CDS             complement(103822..104496)
                     /product="Putative uncharacterized protein ORF180 n=1 Tax
                     =Bacillus phage 0305phi8-36 RepID=A7KUV4_9CAUD"
                     /codon_start=1
                     /transl_table=11
                     /translation="MASIYDLIYDYIARFYPDQKVDKETRRTIHREIKSLLKRGWCSS
                     ELFARFKVMGRRKGEPTPLVRKLVSGTPPKKKNLLDPDAFYYHNLLRVTCKPPSRSLD
                     VDSGIIINHSETYFLEMRASLTMEELVEYYCRQFRLTLRKGDIDRMMGSFRWLLQAYT
                     VEEILFMIDMNANNCLQADRAPPRSPLDIKRYLDDAIHVRSLKKSEAVLSGGNEIVRK
                     KRMRIR*"
                     /db_xref="UniRef100_A7KUV4"
                     /db_xref="A7KUV4_9CAUD"
                     /db_xref="bcg:BCG9842_A0030"
     gene            complement(104504..104764)
                     /locus_tag="QC4_scaffold_20_prodigal-single_169"
     CDS             complement(104504..104764)
                     /product="hypothetical protein"
                     /codon_start=1
                     /transl_table=11
                     /translation="MKKRIGLIQKIIIFRMWLKQMKNGGLITSCSYCDSINIHRTSSS
                     TTTPHRHICDGDDLTFVEYNATYRCENCGATATCREEWTKES*"
     gene            complement(104826..105560)
                     /locus_tag="QC4_scaffold_20_prodigal-single_170"
     CDS             complement(104826..105560)
                     /product="Putative uncharacterized protein ORF179 n=1 Tax
                     =Bacillus phage 0305phi8-36 RepID=A7KUV3_9CAUD"
                     /codon_start=1
                     /transl_table=11
                     /translation="MDSIISSILANPMDVFNLDVPLELRKLIDEPVNDDLIKKNKYAN
                     NSAYIPESIYIKMLNQITNRRWSFIPFKSEVVSGKDGNYAQYTGLLIVPGFGIHTGIG
                     TQPMNKKDNQNAMAAAKTYAFKNACKEMGLAPNVGNDDFDEQVYASYEEKSDVKDKPK
                     ESTKKKKKDKGARSERREEPSDKPSLKDRIKELRDAHELDDDDEFVAFLQVWNEEILD
                     VDDMSKEDWKEFFAFYKKNPKKFEDF*"
                     /db_xref="UniRef100_A7KUV3"
                     /db_xref="A7KUV3_9CAUD"
     gene            complement(105672..105953)
                     /locus_tag="QC4_scaffold_20_prodigal-single_171"
     CDS             complement(105672..105953)
                     /product="hypothetical protein"
                     /codon_start=1
                     /transl_table=11
                     /translation="MKWLRDGLSIDEARFSVMIVLLVGFSGVACYSYLTRGDITSNMV
                     QVLFILVSGITTVNIAQKVFSGKSIGLKDSTPINYENPVPEDNRGASTI*"
     gene            complement(105919..106827)
                     /locus_tag="QC4_scaffold_20_prodigal-single_172"
     CDS             complement(105919..106827)
                     /product="hypothetical protein"
                     /codon_start=1
                     /transl_table=11
                     /translation="MTKPKHKLDSSFITFITLVFIFTTFFIGSMYGSLNKARTLLTGQ
                     MKSMSVAVGTQTYFSLKDAYNLMKSIDPIMNQYVRVSLYHAADQYKRGVSIEEIRRQV
                     NVSSARIIESDYYYNEKFFQEKLREMKDAPGQVWINSVLTSGGPGGELGKWGYIAIND
                     DAILEVGFLLPDIINQMALPSDKEIIALLKQNNPATQEIIVEPATVGMSDGMPHVVSQ
                     TIDEARVLTIIEADMSGMGVRIKITSDYPDLYTFQKELFNQTAIQIFVTVIIAMVVIL
                     SVAVERKKKRKEGEQDEMVTRWIKYR*"
     gene            complement(106808..107179)
                     /locus_tag="QC4_scaffold_20_prodigal-single_173"
     CDS             complement(106808..107179)
                     /product="hypothetical protein"
                     /codon_start=1
                     /transl_table=11
                     /translation="MALQSLDFSTLSPLAFIMVIAWYLLSKIQPEMKEMSKKQDQQMI
                     LLFEMQKQFAAGMELMRQQNESSSAINKELFKNIEEIISDSMELVRTTNESVKIHNEL
                     TKATLNRLDRLEASKDDKAKT*"
     gene            complement(107213..108409)
                     /locus_tag="QC4_scaffold_20_prodigal-single_174"
     CDS             complement(107213..108409)
                     /product="Virion structural protein n=1 Tax=Bacillus phage
                     0305phi8-36 RepID=A7KUU9_9CAUD"
                     /codon_start=1
                     /transl_table=11
                     /translation="VSQGPSYQPKGVRFRGAADSGDFNDHSQQVFFDLTELFNRANKQ
                     KQDLLELRSFHEIGSHFAQQQLDVMNRELLSLREELAAVQDPGKTYKKTLFVTHMRTD
                     DSVTEYERASIDVQHDTVTLPYANEHGSKLYLYDGVNNEYIIPNTLGFKVEPKADGSI
                     IKENSFYNALTPDESTFWHRQYTYFSGMKSEVECQVTLTLPDDIISSRDVNTVFIHPY
                     PLRTIDIRNVEYRMDGAWKPVPGFKPTDDVGNFKLCFSPTSMKEVRITLRQRYFIQKG
                     NKNIFHIGIREIGVAYHDYQSGIGRFEIPVEFNRAFSKKEIVNIVPVYQNEESLSTFQ
                     SNTRLLAFKVYEVDDNGKIRYLNDAFPIQVRQSRILIKCIMSLDKNTRATPMLKAVEL
                     LYKGDS*"
                     /db_xref="UniRef100_A7KUU9"
                     /db_xref="A7KUU9_9CAUD"
     gene            complement(108409..108654)
                     /locus_tag="QC4_scaffold_20_prodigal-single_175"
     CDS             complement(108409..108654)
                     /product="Virion structural protein n=1 Tax=Bacillus phage
                     0305phi8-36 RepID=A7KUU8_9CAUD"
                     /codon_start=1
                     /transl_table=11
                     /translation="MNYPAMTRSNARYRGPRESVKQMRSKDETAASIARLVQILDECD
                     TIHTEARTEVIENYTRSIPTRVLSAIHGVHTMKGGEL*"
                     /db_xref="UniRef100_A7KUU8"
                     /db_xref="A7KUU8_9CAUD"
     gene            complement(108614..108826)
                     /locus_tag="QC4_scaffold_20_prodigal-single_176"
     CDS             complement(108614..108826)
                     /product="hypothetical protein"
                     /codon_start=1
                     /transl_table=11
                     /translation="MKTVITMPTICSICKAVGEDQFWADSLVELQELGLMKDGAVIST
                     CTDCYPDRIGDTFYELSSHDEIKRPV*"
     gene            complement(108823..110814)
                     /locus_tag="QC4_scaffold_20_prodigal-single_177"
     CDS             complement(108823..110814)
                     /product="Low copy number virion structural protein n=1
                     Tax=Bacillus phage 0305phi8-36 RepID=A7KUU7_9CAUD"
                     /codon_start=1
                     /transl_table=11
                     /translation="MSLKDTQSDLIRQEIILRELQLGRFPSVAFVESEFAKIMDASQL
                     GRPQFQYRPTEKHKASVPHEYNAMLTEIEQDLSLAFEEVRRLNNQLMAEASHYESNRI
                     RIDRQLKLTEMRADSLMKRSISRLNRDVVGDTFHDFSMVDFNGDLSRNIPKTTAFIDL
                     RHTEAHIGKSAQPVRKYDMSQAQASFKTLTPDTRVTHLSPVAGALTDSLQEAWRSVIT
                     STAPDGVVGQLDILAEEVLSVTHVSINMQSAKPIIATLLLSEDGETFVEYESRQVVSS
                     YQWLVEEVKAKYIRFILEKRESDLIDGVQYDYLFGAKSIEVRKEEYVKEAVVVSRPHP
                     LHVHEAFEFVHLEIEEYIPSGTNIRYYVGIDYGDNVIEWHEIQKNRPVDMKMIQSYHL
                     DVDSYTNGYGDFTHASFGHNYYRIAKLPEKPLMKTMQVLMGRHMWLKETLLADVAKED
                     PVVYQTTMRDWIRAGSALREYMNIDNFQDTLIADRFHRYTTYVYVATGSAKQSAAIKV
                     DEQSSLAVFINSNQLKSISGVYEFQFRPGWNKVELLAYSREAGQEIEINLYLREISDR
                     IYANNQPLQEVSVYDLLHNTSPRLHHRFAVDEENNIIVNYNPKDMDVRRHGIEYTLDF
                     QYSTSSKNQHAIRFMAVLSKEDDTVTATPRLKDYRILIE*"
                     /db_xref="UniRef100_A7KUU7"
                     /db_xref="A7KUU7_9CAUD"
     gene            complement(110811..112577)
                     /locus_tag="QC4_scaffold_20_prodigal-single_178"
     CDS             complement(110811..112577)
                     /product="Low copy number virion structural protein n=1
                     Tax=Bacillus phage 0305phi8-36 RepID=A7KUU6_9CAUD"
                     /codon_start=1
                     /transl_table=11
                     /translation="MANSLLIQHRNQVAKEKMQSILRELSAAYQSGEIRSPAELYHRV
                     YARLQHFFLTIGRSTLVRVEASGAPYSADHNQMISAIHEDIMTLYREVQLITQDIQNN
                     FQQAEMERESFSNRILQIENLVKTIDLNIRQTDYITVFKDGFSNSDQFLKKAVQLPAA
                     HLSAEEGILTLGRVNSENFNDYATITIVEGNGFPGNTHLIRTSSHGLRFDGQEAMHIH
                     LADILDGNADTWFEYEMIELTDKARQITLGMDFEYRESIEWASTGGPLKTVIRIELTK
                     AKTMNWFSMTPFIPSDKGAVAAIIEQVVITDEKGNVNGVGFEESFDSSKGFIFPRQNC
                     KTITIYLRQSVGYESMIGHLYFKQLNKNDMSVMDQRFEQQGVRVHGSLPSVENLGVVY
                     DTGRQQVVYPVLKKGDVITDELQKRNRLFSIPSTPSNIQAGWEQVPAYRYVIGLRDVN
                     LANYEFEIEGEYVSTPFISSSPLRTVELDVDVDVPASFDSGGDWLEYYISISNGRDWH
                     RIYPRNVYLEEAKTKYLFNSGTQKNGRINECGYIDTLTDIYELQFRIILRRPEDIKDA
                     AFYTPIVQGYQLYVTTAEELIP*"
                     /db_xref="UniRef100_A7KUU6"
                     /db_xref="A7KUU6_9CAUD"
                     /db_xref="bcg:BCG9842_A0023"
     gene            complement(112587..114821)
                     /locus_tag="QC4_scaffold_20_prodigal-single_179"
     CDS             complement(112587..114821)
                     /product="Virion structural protein n=1 Tax=Bacillus phage
                     0305phi8-36 RepID=A7KUU5_9CAUD"
                     /codon_start=1
                     /transl_table=11
                     /translation="MKTLNQSTASLDDTRRRVLFNLLKERYAYNPDITDDYIQREMDR
                     YLALLNQGTPILTPRPQSGMTDADKINEEMQESQIDIHTVFQQLEHTARQINQHQKLN
                     QSIMADIHLKIQKTEERLEAYRHLLVNRSAHAVIYETFLDYNSLEKDYAFYTERDGTI
                     VSSANRLKLDVYKNAIKLPTIYTEDAVTNFAGLRVARIGIKSQLGGGFVRSRNPEHQI
                     EKAFDSSMETFWSETIFTDAPLEVDMGADGFGISFGAACVFDVDFDRITRVNEITLTP
                     FSEYPMEVVAVLAYSTDNKSEDPFILVSPVAQLSSKESVDVISYQFQEMACKRLRFIV
                     NQKHYVKRDLIMAVEEKSITDAWLKTQGHYAVDERRIFNAVYSDQMELHPHWFYLDEL
                     LRRRDIVDEVVRSTTRVEEKVRVNKYEYQYGLSNLSILRNEYHSYGVYVTQPMVNQNI
                     HVVTMEATEEHPSLDTIGLQVTNIEYYITDKPQPLPDDWIPIMPRNVRHNYCERLFPT
                     LRDGKYKATTLFDIQHVSAVRKNGSPMMPTEYRLSGRTVTISSYNPSAIYTIDYIPEE
                     SASYVDFLARYTDEKSRVQTQLAIEPFTDLQKGNTIKLNYHPFVDKSQLHQQSFGWNP
                     TYLSNVYLPIKVRMIMPDGQHVDQPSDKDDTTAIVVNKTDYFNPNVSLLEPFTGENYQ
                     YRVVGNELKFNANLPKGTQLIVEYPYLTGPIRMKVIMRRNLQEADGLTPFLHEYKVVF
                     QSLV*"
                     /db_xref="UniRef100_A7KUU5"
                     /db_xref="A7KUU5_9CAUD"
                     /db_xref="cbv:U729_3148"
     gene            complement(114826..115239)
                     /locus_tag="QC4_scaffold_20_prodigal-single_180"
     CDS             complement(114826..115239)
                     /product="hypothetical protein"
                     /codon_start=1
                     /transl_table=11
                     /translation="MSGEVQRIGAEMVKGVVRSEDVQAMFEDIASLRNLIAETKSMIV
                     NVADLMLNENGIFQQLAAEVTAIKSSVPNLETIDLKVVNPGYSTLHQDVQQLKATVIN
                     LNSADLTVNPLVQQMLDQIHAMNGRISKLEYPTTG*"
     gene            complement(115236..115409)
                     /locus_tag="QC4_scaffold_20_prodigal-single_181"
     CDS             complement(115236..115409)
                     /product="hypothetical protein"
                     /codon_start=1
                     /transl_table=11
                     /translation="MKFLEEANNVIRIIPESGDAGYLAPAELKKERARRQALQDEVTT
                     IKAIMLEKLGVKL*"
     gene            complement(115424..115870)
                     /locus_tag="QC4_scaffold_20_prodigal-single_182"
     CDS             complement(115424..115870)
                     /product="hypothetical protein"
                     /codon_start=1
                     /transl_table=11
                     /translation="MAKGIVRLNGKRVEGVTIVDDAYVVSDGSSYITVPEVEAVSLQK
                     RMIAERFYVDKKKIKPMAELQAVFDKTEIENDGIDRSMWIVETHESMEIVVVHKINGN
                     IANHVFRRKPENGILCVEIYSEALGDVTVAAVGETCYTKPLTIHVI*"
     gene            complement(115889..119323)
                     /locus_tag="QC4_scaffold_20_prodigal-single_183"
     CDS             complement(115889..119323)
                     /product="Virion structural protein n=1 Tax=Bacillus phage
                     0305phi8-36 RepID=A7KUU2_9CAUD"
                     /codon_start=1
                     /transl_table=11
                     /translation="VQINQNADGTYSKTYSDTEIRLIQQLHLEILHRKSGDEDIASRV
                     LGVQNRVKVLEDGSVSLSELQGQINAQGQLLELHTTRLEELETLAIVDAYSKAEVNAL
                     LIPWWVEEITHVFDTPSNEMFETSEFSEIVGGYVHYPHADVTERPGLHLRPHTMRRYM
                     LGAFSAAPKTVQCYIHYADRCVVYLNNKVIATYQEDGGNFGRTAKSLLLTLESGWNKI
                     QFLIASQSGNAGLVVTSNLVETATHLSPMHSIVGRISGDQIAPGTLDETHFSENMDVR
                     VKKFTATSASGAAGFFGDPDSFGAIQIADGLISKKKDEPFILHGDIQLEGYILDKDGK
                     IVDGNGGGGLTTAEREKLESIEWGAESNQFAFSYLKVADLPLPEGVTDPFYNVISAGL
                     KMDTLRLSGDLGITYAIREIPDPEDNSKTIPELVIKNSPTLFKEQTFISVPDQNTFIV
                     TTGRFQRGRGTVQVYIDGVRQGFNKFEEVDDVTVRTIERLKGNLTVTVVWQEGSPQFA
                     KETIVSISNLPIAGRSTDGLMSRFMVADLYDHKHVMAEITDLTAFYGLTIQNGDVVER
                     IPAVGLADIKLLAGDNVTLDKINDILKIGFTGPKIMEDFGIQVTGNPEVGYRIRNRHN
                     YRGENGISVEQKEDTFFIRGPKYESGGGVGIRTLATGIYEFTNLMSLKNGGGLKVEGN
                     AAEGFVITNNMRLTVDAVGGLKIEGNPVDGYRVINDMALSGSEAIEVTGDSRNGYKLR
                     SKMRMRADDGIVVSGDPESGYHLRNTMRLRSGSGLQITGNASDGYVVINRMSLQHAQE
                     GSVFVGGSAEDGYVITGLWPTIVGDNGSAVDSQGGGQYKIRNTGVLSLNGQAGIVEAV
                     ATINYQPQLGIEVWHDSDNRYFVKNTGVVRLVDGYGTDVKDLGDGVWQIDNTGIVGLI
                     PQRGIEAVDSGNGLWSIYNTGVIQLVEGEGIDIASNGNGVYSVRNSGVLSWNGQTGHV
                     VHVPPVLSVNGQTGDVNLDFPVKSVNGMIGDVLIEMPERFTKALGVPHSPIAKDEWVR
                     TWGAWCQVERDTVSSMVNYLYFVRVPGSRKVVMRVDFGSDTGAGSVTVSILKDSGEVA
                     SAINQALFSQLPYPGHTFELDLDTLGVVEGEVFGLHVYMQPIGEDGYAKVKEAYVY*"
                     /db_xref="UniRef100_A7KUU2"
                     /db_xref="A7KUU2_9CAUD"
     gene            complement(119338..121098)
                     /locus_tag="QC4_scaffold_20_prodigal-single_184"
     CDS             complement(119338..121098)
                     /product="Virion structural protein n=1 Tax=Bacillus phage
                     0305phi8-36 RepID=A7KUU1_9CAUD"
                     /codon_start=1
                     /transl_table=11
                     /translation="MTDRFKRFTPKSDNSNEIISADHVNELQTVSESTQKGLFQMRDS
                     EFLSGALFVLNHHRSLNKMWADVFENTAKIDIAKSKNVVFSEPEQAIIFPEGSISTEG
                     VIYSSTYSNPSSAVIKKVLPMVRGTLPAGTEIIFSVSNNTIDWFEPDLSSPEPFIIPT
                     DGSKLKMRATFLRSDITKSPRLEAWAVLYRDPTLEQIEMPDGTKIVIGDPDNTDPTDT
                     VVNIYHRQLLGIGADDHHPQEHAHDGADGSGLVSHASLQDVGEDDHHNKDHQHGVDGI
                     APVELATDVVGTLSEENLSHRVWTGQPGFTGLYFDPKMGDRLTYVKTPEEETYLFYDL
                     INERLDHTITIFRGVATYEQLLYGPYTDSTGQTNVIFKGTEKTQHDATDDMIRMEIEK
                     LTTPKAVKNLIASNPGSGNTISLTWAVSPEHDIAGYNVYISGGSLSWSRMNTTGLVVS
                     PSYAAVGLTNGVEYQFKVTAVDLSGYESPDSVVVRGTPSVVDLIAPAAPASLYASASG
                     TVLSMVWAMNTEPDIAKYFVYRSSTGVEGTFMKVATINHPATTHADSGLAAGTYYYRV
                     TAIDISGNESVVSSTTAATL*"
                     /db_xref="UniRef100_A7KUU1"
                     /db_xref="A7KUU1_9CAUD"
                     /db_xref="cmc:CMN_00249"
     gene            complement(121155..122375)
                     /locus_tag="QC4_scaffold_20_prodigal-single_185"
     CDS             complement(121155..122375)
                     /product="Virion structural protein n=1 Tax=Bacillus phage
                     0305phi8-36 RepID=A7KUU0_9CAUD"
                     /codon_start=1
                     /transl_table=11
                     /translation="MPNRVRLTWNRNQDAETQYYRVFRDEQPNISHQLSLDSIIMKVA
                     HPRNINPITIQHELLIRETDQVYRLHHKNILLTLNEHIYPFALMVDGVRYDDFGLDLR
                     EGKIVFDTPILRTSVVMAETYTFDGVAVWDYEITEPGKTYYGPEAKDSVQPESPKNIS
                     IEQEHERNRVVLRWDAASPKGKIYYYRIDAAINEQKYSKLSDLRNVFLQEPMADRPYL
                     IERSDDGRRWVEIARVKANVFYEYNIDREAPAAITGLLGEFFPYRNRGDAQVTLTWNK
                     VSDNILSRTSMYRVRAQNRVGATSDPSAIVGPLQFKTSLSHVLIRRKIFDGSLPSYDG
                     SDAVTVAQMNDLSTVTFFEDVPDNNYYVYGLWVVDKAGNHSAIASTSILIGDATAPGA
                     PVNLSVEEFHCLVG*"
                     /db_xref="UniRef100_A7KUU0"
                     /db_xref="A7KUU0_9CAUD"
     gene            complement(122378..123652)
                     /locus_tag="QC4_scaffold_20_prodigal-single_186"
     CDS             complement(122378..123652)
                     /product="Virion structural protein n=1 Tax=Bacillus phage
                     0305phi8-36 RepID=A7KUT9_9CAUD"
                     /codon_start=1
                     /transl_table=11
                     /translation="MPRRVLVHIDKHVHINEVTFEVYRSLQPTVNEKSPLLMKVVEPA
                     AIKTVYQESVEPLVRDTDTPYAFLSKRHFEETPLPEVFVGDVQADERDLALFSDEKMI
                     EIHNGDLGLGDGKRAYMSYSYQAIDVKDDYGPRSGVTYYGPPATGLRPPVEFELVANQ
                     ETHKFEIRFQNNAAPIIYYYRIRAKDSDGNYSTFSPTQSAEVAPDPVELFFRIEQSPD
                     KESWTSVAFSNQTTWFDEWRIAEPPDNVQRASVTPVGSKVSEIELDNPWFHWPSYVRH
                     TPHYRIRAEDMDGESSEWVYIDPQAIYIQPKELLIRRKVDNGSPSSKTGTDAIDVFRL
                     SKDEVDIAQPRLKLVDDQLSEALQYAYTFFYTDDADMEAPALMMISNHRPWANLIVLR
                     DQKKTDIIWSADFETTFEWADRLIEIGADTGG*"
                     /db_xref="UniRef100_A7KUT9"
                     /db_xref="A7KUT9_9CAUD"
     gene            complement(123654..126851)
                     /locus_tag="QC4_scaffold_20_prodigal-single_187"
     CDS             complement(123654..126851)
                     /product="Virion structural protein n=1 Tax=Bacillus phage
                     0305phi8-36 RepID=A7KUT8_9CAUD"
                     /codon_start=1
                     /transl_table=11
                     /translation="MFLPTKAHVREIVPHQYRIRLGNRVPKDAVNLAYSHIPAINSRE
                     NLLITDLSNTVLENTKSADEADVFLHPSASLLLSTEDGQTELPTADILITNIFKGETP
                     LYYAHTLAYYHYDNVGPDEYGIYQGNGIIIVDRLGKRIERPYRIQLIQEPNYKNLYTV
                     IVYTSFKDSESDSYEIVYNAIHMLPDGRTETFAGHRESLNLHKAFTRSNDLSDLLKYV
                     RREQPFPTYYQSTGSTPGMSKFYVTTPPIEDRRTPEFLRYQIGLEIELKGRKHIWTTP
                     WYSDQVFNVNALTSEERNEYINGGKRLTKETAEEIMRSFADRDYFYDARAKKKYFVIS
                     DNDIVKVFTRLDGSSPVFATTNSAVNDRRITIPINARRSQRPVINPGTLKFRIRPIRG
                     ADNTVANVYFALDISKSMARFDSDKGFRSNIVRDVIHSAEDFHRMYTVGGCGFSYGVF
                     PITDSFVSQVDDFITKLKELPEDRDVTNLMGAIDTGIAELAAIPDKTKRESDEVFNDR
                     FLILVTDGKIEDFVSLDAKIEEARAIGIKLALITFANYEALAALCGQKKMLCIDALSP
                     RVGTFLRYFFFDIAGFDSIDLGSKPAFTISPEEGEKDVIKLEHNTFSIPEAVIANKFR
                     FGLEIALEAHASVSIHLKDVPANKVLSTINSVNIIPINYMDLENVYVVVATSRHYEFL
                     FNHTYAMRFIDNQQVRVISPREIESRYSWHVRVKNGRFERRTVSGSDLFVSDYGVPEY
                     YRQDFIKELGVPFLQIREEKPRLLDDSQIQVRHTPLHILYDGTNVTNATVRVNGKKVR
                     ILSWSAFDGIINLDGRVTDNDDLSISYQYEEESYVYRGYYDEASERFWSLDLNPSVGH
                     YITIRDKYDGEIKDIPSFRLINEVVYLYLQPIIKRKLLSDGRENVVMVNRSGLLHSFE
                     KRNDPDLILLAKLHVRPNSNRASVVFTDTRVRGGGLKEEITNPIIQEYEKESHFYWDI
                     GKWDGLPYPENGVAVFRISRNILKDYGGKFTKAEVEEKVNKHLGYGILPIIEFIEDSD
                     ELLSIPEDVVVTTVTVQDNDQVIVEAPTFRLTVEG*"
                     /db_xref="UniRef100_A7KUT8"
                     /db_xref="A7KUT8_9CAUD"
                     /db_xref="csr:Cspa_135p00400"
     gene            complement(126854..133474)
                     /locus_tag="QC4_scaffold_20_prodigal-single_188"
     CDS             complement(126854..133474)
                     /product="Virion structural protein n=1 Tax=Bacillus phage
                     0305phi8-36 RepID=A7KUT7_9CAUD"
                     /codon_start=1
                     /transl_table=11
                     /translation="MATRFYNAVISGDGFYVGEKVWTGAEINSAWLLFNYVSDNRAAW
                     GLDANGWLQYRSQFGTYAGRYNQNDLNLGDTYFAVDVQPAGSGNYEVGFFMRFTDRYN
                     FYYLTYNGGYTDWGGKNIRLVKVSGTSHNIVAEATVPVWTRGQTYSFRIDMLGNNLKI
                     QMDGSQIFNYTDTAANAYLKGAFGPWVKGQEFAKWRQFQCKSGSAFTLSQSVTNDAVT
                     NLNYNPTSAKLVLPQDVGTLLNDELMTFLGGKQYDSFQWSQFLLSSSDPRVKVVFDKT
                     AGKNSTTLPSSRVYAYQELPTSPPIAPTGLSGLSLSPSSLKLSWSHADDSEDGYYIMN
                     EAGDILATLPENTFTHTETNLTEGTVYQRKVFAYNTAGMSGASNTVLVKTFSTLPASP
                     GTFTGAAVSDKSIRWSWTDQSFNEDGFDLLGWNDENELIIIDSIPAGVTSYTESNLTA
                     TTSYVRAVRAKNAAGFSAPSNPYLVVTMDALPEPPHYAPSNFYGIGVADDTIFWYWLD
                     QNTNETGFELLDKDDNLIAFIPKTDSHYEETGLYSLNLYQRKIRAINNGGPGPETALA
                     TAKTLADGQDQIGKPVAPMNLSADILSSTSAKLRWEYEDDEHMAATGFKVYLSDGSLF
                     SAIEVEKREHILPALLSNTTYRIYVTAYNANGDSLPTNVVIFVTPHIITPPPVPIDPA
                     DLEDPFYGVEYDRETEGMEKIVAIQSGIGDQLDLKVKSIHENALVLEQFQYEMYIRGE
                     YELNEDGIKKAKVWESARVVSQQREIEGEEILQFTDRIPSPLYEVPWQEIHAQTTIQN
                     YKLVLTSTNPNVDVILQREVTDFFPDDSIFIEIDLQAQIVNTTQTSWHPSLHTGYYYL
                     NQQEWFLYVDDKVRPLKEDIDEQYVLKFPYMIKAYGSRHYDAEDHVVIDTTRGDFLRG
                     ELNFGITLDKEVHAVTLVDAAPAGAFKSRTFRFGRNVTRWESIVVDYDPKPIADGARF
                     HIEVGPCNAVGDVEQWYEQTNGSPINLPTSVKNIRYRLQLEEGYRRDLVPTKIEYPYD
                     VLKNGYKRNTLVTGSTVMIENLRLVADNLFITSPVDLGSQVDNLGYIELNMARPEGTS
                     ITAYSVSSDNEGHDYTSPTPESPWVPLLPVYDTMRGVYVMQVSSAARRYVAFVFQLER
                     AEASIDPIVKGPNNLIGDGEVVNLQVTGGSIGLIDTSRRGYYRSNPIFTGSISKFGSV
                     AFDYVPAGADEIFVETITADNPNELINASLIENNPLWTPLSGGKIMSPIKTYMIYRIM
                     MKPILTNCSNQTFLKDASFEWSNASSMTNCNIIGGGTGSYLQVTTPHLPARYASEEIN
                     VTTASKMNHFKIKSSDPSLVTLKLMKKINGVWSAEQNFGFDSTGTANLNGFNANGASA
                     IRYYLDIAPNAAPPTTGGGSGGGSGGTGGGGGGEISNYQDFNILNLTGTQGGFTYPAQ
                     QSGVTATQDRISSYGIQDNGAHIWQSLEYTAPATDTQQMVFNELVFSITDYVDTFLYA
                     HREITKSLVTIEIRAQGLNGTWSGSITKQMQGDMNAHYRSLKFIPAEFGLQQMKGFAV
                     RLGFVAGRYERHNDNNDTWIPEWNYPSISDRYSSGIFYKASSVAIGTGGTGGNGGDTG
                     GGGDTGGTTAGVTIDSAEMSVYRCFPVTPYINSLTIPRITYVGPSVSNLKAFPTLYTQ
                     TRVVPTIYSVQLGGHIDSGYEAEVYTVPMMGELVMDGTRYPLTDHVVENIVYDYLTSK
                     DVLVNNDFSISDYLLQWDPVYPVELDTDQKGLDRVYGKATAQAGDILYRNVRIYFDAD
                     TQEAALRPIPQNGAPVIIKNATGTLLRHVSFRDSNGNLTLKNLETTEVRHTRYIFLEY
                     TEVDEKTLEVYVRIAGELKKVEDWTLIGNRVVLPIGVPDGTEAKVVYRIKDSFYIDHN
                     YDPSNDLALVRVNTSFDKDNKETRRLDVKYEIHKEAPYYLVKEVDMNPLRSKINTGFL
                     YLTDKVYPPYALDVQFNPNTLYVNRKDRVTVTAVVLDEFGNPVVGESVDFSSDVGSVQ
                     VINRVSDANGVVSAVFTAVDTGLAKEARILIRVIPRQAQNTISKVVTIYLIEERPITR
                     LAILSEKDMIETGDTLQLRVKAFGPNNEPLAGKNIQLYTDQGTISPIIGRTDASGELL
                     VTFAHVIPTTTNINLPAQRTYIDVPTDTFETRFEWVGRYLESDRSDAYIYIEAEASDD
                     RSNIVREQILIGLSGV*"
                     /db_xref="UniRef100_A7KUT7"
                     /db_xref="A7KUT7_9CAUD"
                     /db_xref="dfe:Dfer_0264"
     gene            complement(133486..134601)
                     /locus_tag="QC4_scaffold_20_prodigal-single_189"
     CDS             complement(133486..134601)
                     /product="Low copy number virion structural protein n=1
                     Tax=Bacillus phage 0305phi8-36 RepID=A7KUT6_9CAUD"
                     /codon_start=1
                     /transl_table=11
                     /translation="MQSRFSKITREMQKLLPRWFKMRKDVNSVGAQFLNIFGLQYEDI
                     EFYLQYAFDNQYIDTVDVNQVDIIYKASLPSSLTYESKIDLFGEGMKMDGAGSLREFL
                     MGLNPKFLAHKELYYPNPFYIDWDRKLVYVKRAYRVSDTNPEGEIMLVVYQGETKLFE
                     TTVPTMVHHVWNFFDEFGLLLDTPRLYGEKNLGYKERLLDVFRHPANSTRRGMINSLA
                     RELGLYRKEHWHDAALDFTIKQANVIVETIEVDGKVWDSARTEYDRSDRLVLKGDLAL
                     LGKARTVQYVAGLQLHTFHNRTDYAFQNELYSVDRLATPMLQYYVDLITNEVPIMWEQ
                     FIWNESFWDIADVNMSGYGYIPSYNDARFLNWSKYKD*"
                     /db_xref="UniRef100_A7KUT6"
                     /db_xref="A7KUT6_9CAUD"
                     /db_xref="csr:Cspa_135p00380"
     gene            complement(134644..135546)
                     /locus_tag="QC4_scaffold_20_prodigal-single_190"
     CDS             complement(134644..135546)
                     /product="hypothetical protein"
                     /codon_start=1
                     /transl_table=11
                     /translation="MAGTAKPSITPLGPEVSCVINNSSLATGTAELLFNQSIGTGSQG
                     GSYCYWTTTSQYIDLTIQEDCNLWAINMYDNTRYGGRLVIYRWNGTGFILYSWGKPPV
                     APFSNWQKFYHGLIAGRYRFYIESDAYLATEWYLEKTTLSTRKGVIGHKAADVTAIGA
                     RTGTNLKALPSVTLFKDTEPQQYIRQFNPMARKSNSYPAKRSGVSTATLVVPLSQLGK
                     IVTVALGSGAKKLAIGSAISRLMRTSINSRISIYRSEAERGRVLLKSKVARGPHSLTT
                     TAISTPTTEPIRRWPRDWHGNHNH*"
     gene            complement(135560..136354)
                     /locus_tag="QC4_scaffold_20_prodigal-single_191"
     CDS             complement(135560..136354)
                     /product="Virion structural protein n=1 Tax=Bacillus phage
                     0305phi8-36 RepID=A7KUT4_9CAUD"
                     /codon_start=1
                     /transl_table=11
                     /translation="MPYFTGQVAAKNVFSTIISLITQVQQGEIAPWWVNESSLAADGA
                     YVSTGTSGNERIVVILKDGTLGKHITVGYARNYTPGAVNIAGTFDNAQTRIMEYFTAA
                     QNGDVLVAYDLNVTKDRIILHLQGDKLITTWCNPVVYLGMPIRYDTNDKMFNVFALSE
                     GAQTANVCYVVEDAIKSPHRGYTWYSVQSPAGPSWGNTFFAETFHIGYGNEGLRGEME
                     GLYGVHQDNVADGEELDLSGTKFKVVQRVTNGSNAFPRQCLLMRKS*"
                     /db_xref="UniRef100_A7KUT4"
                     /db_xref="A7KUT4_9CAUD"
     gene            complement(136368..137174)
                     /locus_tag="QC4_scaffold_20_prodigal-single_192"
     CDS             complement(136368..137174)
                     /product="Virion structural protein n=1 Tax=Bacillus phage
                     0305phi8-36 RepID=A7KUT3_9CAUD"
                     /codon_start=1
                     /transl_table=11
                     /translation="MGVYRGRINCRQVATLLNSILIAEGYEQISSNIGIDGLVYKTTG
                     VSGTDEWYLRFVDPVDRYISLGVYETYTPGSGGTAGGFVNGFQETTAHWNVTNGDSHI
                     FDYVINANKNRVILYFNSLKYCANVPCSSVTYVGLPKRYDPADKGSGFAGICSTHGLT
                     NTGVGWRAIKDRAANTGAMYAYDYYPMGRSFGPGNQIFFSPLFIWRADEGPRGELDGL
                     YVAESIDQTYEAQNMDTFSKDGKNYMIVEKQGGIVHYDRFPAGVSYVMEI*"
                     /db_xref="UniRef100_A7KUT3"
                     /db_xref="A7KUT3_9CAUD"
     gene            complement(137187..138086)
                     /locus_tag="QC4_scaffold_20_prodigal-single_193"
     CDS             complement(137187..138086)
                     /product="hypothetical protein"
                     /codon_start=1
                     /transl_table=11
                     /translation="MAFYKETVPNDQMFDTIIQRLTTAPAGAQTPFWTQVQTGPVTEG
                     IVLYSKGKTGTDDIWVRMKNKTTVSWPHIEISVIEKYVPNSVSTLAGTATNEIIHLAY
                     YVPQSSYGTIQPIGFWLSFDKNKIMLRIEPDRSYGWNTKHFVWVGMPDRLSPETDNGA
                     CCIAGSAYAGLLFGQTWSYEFNNYGFIKILRDRAKAAPSYGKLRTLSGITKSKGWGDF
                     ILLPDYYVTEHYVSGDLIGPRFRLDGVKPIRQTVEFRDFRDGDEISQGSKRYTIFKVK
                     DNNDIPETYTNCFTHDYIAVEQL*"
     gene            complement(138088..138477)
                     /locus_tag="QC4_scaffold_20_prodigal-single_194"
     CDS             complement(138088..138477)
                     /product="Virion structural protein n=1 Tax=Bacillus phage
                     0305phi8-36 RepID=A7KUT1_9CAUD"
                     /codon_start=1
                     /transl_table=11
                     /translation="MTRTRFSPWQFRTSKEGGDQMKFVELVYESEAHAPTEEKIYRIP
                     FTAGLLGLQVNTIRVESEVNISFVVSVMDGATDAVIYQGNEASQMHYDAVIIPYKSDD
                     RALYVRIFNKGSLATKFKITIRGIEVG*"
                     /db_xref="UniRef100_A7KUT1"
                     /db_xref="A7KUT1_9CAUD"
     gene            complement(138544..139539)
                     /locus_tag="QC4_scaffold_20_prodigal-single_195"
     CDS             complement(138544..139539)
                     /product="Uncharacterized protein n=1 Tax=Phaeospirillum
                     molischianum DSM 120 RepID=H8FV07_PHAMO"
                     /codon_start=1
                     /transl_table=11
                     /translation="MLQQARFRKVLKDQLPKSAGFGIAFATEDTEEFFIGQGMGVPLR
                     PLRKDDEVLRVDQRDELPTFGQERVLYVVLHDESQGGHRSLYVYQDHSYMLVGTSNVT
                     SGGLVGTKTVDESSLGDARVLIYDGRKDILRYADLPIPGAEGSYFTIEQRVGESECKL
                     EEIESSMRLKVGQVRFGSQYIEGDFELIAGNNVTIDIDPNTNRITISAGIYGNGNPPG
                     AVMYFARITPPEGWLECNGQAVSKTTYPLLFDAIGITFGSDGDTFRLPDLRGEFIRGW
                     DHGRGADFNRAFGSFQADEIRAQRIPVSVGEQEALAPNGAETRPRNVALLPCIKY*"
                     /db_xref="UniRef100_H8FV07"
                     /db_xref="H8FV07_PHAMO"
                     /db_xref="daf:Desaf_3555"
     gene            complement(139631..141247)
                     /locus_tag="QC4_scaffold_20_prodigal-single_196"
     CDS             complement(139631..141247)
                     /product="Virion structural protein {ECO:0000313|EMBL
                     :GAK42066.1};  TaxID=1499968 species="Bacteria;
                     Firmicutes; Bacilli; Bacillales; Paenibacillaceae;
                     Paenibacillus.;" source="Paenibacillus sp. TCA20.;""
                     /codon_start=1
                     /transl_table=11
                     /translation="VSFNKLLMDFRDGVNNDNTLGSGGSNYAPPKWRYGTSLDVNLGS
                     TGGTTNYTSAKAVGIYDYQPQGRNDNVFVSLIMPSDLPMNTYYLFVYASTYSSSDRIG
                     IKKNSESVSLITIGGSAAWKPLGTMSLKGLDELRFSLGVTAGGGTNLATLAVMPTNTA
                     PGTIPSGNNGTVKDYSVAKYLYEDGTTIKYYSPPATGGKINISAGMLTASQQGHGAVQ
                     DAFDGSLSSSWAQDLCTLPMWTKINLGAPKIVGRIKIKSYAVSGWESIKDWKLYGSNT
                     GTFSGEEVVVYTGFHPNETTNDLVDYPISSTTAYSHYKLKVTSFHPGNGNNSFQIHEI
                     EIYETILGSGGWEIAGVSPVTAEMFESKGMSSSAIAALTDIEINELSSETPRLLAGFI
                     GGGSGNAPVIKTTAIPHPQVVYPTGDIDLTMVDKIDMISVTSTQSGIGNIRLIASVDS
                     GSTWKSFALSEEITNVQASDLTEVKMKGMTPDRLNALTSEQWSEIIGNSKKIRFAYYL
                     EITALTDTAKTDRIMMQIDMMGLWKKPAMV*"
                     /db_xref="A0A069DIE1_9BACL"
     gene            complement(141249..141881)
                     /locus_tag="QC4_scaffold_20_prodigal-single_197"
     CDS             complement(141249..141881)
                     /product="hypothetical protein n=1 Tax=Brevibacillus
                     brevis RepID=UPI00036620B3"
                     /codon_start=1
                     /transl_table=11
                     /translation="MTTRVNQKRIRSSDQAYDNLYQQLRATGGSSGVPVELVERVAAA
                     ESSITALADQVDDTEASLVVLSDRVGDTEDAIISLQDEVANLPVGGSGGGSYAVQQVT
                     KLGVYATAEIPHIVGIAIPTTMTFARPPLDVLKFIPGEVDVVQTICAFNNADASSFVD
                     NPHVSFDGEMSLKTSYVEAMTLEGTVGGWTVWSHTVEKSSFRKIEKIEVI*"
                     /db_xref="UniRef100_UPI00036620B3"
                     /db_xref="J2GMH6_9BACL"
                     /db_xref="bbe:BBR47_06340"
                     /db_xref="UPI00036620B3"
     gene            complement(141881..143023)
                     /locus_tag="QC4_scaffold_20_prodigal-single_198"
     CDS             complement(141881..143023)
                     /product="Virion structural protein n=1 Tax=Bacillus phage
                     0305phi8-36 RepID=A7KUS7_9CAUD"
                     /codon_start=1
                     /transl_table=11
                     /translation="MDSFLLEHYLRDLRKSIQDNRGQIDNALTSQKNRIDGLEARIET
                     LENSSTYVGGEIGTLSSALAAVNNKMKIVERALMKASIINIKQEMTIRTLHNLNVYRA
                     DDMFIDTFASTDGINMETSVRTEWIEDLQSIGLTTRSFIDTQQTSVKTSTLISKNGSS
                     DEMLAQSFVISKDRTMDRVSLYVSPFSASTNQPLFVSIRDSLNGVDLTSAELDVGEAT
                     GSFVNIDLPDYQLEANKEYFLIVKTNDVYGYKIGMDAVDRYFLGTCYSQFNTTWTDNR
                     YDIGFKIWCYPTADENHATIYTKPHVYSTEPQSIVFEREDAVDAGTSVNYFVSRDSGA
                     NYKILQPGVQTDLTDLPPGKTIVLKAQILGAARVDAWGYVITRSES*"
                     /db_xref="UniRef100_A7KUS7"
                     /db_xref="A7KUS7_9CAUD"
     gene            complement(143023..143826)
                     /locus_tag="QC4_scaffold_20_prodigal-single_199"
     CDS             complement(143023..143826)
                     /product="Virion structural protein n=1 Tax=Bacillus phage
                     0305phi8-36 RepID=A7KUS6_9CAUD"
                     /codon_start=1
                     /transl_table=11
                     /translation="MKDETLIDPSQIKSTKGMYSSLYEQLEFGRFNSVKTGAAPVLFV
                     EMQAADKQQVFSLPGGTFTIGDHSLMVFVNGQLQGEGSQRDYVEVDNRTVRFNHEDLT
                     SYDVVTFRVAGGTSGPALHEIHTATAGQTIFNLASKYTVGNHSLQVFAGGIIQAIEID
                     YAETDSNTVTFLDNNMDEGDIVIFRVEGLPSIQSKYQSQITTVTYDTEGFLIQRETIG
                     DSRIVEEFEYENGAPKRMITHEGGYIITKEYIWADNLCIGIHQTVREAV*"
                     /db_xref="UniRef100_A7KUS6"
                     /db_xref="A7KUS6_9CAUD"
     gene            complement(143839..144663)
                     /locus_tag="QC4_scaffold_20_prodigal-single_200"
     CDS             complement(143839..144663)
                     /product="Putative baseplate protein n=1 Tax=Bacillus
                     phage 0305phi8-36 RepID=A7KUS5_9CAUD"
                     /codon_start=1
                     /transl_table=11
                     /translation="VILLKKTIDEIMEETLREAEGMGLTDRDVGSVNRLIISILNKRL
                     ESYYEALDLNIAQAFVSNASNFFLDKIGRLLDCVRLPSEVNDDEAYRYRITKQIQIVA
                     SANQMAVRLAILSVSGVQDVKLRRYTHGTGSFSAYIITENPIVPQDILDTVQVKIDEM
                     EAFGVRGEAFRPIIIPVEMKMRLIFSKTVTDLDQKLAVAQAQEELKKYVNSRNVGEPL
                     DIEEVRSRIQKINSGIAEMIFFHFRVNNRPMLVTKQTCGWNERFVESDKPNAIQVM*"
                     /db_xref="UniRef100_A7KUS5"
                     /db_xref="A7KUS5_9CAUD"
                     /db_xref="cbv:U729_3136"
     gene            complement(144665..145084)
                     /locus_tag="QC4_scaffold_20_prodigal-single_201"
     CDS             complement(144665..145084)
                     /product="Putative uncharacterized protein ORF150 n=1 Tax
                     =Bacillus phage 0305phi8-36 RepID=A7KUS4_9CAUD"
                     /codon_start=1
                     /transl_table=11
                     /translation="MAKYDKTDLALSSDGDLVIEKGDFKVARKQEYINQSIYNRVRSN
                     DPDWYDYTGREICANLEDLRGKPNSVETATEGARRISNCITKHGLVDVDDLYIEPTPM
                     SKAEIVFFVFVNLPYNATPIGFEILMNLDSGAKIRGV*"
                     /db_xref="UniRef100_A7KUS4"
                     /db_xref="A7KUS4_9CAUD"
     gene            complement(145086..145784)
                     /locus_tag="QC4_scaffold_20_prodigal-single_202"
     CDS             complement(145086..145784)
                     /product="Putative uncharacterized protein ORF149 n=1 Tax
                     =Bacillus phage 0305phi8-36 RepID=A7KUS3_9CAUD"
                     /codon_start=1
                     /transl_table=11
                     /translation="MITEKYTHSAVDPEEDPLLNLYSAAHKRVNYREDETGVYHPVHH
                     QTLKMRSNGMIDLFTHHDTGFRIDPHTQSINAFADHMKYHVSQMTAWVTGDYSVYAEG
                     QYLIKAAGKILLVSKDQIAFRVGETTKITVSEETIRVHGDSTVIFDGNVNAIAKQDVK
                     MNVDKNLQLKARGDISIESGGELRLRGATTKIGNPKADHNAAHYEDYYETDKHGRQIK
                     KRRVIASGDVFIGG*"
                     /db_xref="UniRef100_A7KUS3"
                     /db_xref="A7KUS3_9CAUD"
     gene            complement(145781..146158)
                     /locus_tag="QC4_scaffold_20_prodigal-single_203"
     CDS             complement(145781..146158)
                     /product="P2 gpV-like protein n=1 Tax=Bacillus phage
                     0305phi8-36 RepID=A7KUS2_9CAUD"
                     /codon_start=1
                     /transl_table=11
                     /translation="MNSVQKRLFETMVAPSLLNVTGVRTAFIREISHITMLATIEFAE
                     GGNVPLEGVPLVRQQGFHEPGPFPGDEVLVGFFNNETNAPVIVGSVDRFYAFQRRTQR
                     DIHLRKGAGVPDAYAARTGEGWR*"
                     /db_xref="UniRef100_A7KUS2"
                     /db_xref="A7KUS2_9CAUD"
     gene            complement(146170..151659)
                     /locus_tag="QC4_scaffold_20_prodigal-single_204"
     CDS             complement(146170..151659)
                     /product="Baseplate hub protein n=1 Tax=Bacillus phage
                     0305phi8-36 RepID=A7KUS1_9CAUD"
                     /codon_start=1
                     /transl_table=11
                     /translation="VRVIDGTESSSSWQSLADEMAVLFGIDAAILKATVEAESSGRNI
                     RHDYLPSFGQSAVGYGGVLLYYHYTHTAAVAKKVNVTVPSWVGTQPKGNDTHTESYMD
                     LVLSSPRLSMGLTAVVTKSYWDAAGHDFVTFTKKYVGPAVPQSDIQRRRTIYNRYLNA
                     PDTIPVASETASGYTIGRRQQWVVHVISTGESLNSIAARYKTTVEFIEKWNGVRISDT
                     LPPGFQLRVYPFYLTEEGDTTEAIAASFGASIDSISQLNPYVEIARLRPGIKLRVPDE
                     SITATPPTTYEDVILDEPIGSVQSRQVPFQPVFGSAPHVEDDEYPAHRFPYNPYTLRI
                     GDSLFYIPPTAFVVKKIASIDSQMTLRSKNETMKKSGHSQHQILVDLVFGDTDQINGY
                     AVRGPENQVYYMDGLRSLLAQFMKNPFLPVRNELLNERYKVYNVAIMNVRIETEPEFP
                     DMLKARLTLMECTVEPFIQFPDFYYDNLIMYPLFRWWYQQLLLDDAGARKSGTYLKKM
                     NHGYMNGDVRFYTLERDLVEEIIGKTNPYILSQLKIPDIENLMSPWDIDGMIVGSIYV
                     SLSKESSVVPLRSDTQEINCFQDVGGMNREITLNITCTHRDQLESLVLMVSHLEEMSR
                     DYRHRFVSGFLKIDNEILNLCGIYYAMVVAMESAPIEGHDEAFNVVLTLRGFDLTQKT
                     NERLTGVNNLIENADEYVHSRDDYILDTKTHKPHEIIYESAIEDALSLVEMYPDLELP
                     TYDDLNKILPVINRFRATRGRTPLPISVIPKPDRAVFADPDFYFAYPDIKEVFKDVNV
                     GDFGLNFINQLDHGNYKDLVFDSQDVDLLAWFEGGNKTLDRGWSNKEHAERLRVVGEE
                     KVELDDVPRNYYVPIGQSWGETHPVPEGETLLKAMCHDMVYYNRKSRMVRAFPTSLFL
                     IVDEGQWLNGKRLWNNYYTYHAIHEVSVIKKKDNPVDLAFIRLSNIYGAFDFSTRMAN
                     PNEFGSKSKNVLERIGAVYKNLFLDIDSRVVQERTQLLDHIKLKQGARIHIRMGYSAC
                     ADGLPVTFNGHIASINDGDEIEMVCQSDGAELVNQTVCIDPSGRELRDGNGLPAESWN
                     AFQQVLAARASHYWFSVSEDLALLNNQDSLYGIEHFGFVKSTATEGFFPTMGDFLKYM
                     TSNLFNNYKIDMNTYDVMKNVYLGRWDGFPETDNTMMVWDNESNLSLNGFGKTPWDIF
                     QAHALFHPEYVCYPHNHGFRSTVFFGMPHWMVKYGYHRKNKAGDVGDANNYHEIAKPF
                     QQFHVIQSDYDIIHNNIQASGELLKHIGIGVYTKGRGGMVTTTPAIYADRSMRQDVQK
                     TTMIDTSVKQNLFGPEWLYDATRATLGWTLDVSEMVFSSATTGWGSMMKVFGVDEKKV
                     DSAVKYQQDWAKETFNKDDLLQPGFVQAVAVTIGSLQRHMMEMYQGELVIMGAPAIKP
                     WDLFYLADSHNLMTGTAVVGEVSHTISTRSGFTTVIKPDLCVTRSEGASRNKVIQLCT
                     RMGSLVAAKGSQRIMMSRAAKVLAGQFGGGTAWSLKKMGKWFSGVGKFSTDTGKVGLF
                     TRGLRLSKMGVTKVGDAAKLLKPAQLLKVLKANIVLSLATGFLTQWIEDFLRREFQYN
                     NVLYIFPLWKADKPFVAGIAGAKYLIPNYVEPEWMDYNDIKGIDTSSRATLSNNVSDP
                     TSSSGVVAPVSNVSIVSRFGKRDNEFHKGLDFAPVPGQLMTTELYAIANGTVVEAKET
                     KGSMGNYITIRHRINGEIYTAVYMHLKSFAVRSGPVKAGDKIGVMGNTGDVRVGGKSV
                     TEEQRRNGAGTHLHLEISRGDSRAAVGSSNLLDPEIFLRGLGVKI*"
                     /db_xref="UniRef100_A7KUS1"
                     /db_xref="A7KUS1_9CAUD"
                     /db_xref="cbv:U729_3133"
     gene            complement(151669..159069)
                     /locus_tag="QC4_scaffold_20_prodigal-single_205"
     CDS             complement(151669..159069)
                     /product="Hypothetical tape measure protein n=1 Tax
                     =Bacillus phage 0305phi8-36 RepID=A7KUS0_9CAUD"
                     /codon_start=1
                     /transl_table=11
                     /translation="MDQVKTPQQLFAEEYKAALRQYMRNRQSLRVIDVRRIHEEILSL
                     VRFSIYTKTGQMVDVRMSAARVEGLEDALRRSFIRNMVDPAVASELNAAQMRALPAGS
                     ATAYKTLLLDLRKKMKDTGSQEFKNSLYKALKVDHLEDLHPLKDRSNTAKKPSAGVKT
                     IDRTPYEIKKHRWDQESARRTIRRDVHANIAESLRVREARLQAAGQDTGSIAHQIARF
                     EDVANNETAELHRIQDSIREAQLRDIEQQLYLHDQKHFERMIGSEHEREPLEVKGIDA
                     ESQHQHIQEVRHLYASDDFSRAGKDGSRAPLSHHNVILHDIEAELIERGVAHEFDLLK
                     ADFETIKEKSSPGLARAAIMDRYDEAQSFLGRIQQDASHLNQAMDLIDDAVKSKVSIA
                     EVLEDNADLTIVKYILDNFKGEKLTTRSSLSLMAEFFDSKDHMSLPIYFRGDEWSKFT
                     YKDGKKVYNARMSMNTFRDMLYQRRSDMMSRSSKNPIIAAHRAYVDLFHEMKGSLSAA
                     EKQASQEYVGYITIDGRQESAERKEASGLMSPEERDALYDHTHRELRHVDQMEESEGI
                     KQTKLLDHEGREFDQTLRARGSTIHMDELIFGGLQEIDKTAMQDYANAVKTSIYAHRN
                     RLGDTGENFSTFVLADLKMRHPEMFSGTSHESFRELMKLWGLHAGNIDDAPHLIDKLH
                     EDGKLTTFYKNKAEAMTNAPLWREFAYNQRPIALRGAKGRHFVESVEGPYAKVRSEYA
                     KYDQAAFSFNFDSVDDILEALDKLKEQEALHEGFTPSERGVSPKKAAVEVVYDMKWSD
                     AKDFGLDEDGLAEWHLETEGKIREAARKMGAPIEGTQQRVVSVSNLMEPFHKFMSKLD
                     GEADYGTRGLHPRVPGFVKDVIDLNAHWMKDGNMNELASIAYSALQDTMMDMQGQTLD
                     LTNQGLMEFWKNDLKLGEEEIAARMERFKNAGLRDRLEERVRKGVVSNLFKQYNEMNN
                     RIQEEMRAKWIIDLQKKLEERNQPAEAADVYKTIRNMPTEARELPWVRQASRMNQQDI
                     DTILRDRNAYGDTRSLNDLIGYVMRDREAAVEDAAEEAMEHASYSMDDWFDTRRRRVN
                     VDDYLRENEAVVLERLKDFRPTDVNQIKQFHNVMQVLGRPLEGKLSVEGALREATFTI
                     GDRGEVMAYVPSLRRTIPVVNSGVGRVSTVHVESEKPRQLFGSVVQDLHKSEGGVRVN
                     FPGSYDDVRRNVQADPFDTLEALQRFYRGKSNGTYFDLETTGLSGKGLPAHLIQPIEG
                     YFMRTGWNEDANDYHRVEGTNRPGVLRKVKGRPQVVEESMHVIVKPEPHVLDYLAHLV
                     QPEGDDFTVFHEGGKAISAVDTIHMEKDAREKMIRKIMSLPDAVEQMRHLDKKESELW
                     MLQNVAKYGVDAEADASIFKQYVGDVKPEDTQAYLRRLKQDATKGAIRLSSGYEFSPQ
                     QRIMTQAEFALESMKFIGKDTVIGQNVTEADLQKISGIIQNSYHQEVGVDFNDGPKLR
                     EYIESKLQARRSQLPVGHEERTDIADFITNRLRRPKFGEDGLVVTDEHGFIEREPIRD
                     PKLIQKAYFDAAPYYDDHAKQVAALQKRGQIKPRVIEQQFVLSMAHPEATHRNAETGL
                     ALAGIDRPARLHTAPVDVVTNLEATKTFVNKIKPTLDNYTPTRIKNGDLIEHHLQVDP
                     SIPTGGYKVLRIGEDENGAFMNIQAFDHEVVTPGRKKPVKHRGEVYSVRANSPQDLNA
                     IMQSNFELRGSRGNTDAKKALIEEYADDHARRMIMRANDSAFNFDIYKAQADQLAKNP
                     ELDYTGIKDMVNLAKGSPEAVEKYAASGAFPTLNRVAQDSIGYFESEGFKESLDRPAT
                     VARRQAMARAGDYFESPVGKARYGFMNEVRRLNTTGLMPDDAAKQMLTAMNRSIIEEG
                     TKRGLTRTTPGQVAAGILDQTFGEFKNDQMVLDVSSDSKLRRSLFGYAQKLQSTVGGD
                     GTETAQRREALNKIIYPWLAKEKLIPGFSEGEEPTMAQVVSHLRNREVVGPDQTAEAG
                     QLQQLRSFDHLAYNDPAFANHIETTGRTMLAPYQAKITPFQQMRLAEYDYVVGDLKKA
                     GVYHPGLTIDVDRGLEGLSSINFGNFDGIDLVRSDTLDKIAKHFTRNTDYDQELRNQI
                     YGTLFRRATNGADNRMDASLYNGNVDPERASAAKALGWIEEADDGSYRMSTNYAKMYV
                     GYGGKTAHKRFEELSVPDMDRLIKEQHPDADGKSFVQGLLNQYQAAGGNPNAEKIPAY
                     ERRIYNPSEKQLADAGVGSDWLEEEIAARKAAGTERRKDAIIERHSLDRAERPLSGAE
                     KGMKKFRQQASEFYEGGTAKMKEWGVGKAALWVGGIGIAAYALKQFASSGGPMKFEQR
                     PQGHGVEGIDGSENDDTKQTPMQAPQVSTSNKVYVAPEKGVRIKAKGVDRGGVNQESF
                     NQELQKQLGDVSLKVSDERASLDRRWLEKQFGSYINRGYAGENG*"
                     /db_xref="UniRef100_A7KUS0"
                     /db_xref="A7KUS0_9CAUD"
     gene            complement(159110..164692)
                     /locus_tag="QC4_scaffold_20_prodigal-single_206"
     CDS             complement(159110..164692)
                     /product="Virion structural protein n=1 Tax=Bacillus phage
                     0305phi8-36 RepID=A7KUR9_9CAUD"
                     /codon_start=1
                     /transl_table=11
                     /translation="VNKYRRYLEDETDTYLKDEPSTATKLVMGGIATVGILGGGLLAF
                     NTGGMKTLMHSVISHAGQYRRGRITAANQSLRRWSEERGWEKFGPMMNAALKGDLHKA
                     SAHMDEWLHAVTSIREKLNNGMTEHQNRMRSLMNSQLIDKEIESHFRFSSQNAVRNML
                     KEEGVHEQHIERLMQHIDTHRMESMALDPRQQELKLKQTGFKYASLQDLIDAREINPE
                     HDDWREFFRSGRNMFERAGRNAEEFLHTKADEHVLVDEVGKIADLRDFRHTFNNIFES
                     ASTDFTIPLIKINPLRMFYVDQFFNTATKPAYHVTRGRWSNPVPVGHNGAVGEPLVMI
                     GSNVFKASEPNAPIAENMYMVNAQKGPIARWLRNMSKISISKFNKPEPDAPLLTRARY
                     NIQSVLGLGMQDEPGGQFDFFDMTSWGQSFINFFTGKLRMGKYAVNDENLLKHSFGED
                     ADYIYMRGFKPLSKSSSYREFTHQFKAGGDNLKEVTTATLFPYAFFERLNATLNQVHL
                     GLPNEDLGSAFDIFKNLMLKRVLPIVAGVELFNYVNYESENFFGEQMSDRMAKMYANS
                     SVEIASFRDRLGITDWAKKVAPLFVGGDQITAFPFVGKFVDLDDTEEETKEYWEEGED
                     PVRKGRWWPLGNTAYTGGKIDYFQPNWVRRTLADAKYTDSQYGSREEYFQNSWMPTPR
                     HPLAPIRHFFTDPYHWEEKHYYDRPYMITGGIPELENFPLLGPAMNQTLGRILKPERR
                     MHEEYWDTTAAPAEDEGVPGIGLDGRINASQAITFLPMADHVVPSTAIQNEDHHAISK
                     TLAAYVTASGSVQLLKTDDSDNIKYARSILAERSPAFTGRFRVERLPTQGPEPMTVAE
                     SVSPGALSQAVGNLHYNISEMGGFYGFMGTSITGEPFSQKPVLQSSSDMTSYSRAFWD
                     LDIGGYGGDANEIFRRFLPKDRKLNEVNPIRNRMPDWLPGSDYFIDFETGDPYRKVKK
                     GEMRLPGEGYEKMYGIDSDKMLRMELGASFIGYDEATIRKHILKQDAVKDEMFQRKLD
                     YGTAWHRRWESEMKRTGVAESTEQYVKDPKTGIGGFYDVLGDHKKVLDYLIQNAADFT
                     VYRRGGSDMEGFYTKMKPYEMEEENRNALFQTMLSESDKALIDPKTRSPRAWDKDEMH
                     FENVQQVNFYANQTGTNWNYLIHVDRENPDRGIKVFAFERSPELLQYSINKVEGVRQQ
                     VRQDIDTGSLSRGDLYDPIDRYRILADVAPYSQEFRQMKLQLGSMNLDEAETLEVRKI
                     NDQVSQRKERLRLYPYRYTTANLDEQIVTVDQVIDNNTFTTLENPDNPIRLAGLRVPT
                     GKDDPVAAKAWSVLSHTMRPGNKVRIAYDSDELNRVKDDTYKTIQAVVYDSKDRNLNH
                     YLIENDLAKEKDNDYTPAAVHARFTPGQLAFGSFWEKFAHMDTILHTKFLQTRSPLES
                     YERREVYGKDWQEWTDPISDYLIPGIQNAMVHHPLFAIGGGAFIGAAFGSLKPSDLGY
                     TGEKIMARYGKLVGGVMGATVMASAVLYKNLYEAVKGEAWVPERRRKEREVEEYFDVL
                     KYIKYNKLFDQYAKAAKDREGVDVKTAIEREEMDGQMRESRRKTLEEVKRQLYSSRQN
                     QWPDIQKRLEELGIRAVDRGEATKLLNQEINSLTTHREIRPTTPLAAQAILYRQAAKQ
                     TMFAYKPGDPLAGVLAALPKKERDYLTPFMAAPEEERERILEVVPSYIKPILQSAWGL
                     PVDEKPSLKEYFKRHPLPGARWKGWQENVALDDVKVKYVDRVGLDPSEFDIWKDDTLR
                     AKALDVAAPNIRGAHETATSFSQKLEDIFKSAGLDGVSMEIVESESAGIQLDMDIQKD
                     RKKDVQSLINGQGKFVVG*"
                     /db_xref="UniRef100_A7KUR9"
                     /db_xref="A7KUR9_9CAUD"
                     /db_xref="cbv:U729_3131"
     gene            complement(164637..165419)
                     /locus_tag="QC4_scaffold_20_prodigal-single_207"
     CDS             complement(164637..165419)
                     /product="Hypothetical tail chaperonin n=1 Tax=Bacillus
                     phage 0305phi8-36 RepID=A7KUR8_9CAUD"
                     /codon_start=1
                     /transl_table=11
                     /translation="MDDRQREALIESFKAEYNEVYLTAVGADEFIFRAITPKEHDQIN
                     QWAVNEDDALERVCEMAVLWPKMNFQAGKAYIPTQLAPMILEKSGFGGSYPEVYLIPE
                     FRSQMNDFYEQAKIVIATAFPNYKFEEMDDWTKEKIIQMAVRAEWQLRMIRGLKQFQL
                     VVYDPNAVQEGEAPPEKTLTEIISDVRKNGEDPMFVLRHLIPEREPYLEKPIIGGSRQ
                     VDTVIAGRRAPWEGVNTDGRYDIIREQVQKISRRRNGHLPKG*"
                     /db_xref="UniRef100_A7KUR8"
                     /db_xref="A7KUR8_9CAUD"
     gene            complement(165429..166073)
                     /locus_tag="QC4_scaffold_20_prodigal-single_208"
     CDS             complement(165429..166073)
                     /product="Hypothetical tail chaperonin n=1 Tax=Bacillus
                     phage 0305phi8-36 RepID=A7KUR7_9CAUD"
                     /codon_start=1
                     /transl_table=11
                     /translation="MSGLDKKGRKALEDQIDDKRFKRVEDEASAKTTVQPGSFGPPSY
                     EDDGDEDPRVDSEAMRRRWQAFEGGGEEEEEVFDEEGLGVGEYEAPISMRSHGGSFLK
                     EAELFPGGPLMSEIHAWKKEFEQDGHSVNMTEHVGQPFVWRTLSRLEYREVMVLPNTD
                     PLQREEIFCEICVLWPYEYKFTKMAGGKAGIPALLSEAILKESGFEKPLPPIRL*"
                     /db_xref="UniRef100_A7KUR7"
                     /db_xref="A7KUR7_9CAUD"
                     /db_xref="btn:BTF1_30722"
     gene            complement(166089..167153)
                     /locus_tag="QC4_scaffold_20_prodigal-single_209"
     CDS             complement(166089..167153)
                     /product="Virion structural protein n=1 Tax=Bacillus phage
                     0305phi8-36 RepID=A7KUR6_9CAUD"
                     /codon_start=1
                     /transl_table=11
                     /translation="MSIQITEPKGVRYNKTQTEYQLFPEEYFSAADCTIYFGDTWIDD
                     LTAIQIELTEKILPVYGYASKTFDYTLRGQRIVQGAFRIAFREAGYLFTVLDHIGQLS
                     NAQPAEAFLLQGKEVPQWHGHVKQRIETLLEVWHGNANSSATKRLSPRFRAPLRYGMN
                     TNDVRHLQQALTEQGFYSGDLNGLFDAATEEAVKNYQNHMGYTSTGVVDKQMEEDFSV
                     SETVVSPISNPLANDPNGLAEPRMVQYEKEIWGRSFIKDGESVRKHESFFYRGRQSDN
                     NGVHTQKLYQKGIDIHINFGPLPEFLQSKLYKSTSALSFNTTVRALRNVQIYSLGVMI
                     DAKTGEAVEEVYNFIAKDLD*"
                     /db_xref="UniRef100_A7KUR6"
                     /db_xref="A7KUR6_9CAUD"
                     /db_xref="bcg:BCG9842_A0102"
     gene            complement(167158..169437)
                     /locus_tag="QC4_scaffold_20_prodigal-single_210"
     CDS             complement(167158..169437)
                     /product="Virion structural protein n=1 Tax=Bacillus phage
                     0305phi8-36 RepID=A7KUR5_9CAUD"
                     /codon_start=1
                     /transl_table=11
                     /translation="VATLQQYVDQLVILKKQWTPENSERILAESFKLRTNATLDEIDV
                     RVLEREATMVVTGKEPSETDWKNAEFYLQPFDYAKKLAAIKADYVNDPDGAQERGTKL
                     RMEAYAKGVDVYFLNDLSAQLHLGRAPTQAERERELVYAYEAILAKRLSDIQEAWSKS
                     STQAEKDNLHQSAQNIRAEAISAGIDLYRLERRASEYRGAPFSLEEREESSAYIERLY
                     DKVLPRMGNERAIPDAPVRSMFRDNDHFGETFSGADMMVFMAFPNVRPLEVGTATTVT
                     VTTYREKKQVRTIGRVSAKGITKSARTVSGKIILTVMREHIVESLKKEIGYLNDKRVL
                     LMDELPPFDIIVMFGNEYGSSGGLVISGVTTVDEQKTMSIEEIFTENIFTYIARGYEP
                     LRDINPSVTVPYNPLKWFTTGFRDSGSEEIAKFRIEDTLLNEYTNEYQFSLPHTNRTQ
                     DAWTSLSVEDIIRKIELPQQAITPPTDQSFSVQRRWIGIQIFDEAVNFVISNGKVHIT
                     YPDTTNKPPSEHLVKDWLLDATPYSNIHAITTGGRFPGALFTTELTARDKLSVRFEQE
                     GYESVSGEITIGAVDVNPYLRLTTRPKKDSTSATIVTEFVKVDGPDFYDESSSGHKGI
                     DLSKLKSIPVLTDSKTVLSARAKTAIGNKVNAEVNWTWELDGRLVPNGLRDAAVDPKN
                     GYHSYTAERRLGLDPTYAKTDSLGVTAIEADDIATVGPTGNLVGWSKLPKDMIVIHRV
                     TIDTGDDGKLFVSWAFRKG*"
                     /db_xref="UniRef100_A7KUR5"
                     /db_xref="A7KUR5_9CAUD"
                     /db_xref="csr:Cspa_135p00260"
     gene            complement(169506..170327)
                     /locus_tag="QC4_scaffold_20_prodigal-single_211"
     CDS             complement(169506..170327)
                     /product="Major structural protein n=1 Tax=Bacillus phage
                     0305phi8-36 RepID=A7KUR4_9CAUD"
                     /codon_start=1
                     /transl_table=11
                     /translation="MAGQNYANTLTSFSGADLLVNFGPKTIGELQQISWGIKREKAPV
                     FTLGSPDARSFTRGKRGIGGSLVMAQYNRDALIHELVNEQDGTWQKFAPIAMFTAAGN
                     LAQRGAENFKDALSISGWNTRAQEARKLLEGEVNASIGSDAFGTTDGGEIQAGTVKGN
                     DENTLVRVPHGFGVIKAKNIMYADMIPPFDVTLTFANEYGNAAFQKLYDIDIMDESSG
                     VSVDTTVMERQMSFVARRISPLIEGVYYRNGSGNFEGRAVLASNRPGNYDGPSVF*"
                     /db_xref="UniRef100_A7KUR4"
                     /db_xref="A7KUR4_9CAUD"
                     /db_xref="csr:Cspa_135p00250"
     gene            complement(170388..172541)
                     /locus_tag="QC4_scaffold_20_prodigal-single_212"
     CDS             complement(170388..172541)
                     /product="Tail sheath subunit n=1 Tax=Bacillus phage
                     0305phi8-36 RepID=A7KUR3_9CAUD"
                     /codon_start=1
                     /transl_table=11
                     /translation="MADGFNNYDYLPGHNVRFRDRNLNLRNDNAPAKTFSVLLIGTAT
                     DGPVLQPVRVTPNTASMFGKMTNNNGTANGATLLQKFEEVWQAGCRDVRLMRASGKVS
                     KLSLAGTPFNQTVEDIQNDQLGVGQGNAAKSFTLPNGGVEAASLVVKADGVPLAASAY
                     TLNAGVAADLSQLPDPEVKATLDLLPEVCSMKANITVTYTFAYKDSTGADASGAVNNS
                     NADSLGNPMIADGADKVFNLSRIPKSGLKLYADGAEIMDDTVLTVDAAGKTLTVHNTV
                     KVKKGQLLEARFAFDVSSIVTPSIELESGSGGSLYNDLQGEVTSANGIVTVTLVKPDS
                     KKASVTEAPMIFKSTDYPSFQLMASAINAHPDNKSIIRAKTDYNDTMTSTLQVKPKTY
                     FSGGDDELFLPPDEMYKRLGGERDDEGYIITQGAYQILENYKVDYVIPLGVQADTKLV
                     GKYDDFAYQLAFACAVMSYYNNVTNGLISTSSPKGTTLVDIENHVRKLEASSKLYYMR
                     DRQGNIIRDQDGQPHDIGQYIGIVAGPDVVIGNTRLGAVATQGAAAMGGFMANLAPQS
                     APTNKILPGALALRYEYSAEQLNRLTKARYITFQYKNNGADVSIVDAMTCAHTGSDFT
                     RMSTANILRDVLNNIREVADPYLGEPNDPAQRNALTASIAKRLDLIQEKKTILSYEFQ
                     IIADAQMELMGEAQIELSIEAPKELRKLTTVAGLK*"
                     /db_xref="UniRef100_A7KUR3"
                     /db_xref="A7KUR3_9CAUD"
                     /db_xref="csr:Cspa_135p00240"
     gene            complement(172557..173210)
                     /locus_tag="QC4_scaffold_20_prodigal-single_213"
     CDS             complement(172557..173210)
                     /product="Virion structural protein n=1 Tax=Bacillus phage
                     0305phi8-36 RepID=A7KUR2_9CAUD"
                     /codon_start=1
                     /transl_table=11
                     /translation="LQKFRSGMQMARGSMDFDQFTDKMNELLKRAWGEDWGEFVHREP
                     TGNDPDSLQLPLIAYDTVKRVRSKSHPSIKPIKFDDYPDPDNPGTFLDVRRQWFDVQM
                     VFYFYHKTNREARILMEDFESFIEEYDVYFKEVGLSEIVFESEDNPIVEQMWGLETPR
                     RQMTYLVRIERIKLNRSKSMNNVDTEVRSKPEGRMLHSTKANAAIMQNHRDQTRLEN*"
                     /db_xref="UniRef100_A7KUR2"
                     /db_xref="A7KUR2_9CAUD"
                     /db_xref="cbv:U729_3076"
     gene            complement(173211..174785)
                     /locus_tag="QC4_scaffold_20_prodigal-single_214"
     CDS             complement(173211..174785)
                     /product="Virion structural protein n=1 Tax=Bacillus phage
                     0305phi8-36 RepID=A7KUR1_9CAUD"
                     /codon_start=1
                     /transl_table=11
                     /translation="MIKYDFPALRTTVNAIGKTVYILGVSEDGPVMQPIYVKSTTEAE
                     SIFGNKMKGTLVRACEEAYDRNSEIAIFLMRISGKSATLKIAGFHRGDLVELLHLRSA
                     SGGGRYNDVCVDLEHRADLNENLFVITSGSYRIVYNLEQYQTIGHLVLQINQDCRSNL
                     HGVIVESDYYDAPIMSIVTAFTEKAFLTGGDDGLGLTKDEMYLQYEDACRLLLGKPID
                     IILPVGVYVDDVHPVALYGEGTYGNAVYASTDDHLQLVDTYNNNRVVSFHEQLIDFCR
                     KQMSFGFMTHGVIGLRPLKVVPDSIEHDYSYIIRLVEATIFKDRYGLLEYKDGQWVDK
                     GYYISVVGGELVFQPDSPAEYFSNGAAAYAALLAGTYETTTNTQVKDVKLRYELPEEV
                     VGELSKLGVVMFQESIRNGIVVASGVTASHYSNELHSVANLRMTQLSLAHVNEVVQQI
                     YESDTDPALRRRLVEERIKERLRQLKSSNILLDYDYRILMNRTNSEGSILLTLHTKYT
                     VEGIGTSAQVGHMGVQ*"
                     /db_xref="UniRef100_A7KUR1"
                     /db_xref="A7KUR1_9CAUD"
     gene            complement(174782..175351)
                     /locus_tag="QC4_scaffold_20_prodigal-single_215"
     CDS             complement(174782..175351)
                     /product="Virion structural protein n=1 Tax=Bacillus phage
                     0305phi8-36 RepID=A7KUR0_9CAUD"
                     /codon_start=1
                     /transl_table=11
                     /translation="MDLREEFDRILGEYGHYVLLHRTSRKIRCICWNEKYKESSVELY
                     LQRTRLRVKLDACPRCLGSGWVSKIERHQVRRDNASQTVSLPDLKKQLIPGQLATGAR
                     VFYLRWNAAPQIGDYFYEVGWNDKRPTHLIQAYQINAVEDLRGLEGRTEYFLVVCREA
                     NIDTDIRRLTLRKIGPIENYEFVKGGVRR*"
                     /db_xref="UniRef100_A7KUR0"
                     /db_xref="A7KUR0_9CAUD"
     gene            complement(175362..176180)
                     /locus_tag="QC4_scaffold_20_prodigal-single_216"
     CDS             complement(175362..176180)
                     /product="Virion structural protein n=1 Tax=Bacillus phage
                     0305phi8-36 RepID=A7KUQ9_9CAUD"
                     /codon_start=1
                     /transl_table=11
                     /translation="MPAYSLTEIHTLRTGQAIVRLTHPYQIGVTTEAQLKIYKNDLLL
                     VRDVDYTETDNFTITMAIPLRVDDLLITENPGYVSVRAKAIIADSPRALFPQFGTENR
                     LQNNQRYTLSFHYNGEPRSITFLSAFNPMYSSVSIIRMDLSDIISKIPDARIATMIYL
                     NSVQADLMFTTEFEDAEDGVVPNAAKQYVRYKTGLDIMLAIYLHMSARGDGDHFVLGA
                     LEVEKKYNLADIRPLLSELKAKVAKYARNTSPLTTAVMAGNNAAYPLTSPRRGE*"
                     /db_xref="UniRef100_A7KUQ9"
                     /db_xref="A7KUQ9_9CAUD"
     gene            complement(176192..176563)
                     /locus_tag="QC4_scaffold_20_prodigal-single_217"
     CDS             complement(176192..176563)
                     /product="Virion structural protein n=1 Tax=Bacillus phage
                     0305phi8-36 RepID=A7KUQ8_9CAUD"
                     /codon_start=1
                     /transl_table=11
                     /translation="MNKMIRIMREGLTDKLVIGNATANAVAPGEVRYLPIHIDNNKFN
                     LQSVLANSSSNLKFEVAIFESHVRLKSIYYSKEAEQRLIDVLNFPYVDQDSTNQVHLT
                     VKNLGAVPADIDVELRGIKLR*"
                     /db_xref="UniRef100_A7KUQ8"
                     /db_xref="A7KUQ8_9CAUD"
     gene            complement(176574..179333)
                     /locus_tag="QC4_scaffold_20_prodigal-single_218"
     CDS             complement(176574..179333)
                     /product="Virion structural protein n=1 Tax=Bacillus phage
                     0305phi8-36 RepID=A7KUQ7_9CAUD"
                     /codon_start=1
                     /transl_table=11
                     /translation="VAVKFVRKGSGSASGSGGGTYDHNLLINRGLPDQHTIEAITGLR
                     TVLDRKYEKPFSGIPRTDLGFNVATQGDLDVLRRTHIGDINTRLESIVAEIVQARGAE
                     ETLKDYIDTKVSFADWSGGSGGGSGGQVESQIGYPLYHELRPAEGQTRVVLPKPYRVG
                     TRQLEVLWNGVWMVLGDDYTEVDEYTVDFIDPLESDDLVIFQVRAVINSGLHEEYLAI
                     EGQKTFTLISPYGINENILQVFRNGVLQRKGRDYREIDQYKVEFVRSCKADDMITFHQ
                     AGASDPMSGTTVETDLARIKANFGYNLMTLQSIAQIPGSDFVDTYVDVFTTDEKIDKA
                     KSDAYLFQDGKILVADAAYRYDDKMSFDQGDYTAIDGKTYAGVLRLANEPGGAGLHSF
                     EPRVENSFDTFLVRESIRVLTPRRVTCDIQLIDDGEEYKLVFTAGSHRHVVDQTSHTM
                     RDLSVAASPTGDIRVCLTLHHGVGQSEIWYYSLSDTGICTWVDILPSENHQCRTPDIT
                     VDHEGVSHVVYTSRRISSTYENIEYVKIPPGGPTAAVRNLTAYTTASASKPRIVVGTD
                     HKIRVVYETTMLDNATKNLRFLTLAEGIIEFARYLTQSTSDDNFDADMDIDSENRCHV
                     IWASRRLDPFTGLDYCVVTSDNTISGVQGAVTGVNCFEPRLRVDRDDTSHIVFHTYDV
                     RPDVANIGYTFITAAYSVAEMVDIASNVGQEFAKAQLDIYGDDMAVTCLSDDRSFVIT
                     KSLVNFVTTGVYRVTIDSKSPGTQWHSMTMNADKEPGVTEVTVEYRIGEDRLQWSNWT
                     SYQDLPTEGATGRYMEIRAVLETTDESKTPEISRIEVAASPTFVEIQSQPIAADKQVE
                     TLIPIARFSGDVQFSVSRDGGTTFIEAPLNLPVRMNGYPAGDQVVIRVKIQQGAALDA
                     WGVLW*"
                     /db_xref="UniRef100_A7KUQ7"
                     /db_xref="A7KUQ7_9CAUD"
     gene            complement(179340..180311)
                     /locus_tag="QC4_scaffold_20_prodigal-single_219"
     CDS             complement(179340..180311)
                     /product="Virion structural protein n=1 Tax=Bacillus phage
                     0305phi8-36 RepID=A7KUQ6_9CAUD"
                     /codon_start=1
                     /transl_table=11
                     /translation="MKHGDPDLFILMSSPRGIDYVMELDTDYDPIRASDQAGLVAFYD
                     QSTQIELLEYYDSAQGISMKWGYLRMVRNGDLFSAYGSNDGKVWTLVGADYLAAAKIG
                     MVLHGIQESQSDTMDAVEFRLYRDTNVQIGNLREGLTVRLKSETGTLIREARCGANAD
                     YVKIDVSDQRFPLKGKLELYDATNNKIAETELLTDLWGGDLFFYGIKLDMEIDGVAMR
                     EDRSYQLGNMSGGLIEKKVYVVNNSDIPIPKVGASIAAYSEYAGWQWVQVAPDIFNSP
                     GTYRNVQALGTIPANGRVPLWIRIVRQPQQQVATLSDYKFRIVFEGG*"
                     /db_xref="UniRef100_A7KUQ6"
                     /db_xref="A7KUQ6_9CAUD"
                     /db_xref="tmr:Tmar_0054"
     gene            complement(180468..180851)
                     /locus_tag="QC4_scaffold_20_prodigal-single_220"
     CDS             complement(180468..180851)
                     /product="Major virion structural protein n=1 Tax=Bacillus
                     phage 0305phi8-36 RepID=A7KUQ5_9CAUD"
                     /codon_start=1
                     /transl_table=11
                     /translation="MSLVKFQVERRPISPDGKVFRGLKPLDYISVPSHAKTVLEGDAV
                     SGTGTLNFGVGVTYVPVGEDVPTPTQVVKSHMVELVGEPWLVVSTHFSIESALAAAAP
                     VAGAIGADNVRIVQVLSHSTQFKLQ*"
                     /db_xref="UniRef100_A7KUQ5"
                     /db_xref="A7KUQ5_9CAUD"
     gene            complement(180866..184072)
                     /locus_tag="QC4_scaffold_20_prodigal-single_221"
     CDS             complement(180866..184072)
                     /product="Virion structural protein n=1 Tax=Bacillus phage
                     0305phi8-36 RepID=A7KUQ4_9CAUD"
                     /codon_start=1
                     /transl_table=11
                     /translation="VRTFTYSFAFLLSPPDPLASTLVGQSFALTYQNSEGGSGYLFQY
                     IPFEQRIARVNPGPVIADKVLEPARHENRLSRHDRRVDHLGMAYGFYSIHTRKKYEAL
                     LSPMFETALKIVGEGLMRIYQIAGREDKEGHFVTFKVVAERTEDQALTMEATLSSLMR
                     ECKGIKAELDLASIQDSPEALIQDLEIGYRDKESSTALSDPILYLGSLSEWPLEAIEI
                     GRMLYAHREDRKGIRTRMKYASSIDSFDRDASVIGGLWSDSIRRPAYWREFEKGIRPD
                     QEGLWERDMSGVRHTVDEAVAGREVLAYRDIQDGHMDDRYTTAGRSRDSDAKIDELVW
                     FSPDKESILAQVDTWVPAAYKGISHHGHIPYMDLFSDHIKGTDARIDWTDFMTDLIKS
                     SGAWILQDRIYVDGVSSADARVDNEIVRVDRGGKAAENQFNFQMVEGPTEAGVQGFVM
                     SDVIAAVTQGAGARTVNSRVKAEDFARNAEGVPFTLRVEGTSDPAVVTDYGFTLLDGK
                     DPYQSLETPHSDIVQVGLMPDAARIIEGIPRMEPLPFDAKDFEILMARVDKLSRTARI
                     IEIIQRVGPLSQAALIVKHKDLMVDKLERIAREENPLIPTDKSQLANDHAEVREGFIP
                     DMIRSKKAEKDSLDATAIFKLLADREDLDAILFHAIFATSENLEARIEEWVEASHRQD
                     CHLVLQMDGVNLARSKEEERAAYVLDQLLIGCGEQAKIRDSYIPTETYLLAGDRSEWD
                     DIWNSYAPGVDVIDVPHTDYDYGKLAAQVYDPETGIPKEPIGPTNKPDVKVKLPLHHP
                     LPSHNQLGLKEVIVDNYVLIDLILAVQSLKNRNKLRFAGMPAEKAMRELFSSLYAWIQ
                     QAAPGHEEYERAFRFFRWYAESVVIKMSDHILHRVYDKFMSQIHDHGDLGLIYTADGW
                     QYYPGAMVIQTTATEAVLNFSLDNYIDGHGILRGYFDNPERQGTMILEVDGSVIHELP
                     ASHNGIFVIEFDMPQGSRIYDITFRGDSGRISLSSFEMTGCVFKEAYTVSDDSNTNGL
                     KAIGALINNLLAYYDRHHGDGKTKGSMEIMQRRTWMKT*"
                     /db_xref="UniRef100_A7KUQ4"
                     /db_xref="A7KUQ4_9CAUD"
     gene            complement(184094..187021)
                     /locus_tag="QC4_scaffold_20_prodigal-single_222"
     CDS             complement(184094..187021)
                     /product="Major virion structural protein n=1 Tax=Bacillus
                     phage 0305phi8-36 RepID=A7KUQ3_9CAUD"
                     /codon_start=1
                     /transl_table=11
                     /translation="MSSLKRAKWVEGITKSKRILRDIAEIVTTAIQDEAGVLAEENWS
                     LVYPRPFSETLISRATLIQDGGNPKKYIPVALHSAEILLADTNPTVLPITKNILASTV
                     KVQSVDEATTYAVTDFLFDDVAGTVARTAASTIPNNATVKVSFGVKFFKVLTDANILL
                     EEKLTLENPDRLITPVNYEIDTAAAKVRLLIDPPADAMYFALSFTEKTSTYGRTARDM
                     VSLEVDPLDGSGRTLKLPAGTGEIMTQNDSRQIGGASGGLNAVGDAPYVLDPVNMTIK
                     FTTAPVLPSEAKLLLTAYFYDDATLTSSTRQVRVELAEDATDISGKTYKPVGAFIKIN
                     EGRPHSVELFTKNTAPELYKHLDPLNAGYAALTATDYTLDNADNNPSVTVKETYANNL
                     FLSFTARGPQDLQAGLNKITDRVVLKTRTTPENQGEVAIGSAYGAKDTSTALDMYVEI
                     VKPVRLINPETGLERFTSVVGAQVETQPNNHFIMTRMFDKWDETKQQAQVPTYDSLGN
                     MSQTAAYVSEWAKYAWFQDWKEYLVDSLDTDPGAASIGDGVIMSEVVVKGMSEEFPIQ
                     FWISTNNNRIAIVLMGDPTLDQDNFLTSFAYLGRIHPFYDSEWQVKKDEQGAIIIGTN
                     GNPVLEEVRHYFENDVAGNFAITTGSSTIPAAIGQPPKGQPIVEAVELNQDSSNELIP
                     GDLWDGTAYSYLVTYLTAGGESRPSKIDSARLIVNKGKVVVSATTPTRGLSVKLRFTL
                     PEEATGYKIYRYFESNKAAFTPADVIKYEYYKEFATVTRLGRERTVEHVDDGVSLPMG
                     SATVLGSTKDNFYNKFTPASSSARSFNSVVRDRFTGAILNVKFSDAWGVETGTGVNDI
                     VMFQTRSGLKFQRHQPAFITTEQFMRKERSGQSRYTGKFHLSPIYVEHSYDKQRGWLN
                     GVMAVDDAGIEHLDELIVDKDQPTEEVYKFFRLSAPYSFLNNSPNYAYGVAIIKSSQR
                     WEQ*"
                     /db_xref="UniRef100_A7KUQ3"
                     /db_xref="A7KUQ3_9CAUD"
                     /db_xref="csr:Cspa_135p00160"
     gene            complement(187034..187471)
                     /locus_tag="QC4_scaffold_20_prodigal-single_223"
     CDS             complement(187034..187471)
                     /product="Low copy number virion structural protein n=1
                     Tax=Bacillus phage 0305phi8-36 RepID=A7KUQ2_9CAUD"
                     /codon_start=1
                     /transl_table=11
                     /translation="MGVQQSVGVGGYLDEIKKINFPAHLFPKKTKNFTTGKNLRIDCP
                     AIPGVYASEYILTEDMELINVSIACSGYHDDDEWEAIFIHPDADAETFIEAMPIRELP
                     ESMNMGNVLYTVRALEAGTKVRIEFHNISGTSKKVWPALRFLR*"
                     /db_xref="UniRef100_A7KUQ2"
                     /db_xref="A7KUQ2_9CAUD"
                     /db_xref="bbe:BBR47_06400"
     gene            complement(187484..188728)
                     /locus_tag="QC4_scaffold_20_prodigal-single_224"
     CDS             complement(187484..188728)
                     /product="Virion structural protein n=1 Tax=Bacillus phage
                     0305phi8-36 RepID=A7KUQ1_9CAUD"
                     /codon_start=1
                     /transl_table=11
                     /translation="MAQEPTVLQTSPANYATNVSTDSQIRVEFNTDLDSLHIQTNVYL
                     TDTMGVRVPGRITYQRRKLEFQPEQILAPGTSYQLVLVGDSDLKDGVVNGIRGITGVP
                     MKGLYSLQFTTDSRTAIPAPIPRTPMNGTIIRAIPVFLWEPLDDASWYEFRLSTSNTF
                     DVLVFPATEPHRRFFGTSLTPNIQLNDGIYYWAVRGIRADGVAGEWSIVSQFNLDTLV
                     PGKISEEDAYPVEVIYEPFDTDIEVIASYPTNELALVPLTAKALWFRVLGEIDISLLD
                     VDSIRLVGTHVTDDATEESHGSVKGRVIIVKGENDDSSYLVFVPEVPADALVTVTATT
                     DIAVSGGLKETDIVLVDAANTTFYPVYVEADEETDNTYRISGSFPDGVYQLIITKAGY
                     SFNMPTVTIASASSAAVVVTVE*"
                     /db_xref="UniRef100_A7KUQ1"
                     /db_xref="A7KUQ1_9CAUD"
                     /db_xref="bcg:BCG9842_A0094"
     gene            complement(188752..189279)
                     /locus_tag="QC4_scaffold_20_prodigal-single_225"
     CDS             complement(188752..189279)
                     /product="hypothetical protein"
                     /codon_start=1
                     /transl_table=11
                     /translation="MAKNEAQEIITHEFGLPRGVGAFFCPDSNLHLIAGHHPRGTYPA
                     GQPLSPSVKRAIRGGGLIDINGTVTEELLSGRVGPTALSDPGANVLVLKPETQPVAAQ
                     TNLNAEVANTNKPLLSEMDIDNSEKAELLTYCKEHGIEFTKFQSAEGKPVTTRSELKD
                     IQFAIKQHYGYIKLD*"
     gene            complement(189339..190493)
                     /locus_tag="QC4_scaffold_20_prodigal-single_226"
     CDS             complement(189339..190493)
                     /product="Major head protein n=1 Tax=Bacillus phage
                     0305phi8-36 RepID=A7KUP9_9CAUD"
                     /codon_start=1
                     /transl_table=11
                     /translation="MKHDPKKVQEAIRAKMSSRQELTEAEIRALELNDDEKKVMESFS
                     KMMEGEIPEHDVRLMEFLATPSAAVLIPKVMVGAMREAAEPLYIATKMMSKVRFKGQG
                     ASLIFPSIGPMRAGDYAEGQEIGADTIDWQTHETTEIRIGKSGIRVQFTDEMIKDSSW
                     DIMSISIKEAGRAMARLKEQKAFNQFRKHGHTVFDNFLRSVHPEAGTTGLDRNGNLND
                     TFSAEDFLDLIIAMMSNEYTATDILMHPLAWTVFAKNELTGQLLSSPYTNYPAKSGPS
                     SLKLGPDSIQGRIPFNFTVQLSPFIPLDKKNRRFDVYCVDRNNIGILLVKDDLTTEEF
                     RDPSRDIRNVKMIERYGFGIPNMGKAISVAKNISMDKSYPEPMLIKNVGN*"
                     /db_xref="UniRef100_A7KUP9"
                     /db_xref="A7KUP9_9CAUD"
                     /db_xref="cbv:U729_3071"
     gene            complement(190564..191655)
                     /locus_tag="QC4_scaffold_20_prodigal-single_227"
     CDS             complement(190564..191655)
                     /product="Major virion structural protein n=1 Tax=Bacillus
                     phage 0305phi8-36 RepID=A7KUP8_9CAUD"
                     /codon_start=1
                     /transl_table=11
                     /translation="MAIYEATSRRKPGTRSNTKLIVSGGMSPAAQWIVDPTLPIQFWY
                     DYGGPANKEVVVGKGMLVGVSPTRYMEDTIGMKRNALTLPTGSVRPFGMAPYNFTKHW
                     EDFNDGNQPSVITRDYIELPWIPNAADAAGVKYGAVHGDIKPNDLVTWSRDPQNYGKM
                     IKWVEGTHSIADIVGQVGELDDDQTPYGWLQWVMWDEQARREDQDGPINKSGYSAPDN
                     DGGYPYDPEYKRLGKNGENGYFSQWETTPADAAGIPGLTDGRQKAQTVQTRNFTIPAG
                     TAAGAKIQFQLGLKNIINGSLHLFIDSVETFANFTVDFSNGVVNYTLPALAIAAQTVQ
                     VQFRSEFFGTPAGWDHKGNAGAVHVLLKF*"
                     /db_xref="UniRef100_A7KUP8"
                     /db_xref="A7KUP8_9CAUD"
     gene            complement(191680..193263)
                     /locus_tag="QC4_scaffold_20_prodigal-single_228"
     CDS             complement(191680..193263)
                     /product="Protease/scaffold n=2 Tax=Bacillus phage
                     0305phi8-36 RepID=A7KUP6_9CAUD"
                     /codon_start=1
                     /transl_table=11
                     /translation="MKRTKRKPLEERIVKGKAIKLRQNFDIIFDAATQEKLKEAAASF
                     KLKESQSSGNQRKMVVTVEGIHTGMTKNKTFYPGDTLSGSVESWTNPHQKPVLKNHNE
                     SSEPLGRIISAEYVESILTDKFTIRMKLEITDPDAIQKFADGRYKTFSVGGSANKVSC
                     SICAKNLVEEGYCGHWRGRKYDGKETHWIISDYTGDEISVVNMPADVFSQAIACEMVG
                     VEEGSSGMKKKKKQEDKEPKKKVPGQTSEADDGIGLAGKLLEEEEDKDDDDTSDDDSD
                     DDTSDDDTDDDDNVDDGDDTDDDDDSDEDDEEEEEDSEDDDSDDADDTDDGKDDSDDK
                     DAGKESAKIVRLKAKLKDANTRIKQLESDNAKLVGEATESTQSLQAAEQKAKDAETKL
                     AEATKRAETAEANLASSEDESKGFQESAVKMARTLRKSMAERVVDYLIFQGKEKAEDR
                     DALLAEWSKSTPKVLESQIQTLSKDNPRVIARLTNPGYGVRDKNDVDDGVDGSVSTKE
                     NKPTTMGDFIDTMVEKIVR*"
                     /db_xref="UniRef100_A7KUP6"
                     /db_xref="A7KUP6_9CAUD"
                     /db_xref="cbv:U729_3069"
     gene            complement(193244..195259)
                     /locus_tag="QC4_scaffold_20_prodigal-single_229"
     CDS             complement(193244..195259)
                     /product="Portal protein n=1 Tax=Bacillus phage
                     0305phi8-36 RepID=A7KUP5_9CAUD"
                     /codon_start=1
                     /transl_table=11
                     /translation="MARGIWGRGTWSMWSLFWRTKDDAPEPVVVEESRLTEAPSSGAK
                     RKGGGSGAKRDPSQSVIKRIGLALTSGGGGGRNFESPEDFTFDDITNTYNREGYVRQA
                     IDKYIELMFKAGWDFVGKNSNAVEYVRMRFKLMAEASQIPTQQLFIEVAEDLVKYHNV
                     FIAKKRDADPIYFGGLAVVGVGDRDPVAAYFPLNVSTMQVQRDQYGTVKAWQQQVQGQ
                     GQPKRFRPEDIVHYYYKREKGKAFGYPFLVPALDDIRALRQMEENILRLVYRNLHPLW
                     HIKVGLDKPEMYAEPEEVEQVRQATENMDPEGGFVTNERVSIASIASNQIIDAKEYLK
                     HFEQRVFTDLGVSELMMGRGNTANRSTGDNLSGEFTDRCKAFQRVQEIFTNDFMINEI
                     LLEGGFDPIMNPDDAVHFKFYEIDTDSQIKKENQAVFLYEHNAISEDEMRTLLGRDPV
                     DDGEGRAKMHLNVVTIPELEVQAEIKAAQAAATGGAGGSKTPSSTKKKAATDNKTKPT
                     NQHGTKSSPKKATNSLHAAYLREMHGRYTEFNEAVLSLIDQYNTYVPVESTLVAINLQ
                     KEIMSKMSGAVAYIRQELLNTTSKFFGEEVTSEVEIPLRRMVKDIHEKVVAAMVDPDT
                     KRGREDIAEVTQALFDVFLDRLGAIATKTYDLYVTKKEVADDEENEA*"
                     /db_xref="UniRef100_A7KUP5"
                     /db_xref="A7KUP5_9CAUD"
                     /db_xref="cbv:U729_3068"
     gene            complement(195383..195688)
                     /locus_tag="QC4_scaffold_20_prodigal-single_230"
     CDS             complement(195383..195688)
                     /product="Putative uncharacterized protein ORF121 n=1 Tax
                     =Bacillus phage 0305phi8-36 RepID=A7KUP4_9CAUD"
                     /codon_start=1
                     /transl_table=11
                     /translation="MAIFKMLNLSTDLIFAMLLVSFLTETLVEILKNFFMRLKAPEEA
                     IMLLSLILGVGLCVILQISLFLPSNIGAFWLGCVVCGVVASRGSNYVHNWFDRLPKK*"
                     /db_xref="UniRef100_A7KUP4"
                     /db_xref="A7KUP4_9CAUD"
     gene            complement(195688..196704)
                     /locus_tag="QC4_scaffold_20_prodigal-single_231"
     CDS             complement(195688..196704)
                     /product="hypothetical protein"
                     /codon_start=1
                     /transl_table=11
                     /translation="VSHLADFNIVEMLVPVNKWTRPGSVFTKRGIVVHWTGNINRGAN
                     ARANRNFIHTLSVNNPGKNTPSEADDVYASANYFLDEEEVVVVVPPHEKSHSAGAKSG
                     YTGRFAPNTNNVLIAVEICVNMDSDWVNTYDHAVRFVAALCLEEGFLDPWAALIRHHD
                     ISGKDCPLMMTDLVWNESHVRGSVRDQLKYKYKNNVPEEALEEGYQWIMNMAIDGCLG
                     TDLWNRFISDVAAAMNGVYVSPLEPAPQPIPEPEVIPETVENKVVKLMSRYFKDLAKD
                     HWAANTLDAAHELKTPDGEALFGGRKDENGNLLAAADSPITRAEATVLMLRAIKIAVA
                     EAKK*"
     gene            complement(196795..197307)
                     /locus_tag="QC4_scaffold_20_prodigal-single_232"
     CDS             complement(196795..197307)
                     /product="Uncharacterized protein n=1 Tax=Brevibacillus
                     borstelensis AK1 RepID=M8DL58_9BACL"
                     /codon_start=1
                     /transl_table=11
                     /translation="MNIADAILYAFPDADPSNDFIVEDHGDGVQVLTYWNLPHPPLTT
                     WELQSYWLDLCKIRKIEEVDRQCTATIHGGFVSSNGHTYGFDGEDQDNMAQKHTLFME
                     DVNAPGLPWRTKDAGPIFHTRAEFLALCKEAEIFKFKNIAAYWQLVYQINAALTPEDV
                     FAFTLVPQTL*"
                     /db_xref="UniRef100_M8DL58"
                     /db_xref="M8DL58_9BACL"
     gene            complement(197320..197931)
                     /locus_tag="QC4_scaffold_20_prodigal-single_233"
     CDS             complement(197320..197931)
                     /product="hypothetical protein"
                     /codon_start=1
                     /transl_table=11
                     /translation="MGFNQQHGKQVKDESITGADIKDGSVDSADIKDGSVASVDLTAG
                     AVLSTHLSMDALAAIRAYLVTTMAHVKASMTAAQNINANTWTKAVFNSEQQDTQSEYD
                     TTNRRYTAKAARNLIVTTCIAWGSETNATSQQVAIYVNGTRRDITFKDIVGGRQNTGY
                     AVSSIAVDHVTLAANDYLEIYVFSSAAATISNTESYLRIDETL*"
     gene            complement(198270..199715)
                     /locus_tag="QC4_scaffold_20_prodigal-single_234"
     CDS             complement(198270..199715)
                     /product="Virion protein n=1 Tax=Bacillus phage
                     0305phi8-36 RepID=A7KUP2_9CAUD"
                     /codon_start=1
                     /transl_table=11
                     /translation="MAFNKFHGSKQVQTQTITDSQIAAGASIAEAKLNIDWVAHGHTI
                     LASKAVVDYVQVNAKTVNAGSDTLVVTTSISATPATTDAERGAIVQLGKNLIIVRSSV
                     SGEPIVGEAGHEVYGKLSHNNSEYIVSFFTKDADGVEVAYTFPGTVKIDFQFPQRFDL
                     DSVPETFAMNEKFVDGLADISERMDLAQIGKDVFGGSYALNHTGAMTRAKALYQEFIE
                     DTRGVTNTTVRASAIIDEVIEARNGQASLHVRLNSIENTAATNTNSIANVASEVTTAR
                     GEYGNLNERLDDLTNLASGSGAEVVTARSSTVTGDHASLDARLESAETRFEAVKTEVE
                     GARGAFSNVDARLDDIDTKIADEVSARTQAFTTIAQAMNDELTAVNSDISALSGRTTA
                     LESKKHSHLSHDHQILAGDPMIGTSQCTFPGGLTYTAGNKSLDVYVNGAIQMVNVHYT
                     EVVDGGGIGIGVSFTPELLEEGYVLQFRWYK*"
                     /db_xref="UniRef100_A7KUP2"
                     /db_xref="A7KUP2_9CAUD"
     gene            complement(199785..200963)
                     /locus_tag="QC4_scaffold_20_prodigal-single_235"
     CDS             complement(199785..200963)
                     /product="Low copy number virion structural protein n=1
                     Tax=Bacillus phage 0305phi8-36 RepID=A7KUP1_9CAUD"
                     /codon_start=1
                     /transl_table=11
                     /translation="MTQPMMKPWERTVIEYRPTIGITTEVVAKVEKKSEAVFKPTVLA
                     NRASQILGADVLDSLLASLSKASELQKLLDKSLSSYPAYREYKSAAQQGDSLWKREVQ
                     ENQIKDLSGRPVMDVVPLLEALAPEMERYLDYINKELFDGAADYSNPELVRVKEEKDV
                     NVIFLQESEGKNIDYDALRARIQFMAIANEKVGMFRNYLDLIDGYLMTKTKDIVDGDT
                     KGLVYYMSKMIDSPSSSAVKEAMMSEFRRTADQAILALHNMDRICDRGFREMLDQKIS
                     EVRKKMDEVYRPLLPFIKDDTMDSVGAEPLRMVLLRGAEQVKDTYEGLLTEQLTTIMQ
                     VQEQMLILFDYLKEKKAAQLLYTVFDTVSEEYDPSNPDKEVNRLIRKLKLDAPATYTN
                     *"
                     /db_xref="UniRef100_A7KUP1"
                     /db_xref="A7KUP1_9CAUD"
     gene            complement(200963..202864)
                     /locus_tag="QC4_scaffold_20_prodigal-single_236"
     CDS             complement(200963..202864)
                     /product="Terminase large subunit n=1 Tax=Bacillus phage
                     0305phi8-36 RepID=A7KUP0_9CAUD"
                     /codon_start=1
                     /transl_table=11
                     /translation="MSILAHIADDYLTPLVRERWVNEFDEAYKKLRDWANTQKTQKFH
                     DDELHYLAVMQTPKFWAAETLKWICRDYQEQILQEMAQSKRVVLRLGRRLGKTETMCV
                     MILWHAFTQPNRDPLRGPDDSYDILIIAPYEEQVDLIFKRLSQLIEKSGAAITPSRDI
                     EHHIELPNGTVIHGMTAGSKSGTGAANTRGQRADLIVLDEVDYMGEADITNIMNIRNE
                     APERIKMIVASTPSGRRDSYYKWCNEATVAYSYDGEQTETMGRVMYKRTLKPYITKAD
                     GSYKLNPMGGKIRDGNGWVTVHAPSMVNPELLKINPDTGLTYLEELRLDLTEMRYIQE
                     VMAEFGESLSGVFLKKHIDLAVDWGRKLRVDYVTENFPRNGPRILGVDWDKSKADTNM
                     VGMEWNEEHKKFIPFFRKVIPRGEFTYQNAVQAIKDADEVFAFDYILCDAGHGENQIE
                     QLRAYYKANPYMGNAKRVIRVNLAEKVTIYDPITKAEVKKDIKPFMVENAVYMFEREM
                     VALNPRDKDTIKQFEAYEVKSYGTNGRPTYTSENEHILDCIVFCLFGFLKYYDDVMKI
                     VKRSAMFVLNKPLDRLDKRLPNRSKLESEPEVGGYNKLPRAAVVLTRKSESPYSRRNN
                     ITQPFRRTF*"
                     /db_xref="UniRef100_A7KUP0"
                     /db_xref="A7KUP0_9CAUD"
                     /db_xref="cbv:U729_3279"
     gene            complement(202866..203360)
                     /locus_tag="QC4_scaffold_20_prodigal-single_237"
     CDS             complement(202866..203360)
                     /product="hypothetical protein"
                     /codon_start=1
                     /transl_table=11
                     /translation="MELPEYMSTQLSGVDAIAGGNRIKSNQHVGGLGLYAGIGAAGLA
                     GGAALAVKNDPIYDSRKLAYGKTPKGPGFHKDLLPHIMDPVDHEIYQAAKEQGDHATV
                     RKMEKEAKKAWKGKHYTEQRHTAGAVEGAAKYVHNMEHGLGEFAPTVGARVKSAIRNT
                     VRRL*"
     gene            complement(203367..203828)
                     /locus_tag="QC4_scaffold_20_prodigal-single_238"
     CDS             complement(203367..203828)
                     /product="Putative uncharacterized protein ORF115 n=1 Tax
                     =Bacillus phage 0305phi8-36 RepID=A7KUN8_9CAUD"
                     /codon_start=1
                     /transl_table=11
                     /translation="MSFFRMLGKKMGGGIAGNFGAFAIGGAAIDATLTYSGRQAENNE
                     SRGKSAAIAGVQAAGWVVAEPLMWGVQAAQMAGGAIGMTTEQAHENKDRYRQMTSSYR
                     DASGERAGSVGGRFEDSEAAATLRQRQMGLMRQHRLATETILGSEARQLHR*"
                     /db_xref="UniRef100_A7KUN8"
                     /db_xref="A7KUN8_9CAUD"
     gene            complement(203839..204591)
                     /locus_tag="QC4_scaffold_20_prodigal-single_239"
     CDS             complement(203839..204591)
                     /product="hypothetical protein"
                     /codon_start=1
                     /transl_table=11
                     /translation="MAFILSDMLNGLLKGGWNFVKNTGEGVIGNRSARIFETGEKAIL
                     SPRERLIEQQKRLRMQAKTGHKIEGHGSKITYAGHEIEDEAGNIIRAPEADTIWKRGG
                     NRVGAGVESAANMTVGNLGLALGWGIRKSGQAVGKAAAAAAKPTARAVGHVAYQAGGL
                     AKDTIIGGGHILHRTSQNWAGGLAMFGAAAAAPVMMAGFESSEHYAVNHGIAEFAGQE
                     LDAIAGAVTPARRSLQTFGADGNMVFAMHNQR*"
     gene            complement(204606..205184)
                     /locus_tag="QC4_scaffold_20_prodigal-single_240"
     CDS             complement(204606..205184)
                     /product="hypothetical protein"
                     /codon_start=1
                     /transl_table=11
                     /translation="LRMRTKEVVKTMWKEILHQTKRGGQKILSNMESSKNPIMNVLAG
                     HHTMRGRMAGGGRIMKNAAKEARNARSGISKLEDEVTSFKNAAQHAGPDFQGAYESQI
                     HNRTQQIGDMKSSVDKYHRAGASGLRDIAGGVGSFFTGGDYAGQGMKRAGVVAARHGA
                     IGAGMVGLRYASGGTMTQNNKGQRDIAGVPFF*"
     gene            complement(205123..205893)
                     /locus_tag="QC4_scaffold_20_prodigal-single_241"
     CDS             complement(205123..205893)
                     /product="Putative uncharacterized protein ORF112 n=1 Tax
                     =Bacillus phage 0305phi8-36 RepID=A7KUN5_9CAUD"
                     /codon_start=1
                     /transl_table=11
                     /translation="VNIMSSSNEDEKLDFREEETAVVSKDPDDLVKLNTEIELPSVWG
                     QTSKGIQQVHQSLLMLNTKHGMFANVPMVCKGKQCSLHKVCIIAVKDRPKGKRCPVEI
                     AAIVDRYDKYCKELKIADDDYFDQSQVKDVVDIEVKLMRANGLLAISGNFIEEVTAGI
                     GENGDEFKRPELHMATVYEEKLLSRKARILNDLNTTRKSKQQKNTSETSSWASSLMQK
                     AMQAQRSSGFFVDAEYESVEDENQGSGEDHVERDPSSN*"
                     /db_xref="UniRef100_A7KUN5"
                     /db_xref="A7KUN5_9CAUD"
                     /db_xref="btn:BTF1_30822"
     gene            complement(205868..206224)
                     /locus_tag="QC4_scaffold_20_prodigal-single_242"
     CDS             complement(205868..206224)
                     /product="hypothetical protein"
                     /codon_start=1
                     /transl_table=11
                     /translation="MPKEKAERFTDPFANDVWRLSQDEGLFDYEIAEQLQTYRVKVSR
                     CRKKFHIPRPKLANRRDKEHKCYRCGKTRLIRRRQRAQGLCPDCRAISRENLLERKRI
                     YMRGRIKEGEHHVIQQ*"
                     /db_xref="cbv:U729_3267"
                     /db_xref="A0A0A7G2X8_9CLOT"
     gene            complement(206331..206774)
                     /locus_tag="QC4_scaffold_20_prodigal-single_243"
     CDS             complement(206331..206774)
                     /product="Uncharacterized protein n=1 Tax=Paenibacillus
                     popilliae ATCC 14706 RepID=M9M2B1_PAEPP"
                     /codon_start=1
                     /transl_table=11
                     /translation="VREYSMNDYAYLIRSLRQRASRDGVLCPQDGLLDAHIKCVVKEV
                     FSPEECPNEESILDAAVIRLKTFGKWEPAPLLEHMFTYHPPKEGAPEIFKELRNKAKE
                     LAYLIANTAPDCEDTKESLNRLREAVMWANSAISRHGVKSSDFIK*"
                     /db_xref="UniRef100_M9M2B1"
                     /db_xref="M9M2B1_PAEPP"
                     /db_xref="plv:ERIC2_c10690"
     gene            complement(206752..207273)
                     /locus_tag="QC4_scaffold_20_prodigal-single_244"
     CDS             complement(206752..207273)
                     /product="Uncharacterized protein n=2 Tax=Clostridium
                     RepID=N9YHG9_9CLOT"
                     /codon_start=1
                     /transl_table=11
                     /translation="MKELAILHEEAIRKLFYRHAHDPKYMYYWNYSYRSKYTAPESTW
                     EKVEYAILLEDGSVGGLVGYSTERNAMVADSLAAINFTCPPAVFAHHLLELFTEMFVT
                     FSFRKCRWTVCVGNPAEAHYDRLVEKLGGRIVGVFEKEDKLLDGSYTDRKMYEVMRDN
                     YMEAIKRERIFNE*"
                     /db_xref="UniRef100_N9YHG9"
                     /db_xref="R7PG78_9CLOT"
                     /db_xref="N9YHG9_9CLOT"
     gene            complement(207273..207797)
                     /locus_tag="QC4_scaffold_20_prodigal-single_245"
     CDS             complement(207273..207797)
                     /product="Uncharacterized protein {ECO:0000313|EMBL
                     :KHD76355.1};  TaxID=1869 species="Bacteria;
                     Actinobacteria; Micromonosporales; Micromonosporaceae;
                     Actinoplanes.;" source="Actinoplanes utahensis.;""
                     /codon_start=1
                     /transl_table=11
                     /translation="MTVMTGLIIILLLATILIFAGNTVASHRRRREEARKSNEDFNTR
                     MEAARTHLPSSTPAVPRSPLRYSPDHKPTTPARESNVLTSSRVNARSSRSSNYHEEAP
                     PIPAVIWPSYYPDDSDRGSTRRSDSDSSDHSSSRNSCESSSNDSGGWSSSGSDSGWSS
                     GGDSGGGGCGGGGD*"
                     /db_xref="A0A0A6UJS9_ACTUT"
                     /db_xref="cjk:jk1874"
     gene            complement(207794..207952)
                     /locus_tag="QC4_scaffold_20_prodigal-single_246"
     CDS             complement(207794..207952)
                     /product="hypothetical protein"
                     /codon_start=1
                     /transl_table=11
                     /translation="MAHAHHSELTEAIRSGEIRLGHRIGAHQKPKVNNNKLKARRKTA
                     NRSRRKNR*"
     gene            complement(208053..209978)
                     /locus_tag="QC4_scaffold_20_prodigal-single_247"
     CDS             complement(208053..209978)
                     /product="hypothetical protein"
                     /codon_start=1
                     /transl_table=11
                     /translation="METQAMYAMTTRELDDWGYRPTKQPTFLNEETLAQKYKAAAHWD
                     DYLDKVKRSILYPEVLEGCRERKVYTHSTVIDRVWAELPDRQKQSYRLALHAVVNACV
                     KHAFGAIEVVPSEERSSVPTPVILELKEAQRVLEAFGIAVTIEDLHKDWRWMPIELSA
                     DQVIDKLVLLHLERNADDHLEDREQKLRLQRDLHALGHYVTLAEIDHKWHALLLRPDS
                     PLSQLEYFMKYLLDHKKNERVSTDQVVQTPSDRCAKPLSVDLAIVETIRDILRSLGAG
                     ASEELIRDAINKYDPDRAGLTHLEFSHYVSRRILEDMESAIPTADYAFKDRVYALYAS
                     RCQDMLMDRLMRFRVDELVDQYYTDSDMSPRAVATLIRRHQVSKEGTEEDEMKMTLRR
                     VNVPVRSDDPMVRYCFPEQLIFELEARGYPIPTWVQWEKIFDERSHQPIDAVWDGTEA
                     RHYAKWVVRELLNQPWPGDPVKADVQPDEEAHKEEDYRSTFTSYAGAEVTFIINGEAT
                     PEAFSVKWSELFTPIKDRKPIQGCIDLMIYDRDSRALGAIRKQPFMAELKLVMVDEFG
                     NASIREFYGVDFTHRDSVLSVDEIRSSERFYFEALSDSLYRVDLKTARDALYGADPDM
                     PQYAAKKRCKAGCACQH*"
     gene            210315..210512
                     /locus_tag="QC4_scaffold_20_prodigal-single_248"
     CDS             210315..210512
                     /product="hypothetical protein"
                     /codon_start=1
                     /transl_table=11
                     /translation="MKTTHLKRIHDKVKDQGGNIYISLKCAVLDQQELREVYGMKTSL
                     HPKDVYGKPYDTVYVLKEDMR*"
     gene            210509..210763
                     /locus_tag="QC4_scaffold_20_prodigal-single_249"
     CDS             210509..210763
                     /product="hypothetical protein"
                     /codon_start=1
                     /transl_table=11
                     /translation="MKHMMMIGIVAEGRIQSIVATENRIVGHSRPIPKATFSAVLEEE
                     VRKVESVVPITPMYNEPQQDLWFFLNAVNRWQGKGVQGDE*"
     gene            210756..210887
                     /locus_tag="QC4_scaffold_20_prodigal-single_250"
     CDS             210756..210887
                     /product="hypothetical protein"
                     /codon_start=1
                     /transl_table=11
                     /translation="MSKVMRGIVSIYLLWCVYHTTAHTLGYVRSLLAKLGLFLIGLN*"
     gene            210918..211562
                     /locus_tag="QC4_scaffold_20_prodigal-single_251"
     CDS             210918..211562
                     /product="hypothetical protein"
                     /codon_start=1
                     /transl_table=11
                     /translation="MSKGSLKDLYAKQKVHQRKAAIHAQDLLAIIDAPKNPHATDFIK
                     DHAVIVALRSMTTMLAEENLQIQSTNVELFRIIAEMDSELQNMKMKMSQMSGQIAKLT
                     EEKITLPVHTETTTVTITHTKTYYHYDPARPYRTDTGRIKWNSAPYGWDAKRILFNEF
                     AYAQDKEGIDLNNKDVHRDRWLSMMAHASKYAGASYKDLLDEFMSTYTPKAQEA*"
     gene            211649..212227
                     /locus_tag="QC4_scaffold_20_prodigal-single_252"
     CDS             211649..212227
                     /product="hypothetical protein"
                     /codon_start=1
                     /transl_table=11
                     /translation="MTKNHRVQETKAQYTARISAQAAQAARDALIADIASGKIDVNAL
                     TGKPTEPTVPAADPQEAAVVAEYTAVVEEGKALIAGADQDFKDGKPEEAQKKLDASVS
                     ISKKLKDLYDRHPEIIRKLRENSANEIDKVADGVDKYGHAGVDVVANVAHKAVDLGTD
                     VLNAGVDVAAGTLRFAAEVIRPTKDDDDTVKA*"
     gene            212309..>212662
                     /locus_tag="QC4_scaffold_20_prodigal-single_253"
     CDS             212309..>212662
                     /product="hypothetical protein"
                     /codon_start=1
                     /transl_table=11
                     /translation="MNRIAINLELNRMFIEQRLAESIAENLRREPTYDVTTYYTLCKD
                     VLLDAGLDAELVSAMMYAVVAEAYRLHENYCCTGDYTYHNGSGQHPQLLISKSAIDFC
                     KLIRFFDEQMQAQKGA"
ORIGIN      
        1 ACCGGGGATT ACACGTACCA CAATGGCTCA GGACAGCATC CGCAATTGCT CATATCAAAA
       61 AGCGCGATAG ACTTCTGCAA ACTCATCCGT TTCTTCGATG AGCAAATGCA GGCGCAGAAA
      121 GGAGCGACGT ACACCGAACG GACCTATGCA ATCATCTAGG CAAGAGACAT CATTGAATTC
      181 TGGAACAGCT TAGCGTCGAC CTGACGGCAA GGATTGGGGA GCGCATCTAT ATACTGATGT
      241 ACTCCGCCCT CTAAACCTTA AGTACACTCT AAGCACCTTC AGTTTTCCCT TATGGCGACG
      301 GTTAGTGTGC ATCCGTTGAA AATGCACCGG GGAACAAATC GGGAAGCGAG CGACCGATCA
      361 GTCAACTACT GCAATATACA GATTCGCTAC AGAGATAGAC ATGGGAAACG GATGACCATG
      421 AAGACACCTA CTGCTTAGCG CGTATTCATC CAAAGAGCCA ATAGAAGGGT AGTTGAACGT
      481 GCGTGTTAGC TAGAATCGCC GCCGATGGAA CAAACCACGG CAGGAATAGG ATCAGCCCTA
      541 TTCCAATCAT CCATGCGATG AACTAGACCA CAGAGGTAGG TGGTCTACGG GAGCATGATG
      601 CTGTAGAGGC CACGACCTCT TGCACGTCAT AACTGCCCCT CTCATTACAC AGTGAATGCC
      661 ACAGTAAGCT GCGGTGGAGA TCTTCGGATC TGCATTCCCT CCCAACGCTG AATGGCAATG
      721 CTGACGACGA GGGGACAAGC AGAATGACAA CCGCAAGCGC CGATCGTCAC TTTGTTACCG
      781 ATGGCCTCCT GCTGGCCGCG GCGCAATTGA GAGCCGCGTA GCACACCAAG TCCGACGGTA
      841 AGTCTTACTA AGTGCGGGCG ATGACTTTGC CTGCTTCGAC GTGGCTGTAC GCCGCGATCC
      901 TATCTAAGGG AGATGTATTC ACATGACAAT GAGCAAATAC AACGAACTGC GTAAGCAAGC
      961 AACAGCAATG GGCATCCGCA CCAAAGGCAT GAAGATGGCA GACATCGAAT CCGCTATTCA
     1021 TGCGGCGAGC GAAGCGAGCC GCAATATCTC CTCCTACAAC AACCCTACTC CCCAACCGCA
     1081 TGACGACAAC ATCGATCCGC GCCGTGAAGA TTGGTACGAC ACCACACTTA CACCTGCGGA
     1141 TCATCGTCAT GCACCCGTCG TCGTTCCTGT GATCCAATTC GTAAAAGCCG ACAACACGCA
     1201 AGTATACTAT CGTGTGCGCG GCGTCCTTTC GAAGATATGG ATCGCTGACG ACGGAATCCT
     1261 ACGTTACCGC GATGAGCTTC ATGCGGAACG TAAAACGTCG CCCGCCGCCG TCATTAATGC
     1321 ATTTAAGAAG TATATGCATG GGCGCGATGG CGACGTTAAA CAAGTTGTGG CTGCATTTGT
     1381 CCGCATTAAG AAGCGGCTAA TCGCAGCCCA ACAAAAAGCA CGAGTTTTGA AGAAGAATGT
     1441 GAGTTCTTCA AACACTACGG AAAATCAACA ACCAACCCGA CGCCGTGGAG GAACCGTCGA
     1501 TGCCGAATGG CTCGCATGGT TCCGAGTCGA GTTCGCAGAT ATCAATGATC GTCAACCTAA
     1561 CGGGCCTGAA ATTCAGGCTG AGTGGAGATC ATACTGTGAA CGACAGGCGT AAGCGCATCA
     1621 TAGCTTATAT GTCGGCAGTT GGTTGTTGTT CTGCTCCGGG CGCCGAGCGA AGCGAGGCGC
     1681 CTGCGTGCTT CCCCTATCTA CTCTCTCTCT ATGGAGTCGA GTACCCCCTA CATCCCGCCT
     1741 ATCGGCGTTT ATCTATAACA ATCGGCGCTG TCGTCGTTCT CCGTCTTCAT GACGGCGACA
     1801 ATAGCGTTCT ACGATTCTGG CCGAAAGGAG TGGATTCTGA CGTCAAATAC TGGTACACCG
     1861 TCCCATTTAT GGTTCACCGT CCCTGTTTTC AACTGCGGAT GGGGCGTTTG CTACCCGCCT
     1921 ATTCGCGCAT TTGCGTCCTT CTCGACGAGT GACACACAGA ACGGCTCGTC CGCGGTACTA
     1981 GACGGCTCGT CCGCGTATAC CCTGTGGGGT ACCAATAAGA GAGTCTACGT GCAATGACGA
     2041 TGGCGCTTCG CGCCCCGTCT GCGGTTGGCT ACTTAATAGG TACGCCGTCC CAGTTATGGT
     2101 ACGCCGTCCC AGTTGTGAAT ACGCGAATAA AAGATTCCCT TGCGTTGGCA CGCAAGGATC
     2161 GATGTATCGT ACAGGAGGAG TATAGTATGA CGATGTGCAT TCATCTACAG GTACTACTCT
     2221 CTACGTCTAG TAGAGTATCT CTGCACACTC TCCCTTACGT CTACCTATCC ATGTGCATGT
     2281 CTCTATCTAT GGAGTATATG TATATTATAG GCCGCGCGGT GCTTGGTTTT CTTTATAGGG
     2341 CCGCGGAATG CTATATACGT ATCGTGGCCG CGGGATTGTC ATGTCGTTGA ATAGAGGGAG
     2401 GCCGCTGGAG GCATGAGCAT TATGCTTTCT TTAGAGTGCC GCGAAATGAT GGTGCAGATT
     2461 CGAATATCTC ACCTGATGCG GCATCACGAT CATAAGTATC CCCTCTCGTG GTACTTAGGT
     2521 AAATCGGACC GCGAGATCCA TGCCATGTAT CAGGAGTATC TGGTGCATGT TAGTCGTACT
     2581 ATTGAGGCCG CGAGTTTATA GCGGGCGCGG GCGTCACGTG CAGGTGGGGC CACGAACATT
     2641 ATGCTTTTAT TTTGGCTCAG CAAAATAATC GAAACCAAGG GAGCGATCAA CGATGGCTAG
     2701 AGTAAAAACG CAGTATATGA TCATGAACAT TATGGTGAAT GAGTGTCAGT TCGATAGAAA
     2761 GCGTCGCCTG ATCTTCCGTG AAGAGTGGAT GAACGATACA GGCCGCGGCC TGCGTTCCGC
     2821 GAAGCTGATG ATTTCAGAAT GCCGCATCCT CCGCGATCAT TGCCACACCA AAGAAGAGAA
     2881 GTCGATGATC GTGCGCGATG AATTCAATCG TATTGTTCGT GACGAAGAGG GCGCACCTGT
     2941 CACTATTGAC TTCGACGTGA TGTCCGGCCA AGAATTCTTG GTGCTGAACT TCAAAGGATG
     3001 CAAGAAAAAG AAAATGCACG TGAAGTCAGC CCTTCGTGAC GGCATCACAT TCATTCGCTT
     3061 AGACGGCACA GAGATTGTAT ATCGCCGCGC GGTTCGGTCC GCATCTCAGG TGCGCCAATC
     3121 CAAAGCGCTT TACACATACC TTGACGTACA TACGGTCCGC AACCTATCTG CATACGATCC
     3181 TCAGTTTGCT GAAGAGGAAG TCATCTCGAA GATTGAATCC CGCTTCGGCC TCGTAACCTC
     3241 CAGCAGTCAC CGCATCGAGC GGCCTATGAG CTTCGACGTA CTGCCGGACT ACAAGATCTA
     3301 TCGGGAGCAC GAAGTCGAGA CGTATGATCC TAAAGTGGAT GAGCTAAAGC TTCAAGAATT
     3361 GAATGACTTC TTTACGCCCC ACGATGGACA AGGTACCATC TTGCCAAGTG CGGCTGTCGA
     3421 CACGGCCTTC GAACTAGAGA TCATCTCCAA GAAAGAGCGC CGCCGCTTGC AGATGTTCTT
     3481 GCGTGTGCAA AAGGATCCGC GCAAGCTCAT CAAACGCTCT CGTCGATTCG CATCCATGTG
     3541 GAGAAAGATC CCGAAGGCGT ACTTGATCCG CTTCGGCTTC GCTAAAGGAC TATTGGTTGT
     3601 GCATCCGCAT AATCTGGAGC GCACAGACTG CGACGGAAAC AAATCACGTA CCGAAGGCAA
     3661 GGTCATGAAG ATGTGGGGTG AGAAGGAACA TCGCTACAAC TTCAAGGCCG ACATTATGTT
     3721 CACAGATTCC ATGTGGAAGG AGAACATCAG CAAGCACCGT CTAGGTGATG TGCGCCTCGA
     3781 AGTGGTACTG TGGTCCAAAC CACGCGCCAA CGGCCTCATC TACATGGGCT ACCAATACTG
     3841 GCAGGCCCTC GAAGGCGTGG ATCCTGTAGA GTTTGCCCGC GAGCGCATCA ATGAGTTGAA
     3901 AGATACCATC TTCAGCAACG CCGATGATGC CAAGGCATTC CTCGGTCTGC TCGATAGCAC
     3961 CCAAGATCCC GACGCCTACG AAGAGAGAAT GCGTCAAGCA GGCTCGAAAA TCCAAAAGGT
     4021 GCTGGAGATC CTCCAAGAGA ACCCGGACAT GATTCGGGAG ACATGGATTC AGCGTTCACT
     4081 GCGTGAAATG CGCCACACCT ATATCGAAAA GATGGGCCAA GGCCGCATCC CTGTAGAGGG
     4141 CGCCAACCCG TTTATCATCA CCGCACCTGA ATGCCTGTTC GGACGTAAGT CAAAGCTTCA
     4201 GCAAGGTCAG AGCTACTTCA ATGGCGTAGC TGATGAGTGG GCGATCTTCC GCTCCCCACT
     4261 TATTCACCGC AGTGAGGCCA GCGTGATTGA AACCGTGGAC GTCCGCGATT ATCATGATCT
     4321 GTATGATGAT CTGCTGGTCT TCAGCCCCTA CGATGATTAC CTGCCGCGTG CAGGTGGCGC
     4381 AGATACCGAC GGCGATAAGA TGGCGATGAC GAACAATCCG CAAATCGTCG CTGGTGTGCA
     4441 GCGTGACCTC CCCATGCTGT TTGATAAAGG CGGTAGCGGC GATAAGTCTG TGATCAATGA
     4501 CGATGCCATC TATGCTTTTG ATTACGCCAC CATCATGAGC GACGCCCCCA CAATCGGTGA
     4561 AGCCACGAAC CTGACCACCA CGTGGAAGGA TCTGCTGTTC AACATGGACA ATCCTGATGT
     4621 GGAGTCCTAT CTCCAGAACA TCAATGAGTG CATGATTGAG CGCCTCGTAA AGATCGGACG
     4681 CTTCATGCAA GGGTGGGCCA TCGACTACGC GAAAACAGGA TACTTCCCGA ACTATCCAGC
     4741 AGAGATCCTC ACCAAACTGT CTCCGAACTG GAAGCCATGG AGCAGACAGG CGCAAGAATC
     4801 GGAAATACCC GGAGCGCTGG TGTACAATTC TCGCTCCCGC TTGGGAGTCC TGAAGCGGTC
     4861 CATCGATAAG TATCTGGAAC AAAAATACAA CAACCGCAAT GACATCCCGG CATCCAATGA
     4921 TTTCACGTTT GAGTTTGCAG AGCGTGCTGA TCTGGAAGAG GTCGAGCGCA TCAAGCCTAT
     4981 CGTTGCAACT TTGGAGCGCA GCTACCGCAA GGAGCTGGAG TACATCCACA AGCTCGAATT
     5041 AGAGGAGAAA GATACCCGCG AGCAAGTATC CCTCATGATT GATAAATATC AACGTGCAAT
     5101 GCTCTCGATT GATGCAGATA TCGCCACTAT TGCTGCGTGC GCGTATCAGC ACTCGTATTA
     5161 TGAAAATGGC AGCAAAGGCA AGGCTATTTC GTTCCCATGG GTTGTATGCT ATGAAGGTCT
     5221 GCTACTGAAT GCAAGTGCAT CCAGTGATAC AAAGACCAAA CTACGTACCG CTCGCTTCAG
     5281 TGGACACATC GATGATGTGC CGCACACCCT AAAGTTCTAT CAGTGCAAAT CCGGGGATCG
     5341 TCGTGAAGAT GGATACTCGG TATTCTGCAA GGTACCCAAC GGCACCTATG AAACATACCG
     5401 CAAGAATGGG AATCTGTTCG TGAAGATGAA GGCCCGCACC AATAAGCGGG TGAAGCAGAT
     5461 CGAGGAACTG GTACCGGAGA ACAAATTCTT CGCCTTTGAT GTTAAAGGGT TCAAAGCCAA
     5521 TGGCTACAGC GCCGAAGATA TGGTGAACTT ACTTCACGAT CACAACAATC GCATCACAGT
     5581 AAAGCGCGTG AATGACGAAG ATGAAGTGCG TGCCGCCGTA TTCATCGGGG GCGAGCGCAT
     5641 CGCTTCTGTT GGCAAGGAAT TCAAAACCAT GCTGATTCCG TACCTGCCTG CGGTATTCGA
     5701 AGTTCGCAAC GCCGATCAAC TGCGTCCTAC CTATTTCGCC AAGCGTGCAG GCAAGCATGT
     5761 GGAGTCCAGC TTCTTTGCTC TAGATTGCCT GTTCATTAAG ACGCTCCAGA AGAAAGATAA
     5821 AGCGGTGCGA GAGGCTGAGC ACGAAGATCC GCAAACATCG GGATTCGATA CTACGCCCAT
     5881 GTTCGTTGAA TATCTCCCCG AGATCATGGA GCGCATCAAT ACATCGGCTG ATTATTGGGC
     5941 ACACGACGTA CAGCCGGACG CCCTTCGTAT CGTGGCCGCA AGCGTCCGTC AAACAGGAGC
     6001 CGTTCAAGTC GGCCAATTAT GCGCGGAAGT TCATATCACG GATGTATTGG GCCGCTCCTT
     6061 AACGGTCCCC ATACGTGCAG AAGAGGGCAA ACGATTTGAA GTTGCAACCG ACCGCACCTT
     6121 GAAGGCCGAT GTGCGGGCTT TTATCCTGCA ATTGGCACAC TATGAATTGT GCCGCATGTT
     6181 CATGGAGCGT CAAGCAAACT AATCAATCAT ACGGGGGCGG TGGACCCACC CCTCTAAGGA
     6241 GGATAACACC ATGTCAAAGC AAGTAATCAA TTTGAGCAAA GACGAAATTC AAGAGGCCCT
     6301 CGTACAATAT GCGATAAGAA AATACGGATT CCGTCCGACT CACGTAGGAT TCTGTTATAA
     6361 TCTCAAAGGT GTGCATGGCG GGACAGTAGA GTCCGATGGA TCGGAAGGTT ATGGCTACCT
     6421 TGGTAAACCG AATAAACAAT CCTAATCGAC ATCAAGCGAA GCTCGAAAAG ATTGTATGGC
     6481 AATAACCCGA GGGGAGGGTA ACCGTGGAGA TTCCTAAGCA TATATATATA AGATACCGCA
     6541 ATCTCGCTGT TCTGTAACGA TCCCTCAAAA AGGACGTGGC CGCCGTCCGA TTACAAAAGA
     6601 GGGCACTATC GTGGGCGCTT ATTGCAGACC GTTTTGGCAT CCTCACATGT ATGTGGCTTA
     6661 CCACATTGTT TTTGATGATG GATCCACGGA TACTTATCAC TGGAAAGAAG TTCAAATGAA
     6721 ATAACCTTGC GTTGGCACGC CCGGTGAGAT GTTACTAAGG GAGGCGATCT TCATGGGACG
     6781 TTTTAACATA CGAGATACGG CTTGCTTCAC CGGGCACCGC CCACAAAAAT TAGGCGGCTT
     6841 CAAGCCCTGC AAGATGCATG ATGATGTACG GCGCAAATTA CGTAAGGCGA TCCTTTTGCT
     6901 TCATGAAGAA TATGGCGTGC GTAATTATAT ATCTGGCATG GCTATTGGTA TAGACATGTG
     6961 GGCCGCAGAA GAAGTTTTAT ATTGCCGGGA TAATTTGGGC GTGGACATAT CCCTCATCTG
     7021 CGCGATTCCT TGTAAGAAGC AGTGGAAGAA GTGGCCGGAG GAATCCCGGC GCCAATGGCA
     7081 GGCTATTAAG CAGGCGGCAG ACGCTTCGTA CTACGTCACT GATGAAGAGT ATACCAATAC
     7141 CTGTATGCAG GAGCTCAATG AGTGGATGGT GGACCGCTCC CGCTACGTCA TTGCCGTATG
     7201 GAATGGGACG AAGGGCGGCA CAGGCAATTG CGTGGATTAT GCTGTTGATC AAGGTAAAGC
     7261 GACGATGGTT TATATTGATC CCGGCAAGCT CAGCATTAAC GATAAAATTG AGATCGTGCC
     7321 CCCGTATTAA AGACCATCCG TTAGCACGGA TGGAACCGAT AACCAATGCG AAGGAGCGAC
     7381 TGCTGTGAAA TATGATGAAC TGTATAAAGA ACGCATTGCG GGCGAGCGCC TTCAAGTAAT
     7441 CGACAACGTG TTGATCTCGG ATCATACGAA ATGCTGCATG GTCTGTCAGA CTCCAACTCG
     7501 ATGCATCGAC ATTTGCAACG AAGGCTATCT TTGTAGCGAA GAATGCACCA AGCAATGGTA
     7561 CGATGAATTC GATGCCCATC TCGAAGCAAT GCAGAAGAAA GAGGCCGAGC GGGATATATG
     7621 CATGTGCTTT GATGAATCGA ACTGCATGAA AGATCTCAAG GTATGCGATC AGGTTAACTG
     7681 CGATTATTAT AAAGACACCA ATCGTGAATA AGGAGAATCG TCATGGCTCG TATTCATAAG
     7741 CAAGGCATTG TTGTTGCGCC CACGTTGCAG TTTGATCGTG GGCTTTTTCT TTTGGACACA
     7801 GGGGAGGAGC GCTTACGCAT TACGGCGCTA GATGACAGCT CATCCGTTCT CCGCAAACTG
     7861 AAGGAGGGAT ATACCGTCAA GCTTTCGTAT AAGCCAGTAA CTTTGCATCA TGCGGTCATT
     7921 AATGTGCTAT GCGATTGGGA AATTGTCAGC AAGAAAATTG TGCGCGAGAA AGCCCTTGCC
     7981 CGTTAGCACG GGCGAAACTG ATAATCGAAA AGGGAGAGTG CTTATGTTCA CGGTAGCCCA
     8041 ACTGTTTCAT GTTCGTGTAA CGAAGAAACT CAATCCATGG GCAGAGGTTG TTAAAAGCGA
     8101 CGCCTTGTGG AGTATTGTAG GTAAGCAGTG GCGGAACTGA AGTTTAATCC AATTGAGATG
     8161 ATGTTGAGGT TTTTGCAAGC ATTTGGCGTT ATGCTTCGCC CATTGAAAAT AAAAGCAAGG
     8221 GCTTTGGTCT AAATAACACC GACCTCAATC CGTCGGTGTG CTGTCATGTG GTGTAGCCAC
     8281 ATCTGATGAG CCTGCTTTAA GGCGAAACAG CGCCCCAGAC GCATAGATGC GTTACCGTGG
     8341 GTAATACTAA TCCAAGAAAG GAGGCGCACC AATGAGAGGC GCAAGCAATC ATGACTATGC
     8401 GAGCATGGAA AGAGAAGTCC AAGCACGCGC AAAAATAGTT GGATATGCCC GGACGTTATA
     8461 TGAGAATGAT CGGGCAAGAA ATCGCAATAT GCCTGCATGG ACTGAAGCAC ATACGCAGGC
     8521 TCGCAAGGAA TACGTGCGAG AAGCCCAACG AGATTTCGCG GCGGCCCACG TGTCCTGCTG
     8581 ATCCACCTTT TTTTATTTTA GAACGGCAGA GCCTGCTACA CGACGAGGCT CTGCCATAAG
     8641 GAGAGATCGA AATGGCGGTC AACGATATTT GGTGCGATCT GTGCGACGAT AAGATCAAAG
     8701 CCGTGCCGAT CGTCTATCAA GGAAAGAAGA TCACGGTATG CGGACACTGT GCATCATTAA
     8761 CCGTGGGAAC GATCATCAAA CCAAAGGGAG ACGATAAACA TGTCAATGAC ATTTAAAATG
     8821 GGCGGGCTTG TGATTAAGGA TAGCACCACC AGTTTTGCAA TCGATAGTAT GGAACTTGAA
     8881 GTAGACAATG TATTGGATTT TGGTAGGGCC AGCAGCGATA TGCTGCGGGC TATGGCTCAG
     8941 ATAGCCGCTG ATTTTGGTAT TAAGCCTAAG CACGATCCGA ATCAGCGCTG CGAAGATTAT
     9001 AAAGAACACG CGCAAGACGA CGAAGCGCTG GAGCGAGATG ATATTCACGA CCAAGAAACG
     9061 GACTACTTTA AAATAGCCGT TAGTTCATTT CCCACTGGAA CGACCATCAT CCGTATGATC
     9121 AGTGGTGAAT CAAATGAGTT CCTGATGAAC AGTGGACAAA TTTTGGATCC AACTACCATC
     9181 GTCATTAGAC GTCGTAAGCT TACGCCAAAA TATCTCTTAG ATTCAGAAGC GGTACTTGTT
     9241 TATGATCCCA GTTACGAATT CGCTATCTTA GATAAGCGCA AGATGGAGAA AATTGAACGT
     9301 CAACATGCTC GCCATGCGGT TCGCAAGATA CCCACGGGTA TGCAGTATCT TCAGCCGGGC
     9361 AATAAGGTAA ATGTGTATTT CTATAACAGC GGCGCACCAA TGTTTTGCGC GGTACATGAT
     9421 AGCTTAGACG ATAAGATAAA CGTGAATCCT ATTCATACAA ATGGACTTCT CGCTCCGGTG
     9481 AGACAGCTTG ATCTCCCTTA TATTGAGTCC GTGGAATTGG TTGAACTCGC AGAATGTTAT
     9541 AAAACCGAGG GAAACACCTC CTCGAAGCAG ACTATTGATC CGGCACCGGA GCTTCGTAAA
     9601 ATGCCCGCGG GAATGCAACA TCTTCTGCCG GGTAATGAAG TTGGATTATA CTTCGGCCAA
     9661 AATTTAGAAG CTATGTATTG CATAATCAAA GAGATCGATA AAGACGAGAT CATCGTTCGT
     9721 CCTCGAACCG CAGATCTTGC TAAGCATGAG CTGCAACGGA TTAATATATC CACAATTACG
     9781 CATGTAGTTT TGGTAGAACT TTCCGAATGT TACAAAGGCT CTGAAGGTGA ATCATCGTTA
     9841 GTTTCTCAAA ATTCAAACAA TAGTGATAAC GACGATGATG TGCCCGCCGA TCCTAAACTT
     9901 GCACTCGCAA CATTACTTGG TGTAGATATT GAAGAACTCG CTTACGTATC CGCCAATGTT
     9961 TATTCTTATG GTGATGAAGT TTATACGATG TGGCGTAAAG GCTATCATGA AAAAACTTCG
    10021 TTGGAGCCGA AATATATCGG ATCTATGTAT GGTTATGATT TCTATGTCCG CGACACCTAT
    10081 CGTAATGGCG TGACACCGCA ACAGGTTGCC ATACTCATCC GCGAAGATCT CGCTAGTCGT
    10141 CGAGGCGAAG AATAATATGG CAAAGGTGCT GGAATGCTCA TCGCAAGGCG ATACCCGCTT
    10201 CAGCGCCATG TATGCCGAGG TAAAGCTCTT TGGCAAAACG CAGACCATTG AACAATGGTA
    10261 TCAGTTCTCG AAGCGCTTCG GTGATATGGT GCCGGGGCGC TTTCGGGACG CCAAAGGCAA
    10321 GCGTCCTTCG CATATCGAGA TCAATGGGGA GCGATACGCC CAACGATACT TGACGGCGTG
    10381 GTACAAGCTC CTGTGGCTCC TTTATTTGGA CCGCAACCCA GATTTAGTTG CATTCGCATC
    10441 GAAGTACGAT CGATTTACAG ATAAGTTTCG CCCGAGGAAT CGTCATGCAA ATTGTCAGGC
    10501 CGACGTTATA GAGCAATATG TTAAACAAGG CCGAGACTCG ATTATGAAAG AGTCGACGGA
    10561 TCTTATTGAT CACGTGGGAT GGAAGTATTT ATTCCCGACC ACCGTCATCA ACAAGCATCA
    10621 CTATAAAAAT AAACATCTGC CGTTTGGTCA TATCTTCATT GGCCGGGGAT CCAAGTGGGG
    10681 AAATCCGTTC TCCCACATGA AAGGCACCGC GGCCAAGTAT AAAGTAGCGA CCCGAAAAGA
    10741 AGCGGTAGCA AAATACGAAG AATGGATATT GACACAGCCT CAACTGCTAA AAGCATTAGA
    10801 GGAGTTGGAA GGCCACACGC TGATGTGCTT CTGTGACCCG GCACCATGCC ATGGTCATGT
    10861 CTTAGTTAAG CTCTTGAAAC TGAAAAAGAA AGGGTTGCTT CCTATGGGGA CTGCGGTAAA
    10921 AGAACGCCCG CGCAACCGCG CAGCGCAAAA ACCACTCAAA ATAGAATTAC CCGTCGTCCA
    10981 CGCATGGACC GACGGAAGTT GTTTAGATAA TGGTAGGTCC AGCTCTCGTG GAGGTTGGGC
    11041 ATTCGTTGCC GAATTTGAAG ATGAGCGCAT TGAGCGCAGC GGCCCGGTGC ATCGAGGCTC
    11101 CGGCGTAACC TCCGCGCGGA TGGAAATGCG TGCAGTCATC GAGTTATTGA AGTCACTGAA
    11161 GTGCAGATGC AAGCTCGTCG TTACGACCGA TTACGACAAC TTCGTTTCAG CATTCATGGG
    11221 CGACGATCCA TGGATCCATG GTTGGGAATC GAGCGGATGG AAGAAAGCCA ACGGCGAGGA
    11281 TGTTGCAAAT CAAGATTTGT GGAATGAAAT TCTTCGTCTC ATCCGCGCAA AGAAGCATAA
    11341 GGTGAAGTTC ATCCACACGA AATCTCATGC GGGCAATCAA CAAAACAATC GTGTGGATAA
    11401 GCTGGCCTAT GCTGCCGCAC AGAAGGCACG CTAGAACCCC GCTGGCGCGG ATAGGACTGA
    11461 TGATTCAACT ACATCTTGAA TAACGGGGGT GTGGGGGTGG AGCGAGCCGT AGGCGAGTCG
    11521 GGAACCCCCA CTCCCTTATG GACAGTAACC CCGACTAAAA GATCTTATCG AGCGACTTCG
    11581 AACCGTTCCT CGGTCTTGTC CTTCGCCCTT CTCTTTTAAC TAGGGGCGAA GCCCTCATCC
    11641 TTTTTGGGGA GGGGGCTTTT CTTCTTGTTT TCTTCTCTTT GCAAGTTTTA GACCTACTCC
    11701 GAGAAGATCG ATTTTTAAGG GAGTCCGATT TTCTGCTCTC ACTATATAAG AGCTTTTATA
    11761 CGCCCCCATT TTGCGTTTTT GTCTAATAAG TCACAATATT GTCACATATG TAGTTTCTGG
    11821 AAAGGGGGTG AAAATGTGAG CAAACGCAAG CGTAGCAAGG CTTCGAGTGT AGGACGGTCC
    11881 AAACCATCGT CAGGGGCCGA TGATGAGGTT TACGAGCTGC ATGATACTGA ATTTGCCGAC
    11941 GACGAAATGC TGTCTGAAGA CGAGATTGAA GCTATCGTCA AACAGCAAGT ATCTATTCTG
    12001 CGTACTGATG TCCACGATCG TTTCGGCAAG GTAGAGGCAC GCATCGACGA TCATGACAAG
    12061 CGCATCGCCG CTCTTGAAAC GAAGATGTTG TCCGCATCGA CGACGACGCA GGCGACACCC
    12121 GCAGGCAAGA AGGAAGATGC CACGAAAATG GATCGTTTCT TGGATGCGAC GTTGGGTACA
    12181 GTCGGTCACG CACTGCATGT GGTTGGCGAT ACCGCCGCGT TCTTGTATGA ATCGGCTGTC
    12241 GACATCGTAA CGCTAGGCCG CGCACGAGCG CAGAAGTAAA TCGATGCGCC CGTTGGCAGA
    12301 GTCGGCGGGC GCCTATATGA AAGGAGTCGT GTCTATGCGT AAACAGCTCC GACGTCTCAT
    12361 GGATTCGTTG GGCCTTACGA AGAAGAAAGT CATTGACGTG GAGCGCATCG ACGCACAGGC
    12421 TGAAATGCGT CGTTATCTTC AGCTTTATTT CGCCACCGTC AATCGTATCT ATCAGCATAT
    12481 TGCAGACGGA TGCGATCCTT ATAGTATCAC CGTCCAATAC CTGTTGTACG AAACCATGCA
    12541 TTGGCGCGAG CAATATGCTC GTGTGCGTCT CGATTATGAA ATGAAGTACG GCGATCTTGA
    12601 AAAATACATC GACCAGTATG AACACTGGTA TGAACAGAAA GGGGATTATA TATGGCTAAA
    12661 TCAGCGCTTA CCAATGGATA TGAAATCGTT ACTGTTGGAC AGGGCCGTGA GCTGAAAGGC
    12721 TACACGCTCA CCAAGAACCA ATTCGAAGTT CTTGGTACCG TGATTTTAAC TCAGCTCAGA
    12781 AAGCAGAACA CCTTGCTTCC GCACGTAGAG CGTATCTTTA AGGACGGCAA GATACGTCTC
    12841 GAAGGTTTTG ATGCCGCTCT ATTGATCGAA GAACTGGCGA TCCTGATTCA AATCATGACT
    12901 CTCCCGGAGA TTCTCCAAGA TAAGCTTGCT TTAATGGTGA CCCATCTGCG TTTGCAGGTG
    12961 GACGCAGAAG CCGTCGCTGA AATTGCTGTT TGCCTGTAAG AACGTCATTC CGCTGGCGCG
    13021 GATAGAATTG ATGATTCAAA ATAAACCAAT TCCCTTGAGG AGGAAATGAA TATGAACTTG
    13081 ATCGTGTTGA GTGGACGGAT GTATAACGGT ACCGTGTATC CCTATGAGGA TGGCGACAAG
    13141 AATGACCGCA CGGTGTTTCG CGGACGGCTG AACTTCCGCA CCGAAAATGG AGAGTACGAG
    13201 TGGATCGACT GCGTGTGCTG GAGGGATAAT ATCAACTCCG ACTCCAACGG TACGGTCGGC
    13261 TGGTTGGAGA AATACTTCGA AGACGAAGGC GGCAAAGGCG AAGGCCATGG TAAAGCTATC
    13321 GAGCTGGTGG GTAAACTGTC TCCCGTCACG AAGAAGCATA CGGTGAAGCT GAAGGGTGGC
    13381 AAAGAAATTC CGAACGTGAA GTATCCGAGC TTCGAACTGG TTATCGATTC GGCAAACTTC
    13441 CCGCCGATCT CCCAAGGCGA GCGTGAAGAT GAACTGCCGG ACGGTGAAGA TTTCGAAGAT
    13501 GATGATCTCG AAGTGGATGA GATTGAAGAT GACGATGCTG AAGATGAGCG TCCTGCTCGT
    13561 CGTTCGTCTA GTAATTCTCG TGGCAGCCGT CCGTCGTCTA AGAATCCATC CAGCGCAGGT
    13621 AAAGCTAAAG ATAAAGCGAA AGCCGATGAT GACTCTGACT TCTTCGAGCC GGATGGGAAG
    13681 AAGGATAAGC CTCGTTCGTC GTCTTCTGGT AACCGCTCGT CGTCCGGCAA TTCGCGTTCT
    13741 AACGGCAATC GTTCCGGTAG TCAAAGCGGT AACCGCTCGG GCGGCACGGG CACTAGCGGC
    13801 GGAACGAAGC GTCCTACCGG GACCGGAAAC AATCGTCGTC GGTAATGCTG TTACATATTG
    13861 TCGTCGTCTC ATTGACAATT GTGAGACGTG GGAACTATAC TATGGAGGGC GGGCTTCGTG
    13921 CCTGCTCTCC GTAATATAGT TCATCTACAC GACAGGGGTG TAACACAACA TGGCTGAAAC
    13981 GCCAGAATAT CAAACGCCAT TTACGAAGGA TCACATCATG GAGATCTCTG ATCTCGTTTT
    14041 GAATACGCTT CTGACCTTGC CGCAAGAAAA GAAAGACGTG TTTACCGTGG TGGCCGGGCT
    14101 AAGCACTACA TCGATTCAGC TTATGTCCGC CGCATCTGCG CCGGACGAAG ATGAGTTTAA
    14161 GAAGATGGTA GACCAAACCA AGGACATCTC GGATGCGCTT CTTCGTAAAA TCCAAGCGCT
    14221 CCAGATTGAA TATCAATATG GGTTCATCGC TTCCTTGTTG GCCGTGACAC AAGTTATGGG
    14281 AGCCATGACT CAAATCTGTT CGGACCGTAG AGATGCCAAC ATTAAGCTTA TGCTTGAACA
    14341 TGCGATTGCT TCGCCTCAAG AATCGTAGAA GGAGTTTCGG CTCCTTAACT CAGGGTATAC
    14401 GCCTCCCCAT GGCTGCGTCT ACTCCACGCC GTCTCCTTCC GCGTGTACCC TGAGTTAAGC
    14461 GGCTGCACCC CGCTTACCCT TGCCCTTTCG ATTCATATTT TTGGACAGGT TGGCACAAGC
    14521 TTGTGCCTTC CGTCAAGCAC GCAATCATAC GATGGACTGA GCCGTCTGGT ATCCCCTATA
    14581 TTAGGTTCGG GGGACCAGAG CTTATCGTAT GGGGCAAATT TTTGCCGTGT GCTTGACGGA
    14641 GTGCATAATA TACGCACAAC ACGAGGAGCT ACACGACATG TACCTCCTTT TCTTATATCT
    14701 ACTCAAGAAG GAGGATCATC GTGAGTAACG TCATCGATTT TATGGAACGA CGCAAGCAGC
    14761 GGCAGCTACA AGAAGCACAA GCCGCAGGAT ATGAGCACGT AGAATTTTCC CCTCATATTC
    14821 TTGATCAGCT CGATGAAGAC AATCGGATGA TCGAAGAATT AATCAAACGT ATTAAAGGCG
    14881 TCATTAACCG TTTTGCGGAT AGCCGTATTA CCGCCGATCA CCAAGTGACT ATCAACGTTC
    14941 CTCTACACGC GCTGGCTTCA ACGCTATTGT CCATGATTCA GTCTATGGAC TTTCAACTAG
    15001 AGGATGAAGA GCGGGCGGTC CGCGAACAGT ATCGAGAAAA AATGGCCGAC ATCATCGTAG
    15061 ATACGGTATC GCAAACCAAT CGTCAGGTGT CTCAGCATTA TGGCATTCAA GCCTACATGC
    15121 ATGACGACCA ATACGCCCTC GCCATTTCAT TGTTCGAACT AATCCTAAAG AATCGGCACA
    15181 TGCTGGCTCA TGCCCAGATG AGAAAGGATG GATTCCATGG AGCAGCAAAC CCATCTGCAA
    15241 CAGAAGACGG ATCTGTTTGA TCGACTGAAG CCGATCACAG ATATGGTTAC GTACACCTTG
    15301 AACGTCAATG AGATCTCTCC GATCGATCAA ATCATTTATC TCAATCTGTT ATGCTCGACG
    15361 ATCTTGAAGA CCACGATTCT CGAAGAAACG GGGTGGTCGG AGCAGGCGCT AGAGCATCGA
    15421 GTAAAGCAAT TCCATGAACA ACTCTCGAAG ATGCAGGAAT CTTCGCCAAC CGTCATTTCC
    15481 GCATTGGCTC TAGCCCAAAC CCGTATGGCG GGCCAGAATT TGATCGCCTT CGATTACTTA
    15541 CTTCAAAAAG CTCTGGGAGG GATTCGTACT TATGACAGCG ATGGGGTTTA ACGCCAACCA
    15601 AAAAGAGCAG CGCGAAAACA TCTTTAAGGA CATGCCTCCT CATGGCACCG TTCTTGGTAC
    15661 GGTATCCACG GATTGTTGCA ACGAGCTTCA GAAGTTGAAT GACCAGATCA ATGCACTGGA
    15721 GGCATGTCGA TCCGGCTCCG AAAGTCTTGT AAGACTGTAC GGAGAGCGCC GTCGACTCTG
    15781 GTTGAAGATT TCTCATCAAT ATGGATTTCC TTACGCATGG AGTGTTACAC TTGATTACGG
    15841 GAGCGGAAAG CTCTATATCA ATCAACCGTA GTGAGGTGTT GAATCGTGGC CTTAACAGTA
    15901 AATCAGACGA CCAAAGCCAA CGAGCTGGAA GCGCAGATCA AAGCGTTCAA AGACGAACTG
    15961 CTGAAGAACA AGACCACCAT GGGTGGCGTC GGCAGCTACG TATGGAACAC AACCGAAGAG
    16021 ATGCTGAAGA AGCTCACAGA ATTGCGCGGT GCATAATCAA AGCGTCCAGG CCTCATGGCG
    16081 CGGGACGTCT TTCATTTCAT CTGGTCATGG AGGTTCATCC AGTGAAGACG GGTATCATAC
    16141 ATCAATCTAG AAAGCAGTCG GACTCTTTCT TATCTTTGTC GTCACTAAAC CGTGATCAGT
    16201 ATCTGAAGCA TACCATCGCC ATATTGAACG TAGATCAATT GGTTCCCTTC GTGAAGATCA
    16261 CCGATCATGA TGAGAATTTC CGTAAGATCC ATTACACGGT TCATGTTCCC GGTAGTGAAG
    16321 AGAAATCGAG CATCCTATTT GAATCACGTA GGCAGGGGGA TTTCGTCCGC AGATTGCCCG
    16381 CGCAGCAACG CGACGCCCAT TTGATTCATT TCATTGCCTC TTGTAATGTC GATCAGCTAT
    16441 ACCCCTTTAT TCAAATCGTT CGTTGTGATC GATATTATCG TCAAATCGAA TACACAATTC
    16501 AGACACCCCA ATTGCAGAAT GGGTGATTCC GATGTTATTC ATTATTCCGA TTCTGGTTCT
    16561 CTTGGTTCTC GCCCTGTCGG CGAAGGATGC GTATTGAATA GATTACAAGG AGGCGCCATC
    16621 TATGCCTGAT TTTCAACACG GTACGATCAA GAAACTCATC GTCGTGCCTG AGTTATTGCC
    16681 GAAAGAAACC ATCGCCAACG ACCTGATGAT CCAACGGGGT GTGATTGAGG CAATGTGGGA
    16741 CTTGAGCGAT AATGGGTATG GTCAACCTAC CCGGAAGTGG AAGGTGAACT ACAACAACGG
    16801 TTTTGTCGGC TGGTGGGAGG ATAAATGCTT CTATTACGAA GGCAAATCGC TGGAGTATCA
    16861 GATTAAAGAC GGCCCGCGCG TTTCCGTACA GGCGTGGCTG CAAACGGGTG ACACAATCCG
    16921 GCTCACGCAT TACATGGGTA TGGAAGCCTT GTTCAATATT GTTGAGCGCA AGGGGTTGGA
    16981 GATCACTGTC GTCAAGTACG AACCTGTAGG TATCGAGGCC ATTATCTTAG ACTAGGAGGG
    17041 GCGGCACTAT GCTCGAATTC AATAAACTCG TGCGTGATAA TACCCCGCAG ATTTTGCGGG
    17101 AGAAAGGGAT CGCCCACACC ACGGGCACAC TCTCCGATGA AGAATTCAAA GTTGAACTTC
    17161 ACAAGAAGCT GCTAGAGGAA GCTCAAGAAG TCGTCGAGGC GCCCACTAGA GAACAAAAGC
    17221 TGGAGGAGCT AGGAGATCTG TATGAAGTCA TGTTAGCGGT GGCTCAGCAA GAGGGCTTCA
    17281 GTATATTTGA TATTGTAATG GCTGCACAAG ATAAGCGACT ATATCGCGGC GGCTTTAGTC
    17341 AACGGATATT CCTCTTCTGT GCAGAAAGGA AGGACACATG ATTTATACCG AGGCTGTTCA
    17401 TTGTCCACAT TGTAAGCAAG TTATTGCGAT GAATCTGAAG AACGCCCAAT TCCCACAGGT
    17461 AAACTGGATG CAATGTCATT GGTGTGGGCG CGGCCCATCC ATCGAGCTAT GGGAGCAAGA
    17521 AAATCCTCAA TTCCGAAGGG AGAAAAACAG CATGACCAAA GAACAGGCCA GAGCTGAAGT
    17581 AGAAGCCGCT TTGCATAATG CCCACATTGA AACGCCGCTT GACGAGTATG TCGTCGACGA
    17641 TCCTATCAAG ATCGGCATGG TTCTTGTTCA TCTTGAACAT CGTCTGGGCT TCCGCATACC
    17701 CGTGTCGGCG CATACCGAAT GGAAGACCGG ACCAGACATC TTAACCTACG TGATTCGTAT
    17761 GGTCACAGAA TAGAGGCTGC CTATGGCGAC AAAACCAGCC ACACTGGAAG ATTGTATAGC
    17821 TATTGCGGTT ACCGCACACG AGGATCAAAA GGACAAATCC GGCGATCCCT ATATCACGCA
    17881 CCCGTTGCGC GTTATGGGGT TGGTCATGAA CCATATGCCT CGTGAACATC CTCTTTTCTG
    17941 GACGGTAGCT AAAGCCGCCG TGCTTCATGA TGTGCCGGAA GATACACATA TCTCGCTCAT
    18001 CATGCTGAAG CGTTTTGGAG TAGAGCAAGC TGTCGTCGAT ACCATTGAAT CCGTAACAAA
    18061 ACGCGACGGT GAATCTTATG CTGAATTCAT TATTCGCGCG AAACAGCATC CTGCTGGACG
    18121 CTGGGTCAAA TATTTCGACA TCTATGACAA TTACGATCCG GTCCGCCTTG CAAGGTTAGA
    18181 TCCCGAAGAG AGCTGGCGTC TTCGACTCAA ATACACAGAA CCCTTCGTGG ATCTGAAAAT
    18241 GACATTAGAA CGAGAGGAGG GAGTTCACTT TGCCCACTAG CACATTGGAA CGACTTCGCA
    18301 GACTTGTAAA CGAAATCGAT GACGTCGGCG ACATCAATCC CGAAGACAAC ATTCGGGAAA
    18361 CAGGCTTCGA TAGCTTGGAT CTAGTTGAAA TCACTATGGC CGTCGAAGAA GATTTTCATA
    18421 TTGACATCTC CGACGATCAG CTCGAAAAAT TTCAAACCTT TGGCGATATC ATCGCCTATA
    18481 TTGACACCCA TGTTCGAGAC TAACGAATGG AGCGTGCTTT CGTGAAAAAG GTATCATTTC
    18541 AGCTCCCTCA AGGCGCCTCC TTTCAAGCCA AGGAATTGTC CGAATCAGAG GGGTTATCAT
    18601 TAATTCATGG TTTTTTCGGT GCCTTGGGTG TACATATGCC ACCGCCGATG ATGAGGATGC
    18661 ACGTTTCTAC ATCCCTAAGT GATGAAGAAC TTGCGGCAGC GGTCGAAGAG ATGCAGCACA
    18721 TTCCTCCTCA AGTTTCATGT ATCTCCGAAG CTCACCCGCA TTCGGTGCCG ACACCAATGA
    18781 TTCCATCTCG CCATCTTGCT GTGGCAAAAG AGACGCCTTC TGAAACAGTG AAGCCTCCAC
    18841 TCGATTCGAC GAAAGAAGAT TCCGAACGGG AACAATCCTC AACTGAGGTT ATTCCAGAGG
    18901 TTCGTCCGCA AGTTAATCGC TGCGGTTATG TAGGCTCCGA CTCGCAATTA TCCATGACTA
    18961 TTGGAGATCG CCTTGGCGTC TCTGCTGACG CCATTAGCTT TGACGATCTC GACAAGATGA
    19021 ACGCCGAGTA CCACAGTACA GGTATCAAGT TTAAGATCAT CGAAGGCGCA TTGGAGAAAA
    19081 CGTATCGCTG CATCGTCAGT TGTTCTGCTA CAGGTTGTAA GCGAGTCACC CGAGCCTACG
    19141 TTCTTCCCGG ATCGGCTTAT GTAGGCTGTT ATACTTGCGG TTCGAAGTAC GTAGTCGAGC
    19201 CTGCCGTTCC CGGCGGTCAG CCGTTTGAAC GAGACAAGGC AGGTCATTTC TTCGCCGCTC
    19261 GCAAACGTTA TACGATGTTT CATCCGCAAC GCAGCGAAGA TGTAAGTCCT CAAGAATAAA
    19321 GATCACGCTG GCCCGATTTG TCGGGCCTCG GGCGAAGCCT CGGACTCATC TGCGGTTTCG
    19381 CCGGAGGTCC GCTTCCGGTA AATCTAATCT TAGCCCCAAA GGTGGTGATT ATCATGCGCT
    19441 ATTGTGAATA TTCGAAGTCG TCCGATGTGG GTCATTGGAA AGGATGGCTT GAGAATGCTA
    19501 ACGGCGATGT TGTCGCTTTC GTTAAGAAAG ACGGCGATGT CGTGTATAGC TGGTAATTAT
    19561 TAATCACTGA CTCACCAGTG TCGCAGCACT TATACAAAGC GCAGGTGTCA ACAGCCCGCC
    19621 AATATAACTC GCTGGCCGAG CGGCTACGGC TGATGGGTGA GTACACAGCC GTTCTATTTG
    19681 ATGGTATAAT CACTGGTGGG GATAATAGGA AGCAGCCCGT TTCCGCCCCA TCTCCCTATC
    19741 TGGCGGTAAC CCTGCCGGAT CATTCCACCG AAAGGTGGTG ATACATATGG CATTGTCCGC
    19801 CGAACAGCAA GAGAAGGTCG ACGAGATCAA AGCGTTGCAA GCTGAGATTA AGAATATCTT
    19861 TACTCACTCT TTGTCCGCGC AAAACGTGGG CTTATCTCCG ATCTACAACA TGAGCTTAGA
    19921 ACTAGAGAAG AAGGTCGCCG AGTTGGAGGC TCTCTAAATG TATTACGTCT TCTGTGTCGG
    19981 ATGTCGAGCA TGGGTGCCCG CATACACCAT CTACGGCGAG ATCAACCGAC ACTTCTGCTG
    20041 TTATTGTAAC GGCATCGCTA CAATGACCCG AAGAAAAGTA TACGACAACC TGAAATGACG
    20101 GCGCCGCAGC CGTCATTTTT GTTTTGTAAC TCCACCGAGA GGAGCACCTT CGTGAACAAA
    20161 CGCAACCGTT TGAAGTATAT GATTCTTGGT TTAGCCCTCA TCGTTTATGC ATTGGTTTTA
    20221 TTTCTGTAGG CGATACTATC GGTAATAACA TGTCGGTAGC CCGACATGAA TTGCATATAA
    20281 CCCACATTCC AAGGAGGAAT TATCCATGAA ACAGTATCTC GAAAGCATCT CCAAATCCGA
    20341 TTCTCCAACC GCCCGCGTGG CGCTCATCGC TTTATCTCAA GGTTTTACCA ACGGCCCGGA
    20401 AGCTGCCGAA CTGGTGGATG CATTGAACGA CATCGATGAG CGGCTGGCTG TTCAAGATCA
    20461 GATCATCGCT CAAGCCAAGA TCGCTTCCCG CGCAGCAAAA GAAGCTGCGG AAGCCGCGAA
    20521 GCAAGTGAAG ATCATGATTC GCACGTATAC CGATAAGAAA GACGTGTCCA AGAAAGAATT
    20581 CAAAGCGACG CTGAAGGCGA TCAAGTCGGA GAAGAAAGCT GCGAGGAAGA TCGCCAAGCA
    20641 GGAGAAGAAA GAGCTGAAGA AGGCCGAGAA GAAAGGCCAA GCCTAGTATT CCGCCAAGAC
    20701 ATTGTGTATA GTATAGAGGG GTAGTTACAC AGACGGCCCC TCTGACTGAC ACATTATTGA
    20761 CGAGGAAGGT GATGCACTTG AAGGAGACGG TTTGGAAGAC CACACCGGGT AAATTCGATC
    20821 AGAAAGACCC GGCCTTCAAG CTGCTTGAAA TCCGGGGCAT TTCTGATCCA GCGGAGTTTC
    20881 TTCGGATTAC CAAGAAGAAG CTTCACAATC CCTACCTGAT GAAAGAAATG AAGCCCGCGG
    20941 TTACACGCAT TATTGCCGCC ATCAAGGCTG GCGTAAAGAT CGGCATCTTC GGAGATTACG
    21001 ACGCCGATGG CGTATCGTCA ACCTCGCTAT GGGTGCTGCT TCTGCGTGAG CTGGGCGCCG
    21061 ACGTCATCTA TTTTGTGCCG GACCGATTCA AGGATGGATA CGGCCTCAAT ACAAAGGCAC
    21121 TGGATCGCTT TAAGACACTA GGCGTCGGAT TGGTCATTAC ATGCGATACC GGGATTACCG
    21181 CTATCGAGCA GGTCCGTCAT GCAATCTTGA TTGGACTGGA CATCATCATC ACCGATCATC
    21241 ACGAGCCTCA AGAAATTCGC GCTTACGATA AGGCCCTACA TAAATGGGGA CAGGTCGTTA
    21301 CAAGCGACGC CGGGGATAAG TATTTGATCC CGAATACCAT AGTCGTTAAC CCCAAGCGCC
    21361 CGGACTGTAA ATATCCGTTT AAAGCATTGG CGGGCGTTGG GGTATCCTTT AAGATCTTGT
    21421 CCGCGGTGTG TGCCAAATTA CATCCGGCGA AGAAGGCCGG GGCTTATCAA TTTATGGATA
    21481 TTGTCACAGT AGGTACGTTG GCAGATCAAA TGGATCTGAC CGACGAAAAC CGAGTGATCG
    21541 CCAAGTATGG CCTGAAGATG ATGCGGGAAA CTAAGAATCG CGGTCTATAT CAGCTCATGA
    21601 GGGCCTGCGA TCTACGAAAC AAGAAGATCA CGTCAAAGGA CATCGGCTGG ACGATTGCCC
    21661 CGTGCATTAA TGCTGCGGGC CGCATTGTAT CTGCCGTAGA AGCCGTAGAG ATGCTCATCA
    21721 GCGACAATAA GCTGGACGCC TATCGCTGCG CCAAAAAACT CGTGTCCATT AACGAGGAGC
    21781 GAAAGGAGCT TACGAAACAA TATGTGGGCG ACATCATTAA GTCCATTGAG GCTTACCAGA
    21841 ATAAGACCCA TGCTTCCATC GTCGTACACT ATCACCCTGC CGTTCCCGAA GGCATTGTCG
    21901 GACTCATCGC TGCCCGCGTG TCCAATCACT TCTACAAGCC CGCCATTATC CTCACGGATG
    21961 CCGAAGAGGC CGGACTTATC AAAGGTTCTG GCCGCTCGAT CAAAGGCTTC GACCTCTTCA
    22021 CGGCATTAAT GCTGCAAACT CCGATCCTTC AAGGATTTGG CGGCCACGAG GCGGCCTGTG
    22081 GATTATCCCT GAAGGAATCC TCATTCGAGG AACTGCGGGA CCGATTGGAG TTCTATGCCG
    22141 ACAGCACGCT GACAAAAGAG GATCTTCAGA AAAAGATCTA CATCGATTCC GTGATTACCA
    22201 AGAGCAGCAT TCTCGATATC GATTTCGTAA ATTCGCTGCG GCGGCTCGAA CCTTTTGGCA
    22261 ACGGAAATCA ACGGCCCATT TTTATGATGG AAAACGTCCG CGTCTTGAAA GCATTCGCGG
    22321 CAGGCAAGAA TAAGGATCAT ATGTGGTGTA TGTTGAAGCA TGGCGGCAAT GTGTTCTATT
    22381 GTATCGGATT CTTCCTTTGG GAGAAGTATC AGCACTTGGA GAACCCACTC AATATTGATA
    22441 TCGCCTTTAC ACCGTCACTA AATGAGTATC CGGCGGGGTC CGGCAAAGTG AGCGTACAGC
    22501 TTGAATTGGA GGACCTACGG AAGGCGGTGA ACAAGAAGAA TGGACGCGAT CAATCTGCGT
    22561 GAGGCAGCGG GGATCATATT GGGCGGCATT GCGGCCTTCC TCGCTGTCGT CTATTTTGTA
    22621 AGGAGGAATA CTCATGCCTG ATACGTTTTA TTTTGCAGGC GGCATGTATC ACAGCAAGGG
    22681 CAAAAATAAA GAGCCGGAAT TCAATGTTGT TCGGCCATCG GAAGAAAGCT TGCCTTATGT
    22741 CACAAAAGAC CCGAAAGGGC TAACTCTTAC GAAACATCAT TCCAGCCTGT ATCAGTTGTC
    22801 GCCCGGTCTT TCAGAAGCTA TTCTTATCGA TCGGCGAAAC GGTGGCGTAG CTCCATCACC
    22861 CGTCCATGTG AAGCTATCCG CTCAATTAAT CTCTGAGCTG CGAAGATCGA TCGATCGCGG
    22921 TGTATTCTAC TAAAGGAGGA ATTATTATGG GCGCAGCCCG TCGTAAGAAA TTAGCCGGAT
    22981 ATGTCCCGGC ACAAAAAGCT CAACCTGTCC ATACTGAAAT GACGCCGCGA CCACGGGGCG
    23041 TAGTCCTCAC GGGATCTGGT CGCAGACGCG ATATAACACT GCTGGCCGCG ACTACAATTG
    23101 CTATGACAAG CGACTATTCC TTGTTTCCCG GATTCCAAGA GAAGCCCCGA AGTTTGGCTC
    23161 ATGAATTAAG ACAGATTGTG AGGGACCATA ATGTCTAAGA ACCCTAATGA AAATGTGGTC
    23221 TTTGTACTCC AAGCGAAAAG TACCGGATTT GTTAACTCGG CAACGCGAGA TGCCGGGGAC
    23281 GCCTTTCGAT TATTTCGTGA TATGCCATCC GATCAACTCT TGACTGTCTT TATCGACGGC
    23341 AACCCGATTG CCCGCATAAC TCCAGACAGT AAGGTATCGT ATAAGGGAGG TTCGCTCAGC
    23401 GATGATTAAC CATCAACACG TTTACTCTTC GCTTCGCAGC GCACTGATTG ACCGGGATCG
    23461 GGATCCCACG TTTATTCAGG AAAATGGCAT TCTGTTGACC ATCGGCGACG ATGCGGTTGC
    23521 GCTGAAGAAA TCTGTCCCCA GCTTCCCTCT ATTTATTTCC TATACGATGT TGTTCTGGCC
    23581 GAACTTTATT CAGGCCAGCA AAATACATCC TCAAAAAGCG TGGCCTGCGG TAGGCTGGAT
    23641 TGGCGGAGAA GCGAACATTA GCTACCCGGT TTTGTTTAAC GAAACCATGG GACTTATTGC
    23701 TATCGCTATC GGCGTTTATG CAGGCTTCAT CGAGGCATAC CGCAACAATC AAGGCATTAC
    23761 CGTCATCCGA GCCAATACGA ATAGTGCCTT CGTATTGAAG ACGCATGAAC GGATGATGGA
    23821 GAATGATCTG ACGTTGGCTG ATGCGAAAGA ACTGTTCATC GAACTCATGC AAGATGAGCA
    23881 ATGCGCCGGG CACCTCTTGG TCGCTGATGA CTATATCGCT AACAAATTCA TTGAAGAGTT
    23941 TACGGTCGGC AATGACAATC CAAGGCCGAT ACGTGTAGAT TACGAGGGGT GATCTTTTAC
    24001 GTATGGAATT CTTAAAGAAA CTTCAAGCAG CCAATCAAGC TTATCTAGAC GGCGTGAACA
    24061 TTCGTATCGA AGCTGAAACG GCACGAGACA AGCTCAAGCG CGAAAAATCA GAGCTGCTGG
    24121 CCCGAGAAGC TATCGAAAAC ATGGAAAAGA CATGCCTTGA AAAAGCTGCC GACGGGCGTC
    24181 ATTCTGCACA AATTTATCGG GTATTACCCT ACGGATGTAG TGATCGCATC GCAGACTGTA
    24241 GAAGACAAAC CGATCGCAAA TGCACATATG CGGATCTCAT GCCCCACGCT CAAGCGGTCT
    24301 ATAACCATGC AACGAAAATG TTAGGCTTGA CGGTAGAGCT TCAGTGGGAT CATGACGGCG
    24361 CCGGGATTAT CGATTGGTAT AACATGATTG CGTCATGGCC GAAAGAAGAC ACGACAATTC
    24421 ACTAGGAGGA GTAACACGAC ATGGCGAAGA AGAAACGACA CCGCATTTGG TGGTATCCGA
    24481 TGTTCGAGAT GGAGGCCGCA GCCGTAAAAG CGTCGAGAAT CTTGAAGGAT GAAGGTGACG
    24541 GCTGGCCTCT CCTATTTGAC AGCCGCGAAC AAGCCTACGC GATGGCTGCT GCCCATCGTT
    24601 TTGAAGTCCA AAAGGACAAG GACGGTGCTC ATGTGCTCGT TGATGGCCGG GCGCAGCTTA
    24661 TCAATCATGG CCGCATTACG ATCCTTGGCA TTAAGGGCGC CGCCATCGAT TGGAAGAAGG
    24721 CCCTTGCGGT TCCCCTCAAG CAGCCCGCTA AAGGCGAAGC AATCAGCATT CGTAATCCGA
    24781 TTCAAGTACA TGAGTGGAAT TATGATGCGA TCTTCTCCGA GCCGGAAGAT GTCTACAAGA
    24841 TGATCGTCAA TAGCAATATG GCAAAAGCAG GAGGCGTATC CGATGCGGCT GTCGCGCAGG
    24901 GTTCAATTGC TCCAACCGAA GCAGATTAGT CTGCGGCTCA ATTTGGAACA AGTCCAGCAC
    24961 ATTGCGGACG GCTTGTTGGA TAACCGGGCA AAGTTCGAAG GCAAGGACCT CGACTTATAT
    25021 GATTCGCAAA CGGCAGACGT GCTGGAACAA TTTGAACAGC AGCGTGTGTT TTTCCCAGAT
    25081 GTAGATCTGG ATATTCTTCC GGCAGGCCAA GACGACGCCA ACCAAGAAGA GATGGATCGC
    25141 CTGCATGAGC TGCTTGATTT GATTGCGACC CGCGGCCTGC CGGATATCTC CGCAGAAATG
    25201 CGAAAAATCA TCTTTGGTGA ATAGCCAGCA TTACTCGTGG CAATACTAAT TGCAGATTGA
    25261 CCAACAGGGC GACCGCCACT CGCAAAGCTG TCCGGGGATC ACGCTTAAAT CTCCCGGCGT
    25321 TCCGGCAGCC TCCTGTTGGT CTATTTCTAT CTTCAGGGAG GTTTAGTAAT GAAAGAAGCG
    25381 CTGAAGAAAC ATCTGAAGGA TAAAGCACTT AGCGGAGAGC GGCTAAGTGA GGAGGTTCAG
    25441 GCTTTTATGA AAGAGCATGA CAACACGCTG ATCGCGCTAT ATGCTAATTT CGCCGATTGT
    25501 CAGATCCAAG TCACGCCGCA CATTGGTGAA GACTTCTATA TCCCGTTCCA AAGCTTTAAC
    25561 CCGATCGCGC ATCAATTCGT ATTTTCGTAG AAGGTCGTTA TGGCAAAAGA TCAATATGGA
    25621 AATGAAATAA CGGAAGAGAT GCGGGAGTTC CATAAGAATA GAACGATGTT CGCATTCTGT
    25681 GGCAGCGTGC TTACTACGAT ATCCAACACA GACCAGTCTC ACATGGATTG GTTCATGGAG
    25741 CGAGGATGGA TTAAGTCTAT CGACGATCCC GTCTTTGAAC ACATCATTCG GGGATATTTT
    25801 AACCTGACGG GGATCTATTT CTATAAGGGC GTCCACTTCA CACGAGACGA CGATCTCGAT
    25861 GAATTCATCA GACGGAATCT TAATCTATTG ACGGACGCTT ATCGGTCGAG ATTCGGGGAG
    25921 TGCAATCATG TACCTGTTTT CTCCGGGATG AAAACAGAAG GTGGAAGTTA CTGGCCGATA
    25981 AAACTGGTCA CGGTGATTAA TCCATCCAGC GAGGAGGTTC AGGGATGAAT ACGGATCAAA
    26041 GCTGGAAAAG GCGCCAAGAA CATTACATTA CGCTGGAGTG TGATATTAAA GCCTATATCC
    26101 GTATTCAATA TGCGGATATT ATAGAAAGTC AGCATCAATT TCCAGCCGCG CCGCAAATCA
    26161 ACGAATTATC AGATCATTTA AATCCCATAC AGCTTCAAGA ATGGCTGAAT CGTAATCAGG
    26221 GAGTCTTACT TAACACCATT AAGGATGGGG TATGGGATAC AGTTCACAAT GGTCCAAAAT
    26281 TAACCCTCAA GGTTCATCAG GTCTTTGAAG GCTGCCCTTG GTGGGTCTTT GATAACATGA
    26341 GGGAAGACCC TCGATGGATT CATCGTAATG GGATTCCGAC GTCACGGATA AAACGCCTCT
    26401 GGATGCGGAT TCGCAACCGT ACCATAAAGT CCATTAACAC CTTCCAAGCC CTTCTGCGAT
    26461 CTGCTATAAT CAAGTCATGA CAGGACAGAG GACAGGTGGA GCCGAATGAT CGATGATTAC
    26521 ACAAAGAAGG TACTCAGCAA GCCGCAACGC GAGGCCAATG TAAAGGAGCT GCTGAATCGT
    26581 TTTGATTCAG AGAAACACGA TTTTAATACG ATCCTTCTCG CCTTTGTAGA TACGATCCAA
    26641 TCATCCTTCT ACAACTTATC GAAGTCCAAC TGCAAGACCG AGGGCGAGCT GAGACGAGTC
    26701 AATAATAAGA TCAACCGTAC CGTTACGGAG ATCTTGAGCC TGCTGAATGA GAGCGGCATG
    26761 GATAACGCGC AGGATATGGT GGCCGTGTCA ACCGTCATGA TCGAGATGAT CAACCGCGCC
    26821 ATGCTCTACC AAGAGGCCAG CGGAACGAAG GTAAAGCCTG ATCTTTCATA GTCCGTTGGC
    26881 ACGGACAGAA CTGTATATAC CGTATTACAG ATGGCAATAC TATACGTAAT GACGAGCGGA
    26941 GGGTCAGCGA TGGCTCTCCG CTGCGTTTGG AAAGGAGAAA ATTATGACGA GGCTACCCTC
    27001 TCATCCCAAC GTGCAATCCA CTCTTGGAGC TTTTGGAAAA CTTTTGTGGC GACAAGATTT
    27061 GGAATGTCGG AACAACGGAT CGGATAAAGT TTATATTGTC GAGGTCGCGG AACGATCCGA
    27121 TAGTCCAGGG AGTGCTTATT ACACGGCATT TGCGTTTTAT GGAAAACGAA CAGGTTCATC
    27181 TTTGAAGTCC AATTTATTGT ACAGCGGTGG TCATCTTTCA GCGGCGATAC GAAAAGCACA
    27241 AGCTCAAACT GAAGCTAAAC GCAGAGGATC AGGCAGCTCT ACCTATACTT TCGTTCATAC
    27301 AGAAGATCAC AATTCGAGTG TGTTTGGGAC GGCTACACCA CCCAACCACT CTTTTGAAGC
    27361 GCTGACGCCA ACGATGCGAC CTCCGGCGAT GCCACCACTT ACACCACAGA TCCCGTCGGA
    27421 ACTGAAGCGA TCTGAGGCTC GTACCATGCT TATTGGAATG CCGATGAATA AAAACGAATA
    27481 CGATCTTCTT CCACCAGATG CCGCGTTGAA GATTTTGAAG CGAGAGCCGC ACCTTGTGGA
    27541 GTTTATCCCC GCATTGAAGT TCTTGTACGG CATTCTTCAT AAGGATCGGA TGTTCTTATT
    27601 TCGGATTGAA AAAGATGGTC CGGTTGTGGA TGAGGAATTC GTTATGGGCG TTAATGATTC
    27661 GGTACCGCTG AATACCAAGA TGGCGGGCTT CAATGAAGAT GTCGGTTTCT TGTGCATTCG
    27721 GCATGGGGCA GATGAGCTGG CCTTAATGGA TGTATTCCAC GTGCCGGACA TCGATCGGAA
    27781 ATTAATGACG CAGTGGAAAA AGCGCCGCAC GATGCTCACC CAGATCTTCG ATCAATTGTA
    27841 TCCCGGTGTC GATCCCTACG ACACAGCTAA TAGAATCACG CTAACCGATT ATTACTACCA
    27901 AGACAAGGTG AAGTATTTCG CTTCGTATAA GGGGATTGCC ATTATACGCA GTGCGAACAG
    27961 CACCTTCGGT AGTAAAATGA TTGTCACCAC AAAATAGGAG GAATGAGTAT GGGATTATTT
    28021 TCTAGACTCA GGGCGATATT CTTGGGCAGC GCTCATGATG CGCTCGACAA GATTGAAGAC
    28081 CCGATACTGC TGATGAACCA GTACATACGC GACATGGAAT CCGAATGCGA AAAGGCTCAT
    28141 CGGATGCTCG TAGAGCAGGC CGCATTCGAA GCGCGTATCC ATCGGCAACA TCTGTCCGCC
    28201 GCGGTTATAG CCCGGAAGCG GGAAGCGCAG GCGACGATGG CCATGCGCGG CGGCGACGAG
    28261 ACGTTGGCTC GGGAGGCGCT TAAAGAGAAG CTTCAGTACG AGCAACAAAT GGAGGCGTTA
    28321 GAGCTTCAGC TCGTAGAGGC TACGAAGAAT ACCGCAGCTT TACGTGCGGC CAAAGACGAG
    28381 CTGACGGCAA AGCTGCAAGA GCTGAAGAAT CAGCGCATCA TTCTCTCCAG CCGGGCGCAA
    28441 ACGGCCAAAG CCAAGAAGCA AATGAACAAG GCGCTGTCCG CACTAGACAG CGAATCGTCG
    28501 GTCGCCAAAT TCAAACGTAT GGAAGAGAAG ATCCTGCGGA TGGAAACGGA AGCAGACGCC
    28561 ATGGGGTCAC TTAGGGAGCA GACTCTTGAA CAACGTCTTT CCAAGCTGCC GGATCCGGCA
    28621 GTGGACGCTG AATTAGAGCG GCTGAAACAG CAGCTCAACA CCGCCATTTA GGAAGTGATG
    28681 ATCGATGCCG GGAATCTTTG TTGATGTGCG GGATGACGAT CTCTTAGAGG TCGAAGTCCC
    28741 GTATCACCAG CCCTATCTCA ATCGTATTCG TCGTATTGAC GGCGCGTACT ATGAACAAGC
    28801 CGAAGACGGC GACAGCAAGA AAGGCAAGTG GCTGATCCCG ATCGAATCGG CGGCGGACCT
    28861 AGACGAAGAG TTTGAAGGCG AGCTGATTTA CAAATCACCA CGTCATGATA TTCTGGACAT
    28921 CGACCCGCCT AAGCCTCCAA AGATTTACAA GAACATTACC CGGTTTCCGA TTGCCGATCT
    28981 GAATCCCAAG TACCCGCCGC ATGACTATCA GTTGTTTGGC GCCAATTTTA TGGTATGGTC
    29041 TATGCTGACC CAAAGAATCG CTATCATTGG TGACCTTATG GGTTAAACGA GAGGTTTACA
    29101 CGCGCATCTG CAACATGATA CATTGGGTGT GGGAAAATAC ACACAATGGA GGAATCACCA
    29161 TGTACGCACT AGCGAAGCAG ATGTTTATGG AAGGTAAATC AATGCGATCT ATTGCAAATG
    29221 AACTGAACTA TGATCGTAAG AAATTATCTC AAGAACTTAA GCGGGATGGC ACTACAATTA
    29281 AATCTCGCGG GCGTACAAAA GGAAATCAGA AGTATCGGCA TAATACTCAG GCATTCAAGG
    29341 TAATTGACTC AGAGGAAAAA GCCTATTGGC TTGGTTTCCT ATACGCCGAC GGCTCTATTT
    29401 ATGAACCTCG CGGCGGCGTT GAAATTACTC TTGCGGCAAA AGATGTTCTA CATCTGAAGC
    29461 GCCTACGGGA TTTTCTTTCG CCACAGAGTC CTATCAAACC GAAGGATGTT GTTTTAAATG
    29521 GTGTGTCGTA TCCCGCATTT AGATTCTATG TGACGTCGAT GGAAATCGTT CACGATCTAA
    29581 TTGCAAAAGG ATGTCCGCCA GCTAAATCGC TGATATTGCA ATTTCCTACA CCAGACGTTG
    29641 TACCGGATCA TTTGATTCAT CATTTCATGC GTGGTTACTT TGATGGAGAT GGAACATCTC
    29701 ATCTTCGAAA TGATAATCAA ATCTTAATTG AGATCCTTGG TACACCAGAG TTCTTAGATG
    29761 GGTATTACGA TAAGTTATCC AATTTCTTGT TCCTAACTCG CCCAACAGAA TACGGGCAGG
    29821 CTAAAGGATT GAGATGGAGT GGAAACGGTA ATTATAGCCG CTTCGCGGAG TTCATTTACA
    29881 AAGATGCAAC GATATACCTT CAGCGTAAAA ACCTAACGGC CCATGTAAAA CCACGTTAAT
    29941 TGCGGGAACA TCCCCATAAC CCTGATCAGC TACAACGTGG CCGGAAACGG CGAGCGTGAA
    30001 TGCGGGAAAG CCTAATAGGC TAAGAGACAC CATAAAAATG ATCAGGTTAG GGACAACCGA
    30061 CGGTGACAAG TCCGTCAGAC GCACCCAAGC TCCTCAGCGC ATAATGGCGG TGGAGAAGGT
    30121 TCAACGATCA TCGAAAGCTA TAGGGTCTGA AATACGACAT GAAAATAAGG CGGTATTGCC
    30181 GCACGAAGCG AGTAGAGTAG GGAAACCGAA ACGCGTGGAC GGCTCAATTT GAGCCGGAAG
    30241 ATATGATCTA CTCCCGTGGG CTTGATGATT AGCTCAATCA TAATATCGGG AAACCGAGGG
    30301 TATAAAGGAC AGGAAAGACC TATCAGTGCA TTATGGCCGC CCTGCAAATG AAACAGCAGG
    30361 GATACGCCAA GAAAGTCCTC TGCTGCGTCC TCGCTCCGCT ACGTACCCAA TGGGCTGAAG
    30421 AGATTGAGAA ATTCACCAGC GAAAAAGCCG TGGTGTTCTC AGACTTCAAG AGTAAATACT
    30481 CGAAGCGCAA GGGCAAGAAA CCCAAGGTGG TGCAGACCGC CGAGCAAGCC AAGCAATTGT
    30541 TCATTGACAA CTTCATAGCG TCAGGGCCGA TGTTTCTGAT CTGCTCCTAT CAAGGACTAC
    30601 AGCAGAATCA AGCCCTGTTT GAGAAGTGCG AGTTTGACCT GATCATTTTT GATGAGGCCC
    30661 ACTTCATTAA CAACAAGCTG AACAAGACGA ATAAAGCTGC GACTCGTCTC ATTCAGAAGC
    30721 GTTCCAAGCG TCACAAGAAA GGCTATAATC GCGGCGTGCA ACATATCATC TATGCTTCAG
    30781 GGACCGCCAT CACCAACTAC CCGGACCAGA TCTTTGGTAT CGTCCGCACA GGTAACGATC
    30841 AGATCTTCGG AAACTGGCGT GATTTTCAGG AGCAGTATTG TGAGCTGAAC GACTACAAGG
    30901 ATATCGTCGG CTATAAATAC TTGGATAAGC TGCGCCGCAA ATGCCAGCGC TTCTTTATCC
    30961 GTAGGACCGA CAAAGAGATT GGCCTATCTC TGCCTCAAAA GGTGGAGAAG AATATCATCG
    31021 TCGATCCACA CCCGAAACAG CTCAAGATGG ATAAGGAGCT GTTGAAGTAC CAGAAAGAAT
    31081 TGGTCGACGC CATGATCTCC TGTTTGAAGA ATGGGATGAA GGATGAAGCG CAGATGCAAA
    31141 AGGATAGGCT GAAATCGATT CTGACATTCC GTCGGGCCGC CAGCAATCAT CCGAATTTGT
    31201 GCCAGAAGTC CGATAAGGAA AATGTCCGAG AGCGCTATGC CGAATACGCA GTAAAGGACA
    31261 TCTACGACAT CCCGAAGTTC GAGAAGTGTA TCGAGTTAGT ACAAGAGATT GTTGATGGCG
    31321 GCCATAAGGT GGTTATCTTC ACACAGTCTC GCCGGATGAC GGGGATGCTG GCAAAGGAGA
    31381 TCAGTCAGTT CACCAAGGTA GTCCGATACA TCGGCGGCCT CACGGACAAA CAGCGCGACG
    31441 CGAGGAAGAA GAAATTCAAC CACGACCCTT CGGTGAAGGT TATGGTGGCG AACCAAGCAG
    31501 GCGCAACGGG CCTCAATCTA CAAGCCGGGC GATACCTGAT CAACTACGAC CTGCCGGACA
    31561 CACCCGCCGA ATGGGAGCAG CGCAAATATC GTATTCGCCG ATTAGACTCC ACCTTCGACA
    31621 AGATTTACAT CATCAACCTC ATCGTCCGCG GCCTAGTGGA TGAAGCGATA CTGGCTAAGC
    31681 TTGATAACAA GCAGGCGGCC TTCGATTTCA TTCTGGAGAA CGACGAAGGG CAAACCAAGG
    31741 CGCATCAGAC GATGGTGAAG AAAGGAGGGA AAACGAGATG AGTAAAGTAA TGATGGCCTA
    31801 TGGAATCTTG TCTATTGTTC TGTTTTGGAT GTGCATTTAT CCCATCTTTG ACGGAATCCG
    31861 CACGACAAGA TTTTGGCGGC AGTATCGACT TTCGATCATT GTGATCATGA CGGCTTTTTG
    31921 CGCGAACCTG ATCTATACTG CTGCCTTTGG CTGGCATCTT ACATCGTCAA GCGCATTGGA
    31981 GCTGTTCTTG GATATGATCA CGGGCGCGGT GGCAATCCTT GGCTTTATCG GATGGAATTC
    32041 CGCCATGAAG AATTACAACA AATCGAAGAA GAACCGCCGC TACAAATAAC CCGCTGGCGC
    32101 GGGCGGTTCT GTGAAGGGAG GATTGATCAT GAAGGAAGTT TACGTATTGA TGGCTGACGG
    32161 CGACGGCACG ATGCGCTCGC AAGATGAGCC AATTGGTGCC GCCGTCGCTA CGGAAGAGGA
    32221 AGCGAAGCGC TACGTTACCG AAGGCGGAGT CGGTTACACG CACTCCTACC GAAAGCTCAT
    32281 CATCTTCGAG AATAAGGACG AAGCACTCGA TCATCTTTAT CCCAAGTATA GAAAGAATGG
    32341 AAGCTGGCTC CCATTCAAGG TGGAGAAAAG CGAATAGTTC ATGTTACTTC AGGTAATACT
    32401 ATAAGTAATA AAGGAGGCGA CAGTCGTGAA GTATAGTCGT GAGCAGTTTA TTCACATTAT
    32461 GCTGGAAGCC GATGACGATA CGGTAGCTGA ATTTACCGGA CTAACAGACC ATGATTTTCT
    32521 TTATTCTGCG GAAGCGCAGG GTGTTCTGGG GGATGTCATC GGAAGCGCTT ATGATGAAAA
    32581 GTCGCCTGAC GAAATTGCTC GATACGAAGC CATGCTTATA TAAAGAGGGG ATGACCGTGG
    32641 CGCACAAGAT GATGCCTGTC GCACTTCACA AGAACCACTG GAAGGGCGGC AAGAAGAAAC
    32701 CTATGGATCC GAAATCGCAA GAAAATAAGA ATAAGAAATC ATTGCGTAAA TTCGTATCCG
    32761 GGAGGCGATA GCATGAGTCA GATTACTGCC GGAGGCACGG GACGACCAGC GCAACATCTG
    32821 ATCGTCAAGC TGATGCCGAT TAAGCGAGAT CCCCCGCCGG AAATCAAGTA TGAACTTATG
    32881 AAGAAACGGA GGCGGCAGCA TGGGATTAGC TTCGAAAGAA GAGCGTAGGC GCCGGGCGTG
    32941 TAGGGAAGCA ACCGCAGCAG GGCTGGATGG AAAAGCCATC TACGAAAGCA ATCTGGACAT
    33001 CAGCACGATT CAAGACATGG TCACACGAGC CGAAGAAATT ATCGAGAATA AGAAGCTCGA
    33061 CTATTTGATC AATAAATATA CGGAAGGGTG ATTTTCATGA GTGATCCAAC TGCCGGACAA
    33121 AACGGCGGCA TGAGTATGGG TATTATTAAA AAGCAGCTCA CGATGCTCGA TCAATTTATC
    33181 GATAAGATGC AGACGGAGCT GTCCGTTATG GCCCAATACT CGACAGAAGA CGTAGGGCCG
    33241 CTTCGTGCCT TCTATGCCCA CCTGAAGGAA TTAATCAACG ATTTCCTCAA CACCACCGAT
    33301 GTTGATGAGT TCTTCAAGAA GCTGCAAGGC ATGAACGAGG CCGTGGCTGC GTTTCTCATC
    33361 ATCTTGGTCC CGGATATTGC GCCGGATGTG CAAAGCAACA TGAAGCGTGC TCACAAGAAC
    33421 CACGGCAACT TCGATCCGAG CCAGTTTGGC GATCTGGTCA AGGGTATGGG TGCCAACATG
    33481 GATTTCGATA CCAGCGGCCC CGGCAACCCC ATCGATCCAA GTAAAATGCC TCCCCCGGTC
    33541 CATAACGATG TAGACGAAGC GCTACAAATG ACCGGGCTGG ATGAAGTCGT CAAGAAGACA
    33601 GCCCCGAAAG CGCCGGAGAT CGGCAAGGAT GCTGACGCAA AAACCAAAGG AACAACTCCG
    33661 AAGGAAGCTC GTGGCGGCGA CATTCTATCG GATCTATACC CCAAGTACAA ATCATAATCA
    33721 CAGGGAGGTT CACACATTAT GGCACAAAAC AGTGCAGCCG AAATATTGGA TGATGAAGAC
    33781 GTAGCGGAGG GTGGAGACGA TGAAGTAACC ACCAAGCGCA AGAAGAAAAA GTTTAAGCCT
    33841 CTATCTCAGC AGGAGATTGA TCTGGCGCTG GATGCCGCCG AGAAGCTGCG AGACATCGGG
    33901 GATGAATTGG GAAGCCGCTT ATTCGAGCGG GACGCTGTAA TCCGGGATAT TCTCGTGGCC
    33961 CTCGTTGCCA AAGAAAACGT CCTCTTGATC GGGCCTCCGG GTACGGCGAA GACTAAGGCT
    34021 GGCGAATTGC TGGCGCAAGC CATCAAGGAC GCAGAAGTAT TCAAATGGCT GATGAACCGG
    34081 ACCACAGACC CATCGGAGAT TATCGGGCCG TTCTCGATTC CGATGCTTCA GCAGGAGCGG
    34141 TTTGTCAGAA TCACCACCGG GAAGCTGCCG GAGGCGCATA TTGCGATCTT GGATGAGATT
    34201 TTCAAATCCA ATGAGGCCGC GCTGAACTAC CTGCTGCCGA TCATGAACGA AGGCTACTTC
    34261 TATAATGACG GCAAACAAGT TCCTGTCTCT CGCCGATTCG CTATCGGCAT GTCGAACGAA
    34321 GTGCCGGAGG GAGAAGAGCT GCAAGCCTTC TTCGACCGAT TCATCTTCCG TCATTGGGTC
    34381 GATTATTTGA AAGACGCCAA CAACCGGGTT GCCATGTCCG TGCTGGCTCG TGATGAGGCG
    34441 AACCCCAACA CGAGAAAATT CCGCATGAAG AATAAAGTCA CGCTGGAGCA GATCGACATC
    34501 TTGCAGCGCG TCGTCAACGC CGTAGAGTTC CCAACGACTG TAGGTGATCA TTACGACCGC
    34561 CTTGTGCGGA CCCTGAACAC CACTCACGGC ATTGCGATCT CGGACCGACG CTACTACAAG
    34621 GGGCAAGTTG CCATGATGGC CCACGCGCTG CTTTGCGGGC GCATGAGAGT CACCACGAAG
    34681 GATTTTGCGG CGATTACTTA TGTTCTGGGT AACTCTCGGG AACATATCGA ATTTGTAGAA
    34741 AAGGAAACCA GCAAATTCGC CAACCCTTAC GAGAACGAGT GTAAGGAACT GCACAAGAAA
    34801 GCGAAGGAAG CCTTCGACAA CCTCATGAAC GAGCAAAATC CAGCTACACG GGCGGCGCAA
    34861 GCCGTTACCG TAAATGCAAC GATTAATGAC ATTCTCATGA AGGTAGAGCA GCAGGTCAAG
    34921 CTTGCTAAAG CGGATGGAGA AAATCTGACT AAGCTGGAGA AGCTCATGAA AGAAGTCGAA
    34981 GGGTATTCTC AAGACATCAA TACGAATGTT CTGCGGACGC AGAAGCGCAG TAATAAAGGC
    35041 TGGTGAACGC CTTTCAGCGG GGATAACCTC CCCGCTGACC ATCTTTTTGA TGGACCATAG
    35101 AAAGGAGGGA CTCACGTGGA TGATCAGTAC GATATTCGCC CGAGGGGTAG TTCCGGCACA
    35161 TGGATGCCGA AATCTCCCAG CGTAGCGAAT ACGCTAGGAC TGACGGAGCT GGGTAAGGAA
    35221 TCAGAAAATG CCATCGTCAT GAATGCGATC GACAAGGATA TTTATCATGA CCTAACTCAA
    35281 CAATTCGACG CTATGGATGA AAATCTAACC GCAGGTCTTC AGGAATATGC GCCGTTCGAG
    35341 TTATTGTCAG AGGATATTTT CAATTCCTTA TTTAAGCACA AGCCGCAGCT CCGAGAAAGC
    35401 GATGAGGTTA AACCGTTCTC CAAGCTCAAC CAAGCCATCA TGGAAGGGTT GATGGAAGAT
    35461 GAGCAGTTTG GCGATCTGCG GAAGTATACG CAGTTTGATA TGATCGGCAG CGCCATGGGG
    35521 ACAGAAGCCT TGCAGGCAAA AGCCATGGAG CGTATCCTGC ATTACAAGGA ACAATACAAG
    35581 CAATCGAAGC TCTCTGGGCA AAAGCTTGAC GGCGCAGATG AAGGAGAGCT GATCAATAAC
    35641 TTAAATCAGC TCAAGACGCT TCAAGATGAG ATCGCATCGC TGGAAGACTT GAAGGCTTCG
    35701 CATGGGTTGA CTGCCGCGCA GGCTGCACGT CTCATGGAAC TTCAGAAGCA GGAGCGCCAA
    35761 ATCGACGAGG ATATTACGCA GGCCGATGAT GTGCAAGAAA ACCTGAAGAA CAACCTCTCG
    35821 CAAGCGATGG CATCTGGCGC TAAGGAGATC TTCGTCGAGG CACAAGAACT TCGGAAAACA
    35881 GTAGACTCTT GGGGGATTGG CGGCGGGGAT CATTCCCGCA GTATTTCCTT GAAGGAACGT
    35941 AAACAGGCCA TTGATCGCAT TCGTCGATCC GGGCGGTTAA AGAAGCTCAC CGATCTGATT
    36001 GGACGATTCC GCAGCATGGT CGTTCGAAAG AAGAAGCGCC CGATCCCGGA CGGACACAAC
    36061 ATTAAAAGTG TGACGCTCGG GAACAAGCTG GAAGATACGA TTCCGAGTGA ACTCATGCTC
    36121 TTGGGGATCC CGGAGACGGA ACTGCTGTTC ATGTCGAAGT ATATGGAAAA GCAGCTCCTC
    36181 GTTTACAAGA AGGAGCATTA TGAAACCATG GGGCGCGGCC CCGTTGTCGT CATGCACGAT
    36241 AAGTCCGGCT CTATGGGAGG ACACAAGGAT GATTGGGCTA CGGCCCTTAC GCTGGCAACG
    36301 CTCGAAATCG CCCAGAAGGA AAAGCGTCCG TTTGCCTATG TCCCTTATGA CGATTATGTA
    36361 TTGGCGACCA AGGACATTCA GCCGGGTGAA TTGAATCCAC AGGACGTTCT TGATATTGCG
    36421 GAGATGAATC CATCCGGGGG CACTAATTTC GAGCGTCCGT TACGTCACGC CATCAAAGTT
    36481 CTTTGCGACA GCCGCTACAA CAAAGCGGAC TTGTTATTCA TTACTGACGG CGATTGTGGA
    36541 GTCAGTGATC TCTTTTTGGA GAAGTTTCAC GCCACGAAGC TGAATCGCAA GTTTTACGTA
    36601 ACGACTGTCG TATTGAATAT TGGCGGCGGC GGCTCTGATG CTACCGTCCG GCTGTTCAGT
    36661 GATTATGTTA CGAAGATATC GAATATCGCC GAGCTAAATG ATGAGAACGC CGATAAGATC
    36721 TTCAACATGA TCGACGACAA AGGAAAGTAC GGCAAATCCC AGCTCCAAAA TAACAGCACC
    36781 GTTGCCAAAA TCATCGCGGA TGTAAAGAAG AAGATGGAGG CCGGGCAAGA AGTCGGATTT
    36841 ACCGACGATG AGCTAACAAA AGGCGTGATC GACCCATCGA TTACCGGACA GCCGCCGGAC
    36901 GACGATGAAG AGCTGTATTA AAACTGAATA GAAGTGAGAT TCGGGATGCG AGGGAGCCAA
    36961 GATGGGCTGT GAACCGCATC CCGCCTTACT GACAATGACG ATGATGAAGG AGCGTTCCTA
    37021 TGGAACTAAA AGATCCCTTT TTGGGACTGA CCTTAGATGG TCATGATTTG CTTGCCGAAG
    37081 GTATCAAGAA AATGGAATTC GCCCCGGAGA AGGCCATGGT GATCATTCAC AATCACGATG
    37141 GTTCTCTATG GACGATTACC GATATCAATG TTGTCGTCTA CAACCTTTTG GCTCATTGGG
    37201 CACAGGCGGA CGGCGAGATC GAATGTGTGT ATGCCGATGA CACCCAAATG GACGGCGGCG
    37261 AGGAGCTGAT TCTCGGAGAA AAATTCGAGC TGAAGCGGGA TATCACGAAT CGCGGATTTA
    37321 CGATCTTCGA ATTCACGGAT CGCTATGGAG AAGGCTGCTC CTTGCAGAAA TCTTCGCTGG
    37381 CAACCGAAGA TGCCGTGTGG TTGGGGATTA CCAATCCCAT ACCTAGAATT ATGGCGAGCA
    37441 AGACGCCGCA ATGCGGCACT GGATGGGTGG ATTACGCGCT GCCGGAAGAT GTGGATATTA
    37501 GAGGTCGGAT GCATCTGACC CAACCGATGG CGGCTGCACT CATTGAAAAG CTTCTGCCTT
    37561 TCGTGAAGAC GGGGCAATTG TAGTTGACAA GTCACAATCG ACTTGGTAAT ATGTAGTCAG
    37621 TGGTTGGCGG TCAAAGCCGT CAATAATGTA ACAGTCGGCC TAGCGTTTCT ACGGCTCTGA
    37681 GCGCCGGGCC GGGTGTTACT CTTATAAGGA ATTGTGTTCG GAATACACAG GTCTGTGAAC
    37741 CGTGGGTCGA CACGCGGGAA TCGGGCTGGA GGAATGCGGC TGCGTAGGTT CGAGTCCTAT
    37801 CTGTCGGGAG ACTGAAGCGC TGTACGGAAA GGCCATGAAT GGCCGTCAGG CACTCGATGG
    37861 AGATCCTCAG ATAAGTATTA TGGAGAACGG CGGCGGTAGG CCACCGCAGG CTTACATGAG
    37921 AAAGGCTGTG GAAGTACGGA GAGGTCGGTT TTGCGCCTCC TTGGTGTGTT CTGAACAGAG
    37981 TGCCTTAAAG GACTCTGAGA CGGGGATATA GCTCAGTGAT AGAGCAACGC ACGGTAACGG
    38041 GCGGCGTCAT AGGTTAAACT CCTATTATCC CCACTCTCTA TCCCCGCTTC GTCACTGGAG
    38101 ACGACAGGGC GTGTCTGCGC GGACACCCTG TGGTTGGTTC GATCCCTTTC AGCGGGGGCC
    38161 TATATGCGAC TGATAGCCAA ATGGTAAGGT GCGGAGGGGC ACCCTTCGGG GCGAACTCTG
    38221 TAATTGGTGG TTCAAGTCCA TCTCAGTCGC TCATAACATC AGCCCTACGC TCACAACTAA
    38281 CCAACATCTC CAAAGTAGCG AAAATGGCAT ATGCCGAAGA AGTAGCGAAA CCGAGTGCGG
    38341 CCAACGGAGG TCTGAGGGCT GTCCCGAACA TGAAGCGTCT CCCTTGGAGG CGCTATTTTA
    38401 ATATTCAGGA GGGATTCATA TGAATGAAAC ATGCCGATGT GGCAGCTCGA TGTCTAATTA
    38461 CGAGCAACAG CACTACAAGG GGCGGTGTAC CGCCTGCTGG AACGAAGATA TAGCGAAGGC
    38521 CGCGACGGAT CGGCAGCAGC AAGCGGACCT AAAGAAAGCC CAAGAGCTTC AGGAAAAGGT
    38581 CATGAAAGAA GAAGCGGCGC GGCAGACTCT ACGGGATGAG TTGGCGGCCA TCAATGGCAA
    38641 AACCGTCAAG GAAGCCTACG TCCAAGACTG GAAAACCTGC TTTGGACGTC CTGTGATGAA
    38701 AGAGGCCGTC GTTAAATTCA TTGACGGAAC CGCGATCACC TTCACGCAAG AGCAAGAGTC
    38761 GGACGGCTGC CGGGGATGTT ACGAGCACGA GGAATATCTC AGCATTTACT CCGACACGGA
    38821 TCATCTAAAC GTTCTCGATG ACGATTTAGA TGATTGCCAG AAGCTCATCT ACCTATTAAC
    38881 CAAATACTCC AATCCAAACG TCGGCGCTAC GAGCGAGGAG CTAGAGCTTT TGCTTTTGGA
    38941 GTCACTGCTG CGCCAAGCCG CCGACAGAAT GGAAGCCATG ATTCAACGCC TTCAAGACGA
    39001 TCTCGACGAA GAGGAGGACG ACGAATGAGG CCCGTACCAA AGTACCCCAA ACAAGGGGAC
    39061 AAGTTCGACG TTATCTTCGT CGACCTGCAC GTATCCGAAG ATAAAGATGT GAAGATCATT
    39121 GTTACGCCTG TTGCCGCCGT CGCCACTAAT TCGATGTGGG CGCATGTGGA AAATAATAAA
    39181 AGCACTCGAT TCTATATCCC GAGGGTCGAC AACATCGAAT CAAACAGTGC TCATGGGTAT
    39241 ACCAAGGGCG GAAGCGTCTA CCGAGGTATC GTATCTTCCT TCAGTAACGT AAAAGCGCAG
    39301 GCGGTTCGCC TTCAGCAATT TGGTATCGAT CGCTCGATTA CGATACTGGA ACGTGAAGAA
    39361 GCCAGATGGC TCAGAGAGCA GCAAAAGCAC ACGCGGTACC GTGATCTTCT GGAGCAATTT
    39421 CGAATTGACG ATGGTATAAC CTCCATTACA GACGGTAATA CTACTGGTAA CAACTTATCA
    39481 GGAGGAATTA CCGATGACGA AAGCAGAGGC ACGGTTGATT GCGAAGCTGG CGAAAGCAGG
    39541 GTTAGAGAAG CGTAAGGTGG CGGTAGAGTA TCTTTACCTC GATCATAAGA AAGGCACACG
    39601 AGCGGCGATT CTGGAGCCAC TCCACTTCAT TCGCGGAGTG CGCGGCGGCT GTGATAAGCT
    39661 GCATGTCGTC GCCTATGATC ATGAAGCGGG CGGCATCCGG CAATTCGCCG TTTCGAATAT
    39721 ATTGAGCGCC AAACTGGTGC GGAAAGGGAG GCGAGTCGGA TGACGCAAGT CGCTGAAGTA
    39781 GTAAGGACAA TGGAGTTTAT CGGAAAAGAT GACTTCGATG CTCCAGTCTA TAAATGCCTT
    39841 GAAGATGAAT CACTTTGGAA GGACATCTCG CTGGGCAAAA GTGTGGTTGA CCTACGAGCA
    39901 GATCGAGGAT TATGAACGGC GAATGTCTCC CTCAGGTCTA TGGCTTTATC GAGAATAGGA
    39961 GGCGAACCGT ATGACAGTTC ATCAAGACAC TTATGATAAG CCGCTCTATC GCCGCCGGGC
    40021 GCTGGCCTTA GCACAATGGG GCGGCCCTAC ATCGGAGATC GAGAACTTGG CAAACCAGCT
    40081 CCGCAAACGG CGGACGCTGC GAGCCATGCT GGATGCTCTA TACTTCAAGG TGCCGGGCGA
    40141 TGATTTTCGG GTGTATTTTG CCGACCCAGT GTTGAGGGAT TTTCACTTCG ACTATAACAG
    40201 CAAGACGGCA AAAGAGGTAG AGGATCAGCT CGTGGATATG GTGACGAACA TCCACGGTTA
    40261 TAAAATCAAG GAGGCGATCC CCGATGCGAA CGATACTCCT GATCTGTAAA GATAAAAGCT
    40321 GCGGGTATAC ATGGAGCGGT GATAAGCTGG ATTCCGAATG CCCGCTATGC GATGAACCGA
    40381 ATATTAAGCC TGTATTCCCT GAAGACAATG AAGAATTCGG AATCGAGGAA GAAGACGAGG
    40441 AGGAAGATGG CGATGAACAG TAACCTTCAC TGCATTACAT CGAAAGACTT CCGCACGGCT
    40501 GCCGACCAAG CGTATATTGA GTATCTGAGT ATCGGAGAGT CCTTGGCGGA AGCTCAGCGG
    40561 GAGCATTGCA TGGAAAGTTG GCCCACGATC ACTCAAGCAA TCGAACATCT GGCCCGTCCC
    40621 CGTGATGAAG ATACCGATGT CGATGTTGCC ATAATGGATG CGCTGATCGA AGGAATCGCG
    40681 GGCGGCTTTG AACAAGCGAT TCGTATGCAT CTGGCTTTTC ATCATTTTCT TTATGCGGAT
    40741 GATCTCCGCT ACGCCGAGAA AATTGACTTT GACTGCTTCC AAAAGGAGCC GTATGGCCCA
    40801 TTGCACTCTA TTACGGGGGC ATTGGGTTTG GTGTATCACG AGAACCCGGA AAACCCAAAG
    40861 GAAGTTCGTC ATTTCTCCTT CCCAGTAGAG ATGGACTTTG ATCAGTATCA CGATGATCGT
    40921 TATATCGCAA AGCTGATTTA TGAAGCGGCG GTTCGTGTCC ACTACCAGAG AACGGCAGAA
    40981 TTTACAGCCG AATATCTCGT ACTTGCGATG AGAGATGAAC TCAATGCGGA ATACGCTAAC
    41041 GGAGTGGAGC ACGCGACAGA ATTCGATCTT CTAAGTGCAT TTGCTGTATT GAAAGAAGAT
    41101 GAACTTATCC CGGAAGCGTT TGAAATGTAC TTAGGCATCA ATCACGATGC GTGGTCGTAT
    41161 CAAATGCAGA ACTCGCCGTG GATACTCCTC TATAATCGGC AGCCTGCATT CACGATGAAT
    41221 TACAGAAATC TCATGAATGA CAACGGAAGC GAATATTCCG GCATGAATGA AAAAGGATTC
    41281 CAAGCCCTCT TCGACTTCAT TCTGAAGTAC AAGAAACCGC AAGAAGAGAT GGGCCTCATC
    41341 AAAGCAGAGG CTCAAGCCGA ACCGGATATC CCGTCGCTTA AGGAAATGCC GCAGCAAGTT
    41401 CAAGAAGATT TTCTTCTGAT CTGCGGCGTA GAGGCCAGCT ATAGTCCGCG TAGGCATGAA
    41461 GCCCACGTCC GGTACCCGGA CGGCAGCGGC ATGTTCTCCA TTCAGAATAA CGAAGCTGAC
    41521 GCCATCCCGG ACGAAGCTCG CGGCGACGAT GTGGAGCTGC TTAAATGGGT GATCCAACAT
    41581 TACCGGACGG AGATGACTGA TCTCATGGAG ACATGGATCG CCAACCAATC CGAGGAGGCC
    41641 GTCGATGAAG ACAGCGACTA ATCCGGCAGG ACTCGGTAAG ATTTATATCC GTATCAAGAA
    41701 CGAGGGCAAT CAATTTGACT GCCCGATCTG CGGCAAAAAG CACGACAAGA TCTGGTTCAT
    41761 CTATCGTAAG ATCCACGCTG TCACCAATTA CCCGGCAGCC TATGTCAACG GTGAGTTCCG
    41821 GGCCATCGAT GCCACACTGC CATTAGATGT AGATAAGCTG CCGACGGCGG GTGTTCATTT
    41881 CGTTCCAATC AAAGAAGCCG CAGAAATGTG GCACAAGGAG GCGCACCACT TTGGATAAAC
    41941 AAAACATCGT AGCTAATCTA GTCATGGACG CTCATGGAGC CGTACAGACG ATCTGGTTCA
    42001 ATACTGCCGA CGCGCAGCAG CAGGCCGATG CGACCAATAA AGAGATCGAG GAGTTCATCG
    42061 CTGAAGGTGG GGCCTCTGAA GATGAAGCCG GATATCACGT GGTTCAGCAA GCGATCCAAG
    42121 ACTCGGACAA TCTTTATATC GCCGTATACC AAACGGGAGG AATCATTCGA GATGCAGCTC
    42181 CATTTCAAGC CATAGAGAAA GCCATCGAAT GGCTTGCAGA CAAAATATAC AACTACGGCT
    42241 TTGATTCATG CGTGGATGAC GCCCGAATCA TAGTATCGGG GGCAGACGTT TATTCGATGG
    42301 ACGATGCTGT TCGTGAAGAT TCCGAAAACC ATTATGATAG TGTTGAATTG TACGCCCAGC
    42361 GGGCCATCGC CCACAGTACG AAAGGATGGA AGACCGATTC TCTAGTGAAA CAAGAAGCCA
    42421 TCGATCGTGG TTATACCTTC CATCACGATT ACGACCGTAC CTTCTTTCTT GAAGTCGCAC
    42481 AAAATGAACT CAACTACGAA TGGGACGACG GACTTCGCCT CTGGAAGCCA CGCCAATAAT
    42541 CGGAGGAGAC ATATGTACCA GTGGACGTAT TATACACCAA CGCATCATGC TCTGTTCCGC
    42601 TATCGCCAAC GCATGTCGGA GAACAAGAAG GAACATACGC AGACGCGGAT CGATGCCGCT
    42661 AATGATATTC ACTTGGCAAA GCGCATTAAC TTTATGCTGC TGTTCTCCAT GCATGGACGG
    42721 TTTGCCCGGC ACAAACATTT GGAGCTGCGG TATTACTTCG ACTGGACCAT TGTTATCGAC
    42781 AACCGGGCGC GAACCGTGGT GACCGTCTAT CGTGACGAGA AACGCGGTGT TCCGCACGCC
    42841 TCTTCGTTTG GAAATACCAA GACTCGGGAC ATGATTTACG ACATCTGGTT CCGCCCGAAA
    42901 AGCAAGGCGG CTAAAATGAT GAAACAGATG ATTGAAGTCG TATAGGACCG CGGTCCAGCG
    42961 GATATACTCA TTACCGAGGG TAGTACGAGT AAGCAAATGT TCGCAGGGCC TCTCGCTGGC
    43021 GCGAGGGGCT TTGCTATTTT CAAAGGAGAG TTTATTATGC CAACATTATA CCAAGTGAGA
    43081 GGTTTTGCTG ACGAAACCGA GTTTAAGGTT TCGTCAGCAG AAGTTATTAG CGCCAAGCAA
    43141 ACACCGACGG GATATATGGT GAAACGGCAA GTTGGAGGCC GGATGCGAGT TACTCACGAA
    43201 CAAATCGGTA TTCTGTATCC CGTTACTTCG GGAAGATCTG GTTGTATCAT CATCGAAGCT
    43261 TTTGCCTACG AAGATGATAT CGAGCGGGTG AAGAAACTGA TCGAAGATAC CTTAGCGAGT
    43321 GCGGTCATGT CGCGGTATGA CCAAGCCGAA CAAATGAAAG CGGCTTTGGA TAAGTGGCGT
    43381 TCCAACGGGT AATACTATGA GTAACACAGG AGGCGGATCC CATGAAAGAG CTTCAGCATT
    43441 GGGTTAAAGC AAAAGCGCCC ATCGACTTGT ATGCAAGCTA TACGGATGGC CGCAAAGAGG
    43501 TTCACGCGAC GATCCCGGAA GGGCAAATCG GTCACGTCGT GGATCTAGAT GGTTCAGGAA
    43561 GGATCGAGGT ATATTTCCCG GAAGGGTATG CCTATTGCGA AGTCAACCAA CTCCTTCCGG
    43621 CATTCCATAT GGAAGCATTC GAAGAAGCCA ATTTTGATAT TCTTCGCAAA GATGTCAAAG
    43681 CAATGCTTAA AGAAATTAAA GATTATGATG GACACCATTG CTCTCAGTCC GGGGAGTATC
    43741 AATTCAATAT TAAGGTTTGT GCCTTCGATT GGCCGGACCG CATTGAGGCG TGTGACGAAG
    43801 ATGCCGCAAA ATGGGACCAT TACAGCGAGC AGCAGTCCCA ATACTTAGAG GGTTTTGTAG
    43861 GCAGCACAGA TTATGAAGGC GGCCTCGTCC ATGTCTTCAA GAAATGGATC AATCAAAAAT
    43921 GGCACACGGC AGGTCGCAGT GGCGGTTGGC TCGTGCTGCG ACTTCCAAAC GCAGAGTATG
    43981 ATGATCTGGA CAATAGCTTT TGTGAAGCGG AGGACGATTA TGTCAACCAA GAAGGCGAAC
    44041 ATGGTTTCCA TGAGTACCTG ACCGCCTGCG TCTGTGTCAT CGACACGCAT ACCCTTCTCA
    44101 ATTTCATCGA GAAAGATATC GAGTTAGGCA AGGCGGGCTT CAAAAAGTTC ATGGCCTCCG
    44161 AAGAGGCGTG GGAGGATTTC GATGCAGGAG AAGATGACGA TCAAGGAGAA GATGAATCCG
    44221 ATGACGGGGA AGTTGACGAG TGTCAGTTTA TCGACCCCGT CAAACAAGAA GACATTCTTC
    44281 CTCACTTTGC TTGACGGCAC GCAAGAAGAA GCACAACAGC TTGCCGAGGA GCTGAAGCCC
    44341 ATTATGCAGG ATCGTTACGA CGGCTTGATT ACGTCGACGC CGCTGGCTTT GTATGATCCC
    44401 GCAGAGCTGA TTAGCCAGCT TCAGACGATC TACAATGTCC AACAAGATGG AGATCCCAAT
    44461 AATACGGGAA TGACGCGAGA ATCACGGTTG TTTAACCTAC TTCATATTAC GCATCGCGCT
    44521 CTTGCTGAAA TGTCTGCGTA TGCGGATCAC ACGCAGACGC AATTTGAGGA ATTGATCAAT
    44581 CATTTGCGAT TGGTTCTTCC AGCTTTTAAT TACACTCCAT CTCACGTTAC GTCCGCTAAT
    44641 GCGCTGAGTG CGTTAGCTGA TAAAATCAAG CAAATTCGCC CCAAAGAGGG GAATATGATG
    44701 TGAAGCTATC AAAGCCACTA GGCTTAGATA TAATCAAACA AATGGGAGGC ACGATCGATG
    44761 AGACTCGTAG CTGAGAACGA CGACGAATAC GTATTGCTGG GCCGCTTGCA GAAAGTATGC
    44821 GCGGGCCGCC TAAAGGATGA GCAGGCATCA GGCACGCCAA GTGAAGCCCT GATCCAGCTT
    44881 TACAAGAAAG TATTGAACAC CCCGATTGAG CGTCCATATC TGACACCGGG ATCGACAGCA
    44941 AAGGTAGCCA ACAGCGCAGC CTTGGTAGAT ACCGACGAGA GGCACTTGAT CATCCCCACG
    45001 ATTGTGCGGG CGGCGACAGA GCGTAAGCAG ATCGCTATCG AGTACAAGGG TAAGGATGAG
    45061 GTCAAGAAGC GAGTCGTCGA GCCGTTCAAT TGGAAAGGCA AGAACCTCGT AGCATTCTGT
    45121 CACGAAGCAG GAGCGTGGCG CCATTTTACT CCTGAGAATA TCCTTCGCAT TGCGATGCTG
    45181 GATATTCCCT TCGTCCGTGA GGAAGTTGTG GAAATCGTGG CTCAAGATGC CGTGGATCGG
    45241 CAAATTCAAT AATGGCGCCT CGTGTAAAAA AGTCCAGTGA CAAGATGGAT CCGAAGCGGG
    45301 AAGAAACGTC GTATCGGTAT ACCGATACGT ATTTAGATTC TCAAGCTTAC GAACGTCGGG
    45361 AACATCTCGG AGGGTATAAA GAACGTATGG CGGTTCGGTG CCCTCCAGAG AAGGATGTAG
    45421 CTGGCGGCGC ATGGGTTATG ATCACACGCT CTATTCCGGT CGAGCAGCGA TTCAAGCCTA
    45481 TGAAGTGGGG TGTTTATTGG GCGACGCCAT GCACAGACAG TAGAGGTAAC GACGGCTACG
    45541 ATGCGAGTGG TCGTTACAAA GCTGAAGTGC TGATCCGGGA TCCTAACAGT ATCTCGGATA
    45601 CGTCCCAAGT GGGGATCTTC CCCCACGAGT ATCTCGTGAT GAGCGAAGAT CTGATGCAAG
    45661 GGCTTGTGCA TGAATCGAAT GGATATACGC TTCAGCAGAT CATGGCGGAT CCCAACACAG
    45721 GAATGACGCT GGATCTAATC GAGCAGGGCC GGGCGCTTAC GGAAGATGAG CGCAGCATTA
    45781 TATGGGCCTT TCAGGTAGAC GGCTTATTGG AGATTCACGC CTGCCAAGAA TACTTCTTGG
    45841 GCCGCCATAT CCAGACAGAG AACCGCTTGA TCTGGTATTG TCCCACGGAC GAATGCATTG
    45901 TGTATATGGA AGACAACTTC AGTTGGGCCG AGACATTCGG TGATCCCATC GGTAATGCTA
    45961 ATAGAGAACG ACGCGCAGCA GCGCGAATAA GGAGGGCGCA AGCATGAGTG AAGAAGAGCA
    46021 GCAATCGAAG CTCCCTGCCG GAGCACACTG GTTCGTGTCG GACTCTGAAC CACAGACGGA
    46081 TTGGTTTAGA ATAGAGAAGC AGGGATTACG TATCCGGCAG ATGGGAGTGT CAGGTTCGAC
    46141 ATTCCAAGCA TGGCTTCCGT GGGTTACATT TCAGCAGATC TGCGAGGCCG TGAAGAAAGA
    46201 GCAGCCTAAT GTCTTGCCAG AAAAGCAGCC GCCGCAGATC GAATTTAACG ATGCGTGGTG
    46261 GCTGCTTCAT GGCGGCCCGG CGGTAAGCAA AATTGAAAAG CAGCTTAAGG TCATTATGGA
    46321 TCAGGCTGGA GGAACTATTG ATATTCTTAC GGCTCTCGAC TACGTCCGGG GCATCATCGA
    46381 GGATCGCCAA TAAAGGACGA TGTCGAGGCC GCGCAAAACA GCATAGCTTC AGTATTTACA
    46441 ATGGAATACA AGGCGTCAGG GCGGCGTTAT TAAGACAGCG CCGCCTAAGT ACGCCAGCTT
    46501 GGAGGACTGT ATGACGCAGG AGCGCCCTCC GTATAACGTA ACAACCAAGA CCTGCTCAAC
    46561 TTGCGGCGGC AATGGAATAA TTGATCCGCC GTCACAGTAT CACCCCGATG CTGGTCGGGA
    46621 AATTTGTAAG ACCTGTTGGG GATCGGGAAA GGAGCCAGCT TAAATGACCG AAGATAAAGC
    46681 GTCATATGAC GCAGACCCGA ATAAGAAATG GAAGTGTCAC CAAGCCAGTG GCATTACTTC
    46741 ATCGGGTGGC GATCCTGAGC CGATTGACAC ATCCGTTCCT TATGTATTAC TTCACGAAGT
    46801 ACCGCCGGGT CGCGTCGTTA TTCGCCGCCA TGATGCTCGG ATGTATCAGG GTAATACTAG
    46861 GTGGATTGTA TATGCATCCT CCTTAGTTCC GTGGGAGACG TTAGCCTACG TCGAATTAGC
    46921 TGCTGCACTT GGCATTACCG AGCGCAAGGC TAAGTTTCTA TGGGACAAAA TTCAAGATTA
    46981 TAACAACACC GCTAAAATGT TGGACACGAT AATGACGAAA ATTACGTCGC TTGTGGCCCC
    47041 GTACAACAAA GAAGCGCATG TTGGTAAGAT GCAGGAAATC GTAAAGCACG TTTTGGCCGG
    47101 GACCCCACTC GATAAGTTAT TGACGGATTG TTGCCGGGAT TTAAGCCTGA CCATTTTGCA
    47161 ACATCGTAAC AACGGAACTC TCGAACAATT TATTCTCAAT CAGTTAGAGG AGGAGAATCG
    47221 CAATGACCAT TGAATTAGCA CCTGTCGTAG ACGTCTGTCC ACAATGCGGC AACGGGATGT
    47281 TCAAAAGAGT CACCCAATTG GAATTGACGG AGACTGTGAA CTCCGTCATG GAGCCTATAG
    47341 CCATTCAGGC CAAGGATCGT GTCGTTGAAA AAGAGTTGAT CTGCAACGAC TGCGATCACG
    47401 AGATCGAAGC TTTCGTGACG CTGGAGTATT TTCACGATAC GATCTGCGAC CCAGCGTATA
    47461 CGGACACCCA AGTCATTTTC GTCCCCAAAG CGAAGGTAGA ACAGCTTCAT GGATACCTAA
    47521 ACGCTGACGC GAAAATTGAA GGACAACCGG ACGTGATCTC GGTGTTCTCT GCCAGTTTCG
    47581 AACAGAAGGA TTATGTCGTA GATATTCAAG TGTGTAATGG GAGTATTCCG TATATCGATA
    47641 CGATTATTTT TCAAATAGGC GGCGGGCGTA CATCAGAGGA ACCGAAAGGT TACTGCGAGA
    47701 TAACAGCTAA AGTCGAAGAC GGACCACTGA CCGGAGAATA TGTATTCGAT CTCGGGCCGG
    47761 AGCATAATCA TAAGAAACTC CGAGTTATCG TCGCGGCGTA TGACCCCGAC ACTCGTCAGG
    47821 TGGTCGATGT CGATGCCTAA TTATGTCGTG GCGATTAAGC CACTATCCAT TACGTCGGCG
    47881 TCCCTGATTC AATGGATTCA TTATTCATCC ACAGGCGTTC AGCTTGGCGA TGTCGCTATT
    47941 GACGGTGTGA CCAGTGGGTA TTACACCATC GGCGAGGGCG CATTCGATAA CGAGCAGCTC
    48001 GCCATCATCA ACATCGCGGC GCAGGCAGGG GTTCCCCCGG AGATCTGCGT CGCTTTTCAA
    48061 GTGGTGTTGC CGAGTATAGA ACCCGTTACT GATGGCAATA CTAAAGGTAA TAACAAATGG
    48121 CTTCTTCTTG TGAAGGCGTA TTATGGTAGT GGATCTACAA GCGTCTCGGC TACTTCGTCG
    48181 AAAGAACAAA TGGCGGAGCT TATCAAGGCG TATCTAGCAG CGGGTTATAA GCTCGAACAT
    48241 CTGACTCTTA TACCGCCGAC AACACCCGTC GATATTGACG CATTCATGAA TGAGTAAAAC
    48301 CCGCTTTCTG CCGCTGGCGC GGCTGGTATA GATCATATCT TCAGGGAGGT TATTTTTGTG
    48361 GCGAATGCAA CCATCGTCCG CAGTATGGCG GACAGAATTC AACGGAGCTG TTGGGATTCT
    48421 TGGAGTTCCA CAGCATCGCC GATCTTCGGA TTCACCATAC CGATTTGGCA AACATCTTTG
    48481 TTCAGTACGG GCTGCCTCAG AAACTCGTGC CGACAAAGAT CAAACCTCAC GACGCTTATC
    48541 GGCGGGCGAC GAAGAGCGCC GAATCTGCGA TCAAGATCGA CCGCAACGGC AAGCAGTTGA
    48601 AAGCCCGACT GCTGGTCCGG GAAGTAAAGT CCGACTCCAA TCTCGTCATT CGACATTTAG
    48661 TACGAGAGGT AGTTGACGAG AAGGATGTCA AGTTGTACCA TGACACTGTG GGAGAAATGA
    48721 TTCTGGATCG CAAAACGAAT CTTCTTGATA CATCCGTGTA CCATGCGTTT GCGAACGAAT
    48781 ACCCGTATGA CAGGCTCATG AATGGAGTCC TCGTTCTCTA CAAGGATTAT TGCGAGTATC
    48841 ACAACCGGGA GACATTCAAT AACATCGTCC GGCGGCTGAT CGATTCCATG CATAACATTT
    48901 CGATTTTGGA GAATGGCCGC GCGACGTTTA TTCCGAGGAG CAAACGCAGC CAGCTCGACG
    48961 CCTTTGTTGA TGTGGTTGCG GATCTGGCTC CCTATCATAC GGATTCCAAA TCCAAATCTG
    49021 TCGTTGAAAT TATTCCGATC ATCGACACAG CCGAGCAGCG GAAGATGATC GCGGATCGGA
    49081 TCGAGCAAGA CATTCACATG AACGTCGACG ATCTGATGGG TAACTTCATC GAGCTGCTGG
    49141 ATGGCGACCG GGATGTAAGT CTGCGTAGTG TTCAGCGTTA CGCGCAAAAA TTCGTCCTCT
    49201 TGGACGAGAA GCTGAATGAG TACGAAGAAA TCGTCCATCA AAAGATGGAT GTCATCCGCG
    49261 ACCAGTTAAG CCATGCGATG AGTCGCATCA AGATTGAAGA AGAGCAGCGC ACGAAGTAAG
    49321 GAAGTTCTCT CCACCGCTGC TAGGTTAGGC CGCAATTGCG GAAGCAATTT CATATAAATA
    49381 ATCCCATCAC TAGGAGGAAT CACCCCCATG AAACAGCAAA CCAAATCCGG CGTTACGATC
    49441 TTTACCGCAA CTGTGCAAGG CGTATTCGTA GACGTAGAAA TTTTCCAAGA AGGCGACAAA
    49501 TACATCGCCT ATTCTCAAGA AGGCGCTCGT CTCGGTGAAG TCGTTTCCGA GAAGGTGAAA
    49561 TTCGTTAACC CGGAAGGTTC CAACAGTACG CTGAAGCTGA CCAGCCTGCT TCCGACCATC
    49621 GACCCTTCCA AGCTGGTCGG TAAAGTTCTA CAGGAAATGA CGCCGGAAGA GATCGTGGCC
    49681 TATACGTCTT GGCTCGAAGA AAAGGCAGGC GTACAAAAGC CGAAGAAGAC GACGGCCACG
    49741 ACCGCAACCA AGCCTCCTGA AACCGCAGCT CCGGTCAAGA CCGAGGAGCC GGATAAGGCG
    49801 GATAAGGCGG ATAAGGCGGA TAAGGCGGAT AAGGCGGATA AGGCGGATAA GGCGAAAGCC
    49861 GAAGATAAGC CTGCCGAGAA GAAATCTTAT TCCAAGGCCG TTCTGGAAAC CATGGGCGTA
    49921 GATGAGCTGT ACAAGCTGGC GAAGGAGCTG GGCCTCGAAG AAGTGAAGTC CCGCACCAAG
    49981 AAGCCGGAAA TGATTAAGCT CATTACGGCT AAATTGAAGG AGCTGGGCCG CTTCGTTAAA
    50041 GAGACGGAGA AGTCGGAGAA GAAGGAGGAG TCTAAGGTCT TCAAGGAGGA AGAAGCTGAT
    50101 GAAGATGATG AGGAAGACGA AGAAGATGAC TCGGATGACG AGGATTCGGA CAGCGACGAC
    50161 GACGATTCCG ATGATGAAGA CGAGTCGGAC GAGGAAGATG ATGATTCTGA CGATGATGCA
    50221 GATACCGAAT CTGACGAGGA TGATGAGGAT TCCGACTCCG ACGATTCGGA CGATGATTCT
    50281 GATGAAGACG AGGACGACTC TGACGAGGAT GATGATTCGG ACGATGAAGA CGAAGATGAT
    50341 GAAGATTCCG ATGAGGACGA GGATGACGAT GATTCGGACG ATGATGATGA CGAGGAAGAC
    50401 GAAAAGCCTT CCAAGCCTTC TAAGTCTTCC AAGAAGACCA AGGTAACCGA GGCCGACATC
    50461 GACGCGCTGA AGACGAGAGA AAATTTCTTG ACTTTCGCCA AGAAGCAAGG CATCTACGAA
    50521 TCCCACATGA AAGGTAAGCA GGCGTCTCCG GCTGAATTGA AGAAGACGTT CAAGAAAGTC
    50581 CTGCTGAAAT AATCCTATGG GTACATCCGT CGTTGAGCAA TTGATTCAGC GGGGGATGAA
    50641 GCGGGAAGAC ATGGTATCCA CCTTGGAATC CATGAACACC TATTACAATC GACTACATAT
    50701 GATCAGCGGG CAGATCCGGC AATGTCGGGC CTGCCCGCTG CATCGTAGTT GTGGAAACGG
    50761 CCCTTATGTC GGAATGGGTG AGCTTCATCC TAAAATAGTC GTCGTTAGCG ACACCCCGAA
    50821 AGTCCAAAAG AACGGGTTGG GATTCATGCA GAACATGGCG CAGCATAGTG TATTCCTGAT
    50881 GAACATGTTC CTCCGTCTTG GTTTGGAAGC GGAGGACGTT TACTGGACGC ACGCGATCAA
    50941 GTGCCCGACG GATGATCCTA AAATGATGTA TGCTCTGGAA TGCCATACGC ATCTGGCAAA
    51001 TGAGCTTGCT GTTTTGCAAC CTGTTGCGAT TGTGGCGCTC GGAACGGTAG CAATAAGCGC
    51061 ATTAGCCGGG GAAGCGGTTC GTATCGCTGA TGCTGTCGGT GAAGAGTTCT TCTTTGAGAT
    51121 GTCGACGAAA AGCATTCCCG TGATTCCCAT CCGTCACCCC CGTACACTGC TGAAGTTGGA
    51181 TGACGACGAA TTCGAAGAAC GAACCAGCGA GATATGGCGC AGCATTCGAA AAATCAAAGG
    51241 ATACCTTTAA GGGAGGTTTA TGTTATGTTG TATGATATTC AGGCAAATGC TTTTATCGAC
    51301 CTGAACGCTG GAGAGGTTCC TTATTTTTGG GGAACCACGG CATCGCCTCT AGAAGACGGA
    51361 GATCGCGTTC TTCAAGTGGT AGGCGCAAAG AAGCTGGACG GCATGATCAA AACGACGGTG
    51421 CATTATATGC ATCCCAATCG AGATGTCACC GCGGGGCCGA TAGAGGAAAT TACGTTTCAA
    51481 GAAGATCTCG CTCCAGCCAA ATTCGAGCGG TTCCTCAACG ATGTCGCAGG AACGATTGCA
    51541 TTGAACGTTC CCGGCAATAA ATTCTTTGAA ATTGATATCG CCGTTATGGC GATGCCGTCA
    51601 ACGGGATTGA AGCTGACGGA AGTCATTAAA CGCACGGCAA AATTTCTGGC CTGCGTCCCC
    51661 AAGATGAAGC CCCGCGAAGC TTACGCGCTG GCAATAGAAT AAGGAGGATT TACATGCCAC
    51721 TTTGCACTCA CATTCCACCA TACTCCCACC TATCCGTTCT GGGTGCTCGC GTCGTTGTTA
    51781 AGCCGACGCC ACCGGAGAAA CTCAGTCAGT CGGGCCTGAT CCTTTTGAAT AACGATAAGG
    51841 AGCCGAAATA CGAAGGCACC GTCGTTGTTG CGGGTCCCGG CGTCCGTTTG GAAAACGGAC
    51901 AGGCGATGCC GATGGAAATT GGTATCGGTA TGAAGGTGAT TTACTCCCGC ATGGCAGGGG
    51961 TACCAATCGA AGACGAGATC ACGGGCGAGC AGCTTCTCGT CATTAATGAA CGCGATGTGA
    52021 TCGCTATTAT CGAAGAGCCA CAGCGCTGGC AACATTTCAA GGGCGGCGTA TATCGCTTCT
    52081 TGATGCAGGT GAAAGAAGCG ACCAGCGGCG CAGAGGACGA CGATGAAGTC GTTATTTATC
    52141 AATCGGAAGA GACGGGAGAA ATGTATGCCC GCAAAGCGGA GGAATTCTAC GGCAAGATCA
    52201 TCATCGATGA CCTTGAAGTA CGCCGCTTCA TGAGAATCGC GTAGCATTAA GAAACGAGGG
    52261 ATTCTCATAT GCTTCCTGAA ACCATGCTGA AGGTTGTGGC GGATCTTCTT ACGGCGCACA
    52321 CGCTAATGAC TGAAGAGAAG GTCGTAATCG TAGAAGGTTA CCTGCCAACC AAAACCTTCC
    52381 CACCGGAATC GGTAGAGCTT GTTCGAGTGG AATGCAAGGT GAAGGTTTGT TGCAGCGGTG
    52441 TTCCAAACGG GCATGTATTC CATGTGGTGC TTATCCCGGT TGATCCGGCT CATACCTTCA
    52501 CGCTTCCCTT GCCGAACGAC CCGAAACAAG TACAAGCCAT TTTCGATTCT GCACGATGAC
    52561 GAGACTCACC CCGACAAAAA GCCGGGGTGT TTTTCTTTAC AGAAAGGAGA TCTCGGTAAT
    52621 GCAGATCTCG GACTTTAAAG GTCAGCGCCC GCTGGGGTCA GGTACGAGCC GCGTCGTCTA
    52681 TGCTTACAAT GACGACGTAG CCAAGTGCGC TAAAGATGAC AAGGGCCGGG CGCAAAATCT
    52741 TGAGGAATAC AGCATTTATA AATATGCCTT TAGCCATGTG GGGATCTTGT GTCCCGTCCG
    52801 AGATATTACA CCGGATGACC GGATCTTAAT CATGGGGCGG GCGCTGCCCA TTACGAAAAC
    52861 GCAAGAGATG GACGAATCTC TTCGAGAGAA GGTCCGCGAG CATAAGCGTA AGCTAAAGCT
    52921 CGTTGATCAG ATGTACGATC TCTGTCGATC GCCGCACTGG ACGACAGAGA TGCAGCGGTT
    52981 TTGCGAAACT CAATTCTATG AAGATGTTGA GCATCTCATC TCCAATTACA CCCTGCAAAT
    53041 TGGTGATATT ATTAGGCCGT CGTCGTGGGG TTATTATAAA GACCGCTTCG TTTTGATCGA
    53101 TTTCGGATTC ACCGCCGCGG TCCTGAAACA ATACTATAAG TCTGCGAAAA AGCGCAGCTA
    53161 GAGAGGAGAA ACCATGGAGC TGAAACTGGA TTTGAAAGAT CTGGAGTATG CCCTTTCGGT
    53221 GGTTGGGGAA ACCATCGGCA ACAGCGAGGG TACGGCAGGT ATTTATTTGT CGGCAAACCG
    53281 AAAGAAAGGC AAGCTCACGC TTACGACGAC CGACGGCGCT CATTCCACGA CGGTGAAGAT
    53341 TCCCGCCTCG GTAAAAGACG CTGGAAAAAC TGTCGTTAAA GCCGATCGCT TTATGAAGTA
    53401 TATTCATAAG CTCGACATTA AGGAATTGCG GTTGATGTGT GCGGGCGGCA GCCTGGAGGT
    53461 CTATACGTCG GCCTCGAAAA AGCCGACCAC GTTTGGAACC TGCGACCCGG AACTGTTTTC
    53521 CCTCCCCGTG GATTTAGTGG ACCCCGACAT TCAGTTTGAT TTGGCGGGGA AGGTATTCAA
    53581 GCAGCTCATT AAAGGGGTTG CTTTTTGCAC AAGCACGGCG ACGGACCGCC CAATCCTTCA
    53641 AGGAATTAAC TTCGTCTCTG ACGGCCAGCG TTTGCGTGTA ACGACGACCA ATGATCGGAT
    53701 CGTCGCCCAA GTAAAGAAGT CCATTGAGAC AGCAGAGATG AACCTCACAG TGTCTAAGAA
    53761 GACGCTGGTT CATAGCATGA AGTTCATCAA GGATGACGAT CAGGTTACCG TCTTGTCAAA
    53821 CGGGACCACC CAAGTTGTCG TCAAGGCCGC TGGCATCACT TATTACGCTC CGGTTCATGA
    53881 CGGCAGCTAC CCAAGTCTGA AATCCTTGCT GCCGAAGCAA GACTTCGTTA CGGAGTTTAC
    53941 GCTTCAGAAG AGTGAACTCC TGTCGGTTCT GGACCGCGGA GCTATTGTCT TGGAGGATCA
    54001 AAAAGCCTAC AAAGGTATGT TACTCGTGGA GAAGGGTAAA GTAATACTGG AAGGTCAGAC
    54061 GCAGGAAACC AGCTTCTCTG AACCCATCAA CACGAATGTA AAAGGACAGA CGCAATCTGT
    54121 CACTATTGAC ATTAAGCGTA TGATGGATAT TCTGAAGAAT ATGGATGCAG ACGCTGTAAC
    54181 CGTTGGGTTC CGTGACAAAA TGCCGTTGGC AATTATGCCG GAGGGCAGCA AGAACCACGT
    54241 ATGCTTGATG ATGGTAGGTT AAGTATGCTG AAGAACCTAA TGCGTACTAT TGTTTCTATC
    54301 GCCGTCGGAG AGCTTACTCG ACAATCCATT CGCGCTGCAT TTCAAAGGAG GAGAACCCAT
    54361 GGGCAAGAAA AAGTTGGACA ACACAGCCGT TATCGACAAG CCAGAATCGA TCGCGCCCGA
    54421 ATCCAAAAAA GAGAAGAAGG CGAAGGACGT AACCCTGACG ACCGTTAACG GAGTGGTAGA
    54481 CAGCACCCCT AAGTCGCAGT TAATCGGGTT GCCAAAGGAA ATTCTTAATC GCAAGATTAA
    54541 GGGGAACAGT ACCGTAAGTC CCGGAACGCA AGATGTTACA TTGGCTCAAA TCACCGGGAC
    54601 GTCCAAATGC ATCTACGTGA ATAACATTCA TGATGCCAAT CCTATTGTGC TGGAGGTTCA
    54661 TTATTGGGCC AACATGCACG GCCAAAGATG GCCTATAGGC CGCATCACCG AGGAGGAGCA
    54721 TGAGTTTATC CTTCAACACG CCGGGCTGCC TCCAAAGGCC CACATAACGA CGGTGGTGGA
    54781 TTGTTCCATA GATCCTACAC TGTCGTATGC GTGGTATGCG GACCAGATGC AGGGCCGGAA
    54841 ACTTCCGACA TTTCAGATGG TCCTCGATTA TGAAGCCAAG AACTTCGGCG GCAATACCAC
    54901 CAACTTCTAC AATCAGCGCG TTCAAGTTCA GATTCGCGGG AAGAAGAAGG ATGAGGACGA
    54961 AGAGGCGTGG ACGTTTGATG ATGACGAAGT AGCCAGTACC GAAGAAGAAG CGTGGACGTT
    55021 TTCGGATGAT GAGTAAACCT GCCTAATCCC TCTCATCCGT GATAAGATAG AGAGGCATTG
    55081 TTACAATAGG GAGGTATCCG AGTGGCAACG AAGAAAAAGA AACCGAATCG CCGAGTGATA
    55141 CCGGACAATC CCAAGGTCGT ACATATTCAC CAGCATAGTA TCTATTCTCA ATCCGACGCC
    55201 ATGGCAAAAC CAGAAGATCT GGCAAAACGT GCCGTCGAAA TCGGAATTGA CACACTGGTA
    55261 TTAACCGACC ATGGGAATAT TTCCGGCGTC ATTCAGCTTA AGAAGTTTTG CAAGAAGTAC
    55321 GGGATCAAGT TTATTCCCGG CTGCGAAATG TATGAAGCTA AGGATCGTCT TATTAAAGAC
    55381 TCGCTTAAGA AGAAGAACAA AGAGGTCGAA GCCGAGCAAG ACGAGCATAA GTCCGGTATT
    55441 TATCACATGA CGATGCTTCC GCTAAACAAT GCGGGTTGGG CGGCGATCCA GTTTCTTCTG
    55501 GCCGATGCGA ATACCAATGG CTTCTATAAG AAACCCCGGA CCGACTTGAA CGTGATCCAA
    55561 GACAACGATC TGGGTAAGGA TTTGCTTGCG ACATCCGGCT GCTTGGCGGG TTATGTTCCG
    55621 CAGCTTATTC TGGCCGGGAA GTATCAAAAA GCCAAAAAGG AAGCACAGCG CCGAGCCAGT
    55681 ATCTTCGGCG CTTACTTCTT GGAGGTTCAA GATAATGGCT GCCGGGAGCA AGAAATCGTC
    55741 AACCAGCAGC TCATTCAGAT GAGTAAGGAA ACAGGCATCC CTCTCGTCTA TGCGAAGGAC
    55801 GTGCATTACG TCCGCGCCGA AGATGCCTGC TCTCACCATA CGCTGGTCGC CATTGGCCGC
    55861 AAGCAGACGA TCTATGAATG TTCGCCGTAC CCCGGCACGA ACACCTACCA CTTGGCTTCC
    55921 GCGGAAGAAG TATACCAGTG GGCCATCGAT AATAACATTC CGTTCTCTGC TATCGAGAAT
    55981 ACGATAAAAA TTGGACAGAT GTGTAACGTC GATATTGAGC TGGGCAAAGA CCTTACGCCG
    56041 GAGTACCCCT TCTGCGAGGC GGGTCATACC GATGCCTCCT ATCTGAAGAA GTTGATGTAC
    56101 GATTATTTAA TTAAGTACAC CAATAAGCTG AAGAAGAAAT GTCGGCGTAT TAACCTGAAG
    56161 GATTATATCT ATCGCACGGA AATGGAGTAT CGCGTCGTTA CGATGAAGAA GTTTCCGTCG
    56221 TATTTCTTAA TTCTATGGGA TCTGCTTCTT TGGGCAACCA AGCGGGATGA ATGGCTGGAG
    56281 ATCGAGGCGA ACAAAGTCTG GGTCAAAATG CCGGAGAACG CAAAATATGC GTGTTATCCA
    56341 AATTACATCA TCGGCCCCGG CAGGGGATCT GCTGCCGGAT CTATGATCGC CTTCTTGTTG
    56401 GGCATCACGA AACTGGACCC TATCGAGTAT GGATTCATGT TCGAGCGTTT CTTGAATCCG
    56461 TATCGGAATT CCCCGCCGGA TATTGATACG GATTTTCCCG GAGATAACCA TGACATGATG
    56521 CTTGATTTTG TCGCACAGCG TTATGGCCGG GATCGGGTCG CGCAGATTCT AACGTATACC
    56581 AAGCTGAAGC TGCGGTCTTC CATCGATAAA ATCTGCAAGG CATTGGAGAA ACGGGATCCG
    56641 AACAATCCGA AGAAGGTATT GGAATACGGA TACGCGGTGG CAGACGAAAT CAAGAAGGTA
    56701 TTGGAGATCA CCGGGGATCA GGCCAAGATG CCGGATCAAT CGGATTGTTC TTACAAGAAG
    56761 ATGATGGAAA TCGCCGAGAA GCCGCATGAA TATGAAGCTT ATGGTCCCGA ACTTCCAAAG
    56821 TATGTTGAGG CGTCTAAGGA GTTTCGTAAG CTAATGCTGA AATACCCGGA ACTGCATGAG
    56881 CGGCTGGAGA AAATCGAAGG AACGATTGAT ACCAGCGGAA TTCATCCGGG CGGCGTGATT
    56941 ATCTCCAAGC GGCCTCTGGC ACTAGATTGT CCGACGACCC TGCCTCGGGA GAAGTCTAAA
    57001 GCGGTATTGC CGATCACCAT GTATGATTAC CCAGACTGCG AAGAGATCGG TTTGTTGAAA
    57061 TTAGATCTCT TGCGGACGGC GACGCTGCGG ATCATCTCTA TGGCGATTGA TCTTATCCGG
    57121 GAGACGACAG GAGAACTCAT CGATATGTAT GAGATGGACC GGGAAGACCC TGCCGTCTTT
    57181 GAACTCATCT CTCGTGGAGA AACCCATGGT CTATTCCAGA TCAATGGTCG AGGCATCACC
    57241 GCTTATACGA AGCAGGTGAA GCCGAAGAAC CAACGAGAGA TCATTGATAT ATTGGCTCTC
    57301 TTCCGGCCCG GTCCGCTCGA TGCGAAGCTG GAGAGCGGCG TCACCATTGC CGACCAGTAT
    57361 GTATTAAACG GCAGCCGAAA TCCAAAGGAG TACATGAAGG AAGTTCACAA GTCCCTTCGT
    57421 AAATACTTAG GTGAAACCCG CGGCATGACG GTGTATCAAG AGCAGATCAT GAACATCGTA
    57481 CAAGAAGTCG GGGGCTACAA TCTAGGCCAT GCGGACTCCT TTCGGCGAGT AATCGGTAAG
    57541 AAGAAGATCG AAGAAGTCTC TAAGCTGTAT GACGAGTTTA TATTCGGCCA TAAATACGTA
    57601 CTGAAGAAAT GGGAGAAGTT TTTACTCGAC TTCGACTCCA TGAAGCAGGT GTATGACAAG
    57661 GACGATAAGG ATAAGCAGAC GCCGCTTATT GAGATCAAAT CGAAGTTCGA CGGGAAGATT
    57721 GCTAAGCTTT CGAAGAAATA TATCGAAAAC GCAATCAAGG AGACGAAGGA AGCGATGGCG
    57781 GCCTTCGAGA TCCCCGGCGC CGTGAACCTT GGATATTCCG AAAAGTTCTC TCATCAGTTA
    57841 TTCGAAATGA TGGCGAAATT TGCAGGGTAC GCCTTTAATA AGCCCCACTC GGGATGCTAT
    57901 GCCGATGAAA CCTATCAGAC CGCATGGCTG AAGGCTCATT ACCCGGTACA GTTCATGACT
    57961 TCGCTCTTAT CGATTAAGGC CGAAGGTTCT GACGCCAAGA ACAAAACGCT CGACAACCTG
    58021 AAGGAAGTCA AGCGTATGGG GATCCGCATC CTCCAACCGG ACATCAATAA GTCGTTAAGA
    58081 GAATTTTACC CGGAAGGTGA CGGCATTCGG TACGGCCTTC TCTCTATCGC CGACGTTGGT
    58141 ACGGGGGTTG TCGATCAGAT CATGGAGGTC CGTGATGACG GTGGTCCATT TAAGGACTTC
    58201 AATGATTTTG TCATCCGCAA TACCTTCAAA GGCTCGAAGG TGACGAGAAC TCATTACCGA
    58261 GCGCTCATTA AAGCAGGCGC ATTTGACTGC TTCGTGAAGA ATCGCTACAA GCTTCTGAAT
    58321 CATTACAACT TCACGATCCA TAAGGATAAG GATTGGACGG GGACAGAAAA GGATTTGTCG
    58381 TCGGACTCGA AGAAATCCAA TCATTCCGTT CGGTATCAAG AGAAGGAATT TACTGAGAAG
    58441 AAGGCATTGG AGATGGAGCG CGAGCTGATT GGCATTTATG TATCCGGTTC TCCTTACGAA
    58501 GACCTGCCGT TTACGTCGAT GAGCGAAATG AAGCTGTCCA GCCGCCGCAA TAAGAAGTAT
    58561 TATGATCTGG GCGGATCCAT CACCAACGTC AAGGTCATCA AGACCAAGAC AGGCAAACCG
    58621 ATGGCTTTTG TGCAGTTGGA GACGCAGCTT GAGCCGATGG AAATAACCTT CTTTCCGGAA
    58681 TCTTACGAAG AGTGCTCGCA CGAGCTATAT AAGAGCAATA TCGTCGTCAT CCGCGGCTAT
    58741 AAAGAGGAAG GGTATTACAA AGGCGAAACC AAGGAATCCT TCATCGGCGA TAAGCTCTTG
    58801 AAAAAGCAAG CGAAGAAGCT GAAGAAGGAA CTCGGTATCG ATACCGATCC TCCGCTGAAA
    58861 CCATTGGATG CTTCCGAGGA GTCCCTCGTG GCGAAGGCGG AAGAGAAGCG AATCAAAAAG
    58921 GCCGATCCTC TCATGAGTCA GATGGAGGAC CGTGATAAGG GCCGCAAAAA ACGCAAGGAT
    58981 AAAAATGATC CGTCGGCATA CGACGAGGAA GGTGATGACG TTGCCTGAAC TTCAAGTACA
    59041 TGTTATGGCG GGCGAGTTGG TTTATGTTAG CCATTACTCG TGGCCCGACG GGACCGTCGT
    59101 TCAAAGAACG GGATCGATGG AAGACGGCAC GGACACTATC GACTTTGAAC CGATGCGTCC
    59161 ATGGATCGGC GAAGAATTCG CGTTATATCA GAATGGACAA TTTGAATGTA TGTGTCAGCT
    59221 CGAAGATATT GCGCTTATCG ATGACGTGCC GACGCTGGTG TTTAGTCCAA TTCTGATTTA
    59281 GCGAAAGTTT CCACTAGATG TGGTCTTTCT CCTGTTACAA AAGCACCATA TCTAGTGAGC
    59341 TAAAACCTTG TGGCTCAAGG CTTGACAAGC TCTTTCCTCG TGGTACAATG AGGATGTGCG
    59401 TGTCAGCATT GACATATAAT TTTCCAATCT GGAAGGAGAT CAACCATGGA TAAGAACGCA
    59461 TTGATGCAAC ACGTTATGGA GAACGCGAAT CTCTCCAAAA TCCAAGCCAA GGCTGCTGTC
    59521 GAAGCGGTCA TCAGCGGGAT CGGGACCGCC CTCGAAAAAG GCGATAAAGT TCAGCTCGTC
    59581 GGATTTGGCA CCTTCGAATC CCGCAAGCGT AACGCCCGCA AAGGCCGCAA CCCTCAAACC
    59641 GGGGAAGAAG TTGAAATCGC AGAAACGTTC GTCCCGGCCT TTAAGCCCGG TAAGAGCTTG
    59701 AAAGACGCGG TAGCAACCGC ACTTGCACCC CGATAAACCG ACAGACGAAT AGCACCCCTG
    59761 CCGCTGGCGC GGCGGGGGAT GATTTGTCTT TAAGGCGAAT AAATATCATT GCTCATGGTA
    59821 ATACTATGAG TAATAGACCA TTAATCACAA GGAGTGAATC AATCATGTTT AGTGCAACTA
    59881 TTAGCGGTGT TGTCAAACGC ATCCTGCATG ACAACGAGAA GGATGGTACG AAAGCGTTTA
    59941 TCAAGGTGGT CGTTGAAACT CGCAAGCAAT ACACGAAGGA CGGAGACATG CCTAATATTT
    60001 ATCCGGTTGT CGCGCTGTTC GGCAACGACG CGGATTATTT CCGCCAATAC GGCGGCGAAG
    60061 GACACTGGAT CGAGTGCCAA AACTGCGACA TGGACGTATG GCGCGGTGAA GATGGCGACG
    60121 AGGACGAGCG CATTTCCTTC AAGTGCGGAC GTATGGCTCT TCTACCGAAG AAGTTCACCG
    60181 AGGCACTAGA TGAAGCAGGC GTGCTGGATG TCAGCGACGA TGACGACAAG AAGAAAAAGA
    60241 AGAAGTCCGG GGACAAGGAT AAGAAGAAGT CCGGGTCCAA TTCCAAAGAC AAGGATAAGA
    60301 ATAAATCCCG CTCCGAACGT CGCAAGTCTC GTGATGAAGA CGATGAAGAC GATGACGATG
    60361 ATGAGGACGA TGAGGATGAG GACGAAAAGC CCGCCCGCAA GAAGTCTAAG AACAAGGATA
    60421 AGCCCAAAGA CAAGAAAAAG CCCACCAAGG ACGACAAGAC CAAGAAAAAG AAGAAGCCCG
    60481 TCGATGATGA CGACGATTTT GACGACGATG ACGACGATGA TGAGGACTTC GATGACGAGG
    60541 ATTAAGCTTC AGGCGGCTTA GCCGCAGGGG TGGGCCGGGG TAATCTCTCC GGCCTGCCAC
    60601 TTTAATCAGG AGGGGTCCTA TGTCTTCTCG TCGAGATGGT GCCGCGGCAA TGCTTCAGCA
    60661 GTCACTACTT TATCTAGTCG ACGCTTATAG CAAAGATGGA AAGGCACCAG AAGAAATCGC
    60721 ACGATTGATT GATGTCGATG TATCTGCGGC ACGAAAGCTC GCAATACCAA AAGCGGTCCA
    60781 AGAGCCGAAG CAAGACGTAT CTTCTCCATT GGCAACCGTT TTAGTGGATG ATCTGCTTAC
    60841 GCTCGTTCAA AGCTTGAAGA AAGATCAACC TACGACCTAC AGGTTGGCGC GAAGTAAACT
    60901 TACGGCTCTT AAGGAGCTGC TGTAGGAGGG ACTGTATGGC GAAGAAAAAA GGTAAAACGG
    60961 CTGTCCTCGA TGACGAAGAG CAGCAAGAGC AAGAAGGCTC GAAGAAAGAA GAGAAGAAGC
    61021 TCTCCCGCAA GGAAATTCTG GACAAGATTA TGGCGAAGCA AAATGCCGAC GCGGGTTCCA
    61081 TCGTGGTCGG TTGGGCTGGC GATATCGCCA ATCCGATTGT ATTTATGCCA TCGGCTTCTG
    61141 AAGAATTCAA TCAGGTGACA GGTGGGGGCT TCCCGCGCCG CCGGATTACA GAAGTCTTCG
    61201 GATCTCAGTC TAGCGGGAAA ACATCCTTGG TTCTTGAATC TGTCGGCGAA TGGATGGAAG
    61261 AAGACCCGGA ATTCATCTTC TTGTGGGGCG AGACGGAGGA ACCTCTCGAT TTAGCCTATG
    61321 CCGAAAAGGT TCACGGCATC GATCCCAAAC GGTTTCTTCT CTTGGAGCAG ACCGAGCAGG
    61381 GTGGAGAGAA GCTTATCGAC TTAATGGAGT CGTATATCCG CTCCGGGGCT ATTGATGGCT
    61441 TCTGCGTAAA CTCTGTAGCA GGCTTAGCGC CGAAGAAGGA ATTGGAGTCC GATATGGACA
    61501 AAGACCTCGT TGCGGTGCAG GCCCGGTTCA TGAGCCGCTT GATGCGAAAG TGGACGGCTC
    61561 CCATCAATAA GAAGAATCTT ATCGCCATCT TCATTAATCA GATCCGCGTC GACGTAGGGA
    61621 AGATGTTTGG TGACCCAACG ACGACACCGG GCGGAAAAGC ATTGTCCTTC TATGCGTCGC
    61681 TGCGGGTGGG ACTGAATCGC CTTCAATTAG GTGATGATGA TCCAATCAAA ACAGATGTCG
    61741 GTATGAAGAC GGGTATGCGT ATCGCTAAAA ACAGATGTGT ATACGATAAT CCGTATAAGA
    61801 AAGGCGAGTA TTACGTCATT TACGGCGTAG GTATCGATAA GATTACGCCG ATCATTAATA
    61861 ATGCGCCTGA TGCTGATATC ATTCGCAAGT CCGGTAGCTG GTACTATTAC GAGAAGGAAG
    61921 ATGGCGAGTT GATCATTGCC CCGGAAGCTA TCGTTAAGGG CAAGAAGAAG CAGAATGTCG
    61981 AGCTGCGTTT CAACGGTCGT AAGGAGCTGT ACCGCTTCAT GAACGAGAAT AAGTGGTTCA
    62041 TGAAAGAACT TCAGATCAAA TTGCGGGAAG CGGCAAAAGC GGGAAAAGTC TCTTTGGCGC
    62101 AGGATCAAAC CGAGGATGAG CTGAAGGAAA TCGCCCGGCT TGAAAAACTC CAAGCGCAAG
    62161 TCGACAAAGA AGAAGAAGCC GCCGCAGCGA GAGCCGCCGC GAAGAGAGCT GCAAAGAAGG
    62221 CGGAGAAATC TAATGGGAAA GACAAACTGA AAGAGGATTC CATCGTTGAT AAGGCGGAGA
    62281 AATCCGATAA GAAGAAAAAG GACAAGCCTC AAAAAGAGGC GTCGTCAAAA TAAGATATGG
    62341 GGATGCGGGT GTATAATCCG CATCTCTTTC TGTAATACTA TGAGTAATAA GGAGGTCACA
    62401 AATGAATGAC TTTCATCGTA CGGGATATGG GAAGCGATTT TTTGATCATC AGTTGCCGGA
    62461 TTTAATCTCA TCCATTCGAG ATTTAACCGA TCAACTTAAT ATTCATAATC AGCTTCGCGC
    62521 GCAGGAAATT ATAACAAATA ACGCCGTTCA ACGTCCCCAT GTCGATGTTG ACTTTGGGTC
    62581 GATATTACAT ACTGTGTTAG GCGGCACCCA AGGTACAGGA TCAAGTTCTC TGGGATCTCA
    62641 CGATATTGAT ATCGATGATG ATGAGGATGA TTAACCCGGC GAGAAGTAGG AGGGGGAATT
    62701 CGTGCTAACG AACAAACAAA TGCGGAAAAT GATTCGACTC CTCAATCCGC AGCAGAAGCA
    62761 AGCCGTCGAA AACACCCTCG ATGACCCCAC GCTGGTTATC GCCGGGGCCG GGTCGGGCAA
    62821 AACCCGCGTA CTGACGACGC GGTATATTTA TCTCTTGCAT CAGCAAGTAG ATATCCGTCG
    62881 GATTCTGGCC GTCACGTTTA CGAATAAAGC GGCCAAAGAG ATGCGGGAGC GGATCGAGCA
    62941 TCATATTGGC AACCGCTACC GGAACAAAAT GGTCATTGGG ACCTTTCACG GACTTTGTGT
    63001 ACGATGGCTG CGAAGCTATT ATGCAGAAGC GGGCCTGAAG AAAAACTGGA CGATCTTAGA
    63061 TGACGGTGAA GTCGATAAGA TCCTCAAGAA GATTCTGAAG GATATGAATC TGGATCATTC
    63121 CGCACCGTCC GTGCGGGCGA ACAAAGACCG GATCAGTTCT TTGAAAAACG AGATGGTCAC
    63181 GCCTTCTGAT TTCCGCAACC AGATTTATAC TGGCATCGAT AAGCAGTTCT ATACGATCTA
    63241 TAAGACGTAT CAGGATAAGC TTACGAAAAT GAATACGGTG GACTTCGACG ATTTGCTTAT
    63301 GAAGATGGTT CAAGTGCTGG AGTTGTACCC GGACATCCGA AAGAAGTTTC AAAAACGATT
    63361 CCGATATGTC ATGGTCGACG AGTATCAAGA TACCAACGAG TGTCAGTATC GTCTCATCAA
    63421 GCGGATTGTA GGCAAACGCA ACAATATCTT CGTCGTAGGA GACGACTGGC AGTCAATTTA
    63481 TGGGTGGAGA GGGGCTAATA TCCAGAAGAT CTTAAACTTT CAAAAGGATT ACCCCGGCTG
    63541 CTTGACGATC AAGCTGGAGG AGAATTATCG CTCCACGCAG GTCATCGTCG AGGCGGCGAA
    63601 TAGCCTTATG GCGCAAGCCA ATGGACAGAT GCAGAAGGTT TGCTATACCT CCAATCCAAC
    63661 CGGAGATAAG ATCAAGGTCT ATCAAGCGCG TGACGACGTG GAGGAAGCCA CGTTTGTTGC
    63721 CGAAGAGATC CGTAATCTCG TTATGTATGG CGGCCATGAA TACCGAGATA TTGCTATCTT
    63781 ATACCGAACC AATGCACAGT CTCGTCAGTT CGAGGATAAG TTCATGAATC ACCGGATTCC
    63841 ATATAATCTG ATTTCAGGTT TCTCCTTCTA CGAGAGGCTG GAGATCAAGG ATATGATCGG
    63901 TTGGCTTCAG ATGGCGGTAA ATCCAGATAA CGACATGGCC TGCGAGCGCG TTTTAAAGCT
    63961 CACGCCCGGC CTTGGTAAGA CTACGGTCGA TAAGCTTCAG CTAGAGGCGC AGGACCACGG
    64021 CGCGAGCCTC TACGAGGCCG TGGAGAACTT CAAGCCGAAA GGGTTGAAGC AGCAAACAGC
    64081 ATTTGCTGGA TTGACGCAGA CCGTATATCG GTTAAATCAG CTCTATCTGG GTGGCGCTAA
    64141 AACGTCGGCG ACTCCGGTTA CGGAGATGAT GGAGATCATT GAAAAGTACA CCGGGTATAT
    64201 GCAGCGCCTG AAAGAAAAGG GCGATGAAGA TTCTTTAGAC CGGGTACGCA ATATTCAGGA
    64261 AATGATTAAT GTGGCCCGGA CTTATGAAGA GGTTACGAAG CAGCCTGATG TTCAAGATTT
    64321 CCTTGATCAA ATCGCGCTGA CGGCGCAAGC AGACAAACTC ACCGACGACG ATAAGGTTCA
    64381 AATGCTCACG CTACATAGCG CCAAGGGATT GGAATACCCG GTCGTCTTCT TTGTCGGCTT
    64441 TGAAGATGGA GTAATGCCTC ACGCCAACTC CATCGGATCA GCAGATGAAT TAGCGGAAGA
    64501 ACGCCGATTG GCCTACGTGG GGATTACCCG CGCCCAAACC CGGCTGTACT TGACCGCAGC
    64561 TCGATCCCGC AGAAACTATC AAGGGCACTA TGAATTTCAT TCGATCTCCC GATTCCTCAG
    64621 TGATATCCCG GATACGCTCG CTGAAGTCGT ATAGATATCG CTGTTACAAA ATGATATAAT
    64681 ATCCCTGACA GAAAGGGCGG TAGCCTATGT CTCGACGCAA AGGTGAACTC ACGAAGGAAT
    64741 TTCGTGAGAA GTACGTCAAG AATCTGAAAG GCAAAGAGCA CGTCGAGTAC AACGGCCTTC
    64801 GGGCCTTGGC TGGCGAGCAG GATGACTTCG GATTCATCAA GGCGTATATT AATCAATACC
    64861 CCTGCCCTGA AAATAAGTTC ACGGCTTTCG CTCGTGCGGA GCTGTATGAC AAGCAGGGGA
    64921 AATTGATCGG TATGGAAGAA GCGGATGCAA ATGTGCTGAA CTGCAACAAA ATGGTCGGCG
    64981 TTCATTTCCC CCGAATGGCT ATTACACGAG CGAAGGGGCG TCTGCTTCGG GAATATCTTG
    65041 GTGTCGATAT GGTAACCAAG GAAGAACTTC AGCTCTATGA GCCTGAAAGA GCGGACCCGA
    65101 AGATGATCGG CAAGATCAAA CGGCTTGCCA AAGAAAATGG CCTCAAGAAG GAACTCATAT
    65161 ACGAGTGGAT GTTCAATCAG ATCGGGGCTG AAGAGTTCAA CGAGCTGACG GAAGCCTCTG
    65221 CGAAAGAATT CTTGGAGTAT GTAGAAAAGA GGATCGCTCG TCGCAATAAG AAGCGCGAAG
    65281 AGAAGACTCA AGAAGTTTCG TAACACCGGG GCCGCGATCC GGCCCTTCAT TCTCCGTAAG
    65341 GAGTGAATGC AATGCCACGT AAAGAAGTTA CACCGGATAC CTTGATCGAA ATGGGCCGCC
    65401 TGATCGTCGA GGGTAAAATC GACGATATCA AGATCCACCA GAAACGCTCC GGTAAAAACC
    65461 GAGGCGATCT GGTCATCGAC TACAAGCTAC GAGCTGTGAT CGAGGGAACG ACAATCGAGA
    65521 AACTGGCCCG TCAAGAAGCG ATGACGGCAC TTGCTAGTGC GGCAATAGCG CTGCAACAGG
    65581 GGATCTTGAC CAAAGTTTCA TTCAAACGAA CCGAGGAACC CGAGATCGAA CGATACGTGT
    65641 GGGGAGTTGT GACCAATTGA TCAAGACGTT TTATTATCGA CCTGATAAGT TAAGTTCTGG
    65701 CGTTTTCAGC AAGCGGCCCG GCAAGGACGC AGGATATGAC TTGATGCTCA AGGAGACAAC
    65761 GACATTTGGA GCCGTGGGAA CTTCTGTCGT TGAAACTAAT GCACACATTC ATATCCCGGC
    65821 TGGTCATGTC GGCCAAGTGC TGCCTCGCAG CAGCATGAGC CGCGACGGCT GGCTGATCCA
    65881 CACTGGAACG ATTGATCACG GTTATTCCGG GAACATCAAG GTAACGATCA CCAATCTGTC
    65941 GACCCACCCT CGTCAGCTTG ACGCAGGGGA TCGAATCGCG CAGATCATCT TCCAGCCGTT
    66001 CACGGCATTG GAGATGGAGG AAGTTGATCA AATGCAAGAT TTTGTTGATC AAGTCTATGA
    66061 AGACAGTAAA TCCGATCGCG GCACCGATGG ATATGGCTCC AGCGGTCGCA AATAAACCAC
    66121 AGTCCCGCCC TCATCCGGCG GGACTTACTC TTGAGGGGAG GGAAGACAGT GAATATCCGA
    66181 TATGCCATCA GCGATATTCA TGGCAACGCC TACGCATTTT TGAAGCTGTT GGATCATGTC
    66241 GATCCAGACC CAGAGGAGCT GGTTATTTGC GGCGATATCT GCAATTATGG CATCGATGTG
    66301 TGGGGTGTAT TCGAAGAGTG TGCTCAGCTC ATTGATGAAG GTGCGACCAT CATAACAGGC
    66361 AATCATGACG ACGCTTATTC GAGGGTCATG GATGGAGCGA TGAATATAAA CTCGTTTATG
    66421 TCCGAGCCGT GGCATGGCCT CGTGACGATG AAGTCATTTG AGTTAGCGGC GGATCGTCAT
    66481 GGAAAAGAAA AGGTTCAGCG CATCAAGGAG AAAGTTCTCA ATTCGATGGT CGCTTATCTT
    66541 GAAACCGACG ATTATATCTT CACTCACGCC GGATTAGATC CGAGGATTCC CTATATGCAT
    66601 CGCCAGCCAC TGACGGCGAT GATTGACGGC TGCAAGGAAT GGAAGGATCC CAACCTTCAA
    66661 CACAGCTTCG ATCAAACCGT TGTCTATGGA CATACACCGA CGTGGTGGAT TCACAGGGAG
    66721 ATCAAAGAAA ACGACGCCAC CGTATGGTAT TCCCGGCAAC GAAAGAAGCT GGCGCTTGAT
    66781 ACCGGGGCTG CGTTCGGATG TCGATTGACG ATGGTTGATC TGGTGGAGAA TACCGCATAC
    66841 GCTTATGATT TTGAAAAGAA ACAGATCTTG GAGTATCAGT TCCGGGGCCG GAAGAAAGGG
    66901 GATGACTACT ATTGAGTCGA TTTGACTTAT ATATCGTTAT TTGGGGTGGT ATCATCATCC
    66961 ACTTCTATGT TATCTGGTAC GCCATTCGCA TGAACATCAA TTACGCCGCC AAACGAATTG
    67021 CCGAGGAGCT GCGGCGGCAG GATCGTGCGG ATGAAGATGC ATTTGTCCGT CGAAAGAAGG
    67081 TCTGACCCCA TGCAGTCGTT CAGACACTAC GAGGTAGGCG ACCCGGTGAT TCATCGGGGA
    67141 TGGGCTTATA AAGGCGTCGT CGTTCAAGTT CCAAAGAAAC AGCACCACCT ATCTCATCTT
    67201 GGCGTACAGT GGGCTAACGG TAAGGAACAG GATGTGTGGA TTCCGGCCTT AATGGTCGAC
    67261 CCCGAGCATA TCGAGAAAAA GGTGATCAGT ATGGGATATT GGGTCCCCAA AAAGGGCGAC
    67321 CGCATTAAGG TCACGAAGAC GAAAGCGAAA GGGACGGTCG ATTATGTCGA TGTGCAAAAC
    67381 CTCCCCTACA GCGTATATCG TCCCGTTCAG GTCCTGCTTG ATAAGCCGTA TGATGAGTCC
    67441 GGCCAGCGAA TGCGACGGTA CGGTATTGAA GAATTAAAGA AGCTGAAACC GAAGGACAAT
    67501 AAACCCCCGG ATGATGAAGT CCTTGATGAA AACGAGGTCT TCTCGTGGGA CCTCGACGAA
    67561 GATGAGGCGA TCGTATGGTA GAAAAAATCG ATTACCCGGA TTGTGCAGCC TGCGGCGATA
    67621 CTGGAGAGTG GACGCACGAT CTCATTCTCG ATCAGCCTCA AATTATATTC TCAGGCCCAT
    67681 GCCCTTGGTG TACAAAAGGA GAGGAACGGT TCAATGAATT GTGTCTTCTG CAACAAAGTG
    67741 GTTCAACAGA TCTTGGAGAA CAATCTCGAA GCGAAGATTC CGCATCATTG GAAGTGCCTT
    67801 CAGCGAGCGA CGCCAGAGCA AAAACGAAAG GCGGGGTGGC TTAATGAAAA GGAAGAAGCA
    67861 CCACAATCAA GTAGCTCGGA TCATCCGTAA GGAATGGAAG TTATCCTTTG CTCAGTCTCA
    67921 GGCAATTGCT CGCTTATTGG CGAAGGGTGA CACGTATGAA GCCCTGACGA AAGCGGGCTT
    67981 TGAGCCGTTT GCGGAGTGGA AAGTGAAGTG TGGTCGCGGC TGCTGCCGAG GGCCGACAGG
    68041 TCGGACGGGA TGGGATAAGA GTGACGTCAA AGAGGCGGTA TTCTCCGAAA ATCTTGCGAT
    68101 CTATCGTTAT AAGCCTGTTA ACGATTTTCA TATCTACGGA AATCGCTTTG CGCTGCGGAG
    68161 TGAACAAGCC GTTGCCATGG GTAACATAAT AAGTAACAAG AAAACGATGC GAAGGAGTGA
    68221 GTGGAATGCC AGCCGTCTTT ACGAAATTTC TATATCGCAT TCGTAACATT CGTACCGGGG
    68281 AAGAATACAA CCTTCCACAA AATGCAACGT TCTTAGACGC TTATCAGATG GTTGAAACCC
    68341 GAGTAAAACA GGGCGATGCT GCCGCGGATT ATTACATCGA TGAAATCAAA GAGCATGTAT
    68401 TCCATAAATA ACAAGGAGGT TGAACCGAGA TGAAAAGTTA TACAGCTCCA GAATGCAGAT
    68461 CTTTTGATGA TTCCCACACC GTTCTTTTGA AATTTCAATA TGGGGAGCAT CGGGCTGAAG
    68521 TAACGGCTCG TATGGGCGGA AACTGCTACG GTGGATCGAT CTTATCCAGT TTCGTTGATC
    68581 TTGAAAATGG ATTAACCGCT TGCCTCGAAG ACGGAAAAAA CAAAGAGCAC TGCCTGCCTT
    68641 ATGACGGTGA AGATGGGAAA AATCTCGATA TTGAGTACAT TATTTTCACG CACTCGTCAA
    68701 GGGAATCCGT CGAACTAGAT CTCGAAGACG CGCAGAAGTA TCTAATCGGC ATTGAGATTA
    68761 TCGAATACCA TCAGGGCGCA GACCGAAGCA AAGATGAGCC GAAGGATGAC GACGAATCGG
    68821 AAGATGACGA GCCTGAAGAA CATTGCTGTG AGAAAGAAAA GCGCAGCGTA GAAGGCGGAT
    68881 GTAAAAACTG CGGCGATCCC GCACTCTAAG GAGGCCCGAG CATGAAGATT ATCTACTTTA
    68941 CAGACCCTCA CGCTAAAGGG CGAAACCCGG CATCCCGAGT CGACGACTAT ACGGCGGCCA
    69001 TTCATGCCAA GATTTTGGAG ATCGAAGATG TATGCTTATT CGAAGAACCC GAAGCCTTGG
    69061 TTATCGGCGG CGACCTATGG GATATCCCCA AGGTATCGAA TAGTCTCGTC ATCTGGATGA
    69121 TGCGGGTTCT TCGCCGGATT AAAAAGCGGG GAACCAAGAT ATTCCTCGTC CCCGGAAACC
    69181 ACGATGAGAT TGGCTACACG CTGTCGACGC TCGATCAGAC ATCCATCGGC CTTCTCTATG
    69241 ACTCCGGCAT CGTCTCGCCC CTGTACCGAG GCCACAGCTA TTTGCTGAAG GACAAGAAGG
    69301 GCCTAACGGT GGAAATCTTT GGCCGGGAGT TCGATAAAGA CATCGATGCG GACCCATCGA
    69361 CGGATTATGA AATCCAGCCG CAGCATCAGG CCACGTGGAA CCTATTGTTC TCTCATGGAA
    69421 TGCTGCTGCA AAAACCGTTC CACCCGGACG TTAAATTCAC ACTCACGAAG GATGTCGTGA
    69481 GTCAGGCTCA CCTAATCGCA AACGGCCACT ATCATCCCGG CTACCCGATT CACGAAGAAA
    69541 ATAACATCAT CTTTATGAAT CCCGGCAGCA CAGGCCGCGA CGAAGCCAGC GCAAACACTA
    69601 TGACGCGCAC GCCGCAATAC GCCATCATCG ACATCAATAA GAAGCGGATC AAGCCGAAGT
    69661 ACATTCAGTA CGATTGCGCC AAGCCGTCGA AGGATATCTT TGATCAGGTG ATGATTGCCA
    69721 ACGAGAAGGA ATACGAGCGC TATCTTGAAT CTTTCGAGCA AACGATCGTA GACGCCATGA
    69781 CGTATGATGC CTTTGATCCG AAGGATGTCT TAGCGGAGCT GGCGAAGGTC GCTGCCATTC
    69841 CTGCGGACGT CATTCAAGCG GCGCTGGATG CGATGATTGC TGTCGAGTTC AACGACAAGA
    69901 AGGTCAATAA GCTCGATGGT TACATCGAGA AGAAGCGACC GATCGCCATC AGCGAAGTCG
    69961 AAATCACCAA TTTCGAAAGT CACGAGAAGA CGGTGGTGAA GTTTAATGAG TATGGCGTTA
    70021 ATGCCATTAC GGGGCCGAGC GACAGCGGAA AAACAGGTCT TATCCGTGCG TTACGATGGG
    70081 TCTTTTATAA CGATCCAAAG GGGAGCGACT TCGTTCGCCA CGGAGCTAGT CGAGCGACGG
    70141 CAAAGGTCAC ATTTAGTGAT GGGTCATCTA TACTTCGCAG CCGGACAAAT TCTGACGCGG
    70201 GTGAATATAT CGTTACGGAC GCTGGTGGTC GAGAGCAAGT ATTCAAGGGA TTCGGTAACA
    70261 CCGTCCCAAT TGAGGTTGCA AATACCCATC AGATGCCTAA AGTACAATTG GCTCCCGACT
    70321 TGGAACGACC CCTTAACTTC GCCTATCAGC TTGACGGACA TTTTCTATTA TCTCAGTCTC
    70381 CCGGAGTTCG AGCAGCGGTT ATCGGAAGAC TTACGGGTAC GAACATCGTG GATGAGGCAA
    70441 TTAAGAGGGA GCGGGCCAAA CTCCTCAATG TTGCCAAAGA GTGTAACCTT GCCGAAGCGA
    70501 AGGTCAAGGA GTATGACGAG AAGCTAACGG CGTATGCGGA CTTGCCGGAA GAACAGCAGC
    70561 AAGTCGCTGC CGCGGAAGGT ATTCTCATGG CCCTTGACGG CTTACTCAAG GAGCGCCAAG
    70621 AGTTAGAATC CATCAATGAC GACCTTGAAG ATGTAAAACA CGCCAAAGCC CGGCTTCAAG
    70681 AGGAACTGAA GGCATTCGGT AAGCTCGACC TGATGGAAAA GCTCCTGCTG CAAGCCGACA
    70741 AGCAGCTCTG GGAGTTGAAC GAGCTGATGG AGCTTCGCAA GGCCCGAAAA GAATCGCGGG
    70801 CGGCCATTGA ACGAATCACA ACGGAATTAC AGCATTACGC ACGGCTGGAT CTCGTGGAAG
    70861 CGAAACTGGC GCAGGTCGAA CAGCAGATTA AAGAACTGAA TGAGCTAGAG CAGATTGCGA
    70921 TGGAGATTGC GGTAGCTGAA GGAGATTTGA TCCGCTTAAA CAAAGAATAC GCAGCGTATA
    70981 CGAAGCTCGA TCAGATGCCG TCGTTAGACA CGGTGGGAGC GAAGATCGTA GAGCTGAAGG
    71041 ATCTAGAGCG CATCCAAGTT GAAATTTCTG CAATGGAGAT GGAGGCTGGT TTACTCGATG
    71101 ACAAAATCAA AGGAGCCAGC AAAGAGATCG AGGACGTCGA AAAAGAAATC CGCGCCCTCT
    71161 TCGCCGCCAA CGGAAACAAA TGTCCTACCT GCTTCGCTAC CGTCGACGAC GAACATCTCG
    71221 AACACATTAT CGCCGCCGTC TGATTGGCAG CCCGGCATCG ATGATGTCGT GCGAATTGCC
    71281 GACAGCTTTT ACATTTCGAG CGGCTGGCGG GTCACGAAGA TCATTCCTTC GCTTGACCCT
    71341 ACCCTGCTGC TTTACCGAGT GCAACTTCTC GCCGACGACG GCACCGAGAA ACTCAAGGTG
    71401 CTCCCTCGGT GGGTGATTCG AAAACTTATT CGTAAATATC TTGGGAGGTA TGGAACATGG
    71461 CAAAAACTCC AGTCTTAGAA GAATCGTTTG AGCAGCGGTT GAAGCAACTG CGGAGATCTC
    71521 ACCGCGAGGC GTCAGATAAG AAAGTGAGCC TCGAAACCCG GCTGACGACC GTTAAGGAAA
    71581 CACAGGCCAA AGCCGAGAAG AAGCTGGCCG AAAAAGGTGT GGACCCGACG AAACTAAAGG
    71641 CGGTCATCGC AAGCAAATCG GACGAAATCG ACGCTACAAT TAATGAGGCA GAGAAGTATC
    71701 TGCCGGGTGC TGTGGATGAG GATTTCGCCG ATGATGACGA AGACGAATAG TTATGTTCGA
    71761 AGATCGATTT ATAATCATAC AACCGTTTGG GCGGTGGTCT ATTACACACC AGAAGCTGAT
    71821 ACGATCGAAG TCGCTCGATA TGAAAGTGAG GATGCTGCAA AAGCAGCGTC CAACCAACTA
    71881 GGTGCGATCG GAATTGCCGC GTGGTTGCAA CAAAATCCTC GTGGGAATTA TAAGACGTGG
    71941 CTTCATATCA GTTCCCACGC CTATGATGTG CGATTTCTCA GTGACAACTC TTTGATTATC
    72001 TCGTTCTCTA ATTTCAAGAA AGCATGGGAT TATCAACGCG GGTATGAGGA GCAGCTTCAA
    72061 CAAAAGCAGG AACCTCAAAT GCAGGCCGCT GCTTCCGTAG CTTCTGCGCC AAAGCTATTG
    72121 CCTTACGATC CTGATATTCA GATCTGGCAG AAACGGCATA GCGACGGGAA TTTTCAACAC
    72181 TGGAATGACA ACATTCTACA AATGGATTTG TCCGGGATTG CCAAAGGGGA TCTTTTGGGG
    72241 GTTCTCCGCT CTGCTTCGCC GCAAGAGCTA TTAATGGCGT TGGTAAATCA TATTGAGGTT
    72301 AAAACGGGTC ACTATATTGG CCTATACAAG ATGCCAGATT CGGTGTATCA GGGCATTATG
    72361 GATCTGATTT ATTACAGCAC GATAGGTCAG CACGAAAATA AGTCGGACGA CGTAGATGAT
    72421 CCGGGTGTTC AAGACGATGA AACAGGGACG ACGTTTGTTA TCTCGTTTCT GGATACGATT
    72481 ATTGATGAAT TAAAAGCACG GCCTTTAATT CGCGGAGCGA TGGTCAACCA ACAAAATTAT
    72541 CCTCATAAGA TCGGCCTCAC GATTGTGTTC GAGTCGCAAG TCGGCGATCA ACAATTTGGA
    72601 AGCTGGGAAG AAGAAATTCA AAATATATGG AACCTTATCG AGCTTCACGC GCCAGATGCG
    72661 TTAGAGCGGG TTGAGCTTTC ATTCCATATT ACAGAGGAGG GTATACGAGA TGTCTCTCGC
    72721 ACAAGTGCGC GTACTCAAGG ATCGCTTCCG GGAGCGGTCT AACGAACTAC ATCAACGACA
    72781 GGCAGAATTC AAGTTGCTGT CCGAGCAGCG CGAAGAGGAA CAAGCGAAGG TCGATAACCG
    72841 CTTGAAGAGT AAACTATTCT TCGAGCAGGT TATCGACATC CTATCGAAGA CGTCGGACAA
    72901 AGCCCGTGAA ACCGGGCGGC TGCGGATGGA GAAAGTGGCG ACCAAAGCGC TGCAATCCAT
    72961 TTTTGGCCCG AGCTTCGAAG CGGAGATCGA GATTGTACCG GATTACGGCG GAAAACCCGG
    73021 CGCGTTCTTC TACGTGAAGA CGCAGAACCC CGACGGAACC GTGATTCGTA ACGAGCCGCA
    73081 GGAGTCCCGC GGCGGTGGAG TCAACGATAT TTACGCTTCA GCCCTGCAAG TCGCCACCAT
    73141 GGTCGTGTAT AATGATCCTA AGATCATGGG ACCGATCTTG CTTGATGAAC CGGGCAAACA
    73201 CGTGTCTGAA GACTACATCA TCAAATATGG CGAGTTCTTG GCCTTTATTT CGAAGACGTT
    73261 CGGTCGGCAG ATCACCATGG TGACCCATCA AGCTCATCTG GCCCAAACCG CCGATAAGAT
    73321 GTTCGTCAGT CAATTAATCG GCGGCAAAAC GGTGCTGAAG GAGATTCTCG ATGAGCAAAG
    73381 TAAAATTGAT TGGGACGCTG AATAGGGACC GCGGGTATTT TACACCGAGT GAATCGGAAA
    73441 TATTGTGCCC ATATTTTAAG AGACGCTTCT TTGAGTGGGG CGTCTCTGCG GAGCGCCGGG
    73501 CTGTCTGCGA ATTGCAGCAG TCCGGCGTCA TCTGCGATTA TCGTCATATA ACCGCCGACG
    73561 AGACACCGAT CTGTTTACGC TACGAACACG GCCCAGATCA CTACGATATT ATCCCTGACG
    73621 TTACGGATCC GCCCACGGAT TTAAAACCTA TTCCGTATTT GGAAGCCACG AAGGACGCTG
    73681 AGAACGAATA CACCAAAGAT CAGTGGTTTA CCACCAAATT CGTAGATACA CACGAGAAGA
    73741 CGTTTCGTCT GAGAGATGGT AAAATGGAAT GGTTTTATAA TGTCTAGGGA GGATACTCGA
    73801 TGAATACACA AGTCCATGGG GGAAAGACAT GAAATCCATT CGCATTTTAA GCGATTATAC
    73861 TCCAGCAGAT AAACCGAACG TTTTGACAAT CCTGCAAGAT GACCAAGGAG ACATCCATAT
    73921 TTCGATGTAC GAGGAGAAGC ACGATGGGGA ACGAGGGGTG CGTATCGCCT CTTCAGGAAC
    73981 GCGCCACAGC CCGAAGGTAA GGGAAGCACT CCGAAAGCTC ATCGAGGTTT ACCAAGAGGA
    74041 ACTTGCAGAT CCTAAGTGTA ATGCGGCACT TAAAGAGCAA AATTCATGAA CACCGACTGA
    74101 ATAACGAAGA ACATGGGGGA ATTGTCTTGA CTGGAAAGGT TAAGGTGCTT TGGCTGGACG
    74161 ACAACGGTAA ACGCAATGAG CAAATTTTTG ATACCCGCGA AAAAGCTAGG CCCCTCATGG
    74221 AAGAGCTAAA CGCGAAGGGT ATGTTGTGGG TGCTGACGGA CAAATTCTAA TAATCAGGTA
    74281 TTTGCGAAAT AGGGAGGCGA TCTAATGTTC AGTAAATGGT ATTGGCGCTT CATGGGGATA
    74341 TGGTGGAGAT TCTTCCCTCC GAAGAAACCC TTCATTGTCA TCCCCGATGA AATTCGAGAA
    74401 AAGGTTCTGC CGCAGACTCG GGAGTATGAA GAGGTCCAAG GCAAAGAAGT CGTCATGATT
    74461 CAATATCCGA TCGACACAAG GTTTCGCTGT CCTCATTGCG GGCAGGCACA TACGGCAAAA
    74521 GACAATGTAT TCGATATCGA GTTGCGACAA AATAAAGAAC TGACGGTTGT ATCCATATTA
    74581 TCCGCCGGAC AACAAGTTTT AAGTCCATCA ACGAGGTATG ACGGCATCAT TGCAGATTAC
    74641 AATAACGACG GTACACAAGA TATAAAGTGT CCAGTTTGCG CTAAGGTTGA GCCATTCTGG
    74701 CATTGGAACA ATGCCTTTCA TCAACCTCTC CTATACTTTG AAATGGATAC CCTCTGCTAT
    74761 TGCGGCGGCG AAATGTACCT TCAGAAGATG CTAATGGGGA ACAGCTTTGC GCCGACTTGT
    74821 GAAAAATGCG GATGGGTCAA ACACAAGTCA CGAATCAGTT CATCTGAAGG TGACGATGAG
    74881 GAGTAGACCA CAATGACGCA GTTTGCACCG ATGGATGGCC GGGAGAACAC TCTCGGCCAG
    74941 TTTTTATTGA GTTCGCGGGA TTATAATCCC ACGCAGATGG CCGAAGAAAT TACGAAGCGA
    75001 TGCCGCAAAC TGTATGAGAG TACGACAGGC AATCGTGTGG TGAGATTTAC GTATCAGAAT
    75061 CGAACCGCCG TTTGTATGGC GACCAATGGT AACGAAGATT TGCTGCTGCG GGACGTATAT
    75121 AAGATGTCGC GGGCCATTGC AGAAGAGTTG CCGAACAGCG CTATGGGGAT CTGGGTTCAC
    75181 GTCAATCAAT CGTATCCGAA GTTAGAATTG GTTAAATAAG GAGGAATTAT GATGGGATAC
    75241 CACAATGGAA CGCAACTCGA TTACGAAGCC AAGTTTGGCA AAGATGTTGA TGAGTATACT
    75301 TGGGTTACAG GGATTGCCGA AGCTTTGGAA ACACCGAAGG GCTGCATTGA GTTAAGTCAT
    75361 GACAAAAGGG ATGAGGAACG GGCCGCCTTT CTGCGAAAAC GGTATCCTTA TTTGACGCTT
    75421 GTTCGTGAAG GGAATCGAAC GCATTGGTGC GCGGATTTCC GGGCGATGAC TCAGCTTCAT
    75481 CTTACGCTGT CCGGCAAACA TTCGAGGCTC TGTGTTGAGT TCGACGGGGT GAATGAGGCA
    75541 TTATCGGTAC TGAGCGAAAT TCTTAAATAA GTGCGTTGGC ACGCACGGTT TGAAAGACAT
    75601 CGAGGGAGGG TAGCAGCGTG AAGGTAGGGA CCATTACCGA AGATATACTG GAGCAAATTT
    75661 TGGAACAGAA CAACCTGAAG GATGTCGCCG CCGAATACGG CGTTCACTTC GACGGTAATA
    75721 ACAAGGCCAA ATGTCCGTTT CATAAAGAAG GCGCCACAGG CAATCTGCAT TACTACGAGG
    75781 ATAACAATAC GTACTATTGC TTCTGCCGGA CCTGTCAGGC CGGAACCCGT TGGAAGGACA
    75841 AGAAAAACCG GATTCCCCAC GTGCTAAAGT TTTCCGACGG GTTCGAAATG GAAGACGGCG
    75901 GTCCTAACGT CATCGGATTC GTCATGAATA TCGAACGCTG TTCCTACGTC GAAGCTTGTG
    75961 TCAAGCTTAT GGAACGCGCC GGAATTCAAA TCCCCGCAGC CCACGTGAAT AAGAAGCTGG
    76021 AGAGGCAAAA GCAAGCCTGC TTCGATATGA ACAAGAGGTT CTATAAAGCA CTCCTAAAGG
    76081 ATAAGAAGAT GATGGAGTAT CTGCGCGAGC GCGGCATCAG TGAAGAATCG ATGCTAAAAT
    76141 TCCGGCTGGG TGTTGTGCCC AAGGATTTCG AGCATCCTGT TTTCAAAACG CTGATCGCCG
    76201 GACGATTGGT CTTTGGGATT ACGGAGCCGC ATTACACGCC GACTAAAGCA AAGACCATTG
    76261 CGATGGCATA CCGGAATATG ACGGAGCCGC GGCCTTCAGG AGAGGCTAAG TACATCAACG
    76321 ACAAAACGTC GGAGATCTAC AAGAAGGGAG AGCTGCTCTA TGGCTATAAT GAAGCCCGCA
    76381 GAGCGATCCG GGAAAACGGA TACGCTATCG TCATGGAAGG GTACACCGAT GTAATTATCT
    76441 CCCATCAGTC CACTATAGAA AATGCGGTTG CCACTTGTGG AACGTCTTTC ACGACGGAGC
    76501 AGATGCTCTT ATTACGCAAG TTAACCAAAA ACCTGTATCT CTGGTATGAC GGAGACACAG
    76561 CGGGGATCGA AGCCATGCAG GCGTCCATTG AGGAGGCGCT ATCGCATGGC TTTCGTGTTT
    76621 TCGTTATTAA TTCAGCTCCC TATGATCCCG CAGAGCTGAT GAATAAGTTT GAGCAGAATG
    76681 GGAAGCGGAT CAAAAAATAC ATCGAGCAGA ATGCTAAACC TGCCCCCGAA TTTGTAGCAT
    76741 CACTTGCTCT CGACGAATTC GATCGTAAAG TGGGGGCTGC ACGCAGGGCG GCTCTCGATG
    76801 AACTCATGCC GCTTATGAAT GCAATTATTG ATCCAACGGA TAAGGTTTTG TTCCGAACCA
    76861 TGTTGGAAGA CCGATTGGGG GTGGTTCTAT GATAGCGGCC TTGGAGAAAA CAAGATATCG
    76921 TAATTTCGAG CAACATAAGG AGAAGTTATT GCAACGGGGA TTTCAATTGG TCCACAACGA
    76981 TGCAGCGACT GCATGGATGA TGAAGCGTCT GGAAAACGAT CATATCACCG TATACCAATT
    77041 GAAGGTCTAT GGAATGCCGA TTTCGTTTAC GATTCCAGAA GGACATCTTA ACGTCATCAC
    77101 GCAGCTTGCG AAAAATGTTG GATAGTAGGG AGGCCCTCAT GAAAAAGTTA ACCGAGGAAG
    77161 AGAAGGAACA ACGCAAACAA GAAAAACGAG AGAAAGATCA ACGTGAGCGT TTTGAAAAAC
    77221 GCATACAAGA TAACTTAAAC CGCGGTTATG AAATATTCCA GAAGAACGAA TATTCCTGTT
    77281 GGATGGGGAA GAAATATAGC ATACGAAAAG TAACCCTCGT TCGGGTTACT TTTCTGGGCG
    77341 ACCCCACAGT TATTCAATTA AGCGAATCCG AGCTTGAAAT GTTCTTATCC AACTTTAAGG
    77401 GGATGAAACC ATGTTCAGAA GAGCATCAAC GTACTACCTA GCGGGCCTAA TTACGGGCCT
    77461 GCTTTTTGCA TTTGGCGGGT CAACGCAAGC CGACAGTCTT TATCAGCAAG TGGACGCTTA
    77521 TCTGCGCCCG GACCTGCCCA TCGTTGTGGA CGGCCAAAGC TTGGCGCTCT CTAACGCGCC
    77581 GCTCATGTAT AACGACCGGA CGTATTTGCC TCTCCGGGAA ACGGCGACGA CACTAGGCAA
    77641 GCAAGTGAAC TGGAATGAAG CCACCCAGAC GGTGGAACTG ACGACTCCAG TATCTCCGTC
    77701 GCCTACGATA AAACCGTCAC CCACGCCGTC CCTTACACCG CCGCCCATAC AAGAAAAGAA
    77761 TCCCGTAAAA CGGACGGACC GAACCCGAGA CGCGGGTGTT GCGTACCCGA TTAGTAATAA
    77821 CGATCGAGGG ACATTTGAAG TTGCCGATGT CACCCGGACA CCAGAAAAAG ACGGTGTAAC
    77881 GACGAGCGTG ACCCTGCGTC TGACCTTGAA AGAATTCTCG AAGATTAACA TTCCGAACAT
    77941 TCAGGTCGAG TATATGTTCA GCAGCGATAC GACCTCTTTT AATCGAACCA TCAAAAAGGG
    78001 ATACTGGCAT ATCAAAGACG CAACGAATAA TGCGACGTTC GAAAAGACAG TCAGCATTTG
    78061 GGCACCGAAT GACGTTACTA TCGACCGAAT TTACGTTGAG TTCGTTTCCG TTGTCGGTCA
    78121 CGGGTCTACG GTCTACATCA TCCCGTAAGG AGGATTTTTA TTATGGCACT ACCTACGAAC
    78181 GTAAAGACAA AAGTAGCGAA GCAACCTTTG CCGAAGAAGG CGGAAGCACC CGTAAAAAAT
    78241 CCCTCCTTCA TTCCTCCGAG GGAGTCCAAT CGGACAGTGA AGACGATCGT TCTTGTTGTT
    78301 AGCGCCTACG GCGAACGTCA CGCTCTTAAA GTGGGCGCGT TTATCGGTCA AGTTCCCGAC
    78361 GACCACGCCC TTTCTGCAAC TCTCGTCAGC AAGGGGGCGG CCAAAAAAGC CGCCAAAACC
    78421 GTCAACGCGG ATTTTCCGCA AAAGGGCGCT CGGTCATGGA AAACTGTATA TGATATCTAC
    78481 GCTTATGCCC AAGAGATTGC CGTGGGCCGC GGCAAAGTTG AATATGTCGG TATGGAACTG
    78541 GTAAAGCCGG GATTCAAGGA CCGGGCTTCA GCCGATGCCG AAGCCAAGGC GCTGGCGTTA
    78601 AAGCACAACG TGCCAATGAT GGTAAAGATT GCAAAGAAGC TCGTGTCCGG CAATGAAACG
    78661 GTCTTTACGT GTGAACCCCA TACGGAAATG CGCCAATACG AAGTCACGGT TCTTGCGCCG
    78721 ACTTAATAGG TGTATAAGGT GCGTTACATC CGTCCATACT AGCAGTAACG CCGAAAGGAG
    78781 CTGCTAGATG ACCGGACGAT TCCACATTGC TTCAGGATTC ATCGTTGGCG CTGCGGTTTC
    78841 CGCTAAGTGC GGGCTGCCCG GCTACTACAC GTTTTCGTGT ATGTTGGGCG CTGCATTTCC
    78901 CGACACCGAT CATCCGAAGT CGATTCTGGG GCGATACGTG CCCTTGTGGC GCTTCTTTAC
    78961 TCCTCATCGG ATGAACGCCA CCCACGGCTG GCGGATGACC CTCTGCGCCT CGGTTCTGTG
    79021 GGGCTGCGGA TGGCATTCAT TCCTCCACGG CCTCTTCTTC TGTACGGGGT ATCTATTACA
    79081 TCTTTCAGGG GACAGTCTCA CGGAGATGGG GGTCCCGTGG AACTGGCCGG ATGAAACGAT
    79141 ATACTCCTTC AAAATAAAAA CTCGTGGAGA GTTGCTTATT TTGCTGGCCC TGTATACCAT
    79201 TATGGTGATT GTGATGTCTG TTCTTTAAGG AGGCTCTATG TATCGTTCTG TCAATTCCGA
    79261 TTACATGGGG GAACTAAAGG ATGCGGTAAA ACAGGTGACC AAAGGCTGCG AACTGGAGGA
    79321 TCGAAAGTTT TCCGTGCAGT ATTTGAAAAA CCATGTCCGT CTGGATGATC TGCAAAAGAA
    79381 GGCGGCAGCC ACGTTCCCCG GCAAAACCTT TATGATGGGC ACAGGATCTT ATTTGCCAAA
    79441 GCTCGTCGTG GTGAGTAAGA ACCCTTTAAC GCCCCCGCAA AAAGAGAAGC TTGATCAGCT
    79501 ATGGAAGAAA TTCGAACTGA CCGAGAACGA TCTGTACTTC GCTCATCTTC ATTTTGTCTC
    79561 CACCAAGCAA AAGGAAGAAC GAGAAAAGCT GGTTGCTAAA CTGCTTAATA TTTTAGCGCC
    79621 GAAGCTCATT TTGGTCTTCG ATCACCTGAA GGTTTCTTCG GGTGTCGATG CTCAAATGAC
    79681 CGCCGATGAA ATTGTCGCCC CGGAAGCAAA AGAAAAGCGC AAAGCCTTGC CGCGCTTGGT
    79741 CCGACACGTA ATTGCTGATT GATCCCTCCC TCGAACATTT GCTATACTGG TACTGCATCC
    79801 TCCCCATTTA TGTAACAATA GGAGGATTAT GATGAAGCAC ACTAACAATA AACGAATTCT
    79861 CGCAGATGTC GCCAGCTATA TCCGTATGAA TATGACTAAC CGTCAAATCC ATGAATCCAT
    79921 GGCAAGTATT GGCCGGAAGT TAGGATATTC CAACGCCAGT ATTCACCGGG CGCTGGTCAC
    79981 CCTAGAGGAG CGCAAGCTCG TTCGGATGAC GCGGCCAGAA ATCCGCAATC AGCCCTGTGT
    80041 GATCGAGTAT ATCGGCACCG CCGAATCGGA AGTCGATCAA TTGTTCCAGC GGATGTTCCG
    80101 AGCCATGGAG GATATGCAGG AAGTTGCCGC AGAATTGCAA CATCTCTTTC AAATCGGGCA
    80161 ATCGGAACAT CTATCCAACA TGCGGTAGTA CCCACGGGTT TACGTGAAAA CGTAGACCCC
    80221 AATTTATTGC TTATAGAATC CTTTGGGAGA GGAGGAGAAC TCATGAATGT AATTGTTTTG
    80281 GAGGGTGCCA GAGGCGGTGG CAAGACCACA GTCGCACATT TGCTGCGTCA GTCGATTGAG
    80341 GGATCGACGC TTATCAATAT GACAGGATTT AAAGCAGATG CCTTGATCGG TCAGCGGGCC
    80401 ATTTCTGTTT ATTACGACGG GATGTTCAAT ATGCTGTCGG CATGGCAGTA CATACCGGAT
    80461 TGCACCGTTA TTCTTGACCG CACATTCTTC AGCGAAGCGG TGTATTCAAA GATATACAAA
    80521 CATTATAGCT TTCGGGCCAT ATTCGAGTCT TATCTCATGC GGATGGCGCT TATGCCAAAC
    80581 GTAAAATGGA CCATCTGTCA TTTATTCGTA GAGGATGATA CTTTACTTAC GGAACGATTG
    80641 ACACGAGATA AGGTTCCGTT GTTTGGAACC ATTGCCGAGT CGGTGGCGGA ATCCCGCAGA
    80701 CAGACGCGAG AATACGATCG GGTCTTCGAA TTTACCGAAG ATGAATTCGA TCTTAACTCT
    80761 CACCGAATTC CAGTGGATGG ATTGACACCG GAAGCCATTA AACAAATCAT CCTTGCTTAC
    80821 GCCGACATAG AAGGGCGGTG AGAACGTGAG TAAACCAGAT ATACGTCATA TCTCCAGCAG
    80881 CAAGGAATGG CGGCAGGTGG AAAAGTTTTA CGAGGAGAAG GTACGAGATA TTATCATTCC
    80941 CGACGACTTG GATCCCCGGA AGATTCTGCG GATCCTAAGT CAGATCGACC GGGTATTCAA
    81001 CCATGCTCGT TTCGATTATG CCTATGCCAA ACGCCGATTT AAGCGAGCCG ACGCTGCGCT
    81061 GGGGCGAGCA ACAAAGACCA CGCGGTTTCT GTTTAAGAAA GGTCAAGGCT ATTCGAAAGA
    81121 AGATCTAGAC GCACTGGTTA TTCTCCATCT GGAGAATACG CCATTGCCCG GCTTTACGGA
    81181 ACCGATCTAC AAAGAGATCG ACAAGTGGCG GGGCCGCATG ATCTTCCTCG ATGCTGTTAT
    81241 CGACCAATTG AACCGGAAGT CCGGCAAGCT GATTAACGGC AACGGAGCCT TGAAGCTTGA
    81301 TGCTCAAGGA CGGGGTGATC GGGATGAGCG ATAATTTCTG GAACTGCGAA TATTTCTCCC
    81361 GGTGCCAAAA TAACGCTCAT TGTATGAAGT GCGGCACCAG TCAGCGTATG TTGAAGATGA
    81421 AGGAAGATAA GGCCCGCAAG CAGCAGCAGG CGAAAACCAA AATCGTCACC AAGGAGTTTA
    81481 CGCCGCAAAG CGATAACTCC GGGGCGACGC TGGAGGAGTA CGTGAGAGAT CACCTGAATG
    81541 CAATCCCTAC GATCAAGGAG TATTGGGGCC GCCGAACTCG CGGCTCAGGC AACCTCTGGT
    81601 TTGATCCGGG TGATGTCAAC GACATTGTTC TCCTCGTCGA ATGCAAGGAG CGGGCCACCA
    81661 TCAACTCCAA GGGCGAAAAG GCCATCTCGA TTACAAAAAC CATGCTGGAG AAGATCTTGC
    81721 ATGAATCTAA AGGTACCGGG AAATATCCTG CGTTTGCCTT CCGGCTGAAA AATGACCCAT
    81781 CGGGACGCAC CTATATGGTC AACGAGTTTG GTGTCATTTG TGAGATGGTC CATGAGATCA
    81841 AGATTCTGCG TCACGAATAT AAAACGAAAG AAGCGGAGGC GGACATGTGG AAGGCATCCG
    81901 CTGAAGAACT ATTCAAGGAG CTAGAAGCCT TGAAGAAAAA GCTCAAGGCG TAGGTGATGA
    81961 GCATAATGAC AAAACAATGC AGGTACTGTA ATTACTGCAA ACAAATCGGG AGGATGCAAC
    82021 CCCAGCAAAA CCGTCTGGGG CGCAAGAAGT ATTATTGCAA TCATCCGAAC GTAGATAACG
    82081 TTACGCAGAA TAACTTTGTG GGTTTTGGCA CTATGGATGT TCACGGCTAT TTAGCATTAA
    82141 AAACGTCAAA GAGATGGTGT CCTTTTAAAA TTCCACGCCC GATGGACGAG TCTACAGACT
    82201 AATGAAAGTG GTTGATCGCT ATGTCTCTTC AGAAGAAGTT GGATCAAGCT TACGACAACG
    82261 GCTATGTGGC GGCGATTAAA GACATCCACG AGGTGTGGGC GCATATCGCC TCCATCACGC
    82321 CGGGAATCGG ACCGAAGCTT CAGGAACGAC TGCTCATTGC GGCCACAAAG GAATTCGAGC
    82381 GCCGCAAGGA AGAGCGGTTG GGGAATCAAT TACGAGAGTT GGTGGAGAAC CATGCCACAA
    82441 CCGATCCAGT ACGAAAAGAT CCGGGACAAG CTGATAGACG GGGACCTTTT GCTGTGCTGT
    82501 GGAAGCAGCC CCATCAGCAC CATCATTCGC ACGGTATCTA ATTCAAAATG GAGCCACGTT
    82561 GCGATGGTCG TGCGGATGTA TGGCCGGGTC ATGGTTTTAG AAAGCGTCGA AAGTATCGGC
    82621 GTCCGTATGG TCCCTTTATC GAGTTACATC TACGACCACC GGAATTCCGG TAAGCCCTAT
    82681 GATGGTCGAA TGTATATCGC TAGGCACGAT ACGTTGTCTC AGGTCGCCAA GTCTCAATTC
    82741 GAATTTATGA TCAGCTTCGC CCTAGATCAT CTGGGCAAGA AATACGATTC CGATGATTTA
    82801 GGCCGCATTC TGCTGCGGAT CACGACGGGA TTAGGCCACC CAGACGAAGA CGACGCTTAT
    82861 ACCTGTTCCG AGTATCTTGC TCGATGCTAT AAACAGGTGG GGGTAGGCTT TCAGTCTGAC
    82921 TCCGGCTTCT ATTATCCGAA ACACATTGGC GACGACCCTC ATGTGCGTCT GTTGCATGAG
    82981 TTAGTCCAAG GAGAAGATGC CGATGATTCA CCCGTCTCTT CAGAAATCAG TTAACCTGCC
    83041 GCCGGATTTA AGTGACCCGA ATTTAGCCGT CGTTGTGTAT TGGGCGACAT CAACTTATAC
    83101 CTACGCTACT CCGCCGGGGA CAACAGGAGA TACGATACGT GTATGGGTAA ACAAGGTGAT
    83161 GTTGACAATC TCTCATGATT TTGTATTTGA TCCTATTCGA AACTGCATTC ATTTTGAGAA
    83221 AGGTGTGTTT GACCTCAATC TGGATGATGA GATCATCATT ACGTCGACTA ATCCGCAGCA
    83281 GCATCGGCTG GACGAATTAA TCGTATTGTC TCGTAAAATC GATGACGAAA CAGAATGGGA
    83341 TGATGCTTAT CTGCACCAGC TCGCTGTCGA GTCGGAGGGG CACGTCTTCA AAGTAGAGGA
    83401 TATATTCAGA CGGCACCCCA AAAACTGGCC GTCACTGGCC TTCGTGCCAG ATGGCGTAAA
    83461 AAAGGTCAAG CTTACGCGCT GCACCGTAGA GCCGATTGGT TTGGTCGGAA AGTTTATATG
    83521 GGTTGCGGAG GGAGTGAATC AGCTTGGATA AACCGAAGTT CTTCATGAAA ATGGGCAAGG
    83581 ACGTAGAGAG CATTCAAGCT GCACTTCAGC AACAGTTTAT ACAACACGTG GATCAGTCTA
    83641 CGCGTAACAT CCTTGGGATT CCAGCCGAAA TGCTTGGGAT GGACGTAAGT GTGGAATCCG
    83701 ATCAAACTGC CATATCTGTT AGAAAAGCAG ACGTGGCATT CCACGCACGA GCAGCAGCCG
    83761 GGTTCATCGA TGATGTCATC GTCCTTCGGC AGTTTACGGA AACTCCGACG CCTTTGTCGT
    83821 TAGAGGTTCT GGAACATGTC CGGGATACGG TAACGGGCGC CGAATTCGAC GTCTTCGATA
    83881 TAATGCGTAG GTTCAGCAAT CCGCATCTGA AGAAGTATCA AGGAATGAAA GGCCGAGCTA
    83941 GAAATCCGCG ACTTCGGCAG CGGCTTTCTA TGGGCAACGA ATGGGTGTTG TCTGTAACCT
    84001 TGGAGTTCGA AACCTTTGGC ACAAGCGCCG CACAAGATAT GATAGATGCG GTGAGGATGT
    84061 CTCAAATGGC GTCAGCAGCT CAGATCCAGC AGATCGTTGT ACACCCCACG CTCGCCAAGC
    84121 AGCTTGAAAT GGGTGGCATC AACGTCTCGG TCGTGACCAG TAAATACATG CCGAAGGATA
    84181 CGGCTTACGT AATCGACCCA AGCAAGATTA AATTCGAACC ATTGAAGGGG ATATAACATG
    84241 TCCACATTCC GCATTAATCG CTCTCCACTG TATGACAACC CGAGGTTGGG ATTCGTCAAC
    84301 GAGCAGCTCG TGCCTATTGA CAGGCATCTG GAGAACATCG AGCACTTCAT CAATGAATGC
    84361 TTCCCCGCAA AAGGCAACTA CGTGGCTCCT GTCCAATCGG GCCGCGTGAT CGCATTACGA
    84421 GCTACGGATG AAGATCGGAT GGCCTCTGCC TTCAAGTCTG CCATCTATCT CGGGAAATTC
    84481 GACGACATGG CGAATACCGA CAGATTTCTG AAGGGCATGG TCGCGGCGGG CCACAGCTAT
    84541 GAACCGATCC GAAGCGAGAA CATGATGTTC TTGTTCCTCG GTGTTGGCAA ACCTGTATAC
    84601 GATCATCTGA TTACCCACGG CGTAGGCCGT ACCCGTATCG CCGCCGGGCA GAGGGCGAAT
    84661 AAGCCTTGGG GTTATGAAGT CCCGACCGGA TGCACCGATA TCGAGACATT CATGAAGATC
    84721 GGTTTGCAGC GGGTGGAAGA GGTCATCGAG ATCGTCGCCG GAGAGGATGA CGAGATCGCC
    84781 AAGCAGCGGA TGCAAGACGG ACGCAGCCTG CTGCCTGTGG GCTACATTAT GCCGCCATTC
    84841 CTGCTGGAGT TCAGCGAAGA GGCGCTAGTG AATGTATTCC GCCGCCGAAT CTTCGAAAAC
    84901 GGCGCTCAAG GCGCCACAAA GGAGATCGTA TCTGATATGT GGGACTGTTG CATGAGGATC
    84961 GACGGACAGA AGTGGCATAC GTTCTTCGAG CATCATGGGC CGCACACCAT TGCGTGGGAG
    85021 AAAGCCATGC GGACGCTGCG GGATAAATGC AGTAGTTTGG TTGGCTTGAT GGAGAAAGCT
    85081 GGAGTCGATG TTACTGATGA ATCCATCATC AAGCAGGTCA ATATGCCCTT ATATGATCTA
    85141 CTCATGCAGA CGGTTGGCGT GATGCCAAAA TCCATGTGGG ACAAGGAGTA ATCAACCATG
    85201 CGTAATACGC CGAAAAATCG GGCCGCAGCC CGCAAGAAGG ACCGCCAGCG CTTTACAATC
    85261 ACTATTCCAA TGGATCCCGT GGCGGACTAT TTGGAAGATG TTCAATCGCC TCGCTTTTCC
    85321 TGGGGGAATT TCGTCATGGG ATCGATATCC GGCTTTTTGC CTTTAGCAAT TTATACGATC
    85381 CTATCAAGAG GCTGATGTGA ATCAGAACCA GTCGCCTCGC ATCTATCCGT TGCCACCAGC
    85441 AAAACCAAAG CCGCTGGAAC CTACAACCGC AAAAGATCAA GGATTCACCG TCGGACTCCT
    85501 TCTTGGACTC TATATGGGAG TCGTGATTGT TGGCGGAATG TGGTACCTAT CTCATATATC
    85561 TGGGTGATGT CAAACAAAAA GGAGGAATAA CCATGGAAAA ACAATGTGTA GTCGCTCGCC
    85621 ACGAAGAAGG TATTACTTTA AATCCGTATG AGTATCTGAA AGAAGAAGAT GGCTCCCTGA
    85681 TGGTGTTTGA CGACAAACAG GCTGCGATCG GATTCCTGAA ACAGAACGAC ATTTCAGATG
    85741 AAGAAATCGA ATCATACCGA TTCTTTTCTC ACGACGCTAT CGGCAGGGAT GAGCATATCG
    85801 AAGTTGAGTA GGCGGTATCG CCTCTATCCA ATCTGTTCGG AGTGATGCCT GTTGTCTTAT
    85861 CGAAAGAAAT ACGTCCCTGA TCATCCTCAC GCAATGTCAG ACGGCTGTGT ATATGAGCAT
    85921 CGACTTTTGA TGGAACGAAT CATCGGTCGC TACTTGGAGC CTCATGAACA AGTACATCAC
    85981 AAGGATGAAG ATAAGAATAA CAATGATCCG TTGAATTTGG AATTATGCAC TTGTCCCAAG
    86041 GATCATTACG AGCAGCACGC TTACGACGAC GAAGAGCTTA TCCGCTGGCT CATTCAATAC
    86101 GCGGACGAAT TCGGAAGGCT CCCCTCTAAA CGAGAATGCG ACGAGCACTC GGGGATGCCT
    86161 AACTCATCGA CCTTTCGGCG GCACTTTGGC TCATGGAGTG CAGCCAAATA TCGAGCACAG
    86221 CTACAGATCG ATTACATTAA CTATAGTTTG GAGATGGATC AAGATGAGTA CATCGTTTGC
    86281 TGTGGGTAAT AAGGTCAATT GGACCAGTCA GTCGCAAGGA TCGGAGAAGA CCAAGCAAGG
    86341 AACCATTATT GCTATCGTGC CCGCGGGGCG CTCGGTCAAA ACGGCGCTGA AAGAACTATA
    86401 CGGCGAGATT CCGGTTTCGC GGATTAAAGT GGCCGAGATG ACGGTTACGT ATCTCCGCAT
    86461 ACTGGTTGAA GTTCCCCGCA AAGGACGATC CGTAAAAGCG GATTATTACT GCCCGAGAGA
    86521 ATCCTCTTTG AAGTTAGGAT GGGAGGAACA ACATGCAGTC GTCGCAAATT AAACTGATGC
    86581 ACTGCTTGAT GGAGCTTCTC TTGTCTGCCG GATTCACGAA AGATATCGCC TTCGATCGAC
    86641 TGTTGCACTT CATGGCGTAT AAATTAGGCG TGGAGCCGGG AATGACGTCT CCAGCTTTGC
    86701 CGTATCCTGT TTGGAAGGAG CTAGAGGCAA TTCTTGATTT CGCTTTGCTG CGAGAAGATC
    86761 CGCACGACTG GATCGGGGAT TATTCTCAGA TGGAGAAATT CGCGGACAAT GGGATCCAGT
    86821 GGAATAGTTC CAAGACGCAG ACGGCTTACA TCGCTGAGCT GAAGACCAAA GACTTAAAGG
    86881 CAGTTCAACC CTTCAGTGTA TTTGATCCTT GCGCGGCCAG CGGCGGCCTG CTGATCCATC
    86941 TTTACAAACG GTTGGGCCAA GACTCGGTGT ATTTCGGCGC AGAGCCGAAT GTAACGCTTT
    87001 ACCGGATCGC ACTCATCAAC ATGAAGTTGT ATAACATTCC GGCCCGCATC ATCTGCGCGG
    87061 ATTATCGCCA CCATGAAACG AACTCCAGTT CAAACAATTG GAGTGTGGCT AATCACTGGA
    87121 CTCCACCAGA TGCTAAATAT CTTGCCCCCA TTCAGGGACC TCAAGGAGAT TGGTCGTAAT
    87181 GAAGTATACG ATATGTGACG CTTGCGGCGG CGATATTGCC AATAACGACA CACGCTTCGA
    87241 TTTTGCAGTA CACAATCATA TTACTGAAAT CGGCAGCGGC AAACCCGCTT CGTATGGTGT
    87301 CGGCCAAACC TGCATTCCGT ATCACGGGAA GGTCGATCAC TACGATCTGT GCCTGACTTG
    87361 TTATAACGAC GTGATGTTGA CCGCATTCAA TCGAATGACG GCGATCAAGA GAGGAGCAAT
    87421 TCCTGATGGC AGAGCGGTTT TCGAAGGTTG TAGTGGAGAA ACCCCATCTT CAGATGAGGT
    87481 ATCTAGAGCT ATTGAAACAA AAGGTCGTAG CCGCAAAAAG AGGTAGCGGC GACGAACTAG
    87541 AAGACATCGT TGAAAAAATG CATGGCATGG TGGACGTCCT GATTAATCAG GACTATTCGC
    87601 AGATGAGAAA GGCTCTGCCG GAAGCGTACT ACGAAGTCAT TGGCGGCTAC ACCGGACTTA
    87661 TTGTCGGTAA AACGACGGAC CCGGATGATC TGTGGGCTGA AGAGCCGAAT TATCAGATCC
    87721 GCGAAATCAC CAAGGAACAG TTTGACGAGG ATGATGACTA ATGCCACCGC CTCAACTGGA
    87781 ACAGCTTATT CACGATTACG AGGCGGCCTA TTTGGCCGCC AACGGATCGG CGATTCAGCT
    87841 TGTATATGAA CGCGGGTGGT TTCACATCCG GTACAATAAA CACCATAGCC GGGGCACCTT
    87901 GTTTCGCAAA AAGCAGATCC TCATCATGAC CGAGACGCTG CGCCAACGCG CGGCGCAGAA
    87961 GGAGAGTGCG CCATGAAAGA TGTATACATC TTCTCTGAAC AAGAACTGTC TGTCGCCAAA
    88021 CGAGGAATGG ATCTATTTGA AGCGCAGGGG GCCGAGATTC AAGCAGCTAT ACAGAACATC
    88081 CGTGTCTCCT TGGGAAAATT AACGCTTCTC TCTCAGCACC CTCTCCAGAA GGTTAGAGAA
    88141 GAAGCGATCC AAGAGATGCG GCAGCTTCTT CAAGAAACCC ATGACGTGTT GCAAACAGCA
    88201 TCCACAAAGA ACCATGGCGT ATGGCGCATC ATGAAAGATG AAGAGAATTA TGCTTACGAT
    88261 ATCGAGGTTA AAGAAAGGAT GAACCGTTGT GATCCTGAAA CCCCTCTCCA AACGTAACAA
    88321 AGGCTCCGGT AAGGTAGGGC GATACAAACT TCATGAAGTG GTGATTAAAG CCTCCGCTAC
    88381 CGGATACTAC TTTGAGATTT TTCACGAGAA AGCCAATATG AAAATTCGGT CCATGTCATT
    88441 TACGGACAGT CTAAAGGAAT GGCCGACGGA GGAATGTGCC GCGGACGCTG CCTGCGATTG
    88501 GATCGATACC AATAAGCATG TAGCCCAGCA GATGATCGCA CAGCAGGAAC AGTTAGAGCG
    88561 GGACCGCGAG CATCGTCAGG ACGAATCTTA TTATCTGCGT AACACGTATG CGTCGGAGTG
    88621 CCGGGAGCCA GAAACCAAAC ACCATCCTCA GAAATCGATC GGCGAAACAC GACGCGTGTT
    88681 TTTGTACAAC GATGGTGTAG TCGTTATGAC GAGGGATAAC GAAAGCAGCT CCCATAATCC
    88741 TACGGTCGGA CCCAAGATGG TCGTGCAATT CTTCGACGGA CCCGTGGAGC GAATCGATCG
    88801 ATCGATTCAT GCGCCGAAAG AATGAAAAAA GGCCGCCCTA TACGGAGGCG GCCTCATCTT
    88861 CTTCCCAATA GATCGGACGA TAATCTTCGT ATAAATCACC CATCAGTTTT TCCATAACAT
    88921 CAAAACATTG AATCATAATC GCCTTATGGT GTTCTTTCTC CATCCGGTAC CGCTTGCGCC
    88981 CCAGCTTCGT AATCTCGTAG ACCTTAATTG CCTTGTGGTT CGGGTCCTCG CCCCATTCGC
    89041 CCTTGATTAA ACTTTCCTCT TCAAGTTCCC GGAGTATCGG ATATACCAAA CCGTGCGAAG
    89101 GCTTCCAATG ACCGGAGAAT CGGTCTTCCA TGCAGTTGAT GATCTCTTTC CCATAAAGTC
    89161 GCCCCTTCTG CGTCAGCAGA TGCATGATGT AGATCGTGAT GCAGCTATTC GTGGAGACTT
    89221 TCACCGGGAA CAATCGGTTA TAGGCGCCGA TATATCGCGG TTTTGCAGCC TGTGTCACTA
    89281 TTGTTTCCTC CTTGTCATTC CTGTCACCTA CAGCTAGTCT ATCCTCCGAC CTATCAGATT
    89341 ATTCCTGATA GGAGGGATAA TGGACAAATT TTCCCTCATA AGCTGTAGTA CGGTATAACA
    89401 AGGGAGGATG ATCGTATGAC GACGGCGGAG AAAGTAAGGT ATTCTCTTCA AGGACTGCAA
    89461 TGCCGACTAG CGAAGGATGG GTCCGACGAC GACCTTCATC AAGCCTTCTC GGAAGAAGAA
    89521 CTGAAAAGGC TCGATGTCGA CCGCACGGCA CGACTCAAAA CCATACTGCG TCTTGGGTTA
    89581 TACGCCGAGC GGACGGCAGG CCAAAACTCA AGCGTACAAG ACGAGGCTCT GACGCATGGT
    89641 CATGTTATCG CTTCGATTGG ATCAAAGAAG TTTTTCTTCT AATACAAAAA GCGGAGGTAG
    89701 CGCTACCTCC GCTTTTCTCT TGTTCTTTGG AGTCTCGATT CGATATGGGC ATTAGTTATC
    89761 CTCCCACCAC CGTATGTCTC GCTCGATGCG CTCCGCCTTG CTTAGTTTAC TGTACGGTTT
    89821 GGGCGCAGGC TCATGCCACG CCTTTTTCAA TTCACGGGCG CTGCTACGGG CCTGCTGTGC
    89881 GACGCGGCCT GCTCGGTTGC GGATGCCACT GAACAGCGAG TTCATCGCTA CAGGAAGATT
    89941 GCTTTTCATA TATATAACTT CTCCTCCCTT CTACCAATTT CCATTTTACA ATATTGCTCG
    90001 ACATAAGACG AGCAGAACCT TTCATATTTA TAACTACGAC ACTTTGAAGG GAGGGACGAT
    90061 GGTGGAGGCG ATGATGACAC GAGCCTTTTC GATCCGGCTC ACGCCGCCGG AGAAACCGCC
    90121 AGCTCCTGTA AATTTTACTC TCGGCAAGCG GACGTGGCGC CAGCACGCAC AGACTTTGTA
    90181 CTCCGTATCG GCAGCCGCTC TGCTTGCCGC ACCCGTGATT CCGCAGGATG TAGACAAGGC
    90241 GTTTTTGACC ATCGAGATCG TGATTTTGGG GCTGGCCGGA TCCGTGGCAA CAATCATGGC
    90301 GATGATCTCC GGGATCATGC GATCCATTGG GATGCGAGAA GAGGCGCGAA AGCGATTCAA
    90361 CGACGCTTGC GTCGGATTCT TGCAAGTCTT GGCGGCCCCG GTGGTGATTG CTGTGCTCGG
    90421 GCTGATCGCC CGCGGCGTCT TAAGCTTACT CCCCGGCTAT ATCAATTCGA CGTAAGCGCA
    90481 GCGTGTATTC CTCATTTCTG GGAACCGAGC TGGTGGTTCA AGGAAAAGGT ACACATGAGC
    90541 GGCGGATTTT TAACGGATTT CATATCATGG CTATTCGACG ATATGATGAA ATATCTTCTT
    90601 TTTACGCCGC TAGGTATCTT TAACAACCCC GAAACCATCT CGATCGTGTT TCGCTTTGGT
    90661 GCGTTATCCG CAGCTATCGT AACTCTGTTG TCGATTCTCG AAGGCATCAA GCGAATGTTA
    90721 TCCCTGTCAT ACACGCCCCT GCGACAAATG GTCGTCCGGT ATCCGCTGGC GTTAGCTGTA
    90781 ACCGGATTTG CGCCGCTGGC GTTCTACTGG ACGGCGATGG GGGTAAATAA AGCCGTTGAA
    90841 TTGATCGGCG CACTGACTAA GGCTGGATTA AGCGATACCT ATACCTACGC AAATCAAATC
    90901 CAAGCTTTGG GAGACAGTAT TTTTATGTCG GGCCTTACGT TCTTCTTCCT TGTGGCCGCA
    90961 TCCTTCTATA TGACCAAGGC GTTTTTACAA AACGGCGCCC GGTGGTTCGG TTTACTGTTC
    91021 AATTGCGTGA CGACGCCGCT CGTGATGATG GGGTATATCT TTAAGCCCTA CGAGCATATT
    91081 GCCGGGGCGT GGTTGTCAGA TACGATGAAG AAGTTTGGCA CGCAAGTGGT GCATAGCTTT
    91141 TATTTAAGCT TGATCGCGGT GATTATGTTC AGCCCGAAGG TCGTCGCTTC GTCGTCTTTG
    91201 GAAGATGGAT TTAACGCCGC TATCGTGCGG CTCATGTTGG CTGTTGGCGG CCTACACTTG
    91261 ATGATGCATC CTCCGGGATG GATTAAAGGC CGGGTCCATG CCGAAAATGC GAAAACGTAT
    91321 ATCGATACCG CGGTTAAACT GGTCAAGATG ATGGTGGTGA AGAAATGAAA TGGAAGCCGG
    91381 GCTTCCTAAA AACTCACGAG TATACGACAT TCTTGTTGGC TCCGAGCATC GAGAATACAA
    91441 ATGACGGAGT AGACGCTCTG ATCAAGGCAT TCTTCAGCGT CCGAAGCGAG CAGCTCTTTA
    91501 AGCAGCTCCG GGGAGGTCAG CCCGTGGTGG CTGCGGAATT CTTCGCGGAC CATACGACAG
    91561 CCTATTATTT ATACAGCGTG CCGTCTCTTC AGCGGGACCT GATGAGGGAA CGGATGTTGG
    91621 CGGCCTTTCC CGGCAGCGGC CTAAAGGAGC AGGCGCAAGT TCCACTTGTG GACAATGTGG
    91681 ATAAGATGTT GATAACCTCA ATCCAGCTTG CCAAAAATCC CGTGATGCCC ATCAATTTAT
    91741 CCGAGCCTCT TGGAATCTAC AAAGACATCC AACATGTCGC CGATGAGCTT CGAGAAGGAG
    91801 AGCAGCTCTT TCTACAGATT CTTATGGAAC CGCTCGATGA CGGGTGGCAG GAGGAGCTTG
    91861 AGCATACGTA TGACAGCTAC TTGCAAGGCA AGGCATTGCC AGGCGTAAGC AAGATCGAAG
    91921 ATGCGGTCCG GTCGCTGGAT TCATCGATTA CGAAGATCGG TCGAAGCATA GCCAAGGAGA
    91981 AGGAGCACGA GCAAGGTGCT TATCGAAAGC ATCGTCAGAT CCCCGACTTT CATAAGAAGA
    92041 TTCGGCAGCT TGGATTCCAT GTTGCCGTTC GAGTTATCGC TGTGGCGGAT ACGTATCAAC
    92101 GGCGTAATGA CATTAGTGAG GGTGTGATGG GGGCCTTCAA GACCACAAAT TATCATAATA
    92161 GCTGGAAGGC CGCCCCCGTA TTGCGAAAGA AGGCCGCATG GGAATCCATT CAGCATCGCC
    92221 AGATGCCGCT GGTGGGGATC AATAACCTAT TGTGCGAAGA TGAACTAAAG AATTTGCTTC
    92281 GGCTGCCGAT AAAGGCAACG AAGACCTTAC GATTGGAGAG GATGAGGCCC GATGAAGAAC
    92341 GCGTGGATCA ACGAATCACC GGAGGCAAGA TCATTCCTAT TGGATACAGT ATTGAATACG
    92401 GTGCCCGAGG AGAAGCGGTC GGATTTAATA TCGATGATCC TGACACAGCC GCAAAGGCTC
    92461 GATTATGGAT CGCTCCTCCC GGTAGCGGAA AAACAACTAC TGTCAAGCTC TTCATGCAAG
    92521 GAGCACTCGC CGTCGGCCAT GGAGGGTCCG TCTTTGACAT TGCCGACGGA AACCTCTACC
    92581 TTGGCTGCAT CGAAGCGACC GCGCCGCAAC ATCGGGAAAA ACTCGTCCTC GTCGATTTCG
    92641 CCAACGACCG ATATCCCTGC GTCTTTAACT TCTCCAGTCT TGGGCAAGAC AGCGACACCA
    92701 TAGCCAACAT GTTCGCCGAG TTCTTCGAGA TTTTCTTCAA GACTGCGGCG AATCAGCGAA
    92761 TGAATAGCTT CTTGAGGAAG GCGGCAGTCA CGACGTTTGT TAGCCCCGAC TCCACGTTTC
    92821 TAGAGCTGAT CATGATGATG CGGGATGAGG ATTTTCGCCG GGCCTTTCTG CCGAAGATTA
    92881 GAGCGTCGCA CCCGGATCTG TTCTTATGGT GGAAATCGGA GTTCCCCAAG ATTGCAAAGA
    92941 GTGAGTCGCA GATGATGGAG ATTCTTCAGC CTATCTTGTA TCGGCTTGAT AATATCCAGT
    93001 ATAACAAAAC CCTCGGCCCT ATCTTCTGCG GGAAGGGCGG AGGATTGCAG ATTGGCCGAT
    93061 GGATGAATGA AGGCCGTTGG ATTCTCTATA ATATCTCGAA CGGGGCGTTT CTCGAAAACG
    93121 AGCAGCGTAT GCTGATGTCA TTTCTAAATT ATGCGTATTG GACAGCAACA CTTTCACGAG
    93181 AGCGGATGCT ACAGGGAAAA ATTGAGCCAA TACTTCATCA CAAGATGTAC GACGAGCCTC
    93241 AGACATATAT GACGGCCACT CCTATCTTTG AGTTAAGTAT ATCGAAATCC CGCAAATATC
    93301 GGGTGTCCGA CAACTTTCTG ATTCAGAATC CCACGCAGGT GCTGGAGAAG GATAAAGCGC
    93361 TATGGAGTCA AATCATAGGT ATGAACCCGC ATATCTTGGT TGGGGGCGGG CTGGACAATG
    93421 ATGGATTAAA GGAAATGGCC GGGATACTCA AGGTTACCAA AGAAGAGCTG GCACAACTTG
    93481 AGTCTCTAGA ATATCACTGG TACATGAAGA CCTATGTAGG CAAATCAGTG ATCAAGCCGT
    93541 TCATCTTCAA CGCCAAGGGT ATGGTGGCGA CCACCTACGG CCCCGCTCCC GCTTTGCAAG
    93601 CGCAATGGCG CACCCGGCTG GCTCCGTGGA CATCGGAGCA GCAGCGGGAG CATATTTCGG
    93661 CCCGCAACCT GCGACTATCC GTGGAGGAAT ACCGCAAGCT CATCGCGTCA TATAGTGAAG
    93721 AAGACGAAGA GGGTGTTCCG GTTGGGGAAG ATTCGTAAAG GCCGATCCGA ACGGGAGAAC
    93781 GTCTCGACGA TAAACCAAGA GTGGATTCAA AAGCATAGCC ACATCCTGAC GTCTCGGGAC
    93841 GTGGCTATGC TCCGGCTGCT TAAACAGTTT CCGGTTATGA CGATCCATCA CCTTTACACC
    93901 CTTACACCCG CAAGCGAGCT GAAGAACGGC AAGGTGATCC AGCCTTTCTT CGAATGTAAG
    93961 CGCGGCTTAC AGCTTTGTAG GGATCGCATT CGAAAACTGT TTGAGCTTCA TTTCGTCAAT
    94021 AAGTATTCGC CAAGACTTGC GCTAGGGGAG GGGACCTCCG TGCAATATGT GTGGTTGGAC
    94081 CGAGCTGGTT ACCGTTATCT TGATGTAAAC GGACGCCCGC CGAAAGACTT GTCTCAGGAA
    94141 TACATGCACC ACGCCCGGAT CCTAGACGTG TACTGCATTC TGACGGAAAT GAACCGTCAT
    94201 GGCACGATTA GGTTGGACTA TTTGAAGGCG TGTTATGCAT ACAAACCCAA AACCATGAAT
    94261 ATTGAGCCGG ACCTGATCGT GGCCTTTCAA AAAGACGGGA TGGGGTACCG TTACTTCTTG
    94321 GAGATCGATA ATTGCGAGAA GAAGGAGGCC GACGAGATTG CGAAGATCGA GCGGTACCGG
    94381 GATTGGGAGT TGGGCAGTCA GTGGATTAAG GAAGAGTGGG CGGATGTTTA TAAGCGGCGG
    94441 TTTCCGAAGC TGCTGTATCT CTTCTCCGGT CCGGTCCCCA AGATGCGCCG CCGCACAAAG
    94501 GTATTTATGG AAGCGGCTCA TCAACAAGAA CTTCGGGCAG AATGTATGCC GATTGAAGAT
    94561 TTTGCGGATA AAATTCTGCG GTTGGGTAAT ACTTGAGGAT GGAGACTTCG CCAGTTTCTT
    94621 TCTTGCCACA GTCACGAAAA AGAGCACCCC TCTCTGCGAA AGAGGAGTGC TCTTTTTGTT
    94681 CCCGAGCAAG AGAACCTAGA TTCTTCTGAA GGAAGATACC GATAAGGTTA TTTTACCTCA
    94741 CTTGGAATAT GCTTGTCCAG TACGGCAACA ACCTTATTGA ACAGGTCGAG GTTCGCTTTC
    94801 ATCTCGCCAG TGGCAAGAGC CTCGTCGATG GTTACTTCGC CAGTATTGTC GCACACCGCG
    94861 AGCAAGTGTT TGCCGTCGGC GACCATTTCG TCGGCGAAAG CTTTCAGGAT CTCCTTACGA
    94921 AGAGTTTTGG CTTCAGAAGC TTTTAACACG TTATCACCTC CTCTCTTATA CAAGGGGACT
    94981 TAGGGAGCAA ATAATGGCAT CTTGTTTGTG ACAATTTTAT GACAGCTTCA TTTTCTGAAC
    95041 CAGCAGATAG TCTATCTTGC TGGTCTGCGT TTCGTCGCAT AGGCTGCGAA GAACGATGGC
    95101 GTCGATGCTG CCTGTTTTTA CGAAGCTCGG TAGATCGACG ATGGTGGCGT TATTAACGAA
    95161 CAGCCGGGCC GTCTCCTCGA TGATTAAGGA TAGAGTCATC GGCTCTGTGA CAAACTCCCA
    95221 CGGCACAAGC GGCACGTCGG TATCGCCGGA CACGTACCGA ATCCCTTCGT CTTTGCGGAT
    95281 GTGTAAGCGA TGATCTCCCG AGGCCCCCAG CCCGATGATA ATGGCGTCGT TGGCCGTGAC
    95341 GTCGTTGGCG CCGAAGGATT TGATTGTGAC CGTTACGGAA AACGATGTAT CTGACAAGTT
    95401 GATCGGGGCC GGGAGCGAGA CGTGGACGTC GGCTTCATTT CCTAGTTCCA AGAAGCCCCC
    95461 GTTGACGACG GGTACGGTAC TGCCATTGCC GCTTACGCCT GTCAGACCGT CCGCCGTATC
    95521 GAAGAATCGC TCCGCCACCG TCAGGACGCT CGTGTAGACC GTCAACCCAT GAGTAATATA
    95581 ATCCTTCATC GTCAAGTCTG TCGTGCCATC GTTCAGCACT TCGAGGCTGG TCGCGGCAAG
    95641 GTCTTCTGGC AGCGTCAAGC CTGCCGTTAC GCGCGTTTCA TCGCCGTTGG AATTGACCTT
    95701 AAAGAGATGT ACGTCCCAGA TGAATCCGCG CTTAGCGATC CTCACCTGCG GGTTGGTAGC
    95761 GGGTTCTACA TCCATGACCG CAGCGAAGCT TTCGGTCCGC GTAAGTTGGG TTATGCCGGA
    95821 CTTGACGTAT TTCAGTACCG CGATTTTCGT GACGGCATTA AGATCCACCA AGACATGGTG
    95881 GTTGACGTCA TTGCCGATAA TATACTTGAG CTTCATGGTT AGCCTCCCAT TTGGAATAAC
    95941 GTATTGAAGT TCTTCGTCGG AATCGGTTCA TTACCCATCG CGCCGCTTGG AAGAACGATA
    96001 GATCTTCGAT TGGCCCATAC CGGATCCCGC CATTCAAATT TGGTCATGAA CTGCGGCGTG
    96061 TACACGGGCT TTGAAAAGAC GCGCTCCACG AGGCTCACTT CATGGCGAGG CGGCGGGATA
    96121 TCCACCCAAT TCAAGTCGAG TATCGCATCC CGCAGTTGAA ACTCCATGAC GGAGCTAGGT
    96181 TCCGATTCAT TGCCGCTGTC GTCGATGGTC GTTACATAGA TGAAGTATTG TACGTCCCGG
    96241 CGCAGCACCG GACCTACAAA GGTGGTCGTC GTGATCGGCA CGGGCGTCAG TCTCTTGAAG
    96301 TGCAGGTTGT CACCCACACT CATGTAGACG TGGTAGCCCG CCAAATCCGT GATTTGAACC
    96361 GGATCCCACT GCAACCTTAA GCTGCGGTCG TCGATGGCAA CATTGCTTTG AGCGATATAC
    96421 CACATGGCGC TACCACCTTT GGTAATGAAG CACGAGGGTT TCCGTCGGCT CCAAGTCGAA
    96481 GGTGAATTCA ATCGACCATG GCGACACTTC GATGTAGTCG ATACCCGGCA CCGCATACCC
    96541 GCCGTTATAG AAGACAATCA GGTCGCCTTG GCCCGGATGA TACTCTTTAT CTAAGTTGAA
    96601 CAGCCGTTTG GTGGCGGTTA CGACGATAGG CTTGACCTCG ACGAATTTCT CCATCCATTG
    96661 TGGCATCGGA TTACCTCCCG CCCAAGATGG TCCCGTAGAA TTGGCGGGCC GTGGAATCGT
    96721 AGTGCTTGAC CTTCAGCTCT ACTTTCGTGC CTGCGGGAAA TTGACTCCCC CGGTCGGCGG
    96781 TGTAGGCGGT GCGGTTTGAC GGTGACGTTT GGTAGTAGTA GTAAGGATCC CCCTCTACAT
    96841 AGAGTTTGAA ATCCCCGGAA ACTTGTCCTG TCGCTTGAAA TCCAATCACG TAGGCGAGTC
    96901 CGTCGGACTC CCACGTGCAG ATTGTCGTTT CCTTGTTGGG CTGTACATTG ATCCCGGAAC
    96961 CGTTGTTGTG TGCCAGCATG AAGCATCTCT CCTATGCCTT TAAAAGTCTT TGGGCTGACG
    97021 CTCGCTTAGC AAGGTCAGAA ATGACAGCAT TCTTATCGTA GTTTACCTTT TGGCGGCTGC
    97081 ATCCTAAGAT GTCACCCACC TTGCTGTCGG ATCGGCGCAG TCGGGTCATC CATCCTTTGC
    97141 GAACGTCCGG CGGCATACGG TCTATACGAG CCACGTTGTA TTCATACCGC AGTTTAAGAA
    97201 TGCGTCGTTC ATATCGACTA AACGGCTCAA ACAACTCGCC GCAGTTGAGT CCATTAATCC
    97261 AATTCTCATC GATGTCGCTA AAATCCGTTG TGCGGATGTA GGGAGTGGAG GATTTCTCCT
    97321 CAAGATCGTA TTCATCATGA TGTTCCAGTC CCAACTCCGC CATTTCGGAT TCCGTCATAT
    97381 AAATCAAGGT TGCGTCATCG ATCCATTCCC GCATCGACCG TTTGGCCCGT AACGGCAAGA
    97441 TCTTGGAGAC GTAACTAGAG AATTTATCTT TCTTGTGGCG TGCGGCCAGC ATCGTGAACA
    97501 AGTACCGCAG ATGTTGGTGG ATATCCTCGC TGGACGTATA CCAAAACAGC CGACGCACGC
    97561 GGCGCAAGGT TTGTCCAATG GCCGCTGTAG CTCGTTTACT TTTCCAAAAG ATTCGTGCAA
    97621 GTTTTGCTTG TTTGGGGGGC ATAAATAACG AGAGCAGGTA GAATTGAACC CGATCCTGTG
    97681 GACGAAATCG AGATGTATGC ATCTTGCGGT CGCGGCAGTC GTAGTATTCA TCCTTTAACA
    97741 CCTGAACCAT CCGCAGCAAG TAATCGTCGT AGTAAGAGAT CAGTGTGGCG AGCGCTTCGG
    97801 AATCTCCACC CTGAAAGGCG TAGACTAATC GCTCTATTTC ATCATACGGG AGCTTTTTAA
    97861 TCATGTCATC ACCTTTTTAT GTGAAGGCTG CTAAGGCCGG ATTCTGATCA TAAGCATAAG
    97921 CAATGCAGCA GGCGTCAGAT ACGTCGTCAT TTTTCTTGGC GCCTTCGCTA ATGAAGGTCA
    97981 TGCCTACTTC AGATTGGAAC AGCTTGCTTT TCTTGAAGCG TTTTTTGATT GCCATGTGGC
    98041 AGGCTTCTTT GCCATTGTTG CCCTTGCCGG AAATCTGTTT TTTCATTTGA CTGGTCGTCA
    98101 TGACATAAAG ACCGGAATAT CCTTGGGCCA GAACCATCTG TTCAATTCCG CCCCTCAAAC
    98161 GAGCCGCAGG GATGATCGCA GAGAGCTGTT TTTTCTTGCC GACGAAGATA TCCTCGATAA
    98221 CAACAACATC TACGTCATTC CAGAACAGGA GGGCGCTGAT GCGGTCTACA ATAGCTTCAA
    98281 TCCGGCGCTG TGTATTTGGG GTCGCCTTCT TGATGCTGGA CTTAATCTTC TCGATGACGA
    98341 TGAAATCCTT CACCGTCGTA TCGTAGATCG CCACTCCGGT ACAGCCTAGC CCCGCGTCAA
    98401 TCCCTGCGAT TCGCATGATT ACTCACCTTG TTTCTTTTGA TTTTCTTCCA GCTTCTCGGC
    98461 CTTTTTGTAG GACTCTTTGA TCTTCTCGTC CTTGATCTCC AGCTCTCCAT TATCGTGAAG
    98521 ACGCATCGTT TCTTGGCCTT GCGTATTTTT GAATTTCAGC ATCGCTTTTC CACCCTCCTC
    98581 TCGTACAATG ATCTTGATAC GGGCAGGTTA CGCATCGTTC GTTGAACGTC GGATATGTGA
    98641 TGCCTGCCTG CTGCGCCATT TCGATGGTAT CCAGCAATTT CTCAAGCTGC TGATAGTCTG
    98701 CTGCCTGTCG GAAGGTTTTC CGCAGCTTGC CGCTGATAAG TCCATGATAC ACGATTCTTT
    98761 CTTCCTGTAC ATCGATCGCT TGCCGAAAGG CGATGCTGGC CGCCGTCATC CGCCAATCCC
    98821 TCCGAATATG AACGTAAGGG GATCGGGGGT AGTCGACCAT AAAATCAACC ATCTCAACGA
    98881 TCTCACGATG GTTCGGTCCA TTCACCACGC GGACCAGATC TATGGAGCCA TCAACAATAT
    98941 GACGTCCTAC CTTTATCGAG TATGGGAAGT CCACCATGAT TGGCGTCCCC CATCCTTCTT
    99001 CTTTGTAATG CTCCATCACC TTTTGTAGCT TATTCCAACC TTCGATTCGT TTCTGATCAT
    99061 GGAGGTCCGA TTCTTTTAGA ACCCGATGTT TGATCTCCTG CTCCTTGGAA CGAGGGAGGA
    99121 CCCAAAGATA CCCCCATCGT TTCCGTAGAT GTTGCAGATT CGGAACGGTG CCGTTTTGAA
    99181 CGAGATGGAA CAAGTAGAAC ATGGTCTTGT GCATCGCCCG GTCGAATGCC TCTTCGATCG
    99241 CTTCATTGAA ATTGTCTTGA AGGATATTGT CCGAGACGTC AATGTTGGCC GTATGCCGAT
    99301 AATAATGCAG CAGCGGGCAG GTTAGATAAT CAGTCAGCGC GTTGACGTGA ATCCGCATTA
    99361 GAGAATAAAG AGACGCTGCT TGTCTGGTTT CTTTTCTCCA AGAAGAGAGG CGGCGATTAA
    99421 TCGAGCATAG TCCATCTCGT CTTTCGTGAG TTCCTTTTGG ATAATCACGC AGTCGACATG
    99481 TTGGCCCTTT ATGCTCTCCA ATGTTTGGAC CGGAACGAGG ACAATCCGAG TATCGTCCGC
    99541 AGAAAATTGA GCGGATTGGC GTAAATTTTC ACCTGTAGTA ATTACCATAA TCGTTTTCAC
    99601 AAACTTACCT CCTCAGTTGA ATTCTCGTTA GTGCCTCGTA AGCTTGGAAC CAGTTGGTGA
    99661 CTCGGTGAAG CATAGGATGG TCTAGGCGCC GATTATGCGG ATAATCAAAC AGCACGACCG
    99721 GGATCTTGGC CTCCAAGAAA GCTTCGGCTT GACGCGGATT ATCTTCTACC ACGGCATCGA
    99781 ACGTCAAGCC TTTATCCTTA ATGTATGCCG TTTTGCAATC ATCTACCATA TGAACCTCTT
    99841 TGAACAGATT CAGAACACCC CTGTCGGCCA GCCAGCGTAT CGTCATGTCG TCGACAGGCA
    99901 GACCGCATTG AGAACCTACA CGGTGCATCA GGACGGACAG ATCCATCGAT CGCATCTTCA
    99961 GTCCGATCAG CATTTGGTGC GCCATCGGCT TTAGCTCGCA GGCGTCGAGA ATCTCACAAC
   100021 TGTATTTTCG AAAGAACTCG CTCACTTCAT AAGAGGACCA CCCGATCGCT CTCTCCAAAT
   100081 AATAATGCTC CCGTAGCGCG TCGTAGCAGT CTAGCCCCGT GCGCTTATGT ACCACTGCGG
   100141 CAATACAGTC GCCGATATTA TTCAGGCTGT CGCTCAGATC CACCCCGATG TGTAGGTTTC
   100201 CCATTGGTAT TCTTCCTCTC GCGTGTAACC CCGGTTTCCC GGTCGAGCAT GGCCCAAGCC
   100261 TTTTTCTGGC ATGGCTCGTG GACGCTCCAT TTTTGTTCTG GTTCGGTAGG GACGTGATTG
   100321 TTGTAATCCA GCGGATATCC GCACAGTACA CAGAATTTCG CGGGGACCTT TTGCAGGTTG
   100381 TCAAAGATCT TTCGCTGATC GTTCAAATAT TGATCATAGT TCGTCCATTC CTTGCGCGGC
   100441 CCGGTAGGCT GCTCTATCGG GCGAGCGGGC GGCGCGGTAA TCCGTTGATT AATTGGTGTG
   100501 CGGCGTATGT TTGACATTCT TCCCCTCACC CTCCAGTCGA ACAGCGGAAG CGACAACATT
   100561 AAAGGAACGA TTGGTGTGCT CGATGTAGTT GGCAACATCA TCGTGCGTGA GTTTGGTTTC
   100621 GCCGCCACTG GAGCTGATCG TAATCTCCAG CGGATTGATT TTATCGGCGA CCAATTCTTC
   100681 GATCAGCTTA ATGCGCTGCA TTTCGAACGG CGTGCGTTCT GCGTGTCTTC CTCGGGCTAA
   100741 ATTACGCAAC GGTTATTCCT CCCGGCGGGA TTGATCGCAC AGTTCTTTAA ACTGGCGTCC
   100801 CGTCTCTTCT GTGACGGTAA TGGCGAAGTT TTCTCGGCGG ATCATACGCC CGCGGATCTC
   100861 GTGGTTATGA CCACAGAAGT CCACCGGGCA ATTGATGCAG CGTTCGTATA AATGCGAGGC
   100921 TTTGACGACG CACTTGAAAC AGAGCGGGCA CGGTTCATAC ATCGAGCATC CGTTACTCAT
   100981 CTCTTTGAGT TTCTGTTGAG TCTTGCTGAA CATTGTGTCG TCCTCCTCCG AATTTGGCGT
   101041 CGCAGTATAT GCGTACGCAG TCTTGGATCG TTTCAAACAG GTCGAGCGCC AAGATGACGA
   101101 CGATAAGCCA TTCCCACCAT CTCATTCAGT GTCTTCCTCG ATGGGTTCGG TGCCAAGTAG
   101161 CTTATTCCGA ACCCTTTCAT GGATTGCCAT ATGAACAGGG TTGATCTCGC CAAAGTCACC
   101221 ATTGACATGA CGCGGTTCGA TAGCCTCCGG GGTCGGGAAT GTCCAACCTA TGTTTCCGTC
   101281 ATTGGTATAC ACAGGATTCT CGCTTAACAG AATTCCACTT ACAATGCTGC GCGTCGGATC
   101341 CCACGAAAGG TGAATAATGG CACACTCATC CGGGATACCA AGGGCGTCTT TCAGCAGCTT
   101401 TTCTGAGATC TGGAATTGTC CTTTGTTTTT CATTTTTCCT GCCTCCTATT ATCGAATGTG
   101461 TAGAAATGCT TATAGCGAAA CGTGATGTCA ATTCTGACTT GATACTTGAT TAAAGTGTAT
   101521 ATGATAGCGA ATGCAGTAGA CAAGATCAGG CAGGCGCTTA TCGTATCGGA TATGATATAA
   101581 AACCGACTGG CAATATACAT GACTAACAAG CTGGTCGTAT AGGTTATGTA AAATAGCAGC
   101641 AATAGATCGA TAAAAATATC TCGGAGCTTA TTCATATGGG CCTCCTTATT CGTTCGAATA
   101701 GATCGCGTGA TTGTACCGCT TGGTGGATTG GTCGTCCGCC TCGATGAAGA AAGCCATTTC
   101761 TGGATAACCT TCAAAGAAAA CGCGCCCTTT GAATTTGGTG TACTTGTTCT TGGCAAACTT
   101821 CACTTCGTAG ATCGGCTGCT TGGCCGGATC CCCCATCTTT TCAAAGTAGA CGCTGGCCGC
   101881 CTCACCCTTC AGCGATACTT CGTTGTAACA GAGCATGATG GACTTGGCCT CATATTTGAT
   101941 TTTAACACTC TCTCGAATGT CATCAATACC CGGCCTGCGG AATCCGTTCA ATTTCTTGAA
   102001 TTCAGCCGTA CATACGATGG CGACATCCAG TTCGGTTGCC ATATCGGATA TGTACTGTGC
   102061 GAGATAATCG TATTTTTGTT TGTCGCTTTG TTGGGCGACC CTTGCTGTTG TTGTGAGGTC
   102121 GTGGAAGTTA TCGATGAAGA CGACGACCTT ACGTTCTTCA CCCGCTTCTT TCAGCTCGAC
   102181 GATATGACGC TTGATCGTCT CCTTGATCTT GTCCACGTCG CTGCCGTGTG TCTGGTCATA
   102241 GCACTTGTAG CAGTTCGCCA TCCGGCGAAG CTCGCGCAGG CCATCCTTTC GGCGTTCCAA
   102301 CATCTTCTTG AGCTTCTTGT ATTTATTCGG CGTCTTCACC GCATTAATCA GGATTCGGTT
   102361 TGCTGATGCG ATCACGCGGG AAATTTTCTC GTCCATCGGG TCGTCGAGGC TGAAGTCCAA
   102421 TACATAAGCA TCGGGATTTA GTTTGGCGAC ATTGTAGGAC ATTTGAGAAA CGAAGGCGGT
   102481 CTTGCCGATA TTGGAATCAC CAGCAATGAT ATGAAAGCCC CGCTGAAGGC GATCTAGCGC
   102541 TTTATCAATT CCCTTGAAGC CTACCGTCAT CCCCTTATTG CCGGGCGCCC ATGAGCGCTC
   102601 TTCGAACTCG TTCAAGACAT GAAGCTGTTC TTGTTGATAC TTCGGGATGT GAGTCGGAAT
   102661 CTCTTCGATA TCGATACGTT TATTCTTTCG GCGCTCGCTT CGCTTCTTGC CTTTGGTTGC
   102721 TTCCCAATAC TCAACCTCTG CACTTGGCTG AGCGTAAAAC TCAAATTCAT CCTTACACGT
   102781 TCGTTCGTAG ATCCTTGCCC CCATCGAGGA ACCCCCTAAC GATTCTTGCC GATTTTGCAG
   102841 TTGTTTTTCT GACAATCGCC AAGTTGTTCG AGGGTGGAGC ATCCATAAGT GTATTCTCGA
   102901 CTGAATACAC TTTTGAACGT CGTTTCGAGT TCCCGTTTGG AGAGTTTGGC ATAATTGTCA
   102961 TTCCACTCTT GAAGTTTCCC CCAAGCTCTT GCTTCACTAT AGCCGCGCTG CTTGAAGTAG
   103021 CTCACTAGCG CCGCCGTCGT GTTATTTCGT CCACCTTGGA CACATGGACG AGTCAGGATC
   103081 GACTTAATGC ATGGCGGGCA GAAGTTCAGG GTTCCTTTCC CCTTCTTGCC GCTCTTGGCC
   103141 GCCTTCTCCT GCTTTTCTTT TTCCCAGCTC TCAATGTAGC TCTTGAACAA GCGGTTTGCT
   103201 TTGGTGCTGT ATGTAGGCGG CTCATAGGTT ATGTAACGGA CCGTCTTGGA TAACTTCAGC
   103261 AGATCTCGAT AAGAAATGGT CCGCAACTCG TCGTAGGTGA TCGGCGTTTT ATAGCGGCCC
   103321 GTTTCGGGGT GAATGCCGCC GGGTATGGAG AATAACCGGG CGTTGTCGTA AATTTGCGTA
   103381 TCGACGGTTT TATGATGGCT GAAGCGGGCA ACCTCTAAAG CGATAAGCCG AAAGATTTCG
   103441 TTTAGTTCGC CGGAAGGCTG GAGTCCCAAT ACTTCTCTAG GAATGACGAT ATGAACGCCT
   103501 TTTTGGCCGC TGTAGTAGAT GCGAATCATG TCTTCGGGAA TGCCGAAGAT GGCGGAGAAG
   103561 AAGCTTACGC TCTTGATGGC GTCTTGACGA ATCTCCTCGA AGGCTTGGGC CGCGATCTCT
   103621 CGCTCCTTCA TGCCGTTGTG GTCCAGATCG ATATACATGT CGCCGATCAG GAGGCTGTTG
   103681 GCTTTGTCGT CCGGCTTTGT GTATTCATAA GCCGATATGT AAACCCCTTT GTTCTTGTAT
   103741 CGCTTGCGGA CGGTGGAGGT ACTGTCCTTG TGGACGAAGA TGTTTCGCTT GAAGCCGCCA
   103801 TTGGGCAGCC TGACGCCCAT CTCAACGAAT TCGCATTCGC TTTTTTCGGA CAATTTCATT
   103861 CCCTCCCGAC AGCACAGCTT CAGACTTTTT TAAGGATCGT ACATGGATAG CATCATCGAG
   103921 GTATCGTTTG ATATCCAGTG GCGACCTTGG CGGCGCCCGA TCGGCTTGTA GGCAGTTGTT
   103981 GGCGTTCATG TCGATCATGA ACAAGATTTC CTCTACGGTG TACGCTTGGA GCAGCCACCG
   104041 AAAACTGCCC ATCATTCTAT CGATATCGCC TTTACGTAGG GTTAGGCGGA ATTGACGGCA
   104101 GTAGTATTCG ACCAACTCTT CCATCGTTAG CGAAGCTCTC ATTTCGAGGA AATAGGTTTC
   104161 ACTATGATTG ATGATGATTC CACTATCAAC GTCTAAGCTC CGGGAGGGAG GCTTGCAGGT
   104221 GACCCGAAGG AGGTTGTGGT AGTAGAAGGC ATCCGGGTCC AGCAGATTCT TTTTCTTCGG
   104281 TGGCGTCCCG GAAACGAGCT TACGAACGAG CGGCGTAGGC TCACCCTTGC GGCGTCCCAT
   104341 AACTTTGAAT CGGGCAAAAA GCTCAGAAGA ACACCATCCC CGCTTGAGTA ATGACTTGAT
   104401 CTCACGGTGG ATGGTTCGGC GTGTTTCTTT ATCTACCTTT TGGTCCGGGT AGAATCTAGC
   104461 AATATAATCA TATATGAGAT CGTAAATGGA CGCCATGGGG AAATCACGAC TCCTTTGTCC
   104521 ATTCTTCGCG GCAGGTAGCC GTCGCTCCGC AGTTCTCGCA CCTATAGGTC GCGTTATATT
   104581 CTACAAAGGT AAGATCATCG CCGTCGCAGA TGTGTCGGTG GGGCGTCGTC GTTGAGCTGC
   104641 TCGTGCGATG AATGTTAATG GAGTCGCAGT AGGAACAGCT CGTGATGAGT CCTCCATTTT
   104701 TCATTTGCTT GAGCCACATT CGAAAAATGA TTATCTTCTG AATTAGTCCG ATACGTTTTT
   104761 TCATAGACGC TCCTTTTGAT TTCTATAGGT AAGGGTGGAG CTTGGCGGCT CCACCCATCC
   104821 GTTATTTAGA AATCTTCGAA CTTCTTGGGG TTCTTCTTGT AAAAGGCGAA GAATTCCTTC
   104881 CAGTCTTCCT TGCTCATATC GTCGACATCT AAGATCTCCT CGTTCCACAC TTGCAAGAAA
   104941 GCGACGAACT CATCATCGTC GTCCAGTTCG TGAGCGTCCC GAAGCTCCTT GATGCGATCC
   105001 TTCAACGACG GTTTGTCGCT TGGTTCCTCG CGGCGCTCGC TGCGGGCGCC TTTATCTTTC
   105061 TTCTTTTTCT TGGTCGACTC TTTGGGTTTA TCCTTGACGT CGCTCTTCTC TTCGTAGCTG
   105121 GCGTACACTT GCTCGTCGAA GTCATCGTTG CCGACATTCG GCGCAAGGCC CATCTCCTTA
   105181 CACGCATTCT TAAAGGCGTA GGTTTTGGCC GCGGCCATGG CGTTCTGGTT ATCCTTCTTG
   105241 TTCATCGGCT GCGTGCCAAT GCCCGTATGG ATGCCGAACC CCGGTACGAT CAGGAGGCCC
   105301 GTATACTGTG CGTAATTTCC GTCTTTGCCG CTGACGACTT CGCTCTTGAA AGGGATAAAC
   105361 GACCAGCGAC GATTGGTGAT TTGGTTCAGC ATCTTGATGT AAATGCTTTC CGGTATGTAG
   105421 GCCGAGTTGT TGGCATACTT GTTTTTCTTA ATGAGGTCAT CATTGACAGG TTCGTCAATG
   105481 AGCTTTCGGA GTTCCAACGG AACGTCGAGA TTGAAGACGT CCATCGGGTT GGCAAGTATA
   105541 CTGGAGATAA TAGAATCCAT TGGGGGCCTC CCTGTTTCCT GATATACACT AGAGTATAGC
   105601 GTATTGTAAC CTTCTTCGCA ATAAAATATG TTACATAAAT GTGATAAATG CATAACAGCC
   105661 CCGCAGGGCT GTTAGATAGT AGACGCGCCT CGATTATCTT CGGGGACGGG ATTCTCGTAA
   105721 TTTATTGGGG TGCTATCCTT TAGGCCAATA GATTTCCCAC TGAACACTTT CTGTGCGATA
   105781 TTCACGGTTG TGATCCCACT GACCAAAATA AACAACACCT GCACCATATT GCTGGTGATA
   105841 TCCCCTCGGG TAAGATACGA ATAACAAGCG ACGCCGGAAA ACCCGACTAA CAGGACAATC
   105901 ATGACACTAA AACGTGCTTC ATCGATACTT AATCCATCTC GTAACCATTT CATCTTGTTC
   105961 CCCCTCCTTC CGCTTCTTTT TGCGTTCTAC CGCAACGGAT AGGATGACAA CCATGGCGAT
   106021 GATGACGGTT ACGAAGATTT GTATGGCCGT CTGATTGAAT AGCTCTTTCT GGAACGTGTA
   106081 TAGGTCAGGG TAATCGGAAG TAATCTTAAT TCTTACGCCC ATTCCTGACA TATCCGCTTC
   106141 GATGATCGTC AGCACCCGCG CTTCATCTAT CGTTTGAGAA ACCACGTGCG GCATACCGTC
   106201 TGACATCCCT ACGGTTGCTG GCTCCACGAT AATCTCTTGT GTGGCCGGAT TGTTCTGCTT
   106261 CAGCAAGGCA ATGATCTCTT TATCGGAAGG TAGTGCCATC TGGTTGATAA TATCGGGGAG
   106321 GAGAAAGCCC ACTTCTAGAA TCGCATCATC ATTGATGGCG ATATACCCCC ATTTCCCCAG
   106381 CTCCCCGCCG GGTCCTCCAG ACGTCAGCAC GGAATTAATC CAGACTTGGC CGGGCGCATC
   106441 CTTCATCTCT CGCAGCTTCT CTTGGAAGAA CTTCTCGTTG TAATAATAGT CGGATTCAAT
   106501 GATTCGCGCC GAGGATACAT TCACTTGTCG GCGAATCTCT TCGATAGAGA CTCCACGCTT
   106561 ATATTGATCC GCCGCGTGAT ACAGGCTCAC TCGAACGTAC TGGTTCATAA TAGGATCAAT
   106621 GCTCTTCATG AGATTGTAGG CGTCCTTCAA GCTAAAGTAC GTCTGCGTAC CGACCGCTAC
   106681 CGACATGGAC TTCATCTGTC CGGTCAGCAG CGTCCTAGCC TTGTTTAGAC TCCCATACAT
   106741 CGATCCGATA AAGAATGTCG TAAAGATAAA CACGAGCGTA ATGAAGGTGA TAAAGCTGCT
   106801 GTCAAGCTTA TGTTTTGGCT TTGTCATCCT TGCTCGCCTC CAGTCTATCG AGCCGATTCA
   106861 GTGTCGCTTT TGTCAGCTCG TTATGAATCT TTACAGATTC ATTCGTCGTC CTCACCAACT
   106921 CCATCGAGTC ACTAATGATT TCTTCGATAT TCTTGAACAG CTCCTTGTTG ATGGCGGAGG
   106981 AGCTTTCATT TTGTTGCCGC ATGAGTTCCA TGCCTGCGGC AAACTGTTTT TGCATCTCGA
   107041 ACAGCAAGAT CATTTGTTGG TCTTGCTTTT TGGACATCTC CTTCATCTCT GGCTGGATCT
   107101 TAGACAGCAG GTACCAAGCG ATGACCATAA TGAATGCGAG CGGAGATAAC GTGCTAAAAT
   107161 CGAGGGACTG CAATGCCATT TTGATCTCTC CTCTCTTGCC GAGGCAAGAG GACTACGAGT
   107221 CACCTTTGTA TAGCAACTCG ACGGCTTTCA ACATGGGGGT AGCTCGGGTA TTCTTATCCA
   107281 AACTCATGAT GCACTTGATA AGGATGCGAC TTTGGCGCAC CTGAATAGGA AAAGCATCAT
   107341 TCAAGTATCG AATCTTTCCG TTGTCGTCAA CCTCGTACAC CTTGAAGGCA AGCAGTCGCG
   107401 TGTTACTCTG GAATGTCGAG AGGCTTTCTT CGTTCTGGTA TACCGGAACG ATGTTGACAA
   107461 TCTCCTTCTT CGAGAACGCA CGATTGAATT CAACCGGGAT TTCAAATCGT CCAATACCGG
   107521 ATTGATAATC ATGATAGGCG ACGCCGATTT CTCGAATCCC GATGTGGAAG ATATTCTTGT
   107581 TCCCCTTTTG AATGAAGTAC CGTTGCCGAA GCGTAATACG GACTTCCTTC ATCGACGTAG
   107641 GACTGAAGCA CAGCTTGAAG TTCCCCACAT CATCGGTCGG CTTAAATCCT GGTACGGGCT
   107701 TCCACGCGCC GTCCATTCGG TACTCTACAT TTCGAATATC GATTGTTCGC AGAGGATATG
   107761 GATGAATGAA TACGGTGTTA ACATCTCTGC TGGAGATGAT GTCATCCGGC AGCGTCAATG
   107821 TAACCTGACA TTCCACTTCG CTTTTCATTC CTGAGAAGTA AGTGTATTGT CGATGCCAAA
   107881 ATGTCGATTC ATCCGGCGTC AGTGCATTGT AGAAGCTATT CTCCTTAATG ATGGATCCGT
   107941 CTGCCTTTGG CTCCACTTTA AACCCCAACG TATTCGGAAT GATGTATTCG TTATTCACCC
   108001 CGTCGTATAG GTATAGTTTC GATCCATGTT CGTTGGCGTA AGGCAGCGTG ACCGTATCGT
   108061 GCTGAACGTC AATAGACGCT CTCTCATATT CCGTTACAGA ATCGTCGGTT CGCATATGAG
   108121 TGACGAACAG CGTCTTTTTA TACGTCTTTC CCGGATCCTG TACTGCGGCC AGCTCCTCCC
   108181 GTAGTGACAA TAGCTCTCGA TTCATTACGT CGAGCTGCTG CTGGGCAAAA TGGCTGCCGA
   108241 TCTCGTGAAA GGACCGAAGC TCCAGCAGGT CTTGCTTTTG CTTGTTAGCC CGGTTAAACA
   108301 ACTCCGTCAG GTCAAAGAAG ACCTGTTGAG AATGATCGTT GAAATCCCCT GAATCCGCAG
   108361 CACCGCGAAA CCGGACGCCT TTCGGCTGGT AAGAGGGTCC TTGAGACACT ATAGTTCGCC
   108421 TCCCTTCATG GTGTGTACGC CATGGATGGC CGATAAGACA CGGGTCGGGA TGGACCGGGT
   108481 GTAATTCTCA ATAACTTCGG TCCGAGCCTC CGTATGAATC GTATCGCATT CATCGAGTAT
   108541 CTGTACCAGA CGCGCAATCG ACGCGGCGGT TTCGTCCTTG GATCGCATTT GTTTCACGCT
   108601 CTCGCGCGGC CCTCTATACC GGGCGTTTGA TCTCGTCATG GCTGGATAAT TCATAGAAAG
   108661 TGTCTCCTAT ACGATCAGGA TAGCAATCCG TGCAGGTTGA AATCACGGCG CCGTCTTTCA
   108721 TGAGTCCTAA CTCTTGCAGC TCGACCAAAG AATCAGCCCA AAACTGATCC TCACCGACAG
   108781 CCTTGCAAAT GGAGCAGATT GTGGGCATTG TAATCACTGT TTTCATTCAA TTAGGATACG
   108841 GTAATCTTTC AACCGCGGTG TTGCGGTTAC CGTATCATCC TCCTTGGATA GTACCGCCAT
   108901 GAATCGGATG GCGTGTTGGT TCTTACTCGA CGTGGAATAC TGAAAATCGA GCGTGTACTC
   108961 GATACCGTGC CGCCGGACGT CCATATCCTT CGGATTGTAG TTGACGATGA TGTTGTTCTC
   109021 TTCATCTACC GCAAACCGAT GGTGCAGCCT TGGGCTGGTA TTGTGCAGCA GGTCGTACAC
   109081 GGAAACCTCC TGAAGAGGCT GATTGTTCGC GTAGATCCGG TCACTAATTT CTCGAAGATA
   109141 AAGATTGATC TCGATCTCCT GTCCAGCTTC CCGACTGTAC GCAAGTAGCT CGACTTTATT
   109201 CCAGCCGGGA CGAAACTGAA ATTCGTAAAC CCCGCTGATC GACTTCAACT GATTGCTGTT
   109261 GATAAATACT GCCAGCGAAG ATTGCTCGTC CACTTTAATG GCTGCCGATT GCTTCGCCGA
   109321 TCCTGTAGCG ACGTACACGT AAGTGGTGTA ACGATGAAAG CGATCAGCGA TCAGCGTATC
   109381 TTGGAAGTTA TCGATGTTCA TGTATTCTCT CAGGGCGCTC CCCGCTCGAA TCCAATCTCT
   109441 CATCGTCGTT TGATACACCA CCGGGTCTTC TTTTGCTACG TCGGCCAGCA GCGTCTCTTT
   109501 CAACCACATG TGTCGACCCA TCAGGACTTG CATCGTTTTC ATCAATGGTT TCTCCGGCAG
   109561 CTTGGCGATC CTGTAGTAAT TATGACCGAA GCTTGCGTGA GTGAAATCCC CGTAGCCATT
   109621 CGTGTAAGAA TCGACATCAA GGTGGTAACT TTGAATCATC TTCATATCAA CCGGGCGATT
   109681 CTTCTGAATC TCGTGCCACT CGATTACGTT ATCGCCGTAG TCTATACCAA CATAATACCG
   109741 TATATTGGTG CCAGATGGAA TGTATTCCTC AATCTCTAGG TGAACAAATT CAAAGGCTTC
   109801 GTGGACGTGA AGTGGATGAG GTCTGCTGAC GACAACGGCT TCTTTGACGT ATTCTTCTTT
   109861 GCGGACTTCA ATAGACTTGG CACCGAAAAG ATAGTCATAC TGTACACCAT CGATCAGATC
   109921 ACTCTCCCGC TTCTCCAATA TGAAACGAAT GTATTTGGCC TTTACTTCCT CTACCAGCCA
   109981 TTGATAAGAG GAGACGACTT GACGACTTTC GTACTCCACG AAGGTTTCTC CATCTTCAGA
   110041 CAGCAGCAGG GTAGCGATGA TGGGTTTTGC GCTTTGCATA TTGATGCTGA CATGTGTGAC
   110101 CGACAAGACT TCTTCCGCAA GGATATCAAG CTGCCCTACG ACGCCATCGG GTGCCGTGGA
   110161 TGTAATGACA GACCGCCACG CTTCTTGTAG GCTATCGGTA AGCGCCCCCG CAACGGGACT
   110221 GAGATGTGTG ACTCGGGTAT CCGGCGTCAA GGTCTTAAAC GACGCCTGTG CTTGTGACAT
   110281 GTCGTACTTT CGAACAGGCT GCGCGGATTT CCCAATATGC GCTTCCGTAT GTCTCAGATC
   110341 GATGAAGGCG GTGGTTTTTG GGATGTTACG ACTGAGGTCC CCATTAAAGT CCACCATGGA
   110401 AAAATCATGG AAGGTATCTC CGACCACATC TCGATTCAGT CGAGAGATCG ATCGCTTCAT
   110461 CAAGCTATCC GCACGCATTT CGGTTAGCTT AAGCTGGCGG TCTATGCGGA TTCGATTGGA
   110521 CTCGTAATGG CTGGCTTCAG CCATTAGCTG ATTGTTCAGC CGCCTCACTT CTTCGAAGGC
   110581 AAGACTTAAA TCTTGCTCGA TTTCAGTGAG CATCGCATTA TACTCGTGAG GTACCGACGC
   110641 TTTGTGTTTT TCTGTCGGAC GATATTGAAA CTGGGGCCGC CCCAACTGAG AAGCATCCAT
   110701 GATCTTGGCG AATTCGGATT CCACAAAGGC GACGCTGGGG AACCGCCCTA ATTGCAGTTC
   110761 CCGAAGAATA ATTTCTTGCC GGATTAAATC GGATTGCGTA TCCTTCAGAC TCATGGTATC
   110821 AACTCCTCTG CCGTGGTGAC GTACAACTGA TACCCCTGCA CGATCGGAGT ATAGAAAGCG
   110881 GCGTCTTTTA TATCCTCGGG CCGCCGGAGA ATAATGCGGA ACTGAAGCTC GTAAATATCC
   110941 GTGAGCGTGT CGATGTATCC GCACTCATTG ATCCGTCCGT TCTTTTGCGT ACCAGAGTTG
   111001 AAGAGATATT TGGTTTTGGC TTCTTCTAAG TACACATTTC TCGGATAAAT TCGATGCCAG
   111061 TCTCGACCAT TGCTGATGGA GATATAATAT TCCAACCAGT CGCCTCCGCT ATCAAACGAA
   111121 GCGGGGACGT CGACATCTAC GTCTAATTCC ACGGTTCGAA GGGGGGATGA GGAGATGAAC
   111181 GGCGTCGATA CATATTCTCC TTCGATCTCA AATTCATAAT TTGCTAGATT TACGTCCCGA
   111241 AGTCCAATCA CATACCGATA AGCAGGCACC TGCTCCCAGC CTGCTTGTAT ATTGCTTGGC
   111301 GTAGATGGGA TCGAAAACAG GCGGTTGCGT TTTTGAAGCT CGTCGGTGAT GACGTCTCCT
   111361 TTCTTCAATA CGGGGTACAC CACCTGCTGA CGTCCCGTAT CATATACGAC GCCCAAGTTC
   111421 TCAACGGAGG GTAGGGAGCC GTGGACGCGA ACTCCCTGTT GCTCGAAGCG TTGGTCCATA
   111481 ACGCTCATGT CGTTTTTATT AAGCTGCTTG AAATAGAGAT GGCCGATCAT GGATTCGTAA
   111541 CCGACAGATT GCCGCAGATA GATCGTGATG GTTTTGCAGT TTTGCCGGGG GAAGATAAAG
   111601 CCCTTCGAGG AGTCAAAAGA CTCCTCGAAG CCTACACCGT TTACGTTCCC TTTTTCGTCG
   111661 GTGATGACAA CCTGCTCGAT GATGGCGGCT ACCGCACCTT TATCAGAAGG AATGAACGGC
   111721 GTCATCGAGA ACCAGTTCAT GGTCTTGGCC TTCGTCAGCT CTATGCGAAT GACCGTCTTT
   111781 AGAGGTCCGC CCGTTGACGC CCATTCGATA CTTTCCCGAT ATTCAAAGTC CATCCCTAGC
   111841 GTGATCTGTC GCGCCTTATC GGTCAGCTCG ATCATTTCGT ACTCGAACCA CGTATCCGCG
   111901 TTGCCATCAA GGATGTCCGC TAAGTGGATA TGCATCGCCT CTTGACCGTC GAAACGCAGA
   111961 CCGTGGCTTG AGGTCCGTAT GAGATGCGTG TTTCCGGGAA ATCCGTTTCC TTCCACAATC
   112021 GTGATCGTAG CGTAATCATT AAAGTTTTCG CTATTTACTC GCCCCAATGT CAAGATTCCC
   112081 TCTTCGGCGG ACAGGTGTGC TGCCGGGAGC TGGACGGCTT TTTTCAAGAA TTGATCGGAG
   112141 TTGCTAAACC CGTCTTTGAA TACGGTGATA TAATCCGTCT GTCGAATATT CAAGTCGATG
   112201 GTTTTGACCA GATTCTCAAT TTGAAGAATG CGATTACTAA AGGATTCCCG CTCCATCTCC
   112261 GCTTGCTGAA AGTTATTCTG GATGTCCTGC GTAATCAATT GGACTTCTCG GTACAGCGTC
   112321 ATGATGTCCT CATGAATCGC AGATATCATC TGGTTGTGGT CCGCGGAGTA GGGCGCTCCT
   112381 GACGCCTCTA CGCGGACCAG CGTGCTACGA CCGATGGTTA AGAAAAAGTG CTGAAGCCGA
   112441 GCGTAGACTC TATGGTATAG CTCTGCCGGG GATCGAATTT CTCCAGATTG ATACGCCGCC
   112501 GACAGTTCTC GGAGGATGGA TTGCATCTTC TCTTTTGCGA CTTGGTTACG ATGTTGAATA
   112561 AGCAATGAGT TTGCCATCTC TGCCTCCTAT ACGAGGGACT GAAACACGAC TTTATATTCA
   112621 TGAAGAAATG GTGTCAGTCC GTCTGCTTCC TGAAGATTGC GGCGCATGAT AACCTTCATG
   112681 CGAATCGGCC CGGTCAAGTA GGGATACTCC ACGATAAGCT GCGTTCCTTT AGGCAGGTTG
   112741 GCGTTGAACT TCAGCTCGTT ACCGACGACC CGATATTGAT AATTCTCTCC GGTAAACGGC
   112801 TCCAATAGAC TGACATTCGG ATTGAAGTAA TCCGTCTTAT TGACGACAAT GGCCGTCGTA
   112861 TCGTCCTTAT CTGAGGGTTG ATCGACGTGC TGGCCGTCAG GCATAATCAT ACGAACCTTG
   112921 ATTGGCAGAT ACACATTCGA TAAGTAGGTC GGATTCCATC CGAAGGACTG TTGGTGAAGC
   112981 TGGCTTTTGT CTACGAAGGG GTGGTAATTT AACTTGATCG TGTTGCCTTT TTGCAGGTCT
   113041 GTAAATGGCT CTATAGCAAG CTGGGTCTGT ACGCGGCTTT TTTCGTCCGT GTATCGAGCC
   113101 AAGAAGTCGA CATAGGATGC GGATTCCTCC GGGATGTAAT CGATCGTGTA TATCGCGGAA
   113161 GGATTGTAGC TTGAGATCGT TACCGTCCGA CCCGATAACC GATACTCCGT CGGCATCATG
   113221 GGGCTGCCGT TTTTGCGGAC TGCCGAGACG TGCTGAATAT CAAATAACGT TGTCGCTTTG
   113281 TATTTGCCAT CACGTAGCGT AGGAAACAAT CGCTCGCAGT AGTTGTGTCG AACATTTCGA
   113341 GGCATGATGG GAATCCAATC ATCAGGGAGC GGCTGCGGCT TATCCGTAAT GTAGTATTCG
   113401 ATGTTGGTAA CTTGTAGCCC GATCGTATCT AGCGATGGAT GCTCTTCTGT CGCCTCCATC
   113461 GTGACCACGT GGATGTTTTG ATTCACCATC GGCTGCGTGA CGTAGACCCC GTAGCTGTGG
   113521 TATTCGTTAC GAAGGATCGA TAGGTTCGAC AACCCATACT GATATTCGTA TTTATTGACG
   113581 CGAACCTTTT CTTCTACCCG CGTCGTTGAC CGGACGACCT CATCCACGAT GTCTCGTCGA
   113641 CGGAGTAGCT CATCGAGGTA AAACCAGTGC GGATGCAGCT CCATCTGATC GGAGTATACG
   113701 GCGTTGAATA TCCGTCTTTC GTCTACGGCG TAATGGCCTT GAGTTTTCAG CCAAGCGTCC
   113761 GTAATTGATT TTTCTTCGAC GGCCATAATA AGGTCCCGTT TCACGTAATG CTTTTGATTC
   113821 ACGATAAAAC GCAGTCGTTT GCAAGCCATC TCTTGGAACT GATAGGAGAT AACATCGACG
   113881 CTCTCTTTGC TGGATAGCTG CGCGACCGGG CTGACTAAGA TGAACGGATC TTCTGATTTA
   113941 TTGTCGGTGC TATAGGCTAA GACGGCCACG ACTTCCATGG GGTACTCAGA AAAAGGTGTC
   114001 AACGTAATCT CGTTCACTCT CGTAATCCGG TCAAAATCTA CATCGAACAC ACAGGCCGCA
   114061 CCGAAGCTGA TGCCAAAACC GTCTGCCCCC ATATCCACTT CCAACGGTGC ATCGGTAAAG
   114121 ATCGTCTCGC TCCAGAACGT CTCCATAGAA CTGTCGAATG CTTTTTCAAT CTGGTGTTCC
   114181 GGGTTTCTCG ACCGAACAAA TCCTCCACCA AGCTGTGATT TGATTCCGAT ACGAGCAACC
   114241 CGTAGTCCGG CGAAATTGGT TACCGCATCT TCAGTATAGA TCGTTGGCAG CTTGATCGCG
   114301 TTCTTATACA CATCGAGCTT CAATCGATTT GCCGAAGATA CTATCGTTCC GTCTCTCTCC
   114361 GTATAAAATG CGTAGTCTTT TTCGAGACTA TTGTAGTCGA GGAACGTCTC ATAAATGACA
   114421 GCATGGGCGG ATCGGTTCAC GAGAAGGTGA CGATAGGCTT CTAGTCTTTC CTCCGTCTTT
   114481 TGGATCTTCA AGTGAATGTC CGCCATGATG GATTGGTTTA ACTTCTGGTG CTGATTGATT
   114541 TGTCGTGCCG TGTGCTCTAG TTGTTGAAAA ACCGTATGAA TATCGATTTG GGACTCCTGC
   114601 ATTTCCTCAT TGATCTTGTC TGCATCGGTC ATCCCGCTTT GAGGCCGCGG CGTAAGAATG
   114661 GGTGTACCTT GATTCAGCAA GGCCAAGTAT CGATCCATCT CACGCTGGAT ATAGTCGTCA
   114721 GTGATGTCTG GGTTGTAGGC GTACCGCTCC TTCAAGAGGT TAAACAGAAC TCTACGGCGA
   114781 GTGTCATCCA GACTCGCCGT AGATTGGTTC AGTGTTTTCA TATAGTCACC CCGTCGTTGG
   114841 GTATTCGAGC TTCGAGATTC GCCCGTTCAT CGCATGGATC TGATCGAGCA TCTGCTGAAC
   114901 CAGCGGGTTT ACGGTCAGGT CCGCGCTGTT TAGATTGATG ACCGTGGCTT TAAGCTGCTG
   114961 TACGTCTTGA TGCAGGGTGG AGTATCCCGG ATTAACCACC TTCAAGTCTA TGGTTTCCAG
   115021 ATTTGGAACA CTGGACTTTA TAGCCGTCAC TTCTGCTGCA AGTTGCTGAA AGATTCCATT
   115081 TTCGTTTAGC ATCAGATCCG CTACGTTTAC GATCATGGAT TTCGTTTCGG CAATCAAATT
   115141 TCGTAACGAA GCGATATCCT CAAACATTGC TTGTACGTCT TCGCTGCGGA CGACACCCTT
   115201 TACCATTTCG GCGCCTATAC GCTGAACCTC TCCGCTCATA GTTTTACCCC CAGCTTTTCC
   115261 AACATGATCG CTTTTATCGT AGTAACCTCA TCTTGCAAGG CTTGTCTTCG TGCGCGCTCC
   115321 TTCTTCAGCT CTGCTGGGGC GAGATATCCC GCATCGCCGG ATTCCGGTAT GATACGAATG
   115381 ACGTTGTTTG CCTCTTCTAG AAACTTCATC TTTCGCACGC CCCCTAAATA ACGTGGATCG
   115441 TCAGTGGTTT CGTATAGCAA GTTTCACCGA CGGCTGCGAC GGTTACATCA CCGAGCGCTT
   115501 CCGAATAAAT CTCTACACAT AGAATACCAT TTTCCGGTTT CCGGCGAAAC ACATGGTTCG
   115561 CAATATTTCC ATTGATCTTG TGAACCACAA CGATCTCCAT CGACTCATGG GTTTCAACAA
   115621 TCCACATGGA TCGATCGATT CCATCATTTT CGATCTCCGT TTTATCGAAG ACCGCCTGTA
   115681 GTTCCGCCAT CGGCTTAATC TTCTTCTTAT CTACGTAGAA TCTTTCGGCA ATCATCCGTT
   115741 TTTGTAAGCT GACGGCTTCT ACTTCAGGAA CGGTAATGTA GGAGGAACCA TCGCTAACGA
   115801 CATAAGCATC GTCAACGATC GTTACCCCCT CCACCCGCTT GCCGTTCAGC CTTACGATTC
   115861 CTTTTGCCAT ATATGATGCC TCCTTGGCTT AGTAAACGTA GGCTTCTTTC ACCTTTGCGT
   115921 AGCCGTCTTC CCCGATGGGC TGCATGTAGA CGTGTAGCCC GAACACTTCC CCTTCGACAA
   115981 CGCCGAGAGT ATCCAAATCT AACTCAAAGG TGTGACCCGG ATAAGGAAGC TGGGAAAATA
   116041 GCGCTTGGTT GATGGCGCTG GCAACTTCTC CACTATCTTT GAGAATAGAT ACGGTCACGC
   116101 TGCCCGCCCC GGTATCGCTG CCGAAATCGA CGCGCATGAC AACTTTTCGA GAGCCGGGTA
   116161 CTCGGACAAA ATACAGATAG TTGACCATAG AAGATACCGT GTCTCTTTCG ACTTGACACC
   116221 ACGCACCCCA TGTTCGTACC CATTCATCTT TTGCGATAGG GGAGTGGGGA ACGCCGAGTG
   116281 CTTTTGTAAA ACGCTCGGGC ATTTCGATCA GTACGTCGCC GATCATCCCG TTCACACTCT
   116341 TGACGGGGAA GTCTAAATTG ACATCCCCCG TTTGGCCGTT GACGCTTAGG ACGGGCGGCA
   116401 CATGAACAAC ATGTCCAGTC TGTCCATTCC AGCTTAAAAC GCCAGAATTA CGAACGCTGT
   116461 ACACTCCATT GCCGTTACTG GCGATGTCGA TGCCTTCTCC TTCAACAAGC TGAATCACCC
   116521 CGGTGTTATA AATAGACCAG AGTCCATTCC CGGAATCTAC CGCTTCGATT CCGCGCTGTG
   116581 GAATCAGTCC GACGATCCCT GTATTGTCGA TCTGCCACAC GCCGTCGCCT AGATCCTTTA
   116641 CATCCGTACC GTAACCATCG ACGAGTCGAA CGACGCCCGT GTTCTTTACA AAATAACGAT
   116701 TGTCGGAATC ATGCCATACT TCGATGCCGA GCTGCGGTTG ATAATTGATG GTGGCTACCG
   116761 CCTCGACGAT CCCCGCTTGA CCGTTTAAAC TCAGAACCCC GGTGTTCCGA ATTTTGTACT
   116821 GGCCGCCGCC CTGACTATCC ACAGCCGAAC CGTTGTCTCC GACGATGGTC GGCCACAATC
   116881 CTGTGATCAC ATATCCATCT TCTGCACTTC CCCCAACAAA TACGCTGCCC TCTTGAGCGT
   116941 GCTGGAGACT CATCCGATTG ATAACGACGT AGCCGTCCGA GGCGTTACCC GTGATTTGCA
   117001 AGCCGCTGCC ACTTCGTAAA CGCATGGTGT TTCGAAGGTG ATATCCCGAT TCCGGGTCCC
   117061 CGGAAACGAC GATGCCATCG TCTGCACGCA TTCGCATTTT GGATCGAAGC TTATAGCCGT
   117121 TACGGGAATC TCCGGTTACT TCGATAGCTT CGCTGCCGGA CAGCGCCATG TCATTAATGA
   117181 CTCGATAGCC GTCTACCGGG TTTCCTTCGA TTTTTAAGCC ACCCACTGCA TCTACGGTTA
   117241 GCCGCATATT ATTCGTGATG ACGAAACCTT CGGCTGCATT CCCCTCGACC TTCAGTCCGC
   117301 CGCCGTTCTT GAGGGACATC AGGTTGGTGA ACTCATAGAT TCCGGTTGCC AGAGTGCGAA
   117361 TACCTACGCC GCCGCCGGAT TCATACTTGG GGCCACGAAT GAAGAAAGTA TCTTCCTTCT
   117421 GTTCTACGGA GATCCCGTTT TCGCCGCGAT AGTTATGGCG ATTGCGGATT CGATATCCGA
   117481 CTTCAGGATT GCCTGTCACC TGAATGCCGA AGTCTTCCAT AATTTTCGGA CCTGTAAAGC
   117541 CGATCTTCAG TATGTCGTTG ATTTTATCTA GTGTTACGTT ATCTCCGGCC AGCAGCTTAA
   117601 TGTCGGCCAA TCCGACGGCT GGAATCCGTT CTACAACGTC TCCATTTTGA ATCGTCAAGC
   117661 CATAGAAGGC GGTTAGGTCC GTGATCTCCG CCATGACGTG CTTATGATCA TATAAATCGG
   117721 CGACCATAAA TCGACTCATG AGTCCGTCCG TGGACCGCCC GGCGATAGGC AGATTCGAAA
   117781 TCGACACGAT CGTTTCCTTT GCAAATTGAG GACTACCCTC TTGCCACACG ACGGTTACCG
   117841 TAAGGTTTCC TTTCAGTCGC TCTATCGTCC GAACGGTTAC GTCATCGACT TCTTCAAACT
   117901 TGTTGAATCC CTGTCTTACC CCATCGATAT ACACTTGAAC GGTCCCGCGA CCCCGCTGGA
   117961 ATCTCCCCGT CGTCACGATA AAGGTGTTTT GATCCGGCAC GGATATAAAG GTCTGTTCCT
   118021 TGAATAGGGT TGGTGAGTTT TTAATCACCA GCTCCGGGAT CGTTTTGCTG TTGTCCTCGG
   118081 GGTCGGGGAT CTCTCGAATC GCATAGGTGA TTCCTAAGTC TCCCGAGAGT CGAAGCGTAT
   118141 CCATCTTGAG GCCCGCTGAG ATCACGTTGT AGAACGGATC GGTGACGCCC TCTGGCAGGG
   118201 GTAAGTCCGC CACTTTCAAG TAAGAGAAGG CGAACTGGTT GCTTTCCGCT CCCCACTCGA
   118261 TGGACTCCAG CTTTTCTCGT TCAGCGGTGG TTAATCCGCC CCCGCCATTT CCGTCGACGA
   118321 TTTTCCCATC TTTGTCCAAG ATGTAACCTT CAAGCTGAAT ATCGCCGTGA AGAATGAATG
   118381 GCTCATCCTT TTTCTTCGAG ATCAGTCCAT CGGCAATCTG GATGGCGCCA AAGCTATCCG
   118441 GGTCCCCGAA GAATCCTGCC GCCCCGCTGG CTGATGTAGC CGTGAACTTC TTTACCCGTA
   118501 CATCCATATT CTCGCTGAAG TGTGTTTCGT CTAAGGTGCC CGGTGCGATC TGGTCGCCCG
   118561 AAATGCGACC TACGATGCTA TGCATTGGAG ATAGGTGTGT TGCCGTTTCC ACCAGATTGG
   118621 ATGTGACGAC AAGTCCAGCA TTACCACTCT GGCTTGCGAT CAAGAATTGG ATCTTGTTCC
   118681 ACCCAGACTC CAGCGTTAAC AAGAGGGATT TTGCGGTCCG GCCAAAGTTA CCTCCATCCT
   118741 CTTGATAGGT AGCAATGACC TTGTTGTTTA AATAAACGAC ACAACGGTCG GCGTAGTGGA
   118801 TGTAGCACTG AACGGTCTTT GGTGCCGCAC TAAATGCGCC GAGCATATAC CGCCGCATTG
   118861 TGTGGGGACG CAAGTGCAAG CCGGGGCGCT CTGTGACGTC GGCGTGAGGG TAATGCACAT
   118921 ACCCGCCTAC AATTTCCGAG AACTCCGACG TTTCAAACAT CTCGTTGGAT GGTGTGTCGA
   118981 ATACATGAGT AATCTCTTCT ACCCACCACG GAATGAGAAG GGCGTTTACT TCCGCCTTGC
   119041 TGTAGGCATC GACGATTGCC AATGTCTCCA GTTCCTCCAG CCTCGTCGTG TGGAGTTCCA
   119101 GAAGCTGCCC TTGGGCATTG ATCTGCCCCT GAAGCTCCGA CAAGCTTACG CTTCCGTCTT
   119161 CAAGCACCTT CACTCGATTT TGCACCCCGA GAACACGAGA GGCGATATCT TCATCTCCAC
   119221 TTTTTCGATG AAGGATTTCT AGGTGGAGCT GCTGAATTAG ACGGATCTCC GTATCGCTAT
   119281 ACGTCTTCGA GTATGTTCCG TCTGCGTTTT GATTAATCTG CACGGATGCT CACTCCTTTA
   119341 CAACGTAGCG GCTGTCGTCG AGGATACAAC ACTCTCGTTA CCGCTAATAT CAATTGCTGT
   119401 TACTCGATAA TAATAAGTTC CAGCAGCAAG CCCAGAATCG GCATGTGTGG TCGCTGGATG
   119461 GTTGATGGTT GCGACCTTCA TAAAGGTGCC CTCGACTCCG GTCGATGAGC GGTATACAAA
   119521 ATACTTCGCT ATGTCCGGCT CCGTATTCAT AGCCCACACC ATGCTGAGTA CCGTCCCACT
   119581 TGCGGAAGCG TACAGCGAGG CGGGCGCCGC AGGTGCAATC AGGTCGACAA CGGATGGGGT
   119641 TCCTCTCACG ACGACTGAAT CCGGGGACTC ATATCCACTC AAGTCTACCG CCGTCACCTT
   119701 GAATTGATAC TCGACACCAT TGGTTAATCC GACGGCTGCG TAACTCGGCG ACACGACAAG
   119761 CCCCGTCGTG TTCATCCGAC TCCATGACAG ACTACCTCCA GAGATATAAA CGTTATATCC
   119821 TGCGATGTCG TGCTCCGGTG AAACCGCCCA CGTCAGGCTG ATGGTGTTGC CGGATCCCGG
   119881 ATTGCTGGCG ATCAGATTCT TAACGGCTTT CGGAGTCGTC AGCTTTTCGA TCTCCATGCG
   119941 GATCATGTCG TCGGTTGCGT CGTGCTGCGT CTTTTCCGTC CCCTTAAAGA TGACGTTGGT
   120001 TTGCCCCGTC GAGTCCGTGT AGGGTCCGTA GAGGAGTTGC TCGTAGGTCG CTACGCCGCG
   120061 GAAAATGGTT ATCGTGTGAT CCAATCGTTC GTTGATCAAA TCATAGAATA GGTACGTCTC
   120121 CTCCTCCGGT GTTTTTACGT AGGTCAGTCG GTCCCCCATC TTAGGGTCAA AGTATAACCC
   120181 TGTAAAGCCC GGCTGCCCGG TCCACACCCG GTGACTGAGA TTCTCTTCGC TTAGCGTCCC
   120241 TACCACGTCG GTTGCCAGTT CTACAGGGGC GATGCCGTCC ACACCGTGTT GATGATCTTT
   120301 GTTGTGGTGG TCGTCTTCGC CAACATCTTG TAGACTGGCG TGACTAACGA GTCCGCTTCC
   120361 GTCTGCACCA TCGTGCGCGT GCTCTTGCGG ATGGTGGTCG TCGGCCCCGA TTCCGAGAAG
   120421 CTGCCGATGA TAGATGTTTA CTACGGTGTC CGTGGGGTCC GTATTATCAG GATCCCCGAT
   120481 GACGATCTTC GTTCCGTCCG GCATTTCGAT CTGCTCCAGT GTCGGGTCCC GGTACAGTAC
   120541 CGCCCACGCT TCTAGTCGAG GAGACTTCGT AATATCGGAA CGTAGGAACG TTGCCCGCAT
   120601 CTTCAGCTTG GATCCGTCCG TTGGAATGAT AAACGGCTCT GGGCTGCTAA GGTCCGGTTC
   120661 AAACCAGTCG ATGGTGTTAT TGCTCACCGA AAAGATGATC TCCGTACCCG CAGGCAAGGT
   120721 GCCCCGCACC ATCGGGAGCA CCTTCTTGAT AACGGCGGAG CTTGGATTGG AGTAGGTGGA
   120781 TGAATAGATT ACACCCTCCG TAGAAATGCT CCCCTCGGGG AATATGATCG CTTGCTCCGG
   120841 CTCCGAGAAG ACGACGTTCT TGGATTTAGC AATATCAATT TTAGCTGTGT TCTCAAAGAC
   120901 ATCCGCCCAC ATTTTGTTCA AGCTGCGGTG ATGGTTCAGA ACGAACAAAG CCCCCGACAA
   120961 AAATTCGCTA TCCCTCATCT GGAATAACCC TTTTTGCGTC GATTCTGATA CCGTCTGCAA
   121021 TTCGTTTACA TGATCGGCAG AAATAATCTC ATTGCTGTTA TCCGATTTCG GCGTAAATCG
   121081 TTTGAAGCGA TCCGTCATTG TGCTCACCTT CTTCTCAAAG TGCCGTGGCC CCTATTCTCT
   121141 ACGCTTATTA TACATTAGCC TACCAAACAG TGGAACTCTT CTACGGATAG ATTTACCGGG
   121201 GCGCCCGGCG CCGTAGCGTC GCCAATCAGA ATGGAGGTTG ATGCGATGGC AGAGTGGTTC
   121261 CCCGCTTTAT CTACGACCCA TAGGCCATAC ACATAGTAGT TATTGTCCGG CACATCTTCA
   121321 AAGAATGTGA CGGTGGACAA ATCATTCATC TGCGCGACCG TTACGGCGTC ACTGCCATCG
   121381 TAACTTGGCA AGGAGCCGTC GAAGATCTTT CGCCGAATGA GAACATGGCT GAGCGACGTC
   121441 TTAAACTGGA GCGGACCGAC AATGGCGCTG GGATCGCTTG TTGCACCTAC GCGATTCTGC
   121501 GCCCGGACTC GATACATCGA CGTTCGAGAC AAGATGTTAT CTGATACCTT ATTCCATGTC
   121561 AGCGTAACTT GGGCATCCCC TCGATTCCGA TAGGGGAAGA ACTCTCCGAG AAGTCCAGTG
   121621 ATCGCCGCCG GGGCTTCCCT GTCGATGTTG TACTCATAAA ATACGTTTGC CTTCACCCGA
   121681 GCAATCTCTA CCCAACGCCT GCCGTCATCC GACCGCTCAA TCAGATAGGG TCGGTCGGCC
   121741 ATCGGTTCTT GCAAAAATAC GTTCCTCAAA TCCGACAGTT TGGAGTATTT TTGTTCGTTG
   121801 ATGGCAGCGT CAATCCGATA ATAATAGATC TTCCCTTTAG GAGAAGCCGC ATCCCATCGA
   121861 AGCACCACTC GGTTACGCTC GTGTTCCTGC TCGATGCTGA TATTCTTCGG GGACTCTGGC
   121921 TGAACGGAAT CTTTAGCTTC CGGCCCGTAG TACGTTTTTC CCGGCTCCGT AATCTCGTAA
   121981 TCCCACACAG CCACGCCGTC GAAGGTGTAG GTTTCCGCCA TGACGACGGA AGTTCTCAGG
   122041 ATCGGAGTGT CGAAAACGAT CTTGCCCTCC CGGAGGTCTA GTCCGAAATC ATCGTAGCGC
   122101 ACCCCGTCAA CCATCAGAGC GAACGGATAG ATATGTTCGT TTAACGTCAG CAAGATATTT
   122161 TTGTGATGCA GCCGATAGAC TTGATCGGTT TCTCGAATCA GCAGCTCGTG TTGAATTGTA
   122221 ATCGGATTGA TGTTTCGCGG GTGAGCCACT TTCATGATGA TGCTGTCCAG ACTAAGCTGG
   122281 TGCGAGATAT TAGGCTGTTC ATCCCGGAAG ACGCGGTAGT ATTGTGTTTC CGCGTCTTGA
   122341 TTTCGGTTCC ACGTAAGACG AACTCGATTC GGCATGGTTA ACCTCCCGTA TCGGCGCCGA
   122401 TTTCAATGAG ACGGTCCGCC CATTCGAATG TCGTCTCGAA ATCCGCCGAC CAAATGATAT
   122461 CGGTTTTCTT CTGATCCCTC AAGACGATAA GATTGGCCCA TGGTCGGTGA TTCGAAATCA
   122521 TCATCAGCGC TGGAGCTTCC ATATCCGCGT CGTCCGTATA GAAGAAGGTA TAAGCGTACT
   122581 GGAGTGCCTC AGAGAGTTGG TCGTCAACGA GCTTCAACCG CGGCTGCGCG ATATCTACTT
   122641 CATCTTTTGA CAACCGGAAC ACATCGATGG CGTCCGTGCC CGTCTTACTA GAGGGGCTTC
   122701 CATTATCCAC CTTGCGTCGG ATGAGTAATT CTTTCGGCTG AATGTAAATG GCTTGCGGGT
   122761 CGATGTAGAC CCATTCGCTG GATTCACCAT CCATATCCTC GGCACGAATC CGGTAGTGGG
   122821 GCGTGTGCCT CACGTAGCTC GGCCAATGGA ACCACGGGTT GTCTAGCTCA ATCTCGGACA
   122881 CCTTCGAGCC TACAGGGGTC ACGCTTGCCC TCTGAACGTT ATCTGGCGGT TCGGCGATTC
   122941 GCCACTCGTC AAACCACGTG GTTTGATTAC TGAAGGCGAC AGACGTCCAG CTCTCCTTAT
   123001 CGGGCGACTG CTCAATTCGA AAGAACAGTT CAACCGGATC TGGTGCGACC TCCGCGGATT
   123061 GCGTAGGGGA GAACGTCGAA TAGTTGCCGT CGCTATCTTT AGCCCGGATG CGATAATAAT
   123121 AGATGATCGG CGCGGCGTTG TTCTGAAATC GAATTTCGAA CTTATGTGTT TCTTGATTGG
   123181 CGACAAGTTC GAATTCAACC GGAGGCCGCA GCCCTGTGGC CGGAGGACCA TAATAGGTCA
   123241 CCCCGCTGCG CGGGCCGTAA TCATCCTTTA CATCGATGGC TTGATAAGAA TAGCTCATGT
   123301 ACGCTCGCTT GCCGTCCCCT AATCCTAGAT CCCCATTATG GATCTCAATC ATCTTCTCGT
   123361 CAGAGAATAG CGCCAGATCT CGTTCGTCCG CCTGAACGTC TCCGACAAAG ACTTCCGGCA
   123421 GCGGGGTTTC TTCGAAGTGT CGCTTCGACA AGAACGCATA CGGTGTATCC GTATCTCTTA
   123481 CTAGCGGCTC GACGGATTCT TGATAAACGG TCTTGATCGC CGCTGGCTCG ACGACTTTCA
   123541 TAAGCAGCGG GCTTTTCTCA TTCACCGTCG GTTGGAGGGA TCGATAGACC TCGAACGTAA
   123601 CCTCGTTGAT GTGAACATGT TTATCGATAT GAACTAGCAC TCTGCGCGGC ATCTTATCCC
   123661 TCCACCGTTA ACCGGAATGT TGGAGCTTCC ACAATCACTT GATCATTGTC TTGCACAGTC
   123721 ACCGTCGTAA CGACGACATC TTCAGGTATG GACAGCAGCT CGTCGGAATC CTCAATGAAT
   123781 TCGATAATCG GCAGAATCCC GTATCCTAGA TGCTTGTTCA CCTTCTCTTC GACCTCGGCT
   123841 TTTGTAAATT TGCCGCCGTA GTCCTTTAGG ATGTTTCGGG AAATGCGGAA TACCGCGACG
   123901 CCATTTTCCG GGTACGGCAA TCCGTCCCAC TTGCCGATAT CCCAATAGAA GTGAGATTCC
   123961 TTTTCGTATT CCTGAATGAT CGGGTTCGTG ATCTCTTCTT TCAGGCCGCC GCCCCGCACA
   124021 CGGGTGTCGG TAAACACGAC GCTGGCCCGG TTGGAATTAG GACGCACATG CAGCTTGGCA
   124081 AGCAGGATCA GATCGGGGTC GTTCCGCTTC TCGAAGCTGT GCAACAACCC GGATCGATTC
   124141 ACCATTACGA CGTTTTCTCT TCCGTCCGAC AGTAGTTTAC GCTTGATGAT TGGCTGAAGG
   124201 TAGAGATATA CGACTTCGTT AATTAATCGG AAGCTAGGGA TGTCCTTAAT CTCTCCATCA
   124261 TATTTATCGC GGATCGTGAT GTAATGGCCG ACAGAAGGAT TCAGATCCAA CGACCAGAAC
   124321 CGTTCAGATG CCTCGTCGTA GTAGCCTCTG TACACGTAAG ATTCTTCTTC GTACTGGTAG
   124381 GAAATCGACA AGTCGTCGTT GTCGGTCACC CGGCCATCTA GATTGATGAT TCCATCGAAA
   124441 GCGCTCCAGC TTAAAATACG GACTTTCTTT CCGTTTACCC TTACCGTCGC GTTGGTCACG
   124501 TTGGTTCCAT CATACAAAAT ATGCAGGGGT GTATGCCGAA CCTGAATCTG AGAATCATCT
   124561 AGGAGGCGCG GCTTTTCTTC TCGGATCTGC AAGAAGGGGA CCCCTAGCTC CTTGATAAAA
   124621 TCTTGACGAT AATACTCCGG GACGCCGTAG TCACTGACGA AGAGGTCGCT GCCGCTTACG
   124681 GTCCGTCGTT CGAATCGGCC ATTCTTTACC CGTACATGCC AGCTATATCG AGATTCGATT
   124741 TCTCGCGGTG AAATCACGCG AACTTGCTGG TTGTCAATAA ATCGCATGGC GTAAGTGTGA
   124801 TTGAACAAGA ACTCATAATG CCGGGACGTG GCGACCACCA CATACACGTT TTCGAGGTCC
   124861 ATGTAATTGA TCGGGATGAT GTTGACGCTA TTGATGGTGG ACAGCACTTT GTTGGCCGGA
   124921 ACATCTTTGA GATGGATACT TACAGAGGCG TGAGCCTCTA GCGCGATCTC CAATCCGAAG
   124981 CGGAACTTAT TGGCGATCAC AGCCTCCGGG ATACTAAAGG TGTTGTGCTC CAGCTTGATC
   125041 ACGTCTTTTT CTCCCTCTTC TGGAGAGATC GTAAACGCGG GCTTGCTGCC CAGATCAATC
   125101 GAATCAAACC CGGCAATATC GAAGAAGAAG TAACGCAGGA AGGTACCCAC CCGAGGAGAG
   125161 AGGGCGTCAA TACAGAGCAT CTTCTTCTGT CCGCATAAGG CGGCTAATGC CTCGTAGTTG
   125221 GCGAACGTAA TGAGCGCAAG CTTAATCCCT ATCGCTCGTG CTTCCTCGAT CTTCGCATCC
   125281 AAACTCACGA AGTCCTCGAT TTTGCCGTCC GTTACGAGAA TCAAGAATCG ATCATTGAAA
   125341 ACCTCATCGG ATTCCCGTTT CGTTTTGTCC GGGATCGCGG CCAGCTCCGC GATGCCTGTA
   125401 TCAATGGCCC CCATGAGATT GGTAACATCT CGATCTTCTG GCAGCTCTTT CAGCTTGGTG
   125461 ATGAAGTCGT CTACCTGACT CACGAAGGAA TCTGTGATTG GAAATACACC ATAGCTAAAG
   125521 CCGCAGCCAC CTACCGTGTA CATCCGATGA AAATCTTCCG CAGAATGAAT GACGTCGCGG
   125581 ACAATATTAC TGCGGAAGCC TTTGTCACTA TCGAAGCGAG CCATGGACTT ACTGATATCT
   125641 AACGCAAAGT ACACGTTGGC GACCGTATTG TCCGCTCCGC GGATGGGGCG TATCCGAAAC
   125701 TTTAGCGTCC CCGGATTTAT AACAGGTCTT TGGCTGCGCC GGGCGTTGAT CGGAATCGTG
   125761 ATCCGGCGGT CGTTGACGGC ACTGTTGGTT GTCGCAAATA CCGGAGAAGA GCCATCTAGT
   125821 CGAGTAAACA CTTTAACGAT ATCGTTATCC GAGATGACGA AATACTTTTT CTTGGCCCGC
   125881 GCATCGTAGA AGTAATCCCG GTCGGCAAAG GATCGCATTA TTTCCTCTGC GGTTTCCTTG
   125941 GTTAATCGCT TGCCGCCGTT GATGTATTCG TTGCGCTCCT CGCTCGTAAG GGCGTTGACG
   126001 TTAAAGACCT GATCTGAATA CCAAGGCGTT GTCCAAATGT GTTTGCGCCC CTTCAACTCG
   126061 ATCTCCAGTC CAATCTGGTA TCGAAGAAAC TCCGGGGTCC GGCGGTCTTC GATCGGCGGC
   126121 GTCGTGACAT AAAACTTGCT CATGCCCGGC GTAGATCCGG TGGACTGATA GTAGGTCGGG
   126181 AAGGGCTGCT CCCGGCGGAC GTACTTCAGT AGATCCGATA AATCATTACT GCGTGTGAAT
   126241 GCCTTATGTA AGTTGAGAGA CTCTCGATGT CCAGCGAAGG TTTCCGTCCG GCCATCCGGC
   126301 AGCATATGGA TGGCGTTATA TACGATCTCG TAGCTGTCGG ACTCACTATC CTTAAACGAT
   126361 GTGTAGACGA TAACCGTATA CAGGTTTTTG TAATTCGGCT CTTGGATCAA CTGAATTCGA
   126421 TAGGGCCGTT CGATCCGTTT ACCCAACCGA TCCACGATGA TGATGCCGTT ACCTTGATAG
   126481 ATGCCGTACT CATCCGGCCC CACGTTATCG TAATGATAAT ACGCCAACGT ATGAGCGTAA
   126541 TAGAGGGGTG TCTCTCCTTT GAAGATATTC GTGATAAGAA TATCTGCTGT CGGCAGCTCG
   126601 GTCTGACCAT CTTCGGTACT TAAAAGAAGC GAGGCGGACG GATGCAAAAA TACATCCGCC
   126661 TCATCCGCGC TCTTGGTGTT TTCCAGTACC GTATTCGAAA GATCGGTAAT CAATAAATTC
   126721 TCCCGGCTGT TGATAGCCGG GATGTGGGAA TAGGCAAGGT TCACCGCGTC TTTGGGGACG
   126781 CGGTTGCCGA GCCGAATACG ATATTGGTGA GGAACGATCT CCCTCACGTG AGCCTTGGTT
   126841 GGCAGGAACA TGGTTACACC CCGCTTAATC CGATAAGGAT TTGTTCCCGA ACGATGTTAG
   126901 AACGGTCGTC GCTGGCTTCC GCTTCGATGT AGATATAGGC ATCGCTGCGG TCCGACTCAA
   126961 GGTATCGGCC TACCCACTCG AACCGGGTTT CGAACGTGTC CGTCGGGACG TCGATATACG
   127021 TCCTCTGCGC CGGAAGATTG ATGTTAGTTG TCGTCGGGAT CACGTGGGCG AATGTAACGA
   127081 GCAGTTCTCC GCTGGCATCG GTTCTGCCGA TGATCGGACT GATCGTTCCT TGATCGGTAT
   127141 AGAGCTGAAT GTTCTTTCCG GCGAGCGGTT CATTGTTCGG GCCGAATGCT TTCACTCTCA
   127201 ATTGTAACGT ATCTCCTGTT TCGATCATAT CTTTTTCTGA TAGGATCGCC AGCCGGGTAA
   127261 TCGGTCGCTC TTCGATCAGG TAGATCGTCA CCACTTTGGA GATGGTATTC TGCGCCTGCC
   127321 GCGGGATGAC CCGAATCAGA ATACGAGCTT CTTTTGCCAA TCCCGTATCT ACCGCTGTAA
   127381 ACACGGCAGA CACGACACCA TTGGCATCAC TCACCCGATT GATCACCTGA ACGCTGCCGA
   127441 CGTCGGAGCT GAAGTCAACA GACTCTCCTA CAACGGGATT GCCGAATTCG TCAAGGACGA
   127501 CGGCAGTTAC GGTCACTCGA TCTTTTCGAT TGACGTACAG GGTGTTCGGG TTAAACTGCA
   127561 CATCCAAGGC GTAGGGTGGA TATACCTTGT CCGTCAAGTA TAAGAACCCG GTATTGATTT
   127621 TTGAGCGCAG CGGATTCATA TCTACTTCTT TCACGAGATA GTACGGCGCT TCCTTGTGGA
   127681 TCTCGTATTT CACATCCAGT CGACGTGTCT CTTTATTGTC CTTATCGAAG CTGGTGTTTA
   127741 CCCGGACCAA CGCCAGATCG TTGCTGGGAT CATAGTTATG ATCGATATAG AAGGAATCTT
   127801 TGATCCGGTA GACAACTTTG GCCTCGGTTC CATCAGGAAC GCCGATGGGA AGGACCACCC
   127861 GATTGCCGAT AAGTGTCCAG TCTTCCACCT TCTTCAGTTC TCCGGCGATC CTTACGTAGA
   127921 CCTCCAGCGT CTTCTCGTCG ACCTCTGTGT ACTCCAAGAA GATGTACCGA GTATGACGGA
   127981 CCTCAGTTGT TTCGAGATTC TTCAGGGTCA AGTTCCCATT GGAATCCCGG AAGGATACGT
   128041 GCCGAAGGAG TGTTCCAGTG GCGTTCTTAA TAATAACGGG GGCACCGTTT TGCGGGATGG
   128101 GCCGCAGGGC TGCCTCTTGC GTATCGGCGT CGAAATAGAT ACGCACGTTT CGGTATAGAA
   128161 TATCCCCGGC CTGCGCCGTA GCTTTACCGT ATACGCGGTC GAGTCCTTTT TGATCGGTAT
   128221 CCAGCTCCAC GGGATACACG GGATCCCATT GCAGCAAATA ATCGCTGATG GAGAAGTCGT
   128281 TATTCACGAG CACATCCTTA CTCGTCAAAT AGTCGTATAC GATGTTCTCC ACCACATGAT
   128341 CGGTGAGCGG GTATCGTGTA CCATCCATGA CCAGCTCCCC CATCATAGGG ACGGTGTAAA
   128401 CTTCCGCTTC GTACCCGGAG TCGATATGCC CGCCGAGCTG GACACTGTAG ATCGTCGGCA
   128461 CGACACGAGT CTGTGTGTAT AGCGTCGGGA ATGCTTTCAG ATTGCTTACG CTCGGGCCTA
   128521 CATAGGTGAT CCGCGGAATC GTTAGGCTGT TGATGTAGGG TGTTACAGGG AAGCAGCGGT
   128581 ATACACTCAT TTCCGCGCTG TCGATCGTAA CCCCGGCGGT CGTTCCGCCC GTATCTCCAC
   128641 CGCCTCCGGT ATCGCCTCCA TTCCCTCCGG TTCCACCAGT TCCGATAGCG ACAGAAGAAG
   128701 CTTTGTAAAA AATACCGGAA GAATAGCGAT CCGAGATACT CGGATAGTTC CACTCCGGGA
   128761 TCCATGTGTC ATTGTTATCG TTATGGCGTT CGTATCGTCC GGCAACGAAT CCGAGTCGAA
   128821 CCGCAAAGCC CTTCATCTGT TGTAGTCCAA ACTCCGCAGG TATAAATTTT AGCGACCGAT
   128881 AGTGGGCGTT CATATCTCCT TGCATTTGTT TTGTAATCGA CCCGGACCAC GTGCCGTTTA
   128941 AGCCTTGTGC GCGAATCTCA ATTGTAACCA AGGATTTCGT TATTTCCCGA TGTGCGTACA
   129001 GGAATGTATC TACGTAGTCC GTAATCGAGA ACACCAACTC GTTAAAGACC ATTTGCTGAG
   129061 TGTCCGTTGC GGGTGCCGTA TACTCCAACG ATTGCCAGAT GTGCGCGCCG TTATCTTGGA
   129121 TTCCGTAAGA AGAGATTCGG TCTTGTGTTG CCGTTACGCC GCTTTGTTGT GCGGGGTACG
   129181 TAAACCCTCC TTGCGTCCCC GTTAGGTTTA GGATGTTGAA GTCTTGGTAG TTACTGATCT
   129241 CGCCTCCACC GCCGCCACCT GTGCCGCCCG ACCCGCCGCC AGATCCTCCG CCTGTAGTTG
   129301 GGGGTGCCGC GTTCGGTGCG ATATCTAGAT AGTACCGAAT CGCACTGGCG CCGTTGGCAT
   129361 TAAACCCATT CAGGTTAGCC GTACCTGTAG AATCAAAGCC GAAGTTCTGC TCTGCACTCC
   129421 AGACACCGTT TATTTTCTTC ATCAGCTTCA GCGTCACCAG AGACGGATCG CTGGACTTGA
   129481 TTTTGAAGTG GTTCATCTTC GACGCCGTAG TGACGTTGAT TTCCTCGGAT GCATACCGGG
   129541 CGGGCAGATG TGGTGTCGTC ACTTGGAGGT ATGATCCGGT GCCCCCGCCG ATAATATTGC
   129601 AGTTGGTCAT CGAGGAGGCG TTACTCCATT CGAAAGACGC ATCCTTCAAA AAGGTTTGGT
   129661 TGCTGCAATT GGTTAAGATC GGCTTCATCA TGATTCGGTA GATCATATAG GTCTTGATCG
   129721 GCGACATAAT CTTTCCGCCG GACAACGGCG TCCATAACGG GTTATTCTCA ATAAGAGAAG
   129781 CGTTGATCAA CTCGTTTGGA TTGTCGGCAG TTATCGTCTC GACAAAAATC TCGTCCGCGC
   129841 CTGCCGGAAC ATAATCAAAA GCGACGGACC CGAATTTAGA TATGCTCCCT GTAAAGATCG
   129901 GGTTGGATCG ATAATATCCG CGCCGAGACG TGTCGATCAG GCCGATACTA CCACCCGTGA
   129961 CTTGGAGATT GACAACCTCT CCGTCTCCAA TGAGATTGTT CGGCCCTTTA ACGATAGGGT
   130021 CGATAGAAGC TTCTGCCCGT TCAAGCTGGA AAACAAAGGC GACGTATCTC CGAGCGGCGG
   130081 AGCTTACCTG CATGACGTAG ACGCCGCGCA TGGTATCGTA TACCGGAAGC AGCGGCACCC
   130141 ACGGACTTTC CGGGGTCGGC GAGGTATAGT CGTGACCCTC GTTGTCGGAC GACACGCTGT
   130201 ACGCCGTGAT AGACGTTCCT TCAGGTCGAG CCATATTCAA CTCAATGTAT CCCAGATTGT
   130261 CGACTTGTGA TCCCAGATCA ACTGGACTTG TAATGAATAG GTTGTCGGCG ACCAATCGCA
   130321 AGTTTTCAAT CATGACTGTA GATCCGGTGA CCAGCGTATT TCGCTTGTAG CCGTTCTTCA
   130381 AGACGTCATA AGGATACTCG ATCTTCGTTG GAACAAGATC ACGGCGATAC CCTTCTTCTA
   130441 GCTGCAATCG ATACCGGATA TTCTTTACGC TGGTGGGCAG GTTGATTGGC GAGCCGTTCG
   130501 TCTGTTCATA CCACTGCTCT ACGTCGCCGA CGGCATTACA AGGCCCGACC TCAATATGAA
   130561 ACCGGGCGCC GTCGGCAATC GGTTTCGGAT CGTAATCGAC GACGATGGAT TCCCACCGGG
   130621 TGACGTTTCG GCCAAACCGG AAGGTCCGGG ACTTGAATGC GCCAGCAGGT GCCGCGTCAA
   130681 CAAGGGTAAC CGCGTGAACT TCTTTATCCA GTGTAATGCC GAAATTCAAT TCTCCTCGGA
   130741 GAAAATCTCC ACGGGTAGTG TCGATGACCA CATGATCTTC CGCGTCGTAG TGTCGGGACC
   130801 CATACGCCTT AATCATGTAT GGGAATTTCA ATACATACTG TTCGTCGATG TCTTCCTTCA
   130861 ATGGCCGGAC TTTATCGTCG ACGTACAGGA ACCATTCCTG TTGATTCAGA TAGTAGTATC
   130921 CGGTATGCAG GCTTGGATGC CACGAGGTCT GTGTCGTGTT GACGATCTGG GCCTGCAAAT
   130981 CAATCTCAAT GAAGATCGAA TCGTCAGGGA AGAAGTCGGT GACCTCTCGC TGCAAGATCA
   131041 CATCAACATT AGGGTTTGTC GATGTCAATA CGAGCTTGTA GTTTTGGATC GTCGTCTGCG
   131101 CGTGGATCTC CTGCCACGGA ACCTCATACA ATGGCGACGG GATCCGGTCG GTGAATTGAA
   131161 GAATCTCTTC CCCTTCAATT TCTCGCTGCT GACTGACGAC GCGAGCGCTC TCCCAGACCT
   131221 TGGCTTTTTT GATGCCATCC TCATTTAGCT CGTATTCGCC GCGGATATAC ATCTCGTATT
   131281 GGAACTGTTC TAGTACCAGC GCGTTCTCAT GAATGCTTTT TACCTTCAGG TCCAATTGAT
   131341 CCCCGATACC AGATTGAATG GCGACGATTT TCTCCATCCC CTCGGTTTCT CGGTCGTATT
   131401 CGACACCGTA AAAAGGATCT TCCAGATCTG CCGGATCTAT CGGCACCGGG GGCGGCGTAA
   131461 TGATATGCGG CGTAACAAAG ATGACGACGT TCGTTGGGAG ACTATCTCCG TTGGCGTTAT
   131521 AGGCCGTCAC ATATATCCGG TACGTCGTGT TCGATAACAG CGCAGGGAGA ATATGCTCGC
   131581 GCTTTTCGAC TTCAATCGCC GAAAATAAGC TGCCGTCAGA CAGGTAGACT TTAAAACCTG
   131641 TGGCCGCCAT ATGCTCGTCG TCTTCATACT CCCAACGAAG CTTGGCGCTC GTGGACGATA
   131701 GGATATCTGC GGACAGGTTC ATCGGAGCTA CGGGCTTGCC GATTTGGTCT TGCCCGTCGG
   131761 CCAGCGTTTT TGCGGTTGCC AACGCCGTCT CCGGTCCGGG GCCGCCGTTA TTGATGGCCC
   131821 GGATTTTTCG TTGATAGAGA TTTAAGGAAT ACAACCCGGT TTCTTCATAG TGACTGTCGG
   131881 TCTTCGGAAT GAAGGCGATT AGGTTGTCGT CTTTATCAAG CAGCTCGAAC CCCGTCTCAT
   131941 TTGTGTTTTG ATCTAACCAG TACCAGAAGA TCGTGTCGTC GGCCACGCCG ATTCCATAGA
   132001 AGTTCGACGG CGCATAATGT GGAGGCTCCG GTAGCGCATC CATCGTCACC ACCAGATATG
   132061 GATTTGACGG TGCGCTAAAC CCTGCCGCAT TCTTTGCTCG CACGGCCCGC ACATAACTCG
   132121 TGGTCGCTGT CAGATTTGAC TCTGTATAGG AGGTTACGCC CGCCGGGATT GAATCGATGA
   132181 TGATGAGTTC ATTCTCGTCA TTCCACCCGA GCAGATCGAA ACCATCTTCG TTGAAGGACT
   132241 GATCCGTCCA GCTCCACCGA ATGCTTTTGT CAGATACCGC CGCTCCGGTA AATGTCCCCG
   132301 GCGATGCCGG AAGGGTACTG AAGGTTTTCA CCAGCACTGT ATTACTGGCG CCGCTCATTC
   132361 CGGCGGTATT GTACGCGAAC ACCTTACGCT GATAGACCGT ACCCTCCGTT AGGTTTGTTT
   132421 CGGTGTGGGT GAATGTGTTT TCCGGCAGCG TAGCGAGGAT GTCTCCGGCT TCGTTCATAA
   132481 TATAGTAGCC GTCTTCACTG TCGTCTGCGT GGCTCCACGA GAGCTTTAAG CTCGACGGAC
   132541 TTAATGACAG TCCAGATAAG CCTGTCGGGG CAATAGGCGG CGACGTGGGC AGTTCCTGAT
   132601 AGGCGTAGAC GCGAGACGAC GGCAGCGTGG TGGAATTCTT GCCTGCTGTT TTATCGAAGA
   132661 CCACTTTGAC ACGCGGGTCC GACGACGACA AGAGGAACTG CGACCACTGG AAGGAGTCGT
   132721 ACTGCTTTCC GCCCAAGAAC GTCATTAGCT CGTCGTTTAA GAGCGTGCCG ACGTCCTGCG
   132781 GGAGGACCAG CTTCGCTGAT GTCGGATTGT AATTCAGATT CGTTACGGCG TCGTTCGTCA
   132841 CACTTTGAGA CAACGTAAAT GCCGAGCCGC TTTTGCATTG GAATTGCCGC CACTTGGCAA
   132901 ACTCCTGCCC TTTGACCCAC GGGCCGAACG CACCTTTAAG ATAGGCGTTC GCCGCCGTAT
   132961 CGGTATAGTT GAAAATTTGA GAGCCGTCCA TCTGAATCTT AAGATTATTC CCCAGCATAT
   133021 CGATTCTAAA GCTATAGGTT TGCCCACGAG TCCATACAGG CACGGTTGCT TCCGCCACGA
   133081 TATTATGACT GGTTCCGCTC ACCTTGACGA GCCGGATGTT CTTCCCGCCC CAATCTGTAT
   133141 AGCCGCCATT GTAGGTCAGA TAGTAAAAAT TATAGCGGTC GGTAAATCGC ATAAAGAAGC
   133201 CGACCTCATA ATTGCCGGAG CCAGCAGGCT GCACATCAAC GGCGAAATAG GTGTCGCCCA
   133261 AGTTCAGATC GTTTTGATTG TACCGACCCG CATACGTTCC GAATTGACTG CGGTATTGCA
   133321 GCCAGCCATT GGCATCAAGA CCCCATGCCG CTCGGTTGTC GCTCACGTAG TTGAACAAGA
   133381 GCCATGCGGA ATTGATCTCC GCGCCCGTCC AAACTTTCTC CCCTACATAA AAACCGTCAC
   133441 CCGAGATGAC GGCATTGTAG AATCGAGTTG CCATTCTAGC CCCTCCTAAT CCTTATACTT
   133501 GCTCCAGTTC AGGAATCGGG CATCGTTGTA GCTGGGGATG TATCCGTAAC CGCTCATATT
   133561 CACGTCGGCG ATATCCCAGA ACGACTCGTT CCAGATGAAC TGCTCCCACA TAATGGGCAC
   133621 TTCGTTGGTA ATTAAATCTA CGTAATATTG TAGCATCGGC GTTGCAAGAC GGTCAACGGA
   133681 GTACAGTTCG TTCTGGAAGG CGTAATCCGT CCGGTTATGA AAGGTGTGAA GCTGAAGCCC
   133741 GGCTACGTAC TGTACGGTTC TGGCCTTTCC TAAAAGAGCG AGATCGCCCT TTAAGACCAG
   133801 CCGATCCGAA CGATCGTATT CGGTGCGAGC CGAATCCCAC ACCTTGCCGT CGACCTCAAT
   133861 GGTTTCCACA ATCACGTTCG CCTGTTTGAT TGTGAAATCT AGCGCCGCAT CATGCCAGTG
   133921 CTCTTTTCGG TATAACCCTA ATTCTCGGGC CAAAGAATTG ATCATTCCTC GCCGGGTAGA
   133981 GTTAGCCGGG TGGCGGAAGA CATCCAAGAG GCGCTCTTTG TATCCCAGAT TCTTTTCTCC
   134041 GTAGAGCCGC GGTGTATCAA GCAGTAGACC GAACTCATCG AAGAAGTTCC AGACGTGATG
   134101 GACCATGGTC GGGACGGTTG TCTCAAAGAG TTTGGTTTCG CCCTGATAAA CCACCAGCAT
   134161 AATTTCTCCT TCGGGGTTTG TGTCCGAAAC GCGATACGCC CTTTTTACGT AGACGAGCTT
   134221 TCGGTCCCAA TCGATATAGA ACGGGTTCGG GTAATAGAGT TCCTTATGGG CTAAGAATTT
   134281 CGGATTCAAT CCCATCAAGA ATTCTCGCAG GCTCCCGGCG CCGTCCATCT TCATGCCCTC
   134341 TCCGAAGAGG TCGATTTTCG ACTCATAGGT TAGGCTGCTG GGCAACGATG CCTTATAGAT
   134401 GATGTCGACT TGGTTGACAT CCACCGTATC GATGTACTGG TTATCAAAAG CGTATTGTAG
   134461 ATAAAACTCG ATGTCCTCGT ATTGCAGACC AAAGATGTTC AGAAATTGGG CGCCGACGGA
   134521 GTTGACGTCC TTTCGCATCT TGAACCATCG AGGAAGCAGC TTTTGCATCT CTCGTGTAAT
   134581 TTTAGAGAAG CGGCTTTGCA TAACATCCCT CCATAGAAAA CGAGCAGGGG AAGAAGCCCC
   134641 CTGCTAGTGG TTGTGGTTGC CGTGCCAATC TCTCGGCCAG CGGCGAATCG GTTCGGTTGT
   134701 CGGTGTGCTG ATCGCAGTCG TCGTTAAGCT GTGTGGTCCG CGGGCCACTT TGCTTTTTAA
   134761 GAGGACTCGC CCGCGCTCCG CTTCAGAGCG ATAAATCGAG ATACGACTAT TTATCGATGT
   134821 CCGCATTAAT CTTGAAATCG CACTTCCGAT AGCCAGCTTT TTTGCGCCGC TGCCGAGAGC
   134881 TACAGTAACG ATTTTGCCAA GCTGACTGAG TGGCACAACC AGCGTTGCCG TACTCACGCC
   134941 GGATCGTTTT GCGGGATAGC TGTTACTCTT GCGGGCCATG GGATTAAACT GACGGATATA
   135001 CTGCTGCGGC TCGGTGTCTT TAAATAGCGT TACTGACGGC AGCGCTTTTA AATTGGTTCC
   135061 AGTCCGGGCG CCAATAGCCG TTACATCAGC GGCCTTGTGA CCGATAACGC CTTTTCGAGT
   135121 CGACAGGGTC GTCTTTTCAA GATACCATTC TGTCGCAAGG TAAGCGTCGC TTTCAATGTA
   135181 AAACCGATAG CGGCCCGCAA TAAGTCCGTG ATAAAACTTC TGCCAGTTGG AGAATGGAGC
   135241 TACTGGCGGC TTCCCCCACG AATAGAGAAT AAACCCTGTT CCATTCCACC GATAAATAAC
   135301 CAATCGTCCA CCGTATCTTG TATTATCGTA CATGTTGATC GCCCAAAGAT TACAATCTTC
   135361 CTGAATCGTT AGATCGATGT ACTGTGATGT CGTTGTCCAA TAGCAATAAG ATCCCCCTTG
   135421 CGACCCCGTT CCAATAGACT GATTAAAAAG GAGTTCTGCC GTTCCGGTCG CAAGACTGCT
   135481 ATTGTTAATC ACGCAAGAAA CTTCAGGTCC AAGCGGCGTA ATCGATGGCT TCGCTGTTCC
   135541 CGCCATTTAG CCCACCACCC TATGATTTTC TCATCAACAA GCACTGGCGC GGAAAAGCGT
   135601 TAGATCCGTT AGTGACACGC TGGACCACTT TAAACTTTGT TCCACTCAAG TCTAGTTCCT
   135661 CACCGTCAGC TACGTTGTCT TGATGGACTC CATAGAGTCC TTCCATCTCT CCGCGCAGCC
   135721 CTTCGTTTCC GTAGCCGATG TGGAAGGTTT CTGCAAAAAA GGTATTCCCC CATGATGGGC
   135781 CTGCTGGAGA CTGAACCGAA TACCACGTGT ATCCTCGATG GGGTGATTTA ATGGCGTCCT
   135841 CTACGACATA GCATACGTTT GCGGTTTGCG CCCCTTCACT TAGCGCAAAC ACATTAAACA
   135901 TCTTGTCGTT GGTATCATAT CGGATCGGCA TTCCAAGATA CACTACGGGA TTACACCATG
   135961 TGGTAATCAG TTTATCTCCT TGAAGGTGCA AGATGATTCG ATCCTTGGTT ACATTCAAAT
   136021 CATATGCGAC CAGTACGTCG CCATTTTGCG CCGCAGTAAA ATACTCCATG ATACGGGTCT
   136081 GCGCGTTGTC GAACGTCCCG GCAATGTTGA CCGCGCCCGG CGTGTAATTT CTTGCGTAGC
   136141 CGACCGTGAT GTGTTTGCCG AGGGTTCCGT CTTTTAAGAT CACGACAATC CGTTCGTTGC
   136201 CGGACGTTCC GGTTGACACG TAGGCGCCGT CAGCAGCCAG CGAGGATTCA TTCACCCACC
   136261 ACGGGGCGAT CTCTCCTTGC TGCACTTGCG TAATGAGAGA AATGATTGTA CTAAACACAT
   136321 TCTTAGCCGC CACTTGGCCT GTAAAGTATG GCATCGAAAA GACCTCCTTA GATTTCCATT
   136381 ACATATGAGA CTCCCGCAGG GAATCGATCA TAGTGAACTA TGCCGCCTTG TTTTTCAACA
   136441 ATCATGTAGT TCTTTCCGTC TTTCGAGAAC GTGTCCATAT TCTGCGCCTC GTAAGTTTGA
   136501 TCTATTGACT CTGCGACGTA TAACCCATCT AACTCTCCGC GCGGCCCTTC GTCTGCTCTC
   136561 CAGATGAAAA GGGGAGAGAA AAAGATTTGA TTTCCCGGAC CAAAGGATCG CCCCATGGGG
   136621 TAATAGTCGT AGGCGTACAT TGCGCCTGTA TTGGCTGCAC GATCCTTGAT CGCCCGCCAA
   136681 CCCACCCCGG TGTTAGTTAA TCCGTGCGTC GAGCAGATGC CTGCGAAGCC AGAACCCTTA
   136741 TCTGCGGGAT CGTACCGTTT AGGTAACCCT ACATAGGTCA CTGATGAACA AGGTACGTTT
   136801 GCACAATACT TCAACGAATT GAAGTACAGG ATCACGCGAT TTTTATTCGC ATTGATGACA
   136861 TAATCAAAGA TGTGACTATC TCCGTTAGTT ACATTCCAAT GAGCAGTAGT TTCTTGGAAA
   136921 CCATTGACAA ACCCGCCCGC CGTACCACCA CTGCCCGGCG TATAAGTTTC ATAGACGCCC
   136981 AAGCTGATAT ATCTATCGAC TGGATCTACA AACCGCAGAT ACCACTCGTC CGTCCCTGAG
   137041 ACACCTGTCG TTTTATAGAC GAGGCCATCG ATTCCGATAT TGCTGGAAAT TTGCTCGTAG
   137101 CCTTCGGCGA TCAAGATACT GTTTAATAAC GTAGCGACTT GACGGCAATT AATTCGTCCG
   137161 CGATAAACGC CCATGGGTGG CCTCCTTTAC AGTTGCTCTA CGGCAATATA GTCGTGAGTG
   137221 AAACAATTCG TGTATGTTTC CGGTATGTCG TTATTGTCTT TTACCTTGAA AATCGTGTAT
   137281 CGTTTGCTGC CTTGGGAGAT CTCGTCTCCG TCTCGAAAAT CTCGAAACTC AACCGTTTGC
   137341 CTAATCGGCT TTACACCATC TAGCCGAAAG CGCGGACCGA TTAGATCACC GCTCACATAA
   137401 TGTTCGGTTA CATAATAGTC CGGGAGGAGG ATAAAATCTC CCCACCCTTT AGATTTTGTA
   137461 ATCCCAGAGA GCGTTCGTAA TTTTCCGTAG GAAGGCGCGG CCTTTGCTCG ATCCCGCAGT
   137521 ATTTTGATAA ACCCGTAGTT ATTGAATTCG TAACTCCAAG TCTGTCCAAA TAAAAGTCCT
   137581 GCATAAGCGC TTCCGGCAAT GCAGCACGCG CCATTATCTG TTTCCGGGGA TAACCGATCG
   137641 GGCATCCCGA CCCAGACGAA GTGTTTCGTA TTCCATCCAT AGCTGCGGTC CGGCTCGATC
   137701 CGAAGCATGA TTTTGTTTTT ATCGAAGCTA AGCCAGAAAC CGATTGGTTG GATCGTGCCG
   137761 TAGCTGCTCT GAGGCACGTA ATAGGCAAGG TGGATAATCT CGTTGGTCGC GGTGCCCGCC
   137821 AGCGTGGATA CGCTATTCGG CACATATTTT TCAATGACGC TGATCTCGAT ATGGGGCCAG
   137881 CTTACCGTCG TCTTGTTTTT CATCCGAACC CAGATGTCGT CTGTTCCCGT TTTTCCTTTG
   137941 GAATATAAGA CGATGCCCTC GGTTACAGGT CCTGTTTGCA CTTGCGTCCA GAAGGGAGTC
   138001 TGCGCTCCGG CTGGCGCTGT TGTCAGCCGT TGAATAATGG TATCAAACAT CTGGTCGTTC
   138061 GGAACAGTTT CTTTGTAAAA GGCCATGTTA GCCCACCTCG ATTCCACGGA TCGTAATTTT
   138121 GAACTTGGTT GCCAAGCTCC CTTTATTAAA GATCCGCACG TAAAGCGCTC GGTCGTCGCT
   138181 CTTGTACGGA ATAATGACAG CATCATAATG CATCTGAGAA GCTTCGTTGC CTTGATAGAT
   138241 TACAGCGTCC GTAGCGCCGT CCATCACACT GACAACAAAC GATATATTGA CCTCGGACTC
   138301 TACGCGAATC GTATTGACCT GAAGTCCCAA TAGGCCCGCG GTAAAGGGGA TTCGATATAT
   138361 CTTTTCTTCG GTTGGAGCAT GAGCTTCGGA TTCATAAACT AGCTCAACAA ATTTCATCTG
   138421 GTCGCCGCCC TCCTTCGAGG TTCGGAATTG CCAAGGGCTA AATCGCGTCC TTGTCATTAA
   138481 CGCGCCTCCT TTTGGAGAAT GGGTACAGCT TCCTGCGCCC ATCCATTATT CTATCAAACT
   138541 TTTCTAGTAT TTGATACAGG GCAGCAGGGC AACATTTCGA GGCCGAGTTT CTGCACCGTT
   138601 GGGCGCCAAT GCTTCTTGCT CGCCGACGCT AACGGGAATC CTTTGTGCTC GAATCTCATC
   138661 TGCTTGAAAA CTCCCAAAGG CTCGATTGAA ATCCGCGCCG CGGCCATGAT CCCATCCACG
   138721 GATGAATTCG CCTCGCAGAT CAGGAAGCCG GAAGGTATCC CCGTCGGAAC CAAAGGTGAT
   138781 GCCGATCGCA TCAAACAATA GAGGATATGT CGTCTTGCTG ACAGCCTGAC CGTTACATTC
   138841 CAGCCAGCCT TCCGGCGGCG TGATCCGTGC AAAATACATG ACCGCGCCCG GAGGATTCCC
   138901 GTTGCCGTAG ATCCCAGCAG ATATCGTAAT TCGATTGGTG TTCGGATCGA TGTCAATAGT
   138961 GACATTATTC CCTGCTATCA GTTCGAAATC ACCCTCGATG TATTGCGAAC CAAATCGGAC
   139021 TTGGCCCACC TTAAGTCTCA TGGAAGATTC GATCTCTTCG AGCTTGCATT CCGATTCGCC
   139081 CACGCGCTGT TCGATAGTAA AGTAGCTGCC TTCAGCGCCC GGTATCGGAA GATCAGCGTA
   139141 TCGCAGTATG TCTTTGCGCC CGTCGTAAAT CAGGACCCGT GCATCTCCTA AAGAGGACTC
   139201 GTCCACAGTT TTTGTGCCGA CCAGACCACC ACTTGTTACG TTGGAGGTTC CGACAAGCAT
   139261 GTAGCTGTGA TCCTGATATA CATACAACGA GCGATGGCCT CCCTGAGACT CATCGTGCAG
   139321 AACAACGTAT AATACGCGCT CTTGCCCGAA AGTTGGCAGC TCATCCCGCT GGTCGACGCG
   139381 CAGAACCTCA TCGTCTTTTC GTAGCGGGCG TAGTGGAACG CCCATCCCCT GCCCGATGAA
   139441 GAACTCCTCC GTATCCTCTG TTGCAAAGGC GATACCGAAC CCTGCGGATT TGGGTAGCTG
   139501 ATCTTTCAAG ACTTTTCTGA ATCGAGCCTG CTGAAGCATG GGTAAACCTC CTAGTAGTTG
   139561 ATCTTGTAAT CCCCACTGGA ATATAACGAT ACGCGAACCG TGGAATTACT TGGATAATCA
   139621 TAGTCATAGT CTACACCATG GCGGGCTTTT TCCATAAGCC CATCATATCA ATTTGCATCA
   139681 TGATTCGGTC GGTCTTCGCG GTGTCGGTTA AAGCTGTTAT TTCTAGATAA TACGCAAAAC
   139741 GAATCTTCTT GGAGTTACCG ATAATCTCAG ACCATTGCTC TGAAGTTAAC GCATTGAGTC
   139801 GATCCGGCGT CATACCTTTC ATTTTTACCT CAGTTAAATC CGAAGCCTGT ACGTTGGTGA
   139861 TTTCTTCAGA TAGGGCAAAC GATTTCCATG TTGAGCCGGA GTCTACGCTG GCGATTAAGC
   139921 GAATGTTTCC GATCCCGGAT TGAGTGGACG TAACGGAAAT CATATCGATC TTGTCCACCA
   139981 TGGTTAAATC GATATCCCCC GTAGGATAGA CGACTTGGGG GTGAGGGATC GCCGTCGTCT
   140041 TTATTACAGG TGCATTTCCA CTTCCACCGC CTATAAATCC TGCGAGTAAT CGAGGAGTTT
   140101 CGGAGGATAG CTCGTTGATT TCAATGTCAG TTAAAGCCGC GATAGCTGAA CTGCTCATTC
   140161 CTTTGGATTC AAACATCTCC GCAGTAACCG GGGAGACTCC AGCAATCTCC CATCCCCCAG
   140221 AACCTAAAAT GGTTTCATAA ATTTCAATTT CATGAATCTG AAAGCTGTTG TTTCCATTCC
   140281 CCGGATGGAA TGAAGTCACT TTTAATTTAT AGTGTGAATA TGCGGTTGTA CTACTGATCG
   140341 GATAGTCCAC TAGATCATTT GTCGTCTCGT TGGGGTGAAA CCCCGTATAA ACGACAACTT
   140401 CCTCGCCAGA GAAGGTTCCG GTATTGGATC CATAAAGTTT CCAATCTTTG ATCGACTCCC
   140461 AGCCAGAAAC CGCGTAAGAC TTGATCTTTA TCCGTCCTAC GATCTTCGGG GCGCCGAGAT
   140521 TAATTTTGGT CCACATCGGA AGAGTACATA AATCCTGCGC CCAGCTTGAG CTTAGACTCC
   140581 CGTCAAAAGC GTCCTGAACG GCGCCGTGAC CTTGCTGACT GGCGGTAAGC ATTCCGGCAC
   140641 TTATATTTAT CTTTCCGCCC GTTGCTGGAG GCGAGTAATA CTTGATAGTC GTCCCGTCTT
   140701 CGTAAAGATA CTTTGCGACA CTGTAATCCT TTACGGTGCC GTTATTTCCG CTAGGTATGG
   140761 TTCCCGGCGC CGTATTTGTT GGCATAACCG CCAGTGTAGC GAGGTTTGTT CCTCCGCCAG
   140821 CCGTTACACC AAGACTAAAT CGAAGTTCGT CTAGTCCTTT TAACGACATC GTACCGAGAG
   140881 GCTTCCACGC GGCGGAACCG CCGATCGTGA TTAGACTGAC CGATTCTGAA TTCTTCTTTA
   140941 TGCCGATACG ATCTGAAGAA GAATATGTGG ATGCATATAC AAACAAATAG TATGTATTCA
   141001 TCGGAAGATC ACTTGGCATA ATCAACGAAA CGAAAACGTT GTCGTTTCGA CCTTGCGGCT
   141061 GATAATCGTA GATGCCTACA GCTTTAGCGC TGGTATAATT CGTTGTACCT CCTGTGGAAC
   141121 CGAGGTTGAC ATCGAGGCTC GTTCCATAGC GCCATTTTGG CGGTGCGTAG TTAGATCCTC
   141181 CAGAACCGAG AGTGTTGTCA TTATTAACAC CATCACGAAA GTCCATCAAT AGTTTGTTAA
   141241 AGCTCACGTT AAATCACCTC GATTTTCTCG ATTTTTCTAA AGGAGGATTT CTCAACCGTG
   141301 TGACTCCATA CTGTCCATCC GCCGACCGTT CCCTCTAACG TCATCGCTTC TACATAAGAA
   141361 GTCTTGAGCG ACATTTCTCC ATCGAAAGAT ACGTGAGGAT TATCAACGAA GCTGCTGGCG
   141421 TCCGCATTAT TAAATGCACA TATCGTTTGG ACAACATCTA CTTCTCCCGG AATGAACTTC
   141481 AGTACATCTA GAGGAGGCCG GGCAAACGTC ATTGTGGTTG GAATAGCTAT TCCAACTATA
   141541 TGTGGAATTT CCGCGGTCGC GTATACGCCG AGCTTCGTCA CTTGCTGAAC GGCATAGGAA
   141601 CCTCCGCCAG ATCCTCCCAC GGGTAAATTC GCAACCTCGT CTTGCAGACT AATGATCGCG
   141661 TCTTCGGTGT CGCCTACCCG ATCCGACAAA ACGACAAGGC TCGCTTCTGT ATCGTCTACT
   141721 TGATCAGCGA GTGCGGTGAT GCTCGATTCA GCAGCCGCGA CTCTCTCCAC AAGCTCGACG
   141781 GGGACGCCGG AAGATCCACC TGTTGCTCGA AGCTGCTGAT ATAAGTTGTC GTATGCCTGA
   141841 TCGCTGGAAC GAATACGCTT TTGATTAACT CTGGTCGTCA TCAGGATTCA CTCCTCGTAA
   141901 TTACATATCC CCACGCATCC ACTCTGGCAG CGCCTAAGAT TTGCGCTTTC AAAACGATGG
   141961 TTTTACCGGG CGGCAGATCG GTTAGGTCCG TCTGTACGCC GGGCTGAAGG ATCTTGTAGT
   142021 TTGCTCCGCT GTCTCGGGAG ACAAAGTAGT TTACACTGGT CCCTGCGTCT ACCGCATCTT
   142081 CTCGCTCAAA GACGATGCTC TGAGGTTCCG TCGAGTACAC ATGAGGTTTG GTATAGATCG
   142141 TCGCATGATT TTCGTCCGCC GTAGGATAAC ACCAAATCTT AAACCCGATA TCGTATCGGT
   142201 TGTCGGTCCA CGTAGTATTG AACTGACTGT AGCAAGTACC AAGGAAGTAG CGGTCCACCG
   142261 CGTCCATGCC GATCTTGTAT CCATAGACAT CGTTCGTTTT GACGATTAAG AAATATTCTT
   142321 TGTTCGCCTC CAGTTGATAA TCTGGAAGAT CGATATTTAC GAAGGACCCC GTTGCTTCGC
   142381 CGACATCCAG CTCTGCGCTT GTAAGATCAA CACCATTCAG GCTGTCACGG ATGCTAACAA
   142441 AGAGGGGCTG ATTGGTACTC GCAGAGAACG GCGATACGTA AAGCGAAACC CGGTCCATCG
   142501 TTCTGTCCTT TGAAATAACG AAGCTTTGGG CCAGCATCTC ATCGGATGAT CCGTTCTTGG
   142561 AGATGAGCGT GCTGGTTTTG ACGCTCGTTT GTTGTGTATC GATAAACGAG CGTGTCGTTA
   142621 ACCCGATGGA TTGAAGATCC TCAATCCATT CCGTACGGAC GCTCGTTTCC ATATTGATCC
   142681 CGTCCGTCGA CGCAAAGGTA TCGATGAACA TGTCGTCGGC CCGATAGACG TTGAGGTTAT
   142741 GTAATGTGCG GATTGTCATC TCCTGCTTAA TATTGATGAT ACTGGCTTTC ATCAGCGCTC
   142801 GTTCTACGAT TTTCATTTTA TTGTTGACCG CAGCCAGAGC ACTAGACAAG GTTCCAATCT
   142861 CACCGCCGAC ATAGGTGCTG GAGTTCTCCA GCGTTTCGAT CCGCGCCTCT AGACCATCTA
   142921 TCCTATTTTT CTGAGACGTC AATGCATTAT CGATTTGTCC ACGGTTATCC TGAATGGATT
   142981 TTCGCAGATC ACGGAGGTAA TGCTCTAAGA GAAAGGAGTC CATTAGACAG CCTCCCTTAC
   143041 GGTTTGATGG ATTCCTATGC AGAGATTGTC GGCCCAGATA TATTCCTTCG TGATGATGTA
   143101 GCCACCTTCG TGAGTAATCA TTCGTTTCGG AGCACCGTTT TCGTATTCGA ATTCCTCGAC
   143161 GATTCGACTG TCACCGATCG TTTCTCGCTG GATCAGGAAC CCTTCTGTAT CATAGGTCAC
   143221 CGTTGTGATC TGGCTTTGAT ATTTCGATTG AATACTCGGA AGGCCCTCTA CGCGAAAAAT
   143281 CACGATGTCT CCCTCATCCA TGTTGTTATC GAGGAAGGTC ACCGTGTTGG AGTCCGTTTC
   143341 TGCATAATCG ATTTCTATGG CTTGGATGAT CCCTCCAGCG AATACTTGCA GCGAATGATT
   143401 CCCTACGGTG TATTTGCTCG CCAGATTAAA GATGGTCTGC CCGGCTGTCG CCGTATGGAT
   143461 CTCGTGTAGG GCTGGCCCGC TCGTGCCTCC GGCTACGCGA AAGGTCACGA CGTCATAGCT
   143521 CGTGAGATCC TCGTGGTTAA ACCGAACGGT TCGATTGTCG ACCTCTACGT AGTCCCGCTG
   143581 GCTTCCCTCT CCCTGAAGCT GGCCGTTGAC GAATACCATC AAGCTGTGAT CTCCTATGGT
   143641 GAAGGTGCCA CCGGGAAGAG AGAAGACCTG CTGCTTGTCG GCAGCCTGCA TCTCAACAAA
   143701 CAAAACGGGG GCCGCTCCCG TTTTAACGGA ATTGAACCGC CCGAACTCTA GCTGCTCGTA
   143761 TAGGCTGGAG TACATACCCT TCGTTGATTT GATCTGCGAG GGATCAATCA GCGTTTCATC
   143821 CTTCATCTCG ATTCACTCCT ACATGACCTG TATGGCGTTT GGTTTGTCGC TTTCGACGAA
   143881 GCGCTCGTTC CATCCGCAGG TTTGTTTTGT CACCAGCATG GGGCGATTGT TCACGCGGAA
   143941 GTGGAAGAAG ATCATCTCGG CGATACCGCT GTTGATCTTC TGAATCCGGC TGCGAACTTC
   144001 TTCGATATCG AGTGGCTCTC CTACATTTCG ACTGTTGACA TATTTCTTTA GCTCTTCTTG
   144061 AGCTTGAGCA ACCGCCAGTT TTTGATCCAA GTCGGTTACC GTCTTACTGA AGATCAGTCG
   144121 CATCTTCATT TCTACGGGAA TAATAATCGG TCGGAAAGCT TCTCCGCGAA CACCGAAGGC
   144181 TTCCATTTCA TCGATCTTTA CCTGAACCGT ATCCAAGATG TCCTGCGGTA CAATCGGATT
   144241 CTCGGTAATG ATGTAGGCCG AAAAAGATCC AGTGCCGTGA GTATAGCGCC GGAGCTTCAC
   144301 GTCTTGTACG CCAGAGACAG ACAAGATCGC AAGCCGGACC GCCATCTGGT TGGCGGAAGC
   144361 CACAATCTGA ATCTGCTTCG TGATCCGGTA GCGGTAGGCT TCATCGTCGT TGACTTCACT
   144421 CGGCAGGCGG ACACAATCCA GCAGACGTCC AATCTTATCG AGGAAAAAGT TTGATGCATT
   144481 GGATACGAAA GCCTGTGCGA TGTTTAAGTC GAGCGCTTCG TAATACGACT CCAGCCGCTT
   144541 GTTTAGAATG CTGATGATCA AGCGGTTGAC GCTGCCTACG TCCCGATCCG TCAATCCCAT
   144601 CCCTTCGGCT TCCCGGAGGG TTTCTTCCAT GATTTCATCG ATCGTTTTCT TTAGGAGAAT
   144661 CACATCACAC ACCCCTTATT TTCGCGCCGG AATCCAGATT CATGAGGATT TCGAATCCGA
   144721 TAGGCGTGGC GTTATACGGC AGGTTCACGA AGACGAAGAA GACGATCTCT GCTTTACTCA
   144781 TCGGGGTTGG TTCGATGTAT AGATCATCTA CGTCAACCAG TCCGTGTTTT GTTATGCAGT
   144841 TGGAGATCCG TCTTGCGCCT TCGGTCGCCG TTTCGACGCT GTTCGGCTTG CCGCGCAGGT
   144901 CTTCTAAGTT CGCGCAGATC TCGCGCCCGG TGTAGTCATA CCAGTCCGGG TCATTAGACC
   144961 GAACACGGTT GTAGATCGAC TGATTGATAT ACTCTTGCTT TCGCGCCACC TTAAAGTCGC
   145021 CCTTCTCAAT AACGAGATCA CCGTCGGAGC TGAGGGCCAA ATCCGTTTTA TCGTATTTCG
   145081 CCATATTATC CTCCTATAAA CACATCGCCG GATGCAATTA CTCGACGCTT CTTGATCTGT
   145141 CTGCCGTGTT TGTCCGTCTC GTAGTAATCC TCGTAATGAG CGGCGTTATG GTCGGCTTTC
   145201 GGATTTCCGA TCTTGGTGGT CGCCCCTCGT AGCCGAAGCT CGCCGCCGCT TTCGATCGAG
   145261 ATGTCGCCTC GGGCCTTGAG CTGGAGGTTT TTGTCTACGT TCATTTTAAC ATCTTGTTTA
   145321 GCAATTGCAT TAACATTTCC ATCGAAAATA ACCGTTGAAT CTCCATGAAC GCGAATCGTT
   145381 TCTTCAGATA CCGTAATCTT CGTCGTCTCT CCTACTCGAA AGGCGATCTG ATCTTTGCTT
   145441 ACGAGGAGTA TTTTCCCGGC AGCTTTGATC AGGTATTGCC CTTCGGCGTA TACGCTGTAA
   145501 TCCCCGGTCA CCCATGCTGT CATTTGTGAC ACGTGGTATT TCATATGATC CGCGAAAGCG
   145561 TTGATCGACT GCGTATGTGG ATCGATTCGA AAGCCCGTAT CGTGATGAGT GAATAAATCG
   145621 ATCATTCCGT TGCTTCTCAT TTTAAGCGTC TGGTGGTGGA CCGGGTGATA CACGCCCGTC
   145681 TCATCTTCCC GATAGTTCAC CCGTTTATGT GCGGCGGAAT ATAAATTAAG CAAGGGATCC
   145741 TCTTCAGGAT CGACGGCGCT ATGGGTATAC TTTTCGGTGA TCATCTCCAG CCCTCCCCTG
   145801 TTCGTGCCGC GTAGGCGTCC GGGACGCCCG CGCCTTTACG AAGATGGATA TCCCGCTGAG
   145861 TCCGTCTTTG GAAGGCGTAG AAGCGATCCA CCGAACCTAC AATGACAGGA GCGTTCGTCT
   145921 CGTTATTGAA GAATCCAACC AACACTTCAT CTCCGGGAAA CGGGCCGGGT TCGTGGAATC
   145981 CTTGCTGGCG GACCAGCGGG ACGCCCTCTA ATGGAACGTT CCCGCCTTCC GCAAACTCAA
   146041 TGGTTGCCAG CATCGTGATG TGGCTGATCT CCCGAATGAA CGCGGTCCGA ACTCCCGTAA
   146101 CGTTCAAGAG TGACGGGGCC ACCATCGTTT CGAACAGTCG TTTCTGAACC GAATTCATTC
   146161 CACCACTCCT TATATTTTTA CACCGAGTCC TCGAAGGAAG ATCTCTGGGT CCAGCAGATT
   146221 GCTGCTTCCA ACAGCCGCCC GGCTGTCACC GCGGCTGATC TCTAGATGAA GATGTGTTCC
   146281 CGCGCCGTTT CGCCGCTGCT CTTCGGTGAC GGATTTGCCC CCTACACGAA CATCCCCGGT
   146341 GTTGCCCATC ACTCCGATTT TATCCCCGGC CTTTACGGGA CCAGACCGGA CAGCAAAGCT
   146401 CTTCAAGTGC ATATAGACTG CCGTGTAGAT TTCACCATTG ATCCGATGCC GGATTGTAAT
   146461 GTAATTCCCC ATGCTGCCTT TGGTTTCTTT AGCCTCCACG ACGGTTCCGT TCGCTATGGC
   146521 GTAAAGCTCC GTGGTCATAA GCTGGCCGGG AACCGGGGCA AAATCGAGTC CCTTATGGAA
   146581 TTCGTTGTCC CGTTTTCCGA ATCGACTCAC GATGCTCACG TTCGATACAG GAGCGACCAC
   146641 ACCGCTGCTG CTGGTCGGAT CAGACACGTT GTTCGACAAC GTGGCTCGGC TGGACGTATC
   146701 GATTCCCTTG ATGTCATTAT AATCCATCCA CTCCGGCTCG ACATAGTTCG GAATCAAATA
   146761 TTTGGCCCCG GCGATCCCGG CAACGAACGG CTTGTCTGCC TTCCAGAGAG GGAAGATGTA
   146821 CAAGACGTTG TTGTACTGGA ACTCTCGCCG CAAAAAGTCT TCAATCCATT GGGTCAAGAA
   146881 TCCGGTCGCC AAGCTCAATA CAATGTTGGC CTTGAGGACT TTCAAGAGCT GTGCGGGCTT
   146941 TAGCAGCTTC GCAGCATCCC CCACTTTGGT AACCCCCATT TTTGAAAGAC GCAGCCCTCT
   147001 CGTAAAGAGT CCGACCTTTC CCGTATCGGT GCTGAACTTT CCGACCCCGG AAAACCACTT
   147061 GCCCATCTTT TTTAACGACC ACGCAGTACC GCCGCCAAAC TGTCCAGCCA ACACTTTCGC
   147121 CGCCCGACTC ATCATGATCC TCTGAGAGCC TTTTGCCGCG ACTAAGCTTC CCATTCGTGT
   147181 ACAAAGCTGG ATCACCTTAT TTCGAGACGC TCCTTCGGAC CGAGTGACGC ACAGGTCCGG
   147241 CTTGATAACG GTGGTAAACC CAGACCGGGT GCTGATCGTA TGGCTTACTT CACCGACGAC
   147301 AGCGGTCCCC GTCATCAGGT TGTGGCTATC GGCCAAATAG AAGAGGTCCC ACGGCTTGAT
   147361 GGCGGGCGCC CCCATGATGA CCAACTCTCC TTGGTACATC TCCATCATGT GACGCTGGAG
   147421 CGACCCGATA GTGACGGCTA CGGCTTGCAC GAATCCGGGC TGCAATAGAT CGTCTTTATT
   147481 AAAGGTTTCT TTAGCCCAAT CCTGTTGGTA CTTGACCGCG CTATCCACCT TTTTCTCATC
   147541 GACGCCGAAG ACCTTCATCA TGGACCCCCA TCCGGTGGTC GCGGAGCTGA AGACCATTTC
   147601 GGATACATCC AAGGTCCAAC CGAGCGTTGC CCGTGTTGCG TCATACAACC ATTCGGGGCC
   147661 GAACAAATTC TGCTTGACGG ACGTATCGAT CATCGTCGTC TTCTGAACAT CTTGCCTCAT
   147721 GCTGCGGTCG GCGTAGATGG CCGGGGTCGT CGTAACCATA CCGCCGCGAC CTTTGGTATA
   147781 TACGCCGATG CCGATGTGCT TCAGCAGCTC GCCGCTGGCC TGAATGTTGT TATGAATAAT
   147841 GTCGTAGTCT GACTGAATCA CATGAAACTG TTGAAATGGT TTGGCGATTT CGTGGTAGTT
   147901 GTTTGCGTCG CCGACATCTC CCGCTTTGTT CTTCCGGTGA TAGCCGTACT TTACCATCCA
   147961 GTGCGGCATC CCGAAAAAAA CGGTGCTGCG GAAACCATGA TTGTGCGGGT AGCATACGTA
   148021 TTCTGGATGG AACAGCGCGT GGGCTTGGAA AATATCCCAC GGCGTTTTTC CGAAGCCGTT
   148081 CAATGATAAG TTCGATTCAT TATCCCAGAC CATCATCGTA TTGTCGGTTT CCGGGAATCC
   148141 GTCCCAACGG CCCAGATACA CATTCTTCAT GACGTCATAG GTGTTCATGT CGATCTTGTA
   148201 GTTATTGAAC AGATTCGACG TCATGTATTT CAAGAAATCG CCCATGGTAG GGAAGAAGCC
   148261 TTCTGTCGCC GTGCTTTTTA CAAAACCAAA GTGCTCAATG CCGTAGAGGC TGTCTTGGTT
   148321 GTTTAGAAGA GCCAAGTCTT CGGATACACT AAACCAGTAG TGCGAGGCTC GGGCGGCCAG
   148381 CACCTGTTGG AAGGCGTTCC ACGACTCTGC GGGGAGTCCA TTGCCGTCTC TCAGCTCTCT
   148441 TCCGCTTGGA TCGATGCATA CAGTCTGATT GACCAGTTCC GCGCCGTCGG ATTGGCACAC
   148501 CATCTCGATC TCATCGCCGT CATTGATCGA AGCGATGTGG CCGTTGAAGG TCACAGGCAG
   148561 GCCGTCCGCG CAGGCGCTAT ACCCCATTCG GATATGAATC CGGGCACCTT GCTTTAGCTT
   148621 GATATGATCA AGGAGCTGCG TGCGCTCTTG TACGACGCGG CTGTCAATAT CCAAGAACAG
   148681 ATTCTTATAT ACGGCGCCGA TGCGCTCCAA GACATTCTTG CTCTTGCTGC CGAACTCATT
   148741 CGGGTTCGCC ATCCGTGTAC TGAAATCGAA AGCGCCGTAA ATATTCGATA ATCGGATGAA
   148801 GGCTAGATCC ACCGGGTTGT CTTTTTTCTT AATCACACTC ACTTCATGGA TAGCGTGATA
   148861 CGTATAATAG TTATTCCAGA GCCGCTTGCC GTTCAGCCAC TGCCCTTCAT CGACGATCAG
   148921 AAATAGCGAA GTAGGGAAGG CTCGTACCAT CCGACTCTTG CGATTGTAAT ACACCATATC
   148981 ATGACACATT GCCTTAAGGA GCGTTTCCCC CTCCGGCACC GGATGTGTTT CGCCCCACGA
   149041 TTGGCCGATC GGCACATAGT AATTTCGCGG CACATCATCT AGCTCTACCT TTTCTTCACC
   149101 GACGACACGC AGCCGTTCCG CGTGCTCCTT ATTTGACCAT CCTCGATCAA GGGTTTTATT
   149161 CCCGCCCTCA AACCACGCCA GCAGGTCAAC GTCCTGAGAG TCGAACACCA AGTCCTTGTA
   149221 ATTGCCATGG TCGAGCTGGT TGATAAAGTT TAAACCGAAA TCTCCGACGT TGACGTCCTT
   149281 GAATACTTCC TTGATGTCCG GGTACGCAAA GTAGAAATCA GGGTCTGCAA ATACGGCTCG
   149341 GTCCGGCTTT GGAATAACAC TAATCGGAAG CGGCGTGCGC CCGCGCGTAG CTCGGAAGCG
   149401 GTTGATGACC GGGAGGATTT TATTCAGGTC ATCATAGGTC GGCAGCTCCA GATCAGGATA
   149461 CATCTCCACC AGCGACAACG CATCCTCGAT AGCCGACTCA TAAATGATTT CATGCGGCTT
   149521 ATGCGTTTTT GTATCGAGGA TATAGTCGTC CCGACTGTGG ACATATTCGT CCGCATTCTC
   149581 GATTAGATTG TTGACGCCCG TTAACCGCTC ATTCGTCTTT TGTGTCAGGT CGAACCCACG
   149641 CAGCGTGAGA ACCACATTGA AAGCCTCGTC ATGCCCCTCG ATGGGCGCAG ACTCCATAGC
   149701 GACGACCATG GCGTAATAAA TCCCGCACAG GTTTAGAATT TCATTATCGA TCTTGAGAAA
   149761 GCCCGACACA AAGCGATGAC GGTAATCTCT CGACATCTCT TCTAGATGAG ATACCATGAG
   149821 CACAAGGGAT TCTAATTGAT CCCGATGCGT ACACGTGATA TTCAGAGTGA TCTCTCGATT
   149881 CATCCCTCCG ACATCTTGGA AGCAGTTGAT CTCCTGTGTA TCACTCCGCA AGGGAACGAC
   149941 GGACGACTCT TTGCTTAGAG ACACATATAT CGATCCCACG ATCATGCCGT CAATATCCCA
   150001 TGGAGACATT AAGTTTTCAA TGTCGGGAAT CTTAAGCTGT GACAAGATGT AAGGGTTCGT
   150061 CTTGCCGATG ATCTCCTCTA CGAGATCTCG CTCCAACGTA TAGAATCGGA CGTCGCCGTT
   150121 CATATAGCCA TGATTCATCT TCTTTAGGTA TGTACCTGAT TTCCGGGCGC CCGCATCATC
   150181 GAGTAGAAGC TGCTGATACC ACCAGCGAAA TAGCGGGTAC ATAATCAGAT TGTCGTAGTA
   150241 GAAGTCCGGG AACTGAATAA ACGGTTCCAC GGTACACTCC ATAAGCGTAA GCCGGGCCTT
   150301 TAACATGTCG GGGAACTCCG GCTCCGTCTC GATGCGAACG TTCATGATCG CCACGTTGTA
   150361 GACCTTATAC CGTTCATTCA ATAGTTCATT ACGCACGGGA AGGAACGGGT TCTTCATAAA
   150421 CTGCGCCAAC AGAGATCGCA AGCCGTCCAT GTAGTAGACT TGATTCTCGG GGCCGCGCAC
   150481 AGCATAGCCG TTGATTTGGT CCGTATCTCC AAAAACCAGA TCGACAAGAA TTTGATGTTG
   150541 ACTATGGCCG GATTTCTTCA TCGTTTCATT CTTCGACCGC AGTGTCATTT GTGAGTCGAT
   150601 GGACGCGATT TTCTTTACGA CAAAGGCGGT CGGCGGGATA TAAAACAAGG AGTCGCCGAT
   150661 CCGAAGCGTA TACGGATTGT ATGGAAACCG ATGTGCGGGA TATTCGTCAT CCTCTACGTG
   150721 AGGAGCAGAC CCGAACACAG GTTGGAATGG AACCTGCCGG GATTGGACGG ACCCGATAGG
   150781 CTCGTCCAGT ATGACATCTT CATAGGTCGT CGGCGGAGTC GCCGTAATAC TTTCATCCGG
   150841 TACTCGCAGC TTGATTCCCG GACGCAGCCG GGCAATCTCC ACGTAGGGGT TTAGTTGACT
   150901 GATGCTGTCT ATGGACGCGC CGAAGCTCGC AGCGATAGCC TCCGTGGTGT CGCCCTCTTC
   150961 CGTCAGATAG AACGGATACA CCCGAAGCTG AAAGCCCGGA GGCAGTGTAT CGCTGATGCG
   151021 GACGCCATTC CATTTTTCGA TAAACTCTAC CGTCGTCTTG TACCGGGCCG CAATGGAGTT
   151081 CAGGCTCTCT CCCGTGGAGA TTACATGAAC GACCCATTGC TGTCGTCGTC CGATAGTGTA
   151141 ACCGCTCGCC GTTTCTGAAG CTACAGGAAT CGTGTCCGGC GCATTTAGGT AGCGATTATA
   151201 AATCGTCCTG CGCCGCTGGA TATCCGACTG AGGTACCGCC GGGCCGACGT ACTTCTTCGT
   151261 GAAGGTTACA AAATCATGTC CTGCCGCATC CCAATAACTT TTGGTGACAA CGGCAGTCAA
   151321 CCCCATGCTG AGTCTAGGAC TGGATAAAAC CAGATCCATG TAGCTCTCCG TATGAGTGTC
   151381 ATTGCCTTTT GGCTGCGTTC CTACCCAGCT TGGCACGGTT ACGTTAACCT TTTTGGCAAC
   151441 CGCCGCGGTG TGGGTATAGT GGTAATAGAG CAGCACGCCG CCGTATCCGA CGGCGGACTG
   151501 CCCGAAACTT GGAAGATAGT CGTGGCGAAT GTTGCGGCCA CTGCTCTCCG CCTCGACCGT
   151561 TGCCTTTAAG ATCGCGGCAT CGATGCCGAA AAGGACTGCC ATCTCGTCCG CGAGACTTTG
   151621 CCACGACGAT GAGGATTCCG TACCGTCAAT CACTCTCACG TTTGCCACCT ACCCATTCTC
   151681 GCCCGCGTAT CCTCGGTTGA TATACGAGCC GAATTGTTTT TCCAGCCAGC GGCGGTCCAG
   151741 AGAAGCTCGC TCGTCGCTAA CCTTTAGACT TACATCACCG AGCTGCTTCT GAAGTTCTTG
   151801 ATTGAAGGAC TCTTGATTTA CACCGCCCCG GTCTACGCCC TTGGCTTTAA TACGAACACC
   151861 CTTCTCGGGG GCCACATACA CCTTGTTTGA TGTGGATACC TGCGGCGCCT GCATCGGGGT
   151921 TTGCTTGGTG TCGTCGTTCT CCGACCCATC GATGCCTTCT ACCCCATGGC CTTGCGGTCG
   151981 TTGTTCAAAC TTCATCGGCC CGCCGCTGGA AGCGAATTGC TTCAGCGCAT ACGCCGCAAT
   152041 ACCGATTCCG CCCACCCACA AGGCGGCCTT CCCTACGCCC CACTCTTTCA TTTTTGCCGT
   152101 GCCGCCTTCA TAAAACTCCG AAGCTTGCTG CCGGAATTTC TTCATGCCCT TTTCAGCACC
   152161 GCTCAGTGGA CGTTCCGCAC GATCTAGCGA ATGACGTTCA ATGATGGCAT CTTTGCGGCG
   152221 CTCTGTCCCG GCAGCCTTCC GGGCGGCGAT TTCTTCCTCC AACCAATCGG ACCCGACTCC
   152281 AGCGTCCGCC AACTGCTTCT CTGACGGGTT GTAGATCCGT CGTTCGTAGG CCGGGATCTT
   152341 CTCTGCGTTC GGATTTCCGC CCGCCGCTTG GTATTGATTC AGCAACCCCT GAACGAAGCT
   152401 TTTTCCGTCG GCGTCGGGAT GCTGTTCCTT GATCAGCCGA TCCATATCCG GGACGCTTAA
   152461 TTCTTCGAAT CGTTTATGTG CCGTTTTCCC TCCGTAGCCT ACATACATCT TAGCATAGTT
   152521 GGTACTCATG CGGTAAGAGC CGTCATCCGC CTCTTCGATC CAGCCTAGAG CTTTTGCTGC
   152581 CGACGCACGC TCCGGGTCGA CGTTTCCATT ATATAGCGAC GCATCCATCC GGTTATCCGC
   152641 GCCATTGGTC GCCCGTCTAA ACAAAGTGCC GTAGATCTGA TTCCGAAGTT CTTGGTCGTA
   152701 ATCGGTATTC CGGGTAAAAT GCTTTGCGAT TTTGTCGAGC GTATCGCTTC GGACCAGATC
   152761 GATTCCGTCG AAGTTCCCGA AGTTTATAGA GCTTAATCCT TCCAATCCGC GATCCACGTC
   152821 AATCGTTAAT CCGGGATGGT ACACGCCCGC CTTTTTTAAG TCTCCAACGA CATAATCGTA
   152881 TTCGGCCAAT CGCATCTGCT GAAAGGGCGT GATCTTGGCT TGATACGGCG CGAGCATCGT
   152941 TCGCCCGGTC GTTTCGATAT GATTGGCAAA GGCTGGGTCG TTATACGCCA AGTGATCGAA
   153001 GCTGCGAAGC TGCTGGAGTT GTCCAGCTTC GGCGGTTTGA TCGGGTCCGA CAACCTCCCG
   153061 GTTTCGCAGA TGGCTCACCA CTTGTGCCAT CGTCGGCTCT TCGCCTTCAC TAAAGCCGGG
   153121 GATCAGCTTT TCTTTGGCGA GCCACGGATA GATGATCTTG TTCAGCGCTT CCCGGCGTTG
   153181 GGCGGTTTCG GTGCCGTCGC CACCCACGGT AGACTGGAGC TTCTGTGCGT AACCGAAAAG
   153241 ACTCCGGCGC AGCTTCGAGT CGCTGCTTAC GTCCAACACC ATCTGATCGT TTTTGAACTC
   153301 GCCGAATGTT TGATCAAGAA TACCCGCCGC TACTTGGCCG GGTGTGGTCC GAGTCAATCC
   153361 TCGTTTGGTC CCCTCTTCGA TAATGCTGCG ATTCATTGCC GTCAACATTT GTTTGGCGGC
   153421 ATCGTCCGGC ATCAGGCCCG TCGTGTTCAG ACGTCGAACC TCATTCATGA AACCGTAGCG
   153481 GGCCTTGCCG ACAGGACTTT CGAAGTAGTC TCCCGCGCGA GCCATCGCCT GTCTGCGAGC
   153541 GACGGTGGCC GGACGATCCA AGGACTCTTT AAATCCTTCC GATTCAAAGT ATCCGATGCT
   153601 GTCTTGCGCT ACGCGATTCA GCGTGGGAAA AGCTCCGCTT GCCGCGTACT TCTCTACCGC
   153661 TTCTGGACTT CCTTTTGCGA GGTTTACCAT ATCCTTAATT CCGGTATAGT CCAGCTCCGG
   153721 GTTCTTTGCC AACTGGTCCG CCTGCGCTTT GTAGATGTCA AAGTTAAAGG CGCTGTCGTT
   153781 GGCCCGCATA ATCATTCGGC GGGCGTGGTC GTCGGCATAC TCCTCGATCA GCGCCTTTTT
   153841 GGCGTCCGTA TTTCCGCGGC TCCCACGTAA CTCAAAATTC GATTGCATGA TCGCATTGAG
   153901 ATCTTGCGGA GAGTTAGCTC GGACGCTATA GACTTCGCCG CGATGCTTTA CAGGTTTCTT
   153961 GCGGCCCGGC GTGACAACTT CATGATCGAA AGCTTGGATA TTCATGAACG CACCGTTCTC
   154021 ATCTTCCCCG ATCCGAAGAA CCTTATAGCC GCCTGTCGGA ATGCTGGGGT CCACCTGAAG
   154081 GTGATGTTCG ATCAAGTCTC CATTCTTGAT TCTTGTCGGT GTATAGTTAT CCAGCGTCGG
   154141 TTTGATTTTA TTGACGAAGG TCTTTGTCGC TTCCAAGTTC GTTACGACGT CGACAGGCGC
   154201 CGTATGCAGT CGCGCCGGAC GATCGATTCC GGCGAGTGCC AATCCCGTCT CCGCATTTCG
   154261 ATGGGTCGCT TCTGGGTGCG CCATGCTTAG AACAAACTGT TGCTCAATGA CACGAGGTTT
   154321 GATTTGCCCT CGCTTTTGTA GAGCGGCCAC CTGCTTTGCA TGATCATCAT AATAAGGAGC
   154381 GGCATCGAAA TAGGCTTTTT GAATCAGCTT GGGATCTCGT ATCGGTTCGC GTTCGATGAA
   154441 TCCATGCTCA TCCGTAACCA CAAGGCCGTC TTCTCCGAAT TTTGGACGAC GCAATCGATT
   154501 CGTGATGAAA TCGGCGATAT CCGTCCGTTC CTCATGGCCT ACCGGAAGCT GGCTGCGACG
   154561 AGCTTGAAGC TTCGACTCGA TGTATTCCCG AAGCTTCGGT CCGTCATTAA AGTCCACACC
   154621 GACTTCTTGA TGATAGGAGT TTTGAATAAT GCCGGAGATC TTCTGCAAGT CGGCTTCGGT
   154681 TACGTTCTGT CCAATAACAG TATCCTTGCC AATGAATTTC ATCGATTCCA GTGCAAACTC
   154741 GGCCTGAGTC ATGATGCGTT GCTGCGGGGA GAATTCGTAC CCGCTACTCA GCCGGATAGC
   154801 TCCCTTTGTC GCGTCTTGCT TTAGTCGCCG TAGATAAGCT TGCGTGTCCT CTGGTTTGAC
   154861 ATCGCCTACA TATTGCTTGA AAATCGAGGC GTCGGCTTCT GCGTCGACAC CATACTTGGC
   154921 GACGTTCTGA AGCATCCATA ACTCCGATTC CTTCTTGTCT AAATGCCGCA TCTGCTCCAC
   154981 CGCGTCAGGA AGACTCATGA TTTTGCGGAT CATTTTCTCG CGGGCATCCT TCTCCATATG
   155041 GATCGTATCC ACCGCAGAGA TCGCCTTGCC GCCCTCGTGA AAGACGGTAA AATCGTCTCC
   155101 TTCCGGCTGC ACCAAGTGGG CGAGATAATC CAGTACGTGC GGTTCCGGTT TCACGATTAC
   155161 GTGCATCGAC TCTTCGACAA CTTGAGGACG ACCTTTAACT TTACGAAGCA CGCCGGGGCG
   155221 ATTGGTCCCT TCCACCCGGT GGTAATCGTT CGCATCCTCA TTCCATCCGG TCCGCATAAA
   155281 GTAACCTTCA ATCGGTTGGA TCAGATGCGC GGGCAATCCT TTACCGGATA AACCTGTCGT
   155341 CTCTAGGTCA AAATAGGTGC CGTTACTTTT GCCTCGATAA AACCGTTGAA GCGCCTCTAG
   155401 TGTATCGAAA GGGTCCGCCT GCACGTTCCG CCGAACATCA TCATACGAAC CGGGGAAGTT
   155461 GACTCGCACG CCACCCTCGC TTTTATGCAG ATCTTGAACA ACGGATCCGA ACAACTGCCG
   155521 GGGCTTCTCC GATTCAACAT GAACCGTACT TACTCGGCCC ACACCCGAAT TCACGACGGG
   155581 GATAGTCCGG CGCAGCGATG GGACGTAGGC CATGACTTCC CCACGATCTC CGATGGTGAA
   155641 GGTGGCCTCT CGCAAGGCGC CCTCCACGGA GAGTTTGCCC TCCAGTGGAC GACCGAGCAC
   155701 CTGCATGACA TTATGAAACT GCTTAATTTG ATTGACGTCT GTGGGTCGGA AGTCTTTCAA
   155761 CCGTTCCAAC ACCACGGCCT CATTCTCCCG GAGATAGTCA TCCACGTTCA CACGCCTGCG
   155821 CCGGGTGTCG AACCAATCAT CCATCGAATA GGAAGCGTGC TCCATGGCTT CTTCCGCCGC
   155881 GTCTTCCACA GCGGCTTCCC GATCCCGCAT CACGTATCCA ATGAGATCGT TTAAGGACCT
   155941 TGTGTCACCG TAGGCGTTCC GATCCCGAAG AATGGTATCG ATGTCTTGTT GATTCATTCG
   156001 TGACGCCTGA CGAACCCAAG GAAGCTCTCT GGCCTCGGTC GGCATGTTAC GGATCGTCTT
   156061 GTATACGTCA GCCGCTTCTG CGGGCTGGTT GCGCTCCTCC AGCTTCTTCT GGAGGTCTAT
   156121 GATCCATTTC GCCCGCATCT CTTCTTGAAT GCGATTGTTC ATCTCGTTGT ACTGCTTGAA
   156181 TAGATTGGAG ACGACGCCCT TACGAACCCG CTCCTCCAGA CGATCCCGCA GGCCCGCGTT
   156241 CTTAAACCGT TCCATCCGGG CCGCGATTTC TTCTTCGCCG AGCTTCAGAT CGTTTTTCCA
   156301 AAACTCCATA AGCCCCTGAT TTGTTAGGTC CAGCGTTTGT CCCTGCATAT CCATCATCGT
   156361 ATCTTGCAGA GCGCTATAGG CGATGCTGGC GAGTTCATTC ATGTTGCCGT CTTTCATCCA
   156421 GTGAGCGTTC AGGTCGATAA CGTCTTTAAC GAATCCGGGC ACGCGGGGAT GCAGCCCTCG
   156481 GGTACCATAG TCCGCCTCGC CGTCGAGCTT CGACATGAAC TTATGGAAGG GTTCCATTAA
   156541 ATTACTTACA GAAACAACAC GCTGCTGCGT TCCCTCGATG GGTGCGCCCA TCTTCCTTGC
   156601 AGCCTCGCGG ATCTTGCCTT CTGTCTCCAG ATGCCATTCC GCAAGACCAT CTTCGTCGAG
   156661 TCCAAAGTCT TTGGCGTCCG ACCATTTCAT GTCGTAGACC ACTTCCACGG CGGCCTTCTT
   156721 CGGGGATACG CCGCGTTCGC TCGGAGTAAA TCCTTCGTGA AGCGCCTCTT GTTCTTTTAA
   156781 CTTATCCAGC GCTTCAAGAA TGTCATCCAC ACTATCGAAG TTAAAGGAGA ATGCGGCTTG
   156841 ATCATACTTA GCATATTCCG ACCGAACCTT TGCATAAGGC CCCTCCACGC TTTCGACGAA
   156901 ATGGCGACCT TTTGCTCCGC GTAAGGCGAT GGGACGCTGA TTGTACGCAA ACTCCCGCCA
   156961 CAAGGGAGCG TTGGTCATGG CCTCGGCTTT GTTTTTATAA AAGGTCGTCA ATTTGCCGTC
   157021 TTCATGAAGT TTGTCGATCA GATGAGGCGC GTCGTCGATG TTTCCGGCAT GAAGCCCCCA
   157081 TAATTTCATT AACTCCCGGA AGGATTCGTG ACTGGTACCG CTGAACATCT CTGGGTGCCG
   157141 CATCTTCAGG TCCGCCAATA CAAAGGTGCT GAAGTTTTCT CCAGTGTCCC CCAGACGATT
   157201 TCGGTGGGCG TAGATACTGG TCTTTACGGC ATTGGCGTAG TCTTGCATCG CTGTCTTATC
   157261 GATTTCTTGC AGGCCGCCAA AGATCAATTC GTCCATATGG ATCGTAGAAC CTCTAGCACG
   157321 CAGCGTTTGG TCGAACTCGC GCCCCTCGTG GTCCAGCAGC TTGGTCTGCT TGATTCCTTC
   157381 GGACTCTTCC ATTTGATCGA CATGCCGAAG CTCTCGATGC GTATGGTCGT ATAGCGCATC
   157441 TCGTTCTTCC GGTGACATTA GCCCGCTGGC TTCCTTGCGC TCAGCGGATT CTTGACGTCC
   157501 ATCGATCGTG ATGTAGCCTA CGTATTCTTG TGACGCTTGT TTTTCCGCCG CGCTTAAGGA
   157561 ACCCTTCATC TCATGAAATA GATCGACATA AGCTCGATGG GCGGCGATGA TGGGGTTTTT
   157621 ACTGCTGCGG CTCATCATAT CGCTACGCCG TTGGTACAGC ATATCCCGGA AGGTATTCAT
   157681 ACTCATCCGG GCGTTATAAA CCTTCTTGCC GTCTTTGTAT GTAAACTTCG ACCACTCGTC
   157741 GCCGCGGAAA TATATCGGTA GCGACATATG ATCCTTGGAG TCGAAGAATT CGGCCATCAA
   157801 GGATAGCGAC GATCTTGTCG TCAGCTTTTC ACCTTTGAAG TTGTCTAAAA TATACTTGAC
   157861 GATTGTAAGA TCGGCGTTAT CCTCCAGCAC TTCTGCGATG GATACTTTAC TTTTCACCGC
   157921 GTCGTCAATC AGGTCCATCG CCTGATTGAG ATGGGAGGCG TCTTGTTGAA TCCGTCCCAA
   157981 GAACGATTGT GCTTCGTCGT ATCGATCCAT AATCGCGGCA CGGGCTAATC CCGGTGACGA
   158041 CTTTTCTTTA ATCGTCTCGA AGTCGGCTTT CAGCAGGTCG AATTCGTGTG CGACCCCACG
   158101 CTCAATTAGC TCGGCTTCGA TGTCGTGCAA GATCACGTTA TGGTGGCTTA AGGGCGCTCG
   158161 ACTTCCGTCT TTGCCTGCCC GACTAAAGTC ATCGCTCGCA TACAGATGAC GGACCTCTTG
   158221 GATATGTTGG TGCTGACTTT CTGCGTCTAT CCCTTTAACC TCAAGAGGCT CCCGCTCATG
   158281 TTCCGAGCCG ATCATTCGCT CGAAATGTTT CTGATCATGG AGATAGAGCT GCTGTTCGAT
   158341 ATCCCGTAAT TGGGCTTCCC GTATCGAATC TTGAATACGA TGCAGCTCCG CCGTCTCGTT
   158401 GTTGGCGACG TCTTCAAATC GAGCAATCTG ATGGGCGATC GAACCTGTAT CTTGCCCGGC
   158461 GGCTTGTAAT CGAGCTTCTC GAACACGCAA ACTTTCTGCA ATGTTGGCGT GAACATCTCG
   158521 ACGGATGGTC CGCCGTGCGG ATTCTTGATC CCACCGATGC TTCTTGATTT CATATGGCGT
   158581 CCGATCTATA GTCTTGACAC CAGCCGATGG TTTCTTCGCG GTATTACTGC GGTCCTTCAA
   158641 CGGATGAAGG TCTTCAAGGT GATCCACCTT CAGGGCCTTA TATAAGCTAT TTTTAAACTC
   158701 TTGGGATCCG GTATCCTTCA TCTTCTTTCG GAGATCCAAG AGCAGCGTCT TGTAGGCTGT
   158761 CGCGCTACCT GCGGGTAGCG CCCGCATCTG TGCCGCATTC AGTTCCGAAG CAACTGCCGG
   158821 GTCTACCATG TTCCGAATAA AGCTCCGGCG TAAAGCGTCT TCCAACCCCT CCACGCGAGC
   158881 TGCCGACATT CGAACGTCGA CCATCTGCCC CGTCTTTGTG TAGATCGAAA ACCGCACGAG
   158941 GGATAAGATC TCCTCATGGA TCCGGCGAAC GTCGATCACG CGCAGACTTT GACGATTTCG
   159001 CATGTACTGG CGCAGGGCCG CTTTGTACTC TTCGGCAAAG AGCTGCTGTG GTGTTTTTAC
   159061 CTGATCCATG TGAAGTCCCT CCTACAGAAA GAGGGTTCTT TTCGAACCCT CACCCTACGA
[truncated: 67,832 more chars]
