# Supplementary material for: Clades of huge phages from across Earth’s ecosystems
Source: Nature. 2020 Feb 12;578(7795):425–31. doi: 10.1038/s41586-020-2007-4 (PMC7162821; doi:10.1038/s41586-020-2007-4)
Supplement: Supplementary file 6 — Genbank files for all genome. [file 41586_2020_2007_MOESM6_ESM.zip › genbank_genomes_SD-4/SR-VP_PHAGE_38_15.gbk]

LOCUS       SR-VP_4-6_scaffold_141_3113143_prodigal-single     247085 bp    DNA     linear   BCT NOV-13-2019
DEFINITION  SR-VP_4-6_scaffold_141_3113143_prodigal-single, contig.
ACCESSION   SR-VP_4-6_scaffold_141_3113143_prodigal-single
VERSION     SR-VP_4-6_scaffold_141_3113143_prodigal-single.1  GI:
KEYWORDS    .
SOURCE      SR-VP_PHAGE_38_15
  ORGANISM  SR-VP_PHAGE_38_15
            .
COMMENT     Data sourced from ggkbase. For additional details see
            http://ggkbase.berkeley.edu/organisms/405119
FEATURES             Location/Qualifiers
     source          1..247085
                     /organism="SR-VP_PHAGE_38_15"
                     /mol_type="genomic DNA"
     gene            <2..775
                     /locus_tag="SR-VP_4-6_scaffold_141_3113143_prodigal-single
                     _1"
     CDS             <2..775
                     /product="Uncharacterized protein n=1 Tax
                     =Propionimicrobium lymphophilum ACS-093-V-SCH5
                     RepID=S2W0B0_9ACTO"
                     /codon_start=2
                     /transl_table=11
                     /translation="DGPAVELADGTKEWFTNGKRHRKDGPAIEWSDGYKEWWINGHQS
                     LEAPSKSIEANLTATTEILKSISDSLLGVKINTPPLDMEFEVNDDGDLIFSFEEEEPS
                     FGQTFKDDLKQAGYRVAANQISKGVKTAIVSMMQKGGSSSTHLHTISEMLNTQYGAGL
                     ISFLLGMGLQHTDLVQDERVEKIAEEFRIEGMSGVGNQVFSFLMDALVPVVSKTLHTL
                     PQEETRISTTIPLQIDNTLLVEEHFEEEIPHEMIMDTSG*"
                     /db_xref="UniRef100_S2W0B0"
                     /db_xref="A0A0G0Q9J6_9BACT"
                     /db_xref="magq:MGMAQ_3498"
                     /db_xref="S2W0B0_9ACTO"
     gene            787..1155
                     /locus_tag="SR-VP_4-6_scaffold_141_3113143_prodigal-single
                     _2"
     CDS             787..1155
                     /product="hypothetical protein"
                     /codon_start=1
                     /transl_table=11
                     /translation="MIKTSNLHLIYVDERGYNRAFIESIRDKIVLLATHYWCISPNSW
                     VVSSSFNAQEWTDKLQLQPPSDITYASLDAGYTGNSLVVKLDVSDRFGFMPPGFWEWL
                     DKVGSKTVLHMKAEQPKAAL*"
     gene            1152..1247
                     /locus_tag="SR-VP_4-6_scaffold_141_3113143_prodigal-single
                     _3"
     CDS             1152..1247
                     /product="hypothetical protein"
                     /codon_start=1
                     /transl_table=11
                     /translation="MKWLHLYADIVINLFSLTIPDFLDEKNSLRR*"
     gene            1222..1374
                     /locus_tag="SR-VP_4-6_scaffold_141_3113143_prodigal-single
                     _4"
     CDS             1222..1374
                     /product="hypothetical protein"
                     /codon_start=1
                     /transl_table=11
                     /translation="MKKTHFVVSVLITEPVYIEGTIHIRAYDVEEALEKVAKYGKYQI
                     RDIREK*"
     gene            complement(1378..2109)
                     /locus_tag="SR-VP_4-6_scaffold_141_3113143_prodigal-single
                     _5"
     CDS             complement(1378..2109)
                     /product="hypothetical protein"
                     /codon_start=1
                     /transl_table=11
                     /translation="MELPNSSQPCLARIDFGAGNVNIVSANSTPTIQSVVDMVSGQAA
                     LQNTVANQPTLLRQIQRVPSFYDAGVFNGTSQVLAFDTLAPLVATMNSFTVFVSFKVN
                     TAATANQTLFSFGRVGADGYTSLMVSGSAVLVADKNDAATITTATGGTVDTNIHWAAL
                     SSANGTLTAYLDSATAVASASVGGAHTYGTCSIGALRNNGTTNNYFGGNIYEVAVFKG
                     LADMTAIATYMTAWYEPYKGLHRTY*"
     gene            2199..2390
                     /locus_tag="SR-VP_4-6_scaffold_141_3113143_prodigal-single
                     _6"
     CDS             2199..2390
                     /product="hypothetical protein"
                     /codon_start=1
                     /transl_table=11
                     /translation="MEKFYRVRLLQKTNGGEYKPNPTFPYVGNGIDGKIWTTNNINEA
                     HQEAASKSTWFNVIVEECL*"
     gene            2387..3451
                     /locus_tag="SR-VP_4-6_scaffold_141_3113143_prodigal-single
                     _7"
     CDS             2387..3451
                     /product="hypothetical protein"
                     /codon_start=1
                     /transl_table=11
                     /translation="MTDLLLAKAHPDEGFLDLSIGEAHITRNNLFSYFPSLNDPTILS
                     LGHDLSLHDFEYLPPAGLKELVKLLEDKHQAPCVVFNGAKQALGASFYALKKRGISDL
                     YMQPIHWALLPPMATYHGLDVRYAEPNKWHRFDSDEFRTAYLLVAPNNPNGECPSPQE
                     LKEWEQHYQERKMPLIFDGAYYTHSYLPSSYQLHKNIGSLQIYSFSKALGLSSIRGGY
                     CVVNDNDFYYDMIAYQEMMTVGVSVFTQKYLYNILKKLQQHPKAAQQFEEANFNDLRA
                     AKKMLKEVPKSILEVPENIEESNGMFAFCKVNNIEAFNRAKIYVVSGKPFGDNTKIRI
                     NLGVEPEILKECVKRLQEVG*"
     gene            3448..3693
                     /locus_tag="SR-VP_4-6_scaffold_141_3113143_prodigal-single
                     _8"
     CDS             3448..3693
                     /product="hypothetical protein"
                     /codon_start=1
                     /transl_table=11
                     /translation="MITYAMYAKQNPCGSIRGYYLVDPFYKKGWVRQSHLTTAMGMSI
                     NEACAFLHNDHRYNGYRHCGCQFEIVELKDGIPNHLA*"
     gene            3703..4035
                     /locus_tag="SR-VP_4-6_scaffold_141_3113143_prodigal-single
                     _9"
     CDS             3703..4035
                     /product="hypothetical protein"
                     /codon_start=1
                     /transl_table=11
                     /translation="MLKQIYTWKIVCNQCSRAEVYNVEQPDEGFFSGARSNIPEGWGR
                     IENPPPEAEPGNRPRRTSSFGSASYFSSQDMFYVPTYREYCPACYGLVIKAEAEKKAR
                     AQHAEKYL*"
     gene            4032..4256
                     /locus_tag="SR-VP_4-6_scaffold_141_3113143_prodigal-single
                     _10"
     CDS             4032..4256
                     /product="hypothetical protein"
                     /codon_start=1
                     /transl_table=11
                     /translation="MKINEVFVKWLCQNCDQATSGDWPTHTPNSTRCRKVHKGFSETP
                     LRNPHTGHFVCDQIIEAWPEHQWKYVAEED*"
     gene            4338..4838
                     /locus_tag="SR-VP_4-6_scaffold_141_3113143_prodigal-single
                     _11"
     CDS             4338..4838
                     /product="Uncharacterized protein n=1 Tax=Ralstonia
                     solanacearum IPO1609 RepID=B5SFV5_RALSL"
                     /codon_start=1
                     /transl_table=11
                     /translation="MENCIELGGGPAVITKDGLKKWYRNGSLYRKNGPALIYPNGEKN
                     WYQLAGRLHREDGPAVELPDGRKEWFWYGYCHRYDGPAVELPDGSYAWYNYGKKHREG
                     APADFDSKHHYIAWYWKGRKHRDDGPAVEYTHNGKLEFWKWGKRIRSRKVIDKMKREW
                     HANKYL*"
                     /db_xref="UniRef100_B5SFV5"
                     /db_xref="magq:MGMAQ_3498"
                     /db_xref="W6KAN2_9PROT"
                     /db_xref="B5SFV5_RALSL"
     gene            4875..5147
                     /locus_tag="SR-VP_4-6_scaffold_141_3113143_prodigal-single
                     _12"
     CDS             4875..5147
                     /product="hypothetical protein"
                     /codon_start=1
                     /transl_table=11
                     /translation="VKVNCSASYAHNVEGVITYLSAIDGRAYADIEFNVPTTYGYRDG
                     DGFWLDDLQPLNLTPEEQAQFDETRRFERECILNQECRKKHADKYL*"
     gene            5157..6071
                     /locus_tag="SR-VP_4-6_scaffold_141_3113143_prodigal-single
                     _13"
     CDS             5157..6071
                     /product="Uncharacterized protein n=1 Tax=Paenibacillus
                     mucilaginosus 3016 RepID=H6NJT5_9BACL"
                     /codon_start=1
                     /transl_table=11
                     /translation="MTNIIFPSLPNQPTTLAPFYTKEAAAAKEVGFNISIVSDANSNG
                     PISIANGNFDLSLYRGWIVSPTYYHEFVHSTRNPLVDYQDYLWAHDFPNWYAALSNDT
                     PHSLCYNSEEIRRLGVSKIAEEVAQKTGKKPLIIKDWLKSCKEKWEDACFIADASDVK
                     EIERVVNNFFLVRGREFRGGLVFRDFLSLKPAGMHPKVSMPLPVEFRTFFLYQEPIFT
                     TPYWMSDVKYPDNFEFPPQEWLEEIGTKLSNPFVALDIAQDVNGKWWVIEVNDGGTAG
                     LQEHINLKDFYGSIFGKLKIMKEIQSAN*"
                     /db_xref="UniRef100_H6NJT5"
                     /db_xref="A0A017ST19_9DELT"
                     /db_xref="pmq:PM3016_3396"
                     /db_xref="H6NJT5_9BACL"
     gene            6061..6648
                     /locus_tag="SR-VP_4-6_scaffold_141_3113143_prodigal-single
                     _14"
     CDS             6061..6648
                     /product="hypothetical protein n=1 Tax=Synechococcus sp.
                     PCC 7336 RepID=UPI00034CC8C0"
                     /codon_start=1
                     /transl_table=11
                     /translation="VQIEDRQKHLKILSEETGICMKCELHQERKIPVFSRGNINALVA
                     ISGINPGQEERETGIPFVGRSGKLLDRTIQELGLDPSNDVYIFNAVKCPSPNNRAPTS
                     SEIQSCYPYLQRHIEMIPAKVIITLGTLATHILTDQAKPITQLRGQMFPYKDRFVIHL
                     FHPSYLIRSGNENSIHYPTFKSDLQLAFNKAKELQ*"
                     /db_xref="UniRef100_UPI00034CC8C0"
                     /db_xref="oni:Osc7112_2678"
                     /db_xref="K9VHY3_9CYAN"
                     /db_xref="UPI00034CC8C0"
     gene            6645..6857
                     /locus_tag="SR-VP_4-6_scaffold_141_3113143_prodigal-single
                     _15"
     CDS             6645..6857
                     /product="hypothetical protein"
                     /codon_start=1
                     /transl_table=11
                     /translation="MSDKAYSCKVLIRTDGSSAPYNVFVVQYEWQNERGDNFITTFCE
                     TDSQAKAEWIVSALNYVDDYYPFYTS*"
     gene            6870..7130
                     /locus_tag="SR-VP_4-6_scaffold_141_3113143_prodigal-single
                     _16"
     CDS             6870..7130
                     /product="hypothetical protein"
                     /codon_start=1
                     /transl_table=11
                     /translation="MLLSMIDNLKRSIAILDDLPKHIEKERGHLLSSINDTFEDFQDQ
                     FAGNKETLKKITVLKIEVFKQIEGFCDAACEGVKEDVRIVEE*"
     gene            7168..7422
                     /locus_tag="SR-VP_4-6_scaffold_141_3113143_prodigal-single
                     _17"
     CDS             7168..7422
                     /product="hypothetical protein"
                     /codon_start=1
                     /transl_table=11
                     /translation="MKYKICQTKNCKGLKTNIYVSSSKDINTAHKRAANTMNRIDKYG
                     RHTTSSLCGCSNTTYSDRYGLYVNYDKVKCKAKFEVRETQ*"
     gene            7419..7634
                     /locus_tag="SR-VP_4-6_scaffold_141_3113143_prodigal-single
                     _18"
     CDS             7419..7634
                     /product="hypothetical protein"
                     /codon_start=1
                     /transl_table=11
                     /translation="MSVQCARVEPIVKTFISIQFVGEKLAKYGMNNWEQCQSEIKTDS
                     HLCEKHSAEPIKIMIGKELVDFSPSQL*"
     gene            7801..8919
                     /locus_tag="SR-VP_4-6_scaffold_141_3113143_prodigal-single
                     _19"
     CDS             7801..8919
                     /product="Uncharacterized protein {ECO:0000313|EMBL
                     :KKN60288.1};  TaxID=412755 species="unclassified
                     sequences; metagenomes; ecological metagenomes.;"
                     source="marine sediment metagenome.;""
                     /codon_start=1
                     /transl_table=11
                     /translation="MLKRKPQYSAQFGEYQYFSPENILGKQLLEKVLKEKHHHILNKR
                     ASGSLIKPYNEFVSEFTTYGGRLIYQHRYNCVYLWDNAAAEFTYERKSNNMTVSVYGL
                     NNEACWNCLAVLEKNYLAKALKNSVYSVVQNKTGITTQVVGLGGMPLEPDNYHPEVVQ
                     DFEYVMNEFRKKQPSGRIVILDGIVGTGKTSLIRSMFSELDALFLIIPVAMLSSLDSP
                     QFLPVLLEFKENSNKPIVLVVEDGDHILMARKTDNLSSLATLLNLSDGILGNLIDMRI
                     VISTNATLKEIDEAVLRPGRLCRRINVPTLEYEQANRIYKRIIQNNDKELPKSKFYTL
                     AEVYAYANGGIHTTTDKPTKRIIGFQHQSEEKKECIFN*"
                     /db_xref="A0A0F9V353_9ZZZZ"
                     /db_xref="gwf2_scaffold_64_31"
                     /db_xref="fli:Fleli_3159"
     gene            8939..9226
                     /locus_tag="SR-VP_4-6_scaffold_141_3113143_prodigal-single
                     _20"
     CDS             8939..9226
                     /product="hypothetical protein"
                     /codon_start=1
                     /transl_table=11
                     /translation="MKTKSTKSGKTSKTTKSSKMPSKMSSSTKPMKSVKSVSKKSSGK
                     GPGRPKGSKNKKPTQVKASGSVSVMDEMVAVSAPSEQPTTMIERSSNSKMN*"
     gene            9296..9535
                     /locus_tag="SR-VP_4-6_scaffold_141_3113143_prodigal-single
                     _21"
     CDS             9296..9535
                     /product="hypothetical protein"
                     /codon_start=1
                     /transl_table=11
                     /translation="MAKTNNLHQRLNNSLKDIKNLSNLFFNEGTRLSTLKHRGPPCAD
                     CKRPIANNYAYLELNQDGDGPDLCWGDCEMEARNQ*"
     gene            9532..9831
                     /locus_tag="SR-VP_4-6_scaffold_141_3113143_prodigal-single
                     _22"
     CDS             9532..9831
                     /product="hypothetical protein"
                     /codon_start=1
                     /transl_table=11
                     /translation="MKDYEWCEKEGISLKLLQTVRGWQKPLETEYDVRHLTKLVYDLM
                     RGDYSNGFCSFCMGPKESSGMANCINCQHAYDHGKADGREEEQISHIVIEPDFDI*"
     gene            9874..11271
                     /locus_tag="SR-VP_4-6_scaffold_141_3113143_prodigal-single
                     _23"
     CDS             9874..11271
                     /product="Uncharacterized protein n=1 Tax=Ktedonobacter
                     racemifer DSM 44963 RepID=D6TWB6_9CHLR"
                     /codon_start=1
                     /transl_table=11
                     /translation="MSQEIFQYLYNCLQSRPRPEDVAQYILDTFGDAFEDKEKHLLIK
                     ASNNSLKNSIWGYSSMARDFARPDGAQQQITVAQKLFEVPSDLSAEDCLNPSTVEQFL
                     LKLSSLIHASVGALNFTKNRLNRQQRKEKGLTVNHRRYNKQFRALERMEDKIRRMIKN
                     HQKYDLSRISKSGFATKLSFEDFAKDINTACFLAYYSARMNVRSIFTDKSQERAYDEI
                     SQMLYDKAKKHTPDWWSMAHINLSSVVLSHLSERDKGRLYSDCFNSLKFIADFLKELC
                     ETTDINRETMVVQRGNDSTTWNQAAGAWNKMRDVWITLNYDLGLDEVLEAVCPGKVLR
                     LMASDVVAWHSWGKKDPLHPDTKVWRDLPAPWEVLSGTAQCPRIMVEKICVKHDVNPN
                     SWSRPRSEKQAVAYKPTPELVNGVAVANPYLAKLLRQNGLFSGKETSSNSELREALAN
                     VDIIRDESGAAVMVA*"
                     /db_xref="UniRef100_D6TWB6"
                     /db_xref="D6TWB6_9CHLR"
                     /db_xref="chz:CHSO_4057"
     gene            11569..12093
                     /locus_tag="SR-VP_4-6_scaffold_141_3113143_prodigal-single
                     _24"
     CDS             11569..12093
                     /product="hypothetical protein"
                     /codon_start=1
                     /transl_table=11
                     /translation="MEPKIIKEWDGFDNKKCQERQIECGCIESNVYTKQGFILLTACD
                     EHNPWTEKLLNENIETWERNFLLRVRPWTGAKDDALPNVVDVQVYECYITDKGLQNFQ
                     KKGSPSSPDYEPDLQKAEMYLEGSIRFDGCSNLRFLREGYLHFCGKADAIRIGDIMKQ
                     LYTMAAEMMQRDLS*"
     gene            12093..12665
                     /locus_tag="SR-VP_4-6_scaffold_141_3113143_prodigal-single
                     _25"
     CDS             12093..12665
                     /product="hypothetical protein"
                     /codon_start=1
                     /transl_table=11
                     /translation="MKHNIGEILGSGFHGDVYELLDHPKQVVKIAWAPLDVPQEFAGR
                     SDTVGLHHTFPYIQNIYQYLLKNQFSILAKVFDFYPLHQRDNKQYYMAILERLQSLTE
                     PEQKAMKSVCMDYNGNIENGKCLQHIEELKEWLDFNPSKVIDFYTSLTTLPVAQRDFH
                     RRNIMKNEGGDFKLIDFELLDFKEKTICTH*"
     gene            12653..13021
                     /locus_tag="SR-VP_4-6_scaffold_141_3113143_prodigal-single
                     _26"
     CDS             12653..13021
                     /product="hypothetical protein"
                     /codon_start=1
                     /transl_table=11
                     /translation="MHTLVIPPVHYPKLYCYDANVSRTKLDLQIENTKAAMEAFNKSA
                     LFDTREPHLLISSRASDKSGDYFGCVVLPMSNFRHGYSIVLNEEWELVARKRTNARKR
                     SAPKSQPADNYVRSVINDKE*"
     gene            13026..13382
                     /locus_tag="SR-VP_4-6_scaffold_141_3113143_prodigal-single
                     _27"
     CDS             13026..13382
                     /product="hypothetical protein"
                     /codon_start=1
                     /transl_table=11
                     /translation="MFLNWEYVEPSFVLRLLQQLQQFFIDPKCWLYWPLAEDGYGHEI
                     SPFNPKAMKFCLQGACDYLCAQEYVQPLADCINCATREYLDELSGSDLIHGKCDYETE
                     MALITMAISELIKDSK*"
     gene            13379..13852
                     /locus_tag="SR-VP_4-6_scaffold_141_3113143_prodigal-single
                     _28"
     CDS             13379..13852
                     /product="DNA-binding protein n=3 Tax=Pseudomonas RepID
                     =I2BUA1_PSEFL"
                     /codon_start=1
                     /transl_table=11
                     /translation="MKLLKHILKFVVRAGVMLADMFILLCIANVVMKTAMDLEIIEVG
                     AWALGISAALLAFVFMKFRHRLPFVEATIIQGVGLKPIHTEEEYQEGLRQMTNMWNAV
                     PGTYEGDQLEVLAILLDDYERNYHPVMSKMSLPVAPPVQEPVVEEAPKKSKKDVN*"
                     /db_xref="UniRef100_I2BUA1"
                     /db_xref="A0A0B8UAJ5_PISSA"
                     /db_xref="pfc:PflA506_3942"
                     /db_xref="I2BUA1_PSEFL"
     gene            13897..14514
                     /locus_tag="SR-VP_4-6_scaffold_141_3113143_prodigal-single
                     _29"
     CDS             13897..14514
                     /product="hypothetical protein"
                     /codon_start=1
                     /transl_table=11
                     /translation="MFKKILIALSLSAAMACGGSKPPADPPVAQEKPVAPQVAQQAEP
                     EPTTLSATLKTYANAKKEWSISLPDNMEIVSQDDTKVVVKAQDGSMMGFIRADGQMDT
                     DTLAAGVIYEGTQRGENPVGAKDIKVGEWDAKMVIFHTTGATDVKAFTVFGSGTHGFL
                     FVYMGYANRDRFKAYITSLNTITVSDKPVKTTTAPATKTPAKKTH*"
     gene            14514..14846
                     /locus_tag="SR-VP_4-6_scaffold_141_3113143_prodigal-single
                     _30"
     CDS             14514..14846
                     /product="hypothetical protein"
                     /codon_start=1
                     /transl_table=11
                     /translation="MTDDLPKSDPPFTPYNPKRAGVQLYCNNSGGRWWLDEKDEQGLI
                     AEGWLLHFVDWLGRHIDYAFLPDVSMQQALNSFSRATQYYGAEKGCPCCGKPFSFNQY
                     DVNGKLTY*"
     gene            14865..15605
                     /locus_tag="SR-VP_4-6_scaffold_141_3113143_prodigal-single
                     _31"
     CDS             14865..15605
                     /product="hypothetical protein"
                     /codon_start=1
                     /transl_table=11
                     /translation="METDIVVTIDGTSTIEAPCDLVSFTLDIKAKSEALESAKKQVEE
                     KTHNFIKSLGNRSLKLEGEIETIRSNFKLEHREGMERYPAGFQSVNTVKWTCGVDNQL
                     TDLYKQCLETDRDIYPIFSIKDRPALIEKAIHKATDNAKEKLSKECNLLGVDPKALKI
                     LNWNYGYEGYLPDRKSVSNSYMNSGAYGATGATGPQGPQGSSGSNYRGGAPVVSKLGS
                     IYQEELDVKLVPGNVSASVIVRINYVWA*"
     gene            15625..15927
                     /locus_tag="SR-VP_4-6_scaffold_141_3113143_prodigal-single
                     _32"
     CDS             15625..15927
                     /product="hypothetical protein"
                     /codon_start=1
                     /transl_table=11
                     /translation="VEKTLCYCKKGEWCEYCDPMGDFMWEQPKKEIAQLEKEWAEKLE
                     KLEKENQLLRSTLQHISKRQCVRQVKYDWRAETCLECVDKNICVVCMAKETLEKIS*"
     gene            15943..16164
                     /locus_tag="SR-VP_4-6_scaffold_141_3113143_prodigal-single
                     _33"
     CDS             15943..16164
                     /product="Uncharacterized protein {ECO:0000313|EMBL
                     :KKL22962.1};  TaxID=412755 species="unclassified
                     sequences; metagenomes; ecological metagenomes.;"
                     source="marine sediment metagenome.;""
                     /codon_start=1
                     /transl_table=11
                     /translation="MSSKNETDALRERSGTVKINSKLVSFLYELMRDHLTPGKAEELV
                     RSSSDPDVTYTNGWLALYAQDLSNRLLIK*"
                     /db_xref="A0A0F9C9H0_9ZZZZ"
     gene            16178..17005
                     /locus_tag="SR-VP_4-6_scaffold_141_3113143_prodigal-single
                     _34"
     CDS             16178..17005
                     /product="hypothetical protein"
                     /codon_start=1
                     /transl_table=11
                     /translation="VDKVLIIDSLNLIYAANNKALQQQEGAEGDYRLVFLFFRKLRSL
                     VEQHRPDKIFFCREGAHNFRKNLSSEYKANRLVKHGMAQFSGQGIDYQQVNIIYDLLQ
                     YLPCTVVYADKFEGDDVAFTLATHSKFEHNVLVSNDRDWLQILQQGFSKTQLYDPYKK
                     QWLEPPPYLFLVFRSLYGDKSDNIAGLVKKKQATELASHPQKLATFLSIEENRANFSA
                     NRQLIELQLIPSDQLIIEDYIFNAEYLKLQFRQMEFVSIVRTEYWEKFKQTFNNLTI*"
     gene            17017..18153
                     /locus_tag="SR-VP_4-6_scaffold_141_3113143_prodigal-single
                     _35"
     CDS             17017..18153
                     /product="Gp334 n=1 Tax=Bacillus phage G RepID
                     =G3MA75_9CAUD"
                     /codon_start=1
                     /transl_table=11
                     /translation="MHKVYFGEDPPYKFFKSLFLAGPSLRKDQEGTSWRQEALRILSD
                     MGYDGVIYLPENRNGKLEPNHNDDWETRALETCDCIAMWLPCQMDTLPCLTSRIEYGR
                     FADSRRLVLGIPEDAEQMSFIRHDAHKLKLPISETLTHTLVRALEFIGDGAERSLAER
                     CIPLIIWNTPQWRSYYKNLLETGNRLESAKVLYNIGSNEEIGITLIRPSVYIAAEDRV
                     KDVETVIARTDTTATCLWRETDDQDMEIILVEEFRSACRNKAGMIFELPGGACDADEK
                     AQEGAHREVLEETKLDMEMERLKYIGSRQTYGTLLSHQAHLFSYHLNDEEMEWIKNHQ
                     EVARGVKSEGERTFAKVVKLSDIKSGGIVDWNSLGQISVAAGRV*"
                     /db_xref="UniRef100_G3MA75"
                     /db_xref="tcu:Tcur_2824"
                     /db_xref="88365783"
                     /db_xref="G3MA75_9CAUD"
     gene            18153..18365
                     /locus_tag="SR-VP_4-6_scaffold_141_3113143_prodigal-single
                     _36"
     CDS             18153..18365
                     /product="hypothetical protein"
                     /codon_start=1
                     /transl_table=11
                     /translation="MKYGIKIAASINPQYAPYWGEAPFDTFKEPKYHKSDRTFITNDI
                     NAAFKCRNEYQYVYGSEWIYLVEERQ*"
     gene            18362..18562
                     /locus_tag="SR-VP_4-6_scaffold_141_3113143_prodigal-single
                     _37"
     CDS             18362..18562
                     /product="hypothetical protein"
                     /codon_start=1
                     /transl_table=11
                     /translation="MNYGVKYQYYNDRSYWGFSALSFANKCKKQDGTFMTNDINEAYK
                     YLEELRLFHIKSDIVWWVEERQ*"
     gene            18559..18774
                     /locus_tag="SR-VP_4-6_scaffold_141_3113143_prodigal-single
                     _38"
     CDS             18559..18774
                     /product="hypothetical protein"
                     /codon_start=1
                     /transl_table=11
                     /translation="MIKYGVKQTWITSAFTSPHLWANAYSPFLQYNVVIDDEPRFMSF
                     DINTAHAYQQFLRITNPLLKFWVEEIV*"
     gene            18771..18974
                     /locus_tag="SR-VP_4-6_scaffold_141_3113143_prodigal-single
                     _39"
     CDS             18771..18974
                     /product="hypothetical protein"
                     /codon_start=1
                     /transl_table=11
                     /translation="MMYRLKIKGQKTGPVALNVCYCFVANIFGDPDFTHKNFTDRDIN
                     NIHTICHQLMKLHPTEQIWVEEV*"
     gene            18956..19138
                     /locus_tag="SR-VP_4-6_scaffold_141_3113143_prodigal-single
                     _40"
     CDS             18956..19138
                     /product="hypothetical protein"
                     /codon_start=1
                     /transl_table=11
                     /translation="MGRRGIKWRLKMVAKPIAGNLGGPYYVTFILANSINWAYQVMEI
                     KIHENPLFDFFVEEYR*"
     gene            19347..19553
                     /locus_tag="SR-VP_4-6_scaffold_141_3113143_prodigal-single
                     _41"
     CDS             19347..19553
                     /product="hypothetical protein"
                     /codon_start=1
                     /transl_table=11
                     /translation="MKAIKYGVKLFDPKRMDPYEWCECWYEEYAPITIKAEYATYDIN
                     AAHRYLHFFQRNYPEFIYWVEEKP*"
     gene            19550..19777
                     /locus_tag="SR-VP_4-6_scaffold_141_3113143_prodigal-single
                     _42"
     CDS             19550..19777
                     /product="hypothetical protein"
                     /codon_start=1
                     /transl_table=11
                     /translation="VKHRIIYGVRLAFHSTAWIGTTEDFRDTVLGDRNFSTYDINLAH
                     QFMEWLNDGNKVFEREELSCIVEERDTIILY*"
     gene            19796..20167
                     /locus_tag="SR-VP_4-6_scaffold_141_3113143_prodigal-single
                     _43"
     CDS             19796..20167
                     /product="hypothetical protein"
                     /codon_start=1
                     /transl_table=11
                     /translation="MISIYGNNGFDYFKTNTDQQLKPGEVVQLTEINNQIGIARCDGI
                     VPFGILLNSSIFDATVKFGRHTGQTTMYDTAAFYSVNANLYVMHGLLTTTRYSPLHPS
                     VGMVIEPPSPYNNITLKYLWL*"
     gene            20185..20877
                     /locus_tag="SR-VP_4-6_scaffold_141_3113143_prodigal-single
                     _44"
     CDS             20185..20877
                     /product="von Willebrand factor type A n=1 Tax=Candidatus
                     Omnitrophus fodinae SCGC AAA011-A17 RepID=UPI0003B45E4B"
                     /codon_start=1
                     /transl_table=11
                     /translation="MKDNFTSINVVLDRSGSMSGFTQDTIGGFNTFLKEQKAVPGEAL
                     FTLALFDHEYELVHDCISITQVPELTNTTYVPRGTTALLDALGRTINATGAKLSTMKE
                     EDRPSKVLFVVITDGIENASKDYIHAKIMEMIKHQTEVYKWQFIYLGANQDAIQAGNT
                     MGFNYGSNASAGYFQGGGGTAKLYAEISDSMSFSRRTGQAMRINANDLKNVPDQQVPT
                     NTNIKNDPNVGV*"
                     /db_xref="UniRef100_UPI0003B45E4B"
                     /db_xref="A0A0F9GSX8_9ZZZZ"
                     /db_xref="dgi:Desgi_3508"
                     /db_xref="UPI0003B45E4B"
     gene            20881..21111
                     /locus_tag="SR-VP_4-6_scaffold_141_3113143_prodigal-single
                     _45"
     CDS             20881..21111
                     /product="hypothetical protein"
                     /codon_start=1
                     /transl_table=11
                     /translation="MSQVKYGLYRIKDCQGYKDYGNKGRCMKSFDDVNAAYQKLDDYM
                     TSIEQTKSHIKTYGGCGAYYGKCKGKWEIREK*"
     gene            21050..21367
                     /locus_tag="SR-VP_4-6_scaffold_141_3113143_prodigal-single
                     _46"
     CDS             21050..21367
                     /product="hypothetical protein"
                     /codon_start=1
                     /transl_table=11
                     /translation="MVVVVLTMENVKVNGRLEKSEQVMAKYKKKYSIFQVKHCIGSSA
                     GKYNYWVSSTDDINVAHRRVATIYDRIKTTKQHTKPFAGYCFRDIYHGRKCKGEFEVR
                     ENW*"
     gene            21369..21575
                     /locus_tag="SR-VP_4-6_scaffold_141_3113143_prodigal-single
                     _47"
     CDS             21369..21575
                     /product="hypothetical protein"
                     /codon_start=1
                     /transl_table=11
                     /translation="MIYVVQYTSNCYGRPISSEFFRTEDINEAHHGAQDKGCIACQMN
                     CPGYPGPFKCKVKFVVKEYPDLLT*"
     gene            21593..22432
                     /locus_tag="SR-VP_4-6_scaffold_141_3113143_prodigal-single
                     _48"
     CDS             21593..22432
                     /product="formamidopyrimidine-DNA glycosylase (EC:3.2.2.23
                     )"
                     /codon_start=1
                     /transl_table=11
                     /translation="LPEGPELCHARDLIRPLVIGKSVILAEPTSNGRYGKDSSGLGIA
                     YSSFINFNPDALTKVKEVNIKGKFMYWIFERATIFYSMFLTFGMSGQLSPKEGKHPCF
                     KFGFNDGSFVFFNDPRHFGTVKFVDDFQLLDNKLASLGWDPLQSSVEDGLPFIKRHLS
                     LNTKPIGQVMLDQSVFAGSGNYLRAEALYEARISPWRPSNQLSETEVRTLCTSLKDVM
                     EASYRHQGATILTYKTAYGEEGRYSSLFKVYGKKQDPEGRPIIKETTPEGRTCHWCPD
                     IQK*"
                     /db_xref="gyc:GYMC61_0788"
                     /db_xref="UniRef100_E3T574"
                     /db_xref="E3T574_CROVB"
                     /db_xref="E3T574_9VIRU"
                     /db_xref="3.2.2.23"
     gene            22443..22715
                     /locus_tag="SR-VP_4-6_scaffold_141_3113143_prodigal-single
                     _49"
     CDS             22443..22715
                     /product="hypothetical protein"
                     /codon_start=1
                     /transl_table=11
                     /translation="MFYSFGTLSAFFNSIRHQVSALGHRDFKPYYDERARLIGVKHLQ
                     GTYVVPIAAARHYYNAMYEGDNAPQKEAQMFNRDLQSILEEKKRDY*"
     gene            22705..22917
                     /locus_tag="SR-VP_4-6_scaffold_141_3113143_prodigal-single
                     _50"
     CDS             22705..22917
                     /product="hypothetical protein"
                     /codon_start=1
                     /transl_table=11
                     /translation="VITNPIVGMRVLYYNRLATIAFADHYTIIVELDEPWSGFTRWYV
                     ELDQLTELTPEAQEQERRRIHADKYL*"
     gene            22914..23324
                     /locus_tag="SR-VP_4-6_scaffold_141_3113143_prodigal-single
                     _51"
     CDS             22914..23324
                     /product="Uncharacterized protein n=1 Tax=Asticcacaulis
                     benevestitus DSM 16100 = ATCC BAA-896 RepID=V4PKW9_9CAUL"
                     /codon_start=1
                     /transl_table=11
                     /translation="MKLLTLLKGIIQYIYLVPLQLLAHTTLLYRPTGQAELDLIAATG
                     YRHFPPRLPEQPLFYPVLTLAYATKIARWNAVEGGVGYVLQFKVRNTFLNNHQVQLAG
                     GKDHQEYWIPSEKLSELNGAIVGKIKLIKTIKEK*"
                     /db_xref="UniRef100_V4PKW9"
                     /db_xref="V4PKW9_9CAUL"
                     /db_xref="aol:S58_26980"
     gene            23329..23640
                     /locus_tag="SR-VP_4-6_scaffold_141_3113143_prodigal-single
                     _52"
     CDS             23329..23640
                     /product="hypothetical protein"
                     /codon_start=1
                     /transl_table=11
                     /translation="MVSIFKYSSMPNYLNKMRDQVRIKGSKKIKTYEDDKNCLIGFMD
                     GEDIYCVNVKTAREYYYALFAGAHNLLSPAELYGNDVLKILNSNNLKNKNKNKNKKKF
                     N*"
     gene            complement(23637..24644)
                     /locus_tag="SR-VP_4-6_scaffold_141_3113143_prodigal-single
                     _53"
     CDS             complement(23637..24644)
                     /product="Tax=CG_Elusi_04"
                     /codon_start=1
                     /transl_table=11
                     /translation="MAIPNSATDHSSNRTLTGMAYDITNTKIVVFGGKKVDGTSFSDT
                     WTITDAGSWTQANPAASPTPRYAHAMAYSHDDGYTLVFGGKDDSENVMYSDTWFWNNT
                     TWQKFSSLTPYTTEPSQRFAASMVSFDGYNNVMLFGGIGSTLINRYEYLSDSWLFSTT
                     TKTWSVITSANNPPDRAYTGIAFDGYNAYVGFGEQDGQFLQDLWKINALGKQWNAVSL
                     SGTKPSARKGAAMCWDGHNNNIFVFGGYSVSLGLSNETFTISSAGVCSLLSTPTHPTR
                     RFNASAVYDSGTGKITLFGGTGLDGAPLGDQWIFDCTAKTWSGTGDFIIQQTTGPVSD
                     H*"
                     /db_xref="33141289"
     gene            24740..24916
                     /locus_tag="SR-VP_4-6_scaffold_141_3113143_prodigal-single
                     _54"
     CDS             24740..24916
                     /product="hypothetical protein"
                     /codon_start=1
                     /transl_table=11
                     /translation="MSATVMCLMAIGMSLTALTVLLMKVPAFVTALKGAWDAVSGYAL
                     TALAWVKGLFAPKA*"
     gene            24979..25407
                     /locus_tag="SR-VP_4-6_scaffold_141_3113143_prodigal-single
                     _55"
     CDS             24979..25407
                     /product="hypothetical protein"
                     /codon_start=1
                     /transl_table=11
                     /translation="MKHDLIIHYTPNEITQIVEKSVCPVCKERLDANIETSKIDDLIC
                     SYTSCLSINDHYNIMWEYKDPKHILLITQVIDIIEENMCYNISLYKDKDNNEHTDIQM
                     KDTDSDEFINRYFTKERIFDFKKFNRKQWVKELKTMALLG*"
     gene            25431..26027
                     /locus_tag="SR-VP_4-6_scaffold_141_3113143_prodigal-single
                     _56"
     CDS             25431..26027
                     /product="Uncharacterized protein n=1 Tax=uncultured
                     bacterium RepID=K1XQ73_9BACT"
                     /codon_start=1
                     /transl_table=11
                     /translation="VKKYAELLENIETYALLVEAKKIFGPYARKSDGRLIGIIHDDDN
                     KAHTISWPKHLMEEHLGRKLLPNETVDHLDSNFLNNSLDNLLVIDRAEHSRGDTRRVR
                     LVKLKCCECGKEFERSPRLVRDKAKKKNAGPFCSKTCSGKYSRKRQLGLIDALPAQDH
                     IPSEYYKQKYEKQATDQQDKWEILALADYLLAKYANFI*"
                     /db_xref="UniRef100_K1XQ73"
                     /db_xref="A0A0F9RCZ5_9ZZZZ"
                     /db_xref="K1XQ73_9BACT"
     gene            26124..26495
                     /locus_tag="SR-VP_4-6_scaffold_141_3113143_prodigal-single
                     _57"
     CDS             26124..26495
                     /product="hypothetical protein"
                     /codon_start=1
                     /transl_table=11
                     /translation="MEDNTPRLTTAELIEKSHNIFTTTENVVCQMKLGDRLAVKKIAA
                     QVGTTLNLTATQVFPYVNDFCHCTTLGYTSAGKFGGFIRSDTGRPLKTAKPVKTSTIT
                     PSPINSENDSESDTDTSNINS*"
     gene            26644..26985
                     /locus_tag="SR-VP_4-6_scaffold_141_3113143_prodigal-single
                     _58"
     CDS             26644..26985
                     /product="hypothetical protein"
                     /codon_start=1
                     /transl_table=11
                     /translation="VKPKTRKLVILGQSIGGRYQLGQEASTTDKYENAPAEDDKNNYG
                     GKGKFELPSNHKAAMVLTGGTFSCANCKFVNAEKHECNNSHYIEWNGGSKKLPDAPLD
                     KICSDWFEPKK*"
     gene            27010..27255
                     /locus_tag="SR-VP_4-6_scaffold_141_3113143_prodigal-single
                     _59"
     CDS             27010..27255
                     /product="hypothetical protein"
                     /codon_start=1
                     /transl_table=11
                     /translation="MNTKEIIDQLYSKMSSYDWFAGLIAPSPILHQTLIVYVHLMNKQ
                     ILTTVPDQFEGYNVVVHYISSISDRYIRPLSLDRNTN*"
     gene            27361..27696
                     /locus_tag="SR-VP_4-6_scaffold_141_3113143_prodigal-single
                     _60"
     CDS             27361..27696
                     /product="hypothetical protein"
                     /codon_start=1
                     /transl_table=11
                     /translation="MNNSLNELNGPVVSETKTIIDLSDVLEVCRQYTVLGWGTQNQIE
                     CLAECGVEEAIDSGKVNRQALPHIRDFLQSITERLINSDVVDQAYSILMMIDHYELKH
                     PQILRKVGN*"
     gene            27693..28604
                     /locus_tag="SR-VP_4-6_scaffold_141_3113143_prodigal-single
                     _61"
     CDS             27693..28604
                     /product="hypothetical protein n=1 Tax=unclassified
                     candidate division KSB1 RepID=UPI00035C9E72"
                     /codon_start=1
                     /transl_table=11
                     /translation="LINQIKQCMPSAKSLRKTNKTIYCGKWKPLSDFYTTKNNKYRGQ
                     CKECLAKQSKLYYEIEENREKRNLRSKQYTENHKEERRTYNKTYTANHKEEKREYDKI
                     YNEKNKDKLKIQKKEYNIKNKDKLKIIKKKYAEENREELNEYKNVYKKERRQRDPIFR
                     LQEIVSSQIRNKLKSTKNNKSIQDYLPSYDIWLEKMWERLQALFLLPSNLTKDGKVWM
                     TRDNWGLYNYNTWDDNDPSTWTWQIDHIIPHSTFQYISMDCEEFRKCWSHDNLRPLSA
                     KINISENKFRTTDQIFQIKNEISEFLQ*"
                     /db_xref="UniRef100_UPI00035C9E72"
                     /db_xref="A0A0F9S2Q9_9ZZZZ"
                     /db_xref="put:PT7_P051"
                     /db_xref="UPI00035C9E72"
     gene            28601..29095
                     /locus_tag="SR-VP_4-6_scaffold_141_3113143_prodigal-single
                     _62"
     CDS             28601..29095
                     /product="hypothetical protein"
                     /codon_start=1
                     /transl_table=11
                     /translation="MIIMILITILLTFIMITFFGFTLHYCLHRPFMGKFYQMHLTHHF
                     KLYPPENFTSDKYLDPGKDNTVIIFLLMGSPLILLPIVLFAAHIISLPILITAMLSMA
                     LFGIPNNFLHDAFHIKHHWLRKYQWFAKLTDLHFQHHINIKSNYGIYFFGWDRLFGSL
                     QKKS*"
     gene            29126..29533
                     /locus_tag="SR-VP_4-6_scaffold_141_3113143_prodigal-single
                     _63"
     CDS             29126..29533
                     /product="hypothetical protein"
                     /codon_start=1
                     /transl_table=11
                     /translation="MYYGIKVIATDRFALKMASLPDLQWVATDRGYETWGNTPIFPYT
                     DINAAHKEKASRWVDWGFFSYLVEEVPAELVQTRNYLVASKIQYDTEELMRLFKEGKI
                     NPVKDAAALIANGISSESIKSCIEMRALEQEAQ*"
     gene            29530..30102
                     /locus_tag="SR-VP_4-6_scaffold_141_3113143_prodigal-single
                     _64"
     CDS             29530..30102
                     /product="hypothetical protein"
                     /codon_start=1
                     /transl_table=11
                     /translation="MTVCYGIKCISSKSSEPITLAGRGGWTLGSRGLETWCKTRIFPF
                     YDINEVHQELHFWGTSTQYTYRVEEIPHSLLPSLIDAPVQQISIPKLKEIEDENTISA
                     VDGAKNSILEAEDKRVFEAIEKANFIKYGNTSDTDLKEVLKQSVKYAPNADLKEALKQ
                     IVEYASKLENRKVKTHNDGYDLDYFLGEEF*"
     gene            30200..30562
                     /locus_tag="SR-VP_4-6_scaffold_141_3113143_prodigal-single
                     _65"
     CDS             30200..30562
                     /product="hypothetical protein"
                     /codon_start=1
                     /transl_table=11
                     /translation="MQYGLMLVSRRTSEPEEYWERTERGLALPCFMPNLHSRQKYRTS
                     DINEAFRQFELLSIKLSERATDFPPADYYWVVEEVQDINFMGGDISGSTIDPQIISEI
                     WGAAGSTIPGANRMPGIY*"
     gene            30564..31187
                     /locus_tag="SR-VP_4-6_scaffold_141_3113143_prodigal-single
                     _66"
     CDS             30564..31187
                     /product="Ribonuclease HII n=19 Tax=Francisella tularensis
                     RepID=RNH2_FRAT1"
                     /codon_start=1
                     /transl_table=11
                     /translation="MIIGADECGWGALFGELVVCGVRADQNWKIDGLKDSKQLTPKRR
                     KELQEKLVMEQLKGNIRFWIAARSNNQIDEFGCYVMLKDAYIEVFRELYKPQARMIAD
                     GNLKFGGLGVDDYNIESIVKADQTIPIVSAASIIGKVYRDGMMEYLHDQYPNYDLKNS
                     HGYPSPLHLEALKKYGISDLHRKSYRPMKDMIAIGSHNITSSKSNEI*"
                     /db_xref="UniRef100_Q14GW0"
                     /db_xref="fti:FTS_1158"
                     /db_xref="A0A0G2PCZ5_FRATU"
                     /db_xref="RNH2_FRAT1"
     gene            31177..31407
                     /locus_tag="SR-VP_4-6_scaffold_141_3113143_prodigal-single
                     _67"
     CDS             31177..31407
                     /product="hypothetical protein"
                     /codon_start=1
                     /transl_table=11
                     /translation="MKYRCIRTINESKFYWSEVYCSEVGLGWTTNHRAASRLTLKRAK
                     EIKTIELDYYYDFNYDGHIRIEIKPFKGKSQC*"
     gene            31401..31715
                     /locus_tag="SR-VP_4-6_scaffold_141_3113143_prodigal-single
                     _68"
     CDS             31401..31715
                     /product="thioredoxin n=1 Tax=Lachnobacterium bovis RepID
                     =UPI0003B54C05"
                     /codon_start=1
                     /transl_table=11
                     /translation="MLTVDNSNFTQEVLQSKIPVMIKFTASWCRPCHAIQPILDEVAK
                     ELEGKATIVKLDIDESSDLAAKFKVKSIPTMIVFKGGEIVKTQIGSVAKDKIISLFEL
                     DK*"
                     /db_xref="UniRef100_UPI0003B54C05"
                     /db_xref="ccl:Clocl_3096"
                     /db_xref="86227542"
                     /db_xref="UPI0003B54C05"
     gene            31724..31957
                     /locus_tag="SR-VP_4-6_scaffold_141_3113143_prodigal-single
                     _69"
     CDS             31724..31957
                     /product="hypothetical protein"
                     /codon_start=1
                     /transl_table=11
                     /translation="MSEEINQDNYKCDECGNDITPECECARQDGKSEGYRFAFDVIRK
                     MFHDRNIKRDDLTTLDPSIARELLRSIHYVINY*"
     gene            31971..32147
                     /locus_tag="SR-VP_4-6_scaffold_141_3113143_prodigal-single
                     _70"
     CDS             31971..32147
                     /product="hypothetical protein"
                     /codon_start=1
                     /transl_table=11
                     /translation="MIKFGVKILYAPNPKSVGKWVYETKDINDAFRYIAICRDNYPEI
                     KYEVKEKRRTSKSR*"
     gene            32107..32787
                     /locus_tag="SR-VP_4-6_scaffold_141_3113143_prodigal-single
                     _71"
     CDS             32107..32787
                     /product="Uncharacterized protein n=1 Tax=Oscillatoria
                     nigro-viridis PCC 7112 RepID=K9VR16_9CYAN"
                     /codon_start=1
                     /transl_table=11
                     /translation="MRLKKSDEHLNQDNKQMIKTTRGYPKIPDSKNCPLKQCIAFEKY
                     DGTNTRFLWEQDRWTYFGTRRFLFSFDEEGIRECQKKYSHLAAAPSLFNETYESIGDQ
                     YQGHNLILYAEFFGNQSFAGFHKTDDPKRLVLIDAEVNGKMLPPQEFLDTFSYLPKSA
                     IARVIYQGKYSGRLAEDVRKGKYDVDEGVIVKGIVKGEIYRAKIKTDRYLQRLQAAFQ
                     SNWEKYWE*"
                     /db_xref="UniRef100_K9VR16"
                     /db_xref="oni:Osc7112_6217"
                     /db_xref="K9VR16_9CYAN"
     gene            complement(32792..33547)
                     /locus_tag="SR-VP_4-6_scaffold_141_3113143_prodigal-single
                     _72"
     CDS             complement(32792..33547)
                     /product="hypothetical protein"
                     /codon_start=1
                     /transl_table=11
                     /translation="MLIAVVNRSSMVKNYDVQLMCEAIQIQLNLHVLPAWGLKSGTVQ
                     FYADEKKVPNWAWIIYIIDSDAQVQGALGYHEEVNDKIDGYIMCQPVLSNGGAVLAFD
                     KSNPGQYTVSGTLSHEVIEAVGDRYTNCFYDNGSVSWCGELCDPVEQIGYGINVNGTE
                     VAVSDFVFPSFFNPLAKLPQNAPLNYLNTLTQPFTMLPGGYSIQRDGGPGTEIQVFGK
                     QMPKWRKEMKKAEFSRAGRVIKKTGGWIKKLFG*"
     gene            33612..34043
                     /locus_tag="SR-VP_4-6_scaffold_141_3113143_prodigal-single
                     _73"
     CDS             33612..34043
                     /product="hypothetical protein"
                     /codon_start=1
                     /transl_table=11
                     /translation="MKSHKTINKSTKSVSNFKTAKIVRPVVKASGVVRSINNISIDEM
                     ITLITNAIQFKFKTDKTAPGLTIAKLKNEEIYVSVVRYNAPFGKEKKVEYKSRSKDMM
                     SALCDIARQITGEVNVNPVDQLSRFLRVNVPTTIKIAPNSL*"
     gene            complement(34018..34437)
                     /locus_tag="SR-VP_4-6_scaffold_141_3113143_prodigal-single
                     _74"
     CDS             complement(34018..34437)
                     /product="hypothetical protein"
                     /codon_start=1
                     /transl_table=11
                     /translation="MAALQHLISLGRKIEQKIVVQSQQQSMQAGDIAAILEKAGLYAD
                     PSNAAAAQALAAKVSPLLNTAGVPENVSIKTYIVVDKSLNVSFKVDATTPDGKQHPSG
                     MVLARLLKANFGTAIKNALVAGKASVAETITVNWVQF*"
     gene            34487..35107
                     /locus_tag="SR-VP_4-6_scaffold_141_3113143_prodigal-single
                     _75"
     CDS             34487..35107
                     /product="Uncharacterized protein n=1 Tax=Firmicutes
                     bacterium CAG:582 RepID=R6GR91_9FIRM"
                     /codon_start=1
                     /transl_table=11
                     /translation="LRLYLVRHGQTERNQHPEFIGQAPGEPLTELGTKQAHKLGDWLS
                     ANKVEFKAAYCSPYKRALDTCHLALPKHSNITVVEDLREYSTGDAENKKRHEMITEEI
                     LDEMMELGMHFRWDNGESLFEVERRAARWFHTMLQSHKHSVDNIAIFSHGMTIKCLLH
                     FIMQFDHKLTWRTTLDNTSMSILDFKLDHWFLKSINATPHLTQGEI*"
                     /db_xref="UniRef100_R6GR91"
                     /db_xref="lrm:LRC_17510"
                     /db_xref="R6GR91_9FIRM"
     gene            35107..35409
                     /locus_tag="SR-VP_4-6_scaffold_141_3113143_prodigal-single
                     _76"
     CDS             35107..35409
                     /product="UPI0003CE93D4 related cluster n=1 Tax=unknown
                     RepID=UPI0003CE93D4"
                     /codon_start=1
                     /transl_table=11
                     /translation="MTKFQPHSNRLLIKRKEAATKSQSGLLHIPDNAQQKSFEGEVLA
                     AGPGCRLESGDLLPMTVKAGDVVMFPAHAYDEVKLDGENYVLISEDNILGIVIYEK*"
                     /db_xref="UniRef100_UPI0003CE93D4"
                     /db_xref="X5QIC5_9RHIZ"
                     /db_xref="ddf:DEFDS_0239"
                     /db_xref="UPI0003CE93D4"
     gene            35444..35689
                     /locus_tag="SR-VP_4-6_scaffold_141_3113143_prodigal-single
                     _77"
     CDS             35444..35689
                     /product="hypothetical protein"
                     /codon_start=1
                     /transl_table=11
                     /translation="MLEGEITVVGKDTASIDLCSKRHPEKIVCHFKPKHHHHVPCNPH
                     QEDHLQWSCSQHKNGHFYLIISWNTTSERDIEWFVSW*"
     gene            35696..36667
                     /locus_tag="SR-VP_4-6_scaffold_141_3113143_prodigal-single
                     _78"
     CDS             35696..36667
                     /product="hypothetical protein"
                     /codon_start=1
                     /transl_table=11
                     /translation="MQKALVYGYYKNPPNLGDHLFTTAFKHLFPNIDFQFTDHITEEM
                     LKGISIVIFGGGSLLEGAPDITKSALSLIEKLPIFYISVGAETKIHTIHQKLMSMAKL
                     IAIRSYNLDEIRKINHNTIYIPDLVYSLQDQVVRVDKKPNSILFIPNITVVPRYYDAH
                     WKHVSWDRFVLEMAQVLDGLIYDGYTITPYAMSASQQENDNWAFVEIVNRMHYKPYLP
                     SENYLDIPSITKLFSQYELIITQRYHGAILAEMAGTNYICLHHHDKLKNTSYNIGTFS
                     SYYEMSKDKLFKEIDLSLQNKNFLPLKSNIFKELVSSVEKCLNDLSV*"
     gene            36643..37926
                     /locus_tag="SR-VP_4-6_scaffold_141_3113143_prodigal-single
                     _79"
     CDS             36643..37926
                     /product="hypothetical protein"
                     /codon_start=1
                     /transl_table=11
                     /translation="MSQRFVGIKNGRIKIISNKSFIHSEYQILEIPLELNNISNDELI
                     LNYRVRDGQFIARKGIRSAQDLKVALIGNYQQACGISTYNSHLFPQIISHIKDFRLFS
                     EINDVPVGELNIDQTKISMCWERGQPLDQLIKEVKNYDPDIVLISHEFGLFPNARYWL
                     SLMTQLSEYRVIVILHSTFPNHLDKTIVEASIPEIVVHSDGAKKSLHTDKHIHASINV
                     IPHGCYSLSIASKLWNFYRSEHTFIQSGFSFPYKNMTASIKAAALLKDKYPDIFLTLL
                     VSESPFNKVGHQLYYEELVALIDQLGVQNNIGIVRGFLSEEVIDAYYRTNKAAVFPYA
                     SQPGHEVWGASGAIRQAASKQLPVISSNIHHFSDFPSIKIDTEQELADALDRLFNDPK
                     LQQAQVAKQNQFIQDNSWEKVALRFIKLFEGNLTA*"
     gene            37995..38465
                     /locus_tag="SR-VP_4-6_scaffold_141_3113143_prodigal-single
                     _80"
     CDS             37995..38465
                     /product="hypothetical protein"
                     /codon_start=1
                     /transl_table=11
                     /translation="MAKSKTTTTKTIKKTSKKTTRPVAPKKSYKASELKVKQPSLIEE
                     LPPPPEMKQFSMMDFEGVYMVFDSLYMAFHPNGEGEDDVDNRFLALWTLFLASVNWTE
                     DQFWDTLDSHEHTCPDCQKELEEGKSVKKETSTKDGEEVEVIAPKPLPSNKQFN*"
     gene            38469..39908
                     /locus_tag="SR-VP_4-6_scaffold_141_3113143_prodigal-single
                     _81"
     CDS             38469..39908
                     /product="Uncharacterized protein n=1 Tax=Myxococcus sp. 
                     (contaminant ex DSM 436) RepID=U2TN26_9DELT"
                     /codon_start=1
                     /transl_table=11
                     /translation="MARVEWSSYQQALFKEIKAGQGNVIVEALAGSGKTSSLVESFKY
                     VQRGKKCIALAFNKSIQKELREKAPSYIQDVLTFHSLGLRAIKQRFKNVVIDDYKVIN
                     ILKDNGECGKDYNLMNSIRETISYCKYELVDAPDSIEQVMYRFGVDTCGMEQEQFIKI
                     VIKTMAANKEMTNIIDFDDMCWMPFVHNLFMGHYDYVFVDEFQDMNKAQAMMAKRVCR
                     PKYGRFIACGDSKQDLYKFRGSDSSIIGALKKEPNTTILTLPITYRCPQKIVELVKPW
                     VPNFEASATAKEGEINSISLNEMYKLAKHGCFVLSRVNAPLIKICLAFIRNGKRANIR
                     GRDIGAQLSALIKKSKRKQIPAFLKWLEQWKNAEVEKLQSRNISVENTLDKYECLVNL
                     CDDFSTLDEVEEKVEELFDDSDEKNVITLSSIHKSKGLERDEVFLLKWTCRGWFDMVF
                     DHMEDDQEMNISYVGSTRAKNKLYLVNKF*"
                     /db_xref="UniRef100_U2TN26"
                     /db_xref="A0A0F9SSZ5_9ZZZZ"
                     /db_xref="dgo:DGo_PB0015"
                     /db_xref="U2TN26_9DELT"
     gene            39915..40292
                     /locus_tag="SR-VP_4-6_scaffold_141_3113143_prodigal-single
                     _82"
     CDS             39915..40292
                     /product="hypothetical protein"
                     /codon_start=1
                     /transl_table=11
                     /translation="MQDTNPLVMYLIVRKDLNLSTGKTAAQVGHAVDYLFLRYYEIKS
                     SSDGFLFKEWIKKGNHRKVVLGADDKEWKKLKEALKNDPNYAFVIDAGLTEIAPSTET
                     CIGLWPLYKNDAPKIISRLQTLK*"
     gene            40304..40516
                     /locus_tag="SR-VP_4-6_scaffold_141_3113143_prodigal-single
                     _83"
     CDS             40304..40516
                     /product="hypothetical protein"
                     /codon_start=1
                     /transl_table=11
                     /translation="MKYKVNINKTIYESTWVMIEADNNDAVEAEIRDLLDDPNSLIWD
                     RKSYNQINCSVKPEVGEPFDILDPNF*"
     gene            40525..40707
                     /locus_tag="SR-VP_4-6_scaffold_141_3113143_prodigal-single
                     _84"
     CDS             40525..40707
                     /product="hypothetical protein"
                     /codon_start=1
                     /transl_table=11
                     /translation="MGISYHGICRSCNTTRPLLGPDAPYCSQRCQIRGPKFHHWMEVA
                     VLTVFAIAAIYFVYFR*"
     gene            40704..41036
                     /locus_tag="SR-VP_4-6_scaffold_141_3113143_prodigal-single
                     _85"
     CDS             40704..41036
                     /product="hypothetical protein"
                     /codon_start=1
                     /transl_table=11
                     /translation="MKTYLIFLNLLPLMTCKEKPTREEADIARAQAFKVAQKQFRSLI
                     KDQITAQEITISKTQPEDAIAIDIKEEALDKILQQLINMELVSTIDATGSLITEQPHN
                     TDMGRFLK*"
     gene            41049..41585
                     /locus_tag="SR-VP_4-6_scaffold_141_3113143_prodigal-single
                     _86"
     CDS             41049..41585
                     /product="hypothetical protein"
                     /codon_start=1
                     /transl_table=11
                     /translation="MHHYLAPIIFKAMITFFPIQNHAYHEAADITTTRYESIAEDIAI
                     GSVQQPVFSDTDGGAAKTGILLASLARWESQGYDAEVDQCRRAGDHGMSWTIFQLMSP
                     FSPKQEICADRKKAVEWALRWIKNSFRLCSYLPLQDRLSVYAGGTCDNGRPQSRVRVS
                     PAINFYNSHLQEIQALHP*"
     gene            41596..42888
                     /locus_tag="SR-VP_4-6_scaffold_141_3113143_prodigal-single
                     _87"
     CDS             41596..42888
                     /product="hypothetical protein"
                     /codon_start=1
                     /transl_table=11
                     /translation="MEDYIEDEDEYGNVVYEPQGELSSMIEEQSMKKNEVLTKSDELK
                     KAKDALAPHLYKIRDKVLDILYQYPNLFNIIQTSTNGIVEFLFGKESPPATLSSTITH
                     LVNIFKDANFQGHYSLVSAKKGFAFLAHKSQNIGFLFVDVLEQFPHKTIKFLDGSSLI
                     NYTLPIGDTYLFTYTGGVSKEYYIYFNQKKLNPKKLKDFLASEKIKSLDSKFLLLNKN
                     DEKALTITALTPQPKFSQVANSSLEHLKQFINSGMNRSILFYGPPGTGKTSMSFYLLD
                     QLNYKTLVFNASYKLGNSEIIEYIIELFGIEATIIDDFDQLSSSNERLELLETLNKRL
                     KVVIGVANTLTNFHPALLRPGRFDEVVLIDTLDEQCVLSVLGERGKNHYERIKHWPIA
                     YVQELSKRMQFVADADIEPHMEELNERVKRQINALKGK*"
     gene            42894..43205
                     /locus_tag="SR-VP_4-6_scaffold_141_3113143_prodigal-single
                     _88"
     CDS             42894..43205
                     /product="hypothetical protein"
                     /codon_start=1
                     /transl_table=11
                     /translation="MLLDTILCIASIWALTFTIKETDGPFNIINTARLWLLRNKYVGV
                     FFYQLLGCYFCLGAWSGVIIYFVHQHFQDIDPFDMIMWSLGGSTISFIGSLLVNKWSE
                     K*"
     gene            43202..43609
                     /locus_tag="SR-VP_4-6_scaffold_141_3113143_prodigal-single
                     _89"
     CDS             43202..43609
                     /product="hypothetical protein"
                     /codon_start=1
                     /transl_table=11
                     /translation="MISKNNELYYSDEMSERIMLDLSEVNGVAANALQHTHKFVSSLT
                     DKVLEWELSGVQNIMSSVWMEQSVDKKQTLLQWELTGASPWSKEKIEAFEKGVAEKMP
                     QEEDGSLDLLASLIENHPDAAMEILTKVLKEKK*"
     gene            43606..44265
                     /locus_tag="SR-VP_4-6_scaffold_141_3113143_prodigal-single
                     _90"
     CDS             43606..44265
                     /product="Metallophosphoesterase n=1 Tax=Marinobacter
                     nanhaiticus D15-8W RepID=N6W6B4_9ALTE"
                     /codon_start=1
                     /transl_table=11
                     /translation="MKIVSISDTHSHHRKLTLPGADMIVSAGDWSYKGEPEVVEDFIA
                     WMKELPYQHKVVIMGNHELSYDKEPPQIKKIKALELMKEAGIHYLENSEVIINGYKIW
                     GSPIQPWFHDWAWNHQRGPEIAAVWSKIPNDTNILITHGPPYGKLDRVEDWWGIASNE
                     GCKDLKARVQELSQLKACIYGHLHLQGGQMINVDGVQYVNAAVCDERYKPINKIMVIE
                     V*"
                     /db_xref="UniRef100_N6W6B4"
                     /db_xref="N6W6B4_9ALTE"
                     /db_xref="mad:HP15_4080"
     gene            44267..44527
                     /locus_tag="SR-VP_4-6_scaffold_141_3113143_prodigal-single
                     _91"
     CDS             44267..44527
                     /product="hypothetical protein"
                     /codon_start=1
                     /transl_table=11
                     /translation="MKEVIHNKFCQCRCEEEVRLDVGARRILINLYDHLGVAVEDAAN
                     LVQHFHHKKDKRKKLAQKAVDAIIKAQAAVNPIAEDNDIELI*"
     gene            44701..45228
                     /locus_tag="SR-VP_4-6_scaffold_141_3113143_prodigal-single
                     _92"
     CDS             44701..45228
                     /product="Translation initiation factor IF-3 n=2 Tax
                     =Chloroflexus RepID=A9WDM6_CHLAA"
                     /codon_start=1
                     /transl_table=11
                     /translation="MKETIQFRPRRNYQIKAAQVRLIDNDGINLGVVSLGEAVNKARE
                     QGMDAIEMNSKTYPPVVKIGDYGKLLYENKKQQAETKKNQKVSLVKELYAHPNTEIGD
                     LSRQVDQSREFLAEGHKVKFVIKFRGRELSKPEVGREKLLWVIEQLKDVTEECQPPLT
                     EGRNMSIFLTPSKNK*"
                     /db_xref="UniRef100_A9WDM6"
                     /db_xref="chl:Chy400_0409"
                     /db_xref="A9WDM6_CHLAA"
     gene            45237..46367
                     /locus_tag="SR-VP_4-6_scaffold_141_3113143_prodigal-single
                     _93"
     CDS             45237..46367
                     /product="ATPase associated with various cellular
                     activities AAA_5 n=2 Tax=Thermotoga RepID=B1L8P9_THESQ"
                     /codon_start=1
                     /transl_table=11
                     /translation="MTVSLPNITTSDYNLPRISTPKLSQHLDYSIAAASNMVIIGRRG
                     SGKSIIGKERIQNSGCQEVYINLSVFERPDLAGIPRAFNQDPKARFIDYFLPRMYEPL
                     MEGKNKVVIFFDEADKADDSIFAPLLEISQFHSLNNTPFPNLQSCIFTGNLISEGSKR
                     IHPALMDRTEAYLLQADAISWLEWAAKVGIHPAVYAFIRDNPHRLFGSDQLSDDMLVD
                     PSPRSWEMASNIIKFGEAHNCEIELILEKVCGFVGRQVGAEFRNYYTHYKVLLPFVES
                     VFNGEDVSREYKEMGPTDKLAACLVIAARLAAQLDAANPEKDKPPAIDMVANFLKYVS
                     PEHTVICLRSRVQGDRIRRWKLRKHPVWVKILDNITDIADGK*"
                     /db_xref="UniRef100_B1L8P9"
                     /db_xref="tnp:Tnap_1814"
                     /db_xref="A0A0F6AND2_THESQ"
                     /db_xref="B1L8P9_THESQ"
     gene            46368..47870
                     /locus_tag="SR-VP_4-6_scaffold_141_3113143_prodigal-single
                     _94"
     CDS             46368..47870
                     /product="hypothetical protein n=1 Tax=Oscillatoria sp.
                     PCC 10802 RepID=UPI00034B38C2"
                     /codon_start=1
                     /transl_table=11
                     /translation="MKFERVVGQIDPLVIEKSEQRITNILLELASDPKYRLIGSKIGG
                     DPFLFSMIYATPFVATTTIPTAATNGKALYFNPYYVNSLSLIGLRLLLMHEGFHCIFL
                     HPTRIGHRNHRVWNIAADFVVNGISMMDLKHRGFEPASFFTTHYGQFITLKQTLEMYQ
                     NPILMAKKMGWDLKKMMGHKPKNQKQVINPEEAKSVYTTVQEQPIYFADPFLTEDELL
                     PEKIYEQIMKAMPQCEECGELGQYHYPLPKLSNDDQHGQCSGCGAEDHYDLFGMGDTM
                     DDHIEVIETPENLAKRLAEGVNMAKQLAGNVSIVIEREIGNLTAPQISFTDFIRLRLM
                     KARQGGNRNDYSRYKIRPMFSGLLIPKRKGYKANFGVLLDVSISMRPDDMALGLSQLQ
                     AIDDQMEATLVQCDSECHWKKAIKLKRFDIGELGQIKAVAGGGTRFAQFFAEYEKQIG
                     HCDFLVILTDGLLDEKDVAAMKTPKCPVYWVIVSSIKFNAPFGKVFQLHN*"
                     /db_xref="UniRef100_UPI00034B38C2"
                     /db_xref="A0A0F9SA02_9ZZZZ"
                     /db_xref="oac:Oscil6304_0938"
                     /db_xref="UPI00034B38C2"
     gene            47872..48351
                     /locus_tag="SR-VP_4-6_scaffold_141_3113143_prodigal-single
                     _95"
     CDS             47872..48351
                     /product="hypothetical protein"
                     /codon_start=1
                     /transl_table=11
                     /translation="MTIIDDDKIIFLNFFDKGKFKTETKAEWDSEPDFLLWTRHNLKC
                     LVIRNQDTGCWRGLVGVKKDHPGYNKTMDKLLDEKWALELDVYGGITFAGFAPDFGDE
                     IFWFGMEMSNGGDLLPLDAAEEKREEIKGPQTYKNFKFIRKETNHLAAQLAKVGEKK*"
     gene            complement(48352..49167)
                     /locus_tag="SR-VP_4-6_scaffold_141_3113143_prodigal-single
                     _96"
     CDS             complement(48352..49167)
                     /product="Putative HNH homing endonuclease {ECO:0000313
                     |EMBL:AHJ87154.1};  TaxID=1129192 species="Viruses; dsDNA
                     viruses, no RNA stage; Caudovirales; Myoviridae;
                     Spounavirinae; Spounalikevirus; unclassified SPO1-like
                     viruses.;" source="Bacillus phage BCP8-2.;""
                     /codon_start=1
                     /transl_table=11
                     /translation="MTMRMKIYGIYNTISGGIYTGITNNEKRRWREHKKVANSTSPSV
                     KKYAIHYAIAKYGVDNFIFKVLEEVDTIEEAKAREVEWISTLRENNFYIYNETDGGDY
                     NAWTDGMPQELIDKIWTPERRKTQSEANMGEKNYFYGKQLSGEANGNYGKGMKPHVKE
                     KLLQIRRKLTQEQVDEMRKLYEQEKYRIKDLSEKYKISISTTFRIVNYQSWVGLNWHR
                     IPKTKPNLKKEDVLEMRSLYDTGNYTYKELAIKYNLSHKYVSAVIARRKWKNI*"
                     /db_xref="A0A0E3D9B7_9CAUD"
     gene            49206..50390
                     /locus_tag="SR-VP_4-6_scaffold_141_3113143_prodigal-single
                     _97"
     CDS             49206..50390
                     /product="adenylosuccinate synthetase (EC:6.3.4.4)"
                     /codon_start=1
                     /transl_table=11
                     /translation="MKNIAVLDAFFGDNGKGRFVHSWSPDFDFVVRFAGSSNCGHVVY
                     RDYKKYVHHLLPSVDYRHPHIQSFLGFNMVINLEELYQEILEAQKDFPNVAKTIIVDP
                     DAFVIEQKHIDFDKEHNKHLGTTSKGVGPAYTDKVARKGKRIYNFLNDHSEITNKLQA
                     LGVRFIPVLAMREQFEKSNLLFEGSQGALLDINAAIYPYCTSSECGVSAIWSGGFNFV
                     KLDRVYGMIKPYATKSGEGPLPTEYFDEEAHQLRERGGEYGSTTGRKRRVGALDLPAI
                     KYGCLKAGITNLCVAKMDILINQKTVKVCYSYGKEIYSPNDFKDIVPQYTEIQGWENA
                     KELKQIQPFLSFVEEKVGVPVEFVSTGVNKEDLIRVKTELEVAFPFPKPSTGFIKYGD
                     VI*"
                     /db_xref="fno:Fnod_1284"
                     /db_xref="PURA_FERNB"
                     /db_xref="UniRef100_UPI0003B59DB8"
                     /db_xref="6.3.4.4"
     gene            50387..50578
                     /locus_tag="SR-VP_4-6_scaffold_141_3113143_prodigal-single
                     _98"
     CDS             50387..50578
                     /product="hypothetical protein"
                     /codon_start=1
                     /transl_table=11
                     /translation="MTYTKMRNIFIAICFMVGAGFFLSGIFGHYANNMGRIIAGALIM
                     IYEVVMWQMMSTNKTKTNE*"
     gene            50600..50785
                     /locus_tag="SR-VP_4-6_scaffold_141_3113143_prodigal-single
                     _99"
     CDS             50600..50785
                     /product="hypothetical protein"
                     /codon_start=1
                     /transl_table=11
                     /translation="MSNIQYGVYIIKNHWKQTDHLYSVNRYDINIAHERAHRWNTEDA
                     YRGDQYEVREYNEKSTT*"
     gene            50766..51068
                     /locus_tag="SR-VP_4-6_scaffold_141_3113143_prodigal-single
                     _100"
     CDS             50766..51068
                     /product="hypothetical protein"
                     /codon_start=1
                     /transl_table=11
                     /translation="MKKARLDNDKTNPCQPLTKIIADDPDLSRGKVVLRHTDGSSSIH
                     IKDGKNPRWVDKDGKSVSLGVNSEIRTIEKWECQCSILPPHPRKSPWYKRLFAWIL*"
     gene            51082..51660
                     /locus_tag="SR-VP_4-6_scaffold_141_3113143_prodigal-single
                     _101"
     CDS             51082..51660
                     /product="hypothetical protein"
                     /codon_start=1
                     /transl_table=11
                     /translation="MKLTHTLTKEKFNQKCNRVEKELNSMIKKYATIPSLTEDQRYIL
                     ISDFGNEESVYHTFKIGGNLYMDDILNSFNPINNQKYFIKVINDTLNKCVEFASKNKL
                     VYVSYGFDDYGGYGAEHLAVSGYKMKSDKELIDKYMTRYLKEKQERKDKSKKIITVNN
                     KKYKLVEYKYCDCECGCDCWNGHCDCGCVECT*"
     gene            51674..51793
                     /locus_tag="SR-VP_4-6_scaffold_141_3113143_prodigal-single
                     _102"
     CDS             51674..51793
                     /product="hypothetical protein"
                     /codon_start=1
                     /transl_table=11
                     /translation="MQYYSIWRTKNVDGSTVEKNYKYCLDINEAHKTINDFYI*"
     gene            51859..52035
                     /locus_tag="SR-VP_4-6_scaffold_141_3113143_prodigal-single
                     _103"
     CDS             51859..52035
                     /product="hypothetical protein"
                     /codon_start=1
                     /transl_table=11
                     /translation="MKYDIYLVVDHYGNKCDRKYVFPFNDINKAFQSVEQYYQEDIVD
                     KMSKQRYEVREQIK*"
     gene            52032..52370
                     /locus_tag="SR-VP_4-6_scaffold_141_3113143_prodigal-single
                     _104"
     CDS             52032..52370
                     /product="Iron-sulfur binding protein n=1 Tax=Sorangium
                     cellulosum So0157-2 RepID=S4Y154_SORCE"
                     /codon_start=1
                     /transl_table=11
                     /translation="MIELTKEAIAQLKQFSKDEEIGHLNVRIKICGGGCAGLSFDMLF
                     EDLPTTNIDDKFEQDGITIIIDCISLTYIENGGGVLLDYLESDYGAGYKFILKNETVK
                     SCGCGNSFGV*"
                     /db_xref="UniRef100_S4Y154"
                     /db_xref="A0A017THC7_9DELT"
                     /db_xref="scu:SCE1572_34935"
                     /db_xref="S4Y154_SORCE"
     gene            52371..52592
                     /locus_tag="SR-VP_4-6_scaffold_141_3113143_prodigal-single
                     _105"
     CDS             52371..52592
                     /product="hypothetical protein"
                     /codon_start=1
                     /transl_table=11
                     /translation="MIKYGVVENRPGYKPFPKKYWCGGSSLPLKEKMYWEPIKGIVIS
                     YDINAAYRYKNVLTAMWPTLTYAVEEYND*"
     gene            52585..53037
                     /locus_tag="SR-VP_4-6_scaffold_141_3113143_prodigal-single
                     _106"
     CDS             52585..53037
                     /product="dCMP deaminase n=1 Tax=Cystobacter fuscus DSM
                     2262 RepID=S9QD26_9DELT"
                     /codon_start=1
                     /transl_table=11
                     /translation="MIKEIKADRTSWDNYFLQIAQQVASRSTCLRKNVGAILVRDNQV
                     LTSGYNGSIRGLSHCSDEGVGCLMENGHCVRTIHAEVNAIASASRNGVNINNSTCYCT
                     LSPCWPCFKTLINAGINKIVYSEFYKDERIFEAAKTLNIELVHIVEKV*"
                     /db_xref="UniRef100_S9QD26"
                     /db_xref="A0A084SV16_9DELT"
                     /db_xref="sur:STAUR_4508"
                     /db_xref="S9QD26_9DELT"
     gene            53038..53256
                     /locus_tag="SR-VP_4-6_scaffold_141_3113143_prodigal-single
                     _107"
     CDS             53038..53256
                     /product="hypothetical protein"
                     /codon_start=1
                     /transl_table=11
                     /translation="MEQQILYSLIKYWRPSKSFSSPKFLYSDINEAHRVAFIFNTQDK
                     WSNPDYDWMVIEEQWSKNNSDFKIKYHM*"
     gene            53285..53482
                     /locus_tag="SR-VP_4-6_scaffold_141_3113143_prodigal-single
                     _108"
     CDS             53285..53482
                     /product="hypothetical protein"
                     /codon_start=1
                     /transl_table=11
                     /translation="MVKEMFYWIKKHDLIGIKVPERYAIFTQGDTINLAHQCLETLNR
                     NKLSFDTYFYTVEEACEDVGV*"
     gene            53483..53707
                     /locus_tag="SR-VP_4-6_scaffold_141_3113143_prodigal-single
                     _109"
     CDS             53483..53707
                     /product="hypothetical protein"
                     /codon_start=1
                     /transl_table=11
                     /translation="MNIKYKIINNKNNNSIIMNIENINVAYHLLYLYDPSTHSVEEME
                     IPKFKGPFCMHCHSAEHLGIDCPERDAFDW*"
     gene            53737..54063
                     /locus_tag="SR-VP_4-6_scaffold_141_3113143_prodigal-single
                     _110"
     CDS             53737..54063
                     /product="Iron-sulfur cluster assembly 2 homolog,
                     mitochondrial n=1 Tax=Hydra vulgaris RepID=T2MAG7_HYDVU"
                     /codon_start=1
                     /transl_table=11
                     /translation="MNLNLTDKAIKAIEKHFKKNSNIKYLRIFVKGGSGCNGFSFAFQ
                     YEEEKNYTDIAFVFDEVATIILDPKSLKILDGATLDYHNSLIKTGFKLDIPNAKSCGC
                     GKSFSR*"
                     /db_xref="UniRef100_T2MAG7"
                     /db_xref="88491094"
                     /db_xref="T2MAG7_HYDVU"
     gene            54089..55201
                     /locus_tag="SR-VP_4-6_scaffold_141_3113143_prodigal-single
                     _111"
     CDS             54089..55201
                     /product="ATPase family associated with various cellular
                     activities (AAA) n=1 Tax=Desulfovibrio piger ATCC 29098
                     RepID=B6WUV0_9DELT"
                     /codon_start=1
                     /transl_table=11
                     /translation="VDIDQYVSSSNLQTINQDEAFNLCSLYTRIGQNFFLFGSKGIGK
                     SHIVMRAIKENNFKINYINLSVLDRSDILGIPNIHDESDVVVYKSPYYLPTLKPNQKV
                     DSVLLFDEADKCDSSVWAPLHEILQFRTLNGKKINAAACVLTGNLMDEHAYSNQVSST
                     ILDRTAKYQLEFDLSIWLSWARENGVYDLIIAFLESNPDLARSNVDTSTMLAFPTARG
                     WTQASTAILQARQHKITDIETITHIVAGFCGNQASVRFKIWYDYARKYESLITTLIES
                     GYCPIEYHKFNPTEQLVFCITASHHTKLKILDSNSKKKQFKYLDNLCKFFNEYKVAKE
                     LVLSSVNNSFPFSMITKYGLVDHKAFFTLIQQLQKV*"
                     /db_xref="UniRef100_B6WUV0"
                     /db_xref="A0A0F9SFC5_9ZZZZ"
                     /db_xref="tpi:TREPR_0941"
                     /db_xref="B6WUV0_9DELT"
     gene            55286..55468
                     /locus_tag="SR-VP_4-6_scaffold_141_3113143_prodigal-single
                     _112"
     CDS             55286..55468
                     /product="hypothetical protein"
                     /codon_start=1
                     /transl_table=11
                     /translation="MWIFGLYGLFIALDHISFLHDAPLIAFSHPLPWSFLISFIITLA
                     AILTTRFSKKEAPNVY*"
     gene            55458..55709
                     /locus_tag="SR-VP_4-6_scaffold_141_3113143_prodigal-single
                     _113"
     CDS             55458..55709
                     /product="hypothetical protein"
                     /codon_start=1
                     /transl_table=11
                     /translation="MYIDLQFGESIIMNGFVYNKAATLKVSNKSCIISFEDKTRICAV
                     DSIKELNAYKNGGEWEFFICGIAFNCNDEQFNQLLKVIL*"
     gene            55706..56206
                     /locus_tag="SR-VP_4-6_scaffold_141_3113143_prodigal-single
                     _114"
     CDS             55706..56206
                     /product="hypothetical protein"
                     /codon_start=1
                     /transl_table=11
                     /translation="MTNYDKFFKENGFLTPEGDQVMKEKFLPIVQELLSAMETENQVR
                     IMAGTLGNLAGKTAADIILSRRDPSSEGSIKDALNTHFVDPFENFIAKAQTSEDFQKI
                     SVQLQDALQSLTDEGERLKKKIAENPILGALNKNFKELEDWVEEHMDIKSKEAEKPEE
                     NENKTH*"
     gene            56219..56908
                     /locus_tag="SR-VP_4-6_scaffold_141_3113143_prodigal-single
                     _115"
     CDS             56219..56908
                     /product="Putative late embryogenesis abundant protein n=1
                     Tax=Mycoplasma sp. CAG:776 RepID=R7NFT6_9MOLU"
                     /codon_start=1
                     /transl_table=11
                     /translation="VIDYFQKDFADDLYRWDIVYANNSIKQIQQKIIETNDEALAYFY
                     ADQVGHNTHLMQKIVIASSSPRYCFAFANTIKGADIRALQNAVINSKNIKYICQFGCF
                     VKGADTKRIEKIIIKQGIAQWAYQWLRNIKPHNFKQIKKILLNSNKSQYIFEVARHTK
                     NKKDISDLENLIIDSKNLTYIRLFAAEIQYANIVKLEQAILDSGDTRAIKKFAATVKQ
                     SRLNNFLILAH*"
                     /db_xref="UniRef100_R7NFT6"
                     /db_xref="R7NFT6_9MOLU"
     gene            complement(56892..57488)
                     /locus_tag="SR-VP_4-6_scaffold_141_3113143_prodigal-single
                     _116"
     CDS             complement(56892..57488)
                     /product="hypothetical protein"
                     /codon_start=1
                     /transl_table=11
                     /translation="MKYLYYLLSFILLMFVVKIVKLDSMSILPRNVHINKISHFDVYI
                     SNRFDANDVKLINEATQEWEEKTNHLIIYHIYYNFDISHSSDIQYKSHSLVFIKLSKY
                     DATMPQIDKTYGGKVLGLFDGTGMVPKVFLIPDRLLGANYERSVILHELGHFLGLSHS
                     ETEDTLMYPSQDHSSKHITKDDLQAFCKIWNCPVNVLK*"
     gene            complement(57485..57979)
                     /locus_tag="SR-VP_4-6_scaffold_141_3113143_prodigal-single
                     _117"
     CDS             complement(57485..57979)
                     /product="hypothetical protein"
                     /codon_start=1
                     /transl_table=11
                     /translation="MRIEKTMWVDKRFTDEQRSDILKATDDWAIVSDQMIKYHLEFDY
                     QVIIPNIANKIVIVYLDPDDDLTQSLDQRIGGTFMNGYVKQNDNEFILLCPDRIGKSM
                     FKVAVEQQLGKEMGLGRLPDSLPGVMNEIPSDNVKCPSLNDMIAFCKLFSCPIEDIKY
                     CEVK*"
     gene            58165..58479
                     /locus_tag="SR-VP_4-6_scaffold_141_3113143_prodigal-single
                     _118"
     CDS             58165..58479
                     /product="hypothetical protein"
                     /codon_start=1
                     /transl_table=11
                     /translation="MTKIRTFIIPDGENGYLNVLPNKLVQIFDHWGWSWINAPLMQVQ
                     YPLINVPQCALACDDLAAKEWIFSLIDEHYHYALLVRPNNHFGLARSDKEFIATEQMF
                     VK*"
     gene            58476..59210
                     /locus_tag="SR-VP_4-6_scaffold_141_3113143_prodigal-single
                     _119"
     CDS             58476..59210
                     /product="Metallophosphoesterase n=1 Tax=Anaeromyxobacter
                     sp. (strain Fw109-5) RepID=A7HDV6_ANADF"
                     /codon_start=1
                     /transl_table=11
                     /translation="MSEQSRIIFITDIHQCLDEFFELLKTIQYKKDKDRLILCGDYLD
                     RGPYSPVETIRKIRELDLPLKDVLIGNHEYRFVKWYKHLNRIYEGKVYYKDFSEDDIN
                     FLCKMPTYVKVNDNWVAFHAGIRPGTPIDKQKAEDLIYLRYADGNGKKLGIKKVLKGE
                     VDDVHFWTEQGPFGFNAVYGHTVHSKNKPRIDRFTDETMCVGLDTGCAFGGHLSALIL
                     KDDNTTEIVSVKAKRVYYKGYGEGGN*"
                     /db_xref="UniRef100_A7HDV6"
                     /db_xref="A0A0F6W6N3_9DELT"
                     /db_xref="afw:Anae109_2701"
                     /db_xref="A7HDV6_ANADF"
     gene            complement(59207..60181)
                     /locus_tag="SR-VP_4-6_scaffold_141_3113143_prodigal-single
                     _120"
     CDS             complement(59207..60181)
                     /product="hypothetical protein"
                     /codon_start=1
                     /transl_table=11
                     /translation="MNLCKRALLFYRLAATQMSLPFKEEEVAITDPEKIEYDKYVSNL
                     PTLDVEDIVDGINKFYHKSYFDYNMFIKELSKQLFAWFNDPIMILNYTDRAIVIKENI
                     KQIIIQDVLEFYLDNSDKKLTGSAYLSVFEKDYLSKRILRKAQHKIIQSIINMQKENK
                     LVESMSLLNNLLKNSVKLDKSLLWKLAKHFGPEYYGELSNLPHGILKPVKIPDFNDKK
                     VIDMYDVSEWLWSFRISSQRWNKNDFLKLLEKSNDEAKQYLRTFLYIGTDDKFILSED
                     MKPMNKNYQSIPFPDQFYIMYGWQDVEPIKKVWEPIFDEFKIIPYTID*"
     gene            60236..60391
                     /locus_tag="SR-VP_4-6_scaffold_141_3113143_prodigal-single
                     _121"
     CDS             60236..60391
                     /product="hypothetical protein"
                     /codon_start=1
                     /transl_table=11
                     /translation="MKFLECLICEGQLTIIDQISYVKKVSCQKCGYTSEPTHKAATEI
                     TIIKKRS*"
     gene            60448..61365
                     /locus_tag="SR-VP_4-6_scaffold_141_3113143_prodigal-single
                     _122"
     CDS             60448..61365
                     /product="hypothetical protein"
                     /codon_start=1
                     /transl_table=11
                     /translation="MARGAEEQKPSKIKQTKEDKKQQIRDALTLINMRSSFVKIKEYY
                     NIIKQDTQLFHDVATNIAQSIRAGYDFRKEINTSKYSELHNKIFEIFLQSPDDLGKAV
                     KILEWWGASISPDLIRQFTHKILARVKEERDIEDQPHLFEPLEFIRSLISNPKIKPYL
                     NTTLFEKVLSYNDPSRLPVFEPHAQRFNTTDIMKMLFSRDRIHSNFEMRMADLLDIIS
                     KSTPQAQELLRNILWQEYSWGALDTRKFMLDEANKPMGLNLQPLDIHGKVAPASDVSF
                     NEYSDKQQAEREKWRQVFTDFKKVPVVPF*"
     gene            61394..62371
                     /locus_tag="SR-VP_4-6_scaffold_141_3113143_prodigal-single
                     _123"
     CDS             61394..62371
                     /product="hypothetical protein"
                     /codon_start=1
                     /transl_table=11
                     /translation="MLEVLKKSMLFYKLATNLDDPEERKKTYDRDLASLPTASHTNYI
                     CEFIGWFYDDSFFEFDKVADILYNRVASTMVGIDNILDYLRRALGDALGNDSVAMTGF
                     MSYAADKYLDLIKGNWGIDTYLGAIESNSDLLSEEVIRKYKSGIIKKVIDFANSTEDL
                     GMRYSKQILSELLLRSQLFDKNFLEKLAKRLGPDYYANVMAKASGTSIDSEIMALRNK
                     DSLNIFDMARIIKNYWNDFITKDVLEDLIHKADDKSKEYLRSLLYIPVDGPKAFFMLD
                     EDMQPITEDYKNIPFPDTIFIAKWSAMSQQERDKWLKIFEAFKVVPRIT*"
     gene            62384..62944
                     /locus_tag="SR-VP_4-6_scaffold_141_3113143_prodigal-single
                     _124"
     CDS             62384..62944
                     /product="hypothetical protein"
                     /codon_start=1
                     /transl_table=11
                     /translation="MKLKNNIFIDKVFVCDLLPDTMRPDYEVDTKGRRVVIDKNKDVV
                     VIENGQSSRISLDLLEINSNEEFNDLAIKALLKSCEISNSIVSNMQDAQDILLKRNLV
                     ISKILIPQNKQYSINEYMDLCNIFGGWSDKVWHWMNRVDGLQDNEIMFLTDPEYLGVI
                     AIKGNDEQELYGLGIMNTNGVVLVRS*"
     gene            62974..63792
                     /locus_tag="SR-VP_4-6_scaffold_141_3113143_prodigal-single
                     _125"
     CDS             62974..63792
                     /product="Uncharacterized protein n=1 Tax=Oceanibaculum
                     indicum P24 RepID=K2JPY5_9PROT"
                     /codon_start=1
                     /transl_table=11
                     /translation="MHYLTLGSCLKNEESYIVDFIKYHRYVGVEHFVFLDREYGPLND
                     LIGKEPDVEIIHFPELPENNHMEGWGKLIRHNTGKTHWLALIDADQALVPAKTHDVRG
                     VLKNYEDFASLQINWRTFGSSRLEKREPGSVYERLLLRAPDGCIYDAHTQFICQPHRT
                     LPIKTNEPHFPLVYENEILVNTNKEQIVVNKTVSLNPNTPLSFNIPPLYDTMWVAHYT
                     NKSKEEFINKNNKGRADILGTKIPMTQFEEYDVWCNEVKEDRVLGLWNAANQQK*"
                     /db_xref="UniRef100_K2JPY5"
                     /db_xref="K2JPY5_9PROT"
                     /db_xref="dba:Dbac_0115"
     gene            63810..64304
                     /locus_tag="SR-VP_4-6_scaffold_141_3113143_prodigal-single
                     _126"
     CDS             63810..64304
                     /product="hypothetical protein"
                     /codon_start=1
                     /transl_table=11
                     /translation="MLYISHRGNLTGPNTAKYGENHPNSILHAIDLGFNCEVDVRWIE
                     GKGYFLGHDHPEYEVDKKFFNNHKLFIHCKDVATFYQLDPRRHLNPYTYIKIFFHQQD
                     DIATIVNSEYLWSFPRADVVLTPRSIAVLPELVPDWNRLETVMGVCSDYLLELQKNIL
                     FKAT*"
     gene            64318..65727
                     /locus_tag="SR-VP_4-6_scaffold_141_3113143_prodigal-single
                     _127"
     CDS             64318..65727
                     /product="Predicted phosphatase/phosphohexomutase n=1 Tax
                     =Prochlorococcus marinus (strain MIT 9215)
                     RepID=A8G603_PROM2"
                     /codon_start=1
                     /transl_table=11
                     /translation="MAKIRLIISDFDGPLAPLKDVHAQTLNTALEVVGSEYCITPEQH
                     ISEFDGLSTRKKLEKLHLTRGLPKNKIEEVFELKQKLTEEAVAQLQYNPDLVKTFSHL
                     KGEGYLIYVASNAIRKTIIDSLKRIGIDKIVDKVYSNEDVKFTKPHSEIYLKCMVDAG
                     VNPDETLIIEDSPIGKTAAAKSGATICDVDNVADTNYYNIKKMIEVAEQKSSPKFYGK
                     NKINVLIPMSGSGTRFKQAGYELPKPLIDVNGMPMIQWVVNNLNIEANFIFIVQKDHI
                     NKYNLSSTLKSIAPGCKIVITDGLTEGAACSALLAKEFIDNDMHLLIANSDQFIHNFS
                     ISDFIYSATSNQVDASILTFQRHNDPKWSYAKVEDGFVVEVAEKKPISGLATIGLYFW
                     NKGSEFVKYTEQMIEANDRTNNEFYVVPSFNWMLKDNKKIITHSVQPKDFWGLGTPED
                     LQSFIKHYDEYKGLNNGSK*"
                     /db_xref="UniRef100_A8G603"
                     /db_xref="A0A0F9PIN6_9ZZZZ"
                     /db_xref="pmh:P9215_14211"
                     /db_xref="A8G603_PROM2"
     gene            65714..66430
                     /locus_tag="SR-VP_4-6_scaffold_141_3113143_prodigal-single
                     _128"
     CDS             65714..66430
                     /product="Putative uncharacterized protein n=1 Tax
                     =Aureococcus anophagefferens RepID=F0YNR7_AURAN"
                     /codon_start=1
                     /transl_table=11
                     /translation="MDQNNKYTTMQRDHYNATADIMAIENHRSHDLNPDYYDTLLQSV
                     KSDPKKWTDKCALDFGCGIGRNVDNLLRLAPWARVDGCDISKENIYRADKYLQTLHTK
                     YKLYTTTGIDLHPIEDAQYDFVMSTIVLQHIAVHDIRMSILKDIFRVMKAEGLFSFQM
                     AQYRYGKFAKYHDNTWEAGGTNGAFDVSVDDVQFLVEDLHHIGFADITYAIKPEWDYN
                     NKRYMDLNLSNWIYVEARKP*"
                     /db_xref="UniRef100_F0YNR7"
                     /db_xref="F0YNR7_AURAN"
                     /db_xref="ter:Tery_3753"
     gene            66408..67190
                     /locus_tag="SR-VP_4-6_scaffold_141_3113143_prodigal-single
                     _129"
     CDS             66408..67190
                     /product="hypothetical protein"
                     /codon_start=1
                     /transl_table=11
                     /translation="MLKPENHNKRVAICLHGAISKIGKRFAAQGDLYNNNQYVNYTAC
                     YNSIIKHIVRANPNYKFDFFIHCWNTDLQSDIINLYNPKSSSFEDNNLFKDEINKKIT
                     NPLDFGGVSRALSIKKSIELLEQCSTNIPYNIVIIYRPDVILFKNINLDNYDTTNIYC
                     NGNENGDFHFIMGYNDALNFKNLYYSLQQGNHHRYHWWINNFITNFLHKNLIADDIMP
                     GQYQEVLRKIRSTTVEIYKISIDTLLEYGLTENEINLYFHID*"
     gene            67225..67932
                     /locus_tag="SR-VP_4-6_scaffold_141_3113143_prodigal-single
                     _130"
     CDS             67225..67932
                     /product="hypothetical protein"
                     /codon_start=1
                     /transl_table=11
                     /translation="MTHWDIHQHEIITDKFRGPDQYLSHGLPLNSMIDYIKSIGREDW
                     LDICRDDEAFGCPVQMIGGRAASRDLTDSIVEIDWLSRLIPDAEWNNILDIGAGYGRT
                     AYRMHQLYPNKKVTCTDDVEVSFALCNKYLQYRNVQAPILTKNQLPTDVQYDLALNIH
                     SWPECKNADINWWLDWLVANKVPRLFVIPHLDRDMLSGEGRSFKPDILAHGYEVEAHW
                     YGPDCWQRDFYLFKRTY*"
     gene            67954..68907
                     /locus_tag="SR-VP_4-6_scaffold_141_3113143_prodigal-single
                     _131"
     CDS             67954..68907
                     /product="NAD-dependent epimerase/dehydratase n=1 Tax
                     =Methanospirillum hungatei JF-1 (strain ATCC 27890 / DSM
                     864 / NBRC 100397 / JF-1) RepID=Q2FR19_METHJ"
                     /codon_start=1
                     /transl_table=11
                     /translation="MSKKIVITGVAGFVGSHIAEVAHSKGYEVIGIDNYSSGVNYTPS
                     NVDFHSCDINDNLKDIMKGADAVIHAAAYAELRHNWSNSEERKRLFFNNEMGTRSILE
                     QMPDVPMVFLSSASVYGSLSHNQITDRPLTEKDVTPTSIESPYAASKLACEAYVAAWS
                     FKRQTPWHILRLVNQVGARTHRGVITDFLQMVKEKKHIHAADNGKQTKNWVSVKDTAN
                     VAIRMLDETNPVPSGIYTVASSEKWSWRDIVNVMLKMYAEKHPNAPPPFELTFEDKIA
                     GAVGDPVNLHVSNEKLNNYYKCNIPIIDAVKAALNHLGWTE*"
                     /db_xref="UniRef100_Q2FR19"
                     /db_xref="mhu:Mhun_0448"
                     /db_xref="Q2FR19_METHJ"
     gene            68924..69550
                     /locus_tag="SR-VP_4-6_scaffold_141_3113143_prodigal-single
                     _132"
     CDS             68924..69550
                     /product="Galactosyl transferase n=1 Tax=Paramecium
                     bursaria Chlorella virus NE-JV-4 RepID=M1IF74_9PHYC"
                     /codon_start=1
                     /transl_table=11
                     /translation="MTTNAIETSPFMFIASDQTEDGRGLYSCFKTDKFAGHAYLDTYE
                     RFIAPLQKTAKNVLEIGINTGHSILMWHDFFNQAHIYGVDVSDAPPFLNKERITCYKQ
                     NAYDMNFITNEFINKGIKFDVIIDDGPHTMESWRFFAANYLKLLNEGGVALIEDIPHI
                     GDTYSILNATDKDFKGKLYTATLWSKNNKYDECIVIFLNQEKRFLEIG*"
                     /db_xref="UniRef100_M1IF74"
                     /db_xref="M1IF74_9PHYC"
                     /db_xref="ssg:Selsp_0335"
     gene            69554..70138
                     /locus_tag="SR-VP_4-6_scaffold_141_3113143_prodigal-single
                     _133"
     CDS             69554..70138
                     /product="Uncharacterized protein n=1 Tax=uncultured
                     bacterium RepID=C5JBK3_9BACT"
                     /codon_start=1
                     /transl_table=11
                     /translation="MEKYQVSLEDLKQITTREELPALLNKMNAETVVEVGVQMGGYLH
                     ILLTSNIKTVYAVDCWKETGNVAQNDSSYTQDQLDAQYYVCRDWAKYIPRIKVVREFS
                     VEAASHFEDGSQDVVYLDADHSEKAVWDDLTAWWPKVRSGGILAGHDYSPAIVNIKGT
                     VLKFGVIEAVNKFSAYKKVPFHADGNMSFYFVKP*"
                     /db_xref="UniRef100_C5JBK3"
                     /db_xref="sng:SNE_A19070"
                     /db_xref="88276261"
                     /db_xref="C5JBK3_9BACT"
     gene            70154..70912
                     /locus_tag="SR-VP_4-6_scaffold_141_3113143_prodigal-single
                     _134"
     CDS             70154..70912
                     /product="Tax
                     =RIFCSPHIGHO2_12_FULL_OP11_Daviesbacteria_37_11_curated"
                     /codon_start=1
                     /transl_table=11
                     /translation="MSNITIYVLAYNEIHRMKFMIDHYRARFPQCNIVVYDNASNDGS
                     PQVARDNGCEVRDYSHLSGGTLNDGLHARMKSSVWKDAPTDWVIIADLDEMLDITAAE
                     LAEEEAKGTTIITTEAYTMINMGNDYDLDKMSKESKGIRDGGYDKKICFNKKFIKDIN
                     FGVGSHSANPVGEVKFSEKAYIIHHWRDLNEDHLVQKSGATAQRLSADNRRFGWGYQC
                     TRPEAELRADYKRLQGVAITVPLRRDNAEIQKAS*"
                     /db_xref="88101191"
     gene            70915..71637
                     /locus_tag="SR-VP_4-6_scaffold_141_3113143_prodigal-single
                     _135"
     CDS             70915..71637
                     /product="Uncharacterized protein n=1 Tax=Xenorhabdus
                     nematophila (strain ATCC 19061 / DSM 3370 / LMG 1036 /
                     NCIB 9965 / AN6) RepID=D3VGV6_XENNA"
                     /codon_start=1
                     /transl_table=11
                     /translation="MTDAPTFNFNDGRITVVITSYNRWNMLQQTLDSFMSVNRHPVER
                     FVVVEDSMNKEIAHNIINKYGEKVDLIFNAKRIGQAPSLDRIYRTVYTQYIFHSEDDY
                     LYDGNPNWLRESKEILDERSDLHQVWCRYWDDYADNGGYDQFETETFHTSTNVPYKLL
                     KIAGWCGFSWNSGLRRTADYLKMFPEGFGKFTGPESFLSGVQTEARCNEHARDQGYRG
                     AILLNGGAWNKGKNNRDIATYK*"
                     /db_xref="UniRef100_D3VGV6"
                     /db_xref="xnm:XNC2_0156"
                     /db_xref="88936999"
                     /db_xref="D3VGV6_XENNA"
     gene            71642..72361
                     /locus_tag="SR-VP_4-6_scaffold_141_3113143_prodigal-single
                     _136"
     CDS             71642..72361
                     /product="hypothetical protein n=1 Tax=Pseudanabaena sp.
                     PCC 6802 RepID=UPI000344BA50"
                     /codon_start=1
                     /transl_table=11
                     /translation="MSELKLTIYSLTYNEELLLPFMIDHYRERFPSANIVLFDNASTD
                     RTVEIATQNNCEVRDYSHLSGHTLNDAVHCQIKNNCWKNAPTDWVLVSDLDELVDINA
                     EQLQQEQELGTTRIRTEGWQMVNMEDNYDIANMKYASRSDRYDKFVLFNKQHIKEINY
                     QIGAHDCKSIGNVVDSQQAYKLYHYRFINPELFIKKSKTTSQRMSDINKANGWGFQAH
                     RGEQEFIDEFETERSKAIKIR*"
                     /db_xref="UniRef100_UPI000344BA50"
                     /db_xref="87338756"
                     /db_xref="UPI000344BA50"
     gene            72318..73136
                     /locus_tag="SR-VP_4-6_scaffold_141_3113143_prodigal-single
                     _137"
     CDS             72318..73136
                     /product="oxidoreductase, Glucose/ribitol dehydrogenase
                     family (EC:1.1.-.-)"
                     /codon_start=1
                     /transl_table=11
                     /translation="MNLRQNDPKPLKLDKGKMLDLVIISGASKGIGLNIAKDLSRITK
                     TIIGIGSSDKINSVDLPLDRKSLFVPCRMDLTNYADVEKSLGRIVSCYNPSNIGIVLC
                     GASIGEFGGLFTSNLSEWDKLYKCNVLGNLAVIKACEKHIKTLKSRIVFMGGGGGAFG
                     YTDFSGYALSKAATVRAVENVGMEFAANKYDASIIALAPGAVDTDILTKILASGGTVR
                     TRTAIEEPTNFVRKFLTDEFNSKVMNKKFFHVRDDMSIDLSNANPDLFQLRRIQ*"
                     /db_xref="nde:NIDE3609"
                     /db_xref="UniRef100_K2JIS5"
                     /db_xref="A0A0G0CNM5_9BACT"
                     /db_xref="K2JIS5_9RHOB"
                     /db_xref="1.1.-.-"
     gene            73133..74416
                     /locus_tag="SR-VP_4-6_scaffold_141_3113143_prodigal-single
                     _138"
     CDS             73133..74416
                     /product="UDP-glucose 6-dehydrogenase Udg {ECO:0000313
                     |EMBL:ESS71605.1}; EC=1.1.1.22
                     {ECO:0000313|EMBL:ESS71605.1};;  TaxID=1116472
                     species="Bacteria; Proteobacteria; Gammaproteobacteria;
                     Methylococcales; Methylococcaceae; Methyloglobulus.;"
                     source="Methyloglobulus morosus KoM1.;""
                     /codon_start=1
                     /transl_table=11
                     /translation="MKVFVQGLWHLGITTAACLASLGHDVVGIDYDRDVVNNLLQHKL
                     PIFEPGLEEMVKAGILENKLTFTSLVYEHDQDIDLLWITYDTPVDENDVADVKFVVNQ
                     IEKTLPFLATNAMVLVSSQMPIGSIKTLEAFVAKIYPEKNIHFAYSPENLRLGKAIDV
                     FLKPDRIVAGVRSEEDKERLKPLLHSITENIEWMGVESAEMTKHAINSWLAMSVVFAN
                     EIATICEKTGADAKEVERGLKSEQRIGKKAYLSPGSAFSGGTLARDIEFLKSVGREHH
                     IQLHSPLLEAVKVSNDAHKDWVKNKIQELYPNLKDVVITVWGITYKAGTDTLRRSLWV
                     ELVNWLIEKGAKVRVYDPVVKELPKEWNGVVERFDSAITALSGSSLLVIGTEYPEYKT
                     IPLVDGLTVIDANRFLSVLAEVNKINYVSVGTSRN*"
                     /db_xref="V5BE90_9GAMM"
                     /db_xref="UniRef100_V5BE90"
                     /db_xref="lip:LIC014"
                     /db_xref="1.1.1.22"
     gene            74417..75442
                     /locus_tag="SR-VP_4-6_scaffold_141_3113143_prodigal-single
                     _139"
     CDS             74417..75442
                     /product="Uncharacterized protein n=1 Tax=Clostridium
                     hathewayi 12489931 RepID=N9W3Q9_9CLOT"
                     /codon_start=1
                     /transl_table=11
                     /translation="MKIALIGCGIIGQERLSALQTISQKFNQDITVEIYDTNHYLSEE
                     IAQKYRGLVSATHYTLPSLLKQSFDWIFIAVPHHVAPDIIKQALATGSNVLAEKPLGR
                     SLAECEDIIKCKPENSKLHIGFNYRFYDGISNAIKDFHNGKFGKLISVNMVLAHGNAP
                     NTLNGWKLDPVKDGGVLIDLGVHLIDLALQLSKGGLGVDKSVLWEGFWNTGIEDEEAH
                     VILSDDDFTIFNLQVSENRWRSTFRLELNGTEGYGVVEGRGRSFGPQTYRTGERHGWH
                     KANKNQVDTEIVRECDTKTSFIEETLAVLKIEETSKAVMKPNETSIIPCDHNGVVKVM
                     QLLEQCK*"
                     /db_xref="UniRef100_N9W3Q9"
                     /db_xref="scc:Spico_1044"
                     /db_xref="88177443"
                     /db_xref="N9W3Q9_9CLOT"
     gene            75513..76037
                     /locus_tag="SR-VP_4-6_scaffold_141_3113143_prodigal-single
                     _140"
     CDS             75513..76037
                     /product="hypothetical protein"
                     /codon_start=1
                     /transl_table=11
                     /translation="VYSSFQQRILQILAQQAAPVAPNLKSGPTTVPGSPSAFDPFAYF
                     PTIMTGWGTANVAPIRRLSNVLNTTLYVLSSGALDINRLRANNFVVDPSQYPDIVLRG
                     IIKYSLQVYKTIYSNNTAPFKTPVNNKAARVQALKNFLTTFQIPDGGINAFLQTRIGG
                     NLKLIILDTLDLIK*"
     gene            76047..76817
                     /locus_tag="SR-VP_4-6_scaffold_141_3113143_prodigal-single
                     _141"
     CDS             76047..76817
                     /product="Uncharacterized protein n=1 Tax=Ruminococcus sp.
                     CAG:330 RepID=R7FE57_9FIRM"
                     /codon_start=1
                     /transl_table=11
                     /translation="MTIKLVDRINAYIANTNYRLLNKVPVIINVNGRAFSKITTLLDK
                     PYSNKFAEALTATASRLIQEIEGATFAYIFNDEIVIVSRNDQHSDTQPWLNNEIQKIS
                     SIVSAISSQYFNNYSASINLDIAEAIFTTQVFAVPNMTEVINTLICKQQQNLQNSVQS
                     ACEYGLLKKGFDKSAIEEMTSNISREEKISLLEQKCHIHFNDYPMAFRYGVACYKKPQ
                     IIEYEGQEIVKNKWHLDVSLPLFASNQEFLKDILKEKS*"
                     /db_xref="UniRef100_R7FE57"
                     /db_xref="A0A0F9JAG4_9ZZZZ"
                     /db_xref="ppy:PPE_03273"
                     /db_xref="R7FE57_9FIRM"
     gene            76817..77164
                     /locus_tag="SR-VP_4-6_scaffold_141_3113143_prodigal-single
                     _142"
     CDS             76817..77164
                     /product="hypothetical protein"
                     /codon_start=1
                     /transl_table=11
                     /translation="MNYVVKRIVKCDVGSYILNEMISYDDINAAFIWCEIYNNTCCYH
                     KCGCQFQVEEISLETQPLVFTQPIATTTTTYTPYYAYTLPYIYKPYYSNPLWYNSTTT
                     TATGTSFIYTTTT*"
     gene            77212..77937
                     /locus_tag="SR-VP_4-6_scaffold_141_3113143_prodigal-single
                     _143"
     CDS             77212..77937
                     /product="dTDP-glucose pyrophosphorylase n=1 Tax
                     =Thermobacillus composti (strain DSM 18247 / JCM 13945 /
                     KWC4) RepID=L0EJI7_THECK"
                     /codon_start=1
                     /transl_table=11
                     /translation="MITQGIVLCGGEGTRLAPYTKFVNKGLVGINGKFIIDYALDTLR
                     ELGVQELIVVLGGSHFAQIVSHIKDGKDLGFKSCSYVYQATPQGLSQAISLCEHLINQ
                     DKFYTILGDNIYDGNVKFSNIEQYGAQICLVKSSELHRFGVATLKDQKIVAIQEKPKY
                     LDPSLQHYAISGLYLWDFNFFKYFRMSKMSARQEFEITDIMQHYQDHQELGYTTFDGK
                     WQDAGTLDAIKQLSDYFWSKEHK*"
                     /db_xref="UniRef100_L0EJI7"
                     /db_xref="tco:Theco_3905"
                     /db_xref="88726904"
                     /db_xref="L0EJI7_THECK"
     gene            77934..78800
                     /locus_tag="SR-VP_4-6_scaffold_141_3113143_prodigal-single
                     _144"
     CDS             77934..78800
                     /product="Uncharacterized protein n=1 Tax=uncultured
                     bacterium RepID=K1ZHX7_9BACT"
                     /codon_start=1
                     /transl_table=11
                     /translation="MKKNILVWGSGFVASHLNYEQIKSRATPDPATIRSILAAYKVDV
                     LINTMGYCGEKNIDDCLNNKEKTIYANTILPTMIANECNKMGIHYIHIGSGCIYGGPS
                     PHTLIQGDMANPTKTDTGFTEDDFANPPSFYAETKYSADLAINKLSNATILRIRMPLS
                     SQYSPRNLISKLRGYPSIIDVENSMTFVSDLVRCIDWSIEKNKTGIYNCVSPKPLTAV
                     NIMNAYQRHFPTTQFNIINLTQLSKLIKDGRSNCILDGHKLQQAGFEMTPTDEALKQT
                     MSNYVKNMEKNI*"
                     /db_xref="UniRef100_K1ZHX7"
                     /db_xref="88272488"
                     /db_xref="K1ZHX7_9BACT"
     gene            78800..78991
                     /locus_tag="SR-VP_4-6_scaffold_141_3113143_prodigal-single
                     _145"
     CDS             78800..78991
                     /product="hypothetical protein"
                     /codon_start=1
                     /transl_table=11
                     /translation="MANSNLKVDLYPQQDRNNKTYYVGKLKFNGNIQCKDGVSFIIFI
                     SDGGNEQLQIAPLVEGKGE*"
     gene            78988..79311
                     /locus_tag="SR-VP_4-6_scaffold_141_3113143_prodigal-single
                     _146"
     CDS             78988..79311
                     /product="hypothetical protein"
                     /codon_start=1
                     /transl_table=11
                     /translation="MTTNISYDLLWETSEQLFKDDQSDAGSIINELIAKLSFYKTLDT
                     SELAQEEKNKAKQFVMGNILMTLSHLTLKDNLNIYPIHKEAIAAQKINKMEKLSNYFN
                     SVSKG*"
     gene            complement(79279..79641)
                     /locus_tag="SR-VP_4-6_scaffold_141_3113143_prodigal-single
                     _147"
     CDS             complement(79279..79641)
                     /product="hypothetical protein"
                     /codon_start=1
                     /transl_table=11
                     /translation="MDTRKTLQTLLKIAQNQQKMIEEQQKQINKLAQLSSQQLSPMRL
                     EPVRPQLHGGDLVLSHLPKNVQDTVETIMAHDAAKELRVKFKPGHSSPAAFNTIVQTV
                     QKLVSGNQLPFAYTVKVV*"
     gene            complement(79655..80371)
                     /locus_tag="SR-VP_4-6_scaffold_141_3113143_prodigal-single
                     _148"
     CDS             complement(79655..80371)
                     /product="Marine sediment metagenome DNA, contig:
                     S01H1_L03983 {ECO:0000313|EMBL:GAF78981.1}; Flags:
                     Fragment;;  TaxID=412755 species="unclassified sequences;
                     metagenomes; ecological metagenomes.;" source="marine
                     sediment metagenome.;""
                     /codon_start=1
                     /transl_table=11
                     /translation="MTKVWAITNLYVATLRAIYLIEQHCHWTVKGTAFYGDHLLFERL
                     YKSAQDNADLAAEKAIGCFGQEAVEYKSQCDLIHKIATKYANLQDKPLEQALAIEKDF
                     LAMAEKVFKQLEEAGEMDLGIDDMMTEISSKRQEAVYLLEQVLKKANQSSILTRLSQL
                     AATPPNVAGFLNTALSTAIANAGNIASSFRGELRNKEYVMFFTPPLNQLQQTKLLTSM
                     HTFIKLNKPELEGQITFKFA*"
                     /db_xref="X0SV38_9ZZZZ"
     gene            80444..80812
                     /locus_tag="SR-VP_4-6_scaffold_141_3113143_prodigal-single
                     _149"
     CDS             80444..80812
                     /product="hypothetical protein"
                     /codon_start=1
                     /transl_table=11
                     /translation="MKPKKIIDKFYFLEDGAPLFDGLKPIKLTQQTDLIDRIYKRYPY
                     LNRGHLTLVVHTILTTLRELVLQGHIIVLRPLLPHLRLYVFPHIKDNITYPAVKVKVG
                     TPQTWKERPSWIKRLKNLSM*"
     gene            80779..81087
                     /locus_tag="SR-VP_4-6_scaffold_141_3113143_prodigal-single
                     _150"
     CDS             80779..81087
                     /product="Uncharacterized protein {ECO:0000313|EMBL
                     :KKN67662.1};  TaxID=412755 species="unclassified
                     sequences; metagenomes; ecological metagenomes.;"
                     source="marine sediment metagenome.;""
                     /codon_start=1
                     /transl_table=11
                     /translation="VDQETKKPIDVEPSPEFAEKEAIKNVSTFSSEKLGDIVVMYQYL
                     SLYHDLSVAAMQELALRREKGEIFDYEGYISLNLNKLPKLSFELPPLNTLVNQLKRML
                     *"
                     /db_xref="A0A0F9SYD1_9ZZZZ"
     gene            81084..81563
                     /locus_tag="SR-VP_4-6_scaffold_141_3113143_prodigal-single
                     _151"
     CDS             81084..81563
                     /product="hypothetical protein"
                     /codon_start=1
                     /transl_table=11
                     /translation="MKLTNAIVEHIFTNLGFMDKRPHSLLAEPLKTDEYIAVQEEEQE
                     VRYPVYACETHITQTKIVMAGVVFDDNISPDMAVVVNIEDCPTYGCYLSQDEGLIAFT
                     IKDNTWMDANTFLSATFLAGMENLRDVVHPYTQCKDTKAIHQALTTFLKYIDAKNED*"
     gene            81553..81879
                     /locus_tag="SR-VP_4-6_scaffold_141_3113143_prodigal-single
                     _152"
     CDS             81553..81879
                     /product="hypothetical protein"
                     /codon_start=1
                     /transl_table=11
                     /translation="MKIKKKYLAQVVSNKLDIEIDRRHIISIITILFEEIVKDIFTKG
                     HFIIGNFGKFIFGRSPSRKFFNFQTGQVEQSVGNNILKFKLNEQLKRDILKQIDIERT
                     FNNNVK*"
     gene            81869..82291
                     /locus_tag="SR-VP_4-6_scaffold_141_3113143_prodigal-single
                     _153"
     CDS             81869..82291
                     /product="DnaK suppressor protein n=1 Tax=Hydrogenivirga
                     sp. 128-5-R1-1 RepID=A8V0T4_9AQUI"
                     /codon_start=1
                     /transl_table=11
                     /translation="MLSEKTTLIPPLSAITYEDFNAMKKITKKSIEKIKNMLISQKTE
                     LQNKAYISDIDLDGDETDEIQGKILANINRKLSSRDQEKIRRIDLALEKIEENTFGVC
                     EECGDAILDKRLEANPHCITCISCAEKLEMMKRRGMVI*"
                     /db_xref="UniRef100_A8V0T4"
                     /db_xref="A8V0T4_9AQUI"
                     /db_xref="sul:SYO3AOP1_0196"
     gene            82288..82869
                     /locus_tag="SR-VP_4-6_scaffold_141_3113143_prodigal-single
                     _154"
     CDS             82288..82869
                     /product="ATP-dependent Clp protease proteolytic subunit
                     ClpP (EC:3.4.21.92)"
                     /codon_start=1
                     /transl_table=11
                     /translation="MNTTLIEHSEHGDYPLDIFTKLASERIIFLNDYIDHNVAVDFVA
                     TLLLKDMEDSEEKISIFINSEHGDIRSVLTIYDTMQMITSPLETIGSGVVMNEVVLLL
                     AAGDKGSRFATTNTIISPSQLIHEQSYMSDLTDARSVMDRAIKDNKNFMKAFAKATGK
                     KLSQVMKDFERKKFFNAKQAQKYGIIDAIIKKS*"
                     /db_xref="str:Sterm_2312"
                     /db_xref="gwf1_scaffold_481_51"
                     /db_xref="90081821"
                     /db_xref="3.4.21.92"
     gene            82835..83464
                     /locus_tag="SR-VP_4-6_scaffold_141_3113143_prodigal-single
                     _155"
     CDS             82835..83464
                     /product="ATP-dependent Clp protease proteolytic subunit n
                     =1 Tax=Pleurocapsa sp. PCC 7327 RepID=K9T4W9_9CYAN"
                     /codon_start=1
                     /transl_table=11
                     /translation="MVLSMQSLKNHNHSSDTNQEEIFDLINKIPRYQDAYVNLSESRC
                     IFLSEVFTKRTSAEVCAWLIYYDRMNSTQPIYLYISSDGGDGAALTSIYDIMHMISAP
                     VYTICLGKCYSAGAFILAAGAPGHRYIYPNGQVMLHGLQVVHPIIGDDQNNAKTYFEF
                     LNTYNDQVLTLLAKHTKQPFKKLKEDCKRDLYFDAQEAVSYGLADFVLI*"
                     /db_xref="UniRef100_K9T4W9"
                     /db_xref="plp:Ple7327_2645"
                     /db_xref="6106912"
                     /db_xref="K9T4W9_9CYAN"
     gene            83489..84679
                     /locus_tag="SR-VP_4-6_scaffold_141_3113143_prodigal-single
                     _156"
     CDS             83489..84679
                     /product="hypothetical protein"
                     /codon_start=1
                     /transl_table=11
                     /translation="MNLKKLSNKAFEYFLTHKSKIDLGMRTVNLFQYALKKQYVDAVK
                     SSIEVVGQFGNEYYYAEDFLTPHKGWNKLFKDSEAHIIDLIDLSKYPSRNIKMRGNSV
                     VNMYVLPNDMEIATRSDMWGGWDRKCIYFNSTINDKQKIIDYLITELFNSLDSQCMVL
                     HDDNIDRQKSIVSIKPYILDQMPSKISQQLEQYLSNSIQLKMPRSVMLYSEPGTGKSC
                     IAANALINLGLKTLKIDNFNKVSTDFINLLIKTFKIEAILIDDLDHMGVNQNSMILDF
                     LEKIRKHVKVIIATVNSTKAFHKALLRPGRFDKIIHVHSLDEEVVKNVLGDDLSQHFD
                     RVKDWPIAFINELALSSRVEKNMTIDQMIIDLQKRVGDNSADTIDLNKKDETKTTEPI
                     KATG*"
     gene            84694..85401
                     /locus_tag="SR-VP_4-6_scaffold_141_3113143_prodigal-single
                     _157"
     CDS             84694..85401
                     /product="hypothetical protein"
                     /codon_start=1
                     /transl_table=11
                     /translation="MEKLAKNPPDPAQLALRTRKKAWNKAVSQVIDRFFAFKDALNGK
                     GSLEYGLPKSNIKNPIPSEIVSFLAELSSNFQQLALEASHIIQEQAHYSETRKKPMKK
                     VKSPQMQPNQGPKVATASAVKKGKVIIGNNIFSTELAITAPEQQRGLMWEELPKIMAF
                     PHPFASVQKMWMHNTPRDLDIVFALDGTIINICHGEAYSTKLIGNDHPSNLIVELPHG
                     HCDKYGIGVGDPVNLIY*"
     gene            85444..86424
                     /locus_tag="SR-VP_4-6_scaffold_141_3113143_prodigal-single
                     _158"
     CDS             85444..86424
                     /product="Gp193 n=1 Tax=Mycobacterium phage Optimus RepID
                     =G1DAY1_9CAUD"
                     /codon_start=1
                     /transl_table=11
                     /translation="MDKAVQLNNIFHLYNIEASCLNCKEYARLRTYDIRLKPNCRVKH
                     LERFLNEISIALQTPSLPTLRVLTEQGIVRLEYLLPNKSTLNLFDLALQTTAIEAQLP
                     CLLGETYYGEPARLDVAQAPHMLIGGTTGSGKSTLLHTMVANFIPQNVMLHLMDTKQV
                     EFMPYRQGFKNIGVDVEYDQCLDTLKQLEGEMEQRYHTPNKQHDLSHLIIIDEYADIV
                     MRDENKTFQTTLCKLAQKSRAAGIHIVLATQRPSANIINGSIKANFPARLSCRVASSM
                     ESRIILDNKGAEQLGGKGDAILKTNDCMRFQAAHTTPEEVCAYYQINTLN*"
                     /db_xref="UniRef100_G1DAY1"
                     /db_xref="A0A0F9VPC6_9ZZZZ"
                     /db_xref="psn:Pedsa_0857"
                     /db_xref="G1DAY1_9CAUD"
     gene            complement(86428..86832)
                     /locus_tag="SR-VP_4-6_scaffold_141_3113143_prodigal-single
                     _159"
     CDS             complement(86428..86832)
                     /product="hypothetical protein"
                     /codon_start=1
                     /transl_table=11
                     /translation="VDLSFANLNDFFAVALQDLHCGENTKSYLINLYASYQKSTYDLS
                     QENITLVFLEGRSTGDFHLLQQCADWIFFAQSMMPGHLSSADYYRDIGRLSYYTCYKL
                     INRKWALFEELSDRFIALEEEASAKLNMIQIK*"
     gene            86864..88654
                     /locus_tag="SR-VP_4-6_scaffold_141_3113143_prodigal-single
                     _160"
     CDS             86864..88654
                     /product="DNA topoisomerase-1 (EC:5.99.1.2)"
                     /codon_start=1
                     /transl_table=11
                     /translation="MQKQQKTLIIVESPSKAKTIQKYLGDEYIIKSTKGHILKLASGG
                     KHGLGVNISHNFEPRYVIMDEKIELMQELMDIASQSKEVILATDNDREGLAIARHIYE
                     RIKEYNKVFKRITFSEISKKAITKALSSHENILSEQNINMYHSQTARRVLDRLVGFMS
                     SPFLMSVFGPNLSAGRVQSCLVRFIVDREEEINSFIPENYWNIHAQLTNNQVAFTTKY
                     DKKITTSEEAESIKNILSGASFTTSSVEAVEEKKKPFPPLITSKLQQIMSKRFGMDAT
                     RTMAAAQTLYENGLISYMRTDSVRISDDALKGARLYLRNNNFDIPKSANRYANKNSSQ
                     DAHEAIRPTDENNHPDGIGLLGDEQQVYEIIWRYFLASQMMPAIYDTLKIKIQVADQS
                     QHILVASGKALKYPGFLQMLGAQDDSKIDIPLLKVGDKLHLANAQAITVEKKQTQPPP
                     RFSEAHLIDTLEKKEIGRPSTFAPLLATITARNYVEKHGNTFYPTELGKTITKELMQW
                     FSFLEYNYSATMERQLDDIADGKLEASKMLQSFYDEFSQQLKKAYLEHGATACDKCNG
                     VMKEIITKNGDRFWGCSNYPNLCRNTKKVA*"
                     /db_xref="csd:Clst_1340"
                     /db_xref="UniRef100_L7VS24"
                     /db_xref="A0A0F9SYA2_9ZZZZ"
                     /db_xref="L7VS24_CLOSH"
                     /db_xref="5.99.1.2"
     gene            88724..89080
                     /locus_tag="SR-VP_4-6_scaffold_141_3113143_prodigal-single
                     _161"
     CDS             88724..89080
                     /product="Uncharacterized protein {ECO:0000313|EMBL
                     :KKN67646.1};  TaxID=412755 species="unclassified
                     sequences; metagenomes; ecological metagenomes.;"
                     source="marine sediment metagenome.;""
                     /codon_start=1
                     /transl_table=11
                     /translation="MKHKKTYQPTNENLKGGDTAFDYIEPVQAKPLEVKVYNNFDKAM
                     KAFRALVQKERTVSTYKEKQRFEKPSDKKRRKRNERKRKLLELQGSDDYLIKKQKKVK
                     SNKARGPERVAEQEKL*"
                     /db_xref="A0A0F9V2A4_9ZZZZ"
     gene            89077..89757
                     /locus_tag="SR-VP_4-6_scaffold_141_3113143_prodigal-single
                     _162"
     CDS             89077..89757
                     /product="hypothetical protein"
                     /codon_start=1
                     /transl_table=11
                     /translation="MTTKFYKNPQREQAMAKDAKYKPYVPQYQLRGLEPEDFASVMEK
                     KKFNTKHNAILIKGSPDMSNAKPTWRGQDISQNVPFAEISAPTTHLGMPNVGNNMENS
                     WASVDSDIIDDIGMSEEWSGTQQMIDNNDYIDLDRVTQPSISLPEPHIEVEVPSTSPD
                     VKLEEDEYLLAIDGTVITTGSISKIEEEVKQLIFGDHALCDGKQIPVEDIIVLKRLNI
                     KVGVFING*"
     gene            89750..90451
                     /locus_tag="SR-VP_4-6_scaffold_141_3113143_prodigal-single
                     _163"
     CDS             89750..90451
                     /product="hypothetical protein"
                     /codon_start=1
                     /transl_table=11
                     /translation="MDNTPRKASDIILSLEQKVDQLLKHTSALDFNIKILSNKLNSVL
                     DTLSQDKKQSPMFVEAPPTPYTATAPLEPTTMPIMQPTTQSFPIVKEHSLQISTAPEG
                     FRRTSRPDGATTPTPTPTVNAPPVVQTVPSTQQQAMPTNANKVAVQQRVVDRNGKAIF
                     LADVEIKDVSNGQVAHKGRTSSVGKWMAPLPAGRYQVTINKKEMATREQLEAIQNLVV
                     DGNKTPLELQTIILK*"
     gene            90468..91181
                     /locus_tag="SR-VP_4-6_scaffold_141_3113143_prodigal-single
                     _164"
     CDS             90468..91181
                     /product="MT-A70 family protein n=1 Tax=Thiothrix nivea
                     DSM 5205 RepID=I3BVV2_9GAMM"
                     /codon_start=1
                     /transl_table=11
                     /translation="MKFSVVVCDPPWSFSDKLNMSDVKRGASANYNTMALDDLKALPV
                     QDIANPTGCLLALWVPSSLLADGLELMNSWGFQQKQTYIWTKSKQSPFKELFHKTAQT
                     ILSEQPITTETVKKGIAAAQEACASQLNTVLQFNMGRLFRQTHEIALIGINNNGIYKK
                     LMNRSQRSVSFASNLKHSAKPEALQDALELMFPQNNDNNYLEMFARRERKNWLCLGNE
                     IGNKEDIKVYLDRMIKECQ*"
                     /db_xref="UniRef100_I3BVV2"
                     /db_xref="A0A0F9V299_9ZZZZ"
                     /db_xref="tin:Tint_0106"
                     /db_xref="I3BVV2_9GAMM"
     gene            complement(91165..91323)
                     /locus_tag="SR-VP_4-6_scaffold_141_3113143_prodigal-single
                     _165"
     CDS             complement(91165..91323)
                     /product="hypothetical protein"
                     /codon_start=1
                     /transl_table=11
                     /translation="MSEILSLIIQEEERKKKEQKFNQLTLQIEKPELVQNIKQEKSNP
                     STIIIDIL*"
     gene            91346..91564
                     /locus_tag="SR-VP_4-6_scaffold_141_3113143_prodigal-single
                     _166"
     CDS             91346..91564
                     /product="hypothetical protein"
                     /codon_start=1
                     /transl_table=11
                     /translation="MLCQTCSKLQILPTNKFCIKCKSVVKQSVAILCDNCSITSKSCA
                     ACLRKIYKGLDGPIYQSHSGGCKSCGRK*"
     gene            91577..92101
                     /locus_tag="SR-VP_4-6_scaffold_141_3113143_prodigal-single
                     _167"
     CDS             91577..92101
                     /product="SEC-C motif domain protein n=1 Tax=Clostridium
                     saccharobutylicum DSM 13864 RepID=U5MXY9_CLOSA"
                     /codon_start=1
                     /transl_table=11
                     /translation="MIIQNNEELLRTPCEEVKPEEIGELRDLLERELKHSAELGRPGI
                     GLALPQIGVYKKMAIVRINSEFQVDLVNAKLEQGYDLTMFRDEGCLSFPGRVENTMRY
                     QEAYITNNLEQPNRFIATGLFAVCIQHELDHLNSILLPDRALIATNTTKIGRNDLCLC
                     GSNKKFKKCCGRNI*"
                     /db_xref="UniRef100_U5MXY9"
                     /db_xref="A0A0F9SFC8_9ZZZZ"
                     /db_xref="csb:CLSA_c45080"
                     /db_xref="U5MXY9_CLOSA"
     gene            92109..92417
                     /locus_tag="SR-VP_4-6_scaffold_141_3113143_prodigal-single
                     _168"
     CDS             92109..92417
                     /product="hypothetical protein"
                     /codon_start=1
                     /transl_table=11
                     /translation="MNNDGYDIDKGRDYMIADIYLRLTALENLLITKELITDAELQEH
                     LRLLAARLADILGMPVEHIPALQTPKTAVIVNDRDDAIKNKDILKLLSFTSKKISKDN
                     *"
     gene            92431..92787
                     /locus_tag="SR-VP_4-6_scaffold_141_3113143_prodigal-single
                     _169"
     CDS             92431..92787
                     /product="hypothetical protein"
                     /codon_start=1
                     /transl_table=11
                     /translation="MPKSKSKNKQPTHKISQPEASPSLPEVLTKIAEKPPAPPEKTMS
                     EKIWLDIQHVRLDLFGLPAQAIAKYCSPVIVEPNKLYLSFKIGAVLPAMEMALSSKYT
                     VELFDKYLVIALKGKF*"
     gene            92787..93257
                     /locus_tag="SR-VP_4-6_scaffold_141_3113143_prodigal-single
                     _170"
     CDS             92787..93257
                     /product="Tax=RBG_13_Bathyarchaeota_38_9_curated"
                     /codon_start=1
                     /transl_table=11
                     /translation="MAGPFEDTSDKSVKSKVELKTQGKSMFDEKPKQHSKEDAQQKAA
                     VVNERQVSYNTRAMEITSAFMKLVEDTTIAQNKSVFSQDIEKEVIGKFQQLILDIEDD
                     EQQPPGMGAVGAVSFLMRVILLQREKINQLSYQNHLIEKKMKEIAALIPLPKLT*"
                     /db_xref="86698711"
     gene            93333..93959
                     /locus_tag="SR-VP_4-6_scaffold_141_3113143_prodigal-single
                     _171"
     CDS             93333..93959
                     /product="DNA primase n=1 Tax=Buchnera aphidicola subsp.
                     Schizaphis graminum (strain Sg) RepID=DNAG_BUCAP"
                     /codon_start=1
                     /transl_table=11
                     /translation="MHPLSNTNRSNSGSNLQGEGWNTKPTYDTKPISKEQIKKANSIP
                     IISVLGAYGLKINQHTKHIVCPFNQRHRDGQDKSPSFTIYSTTNSFWCFGCKTGSTPI
                     DFVMNKRDINFHEAVIEILQILSNEISIDNLENSTIDFNQRLDILVQFSSFVRSKISS
                     SDKLNLGYIESICATLDEFNRKYNKNMTNDALLSIVDKLKQKINEKLI*"
                     /db_xref="UniRef100_P32000"
                     /db_xref="bas:BUsg053"
                     /db_xref="86698710"
                     /db_xref="DNAG_BUCAP"
     gene            93956..95146
                     /locus_tag="SR-VP_4-6_scaffold_141_3113143_prodigal-single
                     _172"
     CDS             93956..95146
                     /product="Nuclease SbcCD, D subunit n=1 Tax
                     =Caldicellulosiruptor kronotskyensis (strain DSM 18902 /
                     VKM B-2412 / 2002) RepID=E4SF85_CALK2"
                     /codon_start=1
                     /transl_table=11
                     /translation="MSVLILGDPHIGKSLGLGKTAIGAALNSRVVDQINLLNWVLERS
                     LDNLVSDIIITGDVFEEPKPSPALISVLIDWLKKCAANKIKVHIIVGNHDILRTGHYY
                     TSALDIITACELENIFVYNNMSTVLVNSTAFTLLPFRDRKSFNVSSNAEALSLLNNQL
                     VYEVGAIPNHLTKVLVGHLAIEGSIPVGDEIDDLSNELMCPIKMFKDYDFVWMGHVHK
                     PQVLANHKPYVAHIGSMDISNYGEIEHKKNIIIYDVELNSFRHETLPTRPLKKIVVNV
                     PKDVPNTTQFIIDELNKQGNLEKAIVKLDVHLLAPELLPSDRTELEKTLYSLGAHNVS
                     GISESKKLTPIHNKEREQLMHLTNDVVPAVKMYADVVVEPHLRADFITLALDIYEQFR
                     KEVK*"
                     /db_xref="UniRef100_E4SF85"
                     /db_xref="A0A0F9V540_9ZZZZ"
                     /db_xref="ckn:Calkro_1555"
                     /db_xref="E4SF85_CALK2"
     gene            95143..97353
                     /locus_tag="SR-VP_4-6_scaffold_141_3113143_prodigal-single
                     _173"
     CDS             95143..97353
                     /product="Uncharacterized protein {ECO:0000313|EMBL
                     :KKN61005.1};  TaxID=412755 species="unclassified
                     sequences; metagenomes; ecological metagenomes.;"
                     source="marine sediment metagenome.;""
                     /codon_start=1
                     /transl_table=11
                     /translation="MKPLYLHISNFTCHSISEIDFTSFSSALIIGQKNNSERKSNGVG
                     KTSIFKAIEYVLFNQVRDPLQEKDVILEDLLLEGAEKCRVIFDFSVDENIYRVVRSRT
                     IRGVSDLSFYRRSTTQNGQNAHISETNKQLWTDISSRRTQDTEADLIKIIKIHHKAFI
                     NTAYFMQFDFGSGLAAATPTHRKAILRETLDLLVYAKLEKVAKTNLDNLSKEIEKKRT
                     ILSALGNPDKDKDNLSDQYRVVAGELITKQKEYDVLNFNLLDWKQKLDERRADKNRLI
                     DQYASVLSKQNALQSEINSIIGSINEYKNKKQDIQASALTSVAEIKKYQKIKEPLENI
                     DFSQIEQLKTNNADANITYATIKTQLTGLQLQLDELNIPLPSDGTCKHCRQPLSDAHR
                     QACLKDIEQQTLSLKIKIKALRDEAAAIIRQQSDCIAILKDLEYKHRTFNDAVLQISS
                     LDKQMNSKKELYNEYSSIKNKFQSDLDLKNKELETVKIEIQNSSGPELEKMDNEIKEH
                     EQKVMDFNGRCLAAERLLRDARVKKDVLLHNIEEKQKLINQKNELLESIMELDNKCAM
                     YPSVIQSFGSTGIPALIIQNMLEDLQSETNQLLMQLHPGLQLSFQIEKIKDDGSKDDT
                     LEIEYFLNNKPRKYSMLSGGQKVCAMFSLKLGLSFLLQKMLGSQISLLLIDEIDQPFD
                     DDGVDAFANIIKYFQKEFTTIVITHRNSLKEQFRNIILVEQNQDMISSAKLLSV*"
                     /db_xref="A0A0F9RX49_9ZZZZ"
                     /db_xref="ttm:Tthe_1385"
                     /db_xref="CSP2_16ft4sub_bin1_scaffold_46_7"
                     /db_xref="K03546"
     gene            97365..97952
                     /locus_tag="SR-VP_4-6_scaffold_141_3113143_prodigal-single
                     _174"
     CDS             97365..97952
                     /product="hypothetical protein"
                     /codon_start=1
                     /transl_table=11
                     /translation="MDTFKKIAICGKKNVGKNTFSQLLCQEIQHQQDGFPIHHILAFA
                     DPIKEMILLMFPKAKREYLFGSSELREQIIPDAINQEGAPLTYRQALIDIGTLGRKYN
                     PNIWVNAFDNRVKTIGATDLVICSDLRFMEELEYLRSNEYTIIKLLRNSVQQLNNVTE
                     TVQDGIPNSQFNAIIENNGTIEDLRQKAHAIALKL*"
     gene            97977..98297
                     /locus_tag="SR-VP_4-6_scaffold_141_3113143_prodigal-single
                     _175"
     CDS             97977..98297
                     /product="hypothetical protein"
                     /codon_start=1
                     /transl_table=11
                     /translation="MKSNALKHDWINKYRTVGHDRFFKFLLSYGNDRLLKMQKTPSLD
                     ASPEIEFIEYSEHFLVLYRRSGEADYLTLAAIFRRAAHKIYRIGLKQKIIKQNKKFLQ
                     LVTK*"
     gene            98294..99292
                     /locus_tag="SR-VP_4-6_scaffold_141_3113143_prodigal-single
                     _176"
     CDS             98294..99292
                     /product="Uncharacterized protein {ECO:0000313|EMBL
                     :KKN25841.1};  TaxID=412755 species="unclassified
                     sequences; metagenomes; ecological metagenomes.;"
                     source="marine sediment metagenome.;""
                     /codon_start=1
                     /transl_table=11
                     /translation="MTVISVTVTTSTEQIVSGIPRFISISSNDPSATIFYTLDGSIPE
                     ATSTIYIGQFELPTNQLIVNLNIIAIDGTFASPVISYIYQSTFVNGDIRFPHSGTDAP
                     VNAPPTNDPYPFGDFPYPYPSNFTGVASAGYTTDDPSLPQISSGFNASGQPDGYTNEA
                     LIGVPTKTQPVIYSESDREGVQGPGIGTVPHSTIVPSKTPPEQSTVGSPLFDPRALVV
                     YHDLTKPQDPGLPPFIHREHFTLEDVDHVRQGNQYFNTALDSPPVSGTFLRQHYNPTD
                     NTMNYYYLDTWQNRWIITKTPAPNNPINNYSGNIVASGNGAGLVFQWMLFKANYLY*"
                     /db_xref="A0A0F9RLJ6_9ZZZZ"
     gene            99338..100129
                     /locus_tag="SR-VP_4-6_scaffold_141_3113143_prodigal-single
                     _177"
     CDS             99338..100129
                     /product="Uncharacterized protein {ECO:0000313|EMBL
                     :KKN25840.1};  TaxID=412755 species="unclassified
                     sequences; metagenomes; ecological metagenomes.;"
                     source="marine sediment metagenome.;""
                     /codon_start=1
                     /transl_table=11
                     /translation="MEMDPNLRLSVSKVKCYDSCHKKFKYNYILKMPKKEFEFFTFGK
                     LLHKALEEFHLSCLQGSNEPHNKSMTKAFKLAKEEYKDKITPDMTGECFQILNQYLKI
                     LSTNKSHLISIPITASEKQFELSLTDNITLVGAIDRTQIDNDHILHIADYKTSKNKKY
                     LINDPFQLMTYAMVMMINDASLQRVRASYILLRHNFEPITWEFSREEIMALKDKYMNY
                     AKQITNEVEYVASPSQMCKFCEFLDICSEGQQAVKIKQFSGEIKW*"
                     /db_xref="A0A0F9P210_9ZZZZ"
                     /db_xref="gwa2_scaffold_4213_16"
                     /db_xref="mpy:Mpsy_0157"
     gene            100148..101395
                     /locus_tag="SR-VP_4-6_scaffold_141_3113143_prodigal-single
                     _178"
     CDS             100148..101395
                     /product="Uncharacterized protein {ECO:0000313|EMBL
                     :KKN25839.1};  TaxID=412755 species="unclassified
                     sequences; metagenomes; ecological metagenomes.;"
                     source="marine sediment metagenome.;""
                     /codon_start=1
                     /transl_table=11
                     /translation="MRIEVQEVEYCKLNVLYEADPDQVENKRTEVLQYFKDAPVPGNR
                     KGRASENAIRIYYYSQIEEALKQAMAEYAFQDACSQKEIKVFGTPQFSDVLLKRNNFS
                     CAFSINRKPDFDLAPYKEMEIPKQHTNFDLVAQVELILENLRNRFGESTPYGEDDLVA
                     MKDIIIIDCETFDGETKIESASGQGQIITVGTSGLDELDQNLLGMKLNESRDIMIKAP
                     ATSLPSLAGKTIKVVVTLVMGSKVIPMPLNDELAIKAGKKDFDDLRNYVTGLAEAKQQ
                     EMERQAHVEQIMLKLVATNDIKVPSFLVASEAKHLAHSANSQWDTMVDADREEFLKMA
                     EKNVKLSLILAKIRENEPEAQLSDQEVLATIEQNLGKAKTPEEVESMMMELNQSGKLP
                     VLAARIRDEFTFDFLVKNSKIVE*"
                     /db_xref="A0A0F9P6Y9_9ZZZZ"
     gene            101421..101708
                     /locus_tag="SR-VP_4-6_scaffold_141_3113143_prodigal-single
                     _179"
     CDS             101421..101708
                     /product="Uncharacterized protein {ECO:0000313|EMBL
                     :KKN25838.1};  TaxID=412755 species="unclassified
                     sequences; metagenomes; ecological metagenomes.;"
                     source="marine sediment metagenome.;""
                     /codon_start=1
                     /transl_table=11
                     /translation="MSKDINKVIKKLPEGFTSIVDGAKDQDLKSMLCQCEANIYTIDE
                     AKEQDVKLEKAREEVKELAAPYREAKSVQSAKITYILHSLESRGIDLEKLG*"
                     /db_xref="A0A0F9S913_9ZZZZ"
     gene            101705..101986
                     /locus_tag="SR-VP_4-6_scaffold_141_3113143_prodigal-single
                     _180"
     CDS             101705..101986
                     /product="hypothetical protein"
                     /codon_start=1
                     /transl_table=11
                     /translation="MKVGRLTVPAFCNTCPPSVSFKIDQPLHKDIIPFLVKEGFVERP
                     NFTKSNIFYVESTNLVASGIFGQNTIQTRCKVRDCQNFVNDFEQLLTKF*"
     gene            102040..102702
                     /locus_tag="SR-VP_4-6_scaffold_141_3113143_prodigal-single
                     _181"
     CDS             102040..102702
                     /product="hypothetical protein"
                     /codon_start=1
                     /transl_table=11
                     /translation="MAAKYARPRSLSLKLAQNLRIISVSYHEAAHAIAALLYFMIVPE
                     VAVVESRHQVSGYMHYNLFTLNTNLEEVDKKIKDYIILSEIYLKYAGLMGESIHFEDM
                     SGSKKLPVILKIGNEPDIQDAAGLIKKYNLVEPGEKRYLFKKKLFRKITTLLKEYWSD
                     VKLLAHALYDKRKLQYEDLKQLLNKKSERKKFWQQRFKDIDLLFKDHDVVNYDHIKNL
                     FK*"
     gene            102725..106228
                     /locus_tag="SR-VP_4-6_scaffold_141_3113143_prodigal-single
                     _182"
     CDS             102725..106228
                     /product="Putative DNA polymerase III subunit alpha n=1
                     Tax=Megasphaera sp. UPII 135-E RepID=F9MM30_9FIRM"
                     /codon_start=1
                     /transl_table=11
                     /translation="MTDFVSLHNHTHFSLLDALASPKELFVRAKELNHKALAITDHGS
                     LASAWESLKASKEAGVKLIIGIECYFLDDLSNKDDRFRHLILLAKNAKGYQNLLTLHK
                     KGYDNRIVYAKKVYPLIDWNILSEHAEGLICLTSCGNGILSQLLMLKKHDEAVKQLHR
                     LKEIFGDDLGLEVQPNTLKRGSNLYNDVIEQVFVNRQIINLGKKYNVKVVPTCNTHYS
                     TKEDAATHDVMLSIGAHQTVYSNFRLRYDCPEFYLKTGDEIVAFFERNYGREYAEELC
                     RNSLYFADKCEEPNWIDPKFSNPSGKELPQFPVKDEPDYHQFTEWLTLQSNDIKQLDE
                     EDKQYLRFKCEQYFASLRAPTQNIITYRQRLEEELDVIYYCGVSSYLLIVADYIQWCR
                     QNNISVGPGRGSAGGSYVAYLLGIHEADPIKYDLVFERFFNKKRTSFADIDCDFSQKD
                     RYKVVEYITQKYGQDHVVAISNIIGITPKVYVKDVSRAHELGGSREAAVQIGNTVADT
                     IAAEHKTIETALSKAPLFGEYTKKYPELMKYQKICGKPRAMGQHAAGIIISKRPLHTI
                     VPLRIDKDNITLIEYDKDVSEANGLVKMDILGLSTLDIIGETNRLIQASGLTAPQINY
                     DQYDQTTYDLISSGHTFGIFQFGTSAGTIDLCKKIKPKTIEDLAIITALARPVAQDIR
                     ESFIKVREGKQEMSLLHPLLKRAFEKTYGFALYDESLLILAKDIAGWDLDEADKLRKL
                     TKEKGKNPQKVQKWRQEFIDGAVKNGVHEQIATMIWDTIISNFGDYAFNKSHAVLYSM
                     ISYHTAYLKAHFPVQFLLANLMQEVNSNAPSAKTNIEIIKKELRSHRIKIVPPNLNNS
                     SRTYTIVDNKLFTGLDALKTVGEDAIQDIIEKRPFKSFFDFMHRVDSKKVRANAIQAL
                     IACGCFDVFKMSRKQMFLYCSDYRKKLQVWLKNHDPNKDEFTYPWPEIDQKEWSLPEL
                     YALEYQFMNDAFICNIKEAYGSFFKGYDYVSLSDAKKAINKTNIKSLRAIVKDYFEFT
                     VKKEKSKFYGQAMAKLLVEDANGEQCTLTVFPDRWKMIHERMKDLHSGKYKFDTGIAL
                     HFSGSVNVFEDAVGIILNELYNFAPSPQKPTDLKSKQVKLKAAKKEKLAKQSLFDEIE
                     DDLIQEGVLTDIEEDEEIVKS*"
                     /db_xref="UniRef100_F9MM30"
                     /db_xref="A0A0F9P206_9ZZZZ"
                     /db_xref="dae:Dtox_0809"
                     /db_xref="F9MM30_9FIRM"
     gene            106237..106704
                     /locus_tag="SR-VP_4-6_scaffold_141_3113143_prodigal-single
                     _183"
     CDS             106237..106704
                     /product="hypothetical protein"
                     /codon_start=1
                     /transl_table=11
                     /translation="MWNVIKSWYINFMLKVVSAIMQHLVAIKATLPVVRSAILDAPIE
                     PTVRWPAIPSNTLLLDQELLNALKMGPFDFKDNNVLASLLANKERLTQLRNIELVRDA
                     VDQLLDENERKMAFRLDAIMHQAITFEKDVEAIAVASIEEAEVNEISEKTNAM*"
     gene            106694..107458
                     /locus_tag="SR-VP_4-6_scaffold_141_3113143_prodigal-single
                     _184"
     CDS             106694..107458
                     /product="hypothetical protein"
                     /codon_start=1
                     /transl_table=11
                     /translation="MQCKSCNEVVAPKFVYALKTNICPFCGEAIVPDDLQVALSELGE
                     VMLAADKYKAEIFEWLQANYNLIDMQSDEYKALQEKAEMVNKMPVKQSKTVDPKNIVL
                     DKQGNQIGGEPLQDQGITNKFMERANVKVSQQDRYRNIINQIKKGGSTSVEMSGGGGG
                     STMDMEDADPEEVMAMEGALSSGAPVINSGLMSSDMDDDTEIPAIVEAMAQQASGAGG
                     ADYNAKDVAKLQALQSKSARAKKAMAGGGSIGLIRR*"
     gene            107461..107766
                     /locus_tag="SR-VP_4-6_scaffold_141_3113143_prodigal-single
                     _185"
     CDS             107461..107766
                     /product="hypothetical protein"
                     /codon_start=1
                     /transl_table=11
                     /translation="MYNEVERMVLDSIVECSYCGTSGKDVKCLGLTTTIAGRGPDAGF
                     RFYNKWLPTNAVHDHDTNYISATYECVNGHKFHIVPLNACWCGWRQQSRLINGFKNH*"
     gene            107747..108073
                     /locus_tag="SR-VP_4-6_scaffold_141_3113143_prodigal-single
                     _186"
     CDS             107747..108073
                     /product="hypothetical protein"
                     /codon_start=1
                     /transl_table=11
                     /translation="MVLKIIDNKAVDLTDIEWQMFQDLCASYDSPPAQRGKDLFVDLF
                     EVDGEGNILFLKPPKRQTSFEIMFFVMSVLQAQQLRRAQARIDMLCDKVEAKLDELNK
                     THKSKK*"
     gene            108133..108555
                     /locus_tag="SR-VP_4-6_scaffold_141_3113143_prodigal-single
                     _187"
     CDS             108133..108555
                     /product="hypothetical protein"
                     /codon_start=1
                     /transl_table=11
                     /translation="MIQTNDIETVVQECFAEMKTASREKYDADKADRTASLFLMAQMK
                     LSFLIEEVEMKARHAKNEITRLEGIKYFEYKTSNGEKKVTEKMLENHIAKEPEIIEAK
                     LESSKQDAILRKWNYLLNVLKDGHIYFRNIGKNKTWSE*"
     gene            108571..109551
                     /locus_tag="SR-VP_4-6_scaffold_141_3113143_prodigal-single
                     _188"
     CDS             108571..109551
                     /product="Uncharacterized protein {ECO:0000313|EMBL
                     :KKM56172.1};  TaxID=412755 species="unclassified
                     sequences; metagenomes; ecological metagenomes.;"
                     source="marine sediment metagenome.;""
                     /codon_start=1
                     /transl_table=11
                     /translation="MMTETKTDKKSEKKPLVAGLDIEKLVKMAQSSYEKKEAGLAQQL
                     STGQTITSSDRDEDYVLWTDGDHWHKLTHLKGLPMGRIVEISGRPDSGKSTHAAVFMK
                     NAQDQDVLVILWDAERKFGRKRFDDKIGGSSDKLLVVNTNKIIDGAKAVAHFVNAAKE
                     MNPEIKILIVWDSVGASLNYTEDKDDNEDYSQQPGVTAKENAYAIRKFNKLINKYMNK
                     ETGVHTISVLVINQNYANIGSHGYTEKGGGEIYYLSSVIIQLSRIKDLTRVQQGEKYK
                     YGIVSRAKVKKNHLHDGQQCVAELDIVVSADGIHLASEVKSFDDIVEEDE*"
                     /db_xref="A0A0F9L633_9ZZZZ"
     gene            109563..109874
                     /locus_tag="SR-VP_4-6_scaffold_141_3113143_prodigal-single
                     _189"
     CDS             109563..109874
                     /product="hypothetical protein"
                     /codon_start=1
                     /transl_table=11
                     /translation="MAEKDVVVPAAYRVPDGSVSLVRPCHLVAFKETNRFFIALERPT
                     LEGSYIQTKGVFVLTDEKTVVRDWQKLVKELIEDKRNIVELYIPWLRVEYIRNLAYTA
                     K*"
     gene            109931..110218
                     /locus_tag="SR-VP_4-6_scaffold_141_3113143_prodigal-single
                     _190"
     CDS             109931..110218
                     /product="hypothetical protein"
                     /codon_start=1
                     /transl_table=11
                     /translation="MALNSKINSTHKEMSDTLFQGVVSMLKKYSTWSGTMTELNTSLV
                     KVLGKRVPQSWPGSPSALRVSFNQVVNRLRNAGVSIRFARSKSRLVKMIMQ*"
     gene            110268..111011
                     /locus_tag="SR-VP_4-6_scaffold_141_3113143_prodigal-single
                     _191"
     CDS             110268..111011
                     /product="Uncharacterized protein {ECO:0000313|EMBL
                     :KKM56174.1};  TaxID=412755 species="unclassified
                     sequences; metagenomes; ecological metagenomes.;"
                     source="marine sediment metagenome.;""
                     /codon_start=1
                     /transl_table=11
                     /translation="MSTVKYGEVSWNEKSSFSGKSGNDTYLHLDEGPNTIRIVTNPQQ
                     YVVHAGIKREGDKGYGQKIKCSKSNGGCVLCDMGFETGLRWYVGVIDRKSNSYKVFDI
                     GPGVYYDIKGFNEGRWGDPKGYDMDIIKNSKTTNPQMFYSVQPDPNARGPLSAADQKI
                     VDDQMDMEFLARAVTPLTPEKVQERLDKILDGGTLAKPVKKEKPKGKSDSKAAASVRP
                     AMTTALPAVDGDDLEDLFPNHDADTAANS*"
                     /db_xref="A0A0F9LQU1_9ZZZZ"
     gene            111117..111671
                     /locus_tag="SR-VP_4-6_scaffold_141_3113143_prodigal-single
                     _192"
     CDS             111117..111671
                     /product="Uncharacterized protein {ECO:0000313|EMBL
                     :KKN74471.1};  TaxID=412755 species="unclassified
                     sequences; metagenomes; ecological metagenomes.;"
                     source="marine sediment metagenome.;""
                     /codon_start=1
                     /transl_table=11
                     /translation="MAIILGLDCSSTTIGYATLNWNEKNNKLKVVDYDYYKPIKEGNI
                     LDRLIKTQNDFKKIINTIKPNYIALEDIILFMKGHSTATTITTLTAFNRALGLVAYEY
                     LGHSPDLYSVMKIRHTIKLDKELPKKEAIPELLEKRLGFQYEYLYKKNGTIKAETYDQ
                     SDAIAVALCHALTLSNSTITKKSK*"
                     /db_xref="A0A0F9VLV8_9ZZZZ"
     gene            111668..112636
                     /locus_tag="SR-VP_4-6_scaffold_141_3113143_prodigal-single
                     _193"
     CDS             111668..112636
                     /product="Chaperone protein DnaJ n=1 Tax=Clostridium sp.
                     CAG:710 RepID=R5T207_9CLOT"
                     /codon_start=1
                     /transl_table=11
                     /translation="MKKAEAYATLGIAENATPEEIKKAFKNKAKTLHPDINKSPNAEK
                     DFKLVNEAYQNIEKNTFDDAPANFGGMPFSGNINIQDILGFGFGNQRRPRQYSPPPKD
                     IQLNQTISFKESVLGCKKELTYACDIMCDKCDGNGEYLIDNGCATCGGRGRITGQQGN
                     MFFERTCNKCAGKVKSEKCVTCSAHGKIASERTINISIKPGILDGSTLRLIGIGNFGS
                     HFGYSNVFVSVKVTPEPNLTLQGNDVITNVNISLLEALTGCDKKIITIDGEQDVAIPS
                     ASKNKDEVVLSKLGVDRQGNERVVINIEYPKDTGKLIELLKEGNLL*"
                     /db_xref="UniRef100_R5T207"
                     /db_xref="R5T207_9CLOT"
                     /db_xref="atm:ANT_25040"
     gene            112633..112899
                     /locus_tag="SR-VP_4-6_scaffold_141_3113143_prodigal-single
                     _194"
     CDS             112633..112899
                     /product="hypothetical protein"
                     /codon_start=1
                     /transl_table=11
                     /translation="MTLAVLKIMWAFVCSHWHHILGVVAFFLAAYERASKMIAKAPLP
                     SMASTTPAPAPVPAPAPSALPAPLAEGKAKKNKSKSNKRKPSKH*"
     gene            112915..113682
                     /locus_tag="SR-VP_4-6_scaffold_141_3113143_prodigal-single
                     _195"
     CDS             112915..113682
                     /product="DNA primase n=1 Tax=Prevotella sp. oral taxon
                     472 str. F0295 RepID=C9PV63_9BACT"
                     /codon_start=1
                     /transl_table=11
                     /translation="MNMLELVSQQCRQLLCQSPQASEQRSYLDRRLSAPTQEQFGFGF
                     FPSIQDIHLLIETIGEDKLQELGLLYTKTIQDSAYPRQVKFNFFENQSLTMPYRDVYG
                     NIVALVNRCIIDDENIRRAQHIEKYKNTPFIKGNHIFGLYEAKHSILKEGFAYIVEGQ
                     FDVIKAFERGITNIVGLGTSNMSAYQFALLLRYTSKLRLLLDNDGAGEKGRQAIHEKY
                     DKYANIEDLQLPEGYKDIDEYLKQNDVNSLEFLLSKK*"
                     /db_xref="UniRef100_C9PV63"
                     /db_xref="A0A0F9T5M1_9ZZZZ"
                     /db_xref="aae:aq_1493"
                     /db_xref="C9PV63_9BACT"
     gene            113829..114269
                     /locus_tag="SR-VP_4-6_scaffold_141_3113143_prodigal-single
                     _196"
     CDS             113829..114269
                     /product="Uncharacterized protein {ECO:0000313|EMBL
                     :KKN74475.1};  TaxID=412755 species="unclassified
                     sequences; metagenomes; ecological metagenomes.;"
                     source="marine sediment metagenome.;""
                     /codon_start=1
                     /transl_table=11
                     /translation="MDRKKNRSDSYQWIFSESLCPTEILNIFPNEDSISHKLNPYQYN
                     EEVMDLEDELKKEFWRIVNDLLTPRQRDVIRLAADGYTQMEIAKILSVNQSSITKSIN
                     GNVDYKNSKKSYGGSKRKLIKIIENDPKIKEILDKIQELRDHRW*"
                     /db_xref="A0A0F9SZX2_9ZZZZ"
     gene            114323..114808
                     /locus_tag="SR-VP_4-6_scaffold_141_3113143_prodigal-single
                     _197"
     CDS             114323..114808
                     /product="Uncharacterized protein {ECO:0000313|EMBL
                     :KKN74476.1};  TaxID=412755 species="unclassified
                     sequences; metagenomes; ecological metagenomes.;"
                     source="marine sediment metagenome.;""
                     /codon_start=1
                     /transl_table=11
                     /translation="MLKSKFSVDYAQLENTLYKRSYRLSDVKDQLETVAFDVVRFRDP
                     DKGAQLWQVQSADDGDYIVSLYEDEAEPTKTATAKIATAWEVVLSKTANTLNFFYKGA
                     PITKMSAAQLGVPANELEAVERYLPARLANNSKLVNALLSQLTEPAKKEVLSKYPELA
                     K*"
                     /db_xref="A0A0F9VLW2_9ZZZZ"
     gene            114817..116265
                     /locus_tag="SR-VP_4-6_scaffold_141_3113143_prodigal-single
                     _198"
     CDS             114817..116265
                     /product="Uncharacterized protein {ECO:0000313|EMBL
                     :KKN74477.1};  TaxID=412755 species="unclassified
                     sequences; metagenomes; ecological metagenomes.;"
                     source="marine sediment metagenome.;""
                     /codon_start=1
                     /transl_table=11
                     /translation="MNSNLTKLVQSVAKTVQDNEKLAISLLVSKLNKLAEIHPYDQTI
                     VMSADVLAKNSAKRHFITRAELRGLYQKLYSRNTKFADYFAEELGSMPTVAAPKMYEK
                     HEAPIANIYENVNPVLSNALSHAVDQTVPLKGYSKQDAEKAQMYVDAALNAWNIKPNK
                     LEVVNGDQQFIVVKAKYETPKGLANVLVPVEIKAGKVLQPSMFVGQDGLTELNHNNVK
                     SYVLSQVKQKATAPSYSVDVEMPKVKEAESFEEKFKSALGVANFKFGTDKVNLGRDAI
                     VRTLSGLKIGQAQVKVIDTQDTTIVYGVSLGGKVAFKVPVKLSNNKIMSPEIMICNGS
                     LMSFNRANINQLFVKNESDYGVAATTSALYGLTTPDLVQTIKDAAQEHNYTKAEDALN
                     VLQRTRSEQDYMTGLAVYKDGLTMTKTAEKQPTCSMIIKSSSSQHPVCGHTGLPVHKV
                     YQDAHGVCHPSYRKNIPQQTDSALFNNYKIFG*"
                     /db_xref="A0A0F9THT9_9ZZZZ"
     gene            116269..116952
                     /locus_tag="SR-VP_4-6_scaffold_141_3113143_prodigal-single
                     _199"
     CDS             116269..116952
                     /product="hypothetical protein"
                     /codon_start=1
                     /transl_table=11
                     /translation="MNMVKLADYLFVKYAADKIKGDISFEPEEEAPSTQRDMPDTSFG
                     IPINAEKTRILKDKLITVYDKINKDITKLPAFQQMNEELKDDLHLVAFNDAINDLVVT
                     IEHSTLKDGFSFSVKMIHLLNQLRRDLRFRQISKEKKIQLDYAIKNVQDTIWEESKRI
                     LNIHDLRGLELEFPELKGLLGKVVPSWDYGPGKNITMKPLGQRYRQESPKNIMQRLEQ
                     ELEEEKKKK*"
     gene            116988..117905
                     /locus_tag="SR-VP_4-6_scaffold_141_3113143_prodigal-single
                     _200"
     CDS             116988..117905
                     /product="Uncharacterized protein {ECO:0000313|EMBL
                     :KKN74478.1};  TaxID=412755 species="unclassified
                     sequences; metagenomes; ecological metagenomes.;"
                     source="marine sediment metagenome.;""
                     /codon_start=1
                     /transl_table=11
                     /translation="MRISDTLLAMAKELKNPNNKAIVESEGFPWCLDRVAIAVVSAAE
                     ILTQCAEEVDVMQGKRTLLVTEAKQLLQALAATPLDKALLTVALFDGQDKLGEMTAPT
                     LQMLQQLNEVEVPDDVMATVALAENEPVSGEAVEKLARMAHVFDASQDTSLRKQASVL
                     DELLLTIAVPAEWKKDFEKRQAKQLEELKKVYQDTHDAIQKSYGAEDMKKVIEKSEYM
                     KENPILSEPLSTRYCPDHSGAPISRVGENQWQCSLDHRVYDYVAGFKDDKGYTHHPGG
                     APAVAEMTKLRHDYHSIFDNRSDRLNKMK*"
                     /db_xref="A0A0F9W8T7_9ZZZZ"
     gene            117941..118702
                     /locus_tag="SR-VP_4-6_scaffold_141_3113143_prodigal-single
                     _201"
     CDS             117941..118702
                     /product="Uncharacterized protein {ECO:0000313|EMBL
                     :KKN74479.1};  TaxID=412755 species="unclassified
                     sequences; metagenomes; ecological metagenomes.;"
                     source="marine sediment metagenome.;""
                     /codon_start=1
                     /transl_table=11
                     /translation="MAHSATDVILQHPDTQEIISKLLQGISPEDIHTNLQIRYQDIDK
                     KLVVSVKVLENFKKNSLNIYKSIQDDLRKISTSITRSDADLQLTLQNNPTYRQTLEKV
                     ANNELDIKTMLANMILATETRIAQIFDQIQADPDNVNTRTERLFNEYLDRFQSAIEKW
                     QKYIIQSPDQIVQHNVSIQHIDSQMSIFHNTITRVLSQMDVESSLLFMSLYKEEMEKL
                     QAPTEPQITPVEERMAEVKSIHDQINKKLSDGYAH*"
                     /db_xref="A0A0F9T5M5_9ZZZZ"
     gene            118787..120277
                     /locus_tag="SR-VP_4-6_scaffold_141_3113143_prodigal-single
                     _202"
     CDS             118787..120277
                     /product="Uncharacterized protein {ECO:0000313|EMBL
                     :KKN74480.1};  TaxID=412755 species="unclassified
                     sequences; metagenomes; ecological metagenomes.;"
                     source="marine sediment metagenome.;""
                     /codon_start=1
                     /transl_table=11
                     /translation="MRDVSKWVQAARELYYQVHKGIERNNAFQKIVDGWDVMEKLDFE
                     NWLRFYEQGAQNKYKQAQVSYWGDQNNLGYYLPVTPERKPDMSPVLDVKPLQNPAQHP
                     DLLQEERRQTIEAQRQKILSRLDSAKRELSKTEGHQLVGPEFESIIDALLQLEKKIRT
                     VNKISTSVRLYQDMIIREANILSGRGFKKAADFMVKIAQAVPSAAEPSNPAQIGGGQA
                     GSVPGQSVGQVPPDNQPPIPISVDTQQQGAPPGMPPTSDAEKTLSPGMKEFLAGLNDA
                     PVSIDNLEVDEGDTDDFVVEAQAVSPDGLPQEPVAEVEEPKDDPEVEAGKDFDQILDQ
                     SFAGATVADAVSQLENIAKIFRNREIVRQLSVADIILNQLGLASLFPTLAEITQKNLE
                     NNNYSLSRLEDILSKLRGTLTVKEIDLQHDGVSPANQGALQAKQQLENDAEKEKARKQ
                     MRKEVEEKKLEAPKPTPQVEMQSDLSQPAAIVPTPAPAITPPTRPV*"
                     /db_xref="A0A0F9SZX4_9ZZZZ"
     gene            120281..121033
                     /locus_tag="SR-VP_4-6_scaffold_141_3113143_prodigal-single
                     _203"
     CDS             120281..121033
                     /product="Polynucleotide adenylyltransferase/metal
                     dependent phosphohydrolase n=1 Tax=Clostridium
                     cellulolyticum (strain ATCC 35319 / DSM 5812 / JCM 6584 /
                     H10) RepID=B8I4X8_CLOCE"
                     /codon_start=1
                     /transl_table=11
                     /translation="MKLKELLSLITHLANQHKASKPYIVGGTTREKVLGQLEKISDLD
                     ITTGDETIKVLAQAVSTALGRQYKIDTKEMKDGHISIFMGDLKVDFSSNFRVPNIKNI
                     LQGMGISNATAMQQELFSRDFTCNALLMDFDLKTITDPTRKGLQDIKDKVIRTCLTPE
                     ITLTSNKNRVIRAIYLAAKLGFEVDMAIIEWVKNNPASIKNSSSHLLTEKLNSALEYD
                     ADKTVKLLDQMGLWSYIPVSEKLYPWYRERVK*"
                     /db_xref="UniRef100_B8I4X8"
                     /db_xref="A0A0F9VLW7_9ZZZZ"
                     /db_xref="cce:Ccel_2295"
                     /db_xref="B8I4X8_CLOCE"
     gene            121030..121506
                     /locus_tag="SR-VP_4-6_scaffold_141_3113143_prodigal-single
                     _204"
     CDS             121030..121506
                     /product="hypothetical protein"
                     /codon_start=1
                     /transl_table=11
                     /translation="MTKSKEQPRVFFKNYDLYETEGVGGKDKAPSPGAGFYQNMNKYK
                     SVADFLKKKRKGQKRRKMALLYAIMYPDTVVGKKYSSQDPYEDQNITPLAPLSPAEID
                     PIGLLDSIYPQSDLEGKGPENLYYGRLETHEYAASDGEVEEDEKEDEKEDANKSTY*"
     gene            121522..122454
                     /locus_tag="SR-VP_4-6_scaffold_141_3113143_prodigal-single
                     _205"
     CDS             121522..122454
                     /product="Uncharacterized protein {ECO:0000313|EMBL
                     :KKN74486.1};  TaxID=412755 species="unclassified
                     sequences; metagenomes; ecological metagenomes.;"
                     source="marine sediment metagenome.;""
                     /codon_start=1
                     /transl_table=11
                     /translation="MALNTQAQTHFIEVVELPDAGHTMEEAWEPEMEFTHAPEMTLEL
                     HPETPSSDVAETPENLELVVDELPGVEGLDPELEHALELSEKSTKEEEKEKDENDAQN
                     IKKLTKWDWESKGATGFIAWVKERLHDVPKHSGYDTAGLERAVAYLEKLDNEISRAMR
                     LDLDGELDADKIEEVRSKIDDGIERLYARLDKVKKKGKGKKRKKAEEQIELIKQAQKM
                     PSVSGIVITVPLYVSAIVRTCINGMVSGGHDVEDMFEKLAKKYKLTERETMECIVHFQ
                     DMGLTVRRDRGLFPEEDFDQTSADNFDFPAQWYH*"
                     /db_xref="A0A0F9VLX0_9ZZZZ"
     gene            122464..123075
                     /locus_tag="SR-VP_4-6_scaffold_141_3113143_prodigal-single
                     _206"
     CDS             122464..123075
                     /product="hypothetical protein"
                     /codon_start=1
                     /transl_table=11
                     /translation="MSKHNNRSIPAITRSNGGISSSDNLSLDFAKELAKHSVQPRSQV
                     DSLYEQMYSIINGNKPKYPSVDAAIQDMLDRTGISNYKRQLQAAQKNTKVAEVKVELF
                     EKVPQLKQTINNYIQSTNGNLLVPEILSYVKAIHKNDVPDMADWGSPALLTYINDKNI
                     AEKKMHPDSTGLDHDLGRIDFHDQDIDPSNNDALHSLTPNVVK*"
     gene            123101..124975
                     /locus_tag="SR-VP_4-6_scaffold_141_3113143_prodigal-single
                     _207"
     CDS             123101..124975
                     /product="Uncharacterized protein {ECO:0000313|EMBL
                     :KKN74488.1};  TaxID=412755 species="unclassified
                     sequences; metagenomes; ecological metagenomes.;"
                     source="marine sediment metagenome.;""
                     /codon_start=1
                     /transl_table=11
                     /translation="MKDEKNIQELFTRMKGDLLKLDPVWWAQTYLTLDGQPFRISKGG
                     YKPFCDIYRYIGIKALEPDAKPVLFVKGRQVGGTVMAAILELYFMCSGLFGTNNKPPI
                     RVIHAFPQREMAEKYSKEKLNPMIMGSVSITQDKKKATKSHIQSMLDTSSETNNSLHF
                     KQFVGNNFLRIDSTGLAADRLRGGSADVMFYDEVQDISGEAIGNTVEMLKQAKYGRSP
                     GGVQVYFGTPKRKGSDFYKMWAVSSQQYYHLGCEKCKQHFPLYTPESDEWKKIWLHGF
                     IVKCIHCGHEQDKRDAAERGKWVSTKDANEDDCRFIGFHLNQFYMPNIKREDIDSEMP
                     GNHPTNTERKYQNEVLGEFFQGDSSPITAEEIIENCGIRERKLRARINPGEEKMVLLG
                     IDYGLKRDLEQLANPNRVTSQGQSYTTAVLLSVQGPNLFNVELALKFSRNDPEGKRGI
                     IDNIMRQYSVNMAVGDIGFSNDFSYSLHTSYGDRYIVSRAAGGTKLHEKQKLNADSIP
                     PEINFDRDFYIGEMMELLKKGQIKFPLGSYDNISWLIEHCASMELKPSISRYGDHSVH
                     YVKGSTPNDGLMALLNAYLAYKFMVTKGFKVKNPHLMDLQITQENKPLILIGHVKKRF
                     *"
                     /db_xref="A0A0F9W8U5_9ZZZZ"
     gene            125051..126940
                     /locus_tag="SR-VP_4-6_scaffold_141_3113143_prodigal-single
                     _208"
     CDS             125051..126940
                     /product="Gp14 n=1 Tax=Bacillus phage G RepID=G3MB84_9CAUD"
                     /codon_start=1
                     /transl_table=11
                     /translation="MIKAKSPPPPGSSYSTEYLLQRQNAPQVSALMTQGISQYRKGQL
                     SDEVDQGLYREGSGSSSGGYLGYGHTPASVVVGSSSGIRKNAQVLSSSFGPGMPGVGG
                     SGGTAKQIPEIYSPLWLASNLNLPRDRATINAWCRAFFALNPFVHNAINLHSTYPISK
                     LNIKCANKKVEHFFNDMIEETNLMNICVQIAMEFWLLGEAFVYAELDQHKGKWSRLLM
                     QNPDYMVVKRTVVADEPVIMLRPDQNLHNIVNSNKPSDVAQRKQLNQYIIDAVRRGEN
                     IPMNNFNISHISRKISPYEIRGTGLPVCIFRQLMLFDKMRESQFAQADNMINPLTLVK
                     VGSEGLDGLHPSHGDLEAYREIFESLQYDKDAKIFTHPGVTVERVGYGQGIYDVNPTI
                     TQLIKEIWIGLMVPSSLMDGGQDTTYANAGVALDVLRQRYMQFRNMMALWLKRKIFAP
                     IAEIQGFWEYKEGGAGRSSEKQLIIPEVDWNHMSLFDAGDYTTNLITLTTSGGAESPA
                     RASLHTLYRSLGLEWEDEQRKMRKEAIQAAILQKEKAALETLSLNELRALSDDEEIPA
                     PEVSQEAPLPGEVGGGGAAPLNLPGMDMSGAGAAPPSSGAPPSPPATPPSGPAAPTGP
                     SPAKP*"
                     /db_xref="UniRef100_G3MB84"
                     /db_xref="A0A0F9SR89_9ZZZZ"
                     /db_xref="G3MB84_9CAUD"
     gene            126998..128473
                     /locus_tag="SR-VP_4-6_scaffold_141_3113143_prodigal-single
                     _209"
     CDS             126998..128473
                     /product="hypothetical protein"
                     /codon_start=1
                     /transl_table=11
                     /translation="MEKIAQKRRLRNKLRELINVPGERVEEMLGTWSPQLKELMELLR
                     EVDDNIREQAADLKNLLKLATTNYNRREYIVTVAFLGQFRDKLEAIDQELSKLGKATD
                     IKHHEFLFGDMDQEYVDYLLNKLSPKLEGRRKPRVPTPLSGKRAFLVSEAGLMDWWAN
                     LTTERGKALGAWEKRFPKQAKELKRQVDSMLKRAQGMLSFLLDTFKSLASFRSTRSLE
                     EYLKAADKLQQKYKNFDANFSSFYDAHIKRFVDLQKEKATKELGAETPLDDAARAFPA
                     KPDAPPAKPSILPAKPTMMPEEPATDRGFDEKWMQEQEKGRPIAPKPPVKRPLAVLNI
                     PSSSGGVAKVSPLAQSISPVQPAPFSPLTQMPATEFDVGSTLRSPHAPDTLKEQELEL
                     SQLPDTEETTLVSPQLGVSHRDKPIQVSVAPSKNPKTQPELTPVTQRSRLAFLQKLDK
                     LASSSNFAVAAELIKYAESIKQEDPAVSQKLLQLSKSILED*"
     gene            128475..129509
                     /locus_tag="SR-VP_4-6_scaffold_141_3113143_prodigal-single
                     _210"
     CDS             128475..129509
                     /product="hypothetical protein"
                     /codon_start=1
                     /transl_table=11
                     /translation="MANQQVAPVRTSFDSNQLIPAFVSAWRKLIGTEPSQQQIAMLIA
                     HNALETGGFTTKAMFNYNIGNITKTPQDSFDFFVHPDSYHGKRFMSKFRSYNSLEDGV
                     LDYLKLLKKGYPQAFEATSQTPKDFAHALIANPKFKYYDETHEKDYASGMTSLYNQTL
                     KSKDFHQSFNTAITADPTSMPKPSIDSISDIETLLSKFISSLANNQNKQNKITKHAIQ
                     TYLPQHQFLIKVTAPDMTDAIEFSRILSTAIDEELMATATTFVNKNKVEVECNINGEQ
                     NLCEQALIQLCEAMSFTFEKATNKVGGIQVFTHILPNRTSNYQQLDIKLAAIQYDLFH
                     DKITKAYYGK*"
     gene            129499..129897
                     /locus_tag="SR-VP_4-6_scaffold_141_3113143_prodigal-single
                     _211"
     CDS             129499..129897
                     /product="hypothetical protein"
                     /codon_start=1
                     /transl_table=11
                     /translation="MANEFDFQETIKSFREDGKKHTFAELIKEVWGGKIIEVYIGDTY
                     EDIKYDDSTQKYVAILVGKVIDAYGECLIMNCAYVDQVTKTLKYGNIVCLNERSVRTI
                     TEVDESGMLKDTFLSSRDGKIVKDLFGGKK*"
     gene            129884..130321
                     /locus_tag="SR-VP_4-6_scaffold_141_3113143_prodigal-single
                     _212"
     CDS             129884..130321
                     /product="Uncharacterized protein {ECO:0000313|EMBL
                     :KKM15204.1};  TaxID=412755 species="unclassified
                     sequences; metagenomes; ecological metagenomes.;"
                     source="marine sediment metagenome.;""
                     /codon_start=1
                     /transl_table=11
                     /translation="VEKNSLTTLSEFIKLYYSGSLVKIAYIKKLPNGKYRVFSEKGKN
                     MGTYNSQQAAKKRLQQIEFFKHKKASDNNILDLSHLDDVSYSSVVRELRKLDKKAAAS
                     FISIYKKCFDHLISKNLNDEHVLPLTLMIFNKQYKLSLPKNDT*"
                     /db_xref="A0A0F9I6C3_9ZZZZ"
     gene            130311..131093
                     /locus_tag="SR-VP_4-6_scaffold_141_3113143_prodigal-single
                     _213"
     CDS             130311..131093
                     /product="Protein tyrosine/serine phosphatase n=1 Tax
                     =Neisseria wadsworthii 9715 RepID=G4CSB9_9NEIS"
                     /codon_start=1
                     /transl_table=11
                     /translation="MIHRFIEVLPHKLFRGSAPSPQDVINLYKNFGIRKIVSLDKDSG
                     NNIAKVCKMLQIEHVMIPLHPTEVSIKPLIHLLKQDLYKLLIEGGPTYVHCYQGKDRT
                     GLVVAMFKCQYMGMPCHAAIKEAEHIGFGIGLTPKVIKLFEKLICKSCKAKHTHNKKD
                     NNDADIVGNSREHYDFMGSVIDSATMQSFAPFMDGSKWQPYSPQYYYVYDQYPTRTNF
                     DLPVDGPIKFEDDMIPQIGIYDDSAGVRGFGPVELGSGFSNV*"
                     /db_xref="UniRef100_G4CSB9"
                     /db_xref="A0A0F9VLX9_9ZZZZ"
                     /db_xref="G4CSB9_9NEIS"
     gene            131116..131757
                     /locus_tag="SR-VP_4-6_scaffold_141_3113143_prodigal-single
                     _214"
     CDS             131116..131757
                     /product="hypothetical protein"
                     /codon_start=1
                     /transl_table=11
                     /translation="MLRKIYALQLSYDVSNAEKQQAEKALLYFEHSLKSLYQATRHLD
                     KMAIPFKDHPEIKEEEVIEYRAALRQFRDKVIENFTDFKVDSFRCIEALQIFTSDTQT
                     LKLINLFTSSIEEIENKVNDFSSLFDNLESQTFIQDLNKNIDELKSSCKELKDIINDR
                     IIEHLKTNIIGKNWISNIGDQLQVSIEKQTPILIDLFRQRQEQLHNIKNKKDK*"
     gene            131793..131939
                     /locus_tag="SR-VP_4-6_scaffold_141_3113143_prodigal-single
                     _215"
     CDS             131793..131939
                     /product="hypothetical protein"
                     /codon_start=1
                     /transl_table=11
                     /translation="MFIKRGDDPKTKILRIVDAEEMESIEDLLKKDKKEYKPVSSDIK
                     PEGK*"
     gene            131939..135334
                     /locus_tag="SR-VP_4-6_scaffold_141_3113143_prodigal-single
                     _216"
     CDS             131939..135334
                     /product="Gp19 n=1 Tax=Bacillus phage G RepID=G3MB89_9CAUD"
                     /codon_start=1
                     /transl_table=11
                     /translation="MFKKIGEAIEFGISAIQDPNSVIPMIDDRTLDAMQKHASGLKRI
                     APKADDFLYFAAVMMHAAEAAIINDDGTPKLTRSGEAVTAHWDTSGGSWRWVCNDPTI
                     KPCKNSNGDIFPEAELVKAHKKWKEKPLCIDHKSNSVDHTRGIIVDTYYDRNLKRVIA
                     LCALDKHNYPELAKKVSSGLSNSVSMGTGVGRAICFDCGRVARAEQDFCSHMQTKSCY
                     GEINVDLSPLELSIVVNGADPNAKIKHIIASANAMNDYLLLKQNEMAKLSTAAPEGIA
                     KIKQDLEDALSKLSKLEEDTNNVAVSPTASAMSMKSIETEGDDFSLAPPTERLANDQK
                     VANKLTLLKEAFNRQLQELNKMANELSNFTSTGNEETMSGKTDELKAQGYFQGGGGLN
                     EPTPGQPKYPKDPMQEDLREKEDKQMVGLKPFPEVGSPESLYGDNKDLEIKNLHSRAT
                     AEDRALRREAVVQKAKETLAYFQGGGGANEPALHKVKYPADKMQDMLREKEDKQMVGQ
                     KPFPEVGDLDGLHPSPASVDQKDELKRKELLRRASLKAKFVKATKNDGSVDLAKSAWQ
                     VWEGDKILLTATVDEITGGRSEALYNTVATQAFAKDLMGKVRSHGADKAAALFKAAQA
                     PALPPAPAGDAPEVPGDLDGGKTGDPKETAMGLLEKSRDALSDAIEVVKALVGEQSEM
                     GGETAPMPATASQETGKVSTAVLHTMRKELNTGLTAALNEVVTSLKTNEQDLSTLVSM
                     YEDGGVVNEKNKGYINTIAEETFDSTRQTLDKAAELLAAFAIYARGTEVITKSADEAP
                     TTEGTDLMAMIDDTHKEIEAVAQLVDDAQDADDALQAMLADDLTGLDMEDAEDALSAE
                     AEEGSDANDVVMTSDPAKAAELAKKDPTLPVQLAQADTKEERLALRAKLASEMKWNPV
                     MYEFHPKGGATTHLDVKPEGDLAVVEDLEEVHDKMFDVATSPPKVRKEAAEIQKLVAE
                     GSLNPATDLDILIANGVDPETVKYWKQFYGQAGAEGSQFAAELVKEHAKAQMEDEMNR
                     YRVKIARAYEVAYDMVDRDLLPRDRQAISKQVSELMQINDEGFESYKKVIARHAPAMD
                     KRAARLPQVGLVGSGESFGSAVESEDLASQLASAFSNTSKRVF*"
                     /db_xref="UniRef100_G3MB89"
                     /db_xref="A0A0F9T5N8_9ZZZZ"
                     /db_xref="G3MB89_9CAUD"
     gene            135346..136110
                     /locus_tag="SR-VP_4-6_scaffold_141_3113143_prodigal-single
                     _217"
     CDS             135346..136110
                     /product="hypothetical protein"
                     /codon_start=1
                     /transl_table=11
                     /translation="MKKDYSDSIAAQMQATLASPEHLALFAQSTAEAKDSKDSSDSCM
                     VDDQADDDKFKDQLKQLSDSAHSAPVAQTPPSSLKPPSRVEYRDANDDKDAPPGDAKG
                     SGAPGDPMKFTPDPKFDVIKAKPPQAQKADDNNHVGIGAPKFDDKKLYNDKAHADDGS
                     MADDDATLAFDTAIGNLLSASSALDAAGMIKSATLSLELAQFVVEAKKKMKDKKKLKK
                     KKMDSGKSKSDSKKSDSKKSDSKKSDSKKSDSKSKK*"
     gene            136124..136537
                     /locus_tag="SR-VP_4-6_scaffold_141_3113143_prodigal-single
                     _218"
     CDS             136124..136537
                     /product="hypothetical protein"
                     /codon_start=1
                     /transl_table=11
                     /translation="MFKMGSFEVELAQSMSDCLHQNKLSKKAEVDQNTRIVQSAKVVE
                     CLNTAATLLDRLGRSKEAEVITIVLEKLADKSKEQERSERFIQETEKFLSEELDKEEE
                     PTELEMTSLLHEPKDEDDLGEQIIEMRSIAGKKKV*"
     gene            136597..136785
                     /locus_tag="SR-VP_4-6_scaffold_141_3113143_prodigal-single
                     _219"
     CDS             136597..136785
                     /product="hypothetical protein"
                     /codon_start=1
                     /transl_table=11
                     /translation="MVKNLEETGTPFDYKDVDFESMLKKHKKDQHMANVPPMLVGYDS
                     NPDKNQIYIEKEKTFEDE*"
     gene            complement(136786..137823)
                     /locus_tag="SR-VP_4-6_scaffold_141_3113143_prodigal-single
                     _220"
     CDS             complement(136786..137823)
                     /product="hypothetical protein n=1 Tax=Alkalibacillus
                     haloalkaliphilus RepID=UPI00031EE073"
                     /codon_start=1
                     /transl_table=11
                     /translation="VVILLYNIVSKLFTPEQIKIIIDLYLAGKHQWEVANLMSCSQVL
                     ISNILRDNGIEARIGKKITYTDLNAEFFKQINCEENAYFLGFLYADGNVRADHNTYQM
                     TLKLKSNDLCILEKFRDIMSLSSPIKIYEDKDGKYARFQIHQKEICSQLIALGCMPNK
                     SLTLQFPVSAQVPPYLLRHFLRGYSDGDGTIFSVQDKKRPYYFAHFWKIISTQDFCQT
                     TSDLLQQELNISGSMSLSRPETNQITTTLAIGGNDQVKKVLDWLYKDATIYLPRKYDK
                     YQELLQFLQNYNPNTRKAKRSDVNMLEVIQDYQNGMYIKDIATKHQVGRWFIQNTINT
                     NNIPKRQPRRL*"
                     /db_xref="UniRef100_UPI00031EE073"
                     /db_xref="sri:SELR_pSRC500030"
                     /db_xref="I0GWP0_SELRL"
                     /db_xref="UPI00031EE073"
     gene            137973..138584
                     /locus_tag="SR-VP_4-6_scaffold_141_3113143_prodigal-single
                     _221"
     CDS             137973..138584
                     /product="Uncharacterized protein {ECO:0000313|EMBL
                     :KKL18904.1};  TaxID=412755 species="unclassified
                     sequences; metagenomes; ecological metagenomes.;"
                     source="marine sediment metagenome.;""
                     /codon_start=1
                     /transl_table=11
                     /translation="MLAQLTVSSNTVMATVSDGTAPIGIIDDIRTKAFAAPVWNEVII
                     VPATGVLNGSNQLVTPVNIQTTLAHAYIDPLSFLSSVDVALIPTNGVITFLAGTPLNY
                     DAIGTGTPNAIRTVVNYTYQVPNIPGDDSTLGSGRMTIWFSRMFAQTDQFETNQVYPV
                     NANLYCNQHGLFTTRKPTPISPAIAIVTAPPQPTNPMCEFLYL*"
                     /db_xref="A0A0F9BAC7_9ZZZZ"
     gene            138627..139646
                     /locus_tag="SR-VP_4-6_scaffold_141_3113143_prodigal-single
                     _222"
     CDS             138627..139646
                     /product="Endodeoxyribonuclease n=1 Tax=Bacillus subtilis
                     subsp. natto RepID=E9RJA5_BACNA"
                     /codon_start=1
                     /transl_table=11
                     /translation="MSQCIENIVQLYKITCTINQKIYTGQSVNPKQRWQQHKYDAKRH
                     ANGSQAKDIILIDKKIAQYGVENFTFEVVATCWNYQDANDTETLLVKQYDSHISNGKG
                     YNVAYGGSNAPKTDEWRQQLSDWHASLSAEEKQARSQAQREWLLNRIATQGHPCQGQK
                     RTPEQKQKMSDAQQNRDNNYTPEMRQKMSEAHIGYKATEEAKQNQSVAITASWAQRNA
                     EREATEEIWCHAEGCKVKGAKHHYIILDGIRYCSLHGQRLRNTGSLELLPEKRTPWNK
                     GQPMSEETKLKLGNSLKGRIPHNKMSFTEAQITQIMSDERSLTKIAKDYNVSRKVITR
                     IKSGN*"
                     /db_xref="UniRef100_E9RJA5"
                     /db_xref="E9RJA5_BACNA"
     gene            139661..140329
                     /locus_tag="SR-VP_4-6_scaffold_141_3113143_prodigal-single
                     _223"
     CDS             139661..140329
                     /product="hypothetical protein"
                     /codon_start=1
                     /transl_table=11
                     /translation="MKSKLFSVAFILLIMVILLPLDVSLTSCNISFCSELNWGYSDAE
                     FDHYNIVASNITLAGIPFDPTGQNISPQLIDRLTSEVETCLDTTFNGILPDDVVHNSL
                     CSSNHFSTHINRADFEVKIPNDWVINCDGTQQLLPTPVKSGPNGCLAKGETPSAQCPC
                     RWRAGIKCPNILIVTPSFYLYKDVLIRYITGCRNPWASQQLATCASPSTTPLSDGSDP
                     NNGL*"
     gene            140380..141975
                     /locus_tag="SR-VP_4-6_scaffold_141_3113143_prodigal-single
                     _224"
     CDS             140380..141975
                     /product="hypothetical protein"
                     /codon_start=1
                     /transl_table=11
                     /translation="MAYSSNKSEVARSFHKIALEKGLIKQEPMQNIAQQQTPGQIVLG
                     PAFLYRELPGWLGSIAQDVRDVYEIVKTAGGLTDIMLNWIANRVHSVEDVVKKGVTIT
                     TNDIDSATDAVNALKRTLHPNILHNYLPEILNKGVGQDVVWKRIEPMLDRALHNLAVC
                     KNAVTQITLQSHSSLQPSNNLTENILKLCQGLRTQGFDKYASEIEVKFLQYKQADANG
                     LYDVWHHGEPKSGEELLYQAHPDGSHKMVDVDGDAVVEDLLEKQKKIQQVILKTPTGK
                     LAAKDAVNIAKIILAQTPIKLEDIKGHVSTAVSNITKTLDVLIGHASTDLTFDPNVGD
                     LFSHPWTTIKQHKSMLWGLATPVGAIAATIAQFLQRKRTVLVDIKEKLEADKSDFDDL
                     SSPENLNAIKNRADEIKKLIDQMPESDEKTSVLADIQKNGIDVLAQAITDWPHIAYQS
                     QSVSVPATQVPAALPQASPEAQRLAVLLGKVQASTKFKDDAQKGQVQSWLGGINQRLQ
                     NPQTAEKAKTELLDAEKSLASYI*"
     gene            141983..143029
                     /locus_tag="SR-VP_4-6_scaffold_141_3113143_prodigal-single
                     _225"
     CDS             141983..143029
                     /product="hypothetical protein"
                     /codon_start=1
                     /transl_table=11
                     /translation="MTIKQAQRPDFLPTTEYTGQVGTKPVFLPAQPKEVGTGTDDKTP
                     HFELDAPHASWATPSLAVKQMQEAIVTFGKILSTHPVMSGGGQQERPNSKTPDFLGGT
                     TPFGNFLVNQYINNAKVVGEQFVNIDLPQPLRSNTARPNVNLAGIINTITHIGTPGAE
                     NKADGLWQARTNNALKQIYAVGKSLLQMAKDLNVTIGGFGKEDLDDMGALIPAAYTEL
                     KGNVENRAQVLTKHINDLIEVYQKFEQVVLEDPELKPLIEQEKAFADHSQDMTTPTTP
                     EEQSLLEAHRDATIPGANVNGKPVTLADVENLTAFEKFLKGANVDISKPTEVQKQITS
                     LKHTLAGTDLGPGF*"
     gene            143031..144527
                     /locus_tag="SR-VP_4-6_scaffold_141_3113143_prodigal-single
                     _226"
     CDS             143031..144527
                     /product="hypothetical protein"
                     /codon_start=1
                     /transl_table=11
                     /translation="MSLLYEPQFLQQLVDLMQPRVKLAQTTTPAAPVDLNAVKSLATK
                     LLDNLGKATSVVATRPDTVVYMRDLQSLDQLIEFLKINQIQYNGKWIVSENYNNLDPS
                     AKALYVPYKSSGGVDAMPTGQTVGIYKDGLVAYLKSLLQKAHDAGGTQENLLTNLINK
                     LVEGVNRDLKIKIDPASLQTQKDKAQPLTLPPDMPLDSVNEVLVMENPNSPEREMGPL
                     KITPRILQNKMDFDAFARQVKVQKGKDTFDYAKHTSENFFCDILQFLYTRAHTYAYRR
                     GANLDKAYLQLVETMAGQYSCNVTSTTGTSGDYKQTAYHPDGSSSKPLSPSGQKAAMT
                     LIDNGPFLGDRIDLPRIRNWLNSYATLAPQVNADHSTSANIQNALQMLEAIITKYNVS
                     RQSFAYNANAVVSAVMNSTPGDRSRKVNAPNAYLNQLKDLVNTVGSILTDFRSDIYDN
                     LPDKQWQNALDEQIGSGASSFYNISIDKVSEWLTDLPSVLQNMHTQGF*"
     gene            144473..145183
                     /locus_tag="SR-VP_4-6_scaffold_141_3113143_prodigal-single
                     _227"
     CDS             144473..145183
                     /product="GIY-YIG catalytic domain-containing endonuclease
                     n=3 Tax=Chlorovirus RepID=M1GY30_9PHYC"
                     /codon_start=1
                     /transl_table=11
                     /translation="MADRFAKCSPKYAHTGVLMVHIVYGLIDPISGYLRYIGYTSNPQ
                     RRYANHHIPSKLQELNHKNNWIKSLIKNGQRAEMIVIQEYETSAELPDAEIFWYQYFK
                     MQGADLTNDPDFIGGPTLFGKKLSEEHKNKLSSAHKGKKLTEEHKQKISTSNKGKTKI
                     FSEEHIKNLSISHMGQVSARKGKKHSEESKQKMSQSLKGRTSPNKGKKLSSEHKKKMS
                     EAAIKRHQNNKKVFNNDQ*"
                     /db_xref="UniRef100_M1GY30"
                     /db_xref="M1GY30_9PHYC"
     gene            145173..146294
                     /locus_tag="SR-VP_4-6_scaffold_141_3113143_prodigal-single
                     _228"
     CDS             145173..146294
                     /product="hypothetical protein"
                     /codon_start=1
                     /transl_table=11
                     /translation="MTNSKVQVYMDALVLETLLSEDLLIKNAQSGIVGSLVEKIKSLI
                     AGHINPDDKIGSVVNMLAPGLLWGLGFPITSIILEIAESWFGLNIANILRDVGGEIKS
                     LVTGGHKPSSSEIEGVANRAVQSNAGGEPTQSQFDNALQHPLSALTALTSFNSLSLRE
                     ARLYKAALLHIRDNDLIKTAGLLSTLGRFVGLKTYTTSALASIIKWVVVTLLAAVGLL
                     AVDDAAHSIVGSPSKTDFSGPSSHDNEHSTTVTLPVSTQTVFKVNPAYQEERFNTTKH
                     WIEPVSPAQIGDQIVQWANNIYPDTKSLTDEIKNTSGFNQVVQAIDNYNSTNTLNITF
                     MPPDFTSRKKVVDAFMDELAHKAPLPQSPTSKPHVSDLM*"
     gene            146320..147576
                     /locus_tag="SR-VP_4-6_scaffold_141_3113143_prodigal-single
                     _229"
     CDS             146320..147576
                     /product="Uncharacterized protein {ECO:0000313|EMBL
                     :KKN74512.1}; Flags: Fragment;;  TaxID=412755
                     species="unclassified sequences; metagenomes; ecological
                     metagenomes.;" source="marine sediment metagenome.;""
                     /codon_start=1
                     /transl_table=11
                     /translation="MPKLPPSAIFESYAKIAQDKGLLKTAQAKESKELKEYKNAVYPR
                     VGSDTISTIEALYGVKPDRPKSMEYEHNIIEDAHPNSLVIAPAYDRLNGLVENINERQ
                     RILINIMQKPVNGHLTQKRYASALMNELVKVATDLDNRDIAPLRELADTCIAQLNKKA
                     VVPFAFLGIGLWGWAAISSAVLGAAYLFNHINDPDKGLVHNLDNALAKLDSLIGEDWF
                     HQTFYATLKPEYISKLKKFKADLQSLKSAAEDFNKIEANLQQLKTLEELVATSKESGQ
                     DTVHKAEEFRHFLTNIDPEIKQMISELADTHVNDMQIKDETWLSKITKSIEPILHGGA
                     GLFSDRFDALKQALEPLQKSIDDTFAEINQIDNMQQTRTQHIASQLQQAEQHARKIET
                     PELEQSSHPDDKMEDFNAKLHELLGK*"
                     /db_xref="A0A0F9THX1_9ZZZZ"
     gene            147678..148397
                     /locus_tag="SR-VP_4-6_scaffold_141_3113143_prodigal-single
                     _230"
     CDS             147678..148397
                     /product="Uncharacterized protein {ECO:0000313|EMBL
                     :KKM45776.1};  TaxID=412755 species="unclassified
                     sequences; metagenomes; ecological metagenomes.;"
                     source="marine sediment metagenome.;""
                     /codon_start=1
                     /transl_table=11
                     /translation="MALVLLQPGCEPIGQYDAVDGYTTTILGGEVCTFVQVAVATDKA
                     AADALDGYLAPGTNRTALSTNLPAAASGPFMLTDDGTANYGTLFGVVVGGTVGQVASG
                     GYSPGNGGLIGGGTVLGPHTALASGKWTAWDKPGLYGVTLDAVDALTISPLISTNTPG
                     QALTAFAGNQSGKVAGQLCTGGTAGGSAIMARFVEFRTRQSLVTTPNRLVSALNSPSS
                     TVSGTLANTMYMAVIHFQPGQ*"
                     /db_xref="A0A0F9IMN4_9ZZZZ"
     gene            148583..149596
                     /locus_tag="SR-VP_4-6_scaffold_141_3113143_prodigal-single
                     _231"
     CDS             148583..149596
                     /product="Gp27 n=1 Tax=Bacillus phage G RepID=G3MB97_9CAUD"
                     /codon_start=1
                     /transl_table=11
                     /translation="MNMFNAKGEMNAYSKADVLAQITKLASILQENEPANAGLAGQVS
                     MSESDRDSLIVRAINTQEGKTALAQAMANPIRRNLDYHGIARRALVVDPLSQGAYPTY
                     ERDIDVAAVVISSNGTGPESRVFGDRVVVPEFELFSNPTVRISEVKRRRFNVIDRAVQ
                     KARQEIMAQEDANVFAAIDSAASVENTVQDIADAGMLKRDLVELKAQVDRWDLVTAKY
                     FMNINEFTDILKWGSGGGQGVGGGELDPVTMREILQTGLYAHIWGADIMVSKIVPPGT
                     VYAAADPEFVGVMPVRQDIEVLPADEPKQLKLGWVVSEQIGIAIVNPRGVAKGNKSTI
                     IGA*"
                     /db_xref="UniRef100_G3MB97"
                     /db_xref="A0A0F9IMP9_9ZZZZ"
                     /db_xref="dly:Dehly_1673"
                     /db_xref="G3MB97_9CAUD"
     gene            149886..150896
                     /locus_tag="SR-VP_4-6_scaffold_141_3113143_prodigal-single
                     _232"
     CDS             149886..150896
                     /product="hypothetical protein"
                     /codon_start=1
                     /transl_table=11
                     /translation="MFIFKQALLFWSLATEETKGDIWSKEDYDTFVSEIDNHYPSQMM
                     TIIHKYHNKPYFKLEDFLEPIWEQLGGSSGPINIVEEFKRASCPDDIIKKIMQYMADR
                     LISSSSPFNERDYLWVEKISDLISSETLEKAQRKIILYLMDSFKFDMSANESDSYGSG
                     GHKTAAVLWEKLYNKSNKFPKVWLEELAKKFGADFYAYVMSYSTLPATDKKLTHQQNI
                     HNRINNNDKLSIYDIALLFSPNIIRDGFTPEEMKTIISKVDDQAFAYMRTFLYTDSIT
                     IWQGNQYFMLDENGKLMDINYNTVEWPSSTYVAKPNDLAAKPELKEKWVKIFEEFNVI
                     PA*"
     gene            complement(150914..151960)
                     /locus_tag="SR-VP_4-6_scaffold_141_3113143_prodigal-single
                     _233"
     CDS             complement(150914..151960)
                     /product="hypothetical protein"
                     /codon_start=1
                     /transl_table=11
                     /translation="MNSKLRTKLATYMYMITSAQLYQHLTKVAGWMNDPDMPEEEKAR
                     LTKEYQDGVAAFSTQTLEKMAEFINFWATEDLFEFDKVIGMFANTLFSTYTNDTLYQI
                     LHSSPIAYGLEDRYRDKIKLFLTKYYIDNYFDRIKAYDMNGFDEVSQLPKDYLRKAKF
                     EIVNKIIKDFEAGHILLVVDELKYLRLASSFDNKFIERLAKKLSPAIYANIMPHDEER
                     YAYEPSNAEVAMNTFNRQDKLDMYDIARILLIKDDLTPKYFNEILQKADEKGKEYLKG
                     FLYFDMEKGDYFMLDEEMKPLNIELKNIPFPPKFIMVANRDEMGNSKEKMKWSEIFAD
                     FKRPWNEYIRWSNE*"
     gene            152083..152610
                     /locus_tag="SR-VP_4-6_scaffold_141_3113143_prodigal-single
                     _234"
     CDS             152083..152610
                     /product="hypothetical protein"
                     /codon_start=1
                     /transl_table=11
                     /translation="MDTAKQYHTLLPKLTTVLSKISQLLHQEFQKGFVIETNIKTLHS
                     ISRKCREKDCKDITELSDVIRGRLFFPQPYTYDQTLHQLIKLLGSKIKKIDWKKTRDH
                     GLKYRGIVHLDIQMEGINFELQVIPLGFRPFVEPQHKIYEILRDDVKIDKDTKERLIK
                     MHNQMFDMLEDKYMV*"
     gene            152684..153400
                     /locus_tag="SR-VP_4-6_scaffold_141_3113143_prodigal-single
                     _235"
     CDS             152684..153400
                     /product="hypothetical protein"
                     /codon_start=1
                     /transl_table=11
                     /translation="MKILEAMAIYYVIAKASNANVKHDSISGPALTKVAFDTRRINQE
                     VEYNPRRGLQYYHRSEGFIQKDAANMIKTFGKLKGVVDNLKQKYLGSPEWLDSYCRVL
                     SASLDRILRANQQDGDYFQPHLDYLEELMDMRYRLKLSDIETFGEEKLQSVLLAKDEK
                     LSHAFIINDNNNIKSSIDKSGNVNKAQEIIVKNDHSADGINVLIEKLLGTVRASEDNK
                     NVERSFTITVRDTLLDKIVK*"
     gene            153407..154003
                     /locus_tag="SR-VP_4-6_scaffold_141_3113143_prodigal-single
                     _236"
     CDS             153407..154003
                     /product="Uncharacterized protein {ECO:0000313|EMBL
                     :KKN37357.1};  TaxID=412755 species="unclassified
                     sequences; metagenomes; ecological metagenomes.;"
                     source="marine sediment metagenome.;""
                     /codon_start=1
                     /transl_table=11
                     /translation="MGMDSFAPYQKLNTSFIVKNIITKDNKVVRIFQYPILVGETRDL
                     LAIPGVSEADIRASLLKGEILHKLLAKEITITQSDIDLLQFNTAQRTFLMNSGITTGL
                     TVSVNNLDATLIINQQLSGAINNINNIFTTPNIFLQNATYQISVYYNGVRQLLSVDYL
                     VAEGGGPGTGYNTVIFNDPPDPGTTTSYITADYYVSNL*"
                     /db_xref="A0A0F9QK17_9ZZZZ"
     gene            154003..159645
                     /locus_tag="SR-VP_4-6_scaffold_141_3113143_prodigal-single
                     _237"
     CDS             154003..159645
                     /product="Collagen triple helix repeat-containing protein
                     n=1 Tax=Clostridium sp. DL-VIII RepID=G7LZY5_9CLOT"
                     /codon_start=1
                     /transl_table=11
                     /translation="MVHNRIKVSQIDFGTGVSGIGGGGGSGVFALSNSATLGLFGSFN
                     FHGNGVTAVGTGITADILINTSATGTQGPQGPTGPTGPAGATGPTGPQGSTGSIGPTG
                     TIGPTGPTGPQGPTGSVGTTGAQGPTGSIGATGVQGPTGPTGPQGDIGPQGPTGSVGA
                     TGAQGPTGSIGSTGPTGPQGPTGTIGATGVQGPTGSIGTTGPTGPQGPTGTIGATGAV
                     GATGPAGFPSYYGEIYSITGTAQTIATAALFVKINQWNAIGENNGITPSLVSDTLTID
                     NSGTYLIQCTISFTTHNGAAFFTMALFTNGVQNLDSTTTVKIIKDDTKQIILSDIDTL
                     NAGDVLDVRISCDSPGSDFDIIWGNFHASIVGGIGTGATGPQGTQGSPGVTGATGPQG
                     STGSIGATGPTGAQGPTGSVGATGPAGVNAFSNTPTFIQPLVGTTVIISIATGIGWAQ
                     NQQTVFISGGGYYQIATAAGATLTLQNLGYQGNAPVGSGINPAFLSPAGIAGPTGLTG
                     ATGPVGGQGATGPQGATGVQGPQGSPGVTGPAGGGSQGSPGVTGAPGINAYSTSAGFT
                     QPAVGAAIAIQVPSGYWMQQGQYVFIPSGGYYVVASGSVPTFSLQNLGYSGVNIPVGS
                     TVAAAFVSPGGVAGATGVTGSQGPTGSVGPTGTIGATGPTGPQGPTGTIGSTGPTGPQ
                     GPTGTIGATGPTGPQGPTGTIGATGPTGPQGPTGTIGATGPTGPQGSTGSVGNTGAPG
                     INAYSTSAGFTQPAVGAAIAIQVPSGYWMQIGQYVFIPSGGYYTVASGSVPTFSLQNL
                     GYSGVNIPVGSTVSAAFISPGGVAGATGVTGSQGPTGTIGATGPTGPQGPTGTIGATG
                     PTGPQGPTGTFGSTGPTGPQGPTGTIGATGSTGPQGPTGTIGSTGPTGAPGINAYSTS
                     AGFTQPAVGAAIAIQVPSGYWMQIGQHVFIPSGGAYVVASGSVPTFSLQNLGISGVNI
                     PVGSLVSAAFISPDGVPGVTGVTGPQGPTGTIGATGPTGPQGATGPTGPQGPTGTIGA
                     TGPTGPQGPTGSVGTTGPTGPQGATGPAGTNGTGGGAGMTLATQATPGSIQLAGDLAG
                     ISSTATAPTIGRISGDASGSIQVPTGVVMYFGSVASTAPTGLLRLPFDGGSNKSIIQA
                     LGVTGSYSVLSYSMDGTLNADTIIVGDTTKNTGNELLNLNAQNQVVFNVNTPSSTNTA
                     ITSQQAAIVYRDTVLNAPVFGIYGPSGATGLMTFQVASGVASYVLRWPNAIGATGTSP
                     NIDAVGNISWGQDSIYVSDSNNLVGYVGAINFDGNGVTAVATLTATGAQAYIRINSVT
                     GPTGPQGPTGPQGPAGTGGGGGGTYATQATPGLIQLAGDLAGKSSTASAPRIGSLQGD
                     ISGAINIPSGVGFVYGGNVASSPATGLIRLPIGPAASDTGYDQLFPIIAAFDQAGHVW
                     APLRYGFDANSGANLIVLGDNQLGDSFLGSAGQVFIQAQAYTQFQLDGSVLMELEGNV
                     GGSATPNKIWFDGNDLWWGSLGGNDNNVGGDVFFGYWQKQTNTLPGDFHIIAQRPATS
                     ATNANTVPGDLIMAIPNPNTTGQTFGVQRFWNAASGGYTGVAEIGRLNGALVGQPYFK
                     LFGKTATGGMLFTVASGVASYTLNWPNQQPSSSASGYVLSSDTAGNMFWAPGGSVGAQ
                     GATGPTGPQGTNGTGMWFFNNGATLGLFNNVNLIGDLLGTTDANNTVNLNSLNDFAVF
                     GITGAMGISPGYASGAMIKWNTHVINPTGAIGHTTVGTAAGWILINKSAWYEFEYDIG
                     FTGAGKAPLMIGAFFGATGGNGRFGLGSGSGIAQSISYASTATAVGAFASNSFITYIP
                     SGSNIELYLLTLGAPQTAGISGMCISPTGTNLTIRCIG*"
                     /db_xref="UniRef100_G7LZY5"
                     /db_xref="cbe:Cbei_2588"
                     /db_xref="G7LZY5_9CLOT"
     gene            159697..160467
                     /locus_tag="SR-VP_4-6_scaffold_141_3113143_prodigal-single
                     _238"
     CDS             159697..160467
                     /product="Uncharacterized protein id=2027654 bin
                     =GWE2_Bacteroidetes_42_42 species=Flavobacterium indicum
                     genus=Flavobacterium taxon_order=Flavobacteriales
                     taxon_class=Flavobacteriia phylum=Bacteroidetes
                     tax=GWE2_Bacteroidetes_42_42 organism_group=Bacteroidetes
                     organism_desc=Good +"
                     /codon_start=1
                     /transl_table=11
                     /translation="MTVIYFSTSGSWTCPPGVTYISAIGAGGGGGGGGGSSNWGGGGG
                     GGAALQQTDVVSVSPGKTYTITIGSGGVGGHYDGVSIITCYGSDGYATIIKNSTGTIK
                     FYALGGGGTDGEFEDYSLLPTFGGPPFAKSNGFEVYVRGAITSNARSLYTCPGSGGGG
                     SSIVAPAVMPGLDGMMNWIGGFAGGLGGLDGGCYGGGGGAGPKGAGGNAGAGMTNGNG
                     ANAAANTAAGGGGGGNDSTTLIGGHGGNGGSGYLYIIY*"
                     /db_xref="gwe2_scaffold_43_58"
                     /db_xref="nar:Saro_2740"
                     /db_xref="86555991"
     gene            160632..164024
                     /locus_tag="SR-VP_4-6_scaffold_141_3113143_prodigal-single
                     _239"
     CDS             160632..164024
                     /product="Uncharacterized protein n=1 Tax=Clostridium sp.
                     CAG:1219 RepID=R5TG61_9CLOT"
                     /codon_start=1
                     /transl_table=11
                     /translation="MTKANVSVCIIVKNEPLLEKCLQSIREYVEEIVVVDTGSTDNTP
                     EVAKRYANIFEVYNECNDKGSGLIADFSKARQRSFDLATKDWVMWMDADDTIINMEKL
                     SALINEGNNTVSSSGLDAVAFLFPYEYSYDASGQCTCLHYRERLFSNKNHFHWFGPVH
                     EVAVPNDGARVNLITRDDLVYKHGRQYSPKMPEQGRNLRILRKYFEETGSKDARQMYY
                     LGLECANASFTDEAIQHLTKYINISGWDDERAMACFKLIELYMVRGDWENVQKWAFKA
                     ITIQENWGEGYFALAKAFYHLASQGGPNEHRNWQRCVHFAREGLRLPPTKTLLFVNPL
                     EREYDIHRYLNLALNKIGDVRGALASVLIGLKKQPNDPHFIGNKKLYEEFLARQEIVR
                     ILNAMKDNGSISQANVDGVQALINNLSIPGDVGSAFTARIDQNGFPTAVITSDARGWA
                     IPNSYDLQNFPLRMNDEQLQAVVLMIWKQYMLHDEVLSAISFLENAPYNVRHSFATQK
                     ALQNTKECLNWMDSKDAFESVNSPGLDREAGTPLPLKLENSAEANRFDLMMAHMQPNS
                     SIVDFGSMDGCFTNRYGMAGHKVVGLDGCKHTVELANKKAVEFNTGAQHINTFFQEAI
                     DKVPSHSFDYATSTDTYEHLKDPVNDMLIPAKKMLKADGKFLLATPHGAWMRGQYLPW
                     AHPWNWMQNGESWLKVSPRAHLIAPTVWTVADNFRKAGYWVKNSYVELCADSFKNVDG
                     QGNVFAEAFAQEPKFESNLDVVIFTGDGVEAWTPQTIKKTGIGGSELMAAEMAKRLAA
                     KGDRVRVYNSCGEHGEGIYDGVEYYQTNKFQDLKCDVLIVSRQSNMLDDKYNIEAKLK
                     LLWVHDVFALGGNNELLLKADRILALSEWHKQNLINFHNLHPDHILVTRNGIDLERFD
                     KKVNRNKFKAINSSSPDRSWPVLLECWPEIKATVPEAELHLFYGFKNWEYSAQFQPGH
                     KELIQSIKTKIKELEPQGVVYHDRISQTQLAEEFLSAGCWIHPTWFTETSCITAMEAQ
                     AAGLRMVTSSIAALNETVGKRGTLIDGDWTSPEYKAKFIDATVKAMKDYNEADRKKLQ
                     KYAKENFDLNLLADDWQDMFSNLIEELKINPIVPYQPTNDYK*"
                     /db_xref="UniRef100_R5TG61"
                     /db_xref="A0A0F9EVZ2_9ZZZZ"
                     /db_xref="csq:CSCA_4706"
                     /db_xref="R5TG61_9CLOT"
     gene            164037..165170
                     /locus_tag="SR-VP_4-6_scaffold_141_3113143_prodigal-single
                     _240"
     CDS             164037..165170
                     /product="hypothetical protein"
                     /codon_start=1
                     /transl_table=11
                     /translation="MKIAVIFSAWSTGTRPLDFNNLWNSERGLTGSDLGVVMVASEFA
                     KLGHEVSLFCAHTDTNTKPNTWKDVKLCDIGECNEKNTEEYDVLISWSDPNVFFTTSK
                     KPLKIVYQMLNDFTYTQAGFDSVVDVWVSVSEQLTEHLLKQANCPPAEKWKVVPLGCD
                     LSWYVDQRTPGRVVWCSSPDRGLHWLLQEWPKIKAAVPYADLRIFYNFNYSSVEHMEP
                     NSNNHPHFKEMGNRARYMKEAIKRLKHLGVLQLGSVSRERMQYEMSCASVLAFPVDTI
                     TFSEGFSVATLEAHASYTVPIITDKDCMGSVYKNSGAIIVKSPIKDNLSEFTSSVIRA
                     LTDKPFADEVIANCRKFAEDHTWTKTAEKLAAIMEERIGKKNG*"
     gene            165163..165570
                     /locus_tag="SR-VP_4-6_scaffold_141_3113143_prodigal-single
                     _241"
     CDS             165163..165570
                     /product="hypothetical protein n=1 Tax=actinobacterium
                     SCGC AAA027-J17 RepID=UPI00036902DF"
                     /codon_start=1
                     /transl_table=11
                     /translation="MDNKTYVDKVNSGEYPKDIKIPLDKPFEDARGVIQNLWLGNSGS
                     VTLIKSKKGAIRAKHKHTNDFHAAYILSGRVKYVEGEPGDKQNEFIFKTGDMFFTRPG
                     VYHIMEFLEDGDMLTINGIVKNHENYEEDIQRY*"
                     /db_xref="UniRef100_UPI00036902DF"
                     /db_xref="rlt:Rleg2_4224"
                     /db_xref="89012526"
                     /db_xref="UPI00036902DF"
     gene            165545..165754
                     /locus_tag="SR-VP_4-6_scaffold_141_3113143_prodigal-single
                     _242"
     CDS             165545..165754
                     /product="hypothetical protein"
                     /codon_start=1
                     /transl_table=11
                     /translation="MKKIYKDINTYRFDLGPIPFTAGKLYLECLSVGLAGKTILKISS
                     ILASALNAHQYESQWLEIEETNESI*"
     gene            165741..167009
                     /locus_tag="SR-VP_4-6_scaffold_141_3113143_prodigal-single
                     _243"
     CDS             165741..167009
                     /product="Uncharacterized protein n=1 Tax=uncultured
                     bacterium RepID=K2BRI6_9BACT"
                     /codon_start=1
                     /transl_table=11
                     /translation="MKVSNCRLCNSKLSEPKLNLGKTPLANEFIKEKIEQDLFPLEVC
                     VCEGCGHYQLNEQADPERMFRNYYYVAGTSPVNVEHFRQYAQSMITKFNLKSGSKILD
                     IASNDGTLLKHFKDLGMSVLGIDPAKNLAEEANKDGIPTIPEFFTEQYAATISEKYGQ
                     FDLITANNVFAHCPNLIDFTKGVRKLLKSNGVFSFEVSYFGDVVDKNLFDTLYHEHTS
                     YHTIKPLISFFNLHHMKIIDLEFIPNHGGSVRIFVSNKDEANAKGYWCPSCGKEHAAD
                     LHYYTIPSVINAYKNEANIAIQIRQLQKNIKLLGYELREKLQEFKSQGKSIAIYGVPA
                     KATTLMYALNIDEKVIDFAVDDAVLKQGTYTPGKHISVLHPDVIYEKKPDVLLVLGWN
                     FAESIIKKHSAFKGTWIVPLPEIKVINGRL*"
                     /db_xref="UniRef100_K2BRI6"
                     /db_xref="A0A0G0KJQ9_9BACT"
                     /db_xref="magq:MGMAQ_3680"
                     /db_xref="K2BRI6_9BACT"
     gene            166996..167958
                     /locus_tag="SR-VP_4-6_scaffold_141_3113143_prodigal-single
                     _244"
                     /gene="spsJ"
     CDS             166996..167958
                     /gene="spsJ"
                     /product="spsJ; dTDP glucose 4,6-dehydratase (EC:4.2.1.46)"
                     /codon_start=1
                     /transl_table=11
                     /translation="MGGSNYCNMLITGSCGFIGSNLMRKLMKEGGPYLFASVDQVLET
                     YNLPHFYDNQDHSFFMGDIADEKFMDNVFKIVQPDYILHLAAQSFVDASITSAGPFIH
                     SNVVGTQVLVDMAVKYGVSKFVYVSTDEVYGHLGKSDAAWTEESAPKPRNPYAASKFA
                     GENILYAANQTHGLNFNITRCCNNFGPAQPPRNLCPKILTCLLNNQPIPIHGDGKNIR
                     EWIDVRDHCSAIMTVLEKGKVNEIYNIGTDIELSNLEMVNRIADKLQKSPQIKWIPDR
                     KGHDFRYSVNCDKLRKLGWQPQFSLDQTLDYMVEWYITHQDRYK*"
                     /db_xref="bcl:ABC3689"
                     /db_xref="UniRef100_Q5WBN8"
                     /db_xref="87615410"
                     /db_xref="Q5WBN8_BACSK"
                     /db_xref="4.2.1.46"
     gene            167955..168764
                     /locus_tag="SR-VP_4-6_scaffold_141_3113143_prodigal-single
                     _245"
     CDS             167955..168764
                     /product="Uncharacterized protein n=1 Tax=uncultured
                     bacterium RepID=K2CC16_9BACT"
                     /codon_start=1
                     /transl_table=11
                     /translation="MKILLIGSGAWGQRYIDTFKRWPHIELIVATRADWQKNVEQKPD
                     GVIICTPPSSHIEIARYILQYHLPVMIEKPLALTHQEASQLVSLQNNAPILVNHIHLF
                     SDYFQELTKQCPPSQITQIDALNLRGTSHHTYSILYDQGCHDIAMILTLMKEYPTQIK
                     AKFKVDAYHIDLQFGDKKAHISISNKCEPKIRHLKVKCNNSNIVYNDHLTTNKLIGMK
                     HNIQNEMLPLTNALQCFFDLIEGKPDPRSGLDLPLQVMQILDECQRQIGEI*"
                     /db_xref="UniRef100_K2CC16"
                     /db_xref="A0A0F9DXE0_9ZZZZ"
                     /db_xref="ave:Arcve_0564"
                     /db_xref="K2CC16_9BACT"
     gene            168761..169633
                     /locus_tag="SR-VP_4-6_scaffold_141_3113143_prodigal-single
                     _246"
     CDS             168761..169633
                     /product="Patatin n=1 Tax=Dyadobacter fermentans (strain
                     ATCC 700827 / DSM 18053 / NS114) RepID=C6W7T0_DYAFD"
                     /codon_start=1
                     /transl_table=11
                     /translation="MKALVLSGGGAKGAFSVGCLQHLMGELQTNYDILCGVSVGAINV
                     SFLSQFTAGQEIEASEQMKDWWLKLDNNKIYQRWKPFGRLHSIWRSSVYDSAPLQELI
                     RKNVSLDKIRASGKKVSVGTVSISSGKYECFDQDDEDFISAVLASSAFPGLLSPIQMK
                     NQLFMDGGCKELSPIRMAIDLHADEIDVITSSPEIRIKKFIEKPSIIDIVKRVVDLST
                     DTILENDIERIIMYNKLAEAGLTDKKPVKLRIFRPHNNLLDDVLNFDPQRIREMIETG
                     YEDAKRIIEHNKEE*"
                     /db_xref="UniRef100_C6W7T0"
                     /db_xref="dfe:Dfer_5074"
                     /db_xref="C6W7T0_DYAFD"
     gene            169634..169987
                     /locus_tag="SR-VP_4-6_scaffold_141_3113143_prodigal-single
                     _247"
     CDS             169634..169987
                     /product="hypothetical protein"
                     /codon_start=1
                     /transl_table=11
                     /translation="MATGYTNLSKKGPSFDYYKRVTVTWTTFGNDGYSGDGYNPTCVI
                     PFSSQGLMFVLETASSVVEVSFDGINTHLRLDSGVTNGVAQKYQFDNRVNSLIWLKLI
                     SGSSPIVQVVSWGIR*"
     gene            170014..170451
                     /locus_tag="SR-VP_4-6_scaffold_141_3113143_prodigal-single
                     _248"
     CDS             170014..170451
                     /product="hypothetical protein"
                     /codon_start=1
                     /transl_table=11
                     /translation="MKEKKQIINGKPVIPEDEYRRKLRFTARVLDYDMELRNIGYGEE
                     YLLEVKKNPLYAMNGDQKLHRMLNSFTKKPTGYEHELLCLFDKYDNLLKNCRTDQERK
                     SIGSMGVVAISRLLDDGEIGWGTGTLQINGQIMSDPTNKKVVN*"
     gene            170461..170712
                     /locus_tag="SR-VP_4-6_scaffold_141_3113143_prodigal-single
                     _249"
     CDS             170461..170712
                     /product="Cold-shock DNA-binding domain protein n=1 Tax
                     =Kosmotoga olearia (strain TBF 19.5.1) RepID=C5CEE2_KOSOT"
                     /codon_start=1
                     /transl_table=11
                     /translation="MENKVYQGIVCWFSAKKGFGFIEWHKDGVKQDDMFVHFSDLSMQ
                     GFKTLNAAQKVSFEIGVNKNGDPKATNVQIVSDEKTTGQ*"
                     /db_xref="UniRef100_C5CEE2"
                     /db_xref="A0A0F9P116_9ZZZZ"
                     /db_xref="kol:Kole_1491"
                     /db_xref="C5CEE2_KOSOT"
     gene            complement(170684..171004)
                     /locus_tag="SR-VP_4-6_scaffold_141_3113143_prodigal-single
                     _250"
     CDS             complement(170684..171004)
                     /product="hypothetical protein"
                     /codon_start=1
                     /transl_table=11
                     /translation="MPNDKTGRDEAITSNELEYILDVNRKAVSIYNEVAHQNEEIIEK
                     LDKLTVKIDAIEKHSEETNKSIKEEVEEKISSIDKNIFRLIIILSSTGAGIIYTIVQS
                     FFHH*"
     gene            complement(171006..171161)
                     /locus_tag="SR-VP_4-6_scaffold_141_3113143_prodigal-single
                     _251"
     CDS             complement(171006..171161)
                     /product="hypothetical protein"
                     /codon_start=1
                     /transl_table=11
                     /translation="MAKKSAAAKMIKINVEVPEVNSTIMQEYKKLEEQCDLILDKISQ
                     RKQLKGC*"
     gene            complement(171172..171588)
                     /locus_tag="SR-VP_4-6_scaffold_141_3113143_prodigal-single
                     _252"
     CDS             complement(171172..171588)
                     /product="hypothetical protein"
                     /codon_start=1
                     /transl_table=11
                     /translation="MTYIAIKNHIFKMAIARKPTFWVTNFSKRDVALTDLGITIKAMT
                     SVNLLDIKHYPYITLTMLEQSKASGSMYKKRDKINHRQVPPESLPKERIQVDTQAVLP
                     LHPRSTVEIKEEKYEELNIVDDEIVDNLTNQLPTKK*"
     gene            171611..172000
                     /locus_tag="SR-VP_4-6_scaffold_141_3113143_prodigal-single
                     _253"
     CDS             171611..172000
                     /product="Uncharacterized protein {ECO:0000313|EMBL
                     :KKN18074.1};  TaxID=412755 species="unclassified
                     sequences; metagenomes; ecological metagenomes.;"
                     source="marine sediment metagenome.;""
                     /codon_start=1
                     /transl_table=11
                     /translation="MSFILNATPGVTVTIVLETLLTDGYRGDGYNATFGPADGYDVID
                     GYYQLPVVERIFFPAITQASGYPKKMARIDEGLYYFQFTLPTGASAVGTYIVDVQYIN
                     PSTAAISETFYQVICTAPFGQYSIGTF*"
                     /db_xref="A0A0F9NJK8_9ZZZZ"
     gene            172010..172921
                     /locus_tag="SR-VP_4-6_scaffold_141_3113143_prodigal-single
                     _254"
     CDS             172010..172921
                     /product="Uncharacterized protein {ECO:0000313|EMBL
                     :KKM82019.1};  TaxID=412755 species="unclassified
                     sequences; metagenomes; ecological metagenomes.;"
                     source="marine sediment metagenome.;""
                     /codon_start=1
                     /transl_table=11
                     /translation="MVEIIGPIKARGELIDVTDNVNLTVQFRDQFGALVNTDTLPTIS
                     IIQPSGAVLQTPTTIGVANTSTGQYSFIFTVPINGPYGVFNDVWTGTINGFRVQATFS
                     FVVSHTDLPNINSDGYLHLGDDPGFNYSQIAIANINKLLKMLKNRLNSSGKSRQVING
                     NVSYVDCDIYSIDMLVTFLAMALSDFNQTPYFTFITFDQTSFIDQFAEVLVDGATLWA
                     LASMALIERGREFSLTDNGLNFTPPGVSELLNTQYNTLLAHYWEKLKYIKNSLRPYPL
                     GLGIFSMTNGQIPAIRNLARMRERRIL*"
                     /db_xref="A0A0F9KIQ4_9ZZZZ"
     gene            complement(172918..173808)
                     /locus_tag="SR-VP_4-6_scaffold_141_3113143_prodigal-single
                     _255"
     CDS             complement(172918..173808)
                     /product="Putative uncharacterized protein n=1 Tax
                     =Desulfotomaculum kuznetsovii (strain DSM 6115 / VKM
                     B-1805 / 17) RepID=F6CQV3_DESK7"
                     /codon_start=1
                     /transl_table=11
                     /translation="MPQKIIFSVEDEKKIINLYQMGMSCPKIGKLFSCSKQTINGVLT
                     KHNIEFRDRSHGNRLYTIEENVFETIDTHEKAYWLGVLAGDGCIYAGKDGKIRNQLTL
                     SLQEKDKEYIYKFRDFLRANRPIYTIDNGIKLDGTQSISYVLSIDNKKIVDDLKKYNV
                     IPNKTYDMKFPNLPTIYLPSYILGLIDSDGSIYLKSHYKNKDIKLLNLSFVGPTRFVE
                     MLQQILIDRCDISQTKLDVQKQTNFIRVMSYAGYKNIYKIVKYIYSNSNIFFVRKKKI
                     AIDYLLTKYPNDQWLLDHRC*"
                     /db_xref="UniRef100_F6CQV3"
                     /db_xref="A0A0F9NT11_9ZZZZ"
                     /db_xref="dku:Desku_1111"
                     /db_xref="F6CQV3_DESK7"
     gene            complement(173884..174879)
                     /locus_tag="SR-VP_4-6_scaffold_141_3113143_prodigal-single
                     _256"
     CDS             complement(173884..174879)
                     /product="hypothetical protein"
                     /codon_start=1
                     /transl_table=11
                     /translation="MHPLIRQSIKFYRYAVGEKQPNRMVDYKESLIDVLHNFSMPEAE
                     MRRHIHSIISLYNDLMENDPKGMKEFTERVVNFYGDDYPRLANLITYAGEHSQIIYNY
                     MKNYIKELAVAGALTIFNIVGLERKKIITPETMRLILNKTIRKLNETPDDNDALWDLE
                     ELLKSPSLDEKVIMRVLRQTEPSLWAVHYGPTKKFEDSEMNLNENFFNKKHYNTDDAN
                     YLMNRLHSQPLPYSLLQQILNRMNIAGQNVIKRGLYSDEEWGKDFMFDEALQPIDIEG
                     RPYPLTSSTEIRRVTDLNIWEKQKDEEAKNMLRPRAINWGQVFADLGIVAYPGTF*"
     gene            174912..175424
                     /locus_tag="SR-VP_4-6_scaffold_141_3113143_prodigal-single
                     _257"
     CDS             174912..175424
                     /product="Uncharacterized protein {ECO:0000313|EMBL
                     :KKN61325.1};  TaxID=412755 species="unclassified
                     sequences; metagenomes; ecological metagenomes.;"
                     source="marine sediment metagenome.;""
                     /codon_start=1
                     /transl_table=11
                     /translation="MAQIPLEEVKKIPHNLLLRLINKAKNYLKQDPTMQRICEENGVK
                     VDFIDLIPTCFADLDVSARTDHGVVYLNYKLLCDGDFYKDLSYLPHEYTHYFQQCFGD
                     KPTQGSDDGDYLSNKFEQEAFQNQVEFTAKEFGEEEAERYVNHLLEHHEITDKKEHKQ
                     KKDELMALVP*"
                     /db_xref="A0A0F9RY06_9ZZZZ"
     gene            175446..177470
                     /locus_tag="SR-VP_4-6_scaffold_141_3113143_prodigal-single
                     _258"
     CDS             175446..177470
                     /product="Uncharacterized protein {ECO:0000313|EMBL
                     :KKN61324.1};  TaxID=412755 species="unclassified
                     sequences; metagenomes; ecological metagenomes.;"
                     source="marine sediment metagenome.;""
                     /codon_start=1
                     /transl_table=11
                     /translation="MVYYPNFKNIGIQEAISFGDGYSIQLTWNQAYLNNPNNKVAYHI
                     YFSTDIDQVFSEGVKFLSFDGYTSAIIWEFTPGQLYHFAVRAVEYDPNLINLSLLPNP
                     FNDLYVYPESLLSSNISASDGYVPLLDASTFPPEGIVKVGVELIEYLSVNHSTNQLLV
                     PTGSGNVAFIVDQGGGHFYEPASTNIGDGYINSLILGGGPYRTETWTIKCVFIENDLM
                     GIDGYGPGYDGYARFIAIGSISGTIRTPIDGYGNGGDPYLWNTNNQVVNNGILSFSIQ
                     QGQKLFALGDTFTIKVNAGNSPYNIGRGFYNTTARIHDTDGYDGYLTWNPIVSYIAGK
                     EEINTVIVPCQSHFEFTNFPYTVPDGYHQITKDILTTNLAASDQFNVDFNSYDYAGWH
                     RTDPTLLLNGDCVGSYIGGQQYCADGYGGVGMQLRGLSFQERMNQREEILLTIDSEPM
                     VLLQRQWTGITCNCYMASGEYPDDRCPNCFGTKFVIGWNQYHNTRISDGRIMVRVSPV
                     DDVIKQYEAGLESEMTADAWTLVVPTIHHRDILVRFDQDGNEEFRYEVINVNRNRTLL
                     SLSGGQHFRIQRIRKSDVAYQIPVFRNTQYFPQLGTTSVGFLAGVPHTHTFVISENFP
                     NAAPQLTSVSQGHNHAITMVNGVLTVSQTLGHSHTLIIPPLNPADSYVIR*"
                     /db_xref="A0A0F9S2R2_9ZZZZ"
     gene            177530..179575
                     /locus_tag="SR-VP_4-6_scaffold_141_3113143_prodigal-single
                     _259"
     CDS             177530..179575
                     /product="hypothetical protein"
                     /codon_start=1
                     /transl_table=11
                     /translation="MTPPTFTKGTGRLATDRYDFQSHINGQGFRQNATTVDVANPSLV
                     FGNPPNVEVALENLNNFITTQINAGQGFCVVGDGYNTWHNANGTINFDPAVPSLDTIL
                     NPVFSAILNGTALPAAFQRVKYGGIVLIKAGTYIVKQTINVPPGITLIGENYGTKIIN
                     ATSLDFSGSTPPVPLKGSPTPAAVFNILADGYRSSYNGFTGGADYAVDPNLFMFSREV
                     RICNMVIADNFVEPTLLGDTFYKLPQNTTSATALNPPPLVSQQLGSNLSLIGVLGLGR
                     ATFSSGKIVSGVTGSFIGIDGSTTDTETFCKIDNCFFDGFSIPINMATTSAFDGYGQD
                     FLEIKNSRMRAYGYYNGDSTDGYANTLIKCNVQNIAVSDSLFYGNATNVASLVYLVKA
                     PPSIPALQDRSKIVIVGNQVIINKTSNDNGINATWLPLYFSSAITVPINYLTSLVYGN
                     DFQDTFNIYIDDGYQFSSPGIGSPQLSINRNTHTTDIRNDTINLDGYFINLTGNTTMP
                     NLLGTTVMTGGATISGNSGASIQMHSGSQVLITPGGEFVMSGVVNNDAILLLDGYTSA
                     LIHAVKIQIGPRLINTATYTVDTGTTPPLGPGYDNIMHIDTTAASSFNIFLPQPTPGR
                     YLVFKDIGGTASTHNIFINPHGSEAIEGLHAIYVLAVNHGSVTLHSDGIDWWIIAKV*"
     gene            179600..180070
                     /locus_tag="SR-VP_4-6_scaffold_141_3113143_prodigal-single
                     _260"
     CDS             179600..180070
                     /product="hypothetical protein"
                     /codon_start=1
                     /transl_table=11
                     /translation="MDPFSSFFSASFLFYCFSIFALTFIIRTIVEYFIHSAKTSNIWN
                     NLLLPILPLLMGGVSGIFAKLYPDPLGTSIFAREVFGLTAGLLSGLVYKMLKGYLKAQ
                     FPSISLPSDTSPTASDIPPAPSVAPSSPSATSTTIAPDASQTTGGMSQDVHPNT*"
     gene            180127..180795
                     /locus_tag="SR-VP_4-6_scaffold_141_3113143_prodigal-single
                     _261"
     CDS             180127..180795
                     /product="Bacteriophage protein n=1 Tax=Mycobacterium
                     abscessus (strain ATCC 19977 / DSM 44196)
                     RepID=B1MNJ3_MYCA9"
                     /codon_start=1
                     /transl_table=11
                     /translation="MSKICTKCKILKDTTEFNWSNKSQNQLKSECRECQRAAGRKYAA
                     ERRITDGPLLNERNKQWQEKKLSENANYYQDRYYKDHERNLKSAKKYYDDNKEKSLEA
                     QKKWRQENPETAKQSTRNWRNNHPEQAREAQKFSALMYRGRQNKAEIQNFSNDQLEQR
                     ISMFNFMCAYCSDGKFECLDHLIPLSKGGKHCLSNLRPSCKMCNNKKYNKNPMDWFKE
                     IGKL*"
                     /db_xref="UniRef100_B1MNJ3"
                     /db_xref="A0A0C7RPJ6_CLOSO"
                     /db_xref="mab:MAB_1810"
                     /db_xref="B1MNJ3_MYCA9"
     gene            180795..185279
                     /locus_tag="SR-VP_4-6_scaffold_141_3113143_prodigal-single
                     _262"
     CDS             180795..185279
                     /product="Uncharacterized protein {ECO:0000313|EMBL
                     :KKN61320.1};  TaxID=412755 species="unclassified
                     sequences; metagenomes; ecological metagenomes.;"
                     source="marine sediment metagenome.;""
                     /codon_start=1
                     /transl_table=11
                     /translation="MASNFPNSLDNDATLPRVDANITTIGPTAINALRDAVFAIEDNL
                     GLNLAGNLSDLATRLNVSFDANGNIKPSALTSLALTPIVDAQVSPTAAIKESKLALDH
                     HTQDLYNLIITNNGYLQTALSFIAGPGSEILPHIAGTDYHHYMSAILVAPSPASYFKN
                     RSNSLRDNTNLYNLFSDFNKDLVAHEKADSTNFGSTDPTSPSVGTVPPANYAHVSKGI
                     YLNTANFSFVPQTATDLQQFAEFIDNSNIFLLGTRIQTFYANGISNTARSGTLTNPSL
                     GKLIIPSTSLTTYLLNGGSSSPVDDIDHGDDIAEFIPPAASVSNSTFDAMFNQVQIGH
                     VLTITYDGYNISVPVVIKEKKLIVSGGNKRYVMRLNSKNLFAGTTFTGTVNHPLFNNQ
                     KSGVLALSQAISPMNVLPTLVAGNPRGAQVLGVGFNADQFDSTHYNLYLQLYPDGNPV
                     DGITNLAAIDVTGNKGATPGQYTLDSIVAATNAAFRTPGFNYRFIAYSYQGQFGLMLA
                     EPYGGASFSIISGILSSSGAYDQGLSNTSYPNNVIGTPGFDNKDALGFGPNGAGVGSP
                     PFTASFANATVAQTPTIIFVPLTRNNYYVNGVERERFAVEVNQVLDGYGDGYWPATIV
                     SKTVIPGIRVEVTYQVNAELSTSNLQVGKTLVAKATNTVDSGRFFIKSIQFNNCDMPN
                     AYALITVYDAIHGTGSTPFASASVGTSVGLYFNGDSIGFNIENSTDYSAIGVSFKRHF
                     EIYVDDNGHTFSQERGRMNISGSNTTVNGVTLYGNALLPNFGIYKISSKLRGYNVSSV
                     TKINLQITSYSTTTGIYSGYLCNWDGVTVTNQGPITVGKKGQVVRFYDQSNVEYIEFV
                     LDASSTMTAISSTQNIDIQLFPTLRLDEELMLLGTVQVNDAIDQLQYLRDERQFGNIS
                     VEQLSTSALDYISAPTKYLNENGVIQGFNLTAISGNNISFNGGMAVVNGKIIQLGNEV
                     VGIPVIQETLVPFGQSITFNTVTWFVCLNDKGEIEFIASTDFDPTTSGSTYDLIPVDH
                     TRIFYALNPNAVSPTPYQIRSSFLSDIVSNPVFKDVLVLAVVSATVSFSTVWSITSTV
                     SNDARRFTSNGYGGLTRPFVLGPNGSFRSLNSLNTWLNQLLNFKSSLTNSNNVGTKVI
                     VKGNTTLTAPVTLNYGSEVIFEGDDGTFTISSISTGFNLGSNVTFRNLNFVNSYNPIA
                     NSDPNYTAGLLANNANAFLYCSVSTVSGNKNIKVDNCTFTSALQERYPFIVFNFTSTS
                     AIVENLDIINNKFQTTFAADDKYAVISMIGPTIAPVAIGGSRLINCNILNNHCNKNQL
                     IQITSPLTSGQLLDLITAVNLQINGNTCGAINALTKGDDPTSTFNTTFSNDKNNGTRI
                     NYNSCRFIYCGLGNGFIVDGYGNRAITLIGNGVFTGSLLIENNSTSFIHVGLRRHTAG
                     SPGFIPPSANIVIRNNRLFADDNGSANGYLNSYYPNFTFTQGYSYADTAIIVDKTVGS
                     *"
                     /db_xref="A0A0F9RY02_9ZZZZ"
     gene            185276..186400
                     /locus_tag="SR-VP_4-6_scaffold_141_3113143_prodigal-single
                     _263"
     CDS             185276..186400
                     /product="hypothetical protein"
                     /codon_start=1
                     /transl_table=11
                     /translation="MTIPSTFSDVLIEGNTIGVGAGQSSGTPVYFGYGASASLQDGYI
                     IYTNADCRISNNYISGAVTQANTFMLGLSSCSCQVRGNTFVRESASITAYIISSGVND
                     QIITDNIFDGYTVDGSTSQDVSPLAVGLTSASRYANNKNQVGYAIIPLGTNKPTIFHL
                     NAPVANAFSVFNSTDVPLTASNDVFTTSGYLYDMMVMKIFDTETVPTSQKFTTSVDIT
                     SSVPYGAKIIDVKCSIFNASGGTVLLTANNSFTLSLSKSRNHTQSIDIVSHPSTGILI
                     GVYNWELLYTTGASFTTTTGSELFPAAQVIEIPTLNYTGTVISGTAGSVSNQDVSSNY
                     VVSSDGNIIANLAFTYQAASTGTAATPLLLISPIVVTYVF*"
     gene            186410..187246
                     /locus_tag="SR-VP_4-6_scaffold_141_3113143_prodigal-single
                     _264"
     CDS             186410..187246
                     /product="Uncharacterized protein {ECO:0000313|EMBL
                     :KKN61318.1};  TaxID=412755 species="unclassified
                     sequences; metagenomes; ecological metagenomes.;"
                     source="marine sediment metagenome.;""
                     /codon_start=1
                     /transl_table=11
                     /translation="MNTTANFSSGNFFKSDLYRIHDVVQNTMIVYPKEIIIATLRDYF
                     SHDKYYGYRKDQWGFPQTPDHTDLPLDAGYQTTDDTTTRLYIGENWRFDGIFYPAVLV
                     KNAGGRYIPISINMDKGKVYWTERSFDDGYGNITTFRNPDSFAFSGAWEGQIAIDIKT
                     RSLRSRDDLVEAVAIGLQNITFYSLQKAGIIVKPLSWGSPSEIDDRNDKLFQQTITLD
                     IRSEWERRIPIGNVVEAINFGVEFGRVDVPNAPIASNLTINTNISFLELMNNAILTTT
                     SS*"
                     /db_xref="A0A0F9V648_9ZZZZ"
     gene            187345..189816
                     /locus_tag="SR-VP_4-6_scaffold_141_3113143_prodigal-single
                     _265"
     CDS             187345..189816
                     /product="Uncharacterized protein {ECO:0000313|EMBL
                     :KKN61317.1};  TaxID=412755 species="unclassified
                     sequences; metagenomes; ecological metagenomes.;"
                     source="marine sediment metagenome.;""
                     /codon_start=1
                     /transl_table=11
                     /translation="MANLPGLIGTALPGVYTQIETLSSGTSITGGARVAAIIGQGTFS
                     ETLMASALGGGKDGLNPTWTSTNGADGYHFQLSQAPIISNRTQLFKNGLPLKGTEGTA
                     TSFDQIFDYQVDITTGHITLQTAHLIDQGGSFYTASSFNTGVGIINNLALVDTTAPSE
                     TWTIKCINVQRTSGNVPIANTATFVAFGSVSGNILDGYGNPVTWISNNIVVSNGILSF
                     SIQETASTPFVPGDTFTVKVYSGVLNKNDSLSATYIPTININLPIFLQTMKDISTTFG
                     LPSTTNNLSLGCQLAFANSAPGIMCVQAAPPLPRRTSYILEDSFQVINGDGYLSYVLP
                     FPEDVIPDINANIHIFATDPSTKIETQLLANKFPFYTVGTGGGNPTITQFVTSNVAPP
                     AGYDYSYTVISQSESIVFAQDGYVNRIGSTTFFSTATYTFLSTDVGRNVTIIDATNGT
                     NVGTFPITAVSGGIATITNVSSVTEHNVTFEVVDPTETGAYLVLNWNIVPIGNQLRVT
                     IVDQRDASFFDAGWLNALASLETQECDIVVPLPNQTISVIFQNALDHCLSMSNISNKK
                     ERILLIGAINGLTPSNLTGASLAAVEDIGVLEGIQGDTVAEVLSGNTEDLANYSVSAA
                     FGNTYRAVYFFPDQIVVSASGNNIVIDGFYQAAAAAGFFAGNGNIAMPLTNKTLTGFT
                     ILRNRQFSPFTIQQLVNSGITVVQPVQGGGNVIWGITTTQSGFVEEQEISIVFIRDRI
                     AKTMRAGFQAFIGQPEDDALVAKLSGRAQSILSSFITQNLISAYKDLLVVRDSVDPTQ
                     WDITVRVQPTYPVNFIFIKVSVGLI*"
                     /db_xref="A0A0F9SGA6_9ZZZZ"
     gene            189864..190487
                     /locus_tag="SR-VP_4-6_scaffold_141_3113143_prodigal-single
                     _266"
     CDS             189864..190487
                     /product="Uncharacterized protein {ECO:0000313|EMBL
                     :KKN61316.1};  TaxID=412755 species="unclassified
                     sequences; metagenomes; ecological metagenomes.;"
                     source="marine sediment metagenome.;""
                     /codon_start=1
                     /transl_table=11
                     /translation="MVYPQTGSIIQTATGANTTQTAISTNIIISVGPNTVGAVQELNI
                     DESRNIMMINEVGTDGHIDSVPNQSTNITGTCNRIRFNKMRVAEAFSRSFVHVHSQRF
                     PFDIVIIDQWNGSDNNALITTIRNVWIKSIGTRYQTNDWVITDSMTWEAETIYTTLAN
                     GPAATGGVQNIPLSILSPTSDIERAADVGNRRGSLDAPGLLSSFLPY*"
                     /db_xref="A0A0F9UJD4_9ZZZZ"
     gene            190552..191262
                     /locus_tag="SR-VP_4-6_scaffold_141_3113143_prodigal-single
                     _267"
     CDS             190552..191262
                     /product="hypothetical protein"
                     /codon_start=1
                     /transl_table=11
                     /translation="MPKFDSPITNKIVTTTPLQEFSVPDESQATSSIDFETIDRHRVD
                     RGLPPLDDNTKRAMYANQVQNQAPRQSVPSIPSGPSFEELERQVTETKKAQYSGNLRL
                     NDAARKRTEILCGVSRGTREVDIDGNKYTLRTLKGKEHRAAIVAAAEWDGSAHAAFEI
                     RKQFLARAIVQVTGYDLGLFLGDNSIEARLEFIDELEEPMLNKLYSEYLTMVQETQNK
                     YFPQTEAQVKEVMEDLKK*"
     gene            191304..191603
                     /locus_tag="SR-VP_4-6_scaffold_141_3113143_prodigal-single
                     _268"
     CDS             191304..191603
                     /product="Uncharacterized protein {ECO:0000313|EMBL
                     :KKN61313.1};  TaxID=412755 species="unclassified
                     sequences; metagenomes; ecological metagenomes.;"
                     source="marine sediment metagenome.;""
                     /codon_start=1
                     /transl_table=11
                     /translation="MFKCEVDDPKIEEMEPMRKMWMFYNWLTDQKDKAEFAKNQAYLI
                     GSFINPEAVQKLLGESGTTHKSTEAEFAKTVEMMEREVERANKPNRKRKKRKIKE*"
                     /db_xref="A0A0F9V643_9ZZZZ"
     gene            191633..193717
                     /locus_tag="SR-VP_4-6_scaffold_141_3113143_prodigal-single
                     _269"
     CDS             191633..193717
                     /product="Uncharacterized protein {ECO:0000313|EMBL
                     :KKN61312.1};  TaxID=412755 species="unclassified
                     sequences; metagenomes; ecological metagenomes.;"
                     source="marine sediment metagenome.;""
                     /codon_start=1
                     /transl_table=11
                     /translation="MAVGDDIKNSAAQVDAATESTKQYAAATVTAKDVLDAFGRGAQN
                     AGTILRQLTTELRSVATAQQNSHLMMQESTKQLAVLGSGVLGASKTFEAFGEKMDTTG
                     ISSFNQQIDELIATASRSSNAIDGLGQIASAFGLNAVKKATESVEEFASRIAKTAKGM
                     LEGQDAALRFQNGFLQMSAASGNLGRVFQQTGGDLQHINELMQTQSQILKDGITNTGN
                     SYKATVEWYSALGQIPGYLNEVIRLNDAGSTKINMLTAAMKLAHGTGQDQRDILGDLS
                     TAYATYGASGEKALDFTARIADLSQKYNARLQDTREYMNSVASSFKFLGENIDSSAGV
                     LESYLSRLRDTGLGTKAAIEITEGLTDSLAKMSMAQKAFLSARTGGPGGLMGAIQIEQ
                     EIRGGHMDQVMKRVETALKQQFGRIVTQQEAATSEQAASQFTRQRMFLMQGPFGALTG
                     GDEGKATRLLEAMGKPGGAGGITQEKAADLLGKDLKRGSDVEQKSYTALTRLNADVEA
                     SKMLLGIIALGVTQRIATPIGGVETEMGRKLLGGIKDAMGAGAKETGRAGETAQDRGS
                     LYTSENIRGIFQSIDGLKATGRSLEQAAGITVTAGHQMTREHQNAQTRHAAEVRRTSA
                     QNMQNQPITVKHDTRVADTLYAASKKPPTTPPQNITVTLNSVCPDCHKKYVTNQQQTA
                     INNAPGQFDAGF*"
                     /db_xref="A0A0F9SGA0_9ZZZZ"
     gene            193729..194619
                     /locus_tag="SR-VP_4-6_scaffold_141_3113143_prodigal-single
                     _270"
     CDS             193729..194619
                     /product="Gp184 n=1 Tax=Bacillus phage G RepID
                     =G3MBQ0_9CAUD"
                     /codon_start=1
                     /transl_table=11
                     /translation="MSNFRPFDAAQSLGLNSVSPLVAGVAQTTPLVPNNFQVQSNLSS
                     NGEFTLPASKVPDFRSGSFQRDIIHWFVPEFGIVKMYVNPTNITTRHSKLITQNKTKG
                     GWTLQYWGENLSTMELSGTTGSSGIEGIEVLYQIYRAEQYAFDVIGLSLAADNAVLGA
                     TNQLLDGIGGAVANAIGQSTGNQTVGGITGASLAQGILGTNNAGTFAPRNIATLASVA
                     FGIEMYYSGEINRGYFEEMTITERADNIGLFDYSLKFVVTQKRGYRLNTYPWQRSAID
                     GPSNNDTTGGIPPSWFNLSQ*"
                     /db_xref="UniRef100_G3MBQ0"
                     /db_xref="A0A0F9UJC9_9ZZZZ"
                     /db_xref="G3MBQ0_9CAUD"
     gene            194632..199542
                     /locus_tag="SR-VP_4-6_scaffold_141_3113143_prodigal-single
                     _271"
     CDS             194632..199542
                     /product="Uncharacterized protein n=1 Tax=Eimeria praecox
                     RepID=U6GSA3_9EIME"
                     /codon_start=1
                     /transl_table=11
                     /translation="MSEFLTSLANQLQDQYGTGQTNALNILQYGHNRKGQNLGDYAKK
                     FDQTEGRKYVEEGYLRLDAFNVVPKAFELLLQEPDITVLVKKRAFSTLAENHRPDYMD
                     ADEKLFYRASKILFRNKCNQIAALEKLSKIERVSAAAGQLDIHLIPIIIGLVDQVNPS
                     FTNSPLAGESDFLDSQASAPFKNLVSVIDKIRKVWAFSVPSIFTSWITDTTLPFQTEL
                     AEGTGVIEITSLTTMDCTSSLQLANGSLNFTLTDPYKAMTVTNTDIEWALLDAINVFN
                     NSPIFQLGKESLDKLAAQNSQLLNDTRAARGAGPVEFQINPIASVDNQVAGIFSSIGE
                     MVHFNYSLLPNLNNLTAGNVSVATDSLRGGPIVGQEGLDPTTEVPLFAAAVSAIYNSI
                     QVKQTAQNTITQSSKITNYARNKLRFHYAKKPIIQIMDQVHVYINSKSQLDKKILSGL
                     QNMFSGLGFLQKANKQIFDLKNQASTLFNPSANIDLQLEKAVYVGSNFPTALWVMLRG
                     LFVNDKSGTHVFAGIVESSNRQFSDGKWTVTVACKDNAAYLTYSVVNLNPGVDQFNGP
                     LHDPLTPFQTKFDAVSSNFNHEVPTLLPENQELLNAQVATKGMAKFNSGRNAGAPVTL
                     NNFFGDKEFTGNGISRNIYYAPNGFVYKWKEGIGVLVQFGDSFNNDHLQTIGLPSITQ
                     NPMAGQDVMNVLSLYITGVPYNYITYYNAASKLDTFGRHPQSGQSGANSFYTTLTNDL
                     KKRNLQWGDFIPFKNLVVDDQTYMKMLDTTLTINNTNAQIDQILQQIQDKQNQINSLQ
                     KGGDTASSAVQQLKTQLATLTSQLSTQTKSIQDNLQTSNNQIHIIGSDVSYEPSKLQD
                     SQSFSLSDPATRRELRRTTNFLTRRMTWQVRANEDKNLFIVDDSYDKDYDITAFEIAL
                     QSQLNQYSSEYSTVAETISSVANLLNLEIFCDTQGHIRARAPQYNRMPSSVFYRMMQL
                     KQQTGIQFFPQFLEDLFTNNIQTSMAGLKVVEDQIRLDGAILGKKDDAAVMNLLSSQS
                     STGQTFQFVTNDDDSPIMNFSQIISQDGPDTISANQNTSLVDALNNQNAVTSVFTVQD
                     RAQIVQDAGASNSTITTVLTSDRINDLKQRLFKETGQQVVLDNFTSTSINSVLASPNH
                     AVDVFKVTKDLADKLQARQKLIKQAAGAIKNAKEFKSLDADNNNTANQLLFPNLYGNS
                     NVPEVFEHMIEDETYDDYGIGSGGRYIIHNYQIQSLDIEEKSPPYTTIEVSGQLDPLI
                     SNSSLPAGLQNSFPQSGNGLITAAAVDYDLWRMYGWRPTSAVQVPFLSNPQTQCAPYA
                     ASLLSRARRNIFQGSVTISGNEYMQPGEVVYIEDEDLLFYVASVSHSLTYGHSFTTRL
                     QLTYGHNPGEYIPTSLDVIGKMVYNTTANLNSNYANYRQSNVFNESSLGCLVINSGQS
                     DMTGITGGNYGNFNNKIISDIMYVASSALVKNNILGSNVQPMVEIRVYYDKSAGGVNS
                     DLVAQANNLQSILNGTANIDTKSPNTKVDSHLPTQNVTVATIDISDSNEHRSPTQSAW
                     DLSRNASNSTTTGGFATTTTARTQQTMFNLILDCVMVFNYVSSTTTPDSTATSTTTQA
                     SPTSSTNNTVASNLQPTNINDHGAGF*"
                     /db_xref="UniRef100_U6GSA3"
                     /db_xref="A0A0F9ST20_9ZZZZ"
                     /db_xref="U6GSA3_9EIME"
     gene            199546..201522
                     /locus_tag="SR-VP_4-6_scaffold_141_3113143_prodigal-single
                     _272"
     CDS             199546..201522
                     /product="Uncharacterized protein {ECO:0000313|EMBL
                     :KKN72141.1};  TaxID=412755 species="unclassified
                     sequences; metagenomes; ecological metagenomes.;"
                     source="marine sediment metagenome.;""
                     /codon_start=1
                     /transl_table=11
                     /translation="MAAHTPVGLLRLAKIIKYNKERGLIECELEFTNNGVPNDSKIKR
                     VQVPFSLYSTNGSFIGTYPTPGTPVIIGQGEGSQWYFISYRVANVPQIPNFKEGDLFI
                     QTASDTYVYLNTKNEVEIGSDNNNLYLNTVANKFVNKQSISFSNIYSFTESSRYIDGI
                     VKRETRSLVNIPDFQKLTNEHYDEQLVPIALDPTFTSLVSSNTKFKNPPFAEKREVIY
                     EFAYSSNVLDDINEAKIYAAQNQPFPQYLLPNRRSSKVDTLSLSLVAPNHLMEITKGS
                     VVDIFGNILDLNRVPIPIGQTAEVSLKPNSSTSNKSVVYDNIRALERKNIAFHFEINA
                     RKDLTGQNGQEVLPDITSNTNYSRSRSRFIMDIDKEGQFRLNVPASSETGNIALLTRF
                     ENYSTFGPEDNSNPNKLIYRDDNLDIFLDSFALKGGDITLQDGAGIAITPIDRILNQH
                     IKHGTPYHSILGSLITFQSSTASQFLDIQYTKVVDLNAIPTYANIVSPTIVVNGNNAN
                     AGGRSGSINFDGSLECSFGANTIDRQSLWLDTAGGIIANVGRDKQGISMGMSLDGDLI
                     VQIGGNGVSGDSRFSTQNNAYRQGALDIRVMNQGFTVSIVRIDGNGVSIVSPSSINIV
                     GRDISINASGTLDLEADNLILQGRLVNKLPATSI*"
                     /db_xref="A0A0F9VEY3_9ZZZZ"
     gene            201535..201900
                     /locus_tag="SR-VP_4-6_scaffold_141_3113143_prodigal-single
                     _273"
     CDS             201535..201900
                     /product="hypothetical protein"
                     /codon_start=1
                     /transl_table=11
                     /translation="MKKMGQQLRDRLLLQAEEAKAQGIDDLMSGVWRMVIATDPENKY
                     TDTFNHDELSLAVQRSLWEATGKIATYHDLSMIDIQKMRPLIAEAAEKFINQIECSCD
                     VENKLGPFEETVPGQASNQ*"
     gene            201924..204029
                     /locus_tag="SR-VP_4-6_scaffold_141_3113143_prodigal-single
                     _274"
     CDS             201924..204029
                     /product="Uncharacterized protein {ECO:0000313|EMBL
                     :KKN72143.1};  TaxID=412755 species="unclassified
                     sequences; metagenomes; ecological metagenomes.;"
                     source="marine sediment metagenome.;""
                     /codon_start=1
                     /transl_table=11
                     /translation="MPCSAPNVNISAGPSPIPIQGFGVPFSPATPSTVPSLPAGQPED
                     LNALFSALQFMVPPNTLKPSLHPGYDRTVLDGVMSLLNQFMPFLSLYNMFLPVLNLII
                     CIIEVICAIPNPFKLIDKIQQLFRVCIPDFLKLFPQFALIIMILSIINLLISLIEYII
                     TEVAALVAIIQQNIAVIQRALTLADDRSIAAATAKIGNTLCAFQNLFVLLSLFGSILS
                     VIQAIIKLLFPIPPCSDSNGNPISCCSPDVCPSFIRDNTTITANTGTLQYYNEAGTSF
                     LGLPFTFTERSESWQFYDPAATIPLAFINITQAYDLPPGTSAVFFPTDSTYTASTPPS
                     QAPYLLNMRLFFNPTIWDVNNFGAARFIRINNCIITAAPTANISSYNNQPINTPTGVL
                     LITGGLAFEDDDATPILVNGAQGTLNTLIHQNSNINIFPPPLQPTDGYLFSDISYTFT
                     IQHPVLLGKALITLGCIPIVAVDRTFVNTIFGNNNNFAILNNLTLPDVNGTITCLSIA
                     VTALQNNVNSQSLADFQATTNACLSDLRNQSVSNAIALINAGFDPYKSTFTLTPTTQF
                     TTQAIAVSVSLVETTGASLTTNLTADVATTTASNIKATTTLGQLSDFTYDGSSAFTAN
                     LTSLTPGTGTIQIAYQNQTISTITLPVDLNQAPTAIPTVISYNFVYSPAPNGIRTPVG
                     DTLGAPQLGSGDVANNTEI*"
                     /db_xref="A0A0F9W239_9ZZZZ"
     gene            204032..205843
                     /locus_tag="SR-VP_4-6_scaffold_141_3113143_prodigal-single
                     _275"
     CDS             204032..205843
                     /product="Uncharacterized protein {ECO:0000313|EMBL
                     :KKN72144.1};  TaxID=412755 species="unclassified
                     sequences; metagenomes; ecological metagenomes.;"
                     source="marine sediment metagenome.;""
                     /codon_start=1
                     /transl_table=11
                     /translation="MTTPTNTNATDNQPQYSDNQSFKIDIDSFYDGFIKQIDAIRSNV
                     SIVDNSAQISNFIEQLNSDNPPTSTIISQLKIDPNNPHESRCHAFYRLLGLPSFEPGG
                     SFYSPGLIHGSIANIGSNTINLNATKIDVAKKLASIYPIMDQREKNINQFLQIFSVSN
                     IDASVLALSSTKIRQFGVLPSGNTIEPFDTDITHQSYPIPNDTQNLTETADFLGSDGY
                     GYQDSNGNSPSDKVKGFLLHRAHIIKPFMVDPRVELTINPPYIGALGTDNHTVTCKIM
                     GAPFPTDKSQHQYVENVYASSPVIETVCRQRLAVGQPAANLSARAHAITNYITNKDTT
                     TDAELLKAVMTQATGINQENQVFLKYINIMRSMMDVLYNAINNIRDVEEAQDKGIPFA
                     RYHWIPIPNVKGPEFGSTTQGIIIGDPLNTNADLAIVDKIIQSEVSQINNQNIKNNKP
                     DLGNFVNFETIPLSPDDQSTNSLGNINEDTLEDMVNKRTAQTDKANEALRHIEIIMGE
                     FSGFGLCDIIAIYLALWTITKEDLVNMLDDGAFSRLAQDPTLQSQEVVNRANKGQSAN
                     SIVTTMTKFEQQVINNYAIMDKLWEDRNQNQGISNIG*"
                     /db_xref="A0A0F9SYX1_9ZZZZ"
     gene            205908..206336
                     /locus_tag="SR-VP_4-6_scaffold_141_3113143_prodigal-single
                     _276"
     CDS             205908..206336
                     /product="Uncharacterized protein {ECO:0000313|EMBL
                     :KKN72145.1};  TaxID=412755 species="unclassified
                     sequences; metagenomes; ecological metagenomes.;"
                     source="marine sediment metagenome.;""
                     /codon_start=1
                     /transl_table=11
                     /translation="VSYDLRVQNGDITFGNGDFQTVVDTDKLVQDVLKICLTTAGADP
                     MNPWYGSYISRSLIGSTLNSSITTRVAQSQLQNAIENLKSLQTAQIKSAQMISAAEQL
                     SAILNISIDRNAADPRVYTVKVSILSKALTPVTTSFNVTL*"
                     /db_xref="A0A0F9ST25_9ZZZZ"
     gene            206383..210513
                     /locus_tag="SR-VP_4-6_scaffold_141_3113143_prodigal-single
                     _277"
     CDS             206383..210513
                     /product="Gp188 n=1 Tax=Bacillus phage G RepID
                     =G3MBQ4_9CAUD"
                     /codon_start=1
                     /transl_table=11
                     /translation="MVVIRSTNEIILSLIDFLRLTQPNADTKSGTVIRNLVIDAPANQ
                     LGLLYDELSKISTQQSLRLVIGADLDKLAKNFGLVRKSASPSSGIALLTFSSIPAVVN
                     INNNNLITASNGFAYIVLNGTSVVPSQLNFYKSIATKFRNDLNFVGITDQYAVEVTVQ
                     ATVAGVSGNIGKYSLNNTNISGVSNVTNVASFTGGSNQEDDATFRNRILSVFSGSSVG
                     TALGYRNSALAVTDVQDAVVIGPGNALMTRDGSIVTQDNNGNFIIVTPGSGGKVDIYV
                     LGTNLVQNTDSFIYQDKSNTNDPTSSLNNVVLGQIAADANLTISAKRITDIANNQLPN
                     QPVDSLIQVTGSSSGSNFVAQTIDSLGRTSGNFKLIKDTGFYAGSPWGFDTFAWTSNQ
                     VAGFSEDVIKGQFNGQDASTFSDVLQITQAQQNIPITNENSQVLASNRSLIQLLHTPA
                     TNVTRVFNVNTGERYTITNQNPGGSGNINTSGIIQITGNTLPSTNDTLQVDYTWVVSF
                     DRYSDFDGLSFTNNLRSVSDSVDWGYSNLVRNERINFTRNTSNTFFVGNSSLPVSNVI
                     SAKTFIEIDAPVVQVTSGIFAGRLSVVTGNLVALPTAVNNIYLKNTYTEAYVTAQNNG
                     SFSVASVVVGLLLEYTAIIILPTDTSANVGDTVTVILNATDLFNVTGSVGSVANTQIT
                     IPAVNFSAIDGYTVNNIILDTAYIANIQTDFSNGTTSLPASRIGNGFALSNGNGFNNT
                     FITNISRRDFQPVQKNLSNQYYVELNLLSTDVSLIASQVISVIRLSDGYELWNTDNVG
                     TITTNGSNNNYQLILSGYHNPQSGDRTLIIYQANDINRFQPFTFQNTIIEKDFTTLQF
                     DSTINKFTVDLHDFINENSVHYQILEPNTDVVLWSGNDGYIVAGTPATGATFGSLSTN
                     FNNLVDGNGFSLTLTAKKLRIINAANRNNSNTYDITSYNVAPNLLSISNNFSQLTNKQ
                     ISIIRMLDGQELWSSAGTIDLVNSRLVFPATQNATTLDKVMVLYYKVNNLKQAPTRLV
                     MTTADQVTNPGVVVLSGTTLNKAADIVFTATASGLKQNVIEALRTALTLASNTSISSN
                     IALARVVKLEKVTTASASDNTVLTSEVTYDVDNTTIQDNSFFINEQISDATLTAFDFV
                     LPSTTKNTIVSNIPHIGDKLRITFYYTLTNDLESVSFTKNGTLYNNKLFALINKIYIS
                     SGFKTSQSTKLTLNNFNQPITGSRYSMTYNYTAPKINERINITYNTNQLIATTTLAIE
                     ASRPINADVLVKEASSVLVDASFNIVISSQSLNSAAVILQNVQNALTAAINATSLGTT
                     LDATSLVNTAFGVAGVAAARVTYFNTHGKTGQVLSIQAQQNQFLVANNIIVTQVSS*"
                     /db_xref="UniRef100_G3MBQ4"
                     /db_xref="A0A0F9VEZ1_9ZZZZ"
                     /db_xref="G3MBQ4_9CAUD"
     gene            210516..217817
                     /locus_tag="SR-VP_4-6_scaffold_141_3113143_prodigal-single
                     _278"
     CDS             210516..217817
                     /product="Uncharacterized protein {ECO:0000313|EMBL
                     :KKN72147.1};  TaxID=412755 species="unclassified
                     sequences; metagenomes; ecological metagenomes.;"
                     source="marine sediment metagenome.;""
                     /codon_start=1
                     /transl_table=11
                     /translation="MANLSLISVDVIDSGTLTAQFTEPLDKHIGVGNITITPQLSNVP
                     ISAALTVTVSGAILQITCQPLTPLVPYIVSFNSTSTVPFKSVNGDKFLNENDINNQQL
                     IIGPIESSNSVQDFLNNYLRDNIYNIFDPTTFVYSLIQLYTNIFSKALYDIHQVKNEN
                     YLSFVVQDEQHVRTDGPFDRLQEEAAYEVIRVGLTPTNTNALFTMPIDLFGQSDVTLL
                     STAAANTLLPSTTNDVNTFDINNFVLTVSNQFVSQLNSVVFTYSDARLPYTYNIDGYG
                     YQLLDSRYDKQFGSNYALLTNNQFKLNTAILNDSRFSTNNISKIAVSYQYKDLGRIIN
                     SNSVQVSSIQLASREVIPPIVNIFNLRHAPITTSSGIPGTIGDVTFIDPNALTPTSRH
                     PAFLYEIPFNFSAPPSLPGQYSINYVDGTVYVYGASTTNDGTGPLPPLATYNYQLIYT
                     PNIDYTYDSDSNDLAALPTGNLINNSGTITFNYEQVLVPGIDYEANIHIESLSERILN
                     KLLALNLLQVDNAPVTNVFRILNETSGEIYNVVRWNNDKVYFTYNNPPNVLSVTGERA
                     TFADQLNEILFIHSTLINGSSLNIFQCNLQNNNIIAQSQDCIASSINSSASFSNTTIF
                     VSELWYDANETVTNNINRLTQIGQYMIDYVNGIVYVAVLNPSNISIGNINYKIDSITP
                     QFPHILSVDDIYYRISLLNPKNKEFTYTSFADGSIIPSSFDISDEALLNGNIGEAYQA
                     LTTSGVQQVGAFVNAVFNPVVSNQIKSIRGIFEFKDLQNDILPLNFGPFATFSNSTIT
                     LHPFVGQEYTNVAFNVTDGYYVLTNFNNGYLSSNLTYTFTVTRLSDGYSLWNGSGVVV
                     PGSPVKLRLPGINSPQVGDSVLVTWSISINDFSRVIVDYNKGEYYIDYSYLADEIIVS
                     YEYGDNVLDFRKSLSVATGATYYVTYRAGALRDALLKNFGTLINIPELATFDTSFARE
                     RYRDALMAALSSFLQGPTLTAMEDLVQQISHVKPEIIESAFNVWSLGSSNLTPVGIET
                     TGQFNLIPAVYDNGVVIDTPGQTITTPVTSNLRLENGSFECWILPEWNGLDNDANLTI
                     SIMKNNATVLADKIFIGASEYHPTYVDNSFVLNIATEVTGTPNKNKDGIFIYYDKDPN
                     GSFYRWYCDVVDGYSDGYADDGYRVTYKIKVTTDGHFYNVKAIDGYSPPTMSITSGDS
                     LINLFIDGYAPLDEGITFLADYDHYILDFGKDINHDRVSIYKDASGYMNFKVFDRTGN
                     IAIVSADVSKWRAGDAHQVAAAWNLNTAINRDEIHLFIDGFEVPNIVRYGTNVPLYLN
                     ETYRTVNPEEIAGKINKNIVAGTDLVTTSGSNVVSSALNFTANNILPGAIIYINEPGF
                     NSNGYSVTTVSGQSLTLSTTMPLSITHGNYSVNKTSLNVITEIDMYPNITVSTISSVV
                     DGYDLSTISGSATVTSASSNFVADGIQSGYLLRIDGYDGSFMNNYIITSVSTTTLVLN
                     TTMPITQNNLVFHIYPNNPVEIPGVRALNPSYSITETPIDGYVDYVLTLTNSVRANDL
                     ILINTLGINHKRIEYKYYQWATIDGYTFAIPDGLGDGYYSIYTNGTFVEFYDGYTSPF
                     SDGYTNVILTQLPPPISLNQVSIDHILLDGYAIYDGYAGDGYNATLSGGILTSFQLPV
                     DQPSLSDRGRTLAVTITSTDNIDFSVPVTVMINGYNGTSTVTETLTFSSTSQLGVAQN
                     TVNKFLQVNYVQVSGKPKNINRYFIVMTVAEAYSITTPENSNLYPVVRFSYQTLAGIT
                     LSGSGSTITDPNHSFSSLDINNYVVISYPVSAAGTYQITAVSPDFHSATINASLSSFS
                     GGKYQVLNATTFRSGLQNGFFVLEQANLPGVPYYLRRGVYKFDYYTYLSMKFDPTNEL
                     AYLGSDLNGHSLLNGTLDEVKITSNKLTDTRIGEVVPNNQETITKDFNSLKALTSDHN
                     TLFLCHFDTFPFVNSADFYIIANEKEFVQSGNSVNNNFSQSLSITNKPFLLNNNGILP
                     SQSQGTIEFWVSPNFDTQNDPNYRFYFDASALRVENVVSVNNVSVEVSVPVGQVLSVK
                     LQDGSSDIDYFAGGRVEIDTTGAIQETQISTGTNTVVASKPILQVITVKIVGDPTNTD
                     YFANGVIGTDQKTIFLGKALPDSPLTLVLTYQPVSGGVQTLNSQVIRLNKELPNQQTP
                     VIVTYVPSGTQGDRISIFKDPYGYVNFDVRASDIEYVVRAPVFWTTGSWHRLKATYSV
                     NGGQNTDTIRLFVDGYERGNILFGTGLLYGDPHVYGSTFVGSSGFQTNIILKDTFNEL
                     FIGSDFTGSNTAYALLDNLRISNIARPVYAPFGESIDVNYNSNTNAAFPVTTDLYTTY
                     LMDFDTTLVKNTNNFARLSNKNTGNFDFTINVFDSFDIISGSTTVKNVLETLINALKG
                     ATSSVYINYLE*"
                     /db_xref="A0A0F9TB04_9ZZZZ"
     gene            217836..221126
                     /locus_tag="SR-VP_4-6_scaffold_141_3113143_prodigal-single
                     _279"
     CDS             217836..221126
                     /product="Uncharacterized protein {ECO:0000313|EMBL
                     :KKN72148.1};  TaxID=412755 species="unclassified
                     sequences; metagenomes; ecological metagenomes.;"
                     source="marine sediment metagenome.;""
                     /codon_start=1
                     /transl_table=11
                     /translation="MTKRLPVSNIQNQWFDAEQVDNDDLNIEQNYNNATQFGLVNNHI
                     GSGVLPTVLNQNVLFDSAATSGLLDGAGVSAQHQPSDTSFGNQLAITLTGSAAAGRKR
                     VKVGIIGLDFQGNLQYDTFYFHTNETQYTKKHYTHIATLLFNDFIGNATQSFNLGGRI
                     VISEALPFTLSRDTVMVAQDIEPNLFFRDFFVTGFSSLTPMLQAALPLYNIDNLNIKV
                     GFKENQILPAGNVTMQVGEKFLATTNNIQKVKLLLSIQNLNSPSNLIWSGNLVISIVP
                     LQTSLSCPADIVPNLAIDFPPSNIPVAQISVSYNSLQAAGVQLDGNPQPVDFIFSNTA
                     AGNGTGIIPNNYYVVTATRSGDTSACDILLAAGSADIPNSRVTVFTGNLWVDVPEDNL
                     WFKVYTDAAKITDGQAYETGHGIIIPKTAQTTSLITSSTGAQIATTVQTDYNLSAIQF
                     SGNGLNTAIVQATLQESDLVQNQKTGNPTFSRQQFVPTIKLLNSIDLTNLEAVSEPLA
                     IGTIQDANQKTFSTLSNTINSMLHGWTFVDNQVLLKVITDTTDPKYDQSVNNLVTNFV
                     DGDFIDAKIIPDGYNTGIYYRIANTQLCSMIYGDVNGDGVVDSSDLALLDGLIGTDLT
                     TAPPLNSQITTGGGHTTVVNGYNMYVNPFVNGTGLTWQLVDPNTTNIIASGVDGYLVA
                     VPNAPALAVFGSASTDFSAVSNLTNLNLVILTAPNQADNGSFAIVSLNLADHHIINIQ
                     KLYYTPDIFKQIFRADLDGNYQITANDGYLLQSYIEKTIPFPPNAQPSLKIGTSFNVL
                     SFTVEPFLYTNIADGYLDRTDDFPNTQPSRAITLHATQDIFINDTYWANHNFISTPVP
                     FSIIKQQYWEEYVVAATSDARFVPTVFTSENGLVINSCSNTGISCEQYPIENAFDPGR
                     VDVFVPNNLILGNGGQLLSADGYYYPIDFEVGTINLEIPTSMMGTERSINIHDVFVAD
                     YTGAGVTRFGYRALKYADCSFVQPNDIFANRVHFSVSMQSLSPNLDGYTIDGYSGVVV
                     DDRAGIWIDYTTGILKLNFANLFQDPILLTLNTKIQVNVFLKKSGFNNPALNVTSDVI
                     ANLFNLIT*"
                     /db_xref="A0A0F9W243_9ZZZZ"
     gene            221189..222343
                     /locus_tag="SR-VP_4-6_scaffold_141_3113143_prodigal-single
                     _280"
     CDS             221189..222343
                     /product="Family 2 glycosyl transferase n=1 Tax
                     =Arthrobacter crystallopoietes BAB-32 RepID=N1UUE6_9MICC"
                     /codon_start=1
                     /transl_table=11
                     /translation="MKVCWRGFLGKNHSWSIVGQSICRQLIKQGHEVDMFSTNGTSFF
                     PDDLKPYLKGFVEEHHHMTNGELDGRLNFALQPEYDMQLSYTAMKNFGSYFSRGSKNR
                     FAIWCYEMAGRNALPDGFAKNYKYVDQLCPPSNFAKQVFLDSGVPESAMTMIPHGFDA
                     DKYLDNSRPIYPLKTKKRFKILANVAQPHIRKNLEGVLSAYGKAFTNKDDVCLVLKVV
                     DKIPTLPFEVSFKALYQNFIAKYKNHAEVEVITQFIPDIASLYRACDAIFSMTRSECF
                     WLPGLEALAAGLIVIVSGWGGQLDFLNNDNALLINGKQVPVPMKAFYWGSKMGPHYFE
                     PNIDDAVEKLQYAYHNTINLKAQTKAQAQDIVANYTWEKVVSKFLELVKL*"
                     /db_xref="UniRef100_N1UUE6"
                     /db_xref="A0A0F9TB09_9ZZZZ"
                     /db_xref="smw:SMWW4_v1c15880"
                     /db_xref="N1UUE6_9MICC"
     gene            222340..223029
                     /locus_tag="SR-VP_4-6_scaffold_141_3113143_prodigal-single
                     _281"
     CDS             222340..223029
                     /product="Uncharacterized protein {ECO:0000313|EMBL
                     :KKN72153.1};  TaxID=412755 species="unclassified
                     sequences; metagenomes; ecological metagenomes.;"
                     source="marine sediment metagenome.;""
                     /codon_start=1
                     /transl_table=11
                     /translation="MTLQLSIIVPVYNKYNFTKSCLQDLFQLPTDTHEIIVIDNGSSD
                     ETQSELVKIKDRSNFHYIRNELNGGFAFACNSGYRAATAPNVLFLNNDIRVKNDHQSW
                     TQSLLEHCNNAIVGPTMGQLDNNFNFIREANASLTGQNVYVSGWCLAASKKILDRLRV
                     RDYIGPFSEEFGLAYFEDSDLGFRARQLNIPLKIVNIPVVHFGKISSQQLNTYNLYTK
                     AKKIFTDKWRK*"
                     /db_xref="A0A0F9W248_9ZZZZ"
                     /db_xref="RBG2_12_45"
                     /db_xref="pmq:PM3016_6140"
     gene            223031..224002
                     /locus_tag="SR-VP_4-6_scaffold_141_3113143_prodigal-single
                     _282"
     CDS             223031..224002
                     /product="Uncharacterized protein {ECO:0000313|EMBL
                     :KKN60988.1};  TaxID=412755 species="unclassified
                     sequences; metagenomes; ecological metagenomes.;"
                     source="marine sediment metagenome.;""
                     /codon_start=1
                     /transl_table=11
                     /translation="MPLSTKILAIVSAMIFLIMGGFIVYKEYATAAQIKAMSEQMTSQ
                     KQLADNITRSMATFVTKDDMNNFAKDNGVNLDVIRKDLATLGSNLTAINKSSVSSNGT
                     TASNLPSTTTTPNTNTGTSTGNDPYGYSKNIQNLHLDETFANNTNVPIGDVSFDASNP
                     KPWSINVLPREYVSTTTLGVDEDQKYSAYNNFSIKTGGKTYPINVTNAQLVQQFPDAH
                     FSLWPHLYVGVDGGATITPLQPELTPNVSLGVIGYGKYRSQPDLSILQVGVGYGVVSK
                     NLQFTLMPISYNIGSKIPLMSNFYIGPAASMDIQGHFTAGIGIRVGL*"
                     /db_xref="A0A0F9V525_9ZZZZ"
     gene            224012..224848
                     /locus_tag="SR-VP_4-6_scaffold_141_3113143_prodigal-single
                     _283"
     CDS             224012..224848
                     /product="Uncharacterized protein {ECO:0000313|EMBL
                     :KKN72154.1};  TaxID=412755 species="unclassified
                     sequences; metagenomes; ecological metagenomes.;"
                     source="marine sediment metagenome.;""
                     /codon_start=1
                     /transl_table=11
                     /translation="MTTPHLHILTLTWNACDKLTKLKDSLLPALQPLDLPWTWFVKDN
                     NSTDNTYDVCSAWDKNIQAVKYKNNHQNFSQGMNYLFNTASPKDDDIILLLNNDVIFN
                     DTTSLKHMLRLLNHKDVGIVGARMLFTNTDRLQHAGVVFEAPHKLPMHYRVNEQSDAQ
                     AEKNRLFQVVTGAVMMLRAGDYRNVFTNKSGNCGMDEQFHWSFDDVDLCLSVNIKMKK
                     KVVYCGQTNIFHESSASLKKNPANKLFMNHNVNYLLNKWSKNYVVDKELYVKKPDYNL
                     YG*"
                     /db_xref="A0A0F9SYX7_9ZZZZ"
     gene            224854..225828
                     /locus_tag="SR-VP_4-6_scaffold_141_3113143_prodigal-single
                     _284"
     CDS             224854..225828
                     /product="dTDP-glucose 4,6-dehydratase {ECO:0000256
                     |RuleBase:RU004473}; EC=4.2.1.46
                     {ECO:0000256|RuleBase:RU004473};;  TaxID=908341
                     species="Bacteria; Firmicutes; Bacilli; Bacillales;
                     Paenibacillaceae; Paenibacillus.;" source="Paenibacillus
                     sp. HGF5.;""
                     /codon_start=1
                     /transl_table=11
                     /translation="MTKSKILITGVFGFIFSNFIRRALQDNLHHNYTFCLIDKITNNT
                     LFHNYHSNKVFGDVYIADIKDQHVIDKICELERPDIIIHAAAETNVDFSLKTPNTFIE
                     SNVLGTQVMINAAVKYGIKKFIYISTDEIYGALSDENAASWVETDTPNPKNPYSASKY
                     AGELLIKAAHNSFGLPYIITRCCNNYGPRQTADKLIPRVIKCILNDEQIPIYGEGRQI
                     RDWIYVNDNCAAISKILRSNKINETYNISANAELSNLEVVQRICNTMDKGHSLITHIK
                     DPRPGHDFRYSVNSSKIANELDWKPEVKFADGLKQCIEWFSINRWWFK*"
                     /db_xref="F3MHI5_9BACL"
                     /db_xref="UniRef100_F3MHI5"
                     /db_xref="ljn:T285_05540"
                     /db_xref="4.2.1.46"
     gene            225843..227231
                     /locus_tag="SR-VP_4-6_scaffold_141_3113143_prodigal-single
                     _285"
     CDS             225843..227231
                     /product="hypothetical protein n=1 Tax=Anaeromusa
                     acidaminophila RepID=UPI00036D3470"
                     /codon_start=1
                     /transl_table=11
                     /translation="MGTKSITEEVTTSEQIIDDISHVETDTSSQMDERKLLALKAQLL
                     ERKSQEKNKTTQTEETMPAKIITKKERSVAFGVVGSGHAGSRLAQTFYSLGYDAVAIN
                     TAIQDLKFINIPDGNKLLLEGTLGGAAKEMEIGKAAAEAHQDAIAALVHNKLADAQMH
                     ILCLSLGGGSGAGSCETLVNILTATGKPLIVICVLPMDSEDAQTKSNALQTLSDLAAM
                     TQTNKIANLICVDNAKIEAIYHNVSQVDFYDIANKAIVEPLDAFNTISSMASFSKPLD
                     PTEFAKLLIDGQGLSVYGELTVTDYENDTSLAEAVINNLSSNLLAGGFDVKGSRYVGA
                     MFCANKSVWDKIPSSSIAYAMTMINDLCGSPRAVFKGMYVIDMPENVVKVYSMFSGLS
                     LPDARVEQLKKEASALTQATKDKDEARNLSLKIDTGKEENISAAQKVKEKIAAKSSTF
                     GKFMTNVQDRRK*"
                     /db_xref="UniRef100_UPI00036D3470"
                     /db_xref="A0A0F9VYM2_9ZZZZ"
                     /db_xref="UPI00036D3470"
     gene            227232..227477
                     /locus_tag="SR-VP_4-6_scaffold_141_3113143_prodigal-single
                     _286"
     CDS             227232..227477
                     /product="hypothetical protein"
                     /codon_start=1
                     /transl_table=11
                     /translation="MYRIRVITKIPEIKYTKWGFPIKPKRVSCQVFQWPNKTSYGLFV
                     RKPTKHWGRFCEGMVIGNFWDLKKAKTAARKWLTENK*"
     gene            complement(227479..228297)
                     /locus_tag="SR-VP_4-6_scaffold_141_3113143_prodigal-single
                     _287"
     CDS             complement(227479..228297)
                     /product="Lysozyme n=1 Tax=Agrobacterium tumefaciens F2
                     RepID=F7U423_RHIRD"
                     /codon_start=1
                     /transl_table=11
                     /translation="MINGVDISAIQGNVNFPWLKQKNYQFVMCRNYIGNDYRDSLCDT
                     NLKKSRDTGLYAGIYNFVYPLPTNPAHPNRDPVSQANLHFNSCQGQPTAVDLEWPAPE
                     DWSKYGCSANQINDWILTYLEKYTQLNGAKPILYTYPYFAKAVKLPSDITQYPLWIAS
                     YTAVPNIPAPYTDYYMWQTGGGNLLTLDNGSKCDTDVVKELSFFGVKSQPEPAVEPVP
                     EITAPVQTAPTEVTNQVVTPVANNTTTTTNTLNTILETIGPAILQVIKTLLHIK*"
                     /db_xref="UniRef100_F7U423"
                     /db_xref="F7U423_RHIRD"
                     /db_xref="awo:Awo_c14740"
     gene            228373..229836
                     /locus_tag="SR-VP_4-6_scaffold_141_3113143_prodigal-single
                     _288"
     CDS             228373..229836
                     /product="hypothetical protein n=1 Tax=BRC1 bacterium SCGC
                     AAA252-M09 RepID=UPI00036F1579"
                     /codon_start=1
                     /transl_table=11
                     /translation="MNKIVIINNKKCQLILQDNQAFNEIYLALSFKLEGIEFTPAFKM
                     GRWNGINYLMTKKGIFPSGLLSMVLNKLNELGIAVITEDKRPTIEMAPELDITQRLKE
                     IGKAPREHQIRILEAMAGQQKGIIRACTGSGKTLTSAMATAKFNKPTIIYVIGLDLLQ
                     QFHDLFSSIFDEKIGFIGNGVCDIQRINIASIWSIGRALGMQDKDIIDDEIGEEKFND
                     NNTTRIVEMLKQTKLHIFDESHVVTTGTIKAIYQTIDPEYIFGMSGTPYREDGSDLLI
                     TGILGEKIIDVSASELIEKGLLIQPIIKFVSVDKQQGLSKETYPTVYKKYVVENPERN
                     ALILREVKQLVEKKYKVLVLFKQVKHGKILFELLQLNNIRCEMLYGNDSLDHRNEVKE
                     MINDGEIDVILASTIFDLGVDVPILNALVLAGSGKSSIRTLQRVGRIIRYHPQKRFAA
                     VVDFYDNAKYLKAHSIKRCETYCQEKGFKVYKSKDML*"
                     /db_xref="UniRef100_UPI00036F1579"
                     /db_xref="A0A0F9SVG6_9ZZZZ"
                     /db_xref="iho:Igni_0977"
                     /db_xref="UPI00036F1579"
     gene            229888..230490
                     /locus_tag="SR-VP_4-6_scaffold_141_3113143_prodigal-single
                     _289"
     CDS             229888..230490
                     /product="hypothetical protein"
                     /codon_start=1
                     /transl_table=11
                     /translation="MTDKKIDGGKLGDAPNEKYVKFFKQFDETDATLVEQWKVVHLLG
                     YFCKKFQSIYKTDYQFKYNSPSPSKCFEVFQIKKLGQVLSSKPNILKEYIDWVFSEKV
                     EKEKIRFRSISFLTREEIVKEYKMTHLLSSKIDRNTPLPDEIVLIFNEGNWEERGLIS
                     TYGDLAFFIKAYENSLYVTTRIEYVKEKYNFDFSILETLK*"
     gene            230487..230900
                     /locus_tag="SR-VP_4-6_scaffold_141_3113143_prodigal-single
                     _290"
     CDS             230487..230900
                     /product="hypothetical protein"
                     /codon_start=1
                     /transl_table=11
                     /translation="MIPQVGQYVKVYFRNGMHAEGTVSTWSKEESVILMPDGKSSCLI
                     MQTNEDVCSVQMFHDMSETKIGLREHMSNLEEQFQDTYAAPSEDELRLKKLSDLKKLM
                     VEQEKKIIKDKLVDHNISAVQKPTYETIPTFLKSK*"
     gene            230901..231638
                     /locus_tag="SR-VP_4-6_scaffold_141_3113143_prodigal-single
                     _291"
     CDS             230901..231638
                     /product="Uncharacterized protein n=1 Tax=Clostridium
                     clostridioforme 90A8 RepID=N9X155_9CLOT"
                     /codon_start=1
                     /transl_table=11
                     /translation="MQFDRSKALNNVPWSKIQGAIKSEIDKCEVCSKKNINLQEAADG
                     LCERCATISLVYQRWGESNIPLEYWKLKMSKDFQGDKRLLDKYNELVKDFSWVHKGTS
                     IYLSGNHGTGKSFFCTALLKAVLSKGYTALYTNFNDIITTLTQAPSEEKFLASKELRM
                     VELLVIDEVDSRFISSENMADLYARQLEYIVRQRRSNQLPTFMATNSPNIMEAFSGPL
                     KQSIQSIISGYMENFVVLGTDFRKKNL*"
                     /db_xref="UniRef100_N9X155"
                     /db_xref="A0A0F9ETR1_9ZZZZ"
                     /db_xref="rho:RHOM_13370"
                     /db_xref="N9X155_9CLOT"
     gene            231635..233059
                     /locus_tag="SR-VP_4-6_scaffold_141_3113143_prodigal-single
                     _292"
     CDS             231635..233059
                     /product="Uncharacterized protein {ECO:0000313|EMBL
                     :KKN70814.1};  TaxID=412755 species="unclassified
                     sequences; metagenomes; ecological metagenomes.;"
                     source="marine sediment metagenome.;""
                     /codon_start=1
                     /transl_table=11
                     /translation="MSYTDLDLIVLKAITTNKQIALDFVGNHSIYVFDNSLWNIANLI
                     TNYIRTYKDVPTLHILTEKLSKTTPALIDPLTVIWHKFDTVAFVEKEYKFYLDKLQQR
                     FSANEIIKLKDRLSQVDFDTTTSDKVLDDLKKTIYSVNSATKAKTYDRKTLKDSIVPF
                     REEISAKLANPDFDRGILTHYSFLDNAVDGLRPSELVIIGGESNSGKSMLLMNMAIQM
                     WMQDNTIDMTSDFKKGHNVLYFSLEMPFKPCRNRIYSRLSGVPTKLIKRPVNKSGQSR
                     LNNEDRNKLKTALQFIDKYPYQFEVVDIPRGATMEDIERIFNDVKSYYTPDVVAIDYL
                     GIMDDASKEDDWLKLGTIAGKCHEFCRANNVIGLTAVQLNRAKSSSKDTEDKIGMHRV
                     GRSALILTHADIGIQIETRPNEQNYPDMIAHLIKVRDGERGKGKLLKNLGCGTLLDER
                     ITENATNTFTDFDDLSDKIEKFDI*"
                     /db_xref="A0A0F9SVG8_9ZZZZ"
                     /db_xref="lpp:lpp0803"
     gene            233098..233283
                     /locus_tag="SR-VP_4-6_scaffold_141_3113143_prodigal-single
                     _293"
     CDS             233098..233283
                     /product="hypothetical protein"
                     /codon_start=1
                     /transl_table=11
                     /translation="MQNFEQEIGTAKRIEYSNNDDKVYVVFEITHPKWKQTIKTEWSK
                     DIEFKIMDKKLILEEKV*"
     gene            233283..233606
                     /locus_tag="SR-VP_4-6_scaffold_141_3113143_prodigal-single
                     _294"
     CDS             233283..233606
                     /product="Uncharacterized protein {ECO:0000313|EMBL
                     :KKN70816.1};  TaxID=412755 species="unclassified
                     sequences; metagenomes; ecological metagenomes.;"
                     source="marine sediment metagenome.;""
                     /codon_start=1
                     /transl_table=11
                     /translation="MPTYEFQHRHEECNHEWEVWQSIKAPDPTECPKCKGTENIIRLI
                     SGGSGKGRVELTGQDLISKVQQDTQQLKKDIHRDEKLYANVLGESKYQDLQTRMDRGK
                     RERRR*"
                     /db_xref="A0A0F9VBA2_9ZZZZ"
     gene            233607..233795
                     /locus_tag="SR-VP_4-6_scaffold_141_3113143_prodigal-single
                     _295"
     CDS             233607..233795
                     /product="hypothetical protein"
                     /codon_start=1
                     /transl_table=11
                     /translation="MIYEYECTVCGVFEYTQSIKDKPLEECPTCKEKGIKSEKPKKLI
                     SLTSFQLRGGGWASEGYK*"
     gene            233911..234543
                     /locus_tag="SR-VP_4-6_scaffold_141_3113143_prodigal-single
                     _296"
     CDS             233911..234543
                     /product="Uncharacterized protein {ECO:0000313|EMBL
                     :KKN70818.1};  TaxID=412755 species="unclassified
                     sequences; metagenomes; ecological metagenomes.;"
                     source="marine sediment metagenome.;""
                     /codon_start=1
                     /transl_table=11
                     /translation="MNKEESQELMIKFIELRNQFKETKSKIDEKLFREHEKLCIDKFK
                     YLITMRTSRYKHFANYEDLQQEGLEALLKAMKNYDPTKGSWFWWAHKYIDTKIARMAN
                     LHTTIRFPLKFAKITVPHKESKLPTLIENDRIPDKEYERSQTEHLIQSLMATPLLTNE
                     EKNILTMAYGLGDNKPMSINKICATLGLTRTKCKQIINEALQTLMKHIRL*"
                     /db_xref="A0A0F9VYN0_9ZZZZ"
     gene            234594..237071
                     /locus_tag="SR-VP_4-6_scaffold_141_3113143_prodigal-single
                     _297"
     CDS             234594..237071
                     /product="ribonucleoside-diphosphate reductase n=1 Tax
                     =Thermophagus xiamenensis RepID=UPI000255DA87"
                     /codon_start=1
                     /transl_table=11
                     /translation="MGYSYAQVLEASTKYFNGDELAAKVFADKYALQDNEGIYHELTP
                     TDMHKRLAKEFARIEIKYPDPMSEEEIFALLDKFKFIVPQGSPMYGIGNNHTVQSLGN
                     CFVINAPLDSYGGVCKTDQELVQLAKRRAGIGFDISNIRPRGLVTKNAAKTTDGIGVF
                     MERFSNSCREVAQAGRRGALLLSISVEHPEIETFINIKRDLKKVTGANISIRLTDEFI
                     KAVRANGEFKLRWPVGSSSPKIEKIISAKEIWNKIVDSAWTSAEPGLFFWDKIIKNTP
                     ADIYGQKDPSFNTQSSNPCGEIPMGIDSCRLLVVNLLSFVERPFKKTAKFDYHKFAEV
                     VIKAQKLMDDLIDLEIEKIDKIIAKIEADPEPIEIKCVELNLWKEFKRTCIAGRRTGL
                     GITALGDAIAALNILYGSKEAVELTEEIYKTLAINAYKSSCMMARDRGPFPVYEYGLE
                     EHHEFISNIIKQDKELEKLYKTYGRRNIALTTTAPTGSVSTLTQTTSGIEPAYLLSYV
                     RRKKINPSDTNAKVDFTDQLGDRWQEFTVHHHGLQKWMEVTDETDIKKSPYWNATSND
                     IDWKASVDMQAVAQRWICHAISKTCNLPKTATKELVSEVYMRAWEAGCKGFTVYRDGC
                     RSGVLVGVGEADQSSRPNDIKYVMAPKRPLELLCDIKKAKIQGEEWTIFMGLLSGKPY
                     EIFGGLSKYVDIPNKYKAGKIVKNGKVNGISTYNLSIGDGDDRMLVKDIANVFENSNF
                     GAFTRTISLALRHGAPIQYIVEQMLKDKNSDITSFAKVIARVLKSYIKDGTKSNLEQN
                     CPSCGKENSFVYQEGCLLCVNCSFSKC*"
                     /db_xref="UniRef100_UPI000255DA87"
                     /db_xref="oho:Oweho_0460"
                     /db_xref="33566063"
                     /db_xref="UPI000255DA87"
     gene            237108..237476
                     /locus_tag="SR-VP_4-6_scaffold_141_3113143_prodigal-single
                     _298"
     CDS             237108..237476
                     /product="hypothetical protein"
                     /codon_start=1
                     /transl_table=11
                     /translation="MKGIILLNSNENTRLVEEEEKAKFVKNVLEAIGIPVEGLWGEDG
                     GLSPQGTNQLRRTLASFNTIVVEDGDGGLKIHVDKEVVADWKKPTYILKRDLSEIDPK
                     KKLFLEMHTNFWTVFENADG*"
     gene            237469..238758
                     /locus_tag="SR-VP_4-6_scaffold_141_3113143_prodigal-single
                     _299"
     CDS             237469..238758
                     /product="Uncharacterized protein n=1 Tax=uncultured
                     bacterium RepID=K2B4P6_9BACT"
                     /codon_start=1
                     /transl_table=11
                     /translation="MDKTYIFDTSVIISEPTAIKQFPNADIILPVVLLEEVDKLKKQF
                     NDAGKNARAFVRLLDQISEMGDISVGIMLDNKSIIKVDTTTYPSDFGNSLYGDTHILS
                     CAYHTNKATSGNAVLLTNDINLRVRARALGISCESYVNRELATSELYAGVQYIQDEEA
                     GTKLSKDGSLIAADYEFKLNPNECVIFTDSQGIEIAKGRLRKSRIKYIPTINPWGLAP
                     RNNEQEILIDLIMDPKISLVTVAGNAGTGKTLCTIASALELVLHKKSYEKVIIYRPIQ
                     SVGPEIGFLPGSLMEKISVHFGAVMDSFEVLLSGAKQGNGWKQELEMFQKKGRIEMDA
                     ITFVRGRSIPNSLIILDEAQNITSKDIKTLLTRAGEGSKIILLGDIEQIDNTALDASN
                     NGLTAVIDKFKNWDAAAHITLVRGERSVLASKAAELL*"
                     /db_xref="UniRef100_K2B4P6"
                     /db_xref="K2B4P6_9BACT"
                     /db_xref="gsb:GSUB_06430"
     gene            238850..239110
                     /locus_tag="SR-VP_4-6_scaffold_141_3113143_prodigal-single
                     _300"
     CDS             238850..239110
                     /product="hypothetical protein"
                     /codon_start=1
                     /transl_table=11
                     /translation="MADTAQVTDLKDPEEKISDQDKHTLDLMIMQRKVAIASAEKAIA
                     ENNASESNYKLALFQLYMKYGMNVETDAIDENGSIKRNAVKK*"
     gene            239113..239427
                     /locus_tag="SR-VP_4-6_scaffold_141_3113143_prodigal-single
                     _301"
     CDS             239113..239427
                     /product="hypothetical protein"
                     /codon_start=1
                     /transl_table=11
                     /translation="MEFRDIVDLIQIRNYVMMAVNNSAIDKKRAHALNDIQVLLDKTI
                     VDHILDVDFKNLIGFDNVEAAVLEAAKNNNIRTGMKTTKETIPVVAASAGHPIHIKPE
                     RL*"
     gene            239433..240317
                     /locus_tag="SR-VP_4-6_scaffold_141_3113143_prodigal-single
                     _302"
     CDS             239433..240317
                     /product="Conserved hypothetical phage protein n=1 Tax
                     =Prevotella sp. CAG:1092 RepID=R5PF76_9BACT"
                     /codon_start=1
                     /transl_table=11
                     /translation="MPAKLESNHFFNRCRVAHHDKYDYSKAIFLNLRTKIIIICPIHG
                     DFHQKALSHLQGHGCQKCVFDYNVMSFDEFTKRAIEIHGARYEYIGYKLNSTIIMQIK
                     CDIHGIFEQNKFNHLIGRGCKLCAVKNDHLSTKEFIHISNSVHSNKYDYSECIYIKND
                     INVKIICQIHGPFMQLPLHHMRGSGCSSCSHSISKLENLWLDSLGIEKQFRQVRFKFN
                     NQLFKVDALKNGIVYEFYGDFWHGNPRLYEEKDINYISGISFGELYSKTQQRENLIKS
                     AGYNIISIWESDFGNANI*"
                     /db_xref="UniRef100_R5PF76"
                     /db_xref="A0A0F9Q4V4_9ZZZZ"
                     /db_xref="lpm:LP6_1057"
                     /db_xref="R5PF76_9BACT"
     gene            240304..241122
                     /locus_tag="SR-VP_4-6_scaffold_141_3113143_prodigal-single
                     _303"
     CDS             240304..241122
                     /product="Methionine aminopeptidase n=1 Tax=Spiroplasma
                     diminutum CUAS-1 RepID=S5MF91_9MOLU"
                     /codon_start=1
                     /transl_table=11
                     /translation="MRTSNNVIIGNICKLHDDEWLKRQRIAGKVAGQAISLLETLVKE
                     KTIKSLRELDKIVEEFIVANGCLPTFRGYQGFPASVCISVDNDKSHALVHGIPSDYIL
                     QESDIVSFDLGATFEHAVSDTAVTCIFGSPKSERHIKLIQDTKDALMKGIESIAVGKR
                     IGVIGNAIYKFLSSKAYGVITNYGGHSLDYDIPHAFPFVPNKSSPDEGIHILPGMTLA
                     IEPLAVLDSSTKTRVGDDGWTVFTERTSAHYEHTIFVHQDHVEIITQRPNEITF*"
                     /db_xref="UniRef100_S5MF91"
                     /db_xref="A0A0F9SVH3_9ZZZZ"
                     /db_xref="sdi:SDIMI_v3c07590"
                     /db_xref="S5MF91_9MOLU"
     gene            241106..241291
                     /locus_tag="SR-VP_4-6_scaffold_141_3113143_prodigal-single
                     _304"
     CDS             241106..241291
                     /product="hypothetical protein"
                     /codon_start=1
                     /transl_table=11
                     /translation="MKLPFKDGGYIEITKAADKVIIVVQAHDATNTLKTITNACEITL
                     QQFKDLCQGIYDPQPTN*"
     gene            241269..241484
                     /locus_tag="SR-VP_4-6_scaffold_141_3113143_prodigal-single
                     _305"
     CDS             241269..241484
                     /product="hypothetical protein"
                     /codon_start=1
                     /transl_table=11
                     /translation="MTRNPQIKSVLEPYPATVLLQFINTLPVPKVGGLKYYSIKSNDG
                     IPLSVWGLNTEDVLTQFDDFIKLLIFA*"
     gene            241545..245297
                     /locus_tag="SR-VP_4-6_scaffold_141_3113143_prodigal-single
                     _306"
     CDS             241545..245297
                     /product="Collagen triple helix repeat protein n=1 Tax
                     =Solitalea canadensis (strain ATCC 29591 / DSM 3403 / NBRC
                     15130 / NCIMB 12057 / USAM 9D) RepID=H8KTG3_SOLCM"
                     /codon_start=1
                     /transl_table=11
                     /translation="MATIYPAAIDNSVSLPDIVDNVSGINAASINTVKTAVVAVETVL
                     GPVPQGLFTTVRKRIDAMEALIQSAIIGEITFSGDISGTVTHQTVIGLQTRPISSSAP
                     AVGSLLWFDGAAWQYGVPAGDLSFSAPNVRVAKIQGNAVKNQTLGSSQDGYVLTWINA
                     NSDWEATPSSNAITLFGDVTGPGSSNIVVAWRNKQLDAATMGSPTDGYVPTWVAGSNA
                     WKALPTTISSGGISPGTAGQVLITNGTPASTWTSLINVELTHGRFTAGRAGTDWSTTM
                     GPFPGFETTNAGLWLLPNASSPNVNNYAIQSSVNGVGFNDQANTSMQFLLGGSTTLAY
                     FTAANILFAGTSTSTAKAQIELVHGNLTAGGSGTDASTIIGTRVSGPTLPTIYLLNNG
                     VAASTGNWAFQGDGTNLYHNTVGGTGTHFFYAGNTQVALIEGTHGRAQFGGIGSDFKA
                     IVGPLVSFETADAGIWFLPAATAPTSANVALWCDGSNTFMNNGNASAVLGFIVAGSTY
                     LGAFNGSQSRFYVGGSSAIAPLVVDWATSLQTQIGSGTSQTSLLIGNYNTGAASVIIQ
                     AGTGGISWRDGATQTTRGSIELVHGLATFGGSGSDKATSIGPDPAAPTTRSGVFFNAT
                     GSDAPTSIYSDQNSINFQALGGWLLQWGPGGLLQSTAGSLVVGTTVATRTITFQPDAA
                     ANLIQLAGGTQNTVPLGANIAAAGHIRTPSGWVWMSRRADNLADLVTFEDNGANSFFI
                     GTSYSFVTIGNTSFTSEVDITTASIIAFETGGTIYSDATNFAWRDASHVSTMVWTLAS
                     GGATSGSVAEGVTSFTLGYTARTGDAATHDLKIQGQYAFATATLTNRTPGNIVFDIGA
                     PTNGGTTEGAFKFTRNGSVIATLALDTSGQYGFWLGGSSILPSSAALISDASTFSYLN
                     GGQTVGLLIADTTFMLYAPSTQTDVYFGGSAVTAPITFNWTTSTTPKIQSGTNGTLLT
                     VGTNKAAATLTLQSDAAMTNLVLSKLSSTVSEVDFYAPDGTHKINVLVGNNGSMTIGT
                     VTSGASFIVQADSASTVATLSKVSSTSSSIVFSSPGLASAATINVNDNGAAFFGSGAL
                     TTNYVLFNGTTANTYVVGVGGSHIFENNAAAVYATLAVTGSTIGTTTGTNTLTGALVA
                     TTRTQGASFTLDNTTTDKTVFITTTPTTVTLSAGAHTNGREVEFVVDTTATGSNGTDI
                     ALTIAPAATEKINGTNANWVITVPGSPKQVIRLKMYGNGTDVRIIG*"
                     /db_xref="UniRef100_H8KTG3"
                     /db_xref="scn:Solca_1200"
                     /db_xref="H8KTG3_SOLCM"
     gene            245300..246118
                     /locus_tag="SR-VP_4-6_scaffold_141_3113143_prodigal-single
                     _307"
     CDS             245300..246118
                     /product="Uncharacterized protein n=1 Tax=Mycobacterium
                     bovis AN5 RepID=V2V7Z0_MYCBI"
                     /codon_start=1
                     /transl_table=11
                     /translation="MATIVKVFTGSTTYTVPAGARNGKIRGCGGGGGGGGGQGSSAGG
                     GAKAGGGGGGCALWSEVPFVPDPTKTYNITIGISGTAGTAGPSGGAGSGGNGGIGGDS
                     IVDDGTNAIAIFLGGSGGTGAGGTTAVTGGMPWAVSFGSPVTRARAVDTNLAGITGAG
                     GPSGAASSAGNPAAANPLSIGGSALGVPWLSGKGGASGAGIGGGGGGGAPGPKGNGGD
                     GGAGGNAAAGSPGIAGGANSGAGGGGGGGSGNALAAGGGGGVGGSGYIEIIYEI*"
                     /db_xref="UniRef100_V2V7Z0"
                     /db_xref="mgi:Mflv_5091"
                     /db_xref="87329338"
                     /db_xref="V2V7Z0_MYCBI"
     gene            246121..246942
                     /locus_tag="SR-VP_4-6_scaffold_141_3113143_prodigal-single
                     _308"
     CDS             246121..246942
                     /product="PE-PGRS family protein n=2 Tax=Mycobacterium
                     canettii RepID=G0TF56_MYCCP"
                     /codon_start=1
                     /transl_table=11
                     /translation="MATIVKVFTGNGTFTVPGGAYNGKIRGCGAGGGGGGGGGGSGAS
                     GGGKGGGGGGCALWGEATFIPDRTKTYNVTIGAAGASGTAGASTPTAGGTGGIGGDSI
                     VDDGTSAIAIFLGGSGGGGGNIATTGTAGAGGMPFAISFGSPVTRANALDTTKAGITG
                     AGGPGGTTGVAGSPATADPSSIGGSAIAVPRLAGKGGAGNAGGGGGGGAPGPKGNGGD
                     GADGATTTNPGNSGGSAGANSGAGGGAGSGGGNAAVAGGAGGTGGTGYIEVSYEI*"
                     /db_xref="UniRef100_G0TF56"
                     /db_xref="mcq:BN44_10911"
                     /db_xref="G0TF56_MYCCP"
     gene            complement(246939..>247085)
                     /locus_tag="SR-VP_4-6_scaffold_141_3113143_prodigal-single
                     _309"
     CDS             complement(246939..>247085)
                     /product="hypothetical protein"
                     /codon_start=1
                     /transl_table=11
                     /translation="VAHTYYKMQGYFMSGAVYETWIAIDAPNLTPPSGHSLINIAVVG
                     QFRH*"
ORIGIN      
        1 AGATGGGCCT GCTGTTGAAC TTGCTGATGG AACCAAAGAA TGGTTTACTA ATGGCAAACG
       61 ACACCGTAAA GATGGGCCTG CTATTGAATG GTCGGATGGC TATAAAGAGT GGTGGATAAA
      121 TGGCCACCAA TCATTGGAGG CGCCATCTAA ATCCATAGAA GCCAATCTTA CTGCAACTAC
      181 CGAAATCTTG AAATCTATTT CTGATAGTTT ATTAGGGGTT AAAATCAACA CACCTCCTCT
      241 TGATATGGAA TTTGAGGTTA ATGATGACGG TGATCTTATC TTTTCTTTTG AAGAGGAGGA
      301 ACCATCATTT GGACAAACCT TCAAAGATGA TCTCAAACAA GCAGGATATC GCGTTGCTGC
      361 AAACCAAATC AGTAAAGGCG TTAAAACTGC CATTGTTTCG ATGATGCAAA AAGGCGGCTC
      421 CTCATCTACA CACCTTCATA CTATTTCTGA AATGCTAAAT ACCCAATATG GTGCAGGGTT
      481 GATCTCTTTC CTTTTGGGTA TGGGATTGCA GCACACAGAT TTAGTGCAAG ATGAGCGCGT
      541 CGAAAAAATT GCCGAAGAAT TCCGTATTGA AGGAATGAGC GGTGTGGGTA ATCAAGTATT
      601 CTCTTTCTTG ATGGATGCCT TGGTGCCAGT AGTCTCTAAA ACTCTCCATA CACTCCCCCA
      661 AGAAGAAACA AGGATATCTA CAACTATACC CCTACAAATA GATAACACAC TACTTGTCGA
      721 GGAACATTTT GAAGAAGAAA TACCACACGA AATGATTATG GACACATCCG GCTAAACGAG
      781 GAACATATGA TCAAAACATC TAATCTACAC CTAATTTATG TGGATGAGCG TGGATATAAT
      841 AGGGCCTTCA TAGAGAGTAT TCGAGATAAG ATTGTCCTAT TAGCCACTCA CTATTGGTGC
      901 ATCAGCCCTA ATTCTTGGGT GGTTTCTTCC AGTTTTAATG CTCAAGAATG GACTGATAAA
      961 TTACAATTAC AACCACCTTC CGATATTACC TACGCTTCTT TGGATGCCGG ATATACGGGG
     1021 AATAGTTTAG TCGTCAAGTT AGATGTTTCT GACCGTTTTG GATTTATGCC ACCCGGATTT
     1081 TGGGAATGGC TTGATAAAGT AGGATCAAAA ACTGTTCTTC ATATGAAAGC AGAACAACCC
     1141 AAGGCGGCCC TATGAAATGG CTACATCTTT ATGCTGATAT TGTTATCAAC TTATTCAGTT
     1201 TGACTATTCC GGATTTTCTT GATGAAAAAA ACTCACTTCG TCGTTAGCGT ATTAATTACA
     1261 GAGCCAGTAT ATATTGAAGG CACCATACAT ATAAGAGCGT ATGATGTTGA AGAGGCTCTG
     1321 GAAAAAGTAG CCAAATACGG TAAGTATCAG ATTAGAGATA TTCGAGAAAA GTGAATATCA
     1381 ATAAGTGCGG TGAAGACCTT TGTAAGGCTC ATACCACGCT GTCATATATG TAGCAATTGC
     1441 CGTCATATCT GCAAGCCCCT TGAAAACTGC AACTTCATAA ATGTTGCCAC CAAAGTAGTT
     1501 ATTTGTAGTG CCGTTATTTC TTAATGCACC GATACTGCAA GTGCCATAAG TATGTGCTCC
     1561 ACCAACTGAT GCCGATGCGA CTGCCGTTGC ACTATCTAAA TAGGCAGTAA GAGTTCCGTT
     1621 AGCCGAAGAT AAAGCGGCCC AGTGAATGTT GGTATCAACA GTTCCACCCG TTGCTGTGGT
     1681 GATTGTAGCG GCATCATTTT TATCAGCTAC CAATACTGCT GAGCCCGATA CCATTAGTGA
     1741 GGTATAACCG TCAGCTCCTA CCCTGCCAAA ACTAAAAAGT GTTTGGTTTG CAGTAGCTGC
     1801 GGTATTGACT TTAAAGGATA CAAAAACCGT AAAAGAGTTC ATTGTCGCAA CTAATGGTGC
     1861 CAAGGTATCA AAGGCCAATA CTTGACTGGT TCCATTGAAA ACGCCCGCAT CATAAAAAGA
     1921 CGGAACTCGT TGGATTTGGC GGAGTAAAGT GGGCTGATTT GCAACTGTGT TTTGCAGTGC
     1981 GGCTTGTCCT GAAACCATAT CAACGACTGA TTGAATTGTT GGTGTTGAAT TGGCCGAAAC
     2041 GATATTAACA TTTCCGGCGC CAAAATCAAT TCTGGCAAGA CAGGGTTGAG AAGAATTTGG
     2101 CAGTTCCATT TGTAATTATC TCCTAATTGG GCTTACTGTA TTCATTAGTA TGTCATAATA
     2161 TTCCCCTATT AAATGCCTCA AAATAATGGA TAATTAGTAT GGAAAAGTTC TATCGTGTTA
     2221 GATTACTGCA GAAAACAAAT GGTGGAGAAT ATAAGCCAAA TCCCACTTTT CCATATGTTG
     2281 GTAATGGAAT AGATGGCAAA ATTTGGACAA CTAATAATAT TAATGAAGCT CATCAAGAAG
     2341 CCGCATCCAA ATCTACTTGG TTTAACGTTA TAGTGGAGGA ATGTCTATGA CTGATTTATT
     2401 ACTTGCTAAA GCCCATCCAG ACGAGGGTTT TTTGGATTTA TCTATTGGTG AAGCCCATAT
     2461 CACACGCAAT AATCTCTTTT CCTATTTTCC CTCTCTGAAC GATCCTACGA TTTTGTCTTT
     2521 GGGGCACGAT CTTTCGCTTC ACGATTTCGA ATATCTTCCT CCTGCCGGAT TAAAGGAATT
     2581 AGTCAAATTA TTAGAGGATA AGCATCAAGC TCCGTGTGTC GTATTTAATG GCGCGAAACA
     2641 AGCGTTAGGG GCCAGTTTTT ATGCCCTCAA AAAGCGCGGT ATTTCCGATC TTTATATGCA
     2701 ACCTATTCAT TGGGCTCTCC TACCGCCGAT GGCCACATAT CACGGGCTGG ATGTAAGATA
     2761 TGCAGAGCCC AATAAATGGC ATCGTTTCGA TAGTGATGAA TTTAGAACTG CCTATCTATT
     2821 AGTAGCCCCC AATAACCCCA ATGGAGAATG CCCCTCTCCC CAAGAATTAA AGGAATGGGA
     2881 ACAGCACTAT CAAGAACGCA AAATGCCCCT AATTTTTGAT GGCGCCTATT ATACTCACTC
     2941 ATATCTTCCA AGTAGTTATC AGTTGCATAA AAATATAGGT AGCCTACAAA TCTATTCCTT
     3001 TTCCAAAGCA TTAGGTTTAT CCTCAATTCG TGGAGGCTAT TGTGTTGTCA ATGATAATGA
     3061 TTTTTACTAT GATATGATCG CTTATCAAGA AATGATGACG GTAGGTGTAT CTGTATTTAC
     3121 ACAAAAATAT TTATATAATA TTTTAAAGAA ATTACAGCAA CATCCAAAAG CTGCTCAACA
     3181 ATTCGAGGAG GCTAATTTTA ACGATCTGAG GGCGGCCAAG AAGATGCTAA AAGAAGTGCC
     3241 CAAGAGTATT TTAGAAGTGC CAGAGAACAT CGAGGAAAGT AATGGAATGT TTGCTTTCTG
     3301 CAAGGTCAAT AATATAGAGG CCTTCAATCG AGCCAAGATT TATGTGGTAA GCGGTAAGCC
     3361 CTTTGGAGAT AATACTAAAA TTCGTATCAA TCTTGGAGTA GAACCAGAGA TCTTAAAAGA
     3421 GTGTGTTAAA CGATTACAAG AGGTAGGATG ATTACGTATG CTATGTATGC TAAACAAAAT
     3481 CCCTGCGGCT CTATAAGGGG TTATTATTTA GTTGATCCTT TCTATAAAAA AGGATGGGTT
     3541 CGACAATCTC ATTTAACAAC TGCGATGGGA ATGTCTATTA ATGAAGCGTG TGCATTCCTT
     3601 CATAATGATC ATCGCTATAA TGGTTATCGT CATTGTGGTT GTCAATTCGA GATCGTAGAA
     3661 CTAAAAGACG GGATACCTAA TCATCTTGCG TAGGAGAAAT AAATGCTAAA ACAAATTTAT
     3721 ACTTGGAAGA TTGTTTGTAA TCAATGTAGC CGAGCCGAAG TCTATAATGT TGAGCAGCCA
     3781 GATGAGGGAT TTTTCTCGGG AGCAAGGTCC AATATACCGG AAGGGTGGGG GAGAATTGAA
     3841 AATCCACCAC CTGAGGCTGA ACCGGGAAAT CGTCCCCGCC GAACAAGCTC CTTTGGTTCT
     3901 GCATCTTATT TTTCTTCACA AGATATGTTT TACGTTCCCA CTTATCGTGA GTATTGTCCA
     3961 GCTTGTTATG GCCTGGTAAT TAAGGCAGAA GCAGAGAAAA AAGCCAGAGC CCAACACGCC
     4021 GAAAAATATC TATGAAGATT AACGAAGTTT TTGTCAAATG GTTATGTCAA AATTGTGATC
     4081 AAGCCACATC TGGTGATTGG CCCACACATA CACCAAACTC AACTCGATGT CGCAAAGTTC
     4141 ATAAAGGATT TAGTGAAACA CCACTACGTA ATCCACACAC GGGACATTTT GTGTGCGATC
     4201 AAATAATTGA AGCGTGGCCC GAACATCAAT GGAAGTATGT GGCCGAGGAA GACTAAAAAT
     4261 ATAAAGAGTA TCTATGCCAA ATAATCAAAA ACCCACAATG CAAATTAATT CCAATGGTGA
     4321 TAAGGAATGG CGCCTTAATG GAGAACTGCA TCGAGTTAGG GGGGGGGCCT GCCGTAATTA
     4381 CAAAAGATGG CCTCAAAAAA TGGTATCGAA ATGGTTCTCT ATATCGTAAG AATGGACCGG
     4441 CCCTAATCTA TCCCAATGGT GAAAAAAACT GGTATCAATT GGCTGGAAGA TTACATCGAG
     4501 AAGATGGTCC GGCCGTAGAA CTTCCCGACG GCCGAAAAGA ATGGTTTTGG TATGGTTATT
     4561 GTCATCGTTA TGATGGCCCA GCAGTAGAAT TACCAGATGG TAGCTATGCT TGGTATAATT
     4621 ATGGTAAAAA ACATCGAGAA GGTGCTCCGG CAGATTTTGA CTCCAAACAC CATTATATAG
     4681 CTTGGTATTG GAAAGGTAGG AAACATCGTG ATGATGGTCC AGCCGTTGAA TATACTCATA
     4741 ATGGCAAGTT AGAATTTTGG AAATGGGGCA AACGTATTCG TAGTAGAAAA GTCATTGATA
     4801 AGATGAAGCG AGAATGGCAC GCTAATAAAT ATTTGTGAGG AATTATGCCT ACCAATTTTA
     4861 CAATAGGAAT GTAAGTGAAG GTTAATTGTT CGGCCTCATA TGCTCACAAT GTGGAAGGTG
     4921 TTATTACATA TCTTTCTGCC ATAGATGGAC GAGCATATGC AGATATTGAA TTTAATGTTC
     4981 CAACTACATA TGGTTATCGT GATGGTGATG GTTTTTGGTT AGACGATTTG CAACCCTTAA
     5041 ATTTAACACC CGAAGAACAA GCACAATTTG ATGAAACCCG CCGATTCGAA CGGGAGTGCA
     5101 TATTAAATCA AGAGTGCCGC AAGAAACACG CAGATAAGTA TTTATAAGGA TTTATTATGA
     5161 CTAATATTAT TTTTCCATCT CTACCCAATC AACCTACAAC TCTGGCACCC TTCTATACAA
     5221 AAGAAGCTGC CGCTGCCAAA GAAGTCGGTT TTAATATTAG TATTGTTTCT GATGCTAATT
     5281 CTAACGGACC CATCTCTATT GCTAATGGTA ATTTCGATCT CTCCCTATAT CGCGGATGGA
     5341 TCGTTAGCCC TACTTATTAT CACGAATTTG TCCATTCTAC CCGCAACCCT TTGGTAGATT
     5401 ATCAAGACTA TTTGTGGGCA CACGATTTCC CTAATTGGTA TGCCGCCCTC TCTAATGATA
     5461 CGCCGCATTC CCTTTGCTAC AATTCCGAAG AAATTAGGCG GTTAGGTGTA TCTAAAATTG
     5521 CCGAAGAAGT TGCCCAAAAA ACAGGAAAAA AGCCACTCAT CATTAAAGAT TGGCTCAAAT
     5581 CTTGTAAAGA AAAATGGGAA GATGCTTGTT TTATTGCTGA TGCTTCGGAT GTTAAAGAAA
     5641 TAGAACGAGT AGTAAATAAC TTCTTTCTTG TTAGAGGTCG AGAGTTTCGA GGTGGGTTAG
     5701 TATTTAGGGA TTTCTTATCC TTGAAGCCAG CCGGAATGCA CCCCAAAGTT TCAATGCCTC
     5761 TTCCAGTAGA ATTTCGAACA TTCTTTTTGT ATCAAGAGCC TATTTTCACT ACTCCATATT
     5821 GGATGAGTGA TGTAAAGTAT CCTGATAATT TTGAATTTCC ACCTCAAGAG TGGTTAGAAG
     5881 AAATTGGCAC GAAACTCTCT AATCCTTTCG TAGCTTTGGA TATTGCCCAA GATGTTAATG
     5941 GTAAATGGTG GGTAATTGAA GTAAATGATG GAGGAACAGC GGGCCTCCAA GAACATATTA
     6001 ATCTCAAAGA TTTTTATGGT AGTATCTTTG GTAAATTAAA AATAATGAAA GAAATACAAA
     6061 GTGCAAATTG AAGATAGACA AAAGCATTTA AAAATATTAT CAGAAGAAAC TGGTATTTGT
     6121 ATGAAATGCG AACTTCATCA AGAACGCAAA ATACCAGTTT TTTCACGTGG CAACATCAAT
     6181 GCTTTGGTGG CAATTAGTGG GATAAATCCG GGCCAAGAAG AACGAGAAAC CGGCATCCCA
     6241 TTTGTAGGAC GAAGTGGCAA ACTATTAGAT AGAACTATTC AAGAATTGGG CCTTGATCCA
     6301 AGTAATGATG TTTATATTTT TAATGCTGTC AAGTGCCCGT CGCCTAATAA TCGGGCACCC
     6361 ACTTCATCAG AAATTCAATC TTGTTATCCA TATCTACAAA GACATATAGA AATGATACCA
     6421 GCCAAAGTAA TTATAACTTT GGGAACATTG GCTACTCATA TTCTTACTGA CCAAGCTAAA
     6481 CCCATAACAC AATTACGAGG GCAGATGTTC CCCTATAAAG ATCGTTTTGT AATCCATCTT
     6541 TTTCATCCTT CATATCTCAT TCGTTCAGGT AATGAAAATT CAATTCATTA TCCTACATTT
     6601 AAATCCGATT TGCAATTAGC CTTCAACAAA GCCAAGGAGC TACAATGAGC GACAAAGCAT
     6661 ATTCTTGTAA AGTTCTTATT CGCACCGATG GATCTTCTGC TCCCTATAAT GTATTCGTAG
     6721 TGCAATATGA ATGGCAAAAC GAACGAGGCG ATAACTTTAT TACTACTTTT TGTGAAACCG
     6781 ATAGCCAAGC AAAAGCTGAA TGGATCGTTA GCGCCCTTAA CTACGTTGAT GATTACTATC
     6841 CCTTTTATAC TTCATAGCGG AGAATTTAAA TGTTATTATC TATGATTGAT AATTTAAAAC
     6901 GATCTATTGC TATTTTAGAT GACTTACCAA AGCATATTGA AAAGGAGAGG GGTCATTTAC
     6961 TTTCTTCGAT TAATGATACT TTTGAGGATT TTCAAGATCA ATTTGCTGGC AATAAAGAAA
     7021 CACTTAAAAA AATTACTGTT CTCAAAATAG AAGTCTTCAA ACAAATTGAG GGATTTTGTG
     7081 ACGCTGCTTG TGAGGGTGTA AAAGAAGATG TTAGGATTGT AGAAGAATAA TAAATTTAAT
     7141 ATTAAATATA CAAATATAGG AAACACAATG AAATATAAAA TTTGTCAAAC TAAAAATTGC
     7201 AAAGGACTGA AGACTAATAT TTATGTTTCT TCTTCCAAAG ACATCAATAC AGCCCATAAG
     7261 CGTGCCGCTA ATACAATGAA CCGTATCGAC AAATATGGAC GACATACTAC CAGTTCATTG
     7321 TGTGGGTGTA GTAATACAAC TTATAGTGAT CGTTATGGAT TATATGTAAA TTATGATAAA
     7381 GTCAAATGCA AAGCTAAATT TGAAGTGCGA GAGACCCAAT GAGCGTTCAA TGTGCCAGAG
     7441 TAGAACCTAT TGTCAAAACT TTTATTTCCA TCCAATTTGT TGGAGAAAAA TTAGCAAAGT
     7501 ATGGTATGAA TAATTGGGAG CAATGTCAAT CAGAAATTAA AACTGATAGT CATTTGTGTG
     7561 AAAAGCATTC TGCCGAACCT ATAAAAATAA TGATAGGTAA AGAGTTGGTA GATTTTTCAC
     7621 CATCTCAATT ATAAAGTGCA TCATATGAAC CCCTTCAAAT ACTTGTTGGA ACGCCTTATA
     7681 CTCCTTGTCT TTGGGGTGGT GGTCTTCCTA TCTGACGCGC TCATCGACCT TAAATCTTTT
     7741 ATTAGGCGCC GTAATTATTT GTGATTGCAA GGGGTGCTAC CGTGGTTATA TTGTCCGCGT
     7801 ATGCTAAAAC GAAAACCCCA ATACTCCGCG CAATTCGGTG AGTATCAATA TTTCTCGCCC
     7861 GAAAACATCC TCGGCAAACA ATTACTTGAA AAGGTTTTGA AAGAGAAGCA CCATCACATT
     7921 CTTAATAAAA GAGCCAGTGG TTCCCTTATC AAACCCTATA ATGAGTTCGT ATCTGAATTT
     7981 ACGACTTATG GTGGTCGCCT CATTTATCAG CATCGTTATA ATTGCGTGTA TTTATGGGAT
     8041 AATGCTGCGG CCGAATTTAC CTATGAACGT AAATCGAACA ATATGACTGT CTCGGTTTAT
     8101 GGGTTAAATA ACGAGGCTTG TTGGAATTGT TTGGCAGTTC TGGAAAAGAA TTATTTGGCT
     8161 AAGGCTTTGA AAAATTCTGT TTATTCAGTG GTGCAAAATA AAACTGGCAT TACTACACAG
     8221 GTTGTTGGTT TGGGTGGAAT GCCGTTGGAG CCCGATAATT ATCATCCCGA AGTCGTTCAA
     8281 GATTTCGAAT ATGTGATGAA TGAATTTCGT AAGAAGCAGC CATCAGGACG AATTGTAATT
     8341 TTGGATGGGA TTGTAGGCAC TGGAAAAACA TCGTTAATTC GTTCTATGTT TTCAGAACTT
     8401 GACGCTTTGT TTCTTATTAT TCCAGTAGCA ATGTTATCTT CTTTGGATAG CCCACAATTT
     8461 CTTCCTGTTT TGTTAGAGTT TAAAGAAAAT AGTAATAAGC CAATTGTTTT GGTTGTGGAA
     8521 GATGGTGATC ATATTTTGAT GGCCAGAAAA ACAGATAATC TTTCTTCTCT GGCTACCTTG
     8581 CTAAATTTAT CAGATGGTAT TTTAGGTAAT TTAATAGATA TGCGCATTGT CATTTCTACT
     8641 AATGCCACCC TTAAAGAAAT AGATGAAGCA GTATTAAGAC CCGGAAGATT ATGTCGCCGT
     8701 ATTAATGTGC CTACCTTGGA ATATGAGCAA GCCAATCGTA TCTACAAACG CATCATTCAA
     8761 AATAATGATA AAGAATTGCC CAAGAGTAAA TTCTACACTT TGGCAGAGGT ATATGCATAT
     8821 GCTAATGGTG GAATACACAC TACAACAGAC AAACCTACCA AACGAATAAT AGGATTTCAG
     8881 CATCAATCAG AAGAAAAAAA AGAATGTATT TTCAATTAAC AATAAAGGAG AATGAATAAT
     8941 GAAAACGAAA TCAACAAAGT CAGGCAAGAC AAGCAAAACA ACAAAGTCGA GCAAGATGCC
     9001 TTCAAAGATG AGCAGTTCGA CAAAGCCAAT GAAGTCAGTT AAGTCGGTGA GCAAGAAGTC
     9061 ATCAGGAAAA GGTCCAGGCC GTCCAAAGGG CTCAAAGAAT AAGAAGCCCA CACAAGTCAA
     9121 GGCCAGTGGC TCGGTGTCAG TTATGGATGA GATGGTGGCA GTTAGTGCCC CAAGCGAGCA
     9181 ACCCACAACG ATGATTGAGC GTTCGTCAAA CAGTAAGATG AATTGAATAT AATGGATGGT
     9241 AATGGGAGGA TATAAACTAC TCCTCCCATT ACTACCTCAT TAAAGAGTAA AAGCGATGGC
     9301 AAAAACAAAT AATTTACATC AACGATTAAA TAATTCCCTT AAAGACATTA AGAACTTATC
     9361 TAATCTGTTT TTCAATGAAG GGACACGGCT TTCTACATTA AAGCATCGAG GCCCTCCTTG
     9421 TGCTGATTGT AAGCGGCCAA TAGCAAACAA CTATGCGTAT CTTGAACTTA ATCAGGATGG
     9481 AGATGGCCCC GATTTATGTT GGGGTGATTG TGAAATGGAA GCGCGAAATC AATGAAAGAT
     9541 TATGAGTGGT GCGAAAAAGA AGGCATTAGT CTTAAACTTC TACAAACAGT AAGAGGATGG
     9601 CAAAAACCCC TTGAGACTGA ATATGATGTT CGCCACCTTA CCAAACTTGT ATATGATTTG
     9661 ATGCGTGGCG ACTATTCTAA TGGATTTTGT AGTTTTTGTA TGGGCCCCAA AGAAAGCTCA
     9721 GGAATGGCCA ACTGCATTAA TTGCCAGCAC GCCTATGATC ACGGTAAAGC AGATGGTCGT
     9781 GAAGAAGAAC AAATATCGCA TATTGTGATT GAACCTGATT TTGATATATA AAAATATTAT
     9841 AATGAATTTA GTGATGTAGT GTGGAGATAA AGTATGAGCC AAGAAATTTT TCAATATCTA
     9901 TATAATTGTT TGCAATCACG CCCTCGTCCA GAAGATGTGG CTCAATACAT CTTGGATACT
     9961 TTTGGTGATG CTTTTGAAGA CAAGGAGAAA CATCTTCTAA TCAAAGCGTC TAATAACTCC
    10021 TTGAAAAATT CAATTTGGGG TTATAGTTCG ATGGCTCGTG ATTTTGCTCG TCCAGATGGT
    10081 GCGCAACAGC AAATTACGGT GGCCCAAAAA TTGTTTGAGG TGCCTTCTGA TTTAAGTGCC
    10141 GAAGATTGTC TTAATCCTTC TACGGTTGAA CAATTTCTCC TCAAATTATC ATCACTAATT
    10201 CACGCTTCTG TTGGTGCCCT CAACTTTACC AAAAATCGTC TTAATCGACA ACAACGCAAG
    10261 GAAAAGGGTT TAACTGTTAA TCATCGTCGA TATAATAAAC AGTTCCGCGC CCTTGAACGA
    10321 ATGGAAGACA AAATCCGTCG TATGATCAAG AACCATCAGA AGTATGATTT GTCCCGCATT
    10381 TCCAAGAGCG GATTTGCTAC TAAACTATCA TTCGAGGATT TTGCCAAGGA TATTAATACG
    10441 GCCTGCTTTT TGGCCTATTA CTCAGCTCGT ATGAATGTTC GCTCTATATT TACTGACAAG
    10501 AGCCAAGAGC GCGCCTACGA TGAAATTAGT CAAATGCTAT ATGATAAGGC CAAAAAGCAC
    10561 ACTCCTGATT GGTGGTCAAT GGCTCATATT AATTTGAGCA GTGTGGTCTT GTCCCACCTA
    10621 TCTGAAAGAG ACAAAGGCCG TCTATATAGT GATTGCTTTA ATTCTCTCAA ATTTATTGCT
    10681 GATTTCTTGA AGGAATTGTG CGAGACCACG GACATTAATC GTGAGACTAT GGTTGTCCAA
    10741 CGCGGCAATG ATAGCACTAC TTGGAACCAA GCGGCAGGCG CTTGGAATAA AATGCGTGAT
    10801 GTATGGATTA CTCTTAATTA TGATTTAGGT CTGGATGAAG TGTTAGAAGC CGTTTGTCCC
    10861 GGAAAGGTTC TGCGTCTAAT GGCCTCTGAT GTTGTGGCGT GGCACTCTTG GGGTAAAAAA
    10921 GATCCTCTCC ATCCTGATAC CAAAGTGTGG CGTGATTTGC CGGCTCCGTG GGAAGTATTA
    10981 TCCGGCACAG CACAATGCCC TCGTATAATG GTGGAGAAGA TTTGTGTCAA ACACGATGTT
    11041 AATCCTAATA GTTGGTCTCG TCCGCGCTCA GAAAAACAAG CAGTAGCATA TAAACCTACA
    11101 CCTGAATTAG TTAATGGTGT GGCAGTAGCT AATCCATATT TGGCCAAACT ATTAAGGCAA
    11161 AATGGTCTCT TTTCTGGCAA AGAAACATCT TCTAATTCAG AACTGCGAGA AGCATTAGCA
    11221 AATGTAGATA TTATTCGTGA TGAAAGTGGC GCCGCAGTTA TGGTGGCGTG ATATATAAAG
    11281 TGTGAGCAAG AGACGCAAAT GGTGAGCGGG TTGGCTCTAT TTCCGACTGA TAGATGGATC
    11341 GATACCATCT CTTGCTACTT TCAGAGATAA TGCAAATGGT GAGCAGGTTG GCTCGGTTAC
    11401 CGACTGATAT GTGGATCAAT ACCACAGTCT CTGACTAATT TCTCAATACT AATCATATTT
    11461 CCCGTTGAGA TTTTACCGTA AGGGTAGAAT TTCGGCGGGG ATAGGTCTAT CTAATGACTG
    11521 ATTTCAATAT AACTGGAACT ACCGACTGGA CGAATGGAAC TAAATCTAAT GGAACCTAAA
    11581 ATTATTAAAG AGTGGGACGG CTTCGATAAT AAGAAATGCC AAGAGCGACA GATTGAATGT
    11641 GGCTGTATTG AAAGTAATGT TTATACTAAA CAAGGTTTTA TATTATTGAC TGCTTGTGAT
    11701 GAACATAATC CTTGGACAGA AAAATTACTT AATGAAAATA TAGAAACGTG GGAGAGAAAT
    11761 TTTCTTCTTC GAGTGCGACC TTGGACGGGT GCCAAAGATG ATGCATTACC AAATGTAGTG
    11821 GATGTTCAAG TATATGAATG CTACATCACT GATAAAGGAT TACAGAATTT CCAAAAGAAA
    11881 GGCTCTCCCT CTTCACCTGA TTATGAACCT GATTTGCAAA AAGCCGAAAT GTATTTAGAA
    11941 GGTAGCATTC GATTTGATGG ATGTTCCAAT CTTCGTTTCT TACGAGAGGG TTATTTACAT
    12001 TTTTGTGGTA AGGCCGATGC AATTAGAATT GGCGATATTA TGAAGCAACT ATATACAATG
    12061 GCCGCAGAAA TGATGCAACG AGATTTAAGT TGATGAAACA CAATATTGGT GAAATATTAG
    12121 GAAGTGGATT TCACGGGGAT GTCTATGAGT TATTAGACCA TCCCAAGCAG GTAGTCAAGA
    12181 TTGCGTGGGC TCCACTTGAT GTGCCCCAAG AATTTGCTGG TCGTTCCGAT ACTGTTGGAC
    12241 TACATCATAC TTTTCCCTAC ATTCAAAACA TTTACCAATA TTTGTTAAAG AACCAATTTT
    12301 CAATCTTGGC TAAGGTATTT GATTTTTATC CCCTCCATCA AAGAGACAAT AAACAATATT
    12361 ATATGGCCAT TTTAGAAAGA CTTCAATCAC TTACTGAACC TGAACAAAAA GCAATGAAGT
    12421 CAGTATGTAT GGACTATAAT GGTAATATTG AAAATGGTAA ATGTCTCCAA CACATTGAAG
    12481 AACTAAAAGA ATGGTTAGAC TTTAATCCTT CCAAAGTAAT TGATTTTTAT ACATCTTTAA
    12541 CAACATTGCC GGTAGCGCAA CGAGATTTTC ATAGAAGAAA TATTATGAAA AATGAGGGCG
    12601 GCGATTTTAA ATTGATCGAT TTTGAACTTT TAGATTTCAA GGAGAAAACC ATATGCACAC
    12661 ATTAGTTATA CCGCCCGTTC ATTATCCCAA ACTCTACTGC TATGATGCCA ATGTATCACG
    12721 CACTAAACTT GATTTGCAGA TAGAGAATAC GAAAGCCGCA ATGGAAGCCT TCAACAAATC
    12781 CGCTCTGTTC GATACACGGG AGCCACATTT ACTAATTAGC TCACGAGCCA GCGATAAAAG
    12841 TGGAGACTAT TTTGGTTGTG TGGTATTGCC TATGAGCAAC TTCCGCCACG GCTATTCTAT
    12901 TGTCCTAAAT GAAGAGTGGG AATTAGTGGC ACGCAAACGC ACAAATGCAC GCAAACGCTC
    12961 CGCACCCAAA AGTCAGCCAG CAGATAATTA TGTGCGCTCC GTAATAAACG ATAAAGAGTA
    13021 GTATTATGTT CCTCAATTGG GAATATGTAG AGCCTTCATT TGTTTTAAGG CTCCTACAAC
    13081 AATTACAACA ATTCTTTATT GATCCAAAGT GTTGGCTATA TTGGCCATTA GCCGAAGATG
    13141 GATATGGGCA CGAAATATCT CCTTTTAATC CCAAGGCTAT GAAATTTTGC CTTCAAGGTG
    13201 CGTGTGATTA TTTGTGTGCG CAGGAGTATG TGCAACCACT CGCTGATTGT ATAAATTGTG
    13261 CTACACGAGA ATATCTTGAT GAACTTTCTG GTAGCGATTT GATCCACGGA AAATGCGATT
    13321 ATGAAACGGA AATGGCTCTT ATTACAATGG CTATTTCAGA ATTGATAAAG GATAGCAAAT
    13381 GAAATTATTA AAACACATCT TGAAATTTGT GGTTCGAGCC GGTGTAATGT TGGCTGATAT
    13441 GTTTATTCTA TTATGTATTG CCAATGTTGT AATGAAGACT GCAATGGATT TAGAAATTAT
    13501 CGAAGTTGGG GCGTGGGCGC TTGGTATATC AGCGGCCTTA TTGGCTTTCG TCTTTATGAA
    13561 ATTTCGACAT CGATTACCCT TTGTGGAAGC TACTATTATT CAGGGTGTAG GATTAAAACC
    13621 CATTCATACC GAAGAAGAGT ATCAAGAAGG CCTTCGACAA ATGACAAATA TGTGGAATGC
    13681 TGTCCCCGGC ACATATGAAG GAGATCAATT AGAAGTATTA GCTATTTTGC TTGATGATTA
    13741 TGAGCGCAAT TATCATCCAG TAATGTCTAA AATGTCTCTT CCTGTTGCAC CACCAGTTCA
    13801 AGAACCAGTC GTTGAAGAGG CGCCCAAGAA ATCGAAGAAA GATGTCAATT GAAAAATGTC
    13861 GTGTGTATAA TAACCAAATT GAAAGGAAAC TACCTTATGT TTAAGAAAAT TTTAATCGCA
    13921 TTGAGTTTAA GTGCTGCCAT GGCTTGTGGT GGAAGTAAGC CACCTGCTGA TCCACCCGTT
    13981 GCCCAAGAAA AGCCCGTTGC ACCACAAGTT GCTCAACAGG CCGAACCTGA ACCAACAACT
    14041 TTATCTGCTA CTTTAAAAAC CTATGCTAAC GCCAAAAAAG AATGGAGCAT TAGTCTTCCT
    14101 GATAATATGG AAATTGTTTC CCAAGATGAT ACCAAAGTAG TAGTAAAGGC CCAAGATGGT
    14161 AGTATGATGG GATTTATTCG CGCAGATGGC CAAATGGATA CAGATACTTT GGCTGCCGGT
    14221 GTAATTTATG AAGGCACACA GAGAGGTGAA AATCCAGTCG GAGCCAAAGA CATTAAAGTA
    14281 GGTGAATGGG ATGCCAAGAT GGTTATCTTT CATACCACAG GAGCCACCGA TGTTAAGGCC
    14341 TTTACAGTAT TTGGTAGTGG CACACACGGC TTTCTCTTTG TGTATATGGG ATATGCTAAC
    14401 CGTGATCGAT TTAAGGCCTA TATCACTTCA TTAAACACCA TTACTGTTAG TGATAAACCA
    14461 GTCAAGACTA CAACTGCACC GGCCACAAAG ACACCTGCCA AGAAGACACA CTGATGACTG
    14521 ATGATCTGCC AAAAAGCGAC CCACCATTTA CTCCCTATAA TCCCAAGAGA GCTGGCGTTC
    14581 AACTCTATTG CAACAATTCG GGCGGTAGAT GGTGGTTGGA TGAGAAAGAT GAACAAGGAC
    14641 TAATCGCCGA AGGATGGTTG CTGCATTTTG TGGATTGGTT GGGACGACAC ATTGATTATG
    14701 CTTTTTTACC CGATGTTAGT ATGCAGCAAG CATTGAATTC TTTCAGCAGA GCCACACAAT
    14761 ATTATGGTGC AGAAAAAGGA TGTCCCTGCT GTGGAAAACC ATTTTCTTTT AACCAATATG
    14821 ATGTGAATGG CAAACTAACT TATTAATTTT AGAAAGGAAA CACTATGGAA ACAGATATTG
    14881 TCGTAACGAT TGATGGAACA AGCACAATTG AGGCGCCTTG TGATCTTGTG TCTTTTACCT
    14941 TAGATATTAA GGCCAAAAGT GAAGCATTAG AAAGTGCTAA AAAGCAGGTA GAAGAAAAAA
    15001 CACATAATTT TATTAAATCA TTAGGAAATA GATCTTTGAA ATTAGAGGGC GAAATTGAGA
    15061 CTATTCGCTC TAATTTTAAG TTAGAACATC GCGAAGGAAT GGAGCGTTAT CCAGCTGGAT
    15121 TTCAATCTGT TAATACTGTC AAATGGACCT GTGGAGTAGA TAATCAATTA ACAGATTTAT
    15181 ATAAACAATG TTTAGAGACA GATCGTGATA TTTATCCTAT TTTTTCAATT AAGGACCGTC
    15241 CAGCTCTTAT TGAAAAAGCT ATTCATAAGG CCACTGATAA TGCTAAAGAG AAGTTAAGCA
    15301 AAGAATGCAA TTTGCTTGGT GTTGATCCCA AAGCACTAAA AATTCTTAAC TGGAACTATG
    15361 GCTATGAGGG TTATTTGCCC GATCGAAAGT CTGTTAGTAA TTCGTATATG AATAGTGGGG
    15421 CCTATGGTGC AACCGGCGCA ACTGGACCCC AAGGACCTCA GGGCTCATCT GGCAGTAATT
    15481 ATCGTGGGGG AGCACCAGTA GTTTCGAAAC TTGGCTCAAT CTATCAAGAA GAATTAGATG
    15541 TGAAGCTTGT GCCCGGAAAT GTATCTGCCA GCGTAATTGT TCGTATTAAT TATGTGTGGG
    15601 CTTGATATTT AAAGGTAATT AATTGTGGAA AAAACATTGT GCTATTGTAA GAAAGGAGAG
    15661 TGGTGTGAAT ACTGCGATCC TATGGGCGAC TTTATGTGGG AGCAACCTAA AAAAGAGATA
    15721 GCACAATTAG AGAAGGAGTG GGCAGAGAAG TTAGAAAAAC TTGAAAAAGA AAATCAACTT
    15781 CTCCGCTCGA CCCTTCAACA TATTTCTAAA AGACAATGCG TTCGACAAGT GAAATATGAT
    15841 TGGCGAGCAG AAACTTGTTT AGAGTGTGTT GATAAAAATA TTTGTGTAGT TTGTATGGCA
    15901 AAAGAAACGT TAGAAAAGAT ATCATAAATA AGAGAGTATA TTATGTCCTC CAAAAACGAA
    15961 ACGGATGCCT TACGAGAACG TAGTGGCACA GTTAAAATTA ATAGTAAATT GGTGAGTTTT
    16021 CTATATGAGT TAATGAGGGA TCATTTAACG CCAGGCAAAG CAGAAGAATT GGTTAGATCA
    16081 TCATCCGATC CAGATGTGAC CTATACTAAT GGCTGGCTTG CTCTATACGC GCAAGATTTA
    16141 TCCAATCGCC TATTGATCAA GTGATATATT CATAGATGTG GATAAAGTCT TAATTATTGA
    16201 CAGTTTAAAT CTGATCTATG CCGCCAACAA CAAAGCCCTT CAACAGCAAG AGGGTGCCGA
    16261 GGGAGATTAT CGACTTGTCT TTTTGTTCTT TCGCAAACTA CGATCATTAG TAGAACAGCA
    16321 TCGACCAGAT AAGATTTTCT TTTGTCGCGA AGGTGCTCAT AACTTTCGCA AAAATCTTTC
    16381 TTCGGAATAT AAGGCCAACC GTTTAGTTAA GCACGGAATG GCCCAATTCT CTGGTCAAGG
    16441 AATTGATTAT CAGCAAGTCA ATATTATTTA TGATTTACTT CAATATTTGC CTTGCACCGT
    16501 AGTTTATGCT GATAAGTTTG AAGGTGATGA TGTGGCTTTT ACATTGGCCA CTCATAGTAA
    16561 ATTTGAACAT AATGTATTAG TTTCAAATGA TCGAGATTGG CTACAAATCC TTCAACAAGG
    16621 ATTTAGTAAA ACTCAATTAT ATGATCCCTA TAAGAAACAA TGGTTAGAAC CGCCTCCATA
    16681 TTTATTTTTA GTCTTTCGTT CTCTTTATGG AGACAAATCC GATAATATTG CTGGATTAGT
    16741 TAAAAAGAAA CAAGCCACAG AATTGGCTTC TCATCCTCAA AAGTTGGCTA CCTTTCTTTC
    16801 CATTGAAGAA AATAGAGCAA ATTTTTCAGC CAACCGTCAA TTAATAGAAT TACAATTGAT
    16861 ACCAAGCGAT CAATTAATTA TTGAAGATTA TATTTTTAAT GCCGAATATC TAAAACTGCA
    16921 ATTTAGGCAG ATGGAATTCG TATCAATCGT TCGCACAGAG TATTGGGAAA AATTTAAACA
    16981 AACATTTAAT AATTTAACTA TTTGAAAGTT AAGATAATGC ATAAAGTCTA TTTTGGTGAA
    17041 GATCCGCCAT ATAAGTTTTT TAAAAGTTTA TTTCTTGCTG GTCCATCACT TCGTAAAGAT
    17101 CAAGAAGGAA CTTCGTGGCG GCAAGAGGCC CTTCGTATTC TATCAGATAT GGGCTATGAT
    17161 GGCGTGATCT ATTTACCAGA AAATCGCAAT GGTAAATTAG AACCAAATCA CAATGATGAT
    17221 TGGGAAACTC GCGCCCTCGA AACTTGTGAT TGTATTGCTA TGTGGTTGCC TTGCCAAATG
    17281 GATACTCTTC CGTGCCTGAC CAGTCGAATA GAATATGGCC GCTTTGCTGA TAGTCGTCGA
    17341 TTAGTGTTGG GCATTCCCGA AGATGCCGAG CAGATGAGTT TTATTCGACA CGATGCTCAT
    17401 AAACTTAAAC TTCCTATTTC CGAGACACTC ACACATACAC TTGTGCGTGC CTTGGAATTT
    17461 ATTGGTGATG GTGCCGAAAG ATCATTAGCA GAACGGTGCA TCCCCTTAAT CATTTGGAAC
    17521 ACCCCTCAAT GGCGTTCCTA TTACAAAAAT TTATTAGAAA CCGGTAATCG ATTGGAAAGT
    17581 GCCAAAGTTC TCTACAACAT CGGCTCTAAT GAAGAGATTG GCATTACCCT TATTCGTCCC
    17641 AGCGTATATA TTGCAGCAGA AGATCGAGTA AAAGATGTGG AGACTGTTAT TGCTCGAACT
    17701 GATACCACCG CTACTTGTTT ATGGAGAGAA ACTGACGATC AAGATATGGA GATTATTTTA
    17761 GTAGAAGAGT TTCGTAGTGC TTGTCGCAAT AAGGCAGGTA TGATATTTGA ACTACCCGGC
    17821 GGAGCTTGCG ATGCCGATGA AAAAGCCCAA GAAGGAGCCC ATCGAGAAGT ATTAGAGGAA
    17881 ACGAAATTGG ATATGGAAAT GGAGCGCCTC AAATATATCG GCTCTCGTCA AACATATGGC
    17941 ACCCTATTAT CCCATCAGGC TCATCTATTC TCTTATCACC TAAATGATGA AGAAATGGAA
    18001 TGGATCAAAA ATCATCAAGA AGTAGCAAGA GGCGTCAAAT CGGAGGGAGA AAGAACTTTT
    18061 GCCAAAGTAG TAAAATTGTC AGATATTAAG AGCGGTGGGA TTGTAGATTG GAATTCTTTA
    18121 GGACAAATTA GTGTAGCGGC AGGGAGAGTA TAATGAAATA TGGCATTAAG ATAGCGGCCT
    18181 CAATTAATCC CCAATATGCC CCTTATTGGG GAGAGGCTCC GTTTGATACC TTTAAAGAAC
    18241 CAAAGTATCA TAAATCAGAT CGCACCTTTA TTACCAATGA CATTAATGCT GCTTTCAAGT
    18301 GTCGCAATGA ATATCAATAT GTCTATGGTA GTGAGTGGAT CTATTTAGTA GAGGAACGCC
    18361 AATGAATTAT GGTGTTAAAT ATCAATACTA TAATGATAGA TCGTATTGGG GATTTAGTGC
    18421 CCTATCCTTT GCTAATAAGT GTAAAAAACA AGACGGAACA TTTATGACTA ATGATATTAA
    18481 TGAAGCATAC AAGTATCTTG AAGAATTACG ATTGTTTCAT ATTAAATCAG ATATTGTGTG
    18541 GTGGGTAGAA GAACGACAAT GATAAAATAT GGCGTCAAAC AAACTTGGAT AACTTCTGCC
    18601 TTTACTTCCC CTCACTTGTG GGCAAATGCT TATAGTCCAT TTCTACAATA TAATGTAGTA
    18661 ATAGATGATG AACCAAGATT TATGTCATTT GATATTAATA CTGCACACGC ATATCAACAG
    18721 TTTTTGCGGA TAACAAATCC TCTTTTAAAA TTTTGGGTGG AAGAAATAGT ATGATGTATC
    18781 GTCTCAAAAT CAAGGGCCAA AAAACAGGTC CCGTTGCTCT TAATGTTTGT TATTGTTTCG
    18841 TCGCAAATAT ATTTGGTGAT CCTGATTTTA CACACAAAAA TTTTACTGAT CGAGATATAA
    18901 ATAATATTCA CACAATATGT CATCAATTAA TGAAACTACA TCCCACAGAG CAAATATGGG
    18961 TAGAAGAGGT ATAAAGTGGC GCCTTAAAAT GGTAGCCAAA CCCATAGCAG GTAATTTGGG
    19021 TGGCCCCTAT TATGTTACTT TTATTCTCGC CAATAGTATT AATTGGGCCT ATCAGGTTAT
    19081 GGAAATTAAA ATTCACGAAA ACCCACTATT TGATTTCTTT GTGGAAGAGT ATCGATAATC
    19141 TTGCATTAAC TTGATGATCC TCTTCGATGA ACGGAAGCAG AGGTTTTATT TTCGATGCCC
    19201 CAATAAAAAA TGTCGGGCTA TCCATTCTGC CGAATTTGAG GATGAACAGG ACATTGATGA
    19261 TATTCACGCA GAACTATTGT ATCTTGAATG TGAATGTGGC GGTAGAGCTA CATTGATGTG
    19321 GAATTGATTA TTTAAGAATA AGTTAAATGA AAGCAATTAA ATATGGTGTC AAGCTTTTTG
    19381 ATCCCAAGAG AATGGATCCC TACGAATGGT GTGAGTGCTG GTATGAGGAA TATGCGCCCA
    19441 TAACAATCAA AGCAGAATAT GCTACCTATG ATATTAACGC GGCCCATAGA TATCTTCACT
    19501 TTTTTCAGCG TAATTATCCT GAGTTTATTT ATTGGGTAGA GGAGAAACCG TGAAGCATCG
    19561 AATTATATAT GGAGTGCGAT TGGCTTTTCA TTCAACTGCC TGGATTGGCA CAACGGAGGA
    19621 TTTTCGCGAC ACAGTGTTAG GAGATCGAAA TTTTTCTACA TATGATATAA ATTTGGCTCA
    19681 TCAATTTATG GAATGGCTGA ATGATGGCAA TAAGGTTTTT GAAAGAGAAG AATTGTCGTG
    19741 TATCGTAGAA GAACGTGATA CCATCATTCT TTACTAACAT TAGAAAGAGA TAAATATGAT
    19801 AAGTATATAT GGAAACAATG GATTTGATTA CTTTAAAACT AATACAGATC AACAATTAAA
    19861 ACCCGGCGAA GTAGTGCAAC TAACGGAAAT AAATAATCAA ATAGGGATAG CTCGATGTGA
    19921 TGGCATTGTC CCATTTGGAA TATTATTAAA TAGCTCGATT TTTGATGCAA CTGTCAAATT
    19981 TGGTAGGCAT ACCGGACAAA CCACTATGTA TGATACGGCG GCTTTCTATT CCGTCAATGC
    20041 TAACTTATAT GTAATGCACG GATTATTAAC TACCACTCGA TATTCGCCTC TTCATCCATC
    20101 TGTGGGTATG GTGATAGAAC CTCCGTCTCC TTATAATAAT ATAACTCTTA AATATTTGTG
    20161 GCTTTAAATA ACGGAGAATA ATCAATGAAA GATAATTTTA CATCCATTAA CGTAGTTTTA
    20221 GATCGTTCCG GCTCAATGAG TGGTTTTACG CAAGATACCA TTGGCGGTTT TAATACCTTC
    20281 CTTAAAGAGC AAAAGGCTGT GCCCGGAGAA GCGCTATTTA CTTTGGCTCT CTTTGACCAC
    20341 GAATATGAAT TAGTGCACGA TTGCATTTCC ATTACACAAG TCCCAGAACT AACCAATACT
    20401 ACTTATGTTC CTCGTGGCAC TACCGCCCTT CTTGATGCTC TCGGGCGCAC TATTAATGCC
    20461 ACCGGAGCTA AATTATCCAC AATGAAAGAA GAAGATCGTC CATCCAAAGT TCTTTTCGTG
    20521 GTTATTACTG ATGGTATAGA AAATGCCAGC AAAGATTATA TACACGCCAA GATTATGGAA
    20581 ATGATTAAAC ATCAAACAGA AGTATATAAG TGGCAGTTTA TTTATTTGGG TGCTAATCAA
    20641 GATGCCATTC AAGCGGGCAA CACAATGGGC TTCAATTATG GTAGCAATGC TTCTGCCGGC
    20701 TATTTTCAAG GTGGGGGTGG AACTGCTAAA CTATACGCTG AAATTTCTGA TAGTATGTCT
    20761 TTTTCGCGTC GCACAGGTCA GGCTATGCGA ATTAATGCGA ATGATTTGAA GAATGTTCCA
    20821 GATCAACAAG TTCCAACAAA TACTAATATA AAAAATGATC CCAATGTAGG AGTATGAATT
    20881 ATGTCGCAAG TTAAATATGG TCTATATAGA ATAAAAGATT GTCAAGGTTA TAAAGATTAT
    20941 GGTAATAAGG GCAGGTGTAT GAAATCATTT GATGATGTTA ATGCGGCCTA TCAAAAATTA
    21001 GATGATTATA TGACCAGTAT TGAGCAAACA AAAAGTCATA TCAAGACATA TGGTGGTTGT
    21061 GGTGCTTACT ATGGAAAATG TAAAGGTAAA TGGGAGATTA GAGAAAAGTG AGCAAGTGAT
    21121 GGCAAAATAT AAAAAAAAAT ATTCAATTTT TCAAGTAAAA CATTGTATTG GATCATCGGC
    21181 CGGCAAATAC AACTATTGGG TATCCTCTAC TGATGATATC AATGTGGCTC ACCGACGCGT
    21241 TGCTACCATC TACGACAGAA TTAAAACCAC CAAGCAACAT ACTAAACCAT TTGCCGGTTA
    21301 TTGTTTTCGA GATATTTATC ACGGTCGCAA ATGTAAGGGT GAGTTTGAAG TAAGAGAAAA
    21361 TTGGTAATAT GATATATGTT GTGCAATATA CTTCTAATTG TTATGGTCGT CCCATTTCTT
    21421 CTGAATTTTT TAGAACAGAG GATATTAATG AAGCACATCA CGGCGCCCAA GACAAGGGTT
    21481 GTATTGCTTG TCAAATGAAT TGTCCCGGAT ATCCCGGTCC TTTTAAATGT AAAGTTAAAT
    21541 TTGTTGTTAA AGAGTATCCT GATTTATTAA CCTAATTAAA GAGAGGTGTA TTTTGCCAGA
    21601 GGGCCCCGAG CTATGTCACG CACGCGATCT TATTCGTCCA TTAGTCATCG GGAAAAGTGT
    21661 CATTTTGGCC GAACCCACTT CCAATGGACG ATATGGAAAA GATAGTAGTG GATTGGGAAT
    21721 AGCCTACTCT TCTTTCATTA ATTTTAACCC AGATGCACTT ACCAAGGTTA AAGAAGTCAA
    21781 TATTAAGGGC AAATTTATGT ATTGGATTTT TGAACGCGCT ACCATTTTTT ATTCTATGTT
    21841 TTTGACCTTT GGAATGAGCG GCCAATTAAG TCCAAAAGAA GGAAAGCACC CCTGTTTCAA
    21901 GTTTGGATTT AATGATGGTT CTTTTGTTTT CTTTAATGAT CCTCGTCATT TTGGAACGGT
    21961 TAAGTTTGTA GATGATTTTC AACTTCTTGA TAATAAATTA GCCAGTTTGG GGTGGGATCC
    22021 GCTTCAAAGT AGTGTGGAGG ATGGATTACC TTTTATTAAA CGACATTTAT CACTTAATAC
    22081 TAAACCTATT GGTCAAGTAA TGTTAGATCA ATCAGTATTT GCAGGCAGCG GAAACTACCT
    22141 CCGAGCCGAA GCTTTATATG AAGCCCGGAT ATCCCCTTGG CGCCCCTCAA ATCAATTGAG
    22201 TGAGACCGAA GTTAGAACCC TTTGCACTTC CCTTAAAGAT GTTATGGAGG CTTCCTATCG
    22261 TCATCAGGGT GCCACTATAT TGACTTATAA AACGGCTTAT GGGGAAGAGG GACGATATTC
    22321 CTCATTGTTT AAGGTATATG GCAAGAAACA AGACCCCGAA GGACGACCTA TTATCAAAGA
    22381 AACTACGCCT GAGGGCCGGA CTTGCCATTG GTGCCCAGAT ATTCAAAAGT AGGAGAATAA
    22441 TTATGTTTTA TTCATTTGGC ACATTATCTG CATTTTTTAA TTCTATTCGT CATCAAGTTT
    22501 CTGCTCTTGG TCATCGTGAT TTTAAACCCT ATTATGATGA AAGGGCACGA TTGATTGGAG
    22561 TAAAGCATCT TCAAGGAACT TATGTTGTTC CAATTGCAGC TGCCAGGCAC TATTACAATG
    22621 CTATGTATGA AGGTGACAAT GCCCCACAAA AGGAAGCCCA AATGTTTAAT AGGGACCTAC
    22681 AATCTATTTT AGAGGAAAAA AAGCGTGATT ACTAATCCAA TAGTAGGTAT GCGTGTCCTG
    22741 TATTATAATC GGTTAGCTAC AATTGCTTTT GCAGATCACT ACACCATTAT AGTAGAACTT
    22801 GATGAACCGT GGAGTGGTTT TACGCGTTGG TATGTGGAAC TCGATCAACT AACAGAATTA
    22861 ACCCCAGAAG CACAAGAACA AGAACGCCGC AGAATACACG CAGACAAATA TTTATGAAAC
    22921 TCTTAACTCT TCTCAAAGGC ATTATCCAAT ACATCTACTT GGTGCCACTT CAATTACTCG
    22981 CACATACCAC TCTTTTATAT CGCCCCACAG GTCAAGCCGA GTTAGATTTA ATTGCTGCAA
    23041 CCGGATATCG ACATTTTCCA CCTCGACTAC CAGAACAACC TCTCTTTTAT CCTGTTTTAA
    23101 CTTTGGCTTA TGCTACCAAA ATTGCTCGTT GGAATGCAGT AGAAGGTGGA GTGGGTTATG
    23161 TGTTGCAATT TAAGGTTCGC AACACATTTC TCAACAATCA TCAAGTGCAA TTGGCAGGTG
    23221 GCAAAGATCA TCAAGAATAT TGGATACCGT CTGAAAAACT GTCAGAGCTT AATGGTGCTA
    23281 TTGTGGGCAA GATTAAGTTA ATTAAAACTA TTAAGGAGAA ATAAAATTAT GGTATCTATT
    23341 TTCAAATATA GTAGTATGCC CAACTATCTC AATAAGATGC GTGATCAGGT TCGTATTAAA
    23401 GGTTCCAAAA AAATCAAGAC CTATGAAGAT GATAAAAATT GTTTAATAGG ATTTATGGAT
    23461 GGCGAAGATA TTTATTGTGT TAATGTCAAA ACTGCCAGAG AATATTACTA TGCTCTTTTT
    23521 GCAGGAGCCC ATAATTTATT ATCACCTGCC GAACTATATG GCAATGATGT TTTAAAGATT
    23581 TTGAATAGCA ATAATCTTAA AAATAAGAAT AAGAATAAGA ATAAGAAGAA ATTCAATTAG
    23641 TGATCGGAAA CGGGGCCAGT TGTTTGCTGT ATAATGAAAT CACCCGTGCC TGACCAAGTT
    23701 TTAGCTGTGC AGTCAAATAT CCATTGATCT CCCAATGGTG CTCCATCTAA TCCAGTGCCA
    23761 CCAAATAGTG TAATCTTACC TGTTCCACTA TCATATACAG CCGAAGCATT AAATCGTCTT
    23821 GTAGGGTGTG TTGGTGTAGA TAAAAGAGAG CAAACACCTG CCGAAGAAAT TGTGAATGTT
    23881 TCGTTTGATA GGCCTAAACT TACGCTATAT CCACCGAACA CAAAGATATT ATTATTATGC
    23941 CCATCCCAAC ACATTGCCGC ACCTTTTCTT GCGGATGGTT TGGTGCCGCT CAAAGATACT
    24001 GCATTCCATT GTTTCCCTAA TGCATTTATC TTCCATAAAT CTTGTAAGAA TTGTCCATCT
    24061 TGTTCGCCAA ATCCTACGTA TGCATTATAG CCATCAAATG CAATTCCAGT ATATGCTCTG
    24121 TCAGGTGGAT TATTGGCCGA TGTAATGACG CTCCAAGTTT TAGTGGTAGT AGAGAATAAC
    24181 CAACTATCTG ATAAATATTC ATATCGATTG ATTAGGGTAG AGCCAATACC ACCAAAAAGC
    24241 ATCACATTGT TATAGCCATC GAAGGAAACC ATAGAGGCCG CAAATCGCTG ACTTGGTTCT
    24301 GTTGTATAGG GGGTTAGTGA AGAAAATTTT TGCCAAGTTG TATTATTCCA AAACCACGTA
    24361 TCGCTATACA TTACATTTTC ACTATCGTCT TTTCCACCGA ACACTAATGT ATAACCATCA
    24421 TCGTGTGAAT AAGCCATAGC GTGAGCATAT CTTGGTGTAG GGCTGGCAGC TGGATTTGCT
    24481 TGTGTCCAAG AACCTGCATC TGTAATCGTC CAAGTATCAC TAAAACTGGT TCCATCAACC
    24541 TTTTTTCCAC CAAATACAAC TATTTTGGTG TTGGTAATAT CATATGCCAT TCCAGTTAAT
    24601 GTTCTATTAG AAGAATGATC GGTAGCGGAA TTTGGAATAG CCATTAGTGT TATCCTTGGT
    24661 TGTGATATAA TGCTAAATTA TTAATATGCT TATTTTGACA TATTAACAGA CGGACAACCC
    24721 GTTAAAAGAG GTGATTACTA TGAGTGCAAC AGTTATGTGT TTAATGGCGA TAGGAATGAG
    24781 TTTAACGGCT CTTACAGTTC TTTTGATGAA GGTGCCTGCT TTCGTGACGG CCCTAAAAGG
    24841 TGCGTGGGAT GCGGTATCTG GTTATGCATT AACAGCTCTG GCGTGGGTTA AAGGACTGTT
    24901 TGCACCCAAA GCCTGAACAA ACAATTTAAT CGAGGTATTA AAGGGATAGA GAGTAATTTC
    24961 TATCCCTTTT CTTTTTGTAT GAAACACGAT TTAATAATAC ATTATACTCC CAATGAAATC
    25021 ACTCAAATAG TAGAGAAAAG TGTATGTCCA GTATGTAAGG AGAGGTTGGA CGCCAATATT
    25081 GAGACTTCTA AAATAGATGA CTTAATTTGT TCCTATACAT CGTGTTTGAG TATAAATGAT
    25141 CATTATAATA TTATGTGGGA GTATAAGGAC CCAAAACATA TTTTATTAAT CACACAAGTA
    25201 ATTGATATTA TTGAGGAAAA TATGTGCTAT AATATTTCTT TATATAAAGA TAAAGATAAT
    25261 AATGAGCATA CCGATATTCA AATGAAAGAT ACTGATAGTG ATGAATTTAT CAACAGATAC
    25321 TTTACAAAGG AACGAATATT TGATTTTAAG AAGTTTAATC GTAAGCAGTG GGTTAAAGAA
    25381 CTTAAAACAA TGGCCTTATT AGGTTAAGGC TACTATTTTA GCATATTTAT GTGAAAAAGT
    25441 ATGCCGAGTT ATTAGAAAAT ATTGAAACTT ATGCTTTGTT AGTGGAGGCA AAGAAGATTT
    25501 TCGGTCCCTA TGCTCGAAAA TCTGATGGTC GCCTCATTGG AATAATTCAC GATGATGATA
    25561 ATAAGGCACA CACTATTTCG TGGCCAAAAC ATTTGATGGA AGAACATCTC GGTAGAAAAT
    25621 TATTACCAAA CGAAACGGTG GATCATTTAG ATAGCAATTT TCTTAACAAT TCTCTCGATA
    25681 ATTTGTTAGT GATTGACCGC GCAGAACATT CTCGTGGCGA CACCAGACGA GTTCGATTGG
    25741 TCAAATTAAA GTGTTGTGAG TGCGGCAAAG AATTTGAAAG AAGTCCTCGT TTGGTTCGCG
    25801 ATAAGGCAAA GAAGAAAAAT GCCGGCCCCT TTTGTTCGAA AACTTGTTCA GGCAAATATA
    25861 GCAGAAAGCG TCAGTTAGGC TTAATAGATG CTCTACCAGC CCAAGATCAT ATTCCGTCCG
    25921 AATACTATAA ACAAAAGTAT GAAAAACAAG CTACCGACCA ACAAGATAAG TGGGAAATAT
    25981 TGGCCCTCGC CGATTATCTC TTGGCCAAAT ACGCCAATTT TATTTAATTG ACATTGCAAC
    26041 TATACACATT GACATTCGCG TCCGTGTGCT TATATTTTTA CATTCAACAA TTGCCCCAAG
    26101 GCACCAAGTA AGGAGAAACA TAAATGGAAG ACAATACACC AAGACTAACT ACCGCGGAAC
    26161 TAATTGAGAA ATCGCATAAC ATCTTCACTA CTACCGAAAA TGTAGTTTGT CAGATGAAAT
    26221 TGGGTGATCG TTTGGCAGTC AAGAAAATCG CAGCCCAAGT TGGAACAACG CTCAACCTAA
    26281 CGGCAACACA GGTTTTTCCA TATGTCAATG ATTTTTGTCA TTGCACCACA TTAGGATATA
    26341 CAAGCGCCGG AAAATTTGGA GGCTTCATTC GTTCAGATAC AGGGCGTCCA TTAAAGACCG
    26401 CAAAACCCGT CAAAACCTCA ACCATCACGC CTTCACCCAT TAATTCAGAA AATGATAGTG
    26461 AAAGTGATAC AGATACCAGC AACATCAATT CGTGATGGAG TTTGAGCAAG TAAGGTAGGA
    26521 AGCCGCTTGT TCGCTAAAAG CAGGTCGGAG CCAACTTGGT AATGGTGGGC GTGGCGATTA
    26581 GAAGACGCCA GCCCACAACC TGCTTTGGCA TCTTTTAATA AGGAATAATC TGTCATATTT
    26641 CTTGTGAAAC CAAAAACTCG AAAACTTGTT ATTTTGGGCC AGTCTATTGG TGGTAGATAT
    26701 CAATTAGGTC AAGAGGCTTC TACTACTGAT AAATATGAGA ATGCGCCTGC CGAAGATGAC
    26761 AAGAATAATT ATGGTGGGAA GGGTAAATTT GAATTACCCT CCAATCACAA GGCCGCAATG
    26821 GTATTAACAG GCGGAACATT CTCTTGTGCT AATTGTAAAT TTGTTAATGC TGAAAAACAC
    26881 GAATGCAATA ATTCTCACTA TATTGAATGG AATGGTGGCT CCAAAAAGTT GCCAGATGCT
    26941 CCATTAGACA AAATTTGTAG TGATTGGTTT GAGCCAAAGA AATAACTATC ATTTATTATT
    27001 GGAGTAAGTA TGAATACCAA AGAAATTATC GATCAACTTT ATTCAAAAAT GTCTTCTTAT
    27061 GATTGGTTTG CTGGTTTGAT TGCGCCCAGC CCCATTCTTC ATCAGACATT AATTGTTTAT
    27121 GTTCATCTTA TGAATAAACA AATATTAACT ACTGTTCCCG ATCAGTTTGA GGGATATAAT
    27181 GTAGTGGTGC ATTATATTTC ATCCATTAGT GATAGATACA TTAGACCACT ATCGTTAGAT
    27241 CGAAATACTA ACTGAATTTC TATCGATATT CCCGCATTTT ATTGAAGATT ACTCGCTCAC
    27301 ACAAGGAGGC CAGCACCAAT TAAATATTGA AGATTGCTTA ACTATCTTGT GGAGAATACA
    27361 ATGAATAATT CGCTCAATGA ACTTAATGGG CCAGTAGTAA GTGAAACAAA AACGATAATT
    27421 GATTTATCCG ATGTGTTAGA AGTATGTAGG CAATATACAG TGTTAGGTTG GGGAACTCAA
    27481 AATCAAATTG AGTGTCTGGC GGAGTGCGGA GTGGAAGAAG CAATTGATAG TGGTAAAGTA
    27541 AATAGACAAG CACTTCCACA TATAAGAGAT TTTTTACAAA GTATTACAGA AAGATTAATC
    27601 AATAGTGATG TTGTAGATCA GGCATATTCT ATTTTAATGA TGATCGATCA CTATGAATTG
    27661 AAACATCCTC AAATTTTAAG AAAGGTCGGA AATTGATCAA TCAAATAAAA CAATGTATGC
    27721 CAAGTGCAAA AAGTTTAAGA AAAACTAACA AAACTATTTA TTGTGGTAAA TGGAAGCCAT
    27781 TGTCAGATTT TTATACTACT AAAAATAATA AATATAGAGG ACAATGTAAA GAGTGTTTGG
    27841 CAAAACAATC AAAACTATAC TATGAAATAG AGGAAAATAG AGAGAAACGT AATTTACGTT
    27901 CAAAACAATA TACTGAAAAT CATAAAGAGG AAAGGCGCAC CTACAATAAA ACATATACAG
    27961 CAAATCATAA AGAAGAAAAA CGCGAATACG ATAAGATATA TAATGAAAAA AATAAAGATA
    28021 AATTAAAAAT TCAAAAAAAG GAATATAATA TAAAAAATAA AGATAAATTA AAAATTATAA
    28081 AGAAAAAATA TGCCGAAGAA AATAGAGAAG AACTTAATGA ATATAAGAAT GTATATAAAA
    28141 AAGAACGACG ACAAAGAGAT CCAATATTTC GATTACAAGA GATAGTATCA TCGCAAATTA
    28201 GAAATAAATT AAAATCAACT AAAAATAATA AATCAATTCA AGATTATTTG CCATCATATG
    28261 ATATATGGTT AGAGAAAATG TGGGAAAGAT TGCAAGCATT ATTTTTATTG CCATCAAATC
    28321 TAACAAAAGA CGGCAAAGTA TGGATGACCC GAGATAATTG GGGATTATAT AATTATAATA
    28381 CTTGGGATGA TAACGACCCA TCTACTTGGA CTTGGCAAAT AGATCATATA ATTCCTCATT
    28441 CAACTTTTCA ATATATTAGT ATGGATTGTG AAGAGTTCAG AAAATGTTGG TCTCACGATA
    28501 ATCTCCGTCC ATTAAGCGCA AAGATAAATA TAAGCGAAAA TAAGTTTCGA ACAACTGATC
    28561 AAATATTTCA AATTAAGAAT GAAATTAGTG AGTTTTTACA ATGATAATTA TGATATTAAT
    28621 AACAATATTA TTAACATTTA TAATGATTAC ATTTTTTGGA TTCACTCTTC ATTACTGTTT
    28681 GCATCGACCT TTTATGGGTA AGTTTTATCA AATGCACCTA ACACACCATT TTAAGTTGTA
    28741 TCCTCCTGAA AATTTTACAT CTGACAAATA TCTTGATCCG GGTAAAGATA ATACTGTCAT
    28801 CATATTTTTA TTGATGGGTA GTCCGCTAAT CCTTTTACCT ATTGTATTAT TTGCTGCTCA
    28861 TATTATTAGT TTGCCAATAC TAATAACGGC AATGTTATCA ATGGCGCTTT TTGGAATTCC
    28921 CAATAATTTT CTACACGATG CTTTTCATAT CAAACACCAT TGGCTTCGAA AATATCAATG
    28981 GTTTGCAAAA TTGACTGATC TTCACTTCCA ACATCATATT AATATTAAAT CTAATTACGG
    29041 AATTTATTTT TTTGGATGGG ATCGTCTTTT CGGTTCGCTA CAAAAGAAAT CGTGAAACAC
    29101 TGATATAGTG GAAGGCGAGG TAAGAATGTA TTACGGTATT AAAGTTATTG CAACCGATAG
    29161 ATTTGCTTTA AAAATGGCAT CATTACCTGA TTTGCAATGG GTAGCAACCG ATCGTGGTTA
    29221 TGAAACTTGG GGCAATACAC CAATTTTTCC TTACACTGAT ATCAATGCAG CACATAAAGA
    29281 AAAAGCCAGT AGATGGGTAG ATTGGGGTTT CTTTTCTTAT CTTGTTGAAG AGGTGCCAGC
    29341 AGAATTGGTT CAAACGCGTA ATTACCTCGT CGCAAGTAAA ATTCAATACG ATACCGAAGA
    29401 ACTTATGCGT TTATTTAAGG AAGGTAAGAT TAATCCTGTA AAAGACGCTG CCGCACTAAT
    29461 TGCTAATGGT ATCTCATCCG AAAGCATTAA GTCTTGTATA GAGATGCGCG CTCTCGAACA
    29521 GGAGGCTCAA TGACCGTATG TTATGGTATT AAGTGTATTT CCAGCAAATC ATCTGAACCT
    29581 ATTACTTTGG CTGGTAGAGG TGGTTGGACG CTTGGCTCTC GGGGTTTAGA AACTTGGTGT
    29641 AAAACTCGCA TTTTTCCATT TTATGATATT AATGAAGTTC ATCAGGAGCT TCATTTCTGG
    29701 GGAACGAGCA CTCAATATAC TTATAGAGTA GAAGAAATTC CTCACTCATT ACTACCATCA
    29761 CTTATAGATG CTCCTGTCCA GCAAATTTCT ATTCCAAAAC TCAAAGAAAT AGAAGATGAA
    29821 AATACTATTA GTGCTGTTGA TGGTGCAAAA AATTCTATTT TAGAAGCAGA AGATAAAAGA
    29881 GTGTTCGAAG CGATTGAAAA AGCTAACTTT ATTAAATATG GCAACACTTC TGATACTGAT
    29941 TTGAAGGAGG TTTTGAAGCA ATCGGTCAAA TATGCGCCCA ACGCCGATTT GAAAGAAGCA
    30001 CTGAAACAAA TAGTCGAATA TGCGTCCAAA TTAGAAAACA GAAAAGTTAA AACTCACAAT
    30061 GATGGATATG ATTTGGATTA TTTTCTTGGC GAGGAATTTT AATGCCGATA ATGGCGCTGA
    30121 TTAGTTTAGT GGTTATTTCA TTTTTGTGTG GCTTAATTGT TGGAATGATA ATGAGCCCAA
    30181 ATGATAGGAA TGGATATTAA TGCAATACGG TCTTATGTTA GTTAGTCGTC GCACATCCGA
    30241 ACCCGAAGAA TATTGGGAGC GAACGGAACG AGGTCTTGCA TTACCTTGCT TTATGCCAAA
    30301 CTTGCACTCG AGACAAAAAT ATAGAACCAG TGATATTAAT GAAGCGTTTC GTCAGTTTGA
    30361 ATTGTTATCT ATTAAATTAA GCGAGCGCGC CACGGACTTT CCACCAGCAG ATTATTATTG
    30421 GGTAGTAGAA GAAGTGCAAG ATATTAACTT TATGGGTGGT GATATATCAG GCTCAACTAT
    30481 TGACCCACAA ATAATTAGTG AAATATGGGG CGCAGCTGGC TCAACTATTC CGGGCGCCAA
    30541 TAGAATGCCA GGGATTTATT AGTATGATTA TTGGAGCGGA TGAATGTGGC TGGGGCGCAC
    30601 TTTTTGGCGA ACTTGTAGTG TGTGGGGTCA GAGCAGACCA AAATTGGAAA ATTGATGGTC
    30661 TCAAAGATAG CAAACAACTT ACTCCAAAGC GTCGGAAGGA ACTCCAAGAA AAGTTGGTAA
    30721 TGGAGCAATT AAAAGGCAAC ATTAGGTTTT GGATTGCCGC CCGCTCCAAC AATCAAATCG
    30781 ATGAATTTGG TTGTTATGTA ATGCTCAAAG ATGCTTACAT TGAAGTTTTT AGGGAATTAT
    30841 ATAAACCTCA AGCCAGAATG ATAGCAGATG GCAATTTGAA GTTTGGTGGG TTGGGTGTGG
    30901 ATGATTATAA TATCGAAAGT ATTGTGAAGG CAGATCAAAC CATTCCCATC GTATCGGCAG
    30961 CCTCAATTAT TGGAAAAGTG TATCGTGATG GGATGATGGA ATATTTACAC GATCAATATC
    31021 CCAACTATGA TCTTAAAAAC TCACACGGAT ATCCAAGTCC TCTTCATTTA GAAGCACTTA
    31081 AAAAATATGG TATAAGCGAT CTGCATCGTA AGTCATATCG TCCAATGAAA GATATGATAG
    31141 CAATAGGCTC ACATAATATA ACCAGCAGTA AAAGCAATGA AATATAGATG TATTAGAACT
    31201 ATTAACGAAA GTAAGTTTTA TTGGTCAGAA GTTTATTGTT CAGAGGTTGG TCTTGGTTGG
    31261 ACAACTAATC ATAGAGCAGC AAGCAGATTA ACATTAAAGC GAGCCAAAGA AATTAAAACA
    31321 ATAGAGTTAG ATTACTATTA TGATTTTAAT TATGATGGTC ATATTCGCAT AGAAATCAAA
    31381 CCTTTTAAGG GAAAATCACA ATGCTAACAG TCGATAATTC AAATTTTACA CAAGAAGTAT
    31441 TACAATCAAA AATTCCAGTA ATGATAAAAT TTACAGCATC GTGGTGTCGT CCGTGCCACG
    31501 CCATTCAACC AATTTTGGAT GAAGTTGCCA AAGAACTTGA AGGTAAAGCG ACGATAGTTA
    31561 AGTTAGACAT TGATGAGAGT TCTGATTTAG CGGCAAAATT TAAAGTAAAA TCAATACCAA
    31621 CAATGATCGT ATTTAAAGGC GGCGAAATTG TGAAAACCCA AATTGGTTCA GTCGCCAAAG
    31681 ACAAAATCAT TTCGTTGTTT GAATTAGACA AGTAGATATT AATATGTCAG AAGAAATAAA
    31741 TCAAGACAAT TATAAATGTG ATGAGTGCGG AAATGATATT ACACCAGAAT GTGAATGCGC
    31801 TCGACAGGAT GGAAAATCCG AGGGTTATAG ATTTGCATTT GATGTAATCA GAAAGATGTT
    31861 TCACGATCGT AATATAAAGC GAGACGATCT TACCACACTT GATCCATCTA TTGCGCGTGA
    31921 ATTATTGAGA TCAATTCACT ATGTGATCAA TTATTGATGG ATAATAAATA ATGATTAAAT
    31981 TTGGTGTCAA AATACTCTAT GCCCCTAATC CTAAATCTGT TGGAAAATGG GTTTATGAGA
    32041 CCAAAGATAT TAATGACGCT TTCAGATATA TAGCAATTTG TCGCGACAAC TATCCTGAAA
    32101 TTAAATATGA GGTTAAAGAA AAGCGACGAA CATCTAAATC AAGATAATAA GCAAATGATT
    32161 AAGACTACCA GAGGCTATCC TAAAATACCG GATAGTAAAA ATTGTCCTCT CAAACAGTGT
    32221 ATTGCTTTTG AGAAATATGA TGGAACCAAT ACCAGATTTT TATGGGAACA AGATCGTTGG
    32281 ACTTATTTTG GCACTCGGCG ATTTCTTTTT TCTTTTGATG AAGAGGGTAT TAGAGAATGT
    32341 CAAAAGAAAT ATTCTCATTT AGCAGCGGCT CCCAGTCTTT TTAACGAAAC ATATGAGTCC
    32401 ATCGGTGATC AATATCAAGG ACATAACTTA ATTCTTTATG CAGAATTTTT TGGCAATCAA
    32461 TCTTTTGCAG GCTTTCATAA AACAGATGAT CCTAAACGAT TAGTGTTAAT TGATGCTGAG
    32521 GTAAATGGAA AGATGTTGCC TCCCCAAGAA TTTTTAGATA CCTTTTCTTA CTTACCAAAA
    32581 AGTGCTATAG CCCGCGTAAT CTATCAAGGT AAATATAGCG GCCGCTTGGC AGAAGATGTA
    32641 AGAAAAGGTA AATATGATGT AGATGAGGGC GTGATAGTGA AAGGTATAGT CAAAGGTGAA
    32701 ATCTATCGAG CCAAGATTAA GACCGATCGA TATTTACAAC GCCTACAAGC AGCGTTTCAA
    32761 AGTAATTGGG AGAAATATTG GGAGTAGTTG CTTAACCAAA TAATTTCTTG ATCCATCCAC
    32821 CGGTTTTCTT TATTACTCTT CCTGCTCGTG AAAATTCGGC TTTCTTCATT TCCTTGCGCC
    32881 ATTTCGGCAT TTGTTTTCCA AACACCTGTA TCTCCGTGCC TGGCCCACCA TCTCGCTGAA
    32941 TAGAATATCC ACCTGGCAAC ATTGTAAAAG GCTGAGTAAG AGTATTAAGG TAGTTGAGTG
    33001 GTGCATTTTG TGGTAATTTG GCTAATGGAT TGAAGAATGA GGGGAAGACG AAGTCAGAAA
    33061 CTGCAACTTC TGTCCCATTA ACATTAATCC CATATCCAAT TTGTTCTACT GGATCGCACA
    33121 ATTCGCCACA CCAAGAAACG CTACCATTAT CATAAAAACA GTTAGTATAT CTATCACCAA
    33181 CTGCTTCGAT AACTTCGTGT GAAAGTGTGC CTGAAACTGT ATATTGTCCG GGGTTAGATT
    33241 TATCAAATGC CAATACTGCG CCCCCATTAG AAAGAACGGG TTGGCACATA ATATATCCGT
    33301 CGATTTTATC ATTTACTTCT TCGTGATAGC CAAGAGCGCC CTGAACTTGT GCATCACTAT
    33361 CTATAATGTA AATAATCCAC GCCCAATTAG GAACTTTTTT TTCATCAGCA TAAAATTGAA
    33421 CGGTGCCGGA CTTCAATCCC CACGCCGGAA GAACGTGCAA ATTTAATTGT ATCTGAATTG
    33481 CTTCGCACAT TAATTGCACA TCATAATTTT TTACCATAGA ACTTCTATTG ACAACAGCAA
    33541 TTAGCATTTT AACCTCACAA ATGAAACTTT CAAATATATG ATAAAATATT AACATAACAA
    33601 AGGAGAAATA AATGAAATCA CATAAAACAA TTAACAAATC TACTAAATCA GTTTCTAATT
    33661 TTAAGACAGC TAAAATTGTT AGACCGGTCG TCAAAGCATC GGGTGTTGTT CGTTCAATTA
    33721 ACAATATCTC AATCGATGAA ATGATTACAC TAATTACCAA TGCTATTCAG TTTAAATTTA
    33781 AGACTGATAA AACGGCTCCC GGACTAACCA TTGCCAAGTT GAAGAATGAA GAGATATATG
    33841 TTTCAGTGGT GCGCTACAAT GCTCCATTTG GTAAGGAGAA GAAGGTAGAA TATAAGTCTC
    33901 GCTCAAAGGA TATGATGAGC GCGCTATGTG ATATTGCCCG ACAGATTACC GGCGAAGTAA
    33961 ATGTTAATCC AGTTGATCAG TTATCGCGGT TCCTACGAGT GAATGTGCCA ACAACAATTA
    34021 AAATTGCACC CAATTCACTG TAATCGTCTC TGCTACGCTG GCTTTTCCGG CCACCAAAGC
    34081 ATTTTTGATT GCAGTACCGA AATTTGCTTT GAGTAAGCGC GCTAACACCA TACCAGAGGG
    34141 ATGTTGCTTG CCATCGGGAG TGGTAGCATC AACTTTAAAA CTAACATTGA GAGATTTATC
    34201 GACAACAATG TAAGTTTTGA TGCTAACATT CTCGGGCACC CCTGCGGTAT TTAAAAGTGG
    34261 TGAAACTTTT GCGGCTAATG CTTGGGCCGC TGCAGCGTTG GAGGGGTCAG CATATAAACC
    34321 AGCTTTTTCC AAGATTGCAG CAATATCACC CGCCTGCATT GATTGCTGCT GACTTTGAAC
    34381 TACTATTTTT TGTTCAATTT TACGACCTAA ACTGATAAGA TGTTGAAGGG CTGCCATAGG
    34441 GTTCCTTGGG TGATATATAG ATATGTGAAA ATATTGTGAG GATCAATTGA GATTATATTT
    34501 AGTAAGACAC GGACAAACAG AACGCAACCA ACACCCCGAA TTTATTGGAC AAGCACCCGG
    34561 CGAACCCCTA ACTGAACTGG GCACTAAACA AGCCCACAAA TTAGGAGATT GGTTATCTGC
    34621 CAATAAGGTT GAATTTAAAG CCGCTTATTG CTCTCCCTAT AAAAGAGCTT TGGATACTTG
    34681 TCATTTGGCT CTTCCGAAAC ATTCTAATAT TACGGTAGTG GAAGATTTAC GAGAATATTC
    34741 GACTGGTGAT GCAGAAAATA AAAAGCGCCA CGAAATGATC ACCGAAGAAA TATTGGATGA
    34801 AATGATGGAA TTGGGAATGC ATTTCAGATG GGACAATGGA GAAAGCCTAT TTGAGGTGGA
    34861 GCGACGGGCA GCTCGGTGGT TTCATACTAT GCTTCAATCA CATAAGCATA GCGTTGATAA
    34921 CATTGCCATA TTCAGCCACG GAATGACAAT CAAATGCTTA CTACATTTTA TTATGCAATT
    34981 TGATCATAAA CTTACTTGGC GCACTACTCT TGATAATACT TCAATGTCTA TTCTTGATTT
    35041 CAAGTTAGAT CATTGGTTTT TAAAATCTAT TAATGCTACA CCACATTTAA CACAAGGAGA
    35101 AATATAATGA CTAAATTTCA ACCACATTCA AATCGCCTAT TAATCAAACG CAAGGAAGCT
    35161 GCAACCAAGA GCCAAAGCGG CCTTCTTCAC ATTCCAGATA ATGCACAACA AAAATCATTT
    35221 GAGGGCGAAG TATTAGCTGC CGGTCCCGGA TGTCGTCTTG AGAGCGGAGA CCTTTTACCA
    35281 ATGACTGTTA AGGCGGGAGA TGTAGTTATG TTTCCGGCTC ACGCATATGA TGAAGTTAAA
    35341 CTTGATGGCG AAAATTATGT GTTGATTAGT GAAGATAATA TTTTAGGTAT TGTTATTTAC
    35401 GAAAAATAAT TGACGTCATC TATGCCTTCT TTTGCATTTT ATTATGCTCG AAGGTGAAAT
    35461 TACAGTAGTA GGTAAGGATA CAGCCAGCAT CGATTTGTGT TCTAAACGAC ATCCAGAAAA
    35521 AATTGTGTGT CATTTTAAAC CAAAACATCA TCATCACGTG CCTTGCAATC CACATCAAGA
    35581 AGATCATTTG CAATGGTCGT GCTCGCAACA CAAAAATGGA CATTTCTACT TAATCATTTC
    35641 GTGGAATACT ACCAGCGAAA GAGATATTGA GTGGTTTGTT TCTTGGTGAG TAAGAATGCA
    35701 GAAAGCCCTC GTTTACGGTT ACTATAAAAA TCCACCAAAT CTCGGCGATC ATCTTTTTAC
    35761 CACAGCCTTT AAACATCTCT TCCCAAATAT CGATTTTCAA TTTACCGATC ATATTACGGA
    35821 GGAGATGCTT AAAGGAATAT CCATCGTTAT TTTTGGTGGA GGATCATTAT TAGAAGGTGC
    35881 CCCTGATATT ACCAAATCGG CCCTTTCTCT TATTGAAAAA TTGCCCATCT TTTACATATC
    35941 CGTAGGCGCC GAAACAAAAA TTCACACCAT ACATCAAAAA TTAATGTCGA TGGCCAAACT
    36001 AATAGCCATC AGAAGTTATA ATCTTGATGA AATACGTAAA ATCAACCACA ATACTATTTA
    36061 TATTCCTGAT TTAGTTTATT CTCTACAAGA TCAGGTAGTT AGGGTTGATA AGAAGCCTAA
    36121 CTCCATTCTT TTTATTCCTA ACATTACGGT AGTTCCAAGA TATTATGATG CTCATTGGAA
    36181 ACACGTATCT TGGGATCGAT TTGTGTTAGA GATGGCGCAA GTTCTTGACG GATTGATTTA
    36241 TGATGGTTAT ACTATTACCC CTTACGCGAT GTCCGCCTCT CAACAAGAGA ATGATAATTG
    36301 GGCATTTGTG GAAATAGTTA ATCGAATGCA TTATAAACCT TATTTACCTT CGGAAAATTA
    36361 TTTAGATATT CCATCTATTA CTAAATTATT TTCTCAATAT GAACTAATTA TTACACAAAG
    36421 GTATCACGGT GCTATATTGG CTGAAATGGC TGGCACTAAT TATATATGCC TACATCACCA
    36481 CGACAAGTTG AAAAATACTT CATATAATAT AGGCACCTTC TCTTCCTACT ATGAAATGTC
    36541 CAAGGATAAA CTCTTTAAAG AAATAGATTT ATCTTTACAA AATAAGAATT TTCTACCGTT
    36601 AAAATCGAAT ATTTTTAAGG AACTTGTGTC TTCGGTGGAA AAATGTCTCA ACGATTTGTC
    36661 GGTATAAAAA ATGGACGAAT TAAAATTATC TCTAATAAGT CATTCATTCA TTCAGAATAT
    36721 CAAATATTAG AAATTCCATT AGAATTAAAT AATATTTCTA ATGATGAGTT AATATTAAAC
    36781 TATCGAGTAA GAGATGGTCA ATTTATTGCA CGTAAAGGCA TTCGTTCTGC CCAAGACTTA
    36841 AAAGTAGCTC TCATCGGCAA CTATCAACAG GCTTGTGGTA TCTCTACTTA TAATTCTCAT
    36901 CTTTTTCCAC AAATTATTTC TCATATTAAG GATTTCCGAT TATTTTCGGA AATTAATGAT
    36961 GTTCCAGTTG GCGAACTTAA CATTGATCAA ACTAAAATAT CTATGTGTTG GGAAAGAGGA
    37021 CAACCATTAG ATCAATTAAT TAAAGAAGTG AAAAATTATG ATCCTGACAT CGTCCTTATT
    37081 TCTCACGAGT TTGGCCTTTT TCCTAATGCG CGATATTGGT TATCTCTAAT GACACAATTA
    37141 TCAGAGTATA GAGTTATCGT TATCCTACAT AGCACATTTC CAAATCATTT AGATAAAACC
    37201 ATCGTTGAAG CATCTATCCC AGAAATTGTA GTTCATTCTG ATGGTGCTAA AAAATCTCTA
    37261 CACACAGACA AACACATACA CGCATCTATA AACGTTATCC CACACGGATG TTATTCTTTA
    37321 TCTATTGCAT CCAAGTTGTG GAATTTTTAT CGTTCTGAAC ATACTTTTAT CCAATCAGGA
    37381 TTTTCTTTTC CCTACAAAAA TATGACAGCC TCTATTAAAG CAGCGGCTCT TCTTAAAGAT
    37441 AAGTATCCTG ATATTTTTCT CACTCTTTTA GTATCAGAAA GTCCCTTCAA TAAGGTTGGG
    37501 CATCAACTTT ATTATGAAGA ACTTGTAGCC CTAATTGATC AGTTGGGTGT TCAAAATAAT
    37561 ATTGGTATCG TGCGCGGCTT TCTCTCCGAA GAGGTAATTG ATGCCTACTA TCGCACCAAT
    37621 AAAGCGGCAG TGTTTCCTTA TGCCTCACAG CCCGGACACG AGGTATGGGG CGCGTCGGGG
    37681 GCTATTCGTC AAGCCGCTTC TAAACAATTA CCCGTGATCA GCAGCAACAT TCATCATTTT
    37741 AGCGATTTCC CTTCTATTAA AATTGATACG GAACAAGAAT TGGCTGATGC TCTCGATAGA
    37801 CTATTTAACG ATCCCAAATT ACAGCAAGCG CAGGTAGCCA AACAAAATCA ATTTATTCAG
    37861 GACAATTCTT GGGAAAAAGT TGCTCTTCGA TTTATTAAGT TATTTGAAGG CAACTTGACA
    37921 GCATAATCGA TCGCTCTTAT ATTATGGGGG AAAATCAACG GCTAACTCGA GCCTATAATC
    37981 GAGGAAAGGA CAATATGGCA AAATCAAAGA CTACTACCAC TAAAACCATT AAGAAGACTT
    38041 CAAAAAAGAC CACCAGACCC GTAGCTCCCA AAAAGTCCTA CAAAGCCTCG GAACTTAAAG
    38101 TTAAGCAACC ATCTCTCATT GAAGAGTTGC CACCACCCCC AGAGATGAAG CAATTTTCAA
    38161 TGATGGACTT TGAAGGCGTG TATATGGTGT TTGATAGTTT ATATATGGCC TTTCATCCCA
    38221 ATGGTGAGGG TGAAGATGAT GTAGATAATC GGTTCTTGGC CCTATGGACA TTATTTTTAG
    38281 CATCTGTGAA TTGGACTGAA GATCAGTTTT GGGATACCTT GGATAGCCAC GAACATACTT
    38341 GTCCAGACTG TCAAAAGGAG TTGGAAGAAG GTAAATCTGT AAAGAAAGAA ACTTCCACGA
    38401 AGGATGGGGA AGAGGTAGAG GTTATTGCAC CAAAGCCATT ACCATCTAAT AAACAGTTTA
    38461 ATTGAGCAAT GGCAAGAGTA GAGTGGAGCT CATATCAACA GGCTCTCTTT AAAGAAATCA
    38521 AAGCGGGCCA AGGCAATGTC ATTGTTGAAG CATTAGCTGG TTCCGGCAAA ACATCAAGCC
    38581 TCGTGGAAAG TTTCAAATAT GTTCAACGAG GCAAAAAATG TATAGCCTTA GCTTTCAATA
    38641 AGAGCATTCA AAAGGAACTG CGAGAGAAGG CTCCATCCTA CATACAAGAT GTTTTGACAT
    38701 TTCACAGCCT CGGACTTCGT GCCATTAAAC AACGATTTAA AAATGTTGTG ATAGATGATT
    38761 ATAAGGTTAT AAATATTCTC AAAGATAATG GAGAATGTGG TAAAGATTAT AACCTTATGA
    38821 ATAGCATACG AGAAACAATT TCTTATTGTA AATATGAATT GGTTGATGCA CCTGATAGTA
    38881 TTGAACAAGT AATGTATCGT TTTGGTGTAG ATACTTGTGG AATGGAACAA GAGCAGTTTA
    38941 TCAAAATTGT TATCAAAACA ATGGCTGCTA ATAAGGAAAT GACCAACATT ATCGACTTTG
    39001 ATGATATGTG TTGGATGCCC TTTGTTCATA ATTTATTTAT GGGACATTAT GATTATGTCT
    39061 TTGTAGATGA ATTTCAAGAT ATGAACAAAG CACAAGCAAT GATGGCAAAA CGGGTATGTC
    39121 GTCCTAAATA TGGGAGATTT ATTGCTTGTG GTGATAGCAA ACAAGATCTT TATAAATTTA
    39181 GAGGCTCTGA TAGTTCCATT ATAGGCGCAC TTAAAAAAGA GCCCAACACC ACAATTCTTA
    39241 CCTTACCAAT TACCTATCGT TGTCCTCAAA AAATAGTTGA ATTAGTAAAG CCGTGGGTGC
    39301 CAAATTTTGA AGCCTCCGCC ACTGCCAAAG AAGGTGAGAT TAACAGTATC TCTCTAAATG
    39361 AAATGTATAA GTTGGCAAAG CACGGGTGTT TCGTTTTATC TCGTGTTAAT GCTCCTTTAA
    39421 TAAAAATTTG TTTGGCCTTT ATTCGTAATG GTAAAAGGGC CAATATACGC GGTAGAGATA
    39481 TTGGTGCTCA ACTTTCTGCT CTCATTAAAA AATCAAAAAG AAAACAAATA CCAGCCTTCC
    39541 TTAAATGGTT AGAGCAATGG AAAAATGCCG AAGTAGAGAA GTTGCAAAGT CGTAATATCA
    39601 GTGTTGAAAA TACTTTGGAT AAATATGAGT GTTTGGTTAA TCTATGTGAT GATTTTTCTA
    39661 CCTTGGATGA AGTTGAAGAA AAGGTAGAAG AGTTGTTTGA TGATAGTGAT GAAAAAAATG
    39721 TCATTACCTT ATCTTCCATC CATAAATCCA AAGGCCTTGA AAGAGATGAG GTATTTCTTC
    39781 TAAAATGGAC TTGTCGAGGC TGGTTTGATA TGGTATTTGA TCATATGGAA GATGATCAAG
    39841 AAATGAATAT ATCGTATGTG GGATCTACTC GCGCTAAAAA TAAACTCTAT TTAGTTAATA
    39901 AGTTTTGAGG AAATATGCAA GACACCAATC CTCTCGTAAT GTATCTTATA GTCAGAAAAG
    39961 ACTTAAATCT TTCTACTGGT AAAACGGCAG CACAAGTTGG GCACGCCGTC GATTATCTAT
    40021 TTCTTAGGTA TTATGAAATC AAATCCTCAT CAGATGGATT TCTTTTTAAG GAATGGATTA
    40081 AGAAAGGAAA TCATCGTAAG GTTGTATTGG GTGCTGATGA TAAAGAATGG AAAAAATTAA
    40141 AAGAAGCACT TAAAAATGAT CCTAACTATG CGTTTGTAAT TGATGCAGGC CTCACTGAAA
    40201 TTGCACCATC AACAGAAACT TGTATTGGAT TATGGCCCCT CTATAAAAAT GATGCCCCCA
    40261 AAATCATTAG CCGATTACAA ACATTAAAAT AAGGATATTT AAAATGAAAT ATAAAGTTAA
    40321 TATTAACAAA ACAATATATG AAAGCACTTG GGTTATGATT GAGGCAGATA ATAATGATGC
    40381 GGTAGAGGCA GAAATTCGCG ACCTATTAGA TGATCCTAAT TCATTGATAT GGGACAGAAA
    40441 ATCATATAAC CAAATTAATT GTTCAGTTAA ACCCGAAGTC GGCGAACCAT TTGATATTCT
    40501 CGATCCTAAT TTTTAAAGGA CACAATGGGA ATTTCATATC ACGGCATATG TCGCTCTTGT
    40561 AATACTACGC GCCCACTATT AGGTCCAGAC GCTCCTTATT GTTCTCAACG GTGTCAAATA
    40621 CGCGGACCCA AATTTCACCA CTGGATGGAA GTCGCAGTGC TTACTGTCTT TGCCATCGCA
    40681 GCAATATATT TCGTTTATTT CAGATGAAAA CTTATCTTAT CTTTCTTAAT CTTTTACCTC
    40741 TTATGACTTG TAAGGAGAAG CCCACCAGAG AAGAAGCAGA TATCGCACGC GCCCAAGCCT
    40801 TCAAAGTCGC CCAAAAACAA TTTCGTTCCC TTATCAAAGA CCAAATCACC GCCCAAGAAA
    40861 TCACTATATC CAAAACTCAA CCTGAAGATG CAATTGCTAT TGATATTAAG GAAGAGGCGT
    40921 TGGATAAAAT TTTACAGCAG TTGATCAATA TGGAATTGGT TTCCACTATT GATGCCACCG
    40981 GATCACTAAT TACCGAACAG CCTCATAATA CAGATATGGG GCGGTTCCTT AAATGAAAGG
    41041 ATAGCACGAT GCATCACTAC TTGGCCCCAA TTATCTTTAA GGCAATGATT ACTTTCTTTC
    41101 CCATACAAAA TCACGCTTAT CACGAGGCTG CCGATATTAC GACGACGAGG TATGAAAGCA
    41161 TAGCAGAAGA TATCGCTATT GGCAGTGTGC AACAGCCGGT CTTTTCTGAT ACCGATGGTG
    41221 GGGCAGCTAA AACAGGAATA TTACTGGCCT CCCTTGCGCG TTGGGAAAGT CAAGGTTATG
    41281 ATGCAGAGGT GGATCAATGT CGTAGGGCCG GAGATCACGG TATGAGTTGG ACTATATTTC
    41341 AATTAATGAG CCCCTTCTCC CCCAAGCAAG AAATTTGTGC CGATCGTAAA AAAGCGGTAG
    41401 AATGGGCTCT TCGGTGGATT AAGAATAGTT TTCGGTTGTG TTCCTATTTG CCTTTACAAG
    41461 ATCGTCTATC AGTCTATGCT GGCGGCACTT GTGATAATGG CAGGCCGCAA TCAAGAGTAA
    41521 GAGTATCACC GGCTATTAAT TTTTACAATT CTCACTTACA AGAAATTCAG GCTTTACACC
    41581 CATAAAAAGA ATTATATGGA AGATTATATT GAAGATGAGG ATGAGTATGG TAATGTAGTA
    41641 TATGAACCAC AAGGGGAATT ATCGTCTATG ATTGAGGAAC AGTCAATGAA AAAGAATGAA
    41701 GTATTAACAA AATCAGATGA ATTAAAAAAG GCAAAAGACG CCCTCGCCCC CCATTTATAT
    41761 AAAATTCGAG ATAAGGTATT AGATATATTG TATCAGTATC CTAATCTTTT TAATATTATT
    41821 CAAACTTCAA CAAATGGTAT AGTAGAATTT CTTTTTGGTA AGGAAAGTCC TCCCGCCACC
    41881 TTATCTTCTA CTATTACGCA TTTAGTAAAT ATTTTTAAAG ATGCCAACTT CCAAGGCCAC
    41941 TATTCTTTGG TATCTGCCAA AAAGGGTTTC GCTTTTCTTG CGCATAAATC ACAAAATATA
    42001 GGTTTCCTAT TTGTTGATGT ATTAGAGCAA TTTCCTCACA AGACAATAAA ATTTTTGGAT
    42061 GGCTCCTCTC TAATAAATTA TACTTTACCA ATAGGCGATA CATATCTTTT TACTTATACT
    42121 GGTGGAGTTT CTAAGGAATA TTATATATAT TTTAATCAGA AAAAATTAAA TCCAAAAAAG
    42181 TTGAAAGATT TTTTAGCAAG TGAGAAAATA AAAAGTTTAG ATAGCAAATT TCTTCTTCTG
    42241 AATAAGAATG ATGAGAAAGC TCTAACTATT ACTGCCTTAA CGCCTCAACC CAAGTTTTCG
    42301 CAAGTGGCTA ATTCCAGTTT AGAACATTTG AAGCAATTCA TTAATTCAGG AATGAACCGT
    42361 TCTATTTTAT TTTATGGACC TCCCGGCACC GGTAAAACTT CAATGAGTTT CTATCTATTA
    42421 GATCAACTTA ATTATAAAAC ATTAGTATTT AATGCTTCTT ATAAATTAGG AAATAGTGAG
    42481 ATTATTGAAT ATATTATTGA ATTATTTGGC ATCGAAGCTA CTATTATTGA TGACTTTGAT
    42541 CAACTTTCTT CCAGCAATGA GCGATTGGAG TTATTAGAAA CCCTCAACAA ACGATTGAAG
    42601 GTAGTTATTG GAGTGGCCAA TACTCTAACA AATTTTCACC CCGCCCTTTT ACGGCCCGGA
    42661 AGATTTGATG AGGTGGTTTT GATTGACACA TTGGATGAGC AGTGTGTGCT TTCGGTATTA
    42721 GGGGAAAGGG GCAAAAATCA TTATGAGCGT ATTAAGCATT GGCCCATTGC CTATGTTCAA
    42781 GAGTTATCCA AAAGAATGCA ATTCGTAGCA GATGCAGATA TAGAGCCACA TATGGAAGAA
    42841 TTGAATGAGC GAGTAAAGCG ACAAATCAAT GCCCTGAAAG GAAAGTAATC GAGATGTTAT
    42901 TAGATACTAT TCTATGTATT GCAAGCATAT GGGCACTCAC ATTCACTATT AAAGAAACAG
    42961 ATGGTCCTTT CAATATCATC AATACTGCAC GATTATGGCT CCTTCGTAAT AAATATGTAG
    43021 GCGTCTTTTT CTATCAATTA TTGGGATGTT ATTTTTGTTT GGGTGCTTGG TCAGGTGTGA
    43081 TTATTTATTT TGTTCATCAA CATTTTCAAG ATATTGACCC ATTTGATATG ATAATGTGGA
    43141 GTTTAGGTGG CTCTACTATA TCCTTTATAG GTAGTCTTTT AGTTAATAAA TGGAGCGAGA
    43201 AATGATTAGT AAAAATAATG AATTGTATTA TAGTGATGAA ATGTCCGAAC GAATTATGTT
    43261 AGATTTATCC GAAGTGAATG GAGTGGCTGC CAATGCTTTA CAACATACGC ACAAATTCGT
    43321 TTCCTCTTTA ACTGATAAAG TATTAGAATG GGAATTAAGT GGCGTGCAGA ATATTATGTC
    43381 TTCGGTGTGG ATGGAGCAAA GTGTCGATAA AAAGCAGACC CTTTTGCAGT GGGAATTGAC
    43441 TGGTGCTTCG CCGTGGAGTA AAGAGAAGAT TGAGGCTTTT GAAAAGGGAG TAGCAGAAAA
    43501 AATGCCACAA GAAGAGGACG GCTCTTTGGA CTTATTGGCA TCACTTATTG AAAATCATCC
    43561 TGATGCAGCG ATGGAAATTT TAACCAAGGT ATTAAAAGAA AAAAAATGAA AATTGTCTCT
    43621 ATTTCCGATA CACATTCCCA TCATCGCAAA CTTACTCTTC CAGGTGCGGA TATGATTGTA
    43681 AGTGCAGGAG ACTGGTCATA TAAGGGAGAG CCAGAGGTAG TAGAAGATTT TATTGCGTGG
    43741 ATGAAAGAAT TACCCTATCA ACATAAGGTA GTGATAATGG GTAATCACGA ACTATCCTAT
    43801 GATAAAGAGC CGCCCCAGAT CAAGAAGATT AAGGCTTTGG AATTGATGAA AGAGGCGGGT
    43861 ATTCATTATT TGGAGAATAG TGAAGTCATA ATTAACGGAT ATAAAATCTG GGGTTCACCA
    43921 ATTCAGCCGT GGTTTCACGA TTGGGCTTGG AACCATCAAA GGGGCCCCGA AATCGCTGCT
    43981 GTATGGTCAA AAATTCCTAA TGACACCAAT ATACTCATTA CACACGGCCC ACCTTATGGT
    44041 AAATTGGATC GAGTTGAAGA CTGGTGGGGT ATCGCATCAA ATGAAGGGTG TAAAGATTTA
    44101 AAAGCCCGCG TTCAAGAGTT ATCACAATTG AAGGCGTGTA TTTATGGCCA TCTTCACTTA
    44161 CAAGGCGGAC AAATGATTAA TGTAGATGGC GTTCAATATG TTAATGCCGC AGTATGTGAT
    44221 GAGCGGTATA AACCTATTAA TAAAATTATG GTAATAGAGG TATAATATGA AAGAAGTAAT
    44281 ACATAATAAA TTTTGTCAAT GTCGCTGCGA AGAAGAAGTC AGATTAGATG TAGGAGCAAG
    44341 ACGCATTCTT ATAAATCTAT ATGATCATTT GGGGGTAGCG GTCGAAGATG CTGCTAATTT
    44401 AGTTCAACAT TTTCATCATA AAAAAGACAA GCGTAAAAAG TTAGCACAAA AAGCCGTGGA
    44461 TGCCATTATA AAAGCACAAG CCGCAGTCAA TCCAATAGCG GAAGATAATG ATATTGAATT
    44521 GATATGATAA TTCTAAAGTT AAGAGCCCAT GATTGAAGTT AAACTATTAC ACAGATTAGA
    44581 AACTTGTATA GTCAATGCCA AAACAGAATT GGCCAAACGA CGCTTATTCA ATTACACCAT
    44641 CAATTTAATA ATGTCAGAGG ACACCAAACA ACAAATCAGA GAGGAATTCG TTAAGATACT
    44701 ATGAAAGAAA CAATTCAATT TAGACCCCGA CGCAATTATC AAATCAAAGC CGCACAAGTT
    44761 CGTTTAATCG ATAATGATGG TATTAATTTA GGTGTAGTTT CTTTGGGAGA GGCCGTAAAT
    44821 AAGGCTCGTG AACAAGGGAT GGATGCAATT GAAATGAACT CAAAAACCTA TCCACCAGTA
    44881 GTCAAGATAG GTGATTATGG CAAACTTCTC TATGAAAATA AGAAGCAACA GGCCGAAACC
    44941 AAGAAAAATC AAAAGGTCAG TTTGGTCAAA GAGTTATATG CTCACCCCAA TACAGAAATT
    45001 GGTGATCTCT CTCGACAAGT AGATCAGTCT CGTGAATTTT TAGCAGAAGG TCATAAAGTT
    45061 AAATTCGTTA TCAAATTTCG TGGGCGAGAA TTAAGCAAGC CCGAAGTTGG TAGAGAAAAA
    45121 CTTTTGTGGG TAATCGAACA ACTCAAAGAT GTTACCGAAG AATGCCAACC ACCCCTAACA
    45181 GAAGGTCGTA ATATGTCGAT CTTTTTAACA CCATCTAAAA ATAAATAAGG AAACTTATGA
    45241 CTGTATCCCT TCCTAACATT ACTACTTCGG ACTATAATCT TCCACGGATC AGCACGCCCA
    45301 AATTGTCTCA ACATTTAGAC TATTCTATTG CAGCCGCTTC CAATATGGTA ATTATAGGTC
    45361 GCCGAGGTTC TGGCAAATCA ATCATCGGTA AAGAGCGCAT TCAAAATAGT GGATGTCAAG
    45421 AGGTGTATAT TAACCTTTCC GTCTTCGAGC GCCCTGATTT GGCAGGTATT CCCAGAGCTT
    45481 TTAATCAAGA TCCAAAAGCT CGTTTCATTG ATTACTTCTT GCCTCGGATG TATGAGCCGC
    45541 TAATGGAGGG TAAAAATAAA GTTGTCATCT TTTTTGATGA AGCGGATAAG GCAGACGATA
    45601 GTATCTTTGC ACCACTTCTC GAAATCTCAC AGTTTCATTC ACTTAATAAT ACCCCCTTTC
    45661 CTAATTTGCA ATCTTGTATC TTTACTGGCA ACTTAATTTC GGAAGGTTCC AAACGCATTC
    45721 ATCCTGCCTT AATGGATCGC ACAGAGGCCT ATTTACTACA AGCTGATGCT ATTTCGTGGT
    45781 TAGAATGGGC AGCAAAGGTT GGCATTCATC CTGCCGTATA TGCCTTTATT CGTGATAATC
    45841 CACATCGGCT CTTTGGTTCT GATCAATTAA GTGATGATAT GCTTGTCGAT CCATCCCCAA
    45901 GATCGTGGGA GATGGCTTCC AATATTATTA AGTTTGGTGA AGCACATAAT TGTGAAATTG
    45961 AACTTATTTT GGAAAAGGTG TGCGGCTTTG TGGGAAGACA AGTAGGGGCC GAATTTCGTA
    46021 ATTATTATAC TCATTACAAA GTCTTACTAC CATTTGTCGA AAGCGTCTTT AATGGTGAAG
    46081 ATGTAAGTCG CGAGTATAAA GAAATGGGGC CCACCGATAA ATTAGCGGCT TGTTTGGTCA
    46141 TTGCGGCTCG TTTGGCTGCA CAATTGGACG CTGCTAATCC TGAAAAAGAT AAACCACCTG
    46201 CTATCGATAT GGTGGCTAAC TTTTTGAAAT ATGTATCCCC TGAACATACG GTTATTTGTT
    46261 TGAGATCTCG TGTGCAAGGA GATAGAATTC GACGCTGGAA ATTACGAAAA CATCCAGTGT
    46321 GGGTAAAGAT ATTAGATAAT ATTACTGATA TAGCAGATGG AAAGTAAATG AAATTTGAGC
    46381 GCGTCGTAGG GCAAATTGAT CCCTTGGTGA TAGAAAAATC GGAGCAAAGA ATAACCAATA
    46441 TTTTGTTAGA ATTGGCTTCT GATCCGAAAT ATAGATTGAT TGGGAGTAAA ATTGGTGGAG
    46501 ATCCATTTTT ATTCTCTATG ATCTATGCCA CGCCCTTCGT CGCTACCACT ACTATTCCTA
    46561 CGGCTGCCAC TAATGGGAAA GCTCTATACT TTAACCCTTA CTATGTTAAT TCGCTCTCCT
    46621 TAATCGGCCT TCGTTTGCTA TTAATGCACG AGGGCTTTCA TTGTATCTTT TTGCACCCTA
    46681 CGCGTATCGG ACATCGTAAT CATCGTGTTT GGAATATAGC AGCTGACTTT GTGGTCAATG
    46741 GAATTTCTAT GATGGATTTA AAGCATCGTG GTTTCGAGCC GGCCAGTTTC TTTACCACTC
    46801 ACTATGGTCA ATTTATTACT CTTAAACAAA CTTTGGAGAT GTATCAAAAT CCCATCTTAA
    46861 TGGCTAAAAA GATGGGATGG GATCTTAAAA AGATGATGGG GCACAAACCC AAGAACCAAA
    46921 AGCAAGTCAT CAATCCAGAG GAAGCAAAAT CAGTTTATAC TACGGTTCAA GAGCAACCCA
    46981 TTTATTTTGC CGATCCATTT TTAACAGAAG ATGAATTATT GCCTGAAAAG ATTTATGAAC
    47041 AAATTATGAA GGCAATGCCA CAATGTGAAG AGTGTGGCGA ATTAGGTCAA TATCATTATC
    47101 CTCTACCCAA ATTAAGTAAT GACGATCAAC ACGGGCAATG TAGTGGATGC GGGGCAGAAG
    47161 ACCATTACGA TCTCTTTGGA ATGGGAGATA CGATGGACGA TCATATTGAA GTAATTGAGA
    47221 CACCTGAAAA TTTAGCCAAA CGACTGGCTG AAGGTGTTAA TATGGCCAAG CAACTTGCCG
    47281 GTAATGTGAG CATTGTTATT GAGCGAGAAA TTGGCAATCT AACGGCACCA CAAATCAGTT
    47341 TTACTGATTT TATTCGTTTG CGGCTAATGA AAGCCCGACA AGGTGGCAAT AGAAACGATT
    47401 ATAGTAGATA TAAGATACGC CCAATGTTTA GTGGTCTCTT AATTCCTAAA CGCAAGGGAT
    47461 ATAAGGCTAA CTTTGGGGTA TTGCTCGATG TATCTATTTC AATGCGACCA GATGATATGG
    47521 CTTTGGGTTT AAGTCAATTA CAAGCCATAG ATGATCAAAT GGAAGCTACT TTGGTTCAAT
    47581 GCGACAGTGA GTGTCATTGG AAAAAAGCCA TCAAACTCAA ACGATTTGAT ATAGGAGAGT
    47641 TGGGCCAGAT TAAAGCAGTT GCAGGCGGCG GGACACGATT TGCACAATTC TTTGCTGAAT
    47701 ATGAAAAACA AATAGGTCAT TGCGATTTTT TGGTTATTCT AACTGATGGT CTTTTAGATG
    47761 AGAAAGATGT GGCTGCTATG AAGACACCAA AATGTCCTGT ATATTGGGTT ATTGTTTCAA
    47821 GTATTAAATT TAACGCACCA TTTGGAAAAG TGTTTCAATT ACATAACTAA AATGACAATT
    47881 ATAGATGATG ATAAAATAAT CTTCCTTAAC TTTTTTGATA AGGGAAAATT CAAGACTGAA
    47941 ACCAAAGCCG AGTGGGATAG TGAGCCGGAT TTTCTTTTAT GGACACGGCA CAACTTAAAG
    48001 TGTCTTGTAA TTAGAAATCA AGATACTGGT TGTTGGCGAG GACTGGTGGG CGTCAAAAAA
    48061 GACCACCCCG GCTACAATAA AACGATGGAT AAACTATTGG ATGAAAAATG GGCCTTGGAA
    48121 TTAGATGTTT ATGGGGGAAT TACCTTTGCT GGCTTTGCAC CGGATTTTGG TGATGAGATT
    48181 TTCTGGTTTG GCATGGAAAT GTCCAATGGC GGAGATCTTT TACCTCTTGA TGCGGCCGAA
    48241 GAGAAAAGAG AAGAGATTAA GGGTCCCCAA ACATATAAAA ATTTCAAATT CATAAGAAAA
    48301 GAAACAAATC ACTTGGCAGC ACAGTTAGCA AAAGTAGGAG AGAAGAAATG ATTAAATATT
    48361 TTTCCATTTT CTTCGTGCAA TGACGGCACT TACATATTTA TGTGATAAAT TATATTTTAT
    48421 TGCTAATTCT TTATATGTAT AATTACCAGT ATCATATAAT GATCTCATTT CTAATACATC
    48481 TTCCTTTTTA AGATTTGGTT TAGTTTTTGG TATTCTATGC CAATTAAGTC CTACCCAAGA
    48541 CTGATAATTA ACTATTCTAA ATGTAGTTGA TATACTTATT TTATATTTTT CAGATAAATC
    48601 CTTTATTCTA TATTTTTCTT GCTCATATAA TTTACGCATC TCATCTACTT GTTCTTGCGT
    48661 TAGTTTTCTG CGTATTTGTA GCAATTTTTC TTTAACGTGT GGCTTCATTC CCTTTCCATA
    48721 ATTACCGTTA GCCTCACCAG ATAATTGTTT TCCATAGAAA TAATTTTTCT CCCCCATATT
    48781 TGCCTCACTT TGAGTTTTTC TTCTTTCAGG CGTCCATATT TTATCAATTA ATTCTTGAGG
    48841 CATTCCATCA GTCCAAGCAT TATAATCGCC ACCATCAGTT TCATTGTAGA TATAAAAATT
    48901 ATTTTCGCGT AATGTCGAAA TCCATTCTAC TTCTCTTGCT TTTGCTTCTT CAATAGTATC
    48961 TACCTCTTCT AATACTTTAA AAATAAAATT ATCTACACCG TATTTTGCTA TGGCATAATG
    49021 TATAGCATAT TTTTTAACGG ATGGTGAAGT GCTATTGGCT ACCTTTTTGT GTTCTCGCCA
    49081 TCTCCGTTTT TCATTATTAG TTATACCAGT ATAGATACCA CCGCTAATCG TGTTATAGAT
    49141 ACCATAGATT TTCATTCGCA TCGTCATACC TTACCCTAAT TATATATCAA AAGAAAGACA
    49201 GTTTTATGAA AAATATCGCA GTGTTAGACG CTTTTTTTGG AGACAATGGC AAGGGCCGCT
    49261 TCGTTCATTC GTGGAGCCCT GACTTTGATT TTGTTGTGCG ATTTGCCGGA TCATCTAATT
    49321 GTGGCCACGT AGTCTATCGC GACTATAAAA AATATGTGCA TCATTTGCTT CCGTCCGTGG
    49381 ATTATCGGCA CCCACATATT CAGTCCTTTC TTGGATTTAA TATGGTAATT AATCTTGAAG
    49441 AATTATATCA GGAAATATTA GAAGCCCAAA AAGATTTTCC CAATGTAGCC AAAACTATCA
    49501 TTGTTGATCC TGATGCATTT GTAATTGAAC AGAAACATAT AGATTTCGAT AAAGAACATA
    49561 ACAAGCATTT GGGCACAACA AGCAAAGGAG TAGGCCCAGC ATACACAGAC AAAGTGGCCC
    49621 GCAAAGGCAA GCGTATTTAC AATTTTCTTA ATGATCATTC AGAAATTACT AATAAATTAC
    49681 AAGCACTCGG CGTTAGATTT ATTCCCGTGT TGGCAATGAG AGAACAATTC GAGAAGTCTA
    49741 ATTTATTATT TGAAGGATCG CAGGGGGCAC TTTTAGATAT TAACGCGGCA ATTTATCCTT
    49801 ATTGCACATC GTCAGAGTGT GGTGTATCAG CCATTTGGAG TGGTGGATTT AATTTTGTTA
    49861 AGTTAGATCG TGTTTATGGA ATGATCAAAC CTTATGCCAC CAAAAGTGGA GAAGGCCCAT
    49921 TACCAACGGA ATATTTTGAC GAAGAAGCGC ATCAATTAAG AGAAAGGGGA GGAGAATATG
    49981 GATCGACAAC TGGTAGAAAA AGACGTGTTG GGGCTCTTGA TTTACCCGCC ATTAAATACG
    50041 GTTGCTTAAA GGCAGGCATA ACTAATTTAT GTGTTGCCAA AATGGATATT CTTATTAATC
    50101 AAAAAACAGT GAAAGTTTGT TATTCCTACG GTAAAGAAAT ATACTCACCC AATGATTTTA
    50161 AAGATATAGT TCCTCAATAT ACGGAAATTC AAGGCTGGGA AAATGCAAAG GAGTTAAAAC
    50221 AAATTCAACC ATTTCTGTCA TTTGTTGAAG AAAAAGTTGG CGTCCCCGTC GAGTTTGTAA
    50281 GCACGGGTGT TAATAAAGAA GACCTAATTA GAGTTAAAAC TGAATTAGAG GTAGCATTCC
    50341 CATTTCCAAA ACCTTCAACT GGATTTATTA AATATGGAGA CGTTATATGA CATACACTAA
    50401 AATGCGAAAT ATCTTCATTG CCATATGTTT TATGGTAGGC GCTGGATTTT TCTTATCTGG
    50461 CATTTTTGGT CATTACGCTA ATAATATGGG TCGTATTATT GCTGGCGCCC TAATTATGAT
    50521 TTATGAAGTC GTGATGTGGC AAATGATGAG CACAAATAAA ACTAAAACAA ATGAATGATA
    50581 ATGAGTAAAA TGGGACAAAA TGAGCAATAT TCAGTATGGT GTCTATATAA TAAAAAATCA
    50641 TTGGAAACAA ACAGATCATC TATATAGCGT TAATAGATAT GATATCAATA TAGCCCACGA
    50701 GCGTGCCCAC CGCTGGAATA CCGAAGATGC TTACCGTGGT GATCAATATG AAGTAAGAGA
    50761 ATATAATGAA AAAAGCACGA CTTGATAATG ACAAAACTAA TCCCTGCCAA CCCTTAACCA
    50821 AAATTATAGC AGATGATCCC GATCTATCAA GGGGTAAGGT AGTTCTTCGT CATACTGATG
    50881 GTAGTTCGTC TATCCACATA AAAGATGGTA AAAATCCTCG TTGGGTAGAT AAAGATGGTA
    50941 AGTCAGTTTC TCTCGGAGTT AATTCTGAAA TAAGAACCAT AGAAAAATGG GAATGCCAAT
    51001 GTTCAATATT ACCGCCTCAC CCTCGCAAAT CGCCTTGGTA TAAGCGCTTA TTTGCTTGGA
    51061 TATTATAAGA TAAAGGAAAA TATGAAATTA ACACATACAT TGACAAAAGA AAAATTTAAT
    51121 CAAAAATGCA ATAGAGTTGA GAAAGAACTT AACTCAATGA TTAAAAAATA TGCAACAATA
    51181 CCATCGCTTA CGGAGGATCA GCGATACATT CTTATATCCG ATTTTGGTAA TGAAGAAAGT
    51241 GTTTATCATA CTTTTAAAAT TGGTGGTAAT CTGTATATGG ATGATATTTT GAATAGTTTT
    51301 AATCCAATTA ATAATCAAAA ATATTTTATA AAAGTAATAA ATGATACACT CAATAAATGC
    51361 GTTGAATTTG CCTCCAAAAA TAAATTAGTG TATGTTTCAT ATGGATTTGA TGATTATGGC
    51421 GGATATGGAG CTGAACATTT GGCAGTGTCA GGATATAAAA TGAAGTCTGA TAAAGAATTA
    51481 ATAGATAAAT ATATGACACG ATATTTAAAA GAAAAACAAG AACGAAAAGA CAAATCAAAG
    51541 AAAATTATTA CAGTAAATAA TAAGAAATAT AAGTTAGTAG AATATAAATA TTGCGACTGT
    51601 GAATGTGGAT GTGATTGCTG GAATGGACAT TGTGATTGTG GCTGCGTAGA ATGCACCTAA
    51661 CTTGGAGATG AATATGCAAT ACTATTCTAT TTGGAGAACT AAAAATGTTG ATGGCTCCAC
    51721 TGTTGAAAAG AATTATAAAT ATTGTTTAGA TATTAATGAA GCTCACAAAA CAATAAATGA
    51781 CTTCTATATA TAAGATAAAA CTAATGCTGC TATCCTTAAA ATAATTAATA TATCTACATA
    51841 TGAAGTTAGA GAAACCAAAT GAAGTATGAT ATTTATCTTG TAGTCGATCA TTATGGTAAT
    51901 AAATGTGATC GAAAATATGT TTTCCCATTT AACGATATCA ATAAGGCCTT TCAATCTGTC
    51961 GAACAATATT ATCAAGAAGA TATTGTAGAT AAAATGTCAA AGCAAAGGTA TGAAGTCAGG
    52021 GAGCAGATTA AATGATTGAA TTAACCAAAG AAGCTATCGC GCAACTAAAA CAGTTCTCCA
    52081 AAGATGAAGA AATTGGTCAT CTTAATGTTC GTATTAAAAT TTGTGGAGGC GGATGCGCAG
    52141 GACTTTCATT TGATATGTTA TTTGAAGACC TTCCCACTAC TAATATAGAT GATAAATTTG
    52201 AACAAGATGG CATCACTATT ATAATTGATT GCATTAGTCT AACTTATATT GAAAATGGTG
    52261 GTGGAGTGCT GCTTGATTAT TTGGAAAGTG ATTACGGGGC AGGATATAAG TTTATCTTGA
    52321 AGAATGAGAC CGTTAAGAGC TGTGGGTGTG GTAACAGTTT CGGAGTGTAG ATGATTAAAT
    52381 ATGGTGTTGT TGAAAATAGA CCGGGATATA AACCGTTCCC CAAAAAATAT TGGTGTGGGG
    52441 GCTCCTCTTT ACCATTGAAA GAAAAAATGT ATTGGGAACC GATTAAAGGC ATCGTCATCT
    52501 CCTATGATAT TAATGCTGCT TACCGATATA AAAATGTATT GACTGCAATG TGGCCCACTC
    52561 TAACTTATGC GGTGGAGGAA TATAATGATT AAAGAAATAA AAGCAGATCG CACCTCTTGG
    52621 GATAATTATT TTCTTCAAAT TGCTCAACAA GTCGCCTCTC GCTCTACCTG TCTGCGCAAG
    52681 AATGTGGGAG CAATTTTAGT TCGTGATAAT CAAGTTCTTA CCTCGGGCTA TAATGGTTCT
    52741 ATTAGAGGCC TCTCACACTG TTCTGACGAA GGAGTGGGAT GCTTGATGGA AAACGGTCAT
    52801 TGTGTAAGAA CAATTCACGC CGAAGTAAAT GCCATTGCGT CCGCCAGTCG TAATGGGGTG
    52861 AATATTAATA ATAGCACTTG TTATTGCACA CTTTCTCCTT GTTGGCCTTG TTTTAAAACC
    52921 TTAATCAATG CTGGTATTAA CAAAATAGTT TATTCAGAAT TCTATAAAGA CGAGCGTATT
    52981 TTTGAGGCGG CCAAAACATT AAATATTGAA TTGGTGCATA TAGTAGAGAA AGTATAAATG
    53041 GAGCAGCAAA TATTATATTC ATTAATTAAA TATTGGCGTC CATCTAAAAG TTTTTCATCT
    53101 CCTAAATTTT TATATTCTGA TATTAATGAG GCGCATCGAG TAGCCTTTAT CTTTAATACG
    53161 CAAGATAAAT GGAGTAATCC TGACTATGAT TGGATGGTGA TTGAAGAGCA ATGGAGTAAG
    53221 AATAACAGTG ATTTTAAAAT TAAATATCAT ATGTAATGTA TTCGTTAATT GAAAGTGAGA
    53281 AGTTATGGTA AAAGAAATGT TCTATTGGAT TAAAAAACAC GACCTTATAG GAATAAAGGT
    53341 TCCAGAGCGA TACGCTATCT TTACCCAAGG CGATACTATT AATTTGGCTC ATCAGTGTTT
    53401 AGAGACCCTT AATCGGAATA AACTCTCATT TGATACTTAT TTTTACACAG TGGAAGAGGC
    53461 TTGTGAGGAT GTCGGTGTAT AAATGAATAT TAAATATAAA ATTATTAATA ATAAAAACAA
    53521 TAACTCTATT ATTATGAATA TAGAGAATAT TAATGTGGCA TATCATTTAT TGTATTTATA
    53581 TGACCCTTCA ACTCATTCGG TAGAAGAAAT GGAAATACCC AAATTCAAAG GTCCATTTTG
    53641 TATGCATTGT CATAGTGCTG AACATTTAGG TATTGATTGT CCCGAGCGTG ATGCTTTTGA
    53701 TTGGTAAGTA TAAACTGATT AATTAGGTAT AATAATATGA ATTTAAACTT GACCGATAAA
    53761 GCCATTAAAG CCATTGAAAA ACACTTTAAA AAGAATAGTA ATATCAAATA TTTACGCATT
    53821 TTTGTTAAGG GAGGTTCCGG GTGCAATGGT TTCAGTTTTG CTTTTCAATA TGAAGAAGAG
    53881 AAAAACTATA CCGACATTGC TTTTGTATTT GATGAAGTGG CTACAATAAT ACTCGATCCA
    53941 AAATCTTTAA AAATACTGGA TGGGGCCACA TTAGATTATC ATAATTCTTT AATTAAAACG
    54001 GGATTTAAAC TTGATATTCC GAATGCCAAA TCCTGTGGGT GCGGGAAAAG TTTTTCACGT
    54061 TAGCCTAACT ACTTAATATT GTTGATCTGT GGATATAGAT CAATATGTGA GCTCATCTAA
    54121 CCTACAAACC ATTAATCAAG ATGAGGCATT TAATTTATGC TCTCTTTATA CTCGTATTGG
    54181 TCAAAACTTT TTCCTTTTTG GAAGTAAAGG TATTGGTAAA AGCCATATAG TAATGCGAGC
    54241 AATTAAAGAG AATAATTTTA AGATCAACTA TATTAACCTT TCTGTTCTCG ATCGTTCTGA
    54301 TATCTTGGGC ATACCAAATA TTCACGATGA GAGCGATGTT GTAGTATATA AATCACCTTA
    54361 TTATTTGCCC ACCTTGAAGC CTAATCAAAA GGTGGATAGC GTATTGTTAT TTGATGAGGC
    54421 CGACAAATGC GATAGTAGCG TATGGGCGCC CCTTCACGAA ATTTTGCAGT TCCGCACTCT
    54481 TAATGGTAAA AAAATTAATG CAGCGGCTTG TGTGCTTACT GGCAACTTAA TGGACGAACA
    54541 CGCATATAGT AATCAAGTGA GTAGCACCAT CTTGGATCGC ACCGCTAAAT ATCAATTAGA
    54601 ATTTGATTTA TCTATTTGGT TATCTTGGGC TCGCGAAAAT GGCGTTTATG ATTTGATAAT
    54661 TGCTTTCTTG GAGAGCAATC CCGATTTAGC GCGTAGCAAT GTTGATACTT CTACAATGCT
    54721 CGCCTTCCCA ACAGCGCGTG GATGGACACA AGCCAGCACT GCTATTCTTC AAGCCCGTCA
    54781 GCATAAAATT ACTGATATTG AGACTATTAC TCATATTGTG GCGGGTTTTT GCGGCAATCA
    54841 AGCTTCCGTT CGTTTCAAGA TTTGGTATGA TTATGCGCGT AAATATGAGA GCCTAATAAC
    54901 TACTCTTATT GAAAGCGGTT ATTGTCCAAT AGAATATCAT AAGTTTAATC CTACCGAACA
    54961 GTTGGTTTTT TGTATTACTG CTTCGCATCA TACCAAGTTA AAGATTTTAG ATAGTAATTC
    55021 TAAAAAGAAA CAATTTAAAT ATTTAGATAA TTTGTGTAAA TTCTTTAATG AATATAAGGT
    55081 AGCGAAGGAA TTGGTTTTAT CAAGTGTTAA TAACTCATTT CCGTTTAGTA TGATCACAAA
    55141 ATATGGTTTA GTAGATCATA AGGCATTTTT CACTCTCATT CAACAATTAC AGAAAGTATA
    55201 AATTATGTGG GATCTTCTCT TTGGCGGAAT ATTTCTAACC GCTCTTTACT ATGGTCTGAT
    55261 TAAAGGATAT CTTTTCCGAG GAATTATGTG GATTTTCGGG TTGTATGGTT TATTCATTGC
    55321 CCTCGATCAT ATCTCCTTTC TCCACGATGC GCCTCTCATT GCCTTTTCAC ATCCCTTGCC
    55381 TTGGTCATTT CTAATATCTT TTATAATTAC CTTGGCCGCT ATTTTAACCA CTCGTTTTTC
    55441 CAAAAAGGAG GCTCCTAATG TATATTGATT TACAATTTGG TGAAAGTATA ATTATGAATG
    55501 GGTTTGTTTA TAATAAAGCA GCTACATTAA AAGTATCTAA TAAATCTTGT ATTATATCTT
    55561 TTGAGGACAA AACTCGTATT TGTGCTGTTG ATAGTATTAA AGAATTAAAT GCCTACAAAA
    55621 ATGGTGGTGA GTGGGAATTT TTTATATGTG GAATAGCATT TAATTGTAAT GATGAACAAT
    55681 TTAACCAATT ATTAAAGGTG ATATTATGAC AAACTATGAT AAATTTTTCA AAGAGAATGG
    55741 CTTCCTTACC CCCGAAGGCG ATCAAGTGAT GAAGGAAAAG TTCTTGCCCA TCGTTCAAGA
    55801 ATTGCTTTCT GCAATGGAAA CTGAAAATCA AGTTCGTATT ATGGCGGGGA CGCTTGGTAA
    55861 TTTGGCAGGA AAAACCGCTG CTGACATTAT TCTTTCGCGT CGAGATCCTT CATCAGAGGG
    55921 TAGTATTAAG GATGCTCTCA ATACCCATTT TGTTGATCCT TTTGAAAATT TCATTGCCAA
    55981 AGCACAAACT TCCGAAGATT TTCAAAAGAT TAGTGTTCAA TTGCAAGATG CTCTTCAATC
    56041 ACTAACTGAC GAGGGTGAGC GTCTTAAAAA GAAAATTGCC GAAAATCCAA TACTCGGTGC
    56101 TCTTAATAAA AATTTTAAGG AACTTGAAGA TTGGGTTGAA GAGCATATGG ATATTAAAAG
    56161 CAAAGAAGCA GAAAAGCCCG AAGAAAACGA AAATAAGACG CATTGATATA TAATATTAGT
    56221 GATCGATTAT TTTCAAAAAG ATTTTGCTGA TGATTTGTAT AGATGGGATA TTGTCTATGC
    56281 TAATAATTCT ATCAAACAAA TACAGCAAAA AATCATTGAA ACAAATGATG AGGCATTGGC
    56341 ATATTTTTAC GCAGATCAAG TGGGCCACAA TACTCATTTG ATGCAAAAAA TTGTTATTGC
    56401 CTCGTCTTCC CCTCGCTATT GTTTTGCTTT TGCCAACACC ATCAAAGGAG CAGACATTAG
    56461 GGCCTTACAA AATGCGGTGA TTAATTCTAA AAATATTAAA TACATTTGTC AATTTGGTTG
    56521 TTTTGTTAAG GGTGCTGATA CCAAGCGAAT TGAAAAAATA ATTATTAAAC AAGGCATTGC
    56581 ACAGTGGGCT TATCAATGGT TAAGGAATAT AAAGCCACAT AACTTTAAAC AAATTAAAAA
    56641 AATATTATTA AATTCTAATA AATCTCAATA TATTTTTGAA GTAGCCAGAC ATACTAAAAA
    56701 TAAAAAAGAT ATTAGTGATT TAGAAAATCT TATTATTGAT AGTAAAAATT TAACTTATAT
    56761 ACGACTATTT GCTGCTGAAA TACAATACGC CAATATAGTC AAACTTGAAC AAGCCATTTT
    56821 GGATAGTGGA GATACTCGCG CTATTAAGAA ATTTGCAGCC ACCGTCAAAC AATCACGGCT
    56881 CAACAATTTT CTCATTTTAG CACATTAACG GGACAATTCC AAATTTTACA AAAGGCCTGC
    56941 AAATCGTCTT TGGTAATATG TTTAGAACTA TGATCTTGGC TTGGATACAT AAGAGTGTCT
    57001 TCCGTTTCTG AATGCGAAAG TCCTAAAAAA TGACCCAATT CGTGTAGGAT GACGGAGCGC
    57061 TCATAGTTTG CCCCTAACAG CCTATCTGGT ATTAAAAACA CTTTTGGCAC CATTCCAGTC
    57121 CCATCAAATA GGCCTAAAAC CTTTCCACCA TATGTCTTAT CTATTTGGGG CATAGTGGCG
    57181 TCATATTTAG ATAATTTTAT AAATACAAGT GAATGGCTTT TATATTGAAT ATCTGATGAA
    57241 TGAGATATAT CAAAATTATA ATAAATATGA TATATAATTA AATGATTAGT TTTTTCTTCC
    57301 CACTCTTGGG TTGCCTCATT AATTAATTTA ACATCATTGG CATCAAATCG ATTAGATATA
    57361 TATACATCAA AATGAGATAT TTTATTGATA TGAACATTTC TCGGTAAAAT AGACATACTA
    57421 TCTAATTTAA CAATTTTTAC TACAAACATC AATAGTATAA ATGACAATAA ATAGTATAAA
    57481 TATTTCATTT TACTTCACAA TATTTAATAT CTTCTATTGG ACAAGAAAAT AATTTACAAA
    57541 ATGCAATCAT ATCATTTAGC GAAGGACATT TAACATTATC GGATGGTATT TCATTCATAA
    57601 CGCCCGGCAA ACTATCTGGT AATCGGCCCA ACCCCATCTC CTTACCTAAT TGCTGCTCTA
    57661 CTGCCACCTT GAACATTGAT TTGCCAATTC GGTCGGGACA CAAGAGAATA AATTCATTAT
    57721 CATTCTGTTT GACATATCCA TTCATAAACG TGCCGCCAAT TCGTTGATCA AGAGATTGTG
    57781 TTAAATCATC ATCAGGATCA AGATAGACTA TTACAATTTT ATTGGCTATG TTGGGAATAA
    57841 TGACTTGGTA ATCAAATTCT AAATGATACT TAATCATTTG ATCGGAAACA ATTGCCCAGT
    57901 CGTCGGTTGC CTTTAAAATA TCAGAACGCT GCTCATCAGT GAAGCGTTTA TCCACCCACA
    57961 TAGTCTTTTC TATTCGCATA CTGGGTGGCG CAATATGTGG TTGCGCTTGC CCGGAAGTCA
    58021 GCGATTTGAT GCTATGCGAT TGATGACTTC GACTGCAAGA TACAAGAAGG CACAAAATTA
    58081 TGAGAAAACC AACAAATAGG ATTTTGCTCT TCAAATTACC TCTTGAATAT AAAATATGCC
    58141 AAAATATTGA TATAGGTCAT TTATATGACA AAGATTAGAA CATTTATTAT TCCAGATGGC
    58201 GAAAATGGCT ATTTAAATGT ATTACCAAAC AAATTAGTTC AAATTTTTGA TCATTGGGGA
    58261 TGGTCTTGGA TAAATGCACC ATTAATGCAA GTTCAATATC CTCTTATTAA TGTGCCACAG
    58321 TGTGCATTGG CTTGTGATGA TCTGGCTGCC AAAGAATGGA TATTTAGCCT AATAGATGAA
    58381 CATTATCACT ATGCCCTTCT GGTTCGTCCG AATAACCACT TTGGATTAGC CCGCTCGGAT
    58441 AAAGAATTTA TAGCAACGGA GCAAATGTTT GTGAAATGAG TGAGCAAAGT AGAATAATTT
    58501 TTATTACAGA TATACACCAA TGTTTAGACG AGTTTTTTGA ATTACTTAAA ACAATTCAAT
    58561 ATAAAAAAGA TAAAGATAGA TTAATTTTAT GTGGTGATTA TTTAGACAGG GGACCATATT
    58621 CGCCCGTTGA AACTATTCGT AAAATTAGAG AACTTGATTT ACCATTAAAA GATGTATTAA
    58681 TTGGCAATCA CGAATATCGT TTTGTAAAAT GGTATAAACA TCTTAATAGA ATATATGAAG
    58741 GTAAAGTATA TTATAAAGAT TTTTCCGAAG ACGATATTAA TTTTCTTTGC AAGATGCCTA
    58801 CCTATGTTAA GGTGAATGAT AATTGGGTAG CCTTTCACGC AGGCATTCGT CCCGGCACCC
    58861 CCATTGATAA ACAAAAAGCA GAAGACCTCA TTTATCTTCG TTATGCAGAT GGTAATGGAA
    58921 AAAAGTTAGG CATTAAAAAA GTGCTTAAAG GCGAAGTTGA TGATGTGCAT TTTTGGACAG
    58981 AACAGGGGCC TTTTGGTTTT AATGCAGTTT ATGGTCATAC CGTTCATAGC AAAAATAAAC
    59041 CAAGGATAGA TCGATTTACT GATGAAACGA TGTGTGTTGG TTTAGATACA GGTTGTGCTT
    59101 TCGGTGGCCA CCTCTCGGCC CTTATCTTAA AAGACGATAA TACCACTGAA ATTGTATCAG
    59161 TTAAAGCCAA GAGAGTGTAT TATAAGGGTT ATGGTGAAGG CGGCAACTAA TCAATTGTAT
    59221 ATGGAATTAT CTTAAACTCA TCAAAAATGG GTTCCCAGAC CTTTTTAATT GGTTCAACAT
    59281 CTTGCCATCC ATACATAATA TAAAATTGAT CTGGAAATGG AATAGATTGA TAATTTTTAT
    59341 TCATTGGCTT CATATCTTCT GATAATATAA ACTTATCATC AGTGCCTATG TAGAGAAATG
    59401 TTCTTAAATA CTGTTTGGCT TCATCATTTG ACTTTTCAAG TAGTTTAAGA AAATCATTTT
    59461 TGTTCCATCT TTGACTGCTA ATACGAAACG ACCATAACCA TTCCGATACA TCATACATAT
    59521 CAATTACTTT TTTATCATTA AAGTCTGGAA TTTTTACTGG TTTTAAAATG CCGTGTGGTA
    59581 GATTGCTTAA TTCTCCATAA TATTCCGGAC CAAAGTGTTT CGCTAATTTC CACAAAAGTG
    59641 ATTTATCTAA TTTAACAGAA TTTTTAAGTA AATTATTTAA CAAACTCATA CTTTCTACAA
    59701 GTTTATTTTC TTTTTGCATA TTAATTATTG ATTGTATTAT TTTATGTTGT GCTTTTCTTA
    59761 AAATTCTTTT TGAAAGATAA TCCTTTTCAA AAACACTTAA ATATGCACTA CCAGTTAATT
    59821 TTTTATCAGA ATTGTCTAAA TAAAATTCTA ATACATCTTG AATTATTATT TGTTTTATAT
    59881 TTTCTTTTAT TACAATTGCC CGATCGGTAT AGTTAAGTAT CATTATTGGA TCATTAAACC
    59941 AAGCAAATAA TTGTTTAGAT AATTCTTTAA TAAACATATT ATAATCAAAA TAAGATTTAT
    60001 GATAAAATTT ATTTATTCCA TCAACAATAT CTTCTACGTC CAATGTAGGT AAATTAGATA
    60061 CATATTTATC ATATTCTATC TTTTCTGGAT CAGTAATGGC CACCTCTTCT TCTTTAAAAG
    60121 GCAGGCTCAT TTGAGTGGCT GCTAACCGAT AGAATAATAA TGCCCGCTTA CACAAATTCA
    60181 TATAAAAATG CCATAATATT GAATTACACG ATATATACCT ATTTTGAGGG TATTTATGAA
    60241 ATTTTTAGAA TGTTTGATTT GTGAAGGCCA ATTAACTATT ATTGATCAGA TTTCCTATGT
    60301 TAAAAAGGTT AGTTGTCAGA AGTGTGGATA TACTTCAGAA CCCACCCACA AGGCCGCAAC
    60361 CGAGATTACC ATAATTAAAA AGCGCTCTTA ATATTATTGC ATTATTGTAT GCACCACCTT
    60421 CTTAAATCAG CGATATTCTT TGAGTTAATG GCTCGTGGCG CAGAAGAACA AAAGCCCTCA
    60481 AAGATAAAAC AGACAAAGGA AGACAAGAAG CAACAAATTA GAGACGCATT GACACTAATA
    60541 AATATGCGCT CTTCATTTGT AAAAATTAAA GAATACTATA ATATTATCAA ACAAGACACC
    60601 CAATTATTTC ACGATGTTGC CACCAACATA GCACAATCTA TTCGTGCTGG TTATGATTTT
    60661 AGAAAAGAAA TTAATACATC TAAATATTCA GAATTACATA ATAAAATCTT CGAAATTTTC
    60721 TTGCAATCCC CTGATGATTT AGGAAAGGCT GTTAAAATAT TAGAATGGTG GGGAGCCAGT
    60781 ATTTCACCAG ATTTAATACG ACAATTTACT CATAAAATTC TTGCTCGCGT TAAAGAAGAG
    60841 CGGGATATTG AAGATCAGCC CCACTTATTT GAACCATTAG AGTTTATCCG TTCCTTAATT
    60901 TCAAATCCAA AAATTAAACC CTATCTTAAT ACTACGCTAT TTGAAAAGGT ATTAAGTTAT
    60961 AACGATCCCT CCCGACTGCC CGTCTTTGAG CCTCACGCCC AAAGATTTAA TACTACCGAT
    61021 ATTATGAAAA TGCTATTTAG TCGAGATCGT ATTCATAGTA ATTTTGAAAT GAGGATGGCA
    61081 GATTTATTAG ATATCATTAG TAAATCTACA CCACAAGCAC AAGAGTTATT AAGAAATATT
    61141 TTGTGGCAAG AATATTCGTG GGGTGCCTTG GATACTCGTA AATTTATGTT GGATGAAGCG
    61201 AATAAACCAA TGGGCCTGAA TTTGCAGCCA CTGGATATAC ACGGCAAAGT GGCCCCTGCC
    61261 AGTGATGTTT CTTTTAATGA ATATTCGGAT AAACAACAAG CAGAACGAGA AAAGTGGCGT
    61321 CAAGTATTTA CGGATTTCAA AAAAGTCCCC GTTGTTCCGT TTTAATAATG GTTGAATAAT
    61381 TTCGCATCTT TTTATGTTGG AAGTGCTTAA AAAGTCAATG CTGTTCTATA AATTGGCTAC
    61441 TAATTTGGAC GACCCCGAAG AACGTAAAAA GACGTATGAT CGCGATTTGG CTTCCCTTCC
    61501 GACAGCCTCA CATACCAACT ATATTTGTGA GTTTATAGGT TGGTTCTATG ATGATTCCTT
    61561 TTTTGAATTT GACAAGGTAG CCGATATATT GTATAATAGA GTTGCCTCCA CAATGGTTGG
    61621 GATAGACAAC ATATTAGACT ATTTGAGAAG AGCACTTGGT GATGCCTTGG GTAATGACAG
    61681 CGTTGCTATG ACAGGGTTTA TGTCCTATGC GGCTGACAAG TATTTAGATC TCATTAAGGG
    61741 TAATTGGGGC ATTGATACAT ATCTTGGTGC CATAGAAAGT AATTCTGACC TATTATCAGA
    61801 AGAAGTCATA AGAAAGTATA AATCTGGAAT TATTAAAAAA GTTATAGACT TTGCCAATTC
    61861 TACTGAAGAT TTGGGTATGA GATATAGCAA ACAAATATTA TCAGAATTAC TTTTACGCTC
    61921 TCAACTTTTT GATAAGAATT TTTTGGAGAA GTTGGCAAAA CGTCTTGGCC CAGATTATTA
    61981 TGCTAATGTT ATGGCAAAGG CATCGGGCAC ATCAATTGAC AGCGAAATAA TGGCATTGAG
    62041 AAATAAAGAC AGTTTAAATA TATTTGATAT GGCCAGAATA ATTAAAAACT ATTGGAATGA
    62101 TTTTATTACC AAAGATGTGT TGGAAGATTT AATTCACAAA GCAGATGATA AAAGTAAAGA
    62161 GTATTTAAGG TCGTTGCTAT ATATTCCAGT AGATGGCCCC AAAGCGTTTT TTATGTTGGA
    62221 TGAGGATATG CAGCCAATAA CCGAAGACTA CAAAAATATA CCATTTCCCG ATACAATATT
    62281 CATAGCAAAG TGGAGCGCTA TGAGCCAACA AGAGCGTGAT AAGTGGTTAA AAATATTTGA
    62341 AGCTTTTAAA GTGGTGCCAA GAATAACTTG AAAGAAAGAA ATAATGAAAC TAAAAAATAA
    62401 TATATTTATA GATAAAGTAT TTGTATGTGA TCTATTGCCC GATACTATGC GTCCAGATTA
    62461 CGAGGTAGAT ACCAAGGGTC GGCGCGTCGT TATTGATAAA AATAAAGACG TAGTAGTTAT
    62521 CGAAAATGGC CAATCATCCA GAATATCATT AGATTTATTA GAAATTAACT CTAACGAAGA
    62581 ATTTAATGAT TTAGCAATAA AAGCATTATT AAAATCTTGT GAAATATCTA ATAGTATAGT
    62641 CTCAAATATG CAAGATGCTC AGGACATTCT TTTGAAGAGA AATTTAGTTA TTAGCAAAAT
    62701 TTTGATACCA CAAAATAAAC AATATTCAAT AAACGAATAT ATGGATTTAT GTAATATTTT
    62761 TGGTGGGTGG AGTGATAAAG TGTGGCATTG GATGAACAGG GTGGATGGGC TGCAAGATAA
    62821 TGAAATAATG TTTCTTACCG ATCCAGAGTA TTTGGGTGTT ATTGCAATTA AAGGTAATGA
    62881 TGAGCAAGAA TTGTATGGAC TTGGCATTAT GAATACAAAT GGAGTAGTTT TAGTTAGAAG
    62941 TTAATTTTGA TAGTATTTGG AGTTTGATTA ATTATGCATT ATCTAACGTT AGGGTCTTGT
    63001 CTTAAAAATG AAGAAAGCTA TATAGTAGAC TTTATTAAGT ATCATCGTTA TGTGGGTGTG
    63061 GAGCATTTCG TCTTTTTAGA TCGTGAATAT GGTCCCCTCA ATGATTTAAT AGGTAAAGAA
    63121 CCAGATGTAG AGATTATACA TTTTCCAGAA TTACCTGAAA ATAATCATAT GGAGGGATGG
    63181 GGTAAATTAA TTCGACACAA TACAGGCAAA ACACATTGGC TTGCTCTTAT TGACGCTGAT
    63241 CAAGCATTGG TGCCCGCCAA AACCCACGAT GTTCGAGGGG TGCTTAAAAA TTATGAAGAT
    63301 TTTGCTTCTC TACAAATTAA TTGGCGAACT TTTGGGTCTT CACGCCTTGA AAAACGAGAG
    63361 CCCGGTTCAG TATATGAGCG CCTTCTTCTG CGCGCTCCTG ACGGTTGTAT TTATGATGCA
    63421 CACACACAAT TTATTTGCCA ACCACATAGG ACTTTACCCA TCAAAACTAA TGAGCCACAT
    63481 TTTCCATTAG TTTATGAAAA TGAGATATTA GTTAATACCA ATAAAGAACA AATTGTTGTT
    63541 AATAAAACAG TATCATTAAA CCCTAATACA CCACTTTCAT TCAATATTCC ACCTCTTTAT
    63601 GACACAATGT GGGTGGCGCA CTACACTAAT AAATCAAAAG AAGAATTTAT TAATAAAAAT
    63661 AATAAAGGAC GAGCAGACAT CCTTGGCACT AAAATACCAA TGACACAATT TGAAGAATAT
    63721 GATGTTTGGT GCAACGAAGT AAAAGAGGAT AGAGTATTAG GGTTGTGGAA TGCAGCCAAT
    63781 CAGCAAAAAT AGTGTTATAT ATTTAGTGAA TGTTATACAT ATCACACCGA GGCAACCTTA
    63841 CCGGCCCCAA CACTGCCAAA TACGGAGAAA ATCATCCTAA TTCTATTCTT CACGCTATCG
    63901 ATTTAGGATT TAATTGTGAA GTAGACGTGC GCTGGATAGA GGGTAAAGGT TATTTTTTAG
    63961 GGCACGATCA TCCAGAATAT GAGGTTGATA AGAAATTTTT CAATAATCAT AAGCTTTTTA
    64021 TTCATTGTAA AGACGTTGCC ACCTTTTATC AATTAGATCC ACGACGACAC CTTAATCCCT
    64081 ATACTTACAT AAAAATATTT TTTCATCAAC AAGACGATAT CGCTACAATT GTGAATTCAG
    64141 AATATTTGTG GTCTTTTCCT CGTGCCGATG TCGTTTTGAC GCCCCGCTCC ATCGCCGTGC
    64201 TCCCAGAATT GGTGCCCGAC TGGAATAGAT TAGAAACGGT TATGGGTGTC TGTTCTGATT
    64261 ATCTTTTAGA ATTACAAAAG AATATCTTGT TTAAAGCTAC TTGATATATA ATGTTGGATG
    64321 GCAAAAATAC GATTAATCAT TAGCGACTTT GATGGGCCAC TTGCTCCATT GAAAGATGTT
    64381 CACGCTCAAA CTCTTAATAC TGCCCTTGAA GTGGTGGGTT CGGAATACTG TATTACACCC
    64441 GAACAACATA TCTCAGAATT TGACGGCCTT TCTACTCGTA AGAAGTTAGA AAAATTACAT
    64501 CTTACTCGCG GCCTCCCCAA AAATAAAATA GAGGAAGTTT TTGAATTAAA GCAAAAATTA
    64561 ACTGAAGAAG CTGTTGCTCA ATTACAATAT AACCCGGATT TAGTTAAAAC CTTTTCTCAC
    64621 TTAAAAGGAG AAGGATATCT AATTTATGTA GCCTCTAATG CCATTAGAAA AACCATCATT
    64681 GATAGTCTAA AAAGAATAGG CATCGACAAA ATTGTGGATA AAGTTTATTC CAACGAAGAT
    64741 GTCAAATTTA CGAAACCACA TTCTGAAATT TATTTAAAAT GTATGGTAGA TGCTGGCGTT
    64801 AATCCCGATG AAACTTTAAT TATTGAAGAT AGTCCCATAG GCAAGACGGC GGCAGCAAAA
    64861 TCAGGAGCTA CCATTTGTGA TGTGGATAAT GTTGCAGATA CCAACTATTA CAATATTAAA
    64921 AAAATGATCG AAGTGGCCGA ACAAAAATCT TCTCCCAAAT TTTATGGTAA AAATAAGATT
    64981 AATGTCCTAA TCCCTATGAG TGGCAGTGGA ACAAGATTTA AACAAGCCGG CTACGAATTG
    65041 CCCAAACCAC TAATTGATGT TAATGGTATG CCTATGATCC AATGGGTAGT CAATAATCTT
    65101 AATATTGAGG CTAATTTTAT TTTCATTGTT CAAAAAGATC ATATTAATAA GTATAATTTA
    65161 AGTTCTACGC TAAAATCTAT TGCCCCAGGA TGTAAAATAG TAATTACTGA TGGTCTCACG
    65221 GAAGGAGCAG CGTGCAGTGC CTTATTGGCC AAAGAATTTA TTGATAATGA TATGCATTTA
    65281 TTGATCGCCA ATTCCGATCA GTTTATTCAT AATTTCTCTA TTAGTGATTT TATTTATTCA
    65341 GCAACTTCTA ATCAAGTTGA TGCCAGTATT CTAACATTTC AAAGACATAA TGATCCAAAA
    65401 TGGAGTTATG CAAAAGTAGA AGATGGATTT GTTGTCGAGG TGGCGGAGAA AAAGCCAATT
    65461 AGTGGATTAG CAACTATTGG ATTATATTTT TGGAACAAAG GATCGGAATT TGTTAAATAT
    65521 ACCGAACAAA TGATTGAGGC TAACGATAGG ACAAATAATG AATTTTATGT TGTTCCATCA
    65581 TTTAATTGGA TGTTAAAAGA TAATAAAAAA ATTATTACTC ATTCGGTGCA ACCAAAAGAT
    65641 TTCTGGGGAT TGGGAACGCC CGAAGATTTA CAGTCGTTTA TTAAACATTA TGATGAATAT
    65701 AAAGGGTTAA ATAATGGATC AAAATAATAA ATATACAACT ATGCAGAGAG ATCATTATAA
    65761 TGCTACTGCT GATATAATGG CAATTGAAAA TCATCGCTCA CACGATTTAA ATCCAGATTA
    65821 TTACGATACT TTGTTGCAAT CAGTGAAATC TGATCCAAAA AAGTGGACTG ATAAATGTGC
    65881 GCTTGATTTT GGATGCGGCA TTGGTCGTAA TGTAGATAAT TTGTTGCGAC TGGCTCCGTG
    65941 GGCAAGGGTT GACGGATGTG ATATTAGTAA AGAAAATATT TATCGTGCTG ATAAATATCT
    66001 ACAAACATTA CATACAAAAT ATAAATTATA TACTACTACT GGTATTGATT TGCATCCTAT
    66061 TGAAGATGCT CAATATGATT TTGTTATGTC TACTATTGTT TTGCAGCATA TAGCTGTTCA
    66121 CGATATTAGA ATGTCTATAT TGAAAGATAT ATTTAGAGTA ATGAAGGCGG AGGGGCTATT
    66181 TAGTTTTCAA ATGGCTCAAT ATCGTTATGG GAAATTTGCC AAGTATCACG ATAATACGTG
    66241 GGAGGCCGGC GGAACCAATG GCGCTTTCGA TGTTAGTGTG GATGATGTTC AATTTTTAGT
    66301 TGAAGATTTA CATCATATAG GATTTGCTGA TATTACTTAT GCAATTAAAC CTGAATGGGA
    66361 TTATAATAAT AAGCGCTATA TGGATCTCAA TCTTTCTAAT TGGATTTATG TTGAAGCCCG
    66421 AAAACCATAA TAAAAGAGTG GCCATTTGCT TGCACGGTGC CATATCAAAA ATTGGTAAGA
    66481 GATTTGCTGC ACAAGGAGAT TTATACAATA ATAATCAGTA TGTTAATTAT ACTGCTTGTT
    66541 ATAACTCTAT TATTAAGCAT ATAGTTCGGG CTAACCCTAA TTATAAATTT GATTTTTTTA
    66601 TCCATTGTTG GAATACAGAC CTTCAAAGTG ATATTATAAA TCTATATAAT CCAAAATCTT
    66661 CTTCATTTGA AGATAATAAT TTATTTAAAG ATGAAATAAA TAAAAAAATT ACTAATCCAC
    66721 TTGATTTTGG TGGTGTTAGC CGCGCCCTCT CCATTAAAAA AAGTATTGAA CTATTAGAGC
    66781 AATGTTCCAC AAACATACCA TATAATATAG TAATTATTTA TCGACCAGAT GTTATTTTGT
    66841 TTAAAAATAT CAATTTAGAT AATTATGATA CTACTAATAT TTATTGTAAT GGTAATGAAA
    66901 ATGGTGATTT TCATTTTATT ATGGGTTATA ATGATGCTTT AAATTTTAAA AATTTATATT
    66961 ATTCTTTACA GCAAGGAAAT CATCATAGAT ATCATTGGTG GATAAATAAT TTTATAACCA
    67021 ATTTTCTTCA TAAAAATTTA ATTGCAGATG ATATAATGCC GGGACAATAT CAAGAAGTAT
    67081 TGCGCAAAAT ACGATCCACA ACAGTAGAGA TTTACAAAAT TAGTATTGAT ACGTTATTAG
    67141 AGTATGGATT AACCGAAAAT GAAATAAATC TATACTTTCA TATAGATTAA CATAATATAA
    67201 TTATTTAAAG AGGACAATAT GGGAATGACA CATTGGGATA TACATCAACA CGAAATTATT
    67261 ACGGATAAAT TTAGGGGTCC CGATCAATAT TTGAGCCACG GCCTACCCCT AAATAGTATG
    67321 ATTGATTATA TAAAAAGTAT TGGTCGAGAG GATTGGCTTG ATATTTGTCG CGACGACGAA
    67381 GCCTTCGGAT GTCCAGTTCA AATGATCGGT GGCCGCGCCG CTTCCCGCGA TCTTACCGAT
    67441 AGCATTGTGG AAATTGATTG GCTTTCTCGC CTGATACCTG ACGCCGAATG GAATAACATA
    67501 TTGGATATTG GGGCAGGATA CGGTCGCACG GCTTATCGAA TGCATCAATT ATATCCAAAT
    67561 AAAAAAGTCA CTTGCACTGA TGATGTAGAA GTGAGTTTTG CACTTTGTAA TAAATATTTA
    67621 CAATATCGCA ATGTGCAAGC ACCAATTCTC ACCAAAAATC AATTACCTAC CGATGTTCAA
    67681 TATGATTTGG CCCTCAACAT TCACTCGTGG CCAGAATGCA AGAATGCGGA TATCAATTGG
    67741 TGGTTAGACT GGTTAGTAGC AAACAAAGTC CCACGTCTAT TTGTTATTCC ACACCTTGAT
    67801 CGTGATATGT TAAGTGGAGA GGGTCGTAGT TTTAAGCCCG ACATTTTGGC ACACGGTTAT
    67861 GAAGTTGAGG CTCATTGGTA TGGCCCCGAC TGTTGGCAAC GTGATTTTTA TCTATTTAAA
    67921 CGCACATATT GAATTATTAA GTAAGAGGAT TAAATGAGTA AGAAAATTGT TATAACGGGC
    67981 GTAGCAGGAT TTGTTGGTAG TCATATTGCC GAAGTTGCTC ACTCCAAAGG ATATGAGGTT
    68041 ATCGGAATAG ACAATTATTC CAGCGGTGTT AATTATACTC CTTCAAATGT AGATTTTCAT
    68101 AGTTGTGATA TTAATGATAA TCTTAAAGAC ATTATGAAGG GTGCTGATGC TGTGATACAC
    68161 GCTGCGGCTT ATGCAGAACT ACGTCATAAT TGGTCAAATA GTGAAGAACG TAAAAGACTG
    68221 TTTTTTAATA ATGAAATGGG CACTCGCTCG ATTTTAGAGC AAATGCCGGA TGTGCCTATG
    68281 GTCTTTTTGT CCAGCGCAAG TGTTTATGGA TCGCTTTCTC ATAATCAAAT TACCGATCGT
    68341 CCTCTTACAG AAAAAGATGT CACCCCTACA AGCATTGAAA GCCCGTATGC TGCTTCAAAA
    68401 TTAGCTTGCG AGGCCTATGT GGCGGCCTGG TCTTTTAAGC GCCAAACTCC GTGGCATATT
    68461 CTTCGGTTGG TTAATCAAGT TGGCGCTCGC ACACATCGCG GGGTAATTAC TGATTTCTTG
    68521 CAAATGGTCA AGGAAAAGAA ACATATTCAC GCGGCTGATA ATGGCAAACA AACCAAAAAT
    68581 TGGGTATCCG TTAAAGATAC CGCTAATGTA GCAATTAGAA TGCTTGATGA AACAAATCCA
    68641 GTGCCCTCTG GCATTTATAC TGTTGCCTCA AGCGAAAAAT GGAGTTGGCG CGATATAGTA
    68701 AATGTAATGT TGAAAATGTA TGCAGAAAAA CATCCCAACG CTCCACCACC CTTCGAACTA
    68761 ACTTTTGAAG ATAAAATAGC CGGAGCAGTA GGCGATCCAG TTAATCTACA CGTAAGCAAC
    68821 GAAAAGCTTA ATAATTATTA TAAATGCAAT ATTCCAATTA TTGATGCAGT TAAGGCAGCA
    68881 TTAAATCACT TGGGATGGAC AGAATAGGAA TATAGGTAAT AGAATGACAA CCAATGCTAT
    68941 TGAAACTTCA CCATTTATGT TTATAGCCAG CGATCAAACA GAAGATGGTC GCGGCCTCTA
    69001 TTCTTGCTTT AAAACTGACA AATTCGCTGG ACACGCTTAT CTTGATACCT ATGAAAGATT
    69061 TATTGCTCCA CTTCAAAAGA CGGCAAAAAA TGTTCTGGAA ATAGGAATAA ATACTGGCCA
    69121 CTCGATATTA ATGTGGCACG ATTTTTTCAA CCAAGCCCAT ATCTATGGCG TTGATGTAAG
    69181 TGATGCACCG CCCTTTCTCA ATAAGGAACG CATTACGTGC TATAAACAAA ATGCTTATGA
    69241 TATGAATTTT ATTACTAACG AATTTATTAA TAAAGGCATT AAATTTGATG TTATAATCGA
    69301 CGACGGGCCA CATACGATGG AAAGTTGGAG ATTTTTTGCT GCCAACTATC TTAAATTATT
    69361 AAATGAAGGC GGCGTCGCAC TAATTGAAGA TATTCCACAT ATTGGTGATA CATATAGTAT
    69421 TCTTAACGCT ACGGATAAAG ATTTTAAAGG AAAACTATAT ACTGCTACTT TGTGGTCTAA
    69481 AAATAACAAA TATGATGAGT GTATAGTTAT TTTTCTCAAT CAAGAAAAAA GATTTTTAGA
    69541 AATAGGATGA ATAATGGAAA AATATCAAGT ATCATTAGAA GACTTAAAAC AAATTACCAC
    69601 TCGCGAAGAA TTGCCAGCTC TTCTCAACAA AATGAATGCC GAAACCGTTG TGGAAGTGGG
    69661 CGTTCAAATG GGCGGCTATC TTCATATTTT GCTTACCTCC AATATCAAAA CAGTATATGC
    69721 CGTTGATTGT TGGAAAGAAA CGGGAAATGT TGCCCAAAAC GATAGTTCCT ATACACAAGA
    69781 CCAATTAGAT GCACAATATT ATGTATGTAG AGATTGGGCT AAATATATAC CAAGAATAAA
    69841 GGTAGTAAGA GAGTTTTCAG TAGAAGCGGC CTCTCATTTT GAAGATGGTA GTCAGGATGT
    69901 GGTTTATCTT GACGCTGACC ATTCCGAAAA AGCAGTGTGG GACGATCTGA CTGCGTGGTG
    69961 GCCAAAAGTA AGGAGTGGAG GCATTCTTGC AGGCCACGAC TATTCGCCGG CCATCGTCAA
    70021 TATCAAAGGA ACAGTTCTAA AATTTGGTGT CATAGAGGCA GTAAATAAAT TCTCTGCCTA
    70081 TAAAAAAGTG CCATTCCACG CTGATGGCAA TATGAGCTTC TATTTTGTAA AACCGTAATG
    70141 AAAGGATTTA ATAATGTCTA ATATAACTAT CTATGTTCTT GCTTATAATG AAATTCACCG
    70201 TATGAAATTT ATGATTGATC ATTATCGAGC CCGCTTTCCA CAATGTAATA TTGTAGTTTA
    70261 TGATAATGCT TCAAATGATG GTTCTCCACA AGTAGCCCGA GATAATGGCT GCGAAGTTCG
    70321 AGATTACAGT CATCTATCAG GCGGCACACT CAATGATGGA CTTCACGCTC GAATGAAATC
    70381 CAGTGTTTGG AAAGATGCTC CGACTGATTG GGTTATTATC GCAGATTTAG ATGAAATGCT
    70441 TGATATCACC GCAGCCGAAC TCGCCGAAGA GGAAGCCAAA GGAACTACCA TCATAACAAC
    70501 AGAAGCATAT ACAATGATCA ATATGGGCAA TGATTATGAT CTGGATAAGA TGTCAAAGGA
    70561 GTCAAAGGGA ATTCGCGATG GTGGATATGA TAAGAAGATT TGCTTCAACA AGAAATTCAT
    70621 CAAAGATATT AACTTCGGTG TAGGTTCTCA TAGCGCTAAT CCAGTAGGTG AAGTAAAGTT
    70681 TAGTGAGAAA GCATATATCA TTCATCATTG GCGCGATTTA AATGAAGACC ATTTGGTGCA
    70741 AAAATCAGGC GCCACCGCAC AACGATTGAG TGCAGATAAT AGACGATTTG GTTGGGGTTA
    70801 TCAATGCACT CGCCCAGAAG CAGAATTAAG AGCAGATTAT AAGCGATTGC AAGGAGTAGC
    70861 CATTACTGTT CCTCTTCGTC GAGATAATGC AGAGATACAG AAGGCGAGCT GATAATGACT
    70921 GATGCGCCAA CTTTTAATTT TAACGATGGT CGCATTACTG TAGTTATTAC TTCTTATAAT
    70981 CGCTGGAATA TGCTCCAACA GACGCTTGAC AGTTTTATGT CTGTTAATCG TCATCCAGTA
    71041 GAACGATTTG TGGTTGTTGA AGACAGTATG AACAAAGAGA TTGCTCATAA TATCATCAAT
    71101 AAGTATGGTG AGAAAGTTGA TCTTATCTTT AATGCCAAAC GAATTGGACA AGCGCCATCT
    71161 CTTGATCGTA TTTATCGCAC CGTCTATACT CAATACATTT TTCATAGTGA AGATGATTAT
    71221 TTATATGACG GTAATCCCAA CTGGCTTCGA GAGAGCAAAG AGATATTAGA CGAACGAAGC
    71281 GACCTACATC AAGTTTGGTG TAGGTATTGG GATGATTACG CTGATAACGG TGGGTATGAT
    71341 CAATTCGAAA CTGAAACATT TCATACTTCT ACTAATGTGC CTTATAAGTT GCTTAAAATT
    71401 GCAGGATGGT GTGGGTTCAG TTGGAACTCG GGATTACGAC GCACAGCAGA CTACTTAAAA
    71461 ATGTTTCCCG AGGGTTTTGG TAAATTCACA GGCCCCGAAA GCTTTTTGAG TGGCGTGCAA
    71521 ACCGAGGCCC GCTGTAATGA ACACGCGCGC GACCAAGGAT ATAGGGGCGC AATCCTACTA
    71581 AATGGCGGTG CGTGGAACAA AGGAAAAAAT AATCGCGATA TCGCCACCTA TAAGTGATAC
    71641 TATGTCAGAA CTAAAACTTA CCATTTATTC ATTGACTTAT AATGAAGAGT TGCTTTTACC
    71701 TTTTATGATC GACCATTATC GCGAAAGATT TCCATCCGCT AATATTGTCC TTTTCGATAA
    71761 TGCCTCTACT GATCGCACCG TTGAAATAGC CACTCAAAAT AATTGCGAAG TTAGAGATTA
    71821 TAGTCATCTG TCTGGACACA CCCTTAATGA TGCGGTTCAT TGTCAAATTA AGAATAACTG
    71881 TTGGAAAAAT GCCCCTACTG ATTGGGTATT AGTTAGTGAT TTAGATGAAT TGGTAGATAT
    71941 CAATGCCGAA CAGTTGCAAC AAGAGCAAGA ATTGGGCACT ACAAGAATTC GCACAGAAGG
    72001 TTGGCAAATG GTCAATATGG AAGACAATTA TGACATTGCC AATATGAAGT ATGCCAGTCG
    72061 TAGTGATAGA TATGATAAAT TCGTGCTCTT TAATAAGCAA CATATTAAAG AAATTAATTA
    72121 TCAAATCGGA GCACACGATT GTAAGTCTAT TGGTAATGTA GTTGATAGCC AACAAGCCTA
    72181 TAAACTTTAT CATTATAGGT TCATTAATCC CGAATTGTTT ATCAAAAAAT CAAAAACAAC
    72241 TTCCCAACGA ATGAGTGATA TTAATAAAGC TAATGGGTGG GGATTTCAGG CCCATCGTGG
    72301 AGAGCAAGAG TTTATTGATG AATTTGAGAC AGAACGATCC AAAGCCATTA AAATTAGATA
    72361 AAGGTAAAAT GTTAGATTTA GTTATTATTT CGGGTGCCTC AAAAGGAATT GGACTTAATA
    72421 TAGCCAAAGA CCTATCTCGT ATTACCAAAA CTATTATTGG TATTGGTTCA TCAGACAAAA
    72481 TTAATAGTGT AGATTTGCCA TTAGATCGAA AAAGTCTATT TGTGCCTTGT CGGATGGATT
    72541 TAACTAACTA TGCTGATGTC GAGAAGTCTC TTGGTAGAAT TGTGTCGTGC TATAATCCAT
    72601 CCAATATTGG CATTGTTTTA TGTGGCGCTT CTATTGGGGA ATTTGGTGGC CTATTTACTT
    72661 CCAATTTAAG TGAGTGGGAT AAACTCTATA AATGCAATGT TTTAGGTAAT TTGGCAGTTA
    72721 TTAAAGCTTG TGAAAAGCAT ATCAAGACCC TCAAAAGCCG AATTGTCTTT ATGGGCGGTG
    72781 GAGGTGGTGC TTTTGGATAT ACTGATTTTA GTGGTTATGC ATTAAGTAAG GCAGCGACAG
    72841 TGAGAGCAGT AGAGAATGTG GGTATGGAGT TTGCTGCTAA TAAATATGAC GCTTCGATAA
    72901 TTGCCCTTGC ACCCGGAGCT GTGGATACCG ATATTCTAAC TAAAATTCTG GCCAGTGGTG
    72961 GAACAGTCAG AACACGAACC GCAATAGAAG AACCTACCAA TTTCGTCCGT AAGTTTTTGA
    73021 CAGATGAATT TAATAGTAAG GTAATGAATA AGAAATTTTT TCACGTTAGA GATGATATGT
    73081 CCATAGATTT ATCAAATGCT AACCCTGACT TATTTCAATT ACGGAGAATA CAATGAAAGT
    73141 TTTCGTTCAA GGTTTATGGC ATTTGGGAAT TACTACTGCC GCCTGTCTTG CTTCGCTTGG
    73201 GCACGATGTG GTGGGGATTG ATTATGATCG TGATGTAGTG AATAATCTCT TGCAACATAA
    73261 ATTACCAATC TTCGAGCCAG GTTTGGAAGA AATGGTAAAG GCAGGAATTC TTGAAAACAA
    73321 ACTGACATTT ACTTCTTTGG TTTATGAACA CGATCAAGAT ATAGATTTGT TGTGGATTAC
    73381 TTACGACACA CCGGTTGATG AAAATGATGT GGCAGATGTA AAGTTTGTGG TTAATCAAAT
    73441 TGAAAAAACG CTACCATTTC TTGCTACTAA TGCTATGGTT TTGGTGTCTT CTCAAATGCC
    73501 AATAGGGTCG ATTAAGACAT TAGAGGCATT TGTTGCGAAG ATCTATCCCG AGAAAAACAT
    73561 CCACTTTGCC TATTCACCAG AAAATTTACG ATTAGGAAAG GCCATTGATG TTTTCTTGAA
    73621 GCCAGATCGA ATTGTGGCAG GTGTGCGTTC AGAGGAAGAT AAAGAGAGAT TAAAGCCACT
    73681 ACTACATTCA ATTACGGAAA ATATTGAGTG GATGGGTGTT GAGAGTGCGG AAATGACCAA
    73741 GCACGCTATT AATTCGTGGT TGGCTATGTC GGTGGTCTTT GCCAATGAGA TTGCTACGAT
    73801 ATGTGAAAAG ACTGGTGCTG ATGCCAAAGA AGTAGAGCGC GGATTAAAGA GCGAGCAGAG
    73861 AATTGGAAAG AAGGCTTATT TATCTCCCGG CAGTGCTTTC TCTGGTGGAA CATTGGCGAG
    73921 GGACATAGAG TTTCTCAAGA GTGTTGGGAG AGAGCATCAC ATACAACTAC ATAGTCCCCT
    73981 GTTAGAAGCT GTTAAAGTTA GTAATGATGC GCATAAAGAT TGGGTTAAGA ATAAAATACA
    74041 AGAGTTATAT CCGAATTTGA AGGATGTTGT TATTACTGTA TGGGGAATTA CATATAAGGC
    74101 GGGAACAGAT ACCCTGCGCA GATCATTGTG GGTAGAGTTA GTGAATTGGT TGATTGAGAA
    74161 GGGCGCCAAA GTTAGAGTAT ATGATCCGGT GGTGAAGGAA CTGCCAAAAG AGTGGAATGG
    74221 AGTGGTGGAA AGATTTGATA GCGCCATTAC GGCATTAAGT GGTTCATCAT TGTTAGTTAT
    74281 AGGAACTGAA TATCCTGAAT ATAAAACTAT TCCATTAGTT GATGGTTTAA CTGTTATTGA
    74341 TGCGAATAGA TTTTTGTCGG TTTTGGCGGA AGTTAATAAA ATTAATTATG TGTCAGTAGG
    74401 AACATCAAGG AATTAAATGA AAATAGCACT AATCGGCTGC GGCATCATCG GTCAAGAACG
    74461 CCTATCAGCC CTACAAACAA TCTCTCAAAA ATTTAATCAA GACATCACGG TAGAAATTTA
    74521 TGATACCAAT CACTATCTAT CCGAAGAAAT TGCTCAAAAA TATCGTGGTT TAGTTTCCGC
    74581 CACTCATTAT ACGCTACCAT CACTATTAAA GCAGTCTTTT GATTGGATAT TCATTGCCGT
    74641 TCCCCATCAC GTAGCACCAG ACATTATTAA ACAAGCATTG GCAACGGGCT CAAATGTATT
    74701 GGCTGAAAAA CCTCTCGGCC GCTCTTTGGC AGAGTGTGAA GATATCATTA AATGCAAGCC
    74761 AGAAAACTCT AAATTACATA TAGGCTTCAA TTACCGCTTC TACGACGGAA TTTCCAATGC
    74821 TATTAAAGAT TTTCACAATG GTAAGTTTGG TAAATTAATT TCTGTCAATA TGGTTTTAGC
    74881 CCACGGCAAC GCACCGAATA CACTAAATGG ATGGAAGTTA GACCCAGTGA AAGATGGAGG
    74941 CGTATTAATC GATTTGGGCG TTCATTTGAT AGATTTAGCG CTGCAATTAT CGAAAGGCGG
    75001 CCTCGGAGTA GATAAATCAG TGTTATGGGA AGGTTTTTGG AATACTGGCA TTGAGGATGA
    75061 GGAGGCGCAC GTTATCTTGT CTGATGATGA CTTTACTATC TTCAACCTCC AAGTCTCCGA
    75121 AAATAGATGG CGCTCCACAT TTAGACTGGA ACTTAATGGC ACCGAAGGAT ATGGGGTGGT
    75181 AGAGGGTCGT GGCAGGAGTT TTGGCCCCCA GACATATCGA ACTGGTGAGC GACACGGCTG
    75241 GCATAAAGCA AACAAGAACC AAGTAGATAC AGAAATCGTT AGAGAGTGCG ATACCAAAAC
    75301 CTCATTTATT GAAGAAACTT TGGCTGTATT GAAAATTGAG GAAACATCCA AGGCCGTAAT
    75361 GAAACCCAAT GAAACATCTA TTATTCCGTG CGATCATAAT GGAGTAGTTA AGGTAATGCA
    75421 GTTATTAGAG CAATGTAAAT GAAAGGCATA GTCCGTATTT AACCCCTTTG CACTTACCAA
    75481 GGCCGGGTAT CACCATCTTT TGGCATATCT ATGTGTATTC CTCCTTCCAA CAGCGTATTT
    75541 TACAGATTTT AGCTCAACAA GCGGCTCCTG TTGCTCCTAA TCTCAAATCC GGCCCTACCA
    75601 CAGTCCCCGG CTCCCCTTCT GCATTTGATC CATTTGCTTA TTTTCCCACT ATAATGACAG
    75661 GATGGGGCAC TGCCAATGTC GCTCCAATTC GCCGTCTTTC AAATGTCTTA AATACCACTC
    75721 TTTATGTTTT AAGTAGTGGT GCCCTTGACA TTAATCGTCT TCGTGCCAAT AATTTCGTTG
    75781 TTGATCCTTC TCAATACCCT GATATAGTGC TTCGTGGCAT TATTAAGTAT AGTCTTCAAG
    75841 TTTATAAAAC CATTTATTCC AATAACACCG CCCCTTTCAA AACTCCTGTC AATAATAAGG
    75901 CTGCCCGCGT CCAAGCCCTC AAAAATTTTC TTACAACCTT TCAAATTCCT GATGGTGGTA
    75961 TTAACGCCTT CCTACAAACC CGTATTGGTG GAAATCTTAA ACTTATTATT CTTGATACAT
    76021 TAGACCTCAT TAAGTAAGTA TTTTATATGA CAATTAAACT TGTTGATCGC ATTAATGCCT
    76081 ATATTGCTAA CACTAATTAT CGCTTGCTCA ATAAAGTGCC GGTCATAATT AATGTGAATG
    76141 GTCGTGCTTT TAGTAAGATT ACAACATTAT TGGACAAACC CTACTCCAAT AAGTTTGCTG
    76201 AAGCTCTAAC CGCTACCGCC TCTCGTTTGA TACAAGAAAT CGAGGGCGCC ACGTTTGCTT
    76261 ATATCTTTAA TGATGAAATT GTTATTGTTA GTCGTAATGA TCAACATTCT GATACTCAAC
    76321 CGTGGCTAAA TAACGAAATT CAGAAAATTT CTTCTATTGT TTCTGCCATT TCATCTCAAT
    76381 ATTTTAACAA CTATTCTGCT TCCATCAATT TAGATATTGC CGAAGCCATT TTTACCACCC
    76441 AAGTCTTTGC TGTGCCCAAT ATGACCGAGG TAATTAATAC TCTGATTTGT AAGCAGCAAC
    76501 AAAACTTACA AAACTCGGTG CAATCGGCCT GTGAATATGG GTTGCTTAAA AAGGGATTTG
    76561 ATAAGAGTGC CATTGAAGAA ATGACCTCTA ACATCAGTCG AGAAGAAAAG ATTAGTTTAT
    76621 TGGAACAAAA GTGTCATATC CATTTTAATG ATTATCCAAT GGCCTTTCGC TATGGAGTGG
    76681 CTTGCTATAA GAAACCTCAA ATTATAGAGT ATGAGGGGCA AGAGATCGTG AAAAACAAAT
    76741 GGCACCTCGA TGTTTCGTTG CCTCTATTTG CATCTAATCA AGAATTTTTA AAGGATATCT
    76801 TAAAGGAGAA AAGTTAATGA ATTATGTGGT GAAAAGAATT GTTAAATGTG ATGTTGGAAG
    76861 TTATATTCTT AATGAAATGA TCTCATATGA TGATATTAAT GCTGCCTTTA TATGGTGTGA
    76921 AATATATAAT AATACTTGCT GCTATCATAA GTGTGGATGT CAATTTCAGG TTGAGGAAAT
    76981 ATCTTTGGAG ACACAGCCGC TTGTATTTAC ACAGCCCATT GCCACTACTA CCACCACCTA
    77041 CACGCCATAT TACGCCTATA CACTACCTTA CATCTATAAG CCATATTATA GTAATCCCCT
    77101 TTGGTATAAT TCAACGACAA CGACGGCCAC AGGCACATCA TTTATATATA CGACCACAAC
    77161 TTAATAATTT AAAATTTTAA GCAATCAACG ATGAGGATAT AGAGAAGAAT AATGATTACG
    77221 CAAGGTATAG TTCTATGTGG CGGTGAAGGA ACGAGATTAG CCCCCTACAC TAAATTCGTT
    77281 AATAAAGGGT TAGTTGGTAT CAATGGCAAA TTTATTATTG ATTATGCTCT TGATACGCTC
    77341 CGAGAATTAG GTGTTCAAGA GTTGATTGTT GTTTTGGGCG GCAGTCATTT TGCACAGATT
    77401 GTTTCTCATA TCAAGGACGG GAAGGATTTG GGGTTTAAAT CTTGTTCTTA TGTTTATCAA
    77461 GCAACGCCAC AAGGATTAAG TCAAGCAATT TCTTTGTGTG AACATTTAAT TAATCAAGAT
    77521 AAATTTTATA CCATTTTAGG CGATAATATA TATGATGGCA ATGTTAAATT CAGCAATATT
    77581 GAACAGTATG GTGCTCAAAT TTGTCTTGTA AAATCATCGG AACTACATAG ATTTGGAGTG
    77641 GCAACCTTGA AGGATCAAAA AATTGTTGCC ATTCAAGAGA AACCAAAATA TCTTGATCCA
    77701 TCATTGCAAC ATTACGCAAT TTCTGGTTTA TATTTGTGGG ATTTTAACTT CTTTAAATAT
    77761 TTTAGAATGA GTAAGATGAG CGCACGACAA GAATTTGAAA TTACAGACAT TATGCAACAT
    77821 TATCAAGATC ATCAAGAATT GGGATATACA ACATTTGATG GGAAGTGGCA AGATGCTGGC
    77881 ACACTCGATG CAATCAAACA ATTAAGCGAT TACTTTTGGA GCAAAGAACA TAAATGAAGA
    77941 AAAACATATT AGTTTGGGGC TCCGGCTTTG TTGCCTCTCA TCTTAACTAT GAGCAAATTA
    78001 AGTCTCGCGC TACCCCTGAC CCCGCTACTA TTCGTTCTAT TTTAGCAGCA TATAAAGTTG
    78061 ATGTGCTAAT TAACACAATG GGATACTGTG GCGAGAAAAA CATTGATGAC TGTTTGAATA
    78121 ATAAAGAAAA AACTATTTAT GCCAATACCA TTTTACCCAC TATGATTGCT AACGAATGCA
    78181 ATAAAATGGG GATACACTAC ATTCATATTG GCTCTGGATG TATCTACGGT GGCCCCTCTC
    78241 CGCATACACT TATCCAAGGT GATATGGCTA ATCCCACTAA AACTGATACA GGATTTACCG
    78301 AAGATGATTT TGCCAACCCA CCTTCTTTTT ATGCGGAAAC AAAATATTCT GCCGATTTAG
    78361 CCATTAATAA GTTGTCAAAC GCAACGATCC TACGTATTCG GATGCCACTT TCTTCTCAAT
    78421 ACAGTCCTCG CAACCTTATT TCTAAATTAC GCGGCTACCC AAGCATTATT GATGTTGAAA
    78481 ACTCAATGAC CTTTGTGTCT GATTTAGTTC GTTGTATAGA TTGGAGTATT GAGAAAAATA
    78541 AAACTGGTAT TTATAATTGT GTAAGCCCTA AACCTCTAAC TGCTGTTAAT ATAATGAATG
    78601 CTTACCAAAG ACATTTTCCA ACCACCCAAT TCAATATCAT TAACTTAACA CAACTTTCTA
    78661 AACTTATCAA GGATGGACGT TCTAATTGTA TTTTGGACGG ACACAAATTG CAGCAAGCGG
    78721 GATTTGAAAT GACACCAACT GATGAAGCAT TGAAACAAAC AATGTCAAAC TATGTTAAAA
    78781 ATATGGAGAA GAATATCTAA TGGCAAATAG TAATCTTAAA GTTGATTTAT ATCCACAACA
    78841 AGATCGTAAT AATAAAACTT ACTATGTGGG AAAGTTAAAG TTCAACGGCA ATATCCAATG
    78901 TAAAGATGGT GTTTCATTTA TTATATTTAT TAGTGATGGC GGCAATGAAC AACTGCAAAT
    78961 TGCACCATTG GTAGAAGGCA AGGGAGAATG ACCACCAATA TTTCCTACGA TCTCCTTTGG
    79021 GAAACATCAG AACAACTTTT TAAGGACGAT CAATCTGATG CCGGGTCTAT TATTAATGAA
    79081 TTGATTGCCA AACTTTCCTT TTATAAAACT CTTGACACCA GCGAATTGGC CCAAGAAGAA
    79141 AAGAATAAGG CAAAACAATT TGTGATGGGT AATATTTTAA TGACATTGAG CCATCTTACC
    79201 CTTAAAGATA ACCTAAATAT TTATCCTATT CACAAGGAAG CTATTGCCGC CCAAAAGATA
    79261 AATAAAATGG AGAAGTTATC AAACTACTTT AACAGTGTAA GCAAAGGGTA GCTGGTTGCC
    79321 TGAAACCAAT TTTTGCACCG TCTGAACAAT CGTATTAAAA GCAGCTGGCG ATGAATGACC
    79381 GGGCTTAAAT TTGACGCGCA ATTCCTTTGC AGCATCGTGG GCCATAATTG TTTCCACTGT
    79441 ATCTTGAACG TTCTTTGGTA AGTGGCTTAA CACCAAATCA CCACCGTGCA ATTGAGGGCG
    79501 CACCGGCTCT AAACGCATTG GCGATAGTTG CTGCGATGAT AGTTGTGCCA ATTTATTGAT
    79561 TTGTTTCTGT TGCTCTTCAA TCATTTTCTG TTGATTTTGG GCAATTTTGA GAAGTGTTTG
    79621 GAGGGTTTTG CGCGTGTCCA TTGTGGTTCC TTATTTAAGC AAATTTGAAG GTGATTTGGC
    79681 CTTCAAGTTC TGGTTTGTTG AGTTTGATAA AAGTATGCAT ACTGGTTAGA AGTTTTGTTT
    79741 GTTGTAATTG ATTGAGTGGC GGTGTAAAGA ACATTACATA TTCTTTATTT CGCAATTCCC
    79801 CACGAAAACT GGATGCAATA TTACCCGCAT TAGCAATTGC TGTGGAGAGG GCGGTATTTA
    79861 AAAATCCAGC TACATTGGGT GGGGTTGCTG CCAATTGAGA TAATCTGGTT AAAATGGATG
    79921 ATTGATTGGC TTTCTTTAAG ACCTGCTCCA ATAAATAGAC AGCTTCTTGG CGTTTAGATG
    79981 AGATTTCGGT CATCATATCG TCAATACCCA AATCCATCTC GCCGGCTTCT TCCAGTTGTT
    80041 TAAACACTTT TTCAGCCATT GCGAGAAAGT CTTTTTCTAT GGCCAAAGCT TGTTCAAGAG
    80101 GTTTGTCTTG TAAATTGGCA TATTTAGTTG CAATTTTATG AATAAGATCA CACTGCGATT
    80161 TATACTCTAC TGCCTCTTGG CCAAAGCAAC CGATCGCCTT TTCAGCAGCC AAATCCGCAT
    80221 TATCTTGTGC GCTTTTGTAT AGCCGCTCAA ACAGCAAATG ATCGCCATAA AACGCGGTGC
    80281 CCTTCACAGT CCAATGGCAA TGTTGCTCAA TTAGGTAAAT AGCACGCAAG GTCGCCACAT
    80341 AAAGATTAGT AATAGCCCAT ACTTTCGTCA TATTACCATA ATGCGATTTA ATTGATAAGG
    80401 CCTTGCCAGT TTCCCCATTG ATTGTTATAT TATAAGGGAC GCTATGAAAC CCAAGAAAAT
    80461 CATTGACAAA TTTTACTTTT TGGAAGACGG CGCCCCCCTT TTTGACGGCC TCAAACCCAT
    80521 TAAATTAACT CAACAAACTG ACTTGATTGA CCGGATATAT AAAAGATACC CCTACTTAAA
    80581 TCGTGGGCAC CTAACTTTGG TGGTGCATAC TATTTTGACA ACCTTACGCG AACTTGTGTT
    80641 GCAAGGTCAT ATAATTGTTT TGCGCCCTCT CTTACCTCAT TTGCGTTTAT ATGTTTTCCC
    80701 ACACATTAAA GATAATATTA CTTATCCTGC CGTTAAGGTT AAGGTAGGAA CTCCTCAAAC
    80761 TTGGAAGGAA CGACCGTCGT GGATCAAGAG ACTAAAAAAC CTATCGATGT AGAGCCATCT
    80821 CCCGAATTTG CGGAGAAGGA AGCAATCAAA AATGTTTCCA CCTTTTCTTC TGAAAAATTG
    80881 GGAGACATCG TGGTTATGTA TCAATATTTA AGTTTATATC ACGATTTATC AGTAGCGGCA
    80941 ATGCAAGAGT TGGCTTTACG CAGAGAAAAG GGTGAAATAT TTGATTATGA AGGGTATATT
    81001 TCATTAAACT TAAATAAATT ACCAAAATTA TCTTTTGAAC TTCCGCCTCT GAATACATTA
    81061 GTCAATCAAT TAAAGAGAAT GCTATGAAAT TAACCAATGC TATCGTAGAA CATATTTTTA
    81121 CTAATTTGGG CTTTATGGAT AAGCGCCCTC ATTCTTTGTT GGCCGAACCG CTTAAAACTG
    81181 ATGAGTATAT CGCAGTTCAA GAGGAAGAAC AAGAAGTTCG CTATCCCGTT TATGCTTGTG
    81241 AAACTCATAT TACTCAAACT AAAATTGTTA TGGCTGGAGT TGTTTTTGAT GATAATATCT
    81301 CGCCTGATAT GGCAGTGGTG GTGAATATTG AAGACTGCCC AACATATGGG TGTTATCTTT
    81361 CACAAGATGA AGGATTGATT GCTTTCACCA TCAAAGATAA TACTTGGATG GATGCGAATA
    81421 CATTTTTGTC CGCTACATTT TTAGCAGGAA TGGAAAATCT TCGTGATGTG GTGCATCCCT
    81481 ACACTCAATG TAAAGATACC AAAGCAATTC ATCAGGCATT AACTACCTTT CTAAAATATA
    81541 TAGATGCTAA AAATGAAGAT TAAAAAGAAA TATTTGGCGC AAGTAGTATC CAATAAATTA
    81601 GACATTGAAA TAGATCGTCG CCACATAATT AGTATTATTA CTATTTTATT CGAAGAGATA
    81661 GTTAAAGATA TTTTTACAAA AGGTCATTTT ATTATTGGTA ATTTTGGTAA ATTTATATTT
    81721 GGTCGATCTC CCTCTCGTAA ATTTTTTAAT TTCCAAACCG GTCAGGTTGA GCAATCAGTG
    81781 GGCAATAATA TTTTAAAATT TAAATTAAAT GAACAATTAA AAAGAGATAT TTTAAAACAA
    81841 ATTGATATAG AAAGGACTTT TAATAATAAT GTTAAGTGAA AAAACTACCC TTATCCCACC
    81901 ATTATCCGCC ATAACATATG AGGATTTTAA TGCTATGAAA AAGATTACCA AGAAAAGTAT
    81961 CGAAAAAATC AAAAATATGC TCATCAGTCA AAAAACTGAA TTGCAGAATA AGGCATATAT
    82021 TTCAGACATC GATCTTGATG GCGATGAAAC TGATGAGATA CAAGGTAAAA TATTAGCCAA
    82081 TATCAATCGC AAATTATCAT CACGCGATCA GGAAAAAATT CGTCGTATCG ATCTTGCTCT
    82141 CGAAAAAATC GAAGAGAATA CTTTTGGAGT ATGCGAAGAG TGTGGCGATG CTATTTTAGA
    82201 TAAACGATTA GAAGCTAACC CACACTGTAT TACTTGTATT TCTTGCGCCG AAAAATTAGA
    82261 AATGATGAAG CGACGCGGGA TGGTTATATG AACACCACCC TGATTGAACA TTCTGAACAC
    82321 GGGGATTATC CTCTTGATAT TTTTACGAAA CTTGCCAGTG AGCGAATAAT CTTTTTAAAT
    82381 GATTATATTG ATCATAATGT GGCCGTGGAT TTTGTAGCCA CTCTCCTTTT GAAAGATATG
    82441 GAAGATAGTG AAGAGAAAAT TTCTATCTTT ATTAATTCAG AGCACGGAGA TATTCGCTCG
    82501 GTGCTAACTA TCTATGACAC TATGCAAATG ATTACTTCAC CACTTGAAAC TATCGGTAGT
    82561 GGAGTGGTAA TGAACGAAGT AGTGCTCTTG TTGGCGGCGG GTGATAAAGG CTCTCGCTTT
    82621 GCTACCACCA ATACTATCAT ATCCCCCAGT CAATTAATTC ACGAACAATC TTATATGTCG
    82681 GATTTAACTG ATGCACGCTC GGTAATGGAT CGGGCTATTA AAGATAACAA AAATTTTATG
    82741 AAAGCCTTTG CCAAAGCCAC AGGAAAAAAA CTTTCTCAAG TAATGAAAGA TTTTGAAAGA
    82801 AAGAAATTTT TTAACGCCAA ACAAGCTCAA AAATATGGTA TTATCGATGC AATCATTAAA
    82861 AAATCATAAT CATTCTTCCG ACACAAATCA AGAGGAAATT TTTGATTTGA TCAACAAAAT
    82921 CCCACGATAT CAAGATGCTT ATGTGAATTT ATCAGAAAGT CGATGCATCT TTCTATCAGA
    82981 AGTTTTCACT AAAAGAACTT CTGCTGAAGT ATGTGCTTGG CTTATTTATT ATGATCGTAT
    83041 GAATTCCACA CAGCCAATTT ATTTATATAT TTCATCTGAT GGAGGCGACG GTGCCGCCCT
    83101 TACCAGTATT TATGATATAA TGCATATGAT CTCGGCGCCA GTTTATACCA TTTGTCTTGG
    83161 TAAATGTTAT TCTGCCGGAG CCTTTATTTT GGCCGCTGGT GCTCCGGGCC ATCGTTATAT
    83221 TTATCCTAAT GGTCAAGTAA TGTTGCACGG GTTGCAGGTA GTTCATCCTA TTATAGGTGA
    83281 TGATCAAAAT AATGCTAAAA CTTATTTTGA GTTTTTGAAT ACTTATAATG ATCAAGTATT
    83341 AACATTACTT GCAAAACATA CCAAGCAACC ATTTAAAAAA CTAAAAGAAG ATTGTAAGAG
    83401 AGATTTGTAT TTTGATGCGC AAGAAGCCGT TTCCTACGGT TTAGCAGATT TTGTATTAAT
    83461 ATAATTTATT TACTAATGTA AGGATAAAAT GAACTTAAAG AAATTATCTA ATAAGGCGTT
    83521 TGAATATTTT TTAACCCATA AATCTAAAAT TGATTTGGGA ATGCGAACGG TCAATCTATT
    83581 TCAATATGCA CTTAAAAAAC AATATGTGGA TGCCGTTAAA TCCAGTATTG AAGTAGTTGG
    83641 ACAATTTGGC AATGAATATT ATTATGCTGA AGATTTTTTA ACTCCTCATA AAGGATGGAA
    83701 TAAATTATTT AAGGATAGCG AAGCACACAT TATCGATTTA ATTGATTTAT CAAAATATCC
    83761 GAGCCGAAAC ATTAAAATGC GTGGCAATTC TGTTGTCAAT ATGTATGTTT TGCCCAATGA
    83821 TATGGAAATT GCCACTCGCT CTGATATGTG GGGAGGTTGG GACAGAAAAT GTATTTACTT
    83881 TAATTCAACC ATTAATGATA AACAAAAAAT TATAGATTAT CTAATTACTG AACTATTTAA
    83941 CAGTTTAGAT AGTCAATGTA TGGTATTGCA CGATGATAAT ATAGATCGAC AAAAATCTAT
    84001 TGTTTCTATT AAGCCATATA TTTTAGATCA AATGCCTTCG AAGATTTCTC AACAATTAGA
    84061 ACAATATTTA TCTAATTCTA TACAACTTAA AATGCCCCGC TCCGTTATGT TGTATTCAGA
    84121 ACCCGGCACT GGTAAATCGT GTATTGCGGC TAATGCTTTA ATAAATCTTG GGCTCAAAAC
    84181 TCTTAAAATA GATAATTTCA ATAAAGTGAG CACTGACTTT ATTAATTTAC TCATTAAAAC
    84241 TTTTAAGATA GAGGCTATTC TCATTGACGA TTTAGATCAT ATGGGTGTCA ATCAAAATAG
    84301 TATGATTTTA GATTTCTTGG AAAAAATTAG AAAACACGTG AAGGTAATTA TAGCAACCGT
    84361 GAATTCCACC AAAGCCTTTC ACAAAGCGCT CTTGCGTCCC GGCCGGTTTG ATAAAATTAT
    84421 TCACGTGCAT TCTCTTGATG AAGAGGTTGT GAAGAATGTT TTGGGCGATG ATTTGTCCCA
    84481 GCACTTTGAT CGTGTTAAAG ATTGGCCCAT TGCTTTTATT AACGAATTAG CATTAAGCAG
    84541 TCGTGTAGAA AAGAATATGA CCATTGATCA AATGATTATT GATTTACAAA AACGAGTAGG
    84601 CGATAATAGT GCTGATACCA TTGATTTAAA TAAAAAAGAT GAAACTAAAA CCACAGAGCC
    84661 TATTAAAGCA ACTGGCTAAA ATTGCATTAT GGTATGGAAA AATTGGCTAA AAATCCACCA
    84721 GATCCAGCGC AACTTGCCCT TCGCACTCGT AAAAAGGCTT GGAATAAAGC CGTTTCACAA
    84781 GTAATTGATC GGTTTTTTGC TTTTAAAGAT GCACTTAATG GCAAAGGTTC TCTTGAATAT
    84841 GGGCTTCCTA AATCTAACAT CAAAAATCCT ATTCCCTCCG AGATAGTTAG TTTTTTGGCA
    84901 GAACTATCCA GTAATTTTCA GCAACTCGCC CTTGAAGCCA GCCACATTAT TCAAGAACAA
    84961 GCTCATTATT CGGAAACTCG TAAAAAACCG ATGAAAAAAG TCAAATCGCC CCAGATGCAA
    85021 CCTAATCAAG GCCCCAAAGT TGCTACGGCT TCTGCTGTTA AAAAGGGCAA AGTAATAATC
    85081 GGAAACAATA TATTTTCCAC CGAATTAGCT ATTACTGCCC CAGAACAACA GCGCGGTCTT
    85141 ATGTGGGAAG AGTTGCCTAA AATTATGGCT TTTCCTCATC CATTTGCTTC GGTTCAAAAA
    85201 ATGTGGATGC ACAATACTCC AAGAGACTTG GATATTGTGT TTGCATTGGA CGGCACTATT
    85261 ATTAACATTT GCCACGGAGA AGCATACTCT ACTAAATTAA TTGGAAATGA CCATCCCTCC
    85321 AACTTAATTG TAGAATTGCC ACACGGCCAT TGTGATAAGT ATGGAATTGG CGTCGGCGAT
    85381 CCCGTCAATC TAATATATTA ACTAACCCCT TGCTTTTTAA TTATTGATCA TTAAATTATA
    85441 CCTATGGACA AAGCTGTTCA ACTAAATAAT ATTTTTCATC TCTACAACAT AGAGGCATCT
    85501 TGTCTTAATT GTAAAGAATA TGCGCGCCTC CGAACTTATG ATATTCGGTT GAAGCCAAAC
    85561 TGTCGTGTTA AGCATCTTGA ACGATTTCTC AATGAAATTT CTATTGCACT TCAAACTCCA
    85621 TCATTGCCAA CTTTGCGCGT TTTAACTGAA CAAGGAATTG TGCGATTGGA ATATTTACTA
    85681 CCCAACAAAT CAACTCTTAA TTTATTTGAT TTGGCTCTTC AAACTACCGC CATTGAAGCT
    85741 CAATTGCCTT GCTTGTTAGG GGAGACTTAT TATGGGGAGC CGGCGCGGTT AGATGTAGCA
    85801 CAGGCCCCAC ATATGCTTAT TGGCGGCACT ACGGGTTCAG GGAAGAGCAC TTTATTACAC
    85861 ACAATGGTGG CCAACTTTAT TCCTCAAAAT GTGATGCTCC ACTTGATGGA TACTAAACAA
    85921 GTAGAATTTA TGCCATATCG TCAGGGTTTT AAGAATATTG GCGTAGATGT GGAATATGAT
    85981 CAATGTCTTG ATACCTTAAA GCAATTAGAG GGCGAGATGG AGCAACGATA TCATACTCCA
    86041 AATAAACAAC ACGATCTATC TCATCTAATA ATTATTGATG AGTATGCGGA TATTGTAATG
    86101 CGCGATGAAA ATAAAACATT TCAAACTACA TTGTGTAAAT TGGCACAAAA AAGTCGCGCA
    86161 GCAGGCATTC ATATTGTATT GGCAACTCAA AGACCTTCGG CGAATATTAT TAATGGATCT
    86221 ATCAAGGCCA ATTTTCCAGC TCGATTATCT TGCAGAGTAG CCTCCTCAAT GGAAAGTCGT
    86281 ATTATATTAG ATAATAAGGG AGCTGAACAA TTAGGTGGTA AAGGCGATGC TATATTAAAG
    86341 ACTAATGATT GTATGCGTTT TCAAGCGGCC CATACCACGC CCGAAGAGGT ATGTGCTTAT
    86401 TATCAAATCA ATACTCTGAA TTAATATCTA CTTTATTTGT ATCATATTTA GTTTTGCAGA
    86461 TGCTTCTTCT TCCAATGCAA TAAATCTATC TGATAATTCT TCAAATAACG CCCATTTACG
    86521 ATTAATTAAT TTATAGCAAG TATAATAAGA TAATCGACCA ATATCACGGT AATAATCGGC
    86581 AGAACTTAAA TGTCCCGGCA TCATTGATTG AGCAAAGAAT ATCCAATCGG CACATTGTTG
    86641 TAATAAATGA AAATCACCAG TGCTACGACC TTCTAAAAAG ACCAAAGTAA TATTTTCTTG
    86701 TGAAAGGTCA TAAGTAGATT TTTGATAACT GGCATATAAA TTGATTAAAT AACTTTTAGT
    86761 ATTTTCTCCA CAGTGTAAAT CTTGGAGCGC TACCGCAAAA AAATCATTTA AATTGGCGAA
    86821 TGATAAATCC ACAATAAAAT GTCTTAATAT TAGAAAGTAA ATAATGCAGA AACAACAAAA
    86881 AACTCTTATA ATTGTCGAAA GCCCTTCCAA AGCCAAAACA ATCCAAAAAT ATTTAGGAGA
    86941 TGAATATATT ATTAAATCTA CCAAAGGACA TATTTTAAAA TTGGCTTCCG GCGGCAAACA
    87001 CGGCTTAGGA GTAAATATTA GTCATAACTT TGAGCCTCGG TATGTAATAA TGGATGAGAA
    87061 AATAGAATTG ATGCAAGAAT TAATGGACAT TGCATCACAA TCCAAAGAAG TCATATTGGC
    87121 CACAGATAAT GATCGAGAGG GTCTTGCCAT TGCTCGTCAT ATTTATGAAA GAATTAAAGA
    87181 ATATAATAAA GTTTTTAAAC GCATTACTTT TAGTGAAATT TCTAAAAAAG CCATTACCAA
    87241 AGCGCTTTCT TCACACGAAA ATATTCTTTC CGAACAGAAT ATTAATATGT ATCATTCACA
    87301 AACTGCCAGA CGTGTATTAG ACCGCTTGGT TGGATTTATG TCAAGTCCCT TTCTAATGTC
    87361 CGTATTTGGC CCTAATTTGA GTGCAGGCCG CGTCCAAAGT TGTTTGGTTA GATTTATTGT
    87421 AGATCGAGAA GAAGAAATTA ATTCCTTTAT TCCCGAAAAC TATTGGAATA TTCACGCTCA
    87481 ACTTACTAAC AATCAAGTTG CTTTTACTAC CAAATATGAT AAAAAAATTA CCACATCAGA
    87541 AGAAGCGGAA AGCATAAAAA ATATTTTATC GGGCGCTTCA TTTACCACAT CTTCAGTAGA
    87601 AGCTGTGGAG GAAAAGAAAA AGCCATTTCC GCCATTAATT ACCTCTAAAC TACAACAAAT
    87661 AATGTCCAAG CGATTTGGAA TGGATGCCAC CAGAACGATG GCCGCCGCCC AAACTCTTTA
    87721 TGAAAATGGT TTGATTAGTT ATATGCGCAC CGATAGTGTT AGAATTAGTG ATGATGCGCT
    87781 TAAAGGCGCT CGCCTATATT TGCGTAATAA TAATTTTGAT ATTCCCAAAT CCGCTAACCG
    87841 ATATGCTAAT AAAAATTCTT CACAAGACGC CCACGAAGCC ATTAGACCTA CTGACGAAAA
    87901 TAATCATCCA GATGGTATTG GATTATTGGG CGATGAACAG CAAGTATATG AAATTATATG
    87961 GCGCTATTTT CTTGCCAGCC AAATGATGCC TGCTATCTAT GATACATTAA AGATCAAAAT
    88021 TCAAGTAGCA GATCAGTCGC AACACATTTT GGTGGCCTCG GGTAAAGCCT TAAAATATCC
    88081 GGGATTTCTT CAAATGTTAG GCGCACAAGA CGACAGTAAA ATCGACATTC CTCTTCTTAA
    88141 AGTGGGAGAT AAATTACATT TGGCTAATGC TCAGGCCATA ACGGTAGAAA AGAAACAAAC
    88201 TCAACCACCC CCTCGTTTTT CTGAAGCACA TCTTATTGAT ACTTTGGAGA AAAAAGAAAT
    88261 TGGAAGACCC AGCACCTTTG CACCATTATT GGCCACCATT ACTGCTCGTA ATTATGTGGA
    88321 AAAGCACGGC AACACTTTTT ATCCTACCGA ATTGGGAAAG ACCATTACCA AAGAATTAAT
    88381 GCAATGGTTT TCATTTCTCG AATATAATTA CTCGGCTACG ATGGAGCGAC AATTAGATGA
    88441 TATTGCTGAT GGTAAGTTGG AGGCCTCAAA AATGTTGCAA TCGTTTTACG ATGAATTTTC
    88501 TCAACAATTA AAAAAAGCAT ATTTAGAGCA CGGAGCTACT GCGTGTGATA AGTGTAATGG
    88561 CGTAATGAAA GAGATTATTA CTAAAAATGG TGATAGGTTT TGGGGCTGCT CTAATTACCC
    88621 CAACTTATGT CGAAATACCA AAAAGGTGGC CTAATGCTTG ATATAAATGT TATGTTGATG
    88681 GTCAGAAAGC TCAACCCATC GGCACGAGGC TAAAATAATA AGTATGAAGC ACAAGAAAAC
    88741 ATATCAACCT ACTAACGAAA ATTTGAAGGG AGGTGATACC GCATTCGACT ACATCGAGCC
    88801 TGTTCAGGCC AAACCACTTG AAGTCAAAGT TTATAATAAC TTTGACAAGG CGATGAAGGC
    88861 TTTTCGGGCC TTGGTGCAAA AGGAGCGAAC GGTATCAACC TATAAAGAAA AGCAGCGCTT
    88921 CGAGAAGCCC TCCGACAAAA AGAGACGCAA GCGAAATGAA AGAAAACGCA AGCTACTTGA
    88981 ACTTCAGGGT TCGGATGATT ATCTTATCAA GAAGCAAAAG AAAGTTAAAT CAAATAAAGC
    89041 AAGAGGGCCA GAGCGAGTTG CGGAGCAAGA GAAGTTATGA CTACTAAATT TTATAAAAAT
    89101 CCACAACGAG AGCAGGCTAT GGCTAAAGAT GCAAAATATA AGCCATATGT TCCACAATAT
    89161 CAATTACGGG GATTAGAACC GGAAGATTTT GCTTCTGTTA TGGAAAAGAA GAAATTTAAT
    89221 ACCAAGCACA ATGCCATACT AATTAAAGGC TCCCCCGATA TGAGCAATGC TAAACCTACG
    89281 TGGCGTGGCC AAGATATTAG TCAAAATGTT CCTTTTGCTG AAATTTCTGC GCCTACTACT
    89341 CATTTAGGTA TGCCCAACGT TGGTAATAAT ATGGAAAATA GTTGGGCCAG CGTTGATAGT
    89401 GATATTATTG ATGATATTGG AATGTCAGAG GAATGGTCAG GCACTCAACA AATGATCGAT
    89461 AATAATGATT ATATTGATCT TGATCGGGTT ACACAACCAT CGATTTCTTT GCCAGAGCCA
    89521 CACATTGAAG TTGAAGTGCC AAGCACCTCG CCCGATGTTA AATTGGAAGA AGACGAATAT
    89581 CTATTGGCCA TTGATGGAAC CGTTATTACT ACCGGTTCCA TTTCAAAAAT TGAGGAAGAA
    89641 GTTAAACAAT TAATTTTTGG CGATCACGCA CTATGTGATG GAAAACAAAT ACCAGTAGAA
    89701 GATATTATTG TTTTGAAGCG CCTAAATATA AAGGTGGGGG TATTTATCAA TGGATAATAC
    89761 TCCTCGCAAA GCATCTGATA TAATTTTGTC ATTAGAACAA AAAGTTGATC AGTTGCTTAA
    89821 ACATACTTCA GCGTTGGATT TTAATATCAA AATATTGTCC AATAAATTAA ATAGTGTGTT
    89881 AGATACATTA TCACAGGATA AAAAACAATC TCCAATGTTT GTTGAAGCTC CTCCAACACC
    89941 ATATACTGCT ACTGCTCCAT TAGAGCCGAC AACAATGCCG ATAATGCAGC CTACTACCCA
    90001 GAGCTTTCCT ATCGTTAAGG AACACTCACT TCAAATTTCC ACGGCACCAG AAGGCTTTCG
    90061 CCGCACTTCT CGTCCTGATG GGGCAACAAC ACCCACCCCA ACTCCTACCG TTAATGCTCC
    90121 ACCAGTAGTG CAAACCGTTC CCTCCACACA ACAGCAGGCA ATGCCAACCA ATGCGAACAA
    90181 AGTAGCCGTT CAGCAAAGAG TGGTAGATAG AAATGGAAAG GCCATCTTTC TTGCTGATGT
    90241 AGAAATTAAA GACGTCAGTA ATGGTCAGGT TGCGCATAAG GGCCGCACCA GTAGTGTTGG
    90301 AAAATGGATG GCGCCCCTTC CAGCAGGACG ATATCAAGTC ACTATTAATA AAAAAGAAAT
    90361 GGCCACTCGC GAACAATTAG AGGCCATTCA AAACCTTGTG GTAGATGGTA ATAAAACGCC
    90421 CTTGGAATTA CAGACTATTA TATTAAAGTA AGGAGTGTAA AGTAAGAATG AAGTTTTCCG
    90481 TAGTTGTTTG TGATCCGCCT TGGTCATTTT CTGATAAGTT AAATATGTCT GATGTTAAGC
    90541 GTGGCGCCTC CGCCAACTAC AATACTATGG CCCTTGATGA TTTGAAGGCT CTACCAGTGC
    90601 AAGATATAGC CAATCCTACG GGATGTTTAT TGGCTTTATG GGTTCCCAGC TCATTACTTG
    90661 CAGATGGTCT TGAACTTATG AATTCTTGGG GCTTCCAGCA AAAACAAACA TATATTTGGA
    90721 CTAAATCCAA ACAATCTCCA TTTAAGGAAT TATTTCATAA AACCGCCCAA ACTATTTTAT
    90781 CTGAACAACC TATTACCACA GAAACTGTTA AAAAGGGCAT AGCCGCGGCT CAAGAAGCTT
    90841 GTGCCTCTCA ATTAAATACG GTCTTACAAT TTAATATGGG TCGTCTTTTT CGACAAACTC
    90901 ACGAAATTGC TTTGATTGGT ATTAATAATA ATGGTATCTA TAAAAAATTA ATGAACAGAT
    90961 CACAGCGTTC AGTATCTTTT GCCAGTAATC TTAAACATTC TGCTAAACCA GAAGCATTAC
    91021 AGGACGCGTT AGAGTTAATG TTTCCACAAA ATAATGATAA TAATTATTTG GAAATGTTTG
    91081 CAAGACGTGA GCGGAAAAAT TGGTTATGTC TTGGTAATGA AATTGGCAAT AAAGAAGATA
    91141 TTAAGGTTTA TCTCGATAGA ATGATTAAAG AATGTCAATA ATGATTGTTG ATGGATTTGA
    91201 TTTTTCTTGT TTTATATTTT GCACTAACTC TGGCTTTTCT ATCTGCAATG TTAATTGATT
    91261 AAATTTTTGT TCTTTCTTTT TTCTTTCTTC CTCTTGAATA ATAAGTGAAA GAATTTCGCT
    91321 CATAATAAGA TGGCATAATA GTGATATGCT ATGTCAAACT TGTAGTAAAT TACAAATACT
    91381 TCCTACAAAC AAATTTTGTA TTAAATGTAA ATCCGTAGTC AAACAAAGCG TTGCTATTTT
    91441 ATGTGATAAT TGTTCGATTA CTTCTAAAAG TTGTGCCGCC TGTTTGCGTA AAATATATAA
    91501 AGGATTAGAT GGGCCCATTT ATCAATCACA TTCTGGTGGA TGTAAGTCTT GTGGTAGAAA
    91561 GTAATGCATA AATTATATGA TTATTCAAAA TAATGAAGAA CTATTAAGAA CACCTTGTGA
    91621 AGAAGTTAAG CCAGAAGAAA TTGGTGAGTT GCGCGATTTG CTTGAAAGAG AATTAAAGCA
    91681 TTCGGCAGAA TTGGGTCGTC CCGGCATAGG TCTTGCTTTG CCCCAAATTG GCGTTTATAA
    91741 GAAAATGGCT ATTGTTCGAA TAAATTCAGA ATTTCAAGTT GATTTAGTCA ATGCTAAATT
    91801 AGAGCAAGGG TATGACTTAA CTATGTTTAG AGATGAAGGG TGTTTAAGTT TTCCCGGCAG
    91861 AGTTGAAAAT ACTATGCGCT ATCAAGAAGC ATATATTACT AATAATCTTG AACAACCCAA
    91921 TCGATTTATT GCTACTGGTT TATTTGCAGT ATGTATCCAA CACGAATTAG ATCATCTTAA
    91981 TTCAATTCTT TTACCTGATC GCGCCCTTAT TGCAACAAAT ACAACAAAGA TAGGTCGTAA
    92041 TGATCTATGC TTGTGTGGTA GTAATAAAAA GTTTAAAAAA TGTTGTGGTA GAAATATATA
    92101 GGTGATGAAT GAATAATGAT GGATACGACA TAGATAAAGG GCGAGATTAT ATGATAGCCG
    92161 ATATCTATTT AAGATTAACG GCTCTTGAAA ATCTTTTAAT TACCAAGGAA TTAATTACTG
    92221 ATGCTGAACT GCAAGAGCAT TTGAGGCTGT TAGCGGCGCG TCTTGCTGAT ATATTAGGTA
    92281 TGCCTGTAGA ACATATTCCT GCCCTTCAAA CACCCAAAAC AGCCGTTATA GTTAATGATA
    92341 GGGATGACGC AATTAAAAAT AAAGACATTT TAAAATTATT GAGTTTTACC TCTAAAAAGA
    92401 TATCAAAAGA TAATTAAGAT AGGAGTTGTG ATGCCAAAAT CAAAATCTAA AAACAAGCAA
    92461 CCAACGCACA AGATTTCGCA GCCAGAGGCA TCCCCCTCTC TGCCCGAAGT TCTTACCAAA
    92521 ATTGCTGAAA AACCACCAGC CCCACCAGAA AAAACTATGT CTGAAAAGAT TTGGCTTGAT
    92581 ATTCAGCACG TTAGGTTAGA TTTATTTGGC CTTCCAGCAC AAGCGATTGC GAAATATTGT
    92641 TCCCCCGTTA TCGTTGAGCC AAATAAATTA TATCTTTCAT TTAAAATTGG AGCTGTTTTG
    92701 CCAGCAATGG AAATGGCTCT CTCTTCCAAA TATACTGTTG AATTATTTGA TAAATACCTT
    92761 GTGATTGCAT TAAAGGGAAA ATTCTAATGG CTGGCCCGTT CGAAGATACC AGTGATAAAA
    92821 GTGTTAAGTC AAAAGTAGAG CTTAAAACGC AAGGTAAGTC TATGTTTGAT GAAAAGCCCA
    92881 AACAACATTC CAAGGAGGAT GCTCAACAAA AGGCGGCAGT TGTTAATGAG CGTCAAGTTT
    92941 CGTATAATAC AAGGGCTATG GAAATTACAT CTGCCTTTAT GAAATTGGTG GAAGATACGA
    93001 CTATTGCTCA AAATAAAAGT GTTTTTTCAC AAGATATTGA AAAAGAAGTA ATCGGTAAAT
    93061 TTCAACAACT TATTCTTGAT ATTGAAGATG ATGAACAGCA ACCTCCGGGA ATGGGTGCCG
    93121 TAGGAGCGGT TTCTTTCTTA ATGAGAGTTA TCTTACTACA ACGTGAAAAA ATTAATCAAT
    93181 TAAGTTATCA AAACCATCTT ATAGAAAAAA AGATGAAAGA AATTGCCGCA CTAATCCCAT
    93241 TACCTAAATT GACGTAGTAT TATGTTTAAT AAAGATTATT TTCTTGATCT AATCGCCACC
    93301 GAAAAGGAGC GGTTCAATGA GTATTCACAA TTATGCACCC ATTATCAAAT ACAAATCGAT
    93361 CCAATAGCGG AAGCAATTTA CAAGGCGAGG GTTGGAATAC TAAACCAACT TATGACACAA
    93421 AGCCCATCAG CAAAGAGCAA ATAAAAAAAG CCAATTCCAT TCCCATCATT TCAGTTCTTG
    93481 GGGCATATGG TCTTAAAATT AATCAGCACA CCAAACATAT TGTGTGCCCA TTTAATCAAC
    93541 GTCATAGAGA TGGACAAGAT AAAAGTCCCT CATTTACTAT TTATTCAACC ACTAATTCGT
    93601 TTTGGTGCTT CGGATGTAAA ACTGGTAGCA CTCCCATTGA CTTTGTGATG AACAAAAGAG
    93661 ACATCAATTT TCACGAAGCC GTAATAGAAA TTTTACAGAT TTTATCTAAC GAAATTAGTA
    93721 TTGATAATCT TGAAAATTCA ACCATTGACT TTAATCAAAG GTTAGATATT TTAGTGCAGT
    93781 TCTCATCATT TGTTAGATCT AAAATTTCTT CATCTGATAA ACTTAATCTT GGATATATTG
    93841 AAAGTATATG TGCTACACTT GATGAATTTA ATAGAAAGTA TAATAAAAAT ATGACTAATG
    93901 ATGCTTTGTT GTCTATTGTT GATAAATTAA AACAAAAAAT AAATGAGAAA TTAATATGAG
    93961 TGTCCTTATT TTGGGAGATC CACATATTGG AAAGTCGCTG GGATTAGGTA AAACAGCGAT
    94021 TGGTGCTGCT CTTAATAGTA GGGTGGTTGA TCAGATCAAT CTTTTGAACT GGGTATTGGA
    94081 GCGGTCTCTT GATAATTTAG TTTCAGATAT TATCATTACT GGCGATGTAT TTGAAGAGCC
    94141 TAAACCATCA CCTGCTCTTA TTTCAGTGCT AATTGATTGG TTAAAAAAAT GTGCTGCTAA
    94201 TAAAATTAAG GTGCATATTA TTGTTGGTAA TCACGATATT TTAAGAACTG GCCATTATTA
    94261 TACCTCGGCA TTAGATATTA TTACCGCGTG TGAATTGGAA AATATATTTG TTTATAATAA
    94321 TATGAGCACT GTCTTGGTTA ATTCTACCGC CTTTACATTG CTTCCGTTTA GAGATCGCAA
    94381 ATCATTTAAT GTATCTTCCA ATGCGGAGGC CCTTTCTCTA TTAAACAATC AATTAGTATA
    94441 TGAAGTTGGC GCCATTCCCA ACCATCTAAC AAAAGTTCTT GTTGGACATT TGGCAATAGA
    94501 AGGCTCCATC CCTGTTGGTG ATGAAATTGA TGATCTATCT AATGAATTAA TGTGCCCTAT
    94561 TAAAATGTTC AAAGATTATG ATTTTGTATG GATGGGACAC GTGCATAAGC CACAAGTTTT
    94621 GGCCAATCAC AAACCATACG TTGCTCACAT TGGTTCTATG GATATTAGTA ATTATGGTGA
    94681 AATAGAACAT AAAAAGAATA TTATTATATA TGATGTTGAA CTTAATTCAT TTAGACACGA
    94741 AACTCTCCCG ACGCGCCCTC TTAAAAAGAT TGTTGTGAAT GTGCCCAAAG ATGTTCCCAA
    94801 TACAACACAA TTTATTATAG ATGAATTAAA TAAACAAGGT AATCTTGAGA AGGCTATTGT
    94861 TAAGTTGGAT GTTCATTTAT TGGCACCTGA ACTATTACCA TCCGATCGAA CTGAACTTGA
    94921 AAAAACATTA TATTCTCTTG GTGCTCACAA TGTATCGGGA ATTTCAGAGA GTAAAAAATT
    94981 GACACCCATT CATAATAAAG AAAGGGAACA GCTAATGCAT CTTACTAACG ATGTGGTGCC
    95041 GGCAGTTAAG ATGTATGCCG ATGTTGTGGT AGAGCCCCAT CTTCGCGCCG ACTTTATTAC
    95101 TTTGGCTTTG GATATTTATG AACAATTCAG GAAAGAAGTT AAATGAAACC ATTATATCTA
    95161 CACATTAGCA ATTTTACTTG CCACTCAATT TCTGAAATAG ATTTTACAAG TTTTTCTTCT
    95221 GCTCTTATTA TTGGGCAGAA AAATAATAGC GAAAGAAAAT CTAATGGAGT AGGTAAAACT
    95281 TCTATTTTCA AAGCCATTGA ATATGTGCTT TTTAATCAGG TGCGCGACCC ACTTCAAGAA
    95341 AAAGATGTTA TATTGGAAGA TTTACTATTA GAAGGGGCTG AAAAGTGCAG AGTAATATTT
    95401 GATTTTAGTG TTGATGAGAA TATCTATCGT GTTGTTCGAT CAAGAACTAT ACGTGGTGTA
    95461 TCGGACTTAT CTTTTTATCG CCGTTCTACT ACGCAGAATG GTCAGAATGC TCATATATCA
    95521 GAAACAAATA AACAATTATG GACTGATATT TCCAGCAGAC GCACACAAGA TACAGAAGCT
    95581 GATCTAATCA AGATTATTAA AATTCATCAC AAGGCCTTTA TCAATACGGC TTACTTTATG
    95641 CAGTTCGATT TTGGCAGCGG TTTAGCGGCA GCCACACCCA CTCATCGTAA GGCTATTCTG
    95701 CGCGAAACCT TGGACTTGTT GGTTTATGCT AAATTAGAAA AAGTGGCAAA AACTAATTTA
    95761 GATAATTTAT CAAAAGAGAT CGAAAAGAAA AGAACTATTT TATCTGCATT AGGAAACCCA
    95821 GATAAGGATA AAGATAATCT ATCAGATCAG TATCGTGTTG TGGCTGGGGA ATTAATTACA
    95881 AAACAAAAAG AATATGACGT ATTAAATTTT AACCTTTTAG ATTGGAAACA AAAACTTGAT
    95941 GAGCGGCGAG CAGACAAAAA TCGTCTTATA GATCAATATG CGTCAGTATT GTCCAAGCAG
    96001 AATGCCCTTC AATCGGAAAT TAATAGTATA ATTGGTTCTA TTAATGAATA TAAAAATAAA
    96061 AAACAAGATA TTCAGGCTTC GGCCCTAACC TCTGTTGCAG AAATTAAGAA ATATCAAAAA
    96121 ATTAAAGAAC CATTAGAAAA TATAGATTTT TCTCAAATAG AGCAATTAAA AACTAACAAT
    96181 GCAGACGCCA ATATTACATA TGCTACAATT AAAACACAAT TAACTGGATT GCAGCTTCAA
    96241 TTAGATGAAT TAAATATTCC ACTACCATCA GATGGAACTT GCAAACATTG TAGGCAGCCT
    96301 CTATCTGACG CGCATCGACA AGCTTGCCTT AAAGATATTG AGCAACAAAC GCTTTCACTT
    96361 AAAATAAAAA TAAAGGCACT GCGCGATGAG GCTGCTGCCA TAATTCGGCA ACAAAGTGAT
    96421 TGTATAGCCA TACTTAAAGA TTTGGAATAT AAGCATCGAA CCTTTAACGA TGCGGTTTTA
    96481 CAAATTTCAT CTCTCGATAA ACAAATGAAT AGTAAAAAAG AACTATATAA TGAGTATTCT
    96541 TCCATTAAGA ATAAATTTCA ATCTGATTTG GATTTAAAAA ATAAAGAATT AGAAACAGTA
    96601 AAAATTGAAA TACAAAATTC GTCGGGCCCA GAGCTTGAAA AAATGGATAA TGAGATTAAG
    96661 GAACACGAGC AAAAGGTAAT GGACTTTAAT GGTAGATGTC TTGCGGCCGA ACGTCTTCTT
    96721 CGTGATGCTC GTGTTAAAAA AGATGTATTA CTTCATAATA TTGAGGAAAA ACAAAAACTA
    96781 ATTAATCAAA AGAATGAATT ACTTGAAAGT ATTATGGAGT TAGATAACAA ATGTGCTATG
    96841 TATCCATCAG TTATTCAATC ATTTGGTTCA ACGGGTATTC CAGCCCTCAT TATTCAAAAT
    96901 ATGTTGGAAG ATTTACAAAG TGAAACTAAT CAATTATTAA TGCAACTTCA TCCGGGCCTC
    96961 CAACTATCTT TTCAAATTGA GAAAATTAAA GACGATGGCA GTAAAGATGA TACTTTGGAG
    97021 ATCGAATATT TTCTAAACAA TAAGCCAAGA AAATATAGTA TGTTATCTGG CGGACAAAAA
    97081 GTATGTGCTA TGTTTAGTCT TAAACTTGGC TTATCATTCT TATTACAAAA AATGTTAGGA
    97141 TCTCAAATTA GCCTACTTCT CATAGATGAA ATTGATCAGC CATTTGATGA TGACGGTGTA
    97201 GATGCGTTTG CTAATATCAT TAAATATTTT CAAAAAGAAT TTACTACCAT AGTTATAACA
    97261 CATAGAAATA GTCTAAAAGA ACAATTTAGA AATATTATTT TAGTTGAACA AAATCAAGAT
    97321 ATGATTTCGA GCGCAAAACT ACTTTCAGTA TAAAGGGAAT ACATATGGAC ACTTTTAAAA
    97381 AAATTGCTAT CTGTGGTAAG AAAAATGTAG GTAAAAATAC ATTTTCACAG TTATTATGTC
    97441 AAGAAATACA ACATCAACAA GATGGCTTCC CCATTCATCA TATATTGGCT TTTGCCGATC
    97501 CTATTAAAGA AATGATTTTA TTGATGTTCC CCAAAGCTAA ACGAGAATAT CTTTTTGGTT
    97561 CATCAGAATT GAGAGAGCAA ATTATTCCAG ACGCAATCAA TCAAGAGGGC GCCCCACTAA
    97621 CATATCGACA GGCCCTAATT GATATTGGCA CCTTGGGACG TAAATATAAT CCTAATATAT
    97681 GGGTAAATGC TTTCGACAAT CGTGTTAAAA CAATTGGTGC TACTGACTTG GTTATTTGTA
    97741 GTGATTTAAG ATTTATGGAA GAATTAGAAT ATTTAAGGAG TAATGAATAT ACTATTATTA
    97801 AATTATTACG TAATTCAGTG CAACAATTAA ATAATGTCAC AGAAACCGTT CAAGATGGTA
    97861 TTCCTAATAG TCAATTTAAT GCAATTATCG AGAATAATGG AACTATTGAG GATTTACGAC
    97921 AAAAAGCGCA CGCGATAGCA CTTAAATTAT AAAACGCCTA TTTTCGCATT ATTATTATGA
    97981 AGAGTAATGC GTTAAAACAC GATTGGATTA ACAAATATCG AACCGTTGGT CACGATCGAT
    98041 TTTTCAAATT TTTACTATCT TATGGCAATG ATCGTTTGCT TAAAATGCAG AAAACTCCTT
    98101 CCTTAGACGC ATCACCAGAA ATTGAATTTA TTGAGTATTC TGAACATTTT CTTGTATTGT
    98161 ATCGACGTTC TGGCGAGGCA GATTACTTGA CATTGGCCGC CATCTTTAGA AGGGCAGCCC
    98221 ATAAGATCTA TCGTATAGGA TTGAAACAAA AAATTATTAA ACAGAATAAA AAATTTTTAC
    98281 AATTGGTGAC TAAATGACTG TTATTAGCGT TACTGTTACC ACCTCTACCG AACAAATTGT
    98341 TTCGGGTATC CCTCGGTTTA TTTCTATAAG CAGCAATGAT CCTTCTGCCA CCATTTTCTA
    98401 TACATTAGAT GGTTCTATTC CCGAAGCCAC ATCTACTATT TATATTGGTC AATTTGAATT
    98461 ACCTACCAAT CAACTAATTG TAAATCTCAA CATAATTGCA ATAGATGGAA CTTTTGCTTC
    98521 ACCCGTAATA TCCTATATTT ATCAATCTAC ATTTGTAAAT GGAGATATTC GATTTCCACA
    98581 TTCGGGAACG GATGCGCCAG TCAATGCCCC ACCAACCAAT GATCCCTATC CATTCGGTGA
    98641 TTTTCCATAC CCATATCCCT CCAATTTTAC TGGTGTAGCA TCGGCGGGAT ATACCACCGA
    98701 TGACCCCTCT TTACCACAAA TATCCAGTGG GTTCAATGCT TCTGGCCAGC CTGATGGTTA
    98761 TACCAATGAA GCATTAATTG GTGTTCCCAC TAAAACCCAA CCCGTCATTT ATTCCGAAAG
    98821 CGATAGAGAG GGTGTGCAGG GGCCCGGTAT TGGCACTGTT CCACATAGCA CAATTGTTCC
    98881 ATCCAAGACC CCACCCGAAC AATCTACGGT GGGCTCGCCC CTTTTTGATC CTCGTGCACT
    98941 TGTAGTGTAT CACGATTTAA CTAAACCACA AGATCCGGGA CTACCACCCT TCATTCATCG
    99001 CGAACATTTT ACACTGGAAG ATGTAGATCA CGTGCGCCAA GGCAATCAGT ATTTTAACAC
    99061 CGCCTTGGAC TCGCCCCCTG TTAGCGGCAC ATTTTTACGT CAGCACTATA ATCCCACCGA
    99121 TAACACTATG AATTATTATT ATTTGGATAC GTGGCAAAAT CGCTGGATTA TTACCAAAAC
    99181 ACCCGCCCCA AATAATCCTA TCAATAATTA TTCAGGTAAT ATAGTCGCAA GCGGTAATGG
    99241 GGCAGGCCTC GTCTTTCAGT GGATGCTTTT TAAGGCTAAC TATTTATATT AGAATTGTAT
    99301 CATCCACCGT TGCCTTTACT GATACACGAC TTATACTATG GAGATGGATC CGAATTTACG
    99361 TTTGAGTGTT AGTAAAGTAA AGTGTTACGA TAGTTGTCAT AAAAAATTCA AATATAACTA
    99421 TATCTTGAAA ATGCCCAAGA AGGAGTTTGA ATTTTTTACT TTTGGTAAAT TACTACACAA
    99481 AGCGTTGGAG GAATTCCACC TTTCATGTCT TCAAGGTTCC AACGAGCCGC ACAACAAATC
    99541 TATGACCAAG GCCTTCAAAC TTGCAAAAGA AGAATATAAA GACAAAATAA CACCAGATAT
    99601 GACTGGTGAA TGTTTTCAAA TTTTAAATCA ATATTTGAAG ATTTTATCCA CAAATAAATC
    99661 ACATTTAATA TCTATTCCAA TTACTGCATC AGAAAAACAA TTCGAATTAT CATTGACCGA
    99721 TAATATCACC TTGGTTGGTG CTATCGATAG AACACAAATA GATAATGATC ATATATTGCA
    99781 TATTGCAGAC TATAAAACAT CCAAAAATAA AAAGTATCTC ATTAATGATC CGTTTCAATT
    99841 GATGACTTAT GCAATGGTAA TGATGATTAA TGATGCTTCT TTACAGAGGG TTAGGGCTTC
    99901 TTATATTTTA CTGAGGCATA ATTTTGAACC TATTACTTGG GAATTTAGTC GCGAAGAAAT
    99961 TATGGCCCTT AAAGATAAAT ATATGAATTA TGCCAAACAA ATTACTAATG AGGTAGAGTA
   100021 TGTTGCAAGC CCCTCCCAAA TGTGTAAATT TTGTGAGTTC CTTGATATAT GTAGCGAGGG
   100081 ACAGCAAGCA GTCAAAATAA AGCAGTTTAG TGGTGAAATA AAATGGTAAC ACGAAAGGTA
   100141 AATTATTATG AGAATTGAAG TTCAAGAAGT GGAATATTGC AAATTAAATG TTTTATATGA
   100201 AGCCGATCCA GATCAGGTAG AAAATAAAAG AACTGAAGTT TTACAATACT TTAAAGATGC
   100261 GCCAGTGCCA GGAAATAGAA AGGGACGCGC CTCCGAGAAT GCTATCCGTA TTTACTATTA
   100321 TTCCCAAATT GAGGAAGCTT TGAAGCAAGC AATGGCCGAA TACGCATTTC AAGATGCCTG
   100381 CTCCCAAAAA GAGATTAAGG TGTTTGGTAC TCCACAATTT TCTGATGTTC TTTTAAAGCG
   100441 AAATAACTTC TCTTGCGCTT TTAGTATCAA TAGAAAGCCC GACTTTGATC TTGCTCCATA
   100501 TAAAGAAATG GAAATACCCA AGCAACACAC TAATTTTGAT CTTGTTGCTC AAGTTGAATT
   100561 AATTTTAGAA AATCTTCGCA ACCGCTTTGG TGAGAGTACT CCGTACGGAG AGGATGACTT
   100621 GGTTGCAATG AAAGATATCA TCATCATTGA TTGTGAGACC TTTGATGGAG AGACTAAGAT
   100681 TGAAAGTGCT TCTGGTCAAG GACAAATTAT TACTGTTGGC ACAAGTGGTT TAGATGAATT
   100741 AGATCAAAAT CTTTTAGGTA TGAAACTCAA TGAGAGCAGA GATATTATGA TCAAAGCTCC
   100801 AGCAACCAGC TTACCCTCTC TCGCCGGTAA AACCATTAAG GTGGTAGTTA CTTTGGTTAT
   100861 GGGCTCTAAA GTTATTCCTA TGCCATTAAA TGATGAGTTG GCTATAAAGG CAGGTAAGAA
   100921 AGACTTTGAT GATCTGCGCA ATTATGTTAC TGGGTTGGCC GAAGCGAAAC AGCAGGAAAT
   100981 GGAACGACAG GCCCATGTCG AACAAATTAT GCTCAAATTG GTAGCTACAA ATGATATTAA
   101041 AGTTCCATCA TTTTTAGTTG CCAGCGAGGC CAAACATTTA GCTCATAGCG CTAATTCGCA
   101101 GTGGGATACT ATGGTAGATG CAGATCGCGA AGAGTTTCTC AAAATGGCAG AGAAAAATGT
   101161 AAAATTATCA TTAATTCTTG CCAAAATTAG AGAGAATGAA CCAGAGGCGC AACTTTCAGA
   101221 TCAGGAAGTG TTAGCTACTA TAGAGCAAAA TTTGGGTAAA GCTAAAACTC CTGAAGAAGT
   101281 TGAATCGATG ATGATGGAGC TTAATCAAAG TGGCAAATTA CCCGTCCTTG CCGCACGCAT
   101341 CCGGGATGAA TTTACATTTG ACTTTTTAGT AAAGAATAGT AAAATTGTAG AGTGATTAAA
   101401 TATTAAAAGG AGAAATTACT ATGAGTAAAG ATATTAATAA AGTAATTAAA AAGTTGCCAG
   101461 AGGGTTTTAC ATCCATTGTT GATGGTGCCA AGGATCAAGA TCTTAAGTCT ATGTTGTGTC
   101521 AGTGTGAAGC TAACATTTAC ACAATTGATG AGGCCAAAGA ACAGGACGTT AAATTAGAGA
   101581 AGGCCAGAGA GGAAGTGAAA GAATTGGCTG CCCCTTATCG TGAAGCCAAG TCAGTGCAGT
   101641 CAGCCAAAAT TACTTACATC CTACATTCTT TGGAAAGTCG TGGTATTGAT TTGGAAAAAC
   101701 TGGGATGAAA GTCGGGCGGC TCACTGTTCC GGCCTTTTGT AATACTTGCC CGCCATCTGT
   101761 TAGTTTTAAA ATCGATCAAC CATTACATAA AGACATAATA CCGTTTTTAG TTAAAGAGGG
   101821 TTTTGTAGAA AGACCTAATT TTACCAAAAG TAATATTTTT TATGTCGAAA GCACAAATCT
   101881 TGTGGCTTCG GGGATATTCG GTCAAAATAC AATTCAAACC AGATGTAAGG TTCGTGATTG
   101941 TCAAAATTTT GTTAATGATT TCGAGCAGTT ATTAACAAAA TTTTGAAGAT GTTGGATTAT
   102001 TTTGACATTT GAAAGAGTGC CAACAAGGAG TGTAATGGAA TGGCTGCCAA ATATGCACGA
   102061 CCAAGATCAT TATCGCTTAA ATTGGCTCAA AATTTACGAA TAATATCAGT TAGTTATCAC
   102121 GAAGCTGCCC ACGCCATTGC GGCATTATTA TATTTTATGA TAGTGCCAGA GGTAGCAGTA
   102181 GTTGAGTCAA GGCATCAGGT TAGTGGATAT ATGCATTATA ATTTATTTAC TTTGAATACT
   102241 AATTTGGAGG AAGTGGATAA AAAAATTAAA GATTATATCA TTTTATCTGA AATTTACCTT
   102301 AAATATGCTG GTCTGATGGG GGAAAGCATT CACTTTGAGG ATATGTCTGG CTCCAAAAAA
   102361 TTGCCGGTTA TTCTTAAAAT TGGCAACGAG CCCGATATTC AAGATGCCGC TGGCCTTATT
   102421 AAAAAATACA ATTTAGTGGA GCCGGGCGAA AAGCGCTATC TTTTTAAAAA GAAGTTATTT
   102481 AGAAAAATTA CAACCCTCTT GAAGGAATAT TGGAGCGATG TTAAATTGTT GGCACACGCG
   102541 TTATATGATA AGCGTAAGCT GCAATACGAG GATTTGAAGC AACTTTTAAA TAAAAAATCA
   102601 GAGCGTAAAA AATTCTGGCA GCAACGATTT AAAGATATTG ATTTATTATT CAAAGATCAC
   102661 GATGTTGTTA ATTACGATCA CATAAAGAAT TTATTTAAAT AATTTATAAA GAGTTAGAGA
   102721 TATTATGACA GACTTTGTTT CATTACATAA CCATACGCAT TTTAGTTTAT TAGATGCTCT
   102781 GGCTTCACCA AAAGAATTAT TTGTAAGAGC CAAAGAATTA AACCACAAAG CACTTGCAAT
   102841 AACCGATCAC GGGTCATTAG CTTCAGCTTG GGAAAGTTTA AAGGCATCTA AAGAAGCGGG
   102901 TGTTAAATTA ATTATTGGGA TTGAATGTTA TTTCTTGGAT GATCTTTCCA ATAAGGACGA
   102961 TCGTTTTCGC CACCTTATTT TATTAGCTAA AAATGCAAAA GGATATCAAA ACTTACTTAC
   103021 CCTTCACAAA AAAGGATATG ATAATCGTAT AGTGTATGCT AAAAAAGTTT ATCCGCTAAT
   103081 TGATTGGAAC ATATTATCAG AACACGCCGA GGGTTTGATT TGTTTAACTT CCTGTGGTAA
   103141 TGGTATTCTT TCACAATTAT TAATGCTAAA AAAGCACGAT GAAGCAGTAA AGCAATTACA
   103201 TCGATTGAAA GAAATTTTTG GTGATGATCT TGGTTTAGAA GTGCAGCCTA ATACTTTAAA
   103261 GCGTGGGTCA AATTTATATA ATGATGTAAT TGAGCAAGTC TTCGTTAATA GACAGATTAT
   103321 TAACTTAGGT AAAAAATATA ATGTAAAAGT GGTGCCAACT TGTAATACTC ACTACTCTAC
   103381 AAAAGAAGAT GCCGCCACTC ACGATGTAAT GTTGTCTATT GGGGCGCACC AAACAGTCTA
   103441 TTCTAATTTT CGATTAAGAT ATGATTGTCC AGAGTTTTAT TTGAAAACTG GTGATGAAAT
   103501 AGTTGCATTT TTCGAAAGAA ACTATGGACG AGAATATGCC GAAGAATTGT GTCGAAATTC
   103561 TTTATATTTT GCTGATAAAT GCGAGGAACC AAATTGGATT GATCCCAAAT TTTCCAATCC
   103621 ATCAGGAAAA GAACTCCCCC AATTTCCAGT GAAAGATGAG CCCGATTATC ATCAATTTAC
   103681 AGAATGGCTA ACACTTCAAA GTAATGATAT TAAGCAATTA GATGAAGAGG ATAAACAATA
   103741 TCTACGATTT AAATGCGAAC AATACTTTGC CAGTCTTCGT GCTCCTACCC AAAATATTAT
   103801 AACATATAGA CAAAGATTAG AAGAAGAGCT GGATGTTATT TATTATTGTG GTGTAAGTTC
   103861 TTATTTACTA ATCGTGGCAG ACTACATTCA GTGGTGCCGT CAAAATAATA TTTCAGTAGG
   103921 GCCGGGGAGA GGCTCTGCTG GCGGTTCCTA TGTGGCTTAT TTATTAGGTA TTCACGAGGC
   103981 CGATCCTATT AAGTATGATT TGGTTTTTGA ACGCTTCTTT AATAAGAAAC GAACCAGCTT
   104041 TGCCGATATA GATTGCGATT TTTCCCAGAA AGATCGTTAC AAGGTGGTTG AATATATTAC
   104101 ACAAAAGTAT GGCCAAGATC ACGTAGTAGC TATCTCTAAC ATTATTGGTA TTACGCCCAA
   104161 AGTGTATGTA AAGGATGTTT CGCGCGCACA CGAATTGGGT GGGTCTCGTG AAGCAGCCGT
   104221 TCAAATTGGC AATACTGTAG CAGACACCAT TGCTGCTGAA CATAAAACCA TTGAAACTGC
   104281 ATTAAGTAAA GCGCCATTAT TTGGGGAATA TACTAAAAAA TATCCTGAAT TAATGAAGTA
   104341 TCAAAAAATT TGTGGAAAAC CAAGAGCTAT GGGCCAACAC GCCGCCGGTA TTATTATTTC
   104401 TAAACGACCC CTCCACACTA TTGTCCCACT ACGCATTGAT AAGGATAATA TTACTCTTAT
   104461 TGAATATGAT AAGGATGTAT CCGAAGCTAA TGGTTTAGTG AAAATGGATA TCTTGGGACT
   104521 TTCCACCTTG GATATTATTG GAGAAACTAA TCGTTTAATT CAGGCATCAG GTCTTACTGC
   104581 TCCACAAATT AATTATGACC AATATGATCA AACTACTTAT GATTTGATTA GTAGCGGACA
   104641 CACCTTTGGT ATATTTCAGT TTGGCACCAG CGCCGGAACC ATCGATTTGT GTAAAAAAAT
   104701 TAAACCCAAA ACCATTGAAG ATTTAGCTAT CATTACTGCC TTGGCTCGTC CAGTAGCCCA
   104761 AGACATTAGG GAAAGTTTTA TTAAAGTGCG CGAAGGCAAA CAAGAGATGA GTTTGTTGCA
   104821 TCCTTTGTTG AAGCGAGCTT TTGAAAAAAC TTATGGCTTC GCTCTTTATG ATGAAAGTTT
   104881 GTTAATTTTG GCCAAAGACA TAGCGGGATG GGATTTGGAT GAGGCCGACA AGCTGCGTAA
   104941 ATTAACCAAG GAGAAGGGTA AAAATCCACA AAAAGTTCAG AAGTGGCGTC AAGAATTCAT
   105001 TGATGGCGCT GTTAAAAACG GTGTGCACGA ACAAATTGCC ACTATGATTT GGGACACTAT
   105061 TATTTCTAAC TTCGGAGATT ATGCCTTTAA TAAATCTCAC GCCGTTCTAT ATTCAATGAT
   105121 TTCATATCAT ACGGCTTATT TAAAGGCGCA TTTTCCGGTG CAATTCTTAT TGGCCAACTT
   105181 AATGCAAGAA GTAAATTCTA ATGCTCCCAG CGCCAAAACC AACATTGAGA TAATTAAAAA
   105241 AGAACTTCGA TCACATCGTA TTAAAATTGT TCCACCAAAC TTGAATAATT CCAGTCGCAC
   105301 TTATACTATT GTAGATAATA AATTATTTAC TGGATTAGAT GCTCTGAAAA CAGTAGGCGA
   105361 AGATGCTATC CAAGATATTA TTGAAAAACG ACCTTTTAAG AGTTTTTTCG ATTTTATGCA
   105421 TCGAGTAGAT AGTAAAAAGG TTCGTGCCAA TGCTATTCAA GCCCTTATTG CTTGCGGGTG
   105481 CTTTGATGTA TTTAAAATGT CTCGCAAACA AATGTTTCTT TACTGTTCAG ATTATAGAAA
   105541 GAAATTACAA GTTTGGTTAA AAAATCACGA CCCTAATAAA GATGAATTTA CATATCCGTG
   105601 GCCCGAAATA GATCAAAAAG AATGGTCTTT GCCAGAACTA TATGCTTTGG AATATCAATT
   105661 TATGAACGAT GCTTTTATTT GTAATATTAA GGAGGCATAT GGTAGCTTTT TTAAGGGATA
   105721 TGATTATGTT AGTTTATCTG ATGCTAAAAA AGCAATTAAT AAAACAAATA TTAAATCTTT
   105781 GAGAGCTATT GTTAAAGATT ATTTTGAATT TACAGTTAAA AAAGAAAAAA GTAAATTCTA
   105841 TGGACAGGCT ATGGCTAAAT TGTTAGTAGA AGACGCTAAT GGTGAGCAAT GCACTTTAAC
   105901 TGTATTTCCC GATCGTTGGA AAATGATCCA CGAGCGTATG AAGGATTTGC ATTCGGGAAA
   105961 ATATAAATTT GATACCGGTA TAGCCTTACA TTTTAGTGGT TCAGTCAATG TTTTTGAGGA
   106021 TGCGGTGGGT ATCATATTAA ATGAGTTATA TAATTTTGCT CCTTCACCAC AAAAACCCAC
   106081 CGATTTGAAG TCTAAACAGG TTAAGTTGAA GGCAGCCAAA AAAGAAAAAT TAGCCAAGCA
   106141 GAGCCTCTTT GATGAAATAG AGGATGATTT GATCCAAGAG GGTGTTTTAA CGGATATAGA
   106201 GGAAGATGAA GAAATCGTAA AAAGTTGAGG ATAATTATGT GGAATGTAAT TAAAAGTTGG
   106261 TATATAAATT TTATGCTTAA GGTAGTTTCA GCCATAATGC AACATTTGGT GGCCATAAAA
   106321 GCTACTCTAC CGGTAGTTCG GTCAGCGATT TTAGATGCAC CTATTGAGCC AACTGTGCGA
   106381 TGGCCTGCGA TACCTTCTAA TACATTACTA TTAGATCAAG AACTTCTCAA TGCGCTTAAG
   106441 ATGGGCCCAT TTGATTTTAA AGATAATAAT GTTCTTGCAT CTTTACTCGC CAATAAGGAG
   106501 AGGCTAACTC AATTACGAAA CATTGAACTC GTAAGAGATG CGGTAGATCA ATTATTGGAT
   106561 GAGAATGAAC GAAAGATGGC GTTTCGACTT GATGCTATAA TGCACCAAGC CATAACATTT
   106621 GAAAAAGATG TCGAAGCTAT TGCTGTTGCA TCAATCGAAG AAGCTGAAGT TAATGAAATA
   106681 AGTGAGAAAA CAAATGCAAT GTAAATCCTG CAATGAAGTG GTAGCCCCTA AATTTGTTTA
   106741 TGCCTTGAAA ACTAACATTT GCCCCTTTTG TGGTGAAGCC ATTGTTCCCG ATGACTTGCA
   106801 AGTTGCCCTA TCTGAATTGG GTGAAGTAAT GTTGGCTGCT GATAAATACA AGGCCGAGAT
   106861 ATTTGAATGG CTACAAGCTA ACTATAACCT AATTGATATG CAGAGCGATG AGTATAAGGC
   106921 TCTACAAGAA AAAGCCGAGA TGGTTAATAA AATGCCAGTC AAGCAATCCA AGACGGTTGA
   106981 TCCCAAAAAT ATCGTGTTGG ATAAGCAAGG CAATCAAATT GGTGGAGAAC CCTTACAAGA
   107041 TCAGGGCATA ACTAATAAAT TTATGGAGCG GGCTAATGTG AAAGTTAGTC AGCAAGACCG
   107101 ATATCGCAAT ATTATTAATC AAATTAAAAA GGGCGGTTCA ACCTCTGTCG AAATGTCAGG
   107161 TGGCGGTGGC GGAAGCACAA TGGATATGGA AGATGCCGAC CCAGAAGAAG TGATGGCTAT
   107221 GGAGGGCGCA TTATCATCTG GTGCCCCCGT AATCAATTCT GGTTTAATGT CCAGTGATAT
   107281 GGATGATGAT ACTGAAATTC CCGCCATAGT AGAAGCAATG GCACAACAGG CCTCTGGTGC
   107341 TGGTGGTGCG GACTATAATG CCAAAGATGT TGCAAAGCTT CAAGCCCTAC AAAGCAAAAG
   107401 CGCCCGTGCC AAGAAGGCTA TGGCTGGCGG TGGAAGTATT GGGCTAATCC GGAGATAAGA
   107461 ATGTATAACG AAGTAGAGCG AATGGTATTA GATAGCATTG TGGAGTGTTC TTATTGTGGA
   107521 ACATCGGGTA AAGATGTAAA ATGTTTGGGA TTAACTACTA CTATCGCAGG CCGCGGCCCA
   107581 GATGCCGGGT TTAGATTTTA TAATAAATGG CTACCCACCA ATGCCGTTCA CGATCACGAT
   107641 ACAAATTATA TAAGCGCCAC TTATGAATGT GTTAATGGGC ATAAGTTTCA TATTGTGCCG
   107701 CTCAATGCTT GTTGGTGCGG CTGGCGACAA CAATCGAGAT TAATTAATGG TTTTAAAAAT
   107761 CATTGACAAT AAAGCCGTCG ATCTTACGGA TATTGAATGG CAAATGTTTC AAGATCTTTG
   107821 TGCTTCCTAC GATAGCCCGC CCGCCCAACG TGGTAAAGAT TTGTTTGTTG ATTTGTTTGA
   107881 AGTGGATGGT GAGGGTAATA TCCTTTTTTT AAAACCACCC AAGCGACAAA CAAGTTTTGA
   107941 AATTATGTTT TTTGTTATGT CTGTTTTGCA GGCCCAACAG CTCCGCCGCG CCCAAGCCCG
   108001 AATAGATATG TTGTGCGACA AAGTAGAAGC CAAGTTAGAC GAACTAAATA AGACGCATAA
   108061 GAGTAAAAAA TAAAATTTAC CCTTGCTTGA CATTATTTCG CTGCGACTTA AATTGTGTAA
   108121 CAACGAGGCC AGATGATCCA GACTAATGAT ATAGAAACAG TTGTGCAAGA GTGCTTTGCA
   108181 GAAATGAAAA CAGCCAGTCG CGAAAAATAC GACGCCGACA AAGCTGATAG AACTGCCTCT
   108241 CTCTTTTTAA TGGCCCAAAT GAAACTTTCT TTCTTGATTG AAGAAGTTGA AATGAAGGCT
   108301 CGTCACGCAA AAAATGAAAT CACTCGGTTA GAAGGTATTA AGTATTTTGA ATATAAAACC
   108361 TCTAATGGTG AAAAGAAAGT TACTGAAAAG ATGTTAGAAA ATCATATTGC GAAGGAGCCA
   108421 GAAATTATTG AAGCTAAATT AGAGAGTTCC AAGCAAGATG CAATTTTACG CAAATGGAAT
   108481 TACCTCTTAA ATGTCCTTAA AGATGGTCAC ATATATTTCA GAAACATAGG CAAAAACAAA
   108541 ACTTGGTCAG AATAAATATA AAGGAAAACA ATGATGACAG AAACTAAAAC AGATAAGAAA
   108601 TCAGAAAAAA AGCCATTAGT GGCGGGACTT GATATTGAAA AATTAGTTAA GATGGCTCAG
   108661 TCTTCTTATG AAAAGAAAGA AGCGGGATTG GCCCAACAGC TATCAACTGG ACAAACTATT
   108721 ACCAGTTCAG ATCGTGATGA AGATTATGTA TTATGGACGG ATGGAGACCA TTGGCATAAA
   108781 TTAACACACT TGAAGGGCTT GCCGATGGGC CGAATTGTGG AAATTTCTGG ACGCCCCGAT
   108841 AGTGGCAAGA GCACCCACGC AGCAGTCTTT ATGAAAAATG CTCAAGACCA AGATGTTTTA
   108901 GTTATCTTGT GGGATGCAGA GCGTAAGTTT GGTCGTAAGC GTTTTGATGA TAAGATTGGT
   108961 GGTTCATCTG ATAAACTTTT GGTAGTTAAT ACTAATAAGA TTATTGATGG TGCCAAGGCA
   109021 GTAGCTCACT TCGTTAATGC GGCTAAAGAA ATGAACCCTG AGATCAAGAT TTTGATTGTA
   109081 TGGGACAGTG TCGGCGCTTC GCTTAACTAT ACCGAAGATA AAGATGACAA TGAAGACTAT
   109141 TCGCAACAGC CCGGAGTAAC AGCCAAAGAA AATGCTTATG CCATTAGAAA GTTTAATAAG
   109201 CTAATCAATA AGTATATGAA TAAAGAGACT GGCGTGCATA CCATTTCTGT TCTCGTGATT
   109261 AACCAAAACT ATGCTAACAT TGGAAGTCAC GGATATACTG AAAAGGGCGG CGGCGAGATT
   109321 TATTACCTTT CATCGGTTAT TATCCAACTA TCTCGTATCA AGGATTTAAC TCGCGTGCAA
   109381 CAGGGTGAAA AATATAAGTA TGGTATTGTT TCCAGAGCTA AGGTTAAGAA AAACCACCTT
   109441 CACGATGGTC AACAATGTGT TGCAGAGTTG GATATAGTTG TGTCAGCCGA TGGTATTCAC
   109501 TTGGCCTCGG AAGTTAAAAG TTTTGATGAT ATAGTGGAAG AAGACGAATA AGGAGTAATA
   109561 TTATGGCAGA AAAAGATGTA GTGGTTCCAG CAGCATATCG AGTTCCTGAT GGTAGTGTTT
   109621 CGTTAGTTCG TCCGTGCCAT TTAGTAGCTT TTAAAGAGAC TAACAGATTT TTTATAGCAT
   109681 TAGAGCGCCC TACATTAGAG GGGTCTTATA TTCAAACAAA GGGTGTTTTT GTGCTAACTG
   109741 ATGAGAAAAC AGTAGTGCGT GATTGGCAAA AATTAGTAAA AGAATTGATC GAAGATAAGC
   109801 GAAATATTGT AGAATTATAT ATTCCTTGGC TGCGTGTTGA ATATATTAGA AATTTGGCTT
   109861 ATACTGCCAA GTAAGTATAT GAAATCATTA ATAAAATTTG ATATTAAAAT AATAATAAAG
   109921 GAGCAATAAA ATGGCATTAA ATAGTAAGAT AAACTCAACA CATAAGGAGA TGAGCGACAC
   109981 CTTGTTTCAG GGTGTAGTTT CTATGTTAAA AAAGTATTCA ACGTGGAGCG GGACTATGAC
   110041 CGAACTCAAC ACTTCCCTTG TAAAAGTTTT AGGTAAGCGA GTTCCACAGT CTTGGCCCGG
   110101 TTCTCCAAGT GCGTTGAGAG TTTCTTTCAA TCAAGTAGTC AATAGATTGC GAAACGCAGG
   110161 CGTAAGCATT CGGTTCGCAC GTTCAAAATC ACGTTTAGTA AAAATGATAA TGCAATAACG
   110221 CATTTAATAA ATAAATAAAC AATAATAGAA CAATTAGGAG AAATACAATG TCAACAGTAA
   110281 AATATGGTGA AGTTTCGTGG AATGAGAAAT CGAGTTTTAG TGGTAAGAGT GGTAATGATA
   110341 CTTATCTACA TTTGGATGAG GGTCCCAACA CTATTCGTAT CGTAACAAAT CCACAACAGT
   110401 ATGTAGTTCA CGCCGGCATC AAGCGCGAGG GCGACAAGGG CTATGGCCAG AAGATTAAGT
   110461 GTTCCAAGTC AAACGGCGGT TGCGTCCTTT GTGATATGGG CTTTGAAACT GGTTTGCGCT
   110521 GGTATGTTGG TGTAATTGAT CGTAAGAGCA ATTCATATAA GGTATTTGAT ATCGGGCCAG
   110581 GGGTTTATTA TGATATCAAG GGCTTTAATG AAGGTCGATG GGGCGATCCA AAGGGATATG
   110641 ATATGGACAT TATCAAAAAC AGTAAGACCA CCAATCCACA GATGTTTTAT AGCGTTCAGC
   110701 CAGATCCCAA TGCCCGCGGC CCACTTTCTG CCGCTGATCA GAAAATTGTT GATGATCAGA
   110761 TGGATATGGA ATTCTTGGCT CGTGCAGTGA CGCCACTTAC ACCAGAGAAG GTGCAAGAGC
   110821 GTTTGGACAA AATTCTTGAT GGTGGCACTT TAGCCAAGCC TGTTAAGAAG GAAAAGCCCA
   110881 AGGGCAAATC GGATAGCAAG GCAGCAGCCT CGGTTCGTCC CGCTATGACG ACTGCTCTAC
   110941 CAGCAGTAGA CGGTGATGAT TTGGAAGACC TTTTCCCAAA TCACGATGCA GACACTGCCG
   111001 CCAATTCATA ATTAATAGAC TTTTCTATTT TGTTAGTAAA ATAGATGGTG GACGGCGGCC
   111061 TGACAAGGGG AACTTTTTAG TTCCCCTTGT TTTTTTATGT TGATATATAG TTCAATATGG
   111121 CTATTATTTT AGGGCTTGAT TGTTCCTCAA CAACTATCGG ATACGCGACA CTTAACTGGA
   111181 ATGAAAAAAA CAACAAACTT AAAGTTGTAG ATTATGATTA TTATAAACCT ATTAAAGAAG
   111241 GTAATATTCT GGATCGATTA ATCAAAACTC AAAATGATTT TAAAAAAATA ATTAATACAA
   111301 TTAAGCCAAA TTATATTGCC CTCGAAGATA TTATTTTATT TATGAAAGGG CATAGCACGG
   111361 CGACTACAAT TACTACATTG ACTGCATTTA ATAGAGCACT CGGACTTGTC GCCTATGAAT
   111421 ATCTTGGACA TTCTCCTGAT TTGTATAGTG TAATGAAAAT TCGACATACT ATTAAACTTG
   111481 ATAAAGAATT GCCAAAAAAA GAAGCAATTC CAGAATTATT AGAAAAACGA TTGGGATTTC
   111541 AATACGAATA TCTTTATAAA AAGAATGGAA CTATTAAAGC AGAAACTTAT GATCAGAGCG
   111601 ATGCCATAGC GGTCGCCCTA TGTCACGCAC TAACATTATC TAATTCAACA ATTACCAAAA
   111661 AATCCAAATG AAGAAAGCCG AAGCTTATGC TACCTTGGGT ATTGCAGAAA ATGCTACACC
   111721 CGAGGAAATT AAAAAAGCCT TTAAAAATAA GGCCAAGACA CTACATCCCG ATATTAATAA
   111781 AAGTCCAAAT GCAGAAAAAG ACTTTAAATT AGTTAATGAG GCTTATCAAA ATATTGAAAA
   111841 GAATACCTTT GATGATGCAC CCGCTAACTT TGGTGGAATG CCTTTTTCTG GTAATATTAA
   111901 TATTCAAGAC ATTTTAGGAT TTGGGTTTGG AAATCAACGA CGTCCTCGAC AATATTCCCC
   111961 GCCGCCAAAA GATATTCAGT TAAATCAAAC CATTTCTTTT AAGGAAAGTG TATTGGGATG
   112021 TAAAAAAGAA TTGACTTATG CTTGCGATAT AATGTGTGAC AAATGTGATG GTAATGGTGA
   112081 ATATTTAATT GATAATGGTT GCGCAACTTG TGGTGGCCGT GGTCGTATTA CCGGACAACA
   112141 AGGTAATATG TTTTTTGAAC GCACTTGCAA CAAATGCGCG GGAAAAGTTA AATCTGAAAA
   112201 ATGTGTTACT TGCTCTGCAC ACGGTAAAAT TGCTTCCGAA CGAACTATTA ACATTTCTAT
   112261 TAAGCCAGGC ATTCTCGATG GTTCTACGTT GCGGTTAATT GGTATCGGCA ATTTTGGCAG
   112321 CCACTTTGGA TATTCTAATG TGTTTGTATC TGTTAAAGTT ACACCAGAGC CTAACCTTAC
   112381 GCTTCAGGGT AATGATGTGA TTACTAATGT TAATATTTCT TTGTTAGAGG CCTTGACGGG
   112441 TTGCGATAAA AAGATTATAA CTATTGATGG CGAACAAGAT GTGGCTATTC CATCCGCGTC
   112501 CAAGAACAAG GATGAAGTCG TATTATCCAA ATTAGGGGTA GATCGTCAAG GTAATGAAAG
   112561 AGTAGTAATT AATATAGAAT ATCCGAAAGA TACCGGTAAA TTGATTGAAT TATTAAAGGA
   112621 AGGAAATTTA TTATGACATT AGCAGTATTA AAAATAATGT GGGCATTCGT TTGTAGTCAT
   112681 TGGCATCATA TTTTAGGTGT TGTGGCCTTT TTTCTCGCAG CATATGAGAG GGCTTCGAAA
   112741 ATGATAGCAA AGGCCCCACT TCCCTCGATG GCTTCGACTA CACCCGCTCC TGCTCCTGTG
   112801 CCAGCCCCAG CACCCTCTGC TCTTCCCGCA CCTCTCGCCG AAGGTAAAGC TAAAAAGAAC
   112861 AAAAGCAAGA GCAACAAGCG CAAGCCAAGC AAACATTGAT ACAATTTATA TAAAATGAAT
   112921 ATGCTTGAAT TGGTGTCTCA ACAATGTAGG CAATTGTTAT GTCAAAGCCC ACAAGCCTCT
   112981 GAACAACGCT CTTATCTCGA TCGTCGTTTA TCTGCGCCCA CACAAGAACA ATTTGGATTT
   113041 GGATTTTTCC CCAGTATCCA AGATATTCAT TTGTTGATTG AAACTATTGG TGAAGATAAG
   113101 TTGCAAGAGT TGGGGCTTTT ATATACCAAA ACAATACAAG ATAGTGCTTA CCCACGACAA
   113161 GTAAAATTTA ACTTTTTTGA AAATCAATCT CTAACTATGC CCTATCGCGA TGTGTATGGA
   113221 AATATAGTAG CATTGGTTAA TCGCTGTATT ATAGATGATG AAAATATTCG GCGAGCACAA
   113281 CACATTGAAA AGTATAAAAA TACACCTTTC ATTAAGGGCA ATCATATATT TGGTCTTTAT
   113341 GAGGCTAAAC ATAGTATTCT CAAAGAAGGA TTTGCTTATA TAGTAGAAGG ACAATTTGAT
   113401 GTTATTAAGG CCTTTGAACG AGGAATAACT AATATTGTGG GTTTAGGCAC TTCTAATATG
   113461 AGCGCTTACC AATTTGCTTT ACTTCTTCGA TATACTTCCA AATTACGATT ACTTTTAGAT
   113521 AATGATGGGG CTGGTGAAAA GGGCAGACAA GCTATTCACG AAAAATATGA TAAATACGCA
   113581 AATATTGAGG ATTTACAATT ACCAGAGGGC TATAAAGATA TTGACGAGTA TTTGAAACAA
   113641 AATGATGTCA ATTCTTTGGA GTTTCTGCTA TCTAAAAAAT AATACCTTGA TATAGTAATA
   113701 ATGTGGCATT AAACATTGTC AATGATTTGC GGCTGGTCCC CTACGCGCCA TCGTCCTGAA
   113761 TAACAGATTT ATGACATCGG TTAAATGGGA TTGGTGTATT TTGGACTTAA ACATTAATGG
   113821 AGTTAAATAT GGATAGAAAA AAGAATCGGA GCGATTCGTA CCAATGGATC TTTAGTGAAT
   113881 CATTATGTCC TACCGAAATA CTTAATATCT TTCCCAATGA AGATAGTATT TCCCATAAAC
   113941 TTAATCCATA TCAATATAAT GAGGAAGTAA TGGATTTAGA AGATGAATTA AAAAAAGAAT
   114001 TTTGGAGAAT TGTTAATGAT CTCCTTACTC CTCGCCAAAG AGATGTTATT AGATTAGCGG
   114061 CCGATGGATA TACACAAATG GAGATTGCGA AGATACTATC AGTCAATCAA TCATCAATAA
   114121 CCAAAAGCAT TAATGGAAAT GTGGACTATA AGAATAGTAA AAAATCATAT GGTGGCAGTA
   114181 AGCGAAAATT AATCAAAATA ATTGAAAACG ATCCAAAGAT TAAAGAAATA TTAGATAAGA
   114241 TACAGGAATT ACGAGATCAT AGGTGGTAAC GGCAATTGGC CTTGGCATAA TATAACATAT
   114301 ATATGATTAG CGAGGCACAA ATATGTTGAA ATCCAAATTT TCCGTAGATT ATGCGCAACT
   114361 GGAAAATACA CTTTACAAAC GGTCTTATAG ATTATCGGAT GTCAAGGATC AATTAGAAAC
   114421 AGTGGCCTTT GATGTTGTTA GATTTCGCGA CCCAGATAAA GGCGCTCAAC TATGGCAAGT
   114481 GCAAAGTGCT GATGACGGTG ATTATATCGT TTCTCTCTAC GAAGATGAGG CTGAACCCAC
   114541 CAAGACCGCC ACTGCCAAAA TTGCTACCGC TTGGGAAGTA GTGCTTTCGA AAACCGCTAA
   114601 TACCCTCAAC TTCTTTTATA AAGGCGCCCC CATCACCAAG ATGTCTGCCG CTCAATTAGG
   114661 TGTTCCCGCC AATGAACTTG AAGCGGTGGA ACGATATTTA CCAGCTCGTC TTGCCAATAA
   114721 TTCCAAGTTG GTCAATGCTT TATTGTCTCA ATTAACTGAA CCTGCTAAAA AAGAGGTATT
   114781 AAGTAAATAC CCAGAATTGG CCAAATAAGG GATCCAATGA ATTCAAACTT AACTAAATTA
   114841 GTGCAGTCCG TTGCTAAAAC CGTTCAAGAT AATGAAAAAT TAGCCATTTC CTTATTGGTA
   114901 TCAAAACTTA ACAAATTAGC CGAAATACAT CCCTATGACC AAACAATCGT CATGTCAGCG
   114961 GATGTATTGG CAAAAAATTC TGCAAAACGC CACTTCATTA CTCGCGCTGA ACTTCGCGGA
   115021 CTTTATCAAA AACTGTATTC TCGTAATACC AAGTTTGCCG ATTACTTTGC CGAGGAATTG
   115081 GGTTCTATGC CTACCGTGGC TGCTCCTAAA ATGTATGAAA AGCACGAAGC TCCCATTGCC
   115141 AATATTTATG AAAACGTTAA TCCCGTCCTT TCCAATGCAT TAAGCCACGC AGTCGATCAG
   115201 ACAGTTCCCC TAAAAGGTTA TTCTAAACAG GACGCCGAAA AAGCACAAAT GTATGTTGAT
   115261 GCGGCTCTAA ATGCTTGGAA TATTAAGCCT AATAAGTTGG AAGTGGTTAA TGGTGATCAG
   115321 CAATTTATCG TTGTGAAAGC CAAATATGAA ACTCCCAAGG GTTTAGCTAA TGTATTGGTG
   115381 CCAGTAGAAA TTAAAGCAGG AAAAGTGCTT CAGCCATCTA TGTTCGTCGG CCAAGACGGT
   115441 CTAACAGAAC TTAATCATAA CAATGTGAAG TCCTATGTAT TATCGCAAGT TAAGCAAAAG
   115501 GCTACCGCCC CATCATATAG TGTTGATGTG GAAATGCCCA AAGTCAAAGA AGCCGAAAGT
   115561 TTTGAAGAGA AATTTAAATC GGCATTGGGT GTAGCTAATT TCAAGTTTGG CACCGATAAA
   115621 GTTAATTTAG GTCGTGATGC TATTGTGAGA ACTCTATCGG GATTAAAGAT AGGTCAAGCT
   115681 CAAGTCAAAG TAATTGATAC GCAAGATACA ACTATTGTTT ATGGCGTTTC TTTGGGCGGC
   115741 AAAGTGGCTT TCAAGGTGCC CGTTAAATTG TCCAATAATA AGATAATGAG CCCGGAAATT
   115801 ATGATTTGTA ATGGTTCGTT AATGTCATTT AACCGCGCCA ACATTAATCA ACTTTTCGTG
   115861 AAGAATGAGA GCGATTATGG CGTTGCGGCT ACTACTTCAG CTCTATATGG CTTGACGACA
[truncated: 166,156 more chars]
