# Supplementary material for: Clades of huge phages from across Earth’s ecosystems
Source: Nature. 2020 Feb 12;578(7795):425–31. doi: 10.1038/s41586-020-2007-4 (PMC7162821; doi:10.1038/s41586-020-2007-4)
Supplement: Supplementary file 6 — Genbank files for all genome. [file 41586_2020_2007_MOESM6_ESM.zip › genbank_genomes_SD-4/SALIVA_PHAGE_CIR_35_58.gbk]

LOCUS       term3_saliva_scaffold_0_prodigal-single     269031 bp    DNA     linear   BCT NOV-13-2019
DEFINITION  term3_saliva_scaffold_0_prodigal-single, contig.
ACCESSION   term3_saliva_scaffold_0_prodigal-single
VERSION     term3_saliva_scaffold_0_prodigal-single.1  GI:
KEYWORDS    .
SOURCE      SALIVA_PHAGE_CIR_35_58
  ORGANISM  SALIVA_PHAGE_CIR_35_58
            .
COMMENT     Data sourced from ggkbase. For additional details see
            http://ggkbase.berkeley.edu/organisms/405135
FEATURES             Location/Qualifiers
     source          1..269031
                     /organism="SALIVA_PHAGE_CIR_35_58"
                     /mol_type="genomic DNA"
     gene            complement(<1..84)
                     /locus_tag="term3_saliva_scaffold_0_prodigal-single_1"
     CDS             complement(<1..84)
                     /product="hypothetical protein"
                     /codon_start=1
                     /transl_table=11
                     /translation="MALGQSLFNTRKAGNGSNNRSVNVYCGY"
     gene            complement(214..1374)
                     /locus_tag="term3_saliva_scaffold_0_prodigal-single_2"
     CDS             complement(214..1374)
                     /product="hypothetical protein"
                     /codon_start=1
                     /transl_table=11
                     /translation="MDKAKTNYDFNDLLTIIDSLKQDADPDVLRNFAYELNMFFRDVK
                     CEGVLYTNNTDLDFFGVYVQPVLKEKDVYPLLISDYTTTIEKYYVELDSKLFNPLLGL
                     TNREILAIILHDIGSMINSSGPIDRAVKEIDLYLDTTNDVLRTTDNVNYVAILTFGLK
                     DLLHKLTSIFTADLTSNVAIDDFIMSCGFINELNSAISKLKKFGYLNMFSEGGSPSAI
                     IAWTIRIYNDIKGQRIRTIRLLRKAASYTPVRLVKREMNHMITALSRIDDSSILESVF
                     DDVKMKYQSMTKKFTMSSIKDIEEDYYDYAVTLQNVNDEDDALLLLHRINSRMSVIDG
                     ILNDDNPQISDRERKAFADLYERYNKLRNDVVAKKVYKRNYRRIYVNYGEDD*"
     gene            complement(1499..3589)
                     /locus_tag="term3_saliva_scaffold_0_prodigal-single_3"
     CDS             complement(1499..3589)
                     /product="hypothetical protein"
                     /codon_start=1
                     /transl_table=11
                     /translation="MPVVGNQSSDVVSSRSFHKGAEYEFANAIVEMAENIASETQTDF
                     FTESARLMRNKDAARALKNFFVNESADADEFADNPAGLRDHEMMMEQLFENDRQGILE
                     YASIGSYNPVMGLVLPLHKNMMMNNVFDKGVIPKAVAKTPKFTLSMEVRKMIGVDGTE
                     IDMFTEQNRIFELMESSAPTRRVFVEVNPTKPIIPGGADEKAMRESLNLALYGAKDGF
                     NKAYDAYSITTAITGIVIDGTNAHDGDAIVVDSKAVNAAGETYKTVGVKTATNTGDLV
                     IAISPRRFEPGYGELDRQITTKFNFVKPGTTDVVEGYITGYTKNNQFMISCVGSADIK
                     GVIIDSKRDTSNAMIDTPSVRWDAVTQIVEIPNANPINVPISPEEVKDVQALYNVDQL
                     SKTLGLIKDVLGNYKDDKIRKELDLSFKTMPAANKLAATFDFCPPDTYNMDPVNWRRT
                     MFMDQLDMYVTTLLQVLNDPNVTVSVIGAPALIRRITPVEYTYQSPSSIGPVELDYKR
                     TVVTSDKRVYNFVSSDKLRNDSNLIIVLNPRNTDRVIYTIYDYQLYLSNEIRNKQNYA
                     LPAVHAFERFHFFSYQPVQGRLRILNASGLRDTVQNTKPVTKDYNERYDMNDHGFYDS
                     IRHDGTKVVSPTGYPYPVKYDLASNPHTYSVEAELTPAAQAAKAELDAMRAAGVTSKV
                     EPFELDRVVRETEK*"
     gene            complement(3687..4727)
                     /locus_tag="term3_saliva_scaffold_0_prodigal-single_4"
     CDS             complement(3687..4727)
                     /product="Uncharacterized protein n=2 Tax=Aspergillus
                     niger RepID=G3XS90_ASPNA"
                     /codon_start=1
                     /transl_table=11
                     /translation="MGFLDELTNSIILEAEDNKKKKDTPAEDDDTMEPDVPEDGDEVP
                     EDDDTQEEPPADDTADDDTDDDVEPDDGDDEVPTDDDDTDTGDDGTDGGDTADDAPED
                     DGVEPDEGDDIPADDDGGDTADRAADGGDDTGDDIEPDTSEDGEDVPTEDGDDAPDAG
                     DDDTADDGGDGDDIEPDTGEDGDDIPSEDGDDVPDAGGDDGGDTDDSGDGTGDAGTDD
                     GNTGGDPKLDTDIKAIEDNLFNNLKPEQKNIAIKELKTRWMDLYDQINRFITKIDYIA
                     KTPDNINIVLRVTKLTQQLRDTVEHYIINTFATKSYIENKSELFYSLLILDRLVKLLA
                     TTVKEDDTEKTE*"
                     /db_xref="UniRef100_G3XS90"
                     /db_xref="G9MBX0_9BIVA"
                     /db_xref="sil:SPO1999"
                     /db_xref="G3XS90_ASPNA"
     gene            complement(4731..5390)
                     /locus_tag="term3_saliva_scaffold_0_prodigal-single_5"
     CDS             complement(4731..5390)
                     /product="hypothetical protein"
                     /codon_start=1
                     /transl_table=11
                     /translation="MSLLKSEIDHPLFFSDDDIYVNFDRFDRGKGFNVCFILGYPASG
                     KTTLSFELAKKHNAELLNLDAIIYPQSIDWLVDYCKKHYKTFYEFIEKNPKYLKFIYI
                     WARVFADGENPMTPEKKQLTIERRRWIVKIIEFCISKSHKIVIEGVDLYPIFTIHPEL
                     CEYPIIIKGTSKLTSMVRYVKRDLESGVIKNVLDLIEMYGQQSTKLNDFRINMRVFMK
                     G*"
     gene            complement(5393..7105)
                     /locus_tag="term3_saliva_scaffold_0_prodigal-single_6"
     CDS             complement(5393..7105)
                     /product="hypothetical protein"
                     /codon_start=1
                     /transl_table=11
                     /translation="MLRRLRQRKAYLESKRKPSGVIMAYAYEKARRNPTEENLKIAIE
                     NHLNLDANLDESVVKSIGLYLDALEINNPVHVKKYFGRVLEGVRRVQDPERIRRSMKN
                     ILANRTDAINESTELTKHQKNAYIHAVEKILNEANALCTYDRVIKNHTMINKRFNTDK
                     LISENVFNEVQSKVYAIKFAELIDTYKLPIEDKYKITLENYFYLLDKYNCDYDRYAVL
                     EAITGYFFVRDIDNVLQESFRKIIKHSSVVTEATEEDTDHIDKDFYDDGGNELLRSNV
                     HRTWRALKMDSETGYNYKEFVLSSNRPEDFAMILSKSLVLSDYVRKEIFDLVVTKISS
                     FQEGYDYNQLVVIFKGYVEELERRDMKEYLYVLGELYYALECDIKGIFNTPSKANLDT
                     VEKVHMEMSFLDTVKAIGVKLDKKLTELSDNEKMASRTFDAAIKNLMSAVTKDTEDNA
                     REEVIADKFIPKASTIIKLAITTGVLYMVAPTLSVIGLFGWWVTRRQASADERRKLMD
                     ELEIEINMCNRYLKDAEEKNQLEKIRNLMKIKQKLIREKEKLGYTMVVKHGEAISKSK
                     DEDD*"
     gene            7244..8077
                     /locus_tag="term3_saliva_scaffold_0_prodigal-single_7"
     CDS             7244..8077
                     /product="hypothetical protein"
                     /codon_start=1
                     /transl_table=11
                     /translation="MSIKNIPYIIHEAPMAIASSEIVSENNGKIIAQTILQDLGVQNR
                     NRRIYLPNDLLPELRASRAMELLETGNLKGELGHPMSQELSRQQTIDPVLVCCKYLKL
                     WNEGNLIKAHVTGTNNQYGDYFNRDLMDGEKPSFSLRALGTMQVNGGKSYVKNIKVIT
                     WDRVIYPSHKVAYVEKLITESADVDTTSINSNQVIVEESYQGSIIPITNCPQVKDFIK
                     TESANLDIMAEAFGISSYDSVAVTKEGTIQMFNQDGSTLVMKPEDYILKEIRSYAEKN
                     F*"
     gene            complement(8116..8847)
                     /locus_tag="term3_saliva_scaffold_0_prodigal-single_8"
     CDS             complement(8116..8847)
                     /product="hypothetical protein"
                     /codon_start=1
                     /transl_table=11
                     /translation="MRISYEVASRLMRKAAIKVYLKYNGIINPSHPYTTLHVLDTPLK
                     EDPDAYANTSVFGKISVSLPTIFKYGTDEDTVERYITRVTEITLHELSHCEQALDIYQ
                     LHFQNRLVDKCEAENEYRTGTFMLNRLDELTKLLGYQIDADFIKTYYVDEYSDHKNFI
                     YRNPDTYPIYLNYVMLGDMTNIPRDCDLYTGLKEFGDLPVRRNGIYVPSHKLFEYYGE
                     VYDNYWPMGWRFVTPNKIALIVKPR*"
     gene            8911..9666
                     /locus_tag="term3_saliva_scaffold_0_prodigal-single_9"
     CDS             8911..9666
                     /product="hypothetical protein"
                     /codon_start=1
                     /transl_table=11
                     /translation="MAYNRMTDVINKIERRLGTKPLGLPPELAKDKWASEVIIPDTLS
                     TFSRYFPHMIRVLLTKDDQRGDYYLLDRHIPENYEILGVKDLMWEDLDTTRTGVQQYG
                     TYVMSAKALSFDDMMLSQQYSNIASLFNNNVYVEYIPPNMVRVTMNMAGQVSNILDQM
                     TLGVFVKHPSNLMTIEPTKMETFERLATADVATWLFEYLKHFDGIETVFANIDLKLSS
                     LEQQASRREEIVQFLQENYVNPANGNQPIMYTV*"
     gene            complement(9717..10367)
                     /locus_tag="term3_saliva_scaffold_0_prodigal-single_10"
     CDS             complement(9717..10367)
                     /product="hypothetical protein"
                     /codon_start=1
                     /transl_table=11
                     /translation="MENFESYTKISEEVFDFGNNLIMKITVAFNTTTLRNGNTKFSPL
                     HNEYTIVNSGNKITTNLRYKYYMSLTQRGNSNVSIDLTWENYDEFCELIDTILEVCDV
                     NAEGSPFDYVVGKDGVSYDLRCNSNTVRPMLMKDYRGASLYCVPVVIDNKKTGSFYAG
                     VSFVFNESSEDSFNVTINRIKGFKRFLSTYNPLLHASTMAKYMGTTGLLGTNNISL*"
     gene            complement(10464..11264)
                     /locus_tag="term3_saliva_scaffold_0_prodigal-single_11"
     CDS             complement(10464..11264)
                     /product="hypothetical protein"
                     /codon_start=1
                     /transl_table=11
                     /translation="MKELHLMDKFNVETVAKGLANGDAKKEAELVEKLFTQQMGNICE
                     SSAWLFEQIIDKDFIDSLLDKDPARIEMDELIRQTTIVLFLNTEKVKEYDTVLGSVLA
                     LKVSKYVSENKDTLGLAKPMFEILADAGQLKQLMVFNGVKYADKVLNAATDTAEPKKK
                     DKPKNKTAEKEKQAAKKVDPELSKVVNYESIPKKLRIVIEKGFEDAKIKENILALASK
                     AGKPLYYDAKASKDGLLVLKQVDEQANTYTLELPYTSEVKVETDKASA*"
     gene            complement(11383..12963)
                     /locus_tag="term3_saliva_scaffold_0_prodigal-single_12"
     CDS             complement(11383..12963)
                     /product="hypothetical protein"
                     /codon_start=1
                     /transl_table=11
                     /translation="MRAIIRNTCIVVTDYTPGKVPGLEKYFTIFDPLTHTYKYVGVRF
                     DEERKLMYLPRGVDTGFISRTLGVEMEREYNSDPYEQTTMTTIKYMPRDDVQKEALRF
                     ILAKGEYMANSNRTQLSVNLNTGAGKTYVTIAAMAYWNVKICVIASNKAWLEQWQNCV
                     AEYTNTDIREVLIITGAAAIHKILKGFTDLSKYKAFMVTHSTLKNFGERFGWDSIGEL
                     FKKLNVYMKVFDEAHLNFENIASIDYATNTKKTLYLTATPIRSNSDENTIYKLYFKNV
                     PKIDLFDADNDPHTRYHAILYNSRPTPQMRANCYNYMYGLDRNKYMNSLVNTEEFRKI
                     MLVMMDKILRIGGKVLVYIGTNQAIEEIKVWIEENYPEYRGDVGIFTSTYTQAEKQVA
                     LSKTIILSTTKSAGAALDIRGLKATFVLNEPFKSEVLARQTLGRTRNDDTDYIEFVDT
                     GFTSTRQYYRAKKPIFKKYASDCKEIQLDFNTLNNKAEELELIRENVKAQYEANRMFI
                     DYRDTFDINSVYKKDKDK*"
     gene            complement(13021..15147)
                     /locus_tag="term3_saliva_scaffold_0_prodigal-single_13"
     CDS             complement(13021..15147)
                     /product="hypothetical protein"
                     /codon_start=1
                     /transl_table=11
                     /translation="MNNLANYGIYADYVLGKDIVIDVEKINIYNWESHYQSILNILKD
                     MIESELVRTKKIGVRIGGKVIKLTFAHYMINMIFWNIIVKVGDTIKPEHLFFDNCIPG
                     RAIESYINKLIIGPYREIIPLKTLNQAIADMIFNISFVDQFAPFFVNSVNLHDEVMML
                     KNIPEYRNLIYPNLDEVTLSESKSYGNKLIDKIQDYVKNSKKYIGYDHIYANAFRAKE
                     TINLKQLREFMGFIGAKPDGEGGVYPYIISNSFITGGVNNNVSYFIESAGGRIAQILA
                     KDNVGDAGYFARLLGLLAQESYLHEDKNFKCDTQNLIPITFDNKVFFDKYIDRWCRLD
                     PNGFDVLITEDSWKDLKGKTVYLYSPATCASAVHGHGICYRCYGKLAHTNNNINIGKF
                     AAELISREFTQVLLSAKHLLEVKLQTIEWPAKFQKYFTIFDNRILPKEEVDLSKVKIR
                     IYKDSISEDTTDEEYDSIREEREDTDILNEYIDKFMIIDEDGSEEIDIDHVSKFYLGD
                     IFGRMVNSSIPDDDSEYFDVRLHVAKKNAKPLLNEETPLFFMRIQNNELAKTMEQAQR
                     IINIASITPKFTLPEIITKFNATIIEGGLNVMSVHTEVIIANLVRAADDIMGKPDWSY
                     PEAKYQLLALSTALRENPSLIISLAYERIKDTLKNPNTFLKETPSSIDYYYMLNPQEF
                     LNQEARDLSIDDTKKEVKSMFVKVED*"
     gene            complement(15282..15719)
                     /locus_tag="term3_saliva_scaffold_0_prodigal-single_14"
     CDS             complement(15282..15719)
                     /product="hypothetical protein"
                     /codon_start=1
                     /transl_table=11
                     /translation="MFFDDDIMLEDAPVLEDTAQSVVEATAASYLYTELAKLDDEARK
                     EFVESAEAEALLEKAVLNKKTMVRLSRQDDMARRVKIAAYQLAKDKKDPLWTKLVLNR
                     VKERQLIAKIVQKYHNAAVKLAKVGQREFIKSASKVKALPNKK*"
     gene            15892..17955
                     /locus_tag="term3_saliva_scaffold_0_prodigal-single_15"
     CDS             15892..17955
                     /product="G164 protein n=1 Tax=Yersinia phage phiR1-37
                     RepID=G4KKA3_9CAUD"
                     /codon_start=1
                     /transl_table=11
                     /translation="MKLDLNVIKKYKEEMTTLLRMQFPTLTIDEIQFFIEDTIERKFN
                     NPDVRIDNNYKDIVVDLQLTDLVNKIETDKPILVPNGCLFKQHEEGFTPFYRLLESYV
                     TKRKAYKKKMFEYPKGSDEFNKYNLLQLLAKRDGNATYGDIGSPASASYNLYVAVGTT
                     ATGRMLITHAISLFEQIFTNNLKFQNIDEAVVFLNRIIKEPSHIYSRELGLSRDIPIE
                     EVYKKVIESCGVWVNDTEEHFSKYSDIIWNILMYQSQEVLNKIYYKNNLYRLVVDSSH
                     VQDLVKNIFSGINEPFMNPNEPPENIVESLNSLTAIFMEWCYMRYIVSDKFERCSTMT
                     RDIVLLTDTDSSVISTDKWIHLVDDILVDHDCTLVNDLKEVVTKERKELYNFYTDEIE
                     EVEEETKITEGYDAVRISSVNILCYIVSKILKSHFHLIAEQYNTLTPYKVCLIDMKNE
                     FLFKRALLTPAKKNYATIQELQEGNIVPKNKQMDIKGLPINKSVFKDSIKDELQGILR
                     EKVLLKPEVDQLEVIGLLAKIEKNIHDSIKSGEKDYYKPVSVKSISSYADPMRIQGIK
                     AAIAYNEAIRDEGTEPIDLDSRNYLEILKVNIREKNIGELQQSNPAVYERLIKFFDNN
                     RATYKGEILAVAVPADEHLPSWVLDYADYFEIINTNIKNFPLESIGITRFEKENVNYT
                     NIITI*"
                     /db_xref="UniRef100_G4KKA3"
                     /db_xref="G4KKA3_9CAUD"
     gene            17970..18329
                     /locus_tag="term3_saliva_scaffold_0_prodigal-single_16"
     CDS             17970..18329
                     /product="hypothetical protein"
                     /codon_start=1
                     /transl_table=11
                     /translation="MANLSRIDDLIYFIADCGKFEYAQTINDGWKACNDDKFEKLEYL
                     MNVYQSAKTSTWFKNQRYSAKVTFVGLFRNFMNILDPRSKEFEEINKEYFKAINVQKT
                     TITQINGLLNGNKRKRM*"
     gene            complement(18373..20052)
                     /locus_tag="term3_saliva_scaffold_0_prodigal-single_17"
     CDS             complement(18373..20052)
                     /product="hypothetical protein"
                     /codon_start=1
                     /transl_table=11
                     /translation="MADKLRGDHLEVSLLDMDDFVKKNNLQPITNPIFFDVNGNPTDD
                     GLLSNIIFGITKQTRAGTFAYIDLHGRFLAPLVYKIWGKIDRKLKEIVKGTKFFKIDS
                     DGQFVEDENGETGLDFLYKNIDKIKFRETGSTKRSRFIKFLERNRKNFFITKLLIIPP
                     YYRDVKSDGGKVSVGDINKLYQNILVSAKSLEESKYYGINIGDANKGRIQDILLEIYN
                     WFGSGTESNPNGGIPGKFGVLRRTNISKTTDYATRLVMSSPNLKVENLEDIEANLEYS
                     VLPMTSAAANFFPFVLFHMRRFFEEQFAGRTVYECIGAKGEVLYPRIDDWQTYFNDLV
                     LKKELDRFIHGYSDRFRPIEAPISPKEMERIGYKDKTLYMRFKARFKRVEDIAEDKDS
                     GVAKELQRKLTWCDIIFMAATEAIKDKMILISRFPIDTFYNQFSTKCKLSSTIETESI
                     EFDGKFYKNYPKIRDEYIGTNTANKFIDTMNICNAYLESIGGDYDGDMVTIKGIFTDE
                     ANAELKKQLESNVHFIDLGCKAVIANTNECIQALFSLTMTLDGDVLTDPKF*"
     gene            complement(20128..20451)
                     /locus_tag="term3_saliva_scaffold_0_prodigal-single_18"
     CDS             complement(20128..20451)
                     /product="hypothetical protein"
                     /codon_start=1
                     /transl_table=11
                     /translation="MDLLEFSSKFIMGETDALSTFCRLFTENNILYFMLAPYGCLGNK
                     IVKSDLCEDSVAVTIFGNKSNIDAFKSIETDYNGKVINRHNTNIAISCVCHKPTEIQM
                     VFSRV*"
     gene            complement(20469..21533)
                     /locus_tag="term3_saliva_scaffold_0_prodigal-single_19"
     CDS             complement(20469..21533)
                     /product="hypothetical protein"
                     /codon_start=1
                     /transl_table=11
                     /translation="MYTIPKKTINTLDDFTLSNLELILNKDCNMACSYCFLYGDTNSG
                     ERFSRWDDLLEMLKNINISDKLTIGLNSGELFTPDRLPLVMKAIRVLKRITRYKDTTI
                     DWRLYSNGTNFEVIRDFLIATHGENRTISISYDGEDSYRRLKDNKPSNTLDTLKKLSE
                     SGFANDIIIRYAITEKVYNMKETFDALYKLGYKNIEYYFIRNYNSYTIPLVVDTFRKS
                     LTDTLNYVKDTDIDLYNLHDYYSKQDPTVICNYGNMLAVSPSGRITTCCAIYEGIYAD
                     NVEADLLEYNRIPEIYNNFETNYIYDRSKDECAVCTNQMCKECCSYKAIGRDKYYNKR
                     HHQQCHIRHAELAVYDSIFN*"
     gene            complement(21533..21805)
                     /locus_tag="term3_saliva_scaffold_0_prodigal-single_20"
     CDS             complement(21533..21805)
                     /product="hypothetical protein"
                     /codon_start=1
                     /transl_table=11
                     /translation="MEIMNAPVWYMVALRYFKYQERVAAKKKQKEDDIKAKAKKQSFN
                     KNKYTGRQLLEMDIARENGHHIPGFEGLTRDEADDLNEQMMEEGLI*"
     gene            complement(21853..23607)
                     /locus_tag="term3_saliva_scaffold_0_prodigal-single_21"
     CDS             complement(21853..23607)
                     /product="hypothetical protein"
                     /codon_start=1
                     /transl_table=11
                     /translation="MEKKTLSLSDLQAEANVSAEENNNAVETPAEDTPVTPQPVEEEK
                     PTSIRDNPLYNLGNPTEDAIKEVAIEDVAKYENENFAEKEYEKKMNDFDEQTRRAFQR
                     RFGPAIEEVQRMADEYEERKEIEGGDVRVVSTYDKNAEVNPDEALTKEEIEERNAIAL
                     AEARKKSPVKKAETKTVEADTTVKEETVDDIEAELLDQPTVPEQTVVDTEDDKELDII
                     DDDIINDLGLADEMRELEEKEREERLNKRMATFKDQLRTMLVPNKAKTDLSKFKILKS
                     TMPASNILSKQAEETPYYTWVLPYTGISVSVSPLSAIEIQNLINTEEGRNNVEAARAQ
                     FELIWKHLHPKCNAGSFENWCKKIHYADIDHLYFAVYKACFQNANIIGFQCQNTKCDN
                     IFAEKREIMEMVKFGSDKDKELFDKLYQKDPSVDCTLEEDLMEVSDKYAIGVGPITLY
                     NILFEINFVDKAMTEKYDTFVGMAATIKSLYRIDEEKEALIPIAFRTDKNDVVKTYKY
                     RIASLYKIFNTLSDIDLNDISDRIGEYADRYAESINISYQMPSATCPECGDEIQAAEA
                     PAQQLVFIRHRLVQVLNS*"
     gene            complement(23621..24022)
                     /locus_tag="term3_saliva_scaffold_0_prodigal-single_22"
     CDS             complement(23621..24022)
                     /product="hypothetical protein"
                     /codon_start=1
                     /transl_table=11
                     /translation="MDTNKYKTSSKIKEYALSVDSFNKPTEYTNARAIAVDIIRLFLL
                     EPGTLQNNPECGIGLYSRYKFINSDRLHELEDTAKNQIQTYLAPMSSITVDCSFINVN
                     VLLIRMTIDTSSVNLVFNKDNLTLKDISNYN*"
     gene            24119..24934
                     /locus_tag="term3_saliva_scaffold_0_prodigal-single_23"
     CDS             24119..24934
                     /product="G237 protein n=1 Tax=Yersinia phage phiR1-37
                     RepID=G4KKH5_9CAUD"
                     /codon_start=1
                     /transl_table=11
                     /translation="MATKRFKCPFCEKRLEREPLVRHIQNKHQELIPEGYSAARIVFN
                     TINKKSKGTCVICKNETQWNEKTWRYNKFCSEKCKKEMRKRALENMHKIYGRYTFMHD
                     PEHQEKMLANRRISGTYKYSDGTMFTYTGTYEKRAIEFMDKVLHIPSDDIMMPGPTIQ
                     YVDQNGVTRNWITDIYYIPYNLIIEVKDGGEHPNTRSMPEYRAKQKAKEFNIITLDKY
                     NYIRLTDNNFAQLLAIFMELRFKLEDNDNTKTFNINEFTSWCENAIKELKGED*"
                     /db_xref="UniRef100_G4KKH5"
                     /db_xref="G4KKH5_9CAUD"
     gene            24934..27027
                     /locus_tag="term3_saliva_scaffold_0_prodigal-single_24"
     CDS             24934..27027
                     /product="hypothetical protein"
                     /codon_start=1
                     /transl_table=11
                     /translation="MSNLKEFTANVGGVPPANASDQIVVQYGYSNSFTGDESVEGYGL
                     TKDLEDDTIKVKSSDGTKEYKKEEFLKDRKFNLYRFKGEDKRKLEANNFYEQLTGMEL
                     ISHDQIKYNKDFEEITFEPDKTLVEMSSVIATLEQEAEMAEIDFSKLPDDYMPLIGEL
                     EKNKAKEIVRDHPDIDVMTDNDGYFAINVKTMNRTDSAIDLNDVLLTDNVLSDTPCSN
                     CDNYTKEAFLNCDPNSFVLATPESEKELDAQMDIFYGLTYDQRKNSDDVSIRLFGKTN
                     AEHYEELKKQFLNQPIKYDNISIKEDVEADISDEDVQLKNSAILNRANMFGINLANKG
                     RELHAAKEWSLNTGIYIMNLCKSIVSLEELWTLYKGMPIQLQQMSDWKLLELVGCTNE
                     TFYNFMKSHLLNTMELKYQDITLIEATDVWGNQIQDPVLPAGVPFFTPEEIESKLKEY
                     TKKHSTDVDCVDMLAWLDAYKDIWQGIDISSNRSKRLAFNKWFTMVNKTIKQWRTSES
                     EEELTSATEKLLALGVPTTKFLPSDSIAYKKRLQSVAKQKVIDRILREAAINEAKDIP
                     IEFNDYGDLLITKPEKINFDDEFFKTHRLLVIYMTAGNMDGVKFESAKLWYMNTCIES
                     MLNKGHKDKKLIDTRARILNDYTKCMVYILNKDNNFNFTKYYSTTKFNDKVIRIKGST
                     LKYTLDYLKAVLFLR*"
     gene            27096..27977
                     /locus_tag="term3_saliva_scaffold_0_prodigal-single_25"
     CDS             27096..27977
                     /product="hypothetical protein"
                     /codon_start=1
                     /transl_table=11
                     /translation="MILTLGQKFLKYDDNENIKELYRVTSTNTKNFYGVTEIIGNTGR
                     KSIARDVVNKEYKALNPHCKLHVEIAVLKNGQEDVVISIYNERESYGYPFYICRVGYR
                     DSVTGALQPGKCCTKALLENNSVEEYEMSYMNIMSDVKELHSKMTIDLYVNDNHSTII
                     PLIATNTVITEKIFDLLVDRSFGITYNDTPIEGLTKFFEGINFQSYFRANFKIKRIEL
                     SFKDRYLTHGQLTRGDIFVLESVARAIFLDCIVTEYYHDVNLYNIKGKYMLVEDKNDR
                     LYIVKYIDKNEIQGIYL*"
     gene            28096..28926
                     /locus_tag="term3_saliva_scaffold_0_prodigal-single_26"
     CDS             28096..28926
                     /product="hypothetical protein"
                     /codon_start=1
                     /transl_table=11
                     /translation="MSYFKPGFVSDPNLMPQQYTSMEYLVDAINAGNPKNNEDNSVQN
                     EDVDVELDFLDFDADYAGKLVSTNEVCSQVSDILGRIFPDFAGCREAYNNGRIYIELG
                     FDINLGAGQDGIKALETLKEAQANNQLDEQTQRIMAMTNSMRNSRSSNGYIDETFAGF
                     RMTDMAITILKKIAISDYNRDDKHNKDFRTINIAYEYDQYTNKISLIVRGMTLEKAMS
                     LIYGDKYQYKVTLGAQSRRNDVGYILEVRRIKQSKINELQNRYVGTVVGNDRFVKPRR
                     *"
     gene            29135..29506
                     /locus_tag="term3_saliva_scaffold_0_prodigal-single_27"
     CDS             29135..29506
                     /product="hypothetical protein"
                     /codon_start=1
                     /transl_table=11
                     /translation="MEKKQLTFEVVEGGIDAIVEERGNTLIRLAEVSWNNRPAKLEVR
                     KWMVNTDGDFTPNKGVVFSTPEGPTELVHALLENGFGDNKKIKEIMESRGVDLNVTIE
                     ESETSDNTGSDYYDPKEILED*"
     gene            29510..29890
                     /locus_tag="term3_saliva_scaffold_0_prodigal-single_28"
     CDS             29510..29890
                     /product="hypothetical protein"
                     /codon_start=1
                     /transl_table=11
                     /translation="VASDNVLYKNGTVYDNSYIFSISELMGKLYRSKFWSQERIDKLF
                     NRLGVDKKDIKGSTYCHAYSIPKLNNISDEHILSYIAKCYHNNKTELLDMGFTEDEFN
                     YLIENINTIHKIYTMNDKYIISIC*"
     gene            complement(30595..30966)
                     /locus_tag="term3_saliva_scaffold_0_prodigal-single_29"
     CDS             complement(30595..30966)
                     /product="hypothetical protein"
                     /codon_start=1
                     /transl_table=11
                     /translation="MNLITFEYLLEDVQLASGIVSDAMSNCIYPSISSTKQNIHLNDT
                     VQLSKQVRKCGNAIGICVFDEIAKYTFTIFNNGIVSIMADIDTFDADGTHGIKETSDH
                     IKHNLHKLLGNIEKLINNYRI*"
     gene            31068..33350
                     /locus_tag="term3_saliva_scaffold_0_prodigal-single_30"
     CDS             31068..33350
                     /product="Putative uncharacterized protein 007 n=1 Tax
                     =Pseudomonas phage PhiPA3 RepID=F8SJN8_9CAUD"
                     /codon_start=1
                     /transl_table=11
                     /translation="MNLDITGGMGNQMIPTNQNVVDFSQRKIYFQMGTRNQSFLDMHK
                     YLEAVGIKNNKFMLTLLDPDLAYIDPHDPNLNQYYKSKVLAECMVNFWYFVREVVRVP
                     AQGGSGSGSYYTLTRGGMALYFCTIFNYNIFLDLPRQQGKTLSASIWYLWAFNFATSN
                     STFAFMHKSLDGSKKNLLGLKDLRDCLPSYLQMTESFTVGDKKTKAQNSVMTLSHSIN
                     RNRIITVASARTRVAAQSLLRGMSVPLWWADEWAFAPYNEDIYLNAIPAWKRAAMNSE
                     ANGAPFGILFTTTPGFLTDKMGRYANNMREDATPFSENWYDLTKAQIDEIKSANMRSS
                     FVYIRFTYQQLGRSEEWFKQICIDMQNKWEAIRREVLLEWADFSENSPFTQDELETVD
                     RLTIDPIATIPLNNNKFTLNMYGKLEYKNNGEPVDPPIIGVDVSGGYKRDSSAITIID
                     SKTTKVIAILKCNYISQKDLAKCIYEIVTKYMPNAVVNVELNGGFGASVVSMLMKTKI
                     KKNLYFEFKERILEEVNEGPGKVKRTKKLVKVYGLNSSKSVRELLIQILRERMDNHKD
                     KFISKILYQEFRGLEVKRNGKVDHSATTHDDATFSYLMAMYVWYEGKDLKERFGINKT
                     TIMTDAATEEEVFSPEAEELMDITDDIVKVQKDMLTTDDTKKDNMDVINELRKGLGIT
                     FDEWDKKREADDEEELKEAMRNPVFLQAYATKYNMTKDQVDVYRDETTATLPASAYSM
                     LPDEEYSVLQGNLANRFKNL*"
                     /db_xref="UniRef100_F8SJN8"
                     /db_xref="F8SJN8_9CAUD"
     gene            33454..34194
                     /locus_tag="term3_saliva_scaffold_0_prodigal-single_31"
     CDS             33454..34194
                     /product="hypothetical protein"
                     /codon_start=1
                     /transl_table=11
                     /translation="MFGIHQNEYDIASERELAEILSVFNSDYIFDVVSSNIARRYECH
                     ISPMPNIPNVFKYNFENMYIKFPMDKENTKAREQEIYNEIIDQVCKATNLTFQPAIDG
                     LDAYFAANCIYDLIVARFSDHMVTAITKLIINEANNICDALNVDELKKNKDASTIYNR
                     MNYKNDKLVVILSNMELVLKYIAGLTITFDQFVNLAYDAPISDVINSNFSDNGTIFKD
                     AIDAILSSNQLLPDYITNIRLNLQGVDL*"
     gene            34194..35297
                     /locus_tag="term3_saliva_scaffold_0_prodigal-single_32"
     CDS             34194..35297
                     /product="hypothetical protein"
                     /codon_start=1
                     /transl_table=11
                     /translation="MEENKVVDINDVTVVTENEPDTEILTPETPVAETTEKPEEKSQE
                     QILQEVENEIDELELDKKDIKAVDADFTQIKVEGFEDAPVESIAKAASVYDKLQVPEG
                     QEEPKLNLIVELGDQSVYFLNKAKEHEVPEDMLSTWLYGTVVDFGQACTVQAFTAINE
                     KIEKITNKINDSGLANTAATDSYTSLVQRFKDGIEKTEDPEIKAQMEHRLACLQDSEK
                     AEYIFNYYKANHSALNPTKLLKNRKHNHDTITKMLNKIGISKLDSSVVFTAAQELGLP
                     LYPIYAVENALAKINISDKGNVLFLFYFLLNLANAISARKAKKETEFTKQIINNFVSL
                     ITYLDKAMNEYIKEKEANRLNRLQSKGKPKKRK*"
     gene            35321..38275
                     /locus_tag="term3_saliva_scaffold_0_prodigal-single_33"
     CDS             35321..38275
                     /product="Uncharacterized protein n=2 Tax=Danio rerio
                     RepID=E7EZG1_DANRE"
                     /codon_start=1
                     /transl_table=11
                     /translation="MADYFKNGPKFLEVDPTRDMPFVKVYDAEYTRGYQCPRVELIDV
                     THEIKQALLVRFQYATPEHCYACYLEAGSPTLWDIDYVKDGRLVKLSGRVKCFEFLKH
                     NTRAPFTYNLNKMDMEDPTVVIQFDCSMDYDSRVVSIDITKLRRLQYSKANYDFLNDG
                     VAIKVPNDAYNFMDRKFPIISKELDLLPRPLDTKNTIVADNMFALCYELADVGTLDAT
                     NLVSANSMFRECRKLANVKLENIGKLTSANDMFYNNKELTSVDLSGSTDLRFADGIFY
                     QCEKLESVKMDVTKLETADVLFAGCKELKDIELTPAKGLKTDLWLADSSKITDKTVTN
                     IINALSPDVKDKHVAFPKNTECPKDVARLANDLITKGNWVLEGLVLPPKEVWVKETIE
                     KEEEDKVIVKKDGVLDQVETKDDIVTNKPEDKKENTTPNHPGTDDTTHTVTPGKEETT
                     PTEGTTTGGNTETPVAPVTPVEPVVPGTTEEHTETPEAGHTEENHEATPVVPSTGEET
                     HTETPVVPGTTEETHTSEEGHTEETHTETPVVPGTTEEHHEATPAVPTTGEETHAAVD
                     DTNPVLPATPATPSTGETHTETPAVPGTTEEHTETPVAPVGNEEHHEATPVVPGTTEE
                     THTEVPGTTEEHTESPAVPSTGEETHTEAGHTEENHEATPVVPGTTEETHTSEEGHTE
                     ETHTEVPGTTEEHTESPAVPTTGEESHTTEEGHTEETHTETPVVPGNTEEHTESPVGN
                     EENHEATPAVPGTSEETHTSEETHTEVPGTTEEHHEATPAVPSAEEHTETPVVPGTTE
                     ESHTSEEGHTEENHEATPAVPGTTEEHTETPAVPSTGETHTEVPGTTEEHHEATPAVP
                     GTGEETHTETPVVPGTTEESHTSEEGHTEEHHEATPVVPTGEESHTSEEGHTEEHTET
                     PVVPGTTEETHTESPAVATGEESHTETGTPEAGHTEESHTSEEGHTEENHEATPVVPG
                     TTEEHTGSPVGA*"
                     /db_xref="UniRef100_E7EZG1"
                     /db_xref="R4GE72_DANRE"
                     /db_xref="hab:SG26_15975"
                     /db_xref="E7EZG1_DANRE"
     gene            38313..39071
                     /locus_tag="term3_saliva_scaffold_0_prodigal-single_34"
     CDS             38313..39071
                     /product="hypothetical protein"
                     /codon_start=1
                     /transl_table=11
                     /translation="METHILTIDDTDLTQVKNNEEPGVVRVKTISFVICSIINMVSIY
                     SDMRPKVSGFGKLNQYRDSIATRAHLNLVRNALDSIISDSIINILDTGIEDNMPITIN
                     ELLEVYTSANDKIFDKFYRRRVIKYKNDERLHVYDLLKCFTLIGAMCITLGVYDSNPE
                     FVSDVKSNLMYNDKVIIDKEYFMNIYDLVNKVIEKVELKRLDYGMHISNDTLNSRTIG
                     TLVAEDEQGAITLNEAQKAIMILVRRCIILSDIL*"
     gene            complement(39345..39848)
                     /locus_tag="term3_saliva_scaffold_0_prodigal-single_35"
     CDS             complement(39345..39848)
                     /product="hypothetical protein"
                     /codon_start=1
                     /transl_table=11
                     /translation="MNINSVVLRQLARLGIESANKLKALEIMDEANNNRPFRMSFNQN
                     GMIEVCIGQDVKLLDCNTDFRCICRTITVDSEYFCEIKCVTVYVNKNDGQDNLITVTT
                     TEYAKNLFKDDIEKIVTNLKSIESENTSVDRFDVEYKKNIIILEDRDKGVAYRLDHMI
                     QTILDLK*"
     gene            39984..40724
                     /locus_tag="term3_saliva_scaffold_0_prodigal-single_36"
     CDS             39984..40724
                     /product="hypothetical protein"
                     /codon_start=1
                     /transl_table=11
                     /translation="MAIPKFLTKEGDSLIFNGDGELVFYIPEDYFRSDGNMKYAEFAG
                     EYVNTLGLFNYEVFDKNGKSEIGLKMFYFPMVISCMPNQVDKVKDYVIDKKTPIPKDY
                     RLLRFHKGDIAILNTKSPEDITNVENMFKIFLITGNIPNTIPYDQLHTFLMDSIKYNG
                     SSFGLSAQMFGMIISQVCRSAKDESIPFRLAKDPNMNHYKSISVKMVPKYISPFSSIT
                     SENWDDAVVNAIINDKTVDSPMEKILMG*"
     gene            40825..42984
                     /locus_tag="term3_saliva_scaffold_0_prodigal-single_37"
     CDS             40825..42984
                     /product="hypothetical protein"
                     /codon_start=1
                     /transl_table=11
                     /translation="MIGTTIILEDQSDIPSLQISDNTTRPVVFSAFTSDKGTEDYIHI
                     QGNKFFEQYGEISFQRHGQPLLQAANVINNGGILYAKRVVHPDSTLANFAVIAHLKED
                     KQQLFRYRHDENFNILREEVEENGVRVMKPIKDEEYWLTSDVALYREEADRPRYIKEE
                     IMELGAADGFDTPITDPTTIDSDPRVQKAIINTCSISYSVESIDSDTLLKEKIGNDIK
                     KLAEYVLKKKGNALTVAEKFTGEAIAAGTRMNDYLLFVVTDNGRGVSNKRVRVSIDAT
                     LSRTAESARYKLDVYENDVALESMIFSLNPDELERGYNLYIDSVSKRSAAQIKVHAFE
                     DQTNLFFQAVAKMTNIDENILKTADILNGKDYRGQEFAKIHINDKNEDGQTTTFLNVS
                     EGHFLKGGDNGKWGRYPLTYKEKLGAEDARKLNKTYRIPYDEEMKKAFDGTFSDDIFN
                     TDNTPIDVVVDANYALPVKTAIVELCKFRQDVFFFRDYGIGMNTLLAIKSKKDMIGGI
                     DANRSRFVADYCQSYDIYDPYTNKQITVTIGYDIARLICMHFGNGRNLVCAGEANSWI
                     IPNVIDKTVSFIPKVTPTLDQQTKMEDMRVNYGMNINNVFTMVSEYTSQDRYTQLSFI
                     NNVLTVQELIKEIRKECPKSRYKFITGQDFEKYKADVNRIIEKFKSKFASIELVMEQN
                     TIYAANKIVYASIKVKFKDFVQYEIFRIIAIPVADNV*"
     gene            43003..43851
                     /locus_tag="term3_saliva_scaffold_0_prodigal-single_38"
     CDS             43003..43851
                     /product="hypothetical protein"
                     /codon_start=1
                     /transl_table=11
                     /translation="MAFTNGEIPFIFDGTTETKDLTGYALFRGTTDWANLQQFNQFES
                     GYSLLIVLDIPRFLTELADRNTRYKKLIDTYVHILEYEFRGLSGLDNMQSETAELTNG
                     IQSINVINKVTTPSASQISMRFFEKAGSVLTKVHELYLRGIKDPTTGVKHYNGLIEKG
                     VLDAGFENECFTFMYIVTNNTMRHIEKAYYLVAAQPTNADFSELYNSEKGQYEFKELS
                     IEYNCVPISNWYINERAQQLLDWVRKGTIWNESEFRYSGTFNAYHKTLVSNGTGNTGG
                     TTEFQG*"
     gene            complement(43910..46195)
                     /locus_tag="term3_saliva_scaffold_0_prodigal-single_39"
     CDS             complement(43910..46195)
                     /product="hypothetical protein"
                     /codon_start=1
                     /transl_table=11
                     /translation="MADDIKKDTAEQRDLSKSILNMLNGLYRRAYMTQPDAKDELDAS
                     DANISDTVERIISDSSYKTGLNNISTLYAKLLRSRGGTASSDDMNQIFGNDMELSGSL
                     YNAFFNNKNLKDYDAEIDMICKYMPKLDAALSTLLDNVLSADHFAKDYITLAETNFSM
                     VSNQKTIVNNVELIKHKYNLAEKFQDIAYNAMKYGEEFVYIIPYATAITRLYNSNQAA
                     DVVKESVEFDQNFINTYQNQDSRDKINFNDFKINLSYYNGLLNESIVANIKATERLKS
                     IQEQSFNEAYVPVLEAMSDTQKASLQKDTSISNALTPKDELDVKDFFEPTPDGITDPN
                     KAKKYGKDIKAAGALMKVLKRENVVPIYIDDICLGYYYIEGTANNFLDKDTAYPMAGI
                     TDPLNSMAMSKSPTAALKNSGNINDNMLRGIAAKISGMIDAQFIKLNKDLSREIYAIL
                     KYNSMTLKGENALNITFISPDDLVHCYYKFDPESHRGISLLNDSMIPAKLYTGMYISN
                     TLATMSRGYDRRVYYVKNSGVDTNISQLLLQTMKQIKMTNFNIRRFENMNNVLNIIGQ
                     FNDFIIPTNASGESPVQFEIMQGQNIDPQTELMQKLEDMAVDATTVPVEIVNARNSLD
                     YAVQASMTSSKFLKTVISDQIITNAFFSRIMTQLYRAEYDDSKAIINVSLPQPSYLNT
                     SNTSTMINNMNDMVQAITDSYSDDFTEEQKPLFMANIKKEMLRTYIDQDMVDRVAKQT
                     KLQLAAKATNDDGSDDSSGGY*"
     gene            complement(46285..46863)
                     /locus_tag="term3_saliva_scaffold_0_prodigal-single_40"
     CDS             complement(46285..46863)
                     /product="hypothetical protein"
                     /codon_start=1
                     /transl_table=11
                     /translation="MAKEYNVDYYNNLIKMLKCDSIFNSENDNVLLGFGPGMSYMQIV
                     APPSNKPIEGNANINCLDFKNCMKQENFTFLHDNYEFGRQDVLDKYYTILSYMDTKNL
                     EVQYNNERFVDKFQYFLDAKASDGAIKLVVETKKRDYVCMISRGIFPIVKGDKMELYL
                     YDIPTTSKFKLLVFRLFKRNGYIIDQVFKLLC*"
     gene            complement(46847..48724)
                     /locus_tag="term3_saliva_scaffold_0_prodigal-single_41"
     CDS             complement(46847..48724)
                     /product="B-family DNA-polymerase n=1 Tax=Yersinia phage
                     phiR1-37 RepID=G4KKA9_9CAUD"
                     /codon_start=1
                     /transl_table=11
                     /translation="MLHIYDQYFDGSDLTLLNSFYIKSKKDKAGWTSPYIVMVARDNT
                     TGEKVRCEIENPEYIYFVAKDPQSITHHYDYIERDKVIPVKCNNGELLKSIAENTGNI
                     EYFYNNIKSRDFGANTKLHTCNTVFLSDMELSDHYRFWFSRRFPNEIKVPPTKAYFDI
                     EVDISEIAGDFPEPGEAPVSAVTYIFGNNIYTYILRDPRNVLVEQFEMECRNGGLDGE
                     LFSLIRSTVGGNDRVKHFGLENMKWHPLFFSDEKELLHALFDRVNEEKPDFMLAWNMA
                     FDLPYIIARIEDQFDEKASDYICHPDFYTKECYYYVDERAGQALAERGDYAQISSYTV
                     YLDQMIQFASRRKGQAAYQSNKLNDIGQQVAGVAKLDYHHITRDIGELPFKDFKTYIF
                     YNVVDVIVQVCIEKETGDIDYVYNTTVDTNTRYAKAHRQTVYLNNQRVKIYYNDGFVH
                     GNNINKFKEKPKEKFPGAFVADPNLISDFAKIRINDQPVLLFDNSVDFDFSSLYPSII
                     REFNLSAPTQIGMIKFNNEALSGAKFIEDIATDNSITFCHKWFNMPNIEEMVHIIKIN
                     APRIQTKKPFMAYTDGILGEVEPDTYTTLNMFRHSDTETQSMFKPKELSKGEIDNGER
                     V*"
                     /db_xref="UniRef100_G4KKA9"
                     /db_xref="G4KKA9_9CAUD"
     gene            complement(49062..49484)
                     /locus_tag="term3_saliva_scaffold_0_prodigal-single_42"
     CDS             complement(49062..49484)
                     /product="hypothetical protein"
                     /codon_start=1
                     /transl_table=11
                     /translation="MKSQLIYDINKKFIVTILKNIKNNPNDIVFEFKNFYLSIDVNKE
                     REQASFVITDKDGKEIISFFKHYMKYTAYSNCMPIEDFLSDHTINEALKDFVFDGGKA
                     IKYLYGSGPGYRIITRELYLLLNEHAKAITKDNFSYIL*"
     gene            49570..50598
                     /locus_tag="term3_saliva_scaffold_0_prodigal-single_43"
     CDS             49570..50598
                     /product="hypothetical protein"
                     /codon_start=1
                     /transl_table=11
                     /translation="MESMFTTATDTENKELKVEITPPKKKLFGGMRDNNSIKLDEPPK
                     ELVVPTKRRGRPRKVKPLNGEDGEVRQEKAAILTTNVPIAEMYDETNDMLRETVSQLG
                     VLQDELKTEFNQLRMSSRLKGKYQYMTDMASVISTITSTKLSAIKAINDNITTAAKLE
                     LSRVKDLKIDAGDDNAAIMGLYKNLLDAPRQQLESTGFVPPQAIQGMDFPSFIAQRAQ
                     SFDLIPPSDRTQLSPSQEFTPEQNRMIMESNPNTKVVVVYDRRTDAKYFKMMNLATKQ
                     YVENVSLPDDFLLEAMRINFATGTARNSNTNMDFPLVVIGNDGRIEEAPLISQARNGS
                     SASFDDGF*"
     gene            complement(50653..50943)
                     /locus_tag="term3_saliva_scaffold_0_prodigal-single_44"
     CDS             complement(50653..50943)
                     /product="hypothetical protein"
                     /codon_start=1
                     /transl_table=11
                     /translation="MTNLLKRYYLDITFGCLVVFGLVVATKLIYLTGIDFWNWEILPA
                     SAPAALRETAENYYTLAQLEVVGMYIFLGVLAPFVATMYVAYRNDPEMHPQK*"
     gene            complement(51117..51323)
                     /locus_tag="term3_saliva_scaffold_0_prodigal-single_45"
     CDS             complement(51117..51323)
                     /product="hypothetical protein"
                     /codon_start=1
                     /transl_table=11
                     /translation="MAQSGCVGNYVNHLAARSANLDWQIRTAMSLVADRYEGINNVPR
                     SLAIKAYRFLLSVGIEIAITEDQL*"
     gene            complement(51506..51865)
                     /locus_tag="term3_saliva_scaffold_0_prodigal-single_46"
     CDS             complement(51506..51865)
                     /product="hypothetical protein"
                     /codon_start=1
                     /transl_table=11
                     /translation="MERIAQEIIKRTGYIIGIVVILLLIALNVKTFPSFREWYAFIFM
                     PGAIFLILMTYNFITYSMSKYSMNGNTEQEILRNRAKSKQTCIRFSRGITVYGVGIVL
                     WYMLAFVGSIINNLPVF*"
     gene            complement(51867..52199)
                     /locus_tag="term3_saliva_scaffold_0_prodigal-single_47"
     CDS             complement(51867..52199)
                     /product="hypothetical protein"
                     /codon_start=1
                     /transl_table=11
                     /translation="MKLIMCLIAFHAIMTVGADWAINYQQDLYRVLLVYTPGILGSIG
                     IILYMNIRLRLDEIADHIDKSKKARIDYAMVTKTCHNYGRKLMVFLVTIYILWVIEMI
                     VVNIIGMV*"
     gene            complement(52430..52843)
                     /locus_tag="term3_saliva_scaffold_0_prodigal-single_48"
     CDS             complement(52430..52843)
                     /product="hypothetical protein"
                     /codon_start=1
                     /transl_table=11
                     /translation="MEKEKRLFGSKIFLEIFSSELITLICSNILVSILVYKEIYALAF
                     INIVIGGYIISVQSGDISSNKFIVNHLEDGFVKFNELTGGKIKTNLLNNTSKRIAIEE
                     ALKNAVNGSGEVFVVALLVTIVDAIVLVFKGLGAF*"
     gene            complement(52812..53378)
                     /locus_tag="term3_saliva_scaffold_0_prodigal-single_49"
     CDS             complement(52812..53378)
                     /product="hypothetical protein"
                     /codon_start=1
                     /transl_table=11
                     /translation="MSKIQYILLTLLSGGSGTYIMLHSDQDPYWLSRTIMCFTLVILF
                     CFAWYHNRYVDNIRLIRVTADMLVNCSSETPETVKDRIEQAKTDETLSETKRAEVING
                     LEQVLELFKLFNTMPTMEELTKRSNNNWYMVIILTLVLLINVSWLNDTFAMISTLILM
                     VAYIVLQVRSIKLVRGKPDGKGKTSLWK*"
     gene            complement(53371..53496)
                     /locus_tag="term3_saliva_scaffold_0_prodigal-single_50"
     CDS             complement(53371..53496)
                     /product="hypothetical protein"
                     /codon_start=1
                     /transl_table=11
                     /translation="METLIHGIRWFVEANYMIIGMLVIAAMIAFVETTKVGDDNE*"
     gene            complement(53526..53696)
                     /locus_tag="term3_saliva_scaffold_0_prodigal-single_51"
     CDS             complement(53526..53696)
                     /product="hypothetical protein"
                     /codon_start=1
                     /transl_table=11
                     /translation="MRRKYSFDNFMDILPLIITILIVTVVWAYMDLEYDRLFHMIACV
                     TAGFIVSIVLDR*"
     gene            complement(53818..54204)
                     /locus_tag="term3_saliva_scaffold_0_prodigal-single_52"
     CDS             complement(53818..54204)
                     /product="hypothetical protein"
                     /codon_start=1
                     /transl_table=11
                     /translation="MTVLQALLNLDSMSYEEICNGFDNMKTGVAEFFNQKQSVLEIRL
                     FLKDKFDMDLPYFVKDEVEYSAYIAGYTRCLTNIVSDKLAKNNSLTLKDAGKIFMEVL
                     DYRDEFVALVTNATIEAYNRKDLGVA*"
     gene            54368..54859
                     /locus_tag="term3_saliva_scaffold_0_prodigal-single_53"
     CDS             54368..54859
                     /product="Thymidylate synthase {ECO:0000256|HAMAP-Rule
                     :MF_00008, ECO:0000256|SAAS:SAAS00215270}; Short=TS
                     {ECO:0000256|HAMAP-Rule:MF_00008};; Short=TSase
                     {ECO:0000256|HAMAP-Rule:MF_00008};; EC=2.1.1.45
                     {ECO:0000256|HAMAP-Rule:MF_00008,
                     ECO:0000256|SAAS:SAAS00215290};;  TaxID=1128111
                     species="Bacteria; Firmicutes; Negativicutes;
                     Selenomonadales; Veillonellaceae; Veillonella.;"
                     source="Veillonella atypica KON.;""
                     /codon_start=1
                     /transl_table=11
                     /translation="MRTADKQYIDIVKNILDHGTYSNNRTGIPTYKLPHQIMQFDLQK
                     EFPILSSKFVAAKTALKELLWIWQMQSNDVRELQKMGCHVWDEWMREDGTIGKAYGYQ
                     IAKYNQLDNLINTIKTDPDSRRMIVTLWNIEDLPDMALQPCAYETLWDVQDGKLNCLL
                     LQR*"
                     /db_xref="L1Q173_9FIRM"
                     /db_xref="UniRef100_L1Q173"
                     /db_xref="med:MELS_1411"
                     /db_xref="2.1.1.45"
     gene            54978..55796
                     /locus_tag="term3_saliva_scaffold_0_prodigal-single_54"
     CDS             54978..55796
                     /product="Intron encoded BmoI n=1 Tax=Bacillus mojavensis
                     RepID=Q9ANR6_BACMO"
                     /codon_start=1
                     /transl_table=11
                     /translation="MATVYKIINEITGQAYVGHSVDVRQRINRHFSELAKNGHHCLPL
                     QEDYNKYGRVMFHVVYVKDNISEEEATMLEQKLIDEGYDNLYNVGKFAKHGGDLMSYN
                     PRKEEIRKKISNSVRAVYANMSQEERSAKYGNSGASNPMYGKTHSPEARAKMREANLG
                     RAPSNKGKTNLEYFGEEKAKEISMKISASAKKRTGEHNPFYGKTHSDETKEKIRLANT
                     GKRNVNCHKPVVINKLVYESVAYAAEVLGVTAGTILHRIKSDNPLYKGYAYFIE*"
                     /db_xref="UniRef100_Q9ANR6"
                     /db_xref="A0A076G735_9CAUD"
                     /db_xref="bql:LL3_02245"
                     /db_xref="Q9ANR6_BACMO"
     gene            56029..56292
                     /locus_tag="term3_saliva_scaffold_0_prodigal-single_55"
     CDS             56029..56292
                     /product="Thymidylate synthase {ECO:0000256|HAMAP-Rule
                     :MF_00008, ECO:0000256|SAAS:SAAS00215270}; Short=TS
                     {ECO:0000256|HAMAP-Rule:MF_00008};; Short=TSase
                     {ECO:0000256|HAMAP-Rule:MF_00008};; EC=2.1.1.45
                     {ECO:0000256|HAMAP-Rule:MF_00008,
                     ECO:0000256|SAAS:SAAS00215290};;  TaxID=1203593
                     species="Bacteria; Firmicutes; Negativicutes;
                     Selenomonadales; Veillonellaceae; Veillonella.;"
                     source="Veillonella sp. HPA0037.;""
                     /codon_start=1
                     /transl_table=11
                     /translation="MLVHMIAYVCKLKPGKFTHIVNNMHIYENHIEALQEQIKRYESG
                     SLPTQEPRLVINGSVQDFYDFTPDSVIVDNYFHMGKLPMVVAV*"
                     /db_xref="S2ZS59_9FIRM"
                     /db_xref="UniRef100_S2ZS59"
                     /db_xref="vpr:Vpar_1385"
                     /db_xref="2.1.1.45"
     gene            complement(56343..56765)
                     /locus_tag="term3_saliva_scaffold_0_prodigal-single_56"
     CDS             complement(56343..56765)
                     /product="hypothetical protein"
                     /codon_start=1
                     /transl_table=11
                     /translation="MKFIKVQHEECDYQSLVAIPTTKLEREMLQALKYNLFDPEDNSM
                     SPWHMERIGGERETIMLANALGWSNVSYNGDDLYPEYRDEEGNCNYITAIPSNIETIL
                     AGYRLLGRHRKVAMILKKIKKLGIQHMVFNMEPGRQQS*"
     gene            complement(56933..57334)
                     /locus_tag="term3_saliva_scaffold_0_prodigal-single_57"
     CDS             complement(56933..57334)
                     /product="hypothetical protein"
                     /codon_start=1
                     /transl_table=11
                     /translation="MTTTNTNAKLVSSIHEAMANYISRMTEDKAAEFKKDVFQNSQKE
                     LENLYKALDDKFDVNTFNTILGYNVSEELFSDADGLRHYLKEDGMSDLNKIRSFIQND
                     NPVAKYILNWMEGLVIEQASDIARIVAARQA*"
     gene            complement(57497..57886)
                     /locus_tag="term3_saliva_scaffold_0_prodigal-single_58"
     CDS             complement(57497..57886)
                     /product="hypothetical protein"
                     /codon_start=1
                     /transl_table=11
                     /translation="MKKFTEEQMVSFKAAMERINIIDSSAVFDDAKHGAKIAKDHMLK
                     TLKYLIDTKDVNEINVVLLDYGLTEEDINNPVKIIDAVKELDAYQLELMGQYLDLSKP
                     NIVSFFNYIKELTIEFETELESSISVA*"
     gene            complement(58064..58600)
                     /locus_tag="term3_saliva_scaffold_0_prodigal-single_59"
     CDS             complement(58064..58600)
                     /product="hypothetical protein"
                     /codon_start=1
                     /transl_table=11
                     /translation="MKLEELNFHKVLGFQYDVVDMGNGLKITNREFEFNNLLCGCDII
                     IGKDDEIVSLSLYRSILDIDVVIKLTNIVSNTDIKRYFENVLTRLQISKKEIDTHSKA
                     KNTIERIAEMGGVLYVTNNNVYFTLDSFDLKIKLNTENGWDVCHLGKITSTHETLSQA
                     VLIIVDDIKKEGALLPNI*"
     gene            complement(58817..59350)
                     /locus_tag="term3_saliva_scaffold_0_prodigal-single_60"
     CDS             complement(58817..59350)
                     /product="hypothetical protein"
                     /codon_start=1
                     /transl_table=11
                     /translation="MKLENLAFNKTLGFEPKVEDITVPKQGGGTLRMKSTSREFGFNG
                     CLYTCKVIMDSDENVKLIRLAYSKIPTAPVRTHIELTDIVSNDDVKKYFENILLRLKV
                     SIDQIYRETKAQGVFEYIRDLGGILKIVDGKVYFELDGFNIKIKLNSNEEWETYLNDK
                     QISTHNTLRDAAYDINV*"
     gene            complement(59375..60064)
                     /locus_tag="term3_saliva_scaffold_0_prodigal-single_61"
     CDS             complement(59375..60064)
                     /product="hypothetical protein"
                     /codon_start=1
                     /transl_table=11
                     /translation="MEWKYTIGEMEENTCQELANAIVKLLDCSNFFTARQYTNLRIES
                     EQLTKFTTLTTVTFPTKNYGDVIVKTINHAITDGYGTSCDIIISGPDGKQFSVDYNPI
                     SCSDKYFTFNYMVCDPEDPEYATIDENECIIKDLRLLCEAAIEAVNFSATKPAEMNLY
                     MLQYTLDFLDMVELGEFGLDDFIDCYDSFYYSAHTHAHYFDDPEPRPNPYKDPEFDEE
                     FWEAVENRMEK*"
     gene            complement(60078..60566)
                     /locus_tag="term3_saliva_scaffold_0_prodigal-single_62"
     CDS             complement(60078..60566)
                     /product="hypothetical protein"
                     /codon_start=1
                     /transl_table=11
                     /translation="MSEFLRIAKEEDFVYEKYVPRLFNDFFSRIPFDNEDFNYFIKKN
                     RIVNILESSNNYIGYGIHLQDINVYIVLQFKCVDGYITDTRVDYFVLDPFGKNSVTVL
                     NKYAYKLDRDIVRAIFDDIAKLMAEFKFDYLEYNKINDKEFFELSQDYFYLATKDAIY
                     NP*"
     gene            complement(60580..61080)
                     /locus_tag="term3_saliva_scaffold_0_prodigal-single_63"
     CDS             complement(60580..61080)
                     /product="hypothetical protein"
                     /codon_start=1
                     /transl_table=11
                     /translation="MSEVKDLYDGKYHLVNNEILKYLNKFFGSFSPLSIGGETPEGVD
                     IEPPMEIVKTMETQYANCKCIMNLLDLNMKFHLLEVMDAETKRFTYIFYALELPTGIQ
                     AGQFSIGAIKAEVLREALEYVWKTLMSSSKYNDIGIDSTDAYELHSIIDYIYYTKTVT
                     AYGFDF*"
     gene            complement(61093..61560)
                     /locus_tag="term3_saliva_scaffold_0_prodigal-single_64"
     CDS             complement(61093..61560)
                     /product="hypothetical protein"
                     /codon_start=1
                     /transl_table=11
                     /translation="MSGFIVSEIKSTERTKRDLFMDFHNFIGCLPLGKDHKKSVDNAR
                     NKRIEIIVSDTEDEATLIIKDLNVAIEYRLYDRPFGFKTIKVDDIVYNNFDELHKIDT
                     MILKKIVDSLLYWAASASDGKPYILPMHIFDMATRIYQACIFIDFARPLDEIN*"
     gene            complement(61689..62300)
                     /locus_tag="term3_saliva_scaffold_0_prodigal-single_65"
     CDS             complement(61689..62300)
                     /product="hypothetical protein"
                     /codon_start=1
                     /transl_table=11
                     /translation="MYNTAKDIKESIKEIERLLGYGFGRITQDKDDESLYTGKFNLFG
                     NIFKVSIYTRKYNQEEIDSIYFESDAECNEFGVNYVVGITDNVTCGWVNKDIELAMSS
                     ILKVRALLFDVMDNGKAFMEWLNEKGATLAAYGTVPNDGPSSLDFISMSFDNIPIELV
                     GTSNKEEIGLVYYLYNTELEEQIDDDWYTLPGAIRHLTFEMDM*"
     gene            complement(62459..62977)
                     /locus_tag="term3_saliva_scaffold_0_prodigal-single_66"
     CDS             complement(62459..62977)
                     /product="hypothetical protein"
                     /codon_start=1
                     /transl_table=11
                     /translation="MRLHELAKANNTVVRPYMEDIFKLENCVTKKGLLRVADNGFIEY
                     AWFTYFSKYIGQVEVSIMAPKTAEAIESYFTKYLALIVDMEQDIEEDVNKIEAMKVLL
                     GLHGTLYIENDNVVFRFEDLGVISPFENSWYVCPNGVDNVICKTLAEAAKVMADYKDS
                     LEKKPMLLKNII*"
     gene            complement(63120..63713)
                     /locus_tag="term3_saliva_scaffold_0_prodigal-single_67"
     CDS             complement(63120..63713)
                     /product="hypothetical protein"
                     /codon_start=1
                     /transl_table=11
                     /translation="MESNVIENTLAAIEEIINIEFDMSPDESYERKSYYGEGTLFGAD
                     IGVSVIFEDDNIKQLIIESIPSGNSYGIGYVSVIKDEHEISDLSRSIPLAIDGIIKMR
                     KLLRYISEEDKQFIRDNEGILTIIGKTYTNEYKQIVSQLDTMELCFEYIPLCISSYDG
                     ILLEYAFDVRTTKDYSIVKASLTIDQAIKYVRENSSK*"
     gene            complement(63725..64918)
                     /locus_tag="term3_saliva_scaffold_0_prodigal-single_68"
     CDS             complement(63725..64918)
                     /product="hypothetical protein"
                     /codon_start=1
                     /transl_table=11
                     /translation="MKNEEIVAKLRESLINISSRMVEPLVASKYEHVFILDKDISDCN
                     ESIKIEVSIQSNKNIPQAIIRTETKTTTPPKGYSKEIAIDTTPMIISLIDDASFSEVA
                     KYISDLAYNLSDVINEYANIEALAELESNILMVSRGLFDYTVILPESNTSIDYRVVQE
                     VSDDDNLYEVWTRFNGMIMYAKSAHSISGAISTIKDIYPKNISECWWRLDLISLMTKL
                     FNVKEPKIIDNKTYVEYIGEFSLPTNRKIDCNCWLKVTKSNINEQSRLYIESNTLTPY
                     ISVKVSLNGFDNIVGYAYNTMNKIAGIIRILDTMKIDDGMTLYQLLARACKPSAHIEI
                     TCNNSDMILISYYENGNHHNIWLSFPNHNRPNITIGNKYEISETCDSLEEAIIKVITE
                     AREDK*"
     gene            complement(64923..65270)
                     /locus_tag="term3_saliva_scaffold_0_prodigal-single_69"
     CDS             complement(64923..65270)
                     /product="hypothetical protein"
                     /codon_start=1
                     /transl_table=11
                     /translation="MACIDDELAQVTYEVLETVPKSISRTMHGINPWYIEVSDYILTY
                     EDKDKYKLSLHQHGKCIYGKAIYSSHYFKAFVQKLYDSLFMSGKVVPDTSNNPWLIKV
                     RTLHNLLRSRYGE*"
     gene            complement(65270..65776)
                     /locus_tag="term3_saliva_scaffold_0_prodigal-single_70"
     CDS             complement(65270..65776)
                     /product="Dihydrofolate reductase {ECO:0000256|PIRNR
                     :PIRNR000194}; EC=1.5.1.3
                     {ECO:0000256|PIRNR:PIRNR000194};;  TaxID=999411
                     species="Bacteria; Firmicutes; Clostridia; Clostridiales;
                     Clostridiaceae; Clostridium.;" source="Clostridium
                     colicanis 209318.;""
                     /codon_start=1
                     /transl_table=11
                     /translation="MIVAHDLNNGIGKDGKLLWHIPKDLKHFKKTTLGCTVVMGRKTY
                     ESLPNALPHRENWILTNDKSYVPKQRFNDKVKVFHSKEEVLAEAERLRKANIFIIGGG
                     EIYNLFLDDATDIIATVVNEKLPADTFFPKLKRGEWDKVKVVNESEVVDRRHYSFKFV
                     TMKRKERK*"
                     /db_xref="N9Y893_9CLOT"
                     /db_xref="UniRef100_N9Y893"
                     /db_xref="cbat:M666_08035"
                     /db_xref="1.5.1.3"
     gene            complement(65802..66068)
                     /locus_tag="term3_saliva_scaffold_0_prodigal-single_71"
     CDS             complement(65802..66068)
                     /product="hypothetical protein"
                     /codon_start=1
                     /transl_table=11
                     /translation="MEKLKNFIKREIVILLCGPLITCLVLVLCKILNHISLELYGEGS
                     LPYIMGVQAETFLYTLCIMLILGLTFVNIFLLIASAIIVEKEIR*"
     gene            complement(66056..66337)
                     /locus_tag="term3_saliva_scaffold_0_prodigal-single_72"
     CDS             complement(66056..66337)
                     /product="hypothetical protein"
                     /codon_start=1
                     /transl_table=11
                     /translation="MKSFIQIKEKIERFLATVLVILAPIGCIFAGLVWVYSYIGCTRA
                     HNSINYIIYDIIGPAILVTGLVAMVIWTPQVIWYILSYLFKRIKKSWKN*"
     gene            complement(66338..69031)
                     /locus_tag="term3_saliva_scaffold_0_prodigal-single_73"
     CDS             complement(66338..69031)
                     /product="G061 protein n=1 Tax=Yersinia phage phiR1-37
                     RepID=G4KK00_9CAUD"
                     /codon_start=1
                     /transl_table=11
                     /translation="MRITYIRLENYIGIYNGRGDDILEIDLSQNVNPIVIIRGTNGSG
                     KSTLLKSLTPINDDSNAIVPGVTGRKVIRYLHNGITYEIEYVHPIDKEGKRKQTRGQV
                     YKYGPNGKEELNPTWNISSAKDIIYSLFNLDSNFLALSQLSSEDRGLADKRPAERKSF
                     VSSIISGIEAYNAMYKIISKKHSMYKSLIQSLTAKINRIGNKEDLDLRYNTITKQVSQ
                     AISDRDASIQRIAILRAKLDENNAEKLLEEYKTINIRYESIKQDRIALTNTLKQSPIF
                     RQRIENIYTVEERAKLIKEMERELEQDKDNLPRWKEALERTNNAHDECERKIANINTE
                     INKKKSRLETFIDADFSEEEFGRYNEAVANLKAIENDIAKLDYRIDNKSEYDRLKELF
                     DMMNNFSYAIMDRYEHITREDVDTLVTRNSSFYKNTLATITKEIEEYTKERISTEADM
                     GFYESLVEKTKNLELKPKDCKFTDCIFIVEAIEAEKKKPKDALVRLTAKLKDLEDKLK
                     DLNDNLHLTDEAKSFMDKLEALQFVFGSNMSYLSKIGADGIWKGFIESIANNTTAKFL
                     EEYIYRATNSYNLLEAKESVSKIVDSLKESAIKYNANKSIIDEINSDIDRMTKECNGY
                     EIELSDLRGERADYDLLVMETDYAIRESETNLPHLDRIQEIDLEMRELEKKANESKAK
                     RDLIKELNAKILEESAVAERCKDNYNELIAQRDDIAHNKILIDEYHKEMQEYTDNYER
                     IEAIKYYVSPNTGIQTIFIGAYMNDIMVKANELASCIFGGEFVIQPFVINETEFRIPC
                     LGSGLMNDDISSMSTSQICMLSMIISFAILANASTDYNILKLDEIDGGLDTENRIQFI
                     TLLGNLISMVGCEQCFLISHNMEYSDRVSVIDMTARPVEVR*"
                     /db_xref="UniRef100_G4KK00"
                     /db_xref="G4KK00_9CAUD"
     gene            complement(69122..69391)
                     /locus_tag="term3_saliva_scaffold_0_prodigal-single_74"
     CDS             complement(69122..69391)
                     /product="hypothetical protein"
                     /codon_start=1
                     /transl_table=11
                     /translation="MFIQAHECPECRSESLYLISLKGERTPYLSILNKHDDPHKWIMD
                     YKHDFKFKCTKCGKEYEIDWRYDVPVPIDWATQAMPKALDELTRG*"
     gene            complement(69405..70487)
                     /locus_tag="term3_saliva_scaffold_0_prodigal-single_75"
     CDS             complement(69405..70487)
                     /product="hypothetical protein"
                     /codon_start=1
                     /transl_table=11
                     /translation="MNIPATLSFSKLAEDLKNAIFKDEERYSLMPNCDYYGENARCLA
                     SWIDRIFMDKAIDYNKIHIIIHRYPTDKLIGYVYLDTEDENINKDEFISTIRVDIDGE
                     NDYMYNEIMLINTKAVLNALQNKNYDAFISLCYELTKYIYRNATPEANQDAVTAITLY
                     IDFMYNQLFSDMEMPYTYANKVYRTLLDTNYCNYKPIIKSIKSLYKTEACIYFVPLMG
                     ELLIDATRQPYYTEEIGKGMVARVFEDERFELVVPMIVKNCLQKLSDENILNAALAHA
                     PSILKYLGDESHKEERDTLVAYIKEKVDNYVKDHPELADFKGFENNDKASYKPNGNFI
                     VPGQKLNEQAILDAKKEFMKNRNKKN*"
     gene            complement(70558..70794)
                     /locus_tag="term3_saliva_scaffold_0_prodigal-single_76"
     CDS             complement(70558..70794)
                     /product="hypothetical protein"
                     /codon_start=1
                     /transl_table=11
                     /translation="MAVKDIYHRVFIMSRQQMEELKERNNQLGLKTEFGKVIVNGVER
                     VYSDIILDMADCRYSDAVKVIEGDIRAIKHTEVV*"
     gene            complement(70810..72564)
                     /locus_tag="term3_saliva_scaffold_0_prodigal-single_77"
     CDS             complement(70810..72564)
                     /product="hypothetical protein"
                     /codon_start=1
                     /transl_table=11
                     /translation="MNNSWQSKFIADYNDKNRPKFNDVFFSKSDDAIIEDLKAMLISC
                     QRDKYFTVKILGFDTIEDYDEVNRLLIENNDNITVPIKDSYLKILKVTYYIEVNGYSD
                     TFDVYIAVPRVFEGAYIILNGNTYFPSFQLVDGSTYNNTLAKSSKVQKITLKTVFGAL
                     RMIRNFYDYQTTDGTVLNGTVYSIMSNGASYKGKKNAVDRKVPAFKYLFAKYGLYEAL
                     SLFGFDNTIFISKEPFEEEENYYTFKCQATTSRIGYVKVAKILFDNDRVYQSAVITIL
                     DNLRSLKTGYTAESLFNKDYWVISLGAHFVKNNMEYEKGLSALYSLEDQYDIVTKKNI
                     RLPYEYKSNIYMILRWMMAEFSNIRLKDNTDVTNKRIRWSEWIASLYVMKLNTGMYRL
                     NDIARRLKSDTIIKRFRQCIDIKPMYLISELQKSGIKGFRNMVNERDVILQLKWTFKG
                     PTGPGETSNKNLEGRLKRISPSHLGILDFNTSSPTEPGTSGIMCPLNQSVYDGYTFTS
                     DGEPNSWDASFNELKQSYRDAIGVKSAFELADDIGAVLEGADDGKNRAIYEMYQMGKS
                     ISLAKQSNYQPGDLIVED*"
     gene            complement(72554..73222)
                     /locus_tag="term3_saliva_scaffold_0_prodigal-single_78"
     CDS             complement(72554..73222)
                     /product="hypothetical protein"
                     /codon_start=1
                     /transl_table=11
                     /translation="MKRAICEGKLLSLYDINTDYNDYFMNDTSFMGYIDEGTGIIYPS
                     TTQTYISKNPGKAGFYKHGPFLRFIEPSDEERDNFTFDKLEHVDWDNTSSISDVVAKS
                     KEAFSLDNRLLSNVTPDNIFAPPIHSDDSPEMVGMKTAIAKKKIDLDLYGYRFGENFN
                     NDKRIFDKPSMTLNKLVTICDKTDIDAYLILKDKEGDIPNPMGEEIMIKLTNGTEEEG
                     NDEQ*"
     gene            complement(73302..73922)
                     /locus_tag="term3_saliva_scaffold_0_prodigal-single_79"
     CDS             complement(73302..73922)
                     /product="hypothetical protein"
                     /codon_start=1
                     /transl_table=11
                     /translation="MIKNLTETTIFQTWNSRLVDEVGFDVPLASFKELFRPIIFSLAN
                     FLSKVGGADITTSAVTISNTDGVFLCALLVNRTVDQENKTSFDVSFTTDKELVDNSEL
                     CQYTIAASERELQEFVNKFILEEVKNRFQTPELLYDFLRVLFSTILNYTNSLTRDEIT
                     EEGLEIDIEDTITIAVSLDEEGNRVVAIEPGTALKTYVKDDKCNQQ*"
     gene            complement(74010..76292)
                     /locus_tag="term3_saliva_scaffold_0_prodigal-single_80"
     CDS             complement(74010..76292)
                     /product="NAD-dependent DNA ligase (EC:6.5.1.2)"
                     /codon_start=1
                     /transl_table=11
                     /translation="MSDLRQVYMDILGGNFESALDPQNVYLMNHIATAALQDETNVRL
                     DDVELVLRISNALYNGTDIEVLPLEDGVYDLLLEMYKRYNPNFQVGGANIGMNSVRKD
                     KDDVSGYPNMFIPVPIGIENTYGMDILAYGNTSKFATPLSWNNGQVSDRQRDTAHKYP
                     ELVGTLDKCKFVLDHQAYTAGVAEDPNVKIFERDFIGLHFHNGVNNPNDILNIVMELK
                     YDGISIEAEVSNHVVSARTRGDLDNDRATDLTSVLYGYRFPNTIPDNEVFGMKFEAII
                     TKYDMERLKAKTGKSYTNMRTAVSGILGLANAREYLEYITLVPLGTSLHFDTREEELM
                     FMNRYFATKVSNAYKAFSGRYDHVLYMVDKFVQDADMMRPYMTFAYDGIVVSYNDNYH
                     KQLLGRVNHVNKYSMAIKFNAMKRVTRFRGYSYTVGSNGVITPMIIFDPVEFNGTVHY
                     KASGHSYERYKKLSLRYNDEIEVAYVNDVMPYVSKLYNTNNDKNEKLYPIEPFIDHCP
                     ACGSQLVESFSGKTISCENPTCPGIHQAKMVNMMVRLDFKNFGQAAIEKLEIKSLRDL
                     FENVDETRLFNAGFRERGIAKFLDQLNEIKSRDNLDFVIVGSLGFTDIGFSTWSNIFN
                     VIPLDCLIKLSDDELSDRLLAIPGIGQRTVDTILKERVVFADDLIYIYTKIPNLKHSI
                     NAKPAKRICFTGIRDANVEAALMANGDMPSESITKSTDYLVVPYKDYTSSKTAKADKY
                     GIPIVTIDELVAQLGLNIKV*"
                     /db_xref="pmo:Pmob_0996"
                     /db_xref="DNLJ_PETMO"
                     /db_xref="UniRef100_A9BJX5"
                     /db_xref="6.5.1.2"
     gene            complement(76296..78524)
                     /locus_tag="term3_saliva_scaffold_0_prodigal-single_81"
     CDS             complement(76296..78524)
                     /product="RNA polymerase subunit beta {ECO:0000313|EMBL
                     :AGH24393.1}; EC=2.7.7.6 {ECO:0000313|EMBL:AGH24393.1};; 
                     TaxID=1295595 species="Eukaryota; Jakobida; Histionidae;
                     Reclinomonas.;" source="Reclinomonas americana ATCC
                     50284.;""
                     /codon_start=1
                     /transl_table=11
                     /translation="LATSVNIVDEIKKYERRLKFPEEALGKELAEPIPTAVSGSRKLL
                     YSTQADQVMSLNTPEVPFLQTGYENEFGHKSTSFKQYNGDDLVILDKVDKFNWVPNHH
                     YFLLTYNANKNIIDVVERCSYLHITESYGYDQNTKYLDSLGIGSKIRTGDIYLKSKGF
                     DEYNNRMDGVNLLVTYAAISDTTEDAIVLSESCAKRLSSPLYHKVQIMVNENDIMLNL
                     YGNETIYKVMPDIGEEVSNSLLLATRRENKQESLFSQVYSRLMDINMNDNKITATGTV
                     VDVNVITNNPDMMESSNYTTQLRTYWKESIRFSQELVDKVDMYKDRYPNAKIGYELQV
                     LYSRAKSLLEGEKFSLDGKKAFSNIFLEVVVRENNELHIGDKITNRYGGKGVISRILP
                     DEEMFETIDGRRVEMIYNQGTSTNRLNPAQIFETEINAASAKLLRYLPMETPYEVNHS
                     LERIATFMSIFTLMQANAFREYVYALNDDSKLELLKSMKNDGCIILSVSPIQENIDLD
                     KLVAMYELFPECEIDYAYCQLLDSNGNPRKVRTQRPLLVGHQYIVRLKQYAEDKFSVT
                     SLSATNSRNENSRNKNPGEGGHRFPNTPVRWGVMETSAMQHIGSWFNAIMLLVYSTSP
                     HARRKAKNLLTDSPFNIDVKVDSESKSRSVEVLNVYLRTIGLRIRFDKYKKVIKSIFA
                     LPSSIPHMFIEVPDADRKPTIEMVDDKKGFKIPQIIFKGDDPKPNMFINPPKEEEEPQ
                     KE*"
                     /db_xref="M4QLX8_RECAM"
                     /db_xref="mej:Q7A_2329"
                     /db_xref="UniRef100_M4QLX8"
                     /db_xref="2.7.7.6"
     gene            complement(78612..79838)
                     /locus_tag="term3_saliva_scaffold_0_prodigal-single_82"
     CDS             complement(78612..79838)
                     /product="hypothetical protein"
                     /codon_start=1
                     /transl_table=11
                     /translation="MSEDLISVVSDKMGTSSSTSIYDVLYPTGFFNVDYLNGYKINGY
                     HKDGTKFSYDAFGIVDGSFNLVVGRTGSGKTTAAIQWGANIIRRFENARMFIASIEGG
                     ITINRLEALTGWFGDDLFKRVSIRNSGLNVESIYKEILSIYDAKMANKDEYLYDTGHV
                     DSRGLPIIKMVPTVYVIDSVANMVPERVANRGEMGGQMDATAIAKANTQFIKLTMQLL
                     KTANIIVLAINHINKRVETGFMPTKNDIPYLKQDETLPGGKAINYDANNIFKLDDKKI
                     KEESFGFNGKEIVVQMIKSRTNKANMTTPLLLNFDIGFDPYFSLLLLLKDTGRVKAKG
                     AYMQLDEHADMKFTNKKFTEILFSNKDFQKVFFEAAKEECRKLLTPTKTLTESVDNTL
                     SNDVMALFRAMDQVEE*"
     gene            80076..80258
                     /locus_tag="term3_saliva_scaffold_0_prodigal-single_83"
     CDS             80076..80258
                     /product="hypothetical protein"
                     /codon_start=1
                     /transl_table=11
                     /translation="MTRETLLSLCAHNPELEARRLASETIPVGTVSGERMPDKDTPIV
                     HMVPLWRMRLYHKYGV*"
     gene            80441..80650
                     /locus_tag="term3_saliva_scaffold_0_prodigal-single_84"
     CDS             80441..80650
                     /product="hypothetical protein"
                     /codon_start=1
                     /transl_table=11
                     /translation="MALQNGCIANYANHFAVRSADLDWRIRTAMSLVADRYADINNVS
                     HHEAIMAYRFLKSQGIKMTITENHL*"
     gene            complement(80713..81639)
                     /locus_tag="term3_saliva_scaffold_0_prodigal-single_85"
     CDS             complement(80713..81639)
                     /product="hypothetical protein"
                     /codon_start=1
                     /transl_table=11
                     /translation="MKGIYFNNLKNPALDPIVDTMELNMLLDDPSEAEKAEIRDNFVN
                     EVMSKGYNEDELKLFIFNNFHEFVKYSYEVPEVAKLWEERPMVPKLIKQLLTKYTPGF
                     SFNKLDRIYINGVIYNHNVVHQNDEVPSMVTEILNDLGMTINKDVCEILDSIYYLPRK
                     FYTMAVIARFSDVREEINIRRILFLLMITYEYNTTTVDDIRIILEALFYGEMTPLFII
                     NMLDTHRNEQWYNYRYRAAEEDTTFALYRIVNAMPKHIIKDTLLKYSEVCVARQLKLD
                     DVKWTLVNLPLDDYRELAIIADTLKNDGYYLP*"
     gene            complement(81664..82929)
                     /locus_tag="term3_saliva_scaffold_0_prodigal-single_86"
     CDS             complement(81664..82929)
                     /product="hypothetical protein"
                     /codon_start=1
                     /transl_table=11
                     /translation="MKAKLIGIGAAGNKAAMHAINQGVFDRKDVLLLNTTQKDMKDEF
                     NDINIVFGDNRGGCGKERDMAKGLAMEALRADLFKLDSFPDPQDEAIIIVSSSEGGTG
                     CGASTIVAKYCKQVLKMNVHMFVFTGFEQDARGIQNTVEYFQELSDEYTVQAISNKKF
                     LDGIRSKQDAERAANQEFTQRMAVLLGQDLVESDQNIDDTDLYKLSTTPGFMTIEKAK
                     VTSIKNTEDLYKELRKMLDYSKSLEFKPTAKRIGVIFGLVPAAQNMDLNTDVLRERLG
                     EPYEFFTHIQDAEPGKEFIEFIASGIKMPIDEVNKAYQTYLERTSKVDKSKDSFFDEA
                     SSMTINKEDGMFNFDKTGPQNISKADKDAFFAGAKPVAKPRVTVSAKDDFFNQTTEKV
                     TVSPTVEVPEEPVKPKRVIITSNGITKDY*"
     gene            complement(83062..83193)
                     /locus_tag="term3_saliva_scaffold_0_prodigal-single_87"
     CDS             complement(83062..83193)
                     /product="hypothetical protein"
                     /codon_start=1
                     /transl_table=11
                     /translation="MADNKYGVINEVGDLGLGFQELNDNDQKVLQEQLKQEQDKDKK*"
     gene            complement(83216..83725)
                     /locus_tag="term3_saliva_scaffold_0_prodigal-single_88"
     CDS             complement(83216..83725)
                     /product="hypothetical protein n=1 Tax=Flexithrix
                     dorotheae RepID=UPI00036CC7B1"
                     /codon_start=1
                     /transl_table=11
                     /translation="MEIDGLSEIKLNSVSVKKAVSPLREEQEPQLTVFLGGTCNGSVW
                     RNDLLRMLTKKVKAFNPVVSVWDERAKFEEKYHRDHDDVRLYCITPAMSGIYSIAEVV
                     DDSNKRPENTILCVLYSDFGGDFTYTNHQLASMKALMDLVESNGVKVFDSLYDVAVYL
                     NNRAEHIAK*"
                     /db_xref="UniRef100_UPI00036CC7B1"
                     /db_xref="A0A0F9BFB2_9ZZZZ"
                     /db_xref="fli:Fleli_3273"
                     /db_xref="UPI00036CC7B1"
     gene            complement(84130..85371)
                     /locus_tag="term3_saliva_scaffold_0_prodigal-single_89"
     CDS             complement(84130..85371)
                     /product="hypothetical protein"
                     /codon_start=1
                     /transl_table=11
                     /translation="MFIYNEQYFGKTPSLIKLESIIGDIRKQKYKNDTVVESKELAKV
                     MKNQFGFANTNFLVDFTTAKNAYTLVFRDKLNGMGKPVFKNGTYQFNPKDGYDLNVYF
                     SYGLLCDTSFTNEELVAILLHEIGHHFSAKAAMYEYNLPSIKNLVRGMTDMNKAIYNL
                     TNGAKEDIRNISDANIMAGIQQAFNGLDCRSALAYINNGVVLVKDAILNGNISDAFKF
                     LTGDKTVVNKVMNTKFDQSVKNLVSEYDSEEEKSDAFATIYGYGPALTTALTKLESNK
                     LDTRQSTTESNVLEWILKFYVTFGIIGVFEFFIDSMAHIDSSKRTLAALAVLNQELKT
                     ANLTPKQRKRIQQDIIDITKDYESYLEAKQALFKKTGYIKLAFVYNKILFLYHTKFNS
                     DRNLESYQQLLNLYRMASSRS*"
     gene            85440..86627
                     /locus_tag="term3_saliva_scaffold_0_prodigal-single_90"
     CDS             85440..86627
                     /product="hypothetical protein"
                     /codon_start=1
                     /transl_table=11
                     /translation="MKQDNEVILKKIYPLIEQAISRRVSQYKQYISKFIAARAEDLYA
                     IAPYRRIYFTDNDRDEFFRMLGIQRFVIQRELRNTFYFSIPSFNPAAAKDETTIAMLC
                     IVRFFLLNRKKYYKELDLSLVNIAFSGSFYPSIHYGSFQVVQPIEYKHIMDYVVNNKM
                     SAKYDLKVKGNVFGAIRSIATTWAETYQDKFEDFDDEDIKDIVQQLHTRIKSFMKNIA
                     TLYYEAFENRNEYLNYASDDYSEDNYRLADTDSLMAERIIDKTVQAISTMGVNYSYCK
                     MAADVNVSTDEIKAIIEWVLKNDTKSLTEVKEFISLLVYLFFQSTDKKDVKRVEFVRF
                     TTAPRPNSKVKEVIRSKEILERWLMNGSRRYHVRKNRAATKASYQRSVLMYFALMIHF
                     SNL*"
     gene            86638..87357
                     /locus_tag="term3_saliva_scaffold_0_prodigal-single_91"
     CDS             86638..87357
                     /product="G203 protein n=1 Tax=Yersinia phage phiR1-37
                     RepID=G4KKE1_9CAUD"
                     /codon_start=1
                     /transl_table=11
                     /translation="MTPQRKKAEKLVFDVMLAMDPSGKVTDYYKKIFSEMSDKEFTKF
                     VSGKYPFRFITRVFEIEPTMDQVEKAADVMGVPILEKVEMPYIYTDENGHGATSHEAL
                     VGYLHLKRMKQFLTKKNAISTNIAMRDNKTGMLISHDKNGITSDREMESLVVNGMDAT
                     IKELSRARADSMDAKQAMYNTISTLGYISQDDIPDDPSDPMSKNLLNVYMLGAHLSTN
                     LINIGNVTPLTLSGKKISRRE*"
                     /db_xref="UniRef100_G4KKE1"
                     /db_xref="G4KKE1_9CAUD"
     gene            complement(87408..87791)
                     /locus_tag="term3_saliva_scaffold_0_prodigal-single_92"
     CDS             complement(87408..87791)
                     /product="hypothetical protein"
                     /codon_start=1
                     /transl_table=11
                     /translation="MNRNLHIHVGIERTSLNYDIHNLNRRFKEEADSDIERLQDMVNE
                     LNVQIVANVLGMHDFPEHRLGERINGSWAIGYFTRRIKEASDRLKSVAGLKGKDLYDF
                     EGIVYDFTKRLTLVMLEAGKIQRGW*"
     gene            complement(88287..89222)
                     /locus_tag="term3_saliva_scaffold_0_prodigal-single_93"
     CDS             complement(88287..89222)
                     /product="hypothetical protein"
                     /codon_start=1
                     /transl_table=11
                     /translation="MKQQNVIEKLSIYGMLSPDAKKELMDNVKREIGVGVYISGVAYA
                     LTLNFDSEKNLTEVKLTPELDRDDPSFSINAHIMNGYSIRTEAFCYLITAAHDIVLKH
                     KLSISSDENRLYKYYFKNKEYTLYLDGSVNYEFGWEAISRDGKYYISAKQAGYGEYTY
                     QLYLNKGLMPSTSTGVYEATFIELNYLLTHVKSLYDEVKIKNANDGDTNFLEETLEYL
                     EYLKISTDDVICVVYGDTYMSWGVFAKNADFRYDSGFGMTEISDKIFIYTRDYIMYRH
                     EYDGSEEWRSVKTLDSIISKKTQISNDTEVDFRAE*"
     gene            complement(89200..89802)
                     /locus_tag="term3_saliva_scaffold_0_prodigal-single_94"
     CDS             complement(89200..89802)
                     /product="hypothetical protein"
                     /codon_start=1
                     /transl_table=11
                     /translation="MKQQKVIKILDNLGIITVTEDSTYNDKRECIYADIDILCIKYLL
                     SLEFDDLTNLTSVKLAPKTNDLVAPAFIASTANSTRVISTKVFKIFLSKVYSILVKHK
                     IKLLRNKENRFYKLFNRRTYTLHIDDDTELNWDARSKDGCYIIYANQAGYGQLFYKLY
                     EIPKPNSGDCFGQSLGSYVYLDSLLDVIVDGGKDETAKCD*"
     gene            complement(89859..92210)
                     /locus_tag="term3_saliva_scaffold_0_prodigal-single_95"
                     /gene="gyrA"
     CDS             complement(89859..92210)
                     /gene="gyrA"
                     /product="gyrA; DNA gyrase subunit A (EC:5.99.1.3)"
                     /codon_start=1
                     /transl_table=11
                     /translation="LAQEIKVNTLDKFRDDLKLYAIYIAKHRSVPDFRDGLKDVQRKI
                     LYSMYADFPQNTNRTFKSAGIVGEVMKSYHPHGDSAIYQSIKPMVNWFECNVPLIRKQ
                     GNFGNFQGDGPAAARYTEVALADFAKEALLDELDGVNGSPNIVDWSPTFDNSKVEPDF
                     LPAKIPLLLINGIFGIAVGFRPEVPPHNLGEVIDATIKLLDNPNAHVVLIPDHNMPCD
                     IIDTDFKKISNNGFGSYRVRGHIDIGTYDKKPALFIHSVPNSVYLGTITDSIDTLVSE
                     GKLPQIINSFENHTPTKLEHILVLKPGSDPNFVRDTLFANTSLECSYRVNLQVQFNGN
                     IHKLTYKKYLLEFLQFRKITKLRLYYNLLQRAKTKFHEREAYITLLKSGEIDKIINMI
                     KKRKDREDQPIIDYLVTKFKITPLQAKTIINTQIKNLSMGNLNRYIEEAKELKARMEE
                     CLVKIHSEEALNEEIRNELLYFKKKYGVPRRCRVISKDDINNIPEGKFNIIVTESNKI
                     KKYGVNEPLNLNRGEPCSAFILNADNRDNLLMFDGFGRVFSMPVHKIPLTGKGQNGTD
                     ALSLNKKMTSIVTNIISESKVKELAKSKAYTMVVLTQAGYIKRLELDDFCSVASGGLI
                     YSKLENGDKVQSIVITQNGDNQIITYSHKKALRFKSDDIPVLKRATRGVKAMNTNDNV
                     DGMSVVYGGCTNAIVVTHNGYINKIDISALPMSSRARAGNNVIKLGRGDAIRDILIVR
                     DTDVVMIESATGKEDVAVRDIPLGSSISKGNRVPNLIRVVKRI*"
                     /db_xref="tro:trd_0652"
                     /db_xref="UniRef100_B9KYU8"
                     /db_xref="88207306"
                     /db_xref="B9KYU8_THERP"
                     /db_xref="5.99.1.3"
     gene            complement(92333..92725)
                     /locus_tag="term3_saliva_scaffold_0_prodigal-single_96"
     CDS             complement(92333..92725)
                     /product="hypothetical protein"
                     /codon_start=1
                     /transl_table=11
                     /translation="MRNNIKPNRKPATKLFELTLPVTYSGKLSNEVTDWLVNTLETGE
                     IFDMVEVNVFGKRNVFTQNKEALGSVIVGSVKESGFKDNMLSITILTGERNYEIIKNM
                     KQADAFVFVRPNTKGGYKITKININEIQ*"
     gene            complement(92742..93185)
                     /locus_tag="term3_saliva_scaffold_0_prodigal-single_97"
     CDS             complement(92742..93185)
                     /product="Deoxyuridine 5'triphosphate nucleotidohydrolase
                     dUTPase n=1 Tax=Mycoplasma penetrans (strain HF-2)
                     RepID=Q8EWV1_MYCPE"
                     /codon_start=1
                     /transl_table=11
                     /translation="MARKFHLVSTAPEGTLLPKRSTKHSAGYDFFSPIDAEIMPGATL
                     NIRTDIKVEMNEDEVLLILPRSSYGYKYQMSLVTTVSVIDSDYFDNESNEGNIAIKIK
                     NNGTEPLYLTKDEAFAQGIFVKYLTTDDDDVTEVRTGGIGSTTKN*"
                     /db_xref="UniRef100_Q8EWV1"
                     /db_xref="mpe:MYPE1000"
                     /db_xref="Q8EWV1_MYCPE"
     gene            complement(93185..94120)
                     /locus_tag="term3_saliva_scaffold_0_prodigal-single_98"
     CDS             complement(93185..94120)
                     /product="hypothetical protein"
                     /codon_start=1
                     /transl_table=11
                     /translation="MIIYYADTQDGRLAAHLILQNPEKVLISEEKRLDPDYCLLNDIQ
                     DSRDIKLLPYIFKPNATILDRANENEAVVCVGIGFNINNETSLRRFNTMVNKARRVVV
                     IDYLPKSKILLEKYKDNEKIDFHHYEYECLSSIVWYIIMGKNESIPLINGINQYIHKP
                     IPDIKAIYQKMYIATLFSDPQDVVWDNLMKETEEEAKYRYKTIAYAYDYMKQRLQIDI
                     DRGSYYSYIGDLKVRCMSIQDAEYIPSVLYHKSLVTINWIYDGDSYLYKVYADFDNFN
                     CAEFAAKYNGIGTKHYGVFRSDDLLLYPHNRSRRN*"
     gene            complement(94133..96517)
                     /locus_tag="term3_saliva_scaffold_0_prodigal-single_99"
     CDS             complement(94133..96517)
                     /product="DNA gyrase subunit B {ECO:0000256|HAMAP-Rule
                     :MF_01898, ECO:0000256|RuleBase:RU003363}; EC=5.99.1.3
                     {ECO:0000256|HAMAP-Rule:MF_01898,
                     ECO:0000256|RuleBase:RU003363};;  TaxID=392423
                     species="Bacteria; Aquificae; Aquificales; Aquificaceae;
                     Hydrogenivirga.;" source="Hydrogenivirga sp. 128-5-R1-1.;""
                     /codon_start=1
                     /transl_table=11
                     /translation="MAKITKEMQDNIANYGDDFLTLTPTEGVRQNIGTYLGYSGNRGF
                     INMIREIFQNSADELMKKDSPCDEIWVYYDERNHEVTIQDNGRGIPFDIMVTAFTSQN
                     TSTNYEKKPGAFSSGRHGLGSKATSACSEHFVVKSYRLGKGQEMSLYLGDPETAKVKS
                     IPNKDNYQGTIITFNPIHTMPTKKQGYHGYQAGKVIMGDITTTWQDVLDLLESLIPLL
                     DIGAKVNYFGTDANGKCHKVRIVNDKGIAGILDSLATKPMIAPIHISKLKEDGQMKAD
                     ILFTFDSTKADDIFAGYANFCPTPSGTHIKGFVEGLTKFFRDYMNKYFLGKNSKLKIT
                     NADILSGLCCVNSVYHLYPEFTGQAKEIISNEDLVPFVKDITIEGLDQWAKTSSSDLQ
                     KLCKYFKEVAELRTKNEAGRVRIQVKNASAITGLPAKFVRPKGKKHNELFIVEGDSAA
                     GNARNRRDNDSQGIFPIRGKIISALAKKKEDVLKNEEVASIISIIGAGYGKNFDISKC
                     NWERIVICTDADPDGAHIRTLLLSFFLLYMEPLVLDGRVYASVPPLYGGKIDGRNFKY
                     FTDRTEYNAYLQKQFSKNHKVTLPGKVNFTNNQLIKLLNSTEFYIERLESAANSFAIN
                     PYLLEEILLYVGKGLSFSQFKSKITKNHKYLECKNDKGNWTITGLYEDNKYQTIYIND
                     RLLSFFETMHYKLVTDIISSQPSHYVVDGETMSLYGLLNKFKELAPKNITRFKGLGEM
                     NEDQLYDTVIGKDKERVLEQYTVEDIKYEIAKIREIDSSKMDLIAGLDISNYIF*"
                     /db_xref="A8UW73_9AQUI"
                     /db_xref="UniRef100_A8UW73"
                     /db_xref="hth:HTH_1276"
                     /db_xref="5.99.1.3"
     gene            complement(96597..97322)
                     /locus_tag="term3_saliva_scaffold_0_prodigal-single_100"
     CDS             complement(96597..97322)
                     /product="hypothetical protein"
                     /codon_start=1
                     /transl_table=11
                     /translation="MANDCYQNVAFYSPVREEIEILRDKLISLYNDKKCWLPYALKDL
                     GLWETEEDFAKLSDDCEDGTTLRGEMVWPPGDNEIWSTTLPDGTLAWYFQTEYCNKWT
                     YITTGFNILIDKIVPNSSIKFVYYAEEPGFSIYDTNDKDHIIFDDTVNVDLYWRKEGK
                     DKPECFSICDNMYYPQTYKDVPKYLNDVLRDEFGIKDVKPFVPSMFCKPGESIETSFM
                     EYIEEELGGTIEWCNIQPFNYVD*"
     gene            complement(97395..98384)
                     /locus_tag="term3_saliva_scaffold_0_prodigal-single_101"
     CDS             complement(97395..98384)
                     /product="hypothetical protein"
                     /codon_start=1
                     /transl_table=11
                     /translation="MYNQNPGFANPTFNTAQMPVGNYAPVTPTDPMTPQDRELLKPQQ
                     KASFSLEIPPEKEAWAKCPHKDHTGFLTVADGKGWVRCTQCGERIPTTPYSDEEVQNA
                     VRTMRHIWQQIKLFSITLPAEINTEFMMSLPIAEKSLDLYHLAFKNFDDVSRGMSRAQ
                     NVQPQQAVRPDAFTSFDNILNGNVQPAYANPWGAQANPNFYNMANGGYYNAQTMNGQM
                     PVQTMPQQQWQQPQAPFGYNAQPPMQGMHNQGQMMPNQQQTQQTMGGQAFNPQAQMQQ
                     PPVSPVQQLQNQQAMVANANPFNANASVGATVPGPAVAAPQKETITTDTISLG*"
     gene            complement(98538..100022)
                     /locus_tag="term3_saliva_scaffold_0_prodigal-single_102"
     CDS             complement(98538..100022)
                     /product="Uncharacterized protein n=1 Tax=Ficedula
                     albicollis RepID=U3KBQ2_FICAL"
                     /codon_start=1
                     /transl_table=11
                     /translation="MEKTAVKLVRDKRKAVNSNHDTPVSGMLVYGDNNHKYNLGFVPT
                     IWDDNNEVLIVAHQNSDPSTDTYREPFQLTVVPYEMIQYLHINMDLQNARAIMKEFGF
                     EDKIINLFLNEQAPTTDMYAFGAVRKGELDEIYKLREEQERQAEAALMRLRNEQRSRG
                     IGVPTYDLKNNPKDVPMAGPQTAPSAPVADTTSDNVPVVQYRLDDPLYDPTAVHSVTR
                     DINDSYPYPTPHVPDLRYLGVHVDETNTGTILPVAPTPTPGHVTPPVSPTPGHGASGT
                     ASPVTPGSSSGTGSTGTTPVTPPPAGTTPSPTTTPTTGTGSSTTSPATPSGPTSGTTT
                     PTHSQGGQSGSGTPVAPAIGTTVPVTPGTGTTTPTPGASTPTPIVPPPSVPVTPPPTP
                     VNGLSANGAVDLFSKLNKIISDKLAGHTIAATAFDAITPEYTTTASDQVSKHDFNSAL
                     VALSTTLANIHGGVAPSITVTEDANPVDHTIVDNLIATVKTMVS*"
                     /db_xref="UniRef100_U3KBQ2"
                     /db_xref="U3KBQ2_FICAL"
                     /db_xref="oni:Osc7112_5730"
     gene            complement(100003..100386)
                     /locus_tag="term3_saliva_scaffold_0_prodigal-single_103"
     CDS             complement(100003..100386)
                     /product="hypothetical protein"
                     /codon_start=1
                     /transl_table=11
                     /translation="MQETLTKKCEFDNDYTLSTHFSKRMKERVNIKSKKKQKTFLKRA
                     FERGVTMEETKGHSLLYHHLKRVVRYNPGCKSAIYNRYIIVSTNDNMGVTVLTLPDWI
                     QDIVDQFVKTLKRKGEYTSYGKNCS*"
     gene            complement(100349..101131)
                     /locus_tag="term3_saliva_scaffold_0_prodigal-single_104"
     CDS             complement(100349..101131)
                     /product="hypothetical protein"
                     /codon_start=1
                     /transl_table=11
                     /translation="MYNPNIEVDPKYNITANSEAYKMGQARAEEHIAFFRQNNQPIMV
                     PSFPTEPTSEAEIYFRRGYEDKFKEETGLTSQIITGTKPFDARLAKGKKGKKRKNCID
                     REINNNKQNKNFLLYYGDKAIKEYTRLAKQIIIDFTHANIDCNMYVEVFTNERFIDSL
                     LQAAQLQAYFYGRTVQYAETFKHVCMEKGEEFNYYDDGFLNYYRALARINQLVYTALV
                     QFRDYLKQGVFQPEILNQVQEKIYQERLGLHARDPYEKMRIR*"
     gene            complement(101132..101647)
                     /locus_tag="term3_saliva_scaffold_0_prodigal-single_105"
     CDS             complement(101132..101647)
                     /product="hypothetical protein"
                     /codon_start=1
                     /transl_table=11
                     /translation="MPYNNNIKGVSDKPIRSMFVKVEDEPKEKEYVDPQDRKYTLFIY
                     FIEGYDQEKTFEFVTGQDVVREYVIANVDIIDFEESLISNWSIKPEDPVNGFRSLKDF
                     ILYLEDLGDEDGNYIYNDGFRLGDYLDSLHEIQNMSETERQNYENAVHLSQPGSRLLQ
                     AVTSLNEGEEI*"
     gene            complement(101683..102879)
                     /locus_tag="term3_saliva_scaffold_0_prodigal-single_106"
     CDS             complement(101683..102879)
                     /product="Uncharacterized protein n=1 Tax=Bacillus cereus
                     BAG1X2-2 RepID=R8F7Z7_BACCE"
                     /codon_start=1
                     /transl_table=11
                     /translation="MKFLLNPGQQAVVDAAVDWFNNSPELVFQYTGAAGTGKTVVLFE
                     IINRLGLSIDELLPMSFTGTAAIVMRNRGLFTAKTIHASIYEPVEQIQYDGLGRPIMD
                     PYFNKPKVTTKFVKREQLEGVKLILIDEASMTPKSMVKDIESFGIKIIACGDLNQLPP
                     VADEPGYLVDGKVHFLTDIMRQGENSGIIYLADRAIKGLPIHYGTYNNAVVIDEDMLT
                     DDFLIQSPIILTCKNATRETINDYLRDLRGVKSKLPMHGEPVICRKNNWSIECDGINL
                     VNGLRGTVENFPDVSSRGSERNIFKIDFRQGRLLFRDVKCDYDYFNADYDDKNRLRNS
                     PYSPGNKIELAYAITTHLSQGSQYYSGIFIEEWLRKDIMPNLIYTGITRFSDYMIYVK
                     RKPKFY*"
                     /db_xref="UniRef100_R8F7Z7"
                     /db_xref="R8F7Z7_BACCE"
                     /db_xref="bamy:V529_20730"
     gene            complement(102879..103184)
                     /locus_tag="term3_saliva_scaffold_0_prodigal-single_107"
     CDS             complement(102879..103184)
                     /product="hypothetical protein"
                     /codon_start=1
                     /transl_table=11
                     /translation="MKTFIGCVIAIILIGIGSFVYYHTDLVRQETSDQKFNVAVAQNN
                     TSLQEYTPAVGDTKSMLYKTKYATYGIDNMTARGYQLLTVYTDDRHYETFVVFKRVR*"
     gene            complement(103186..103488)
                     /locus_tag="term3_saliva_scaffold_0_prodigal-single_108"
     CDS             complement(103186..103488)
                     /product="hypothetical protein"
                     /codon_start=1
                     /transl_table=11
                     /translation="MRTLMIVFLSVITLFIASCGIDTRTDTEKAPDVAIMINDRSLEK
                     ATPDIGGIKLVRYNPKFAEAGIADMESRGYKVKQITDVPSTSFQQPLTTVMYERVK*"
     gene            complement(103490..103783)
                     /locus_tag="term3_saliva_scaffold_0_prodigal-single_109"
     CDS             complement(103490..103783)
                     /product="hypothetical protein"
                     /codon_start=1
                     /transl_table=11
                     /translation="MKRFVFLVMIMISLVSVTGCTTSFSSTHDRAVDSNEKALKDLTP
                     AINDTVVVSYKYDDEVNQGIADMKDRGFKIKGVTVRDSGFGSGRTVVVYTRVQ*"
     gene            complement(103785..104108)
                     /locus_tag="term3_saliva_scaffold_0_prodigal-single_110"
     CDS             complement(103785..104108)
                     /product="hypothetical protein"
                     /codon_start=1
                     /transl_table=11
                     /translation="MKQTLEVHEKLNRYIMYALFAGLAIITIISIAGAAFGIFRSHNG
                     GRAAQLRPISEEHIPPVGGQVAVTYDYPTSDSINQMIAQGYTVETIIYDNFKDQAIVV
                     YKRVK*"
     gene            complement(104111..104647)
                     /locus_tag="term3_saliva_scaffold_0_prodigal-single_111"
     CDS             complement(104111..104647)
                     /product="hypothetical protein"
                     /codon_start=1
                     /transl_table=11
                     /translation="MGSMFVSVQKFPTYTRQEFEKDVFYTCGLVYNPAKSLQIMFETD
                     VGQLIPVFIKGRPLCFEQDAQALTLQNPVIYDPLNNVAIMKTLFDMYLDLVQESPTVV
                     TYAKVNPKKRDIKGQVQIVMDNGVTYSSGIYYNDSLKYMDCINYLCGYDTSNLKEIDF
                     TQSEMEAIKERSRAKRGQ*"
     gene            104700..105068
                     /locus_tag="term3_saliva_scaffold_0_prodigal-single_112"
     CDS             104700..105068
                     /product="hypothetical protein"
                     /codon_start=1
                     /transl_table=11
                     /translation="MNEYNTNTDFQHTEIGILTSPCDKYKPGFQTFYLPSLNPMNLKS
                     NTKQTINVQPSNLVNKEPIKGGKIQVGSNILVEMPKEVARQYPYKYIPPGTRFIIGFP
                     SGDITKPIVIGRDYDAYRDK*"
     gene            105049..105474
                     /locus_tag="term3_saliva_scaffold_0_prodigal-single_113"
     CDS             105049..105474
                     /product="hypothetical protein"
                     /codon_start=1
                     /transl_table=11
                     /translation="MPTEISSIQEFISMKPLNNSDFHAYSYYMKSSSKGTLEIPFRNL
                     ITTDYLSDFKREAYKITLTDEEFRKYKYKPKLLANDIYGNSEFHYIILAINGLYSIKD
                     FNKKTIYLIPKKELLNLLSYVYASNKKYIDSYNYSHEIN*"
     gene            complement(105512..107710)
                     /locus_tag="term3_saliva_scaffold_0_prodigal-single_114"
     CDS             complement(105512..107710)
                     /product="hypothetical protein"
                     /codon_start=1
                     /transl_table=11
                     /translation="MARGNELNNKFMIEWPNLVIYVRYVFQTLYRQDNREILATLLKL
                     MNKMDPEKVYDIKTQEKHINVFKFLKALLERRLNGNKDKDLLIEVCTDGLIKKHLPLN
                     QIDNPLNSSDFAVIEQRIYSDYENYSVITYMAQAHDKFIELTTAGSQLEREAVLKDMR
                     LRLRDIGTTLRQTANTATGSETFSLTDSDVFIRTMGNVYDRLHNPSTKLKTGMQAFNN
                     IISGGFENGRIYLLFGLPGEGKSMTMLNLALQLKKFNRGYQPKDPTKRPCIVYLTMEN
                     SLEETIERAHGILVAKDFDRRLSLEEMTEQFKNSGFAVTDDDPVDIVIKYIPANTVDT
                     DYVYALYDELADSNKEVICMVQDYIKRIKCRDFDILGKDPYMALGSVVDEFKQFAIDK
                     DIPVITASQLNREAAKAIDEGRKISRNNLVECVGRNNIGESIKILENIDSGIIIIPEK
                     DAADNPYMGFSLIKSRYGTNAPKRFYHPFNPEKPVELLCDEGCTTPVHRLTMTDLSLA
                     AQNAESVRNTKPEEVKSAESELKSTDPKIPVKEEPIEEAKPVDKEQARLERQKKKMTP
                     EYSGTLPSGTKAIARGVNPFAIAKLEMTVDKFNQDKINGFKKSEYTDRSLDMIKYNLE
                     IPVNALESDICPYIPPEEFDEMVYVRKGRANEALDKAQAREYLNLIRKWSPRQGEFKA
                     PSMFVALPNQSILSVGYFAEQHGMKDKIKPMFRSTEPIPMFIEEPSYDIK*"
     gene            complement(107726..108832)
                     /locus_tag="term3_saliva_scaffold_0_prodigal-single_115"
     CDS             complement(107726..108832)
                     /product="hypothetical protein"
                     /codon_start=1
                     /transl_table=11
                     /translation="MKDNNLFIEAHISDIHFGVIDPKITYKILSEQFTNVIANIDNLD
                     LVSINGDLFHHKFMGNSDAIFYALKFVDELVAVCRNKGCTLFILHGTPSHDANQTKLF
                     YQYMNDNTVDVRVIETIRFEYVNGKKILCIPEIPGLGKEYYENILYTETYDSVCAHGT
                     IRGAIYGRNAEDLDAPSPVFSMNNFILSNGPVIAGHVHVPGCYERDWYYCGSPIRWNF
                     GEEQPKGFIILVHNTYTRQYYVKYMHIKSFRYDTINIDDMIASDPVTIYNYLMDLKAQ
                     GIDNIRIELTADHPNINILRDKFRNDGSIKFKCDFKNDIIRQQANEVSEKFKEYDYIT
                     DKNLSEYEILTRYINNNKGYTFITTDQLIDLLKE*"
     gene            complement(108967..109512)
                     /locus_tag="term3_saliva_scaffold_0_prodigal-single_116"
     CDS             complement(108967..109512)
                     /product="hypothetical protein"
                     /codon_start=1
                     /transl_table=11
                     /translation="MARKRYSNVKVSDNLKAISEDNEYGNLILHKKYGIIPYFKFTRY
                     LSKLRKHSPSYKELRAMACFIRIAKLIFFYTPGDRLDKSDMGLSEYRLDAQFKDDDVI
                     ISYFPKPHIKITITLSYLEDINIRIYNYDEEKEQTNVSFSDGNASIECLEDEQMFINI
                     IRPLMDGFCNILEYYYNTKTE*"
     gene            complement(109541..109702)
                     /locus_tag="term3_saliva_scaffold_0_prodigal-single_117"
     CDS             complement(109541..109702)
                     /product="hypothetical protein"
                     /codon_start=1
                     /transl_table=11
                     /translation="MTNDNKDMCINVLEIMFDYVSDYTHKVPDMDKKDENGNNVHLLN
                     IMELHGVEL*"
     gene            complement(109689..110354)
                     /locus_tag="term3_saliva_scaffold_0_prodigal-single_118"
     CDS             complement(109689..110354)
                     /product="hypothetical protein"
                     /codon_start=1
                     /transl_table=11
                     /translation="MDYNKLLLDAAKQITSVTKKSSNEIANSFERFINENIPEELIFE
                     SPKICLAYIDRLNFKNKDTYQAFRHSVCYKDVLASINSIYIPIDLKTIKDYEVDYILR
                     NPYVYRDNQDIIDYIVQYVETIYMGLDDYVKFIKFLIIARGFFNTDLDVMSIEPAEDL
                     SLLPLYTALGILVSKSAPSEKFLFDNPQEMKQAFDKVVEMGIAGQYVVDTIFKEMNKY
                     DQR*"
     gene            complement(110341..110847)
                     /locus_tag="term3_saliva_scaffold_0_prodigal-single_119"
     CDS             complement(110341..110847)
                     /product="hypothetical protein"
                     /codon_start=1
                     /transl_table=11
                     /translation="MNIDQFLIDSEELIRSLYKTTKDLDVLIKQEEPKAIVNGEPVYD
                     GDGYFYSISGDTKGFAQLYAMLTNVEPSDIVFYMIRNQHLSDRFLDFDMNDKFKVRVY
                     ADTLVERLTIRFTDKAGQTQTMTFNTKYVIDLYTEELKQLFYSAITCALLIYYANQYV
                     EVTEDGLQ*"
     gene            complement(110849..111145)
                     /locus_tag="term3_saliva_scaffold_0_prodigal-single_120"
     CDS             complement(110849..111145)
                     /product="hypothetical protein"
                     /codon_start=1
                     /transl_table=11
                     /translation="MERQLLYPVTEDIKQLALDILHKMKLTQLYEANAYSFETPYGVF
                     NATAQEDNGYLYVRTSCERVDHVVSWYSAERERYTQEDLEILFIAMGKIYAKGF*"
     gene            complement(111180..112043)
                     /locus_tag="term3_saliva_scaffold_0_prodigal-single_121"
     CDS             complement(111180..112043)
                     /product="hypothetical protein"
                     /codon_start=1
                     /transl_table=11
                     /translation="MENKKRITEEDLFKDLNLNIDDLFTVNDVFKELTSTRYGFYHVA
                     TILCAGIHGLLTTSYIIKDLEAFTLDSYQNMKYHFEDDDGTFGAAMAVNAKTGEEVDF
                     ALGFLKVDDYDIKEFLLKEDLEEYLERKESTGCSLGEAIGTDVLLINIRFAHKRIVVM
                     FDSRNERLILLGEKENHELDMLNPKDEHKLYYAIMSSILSIFVYMDMEDSKYRVYDKD
                     SAFKRLDELITTCDDDEVKALFGKFFLEEVTRKDSASNYAQVLMALREAAMEGSNTPE
                     FPDPADKDKLN*"
     gene            complement(112064..112699)
                     /locus_tag="term3_saliva_scaffold_0_prodigal-single_122"
     CDS             complement(112064..112699)
                     /product="hypothetical protein"
                     /codon_start=1
                     /transl_table=11
                     /translation="MEDNYKHYFDLTVALTSLDLIKTEYDKLPWYKKIFRGKKYDKEV
                     SNLHDKIWDCVNKLYNQPFVSATLILYLECTYIIPLKYSGIVRRSKHKKDFDMFYINR
                     VKLESAIEIYAAKTISQYIERNVSITFGPLTYHSKQLTVGEVQYTVRSLTSLDYTETE
                     YFSCDLLDFENTLKTDIKEREKFILDAINLALTDTVELLLKHGLSGEPLLY*"
     gene            complement(112712..113221)
                     /locus_tag="term3_saliva_scaffold_0_prodigal-single_123"
     CDS             complement(112712..113221)
                     /product="hypothetical protein"
                     /codon_start=1
                     /transl_table=11
                     /translation="MANNNTYLLDLMIKRADLEDRFEENTNFLKLPLLWWKLKRMDSK
                     IYKFCSDALMIDVLDNVAEVCKVIGNGTKLYNNMNIDIKLEGTRLAITRYYIGRRMFG
                     SITTSKVEYNTANADSIKYIISRESINETTENTEIKYEYDDDDDFTNHGIRTLINEFC
                     TKLISPDEN*"
     gene            complement(113221..113910)
                     /locus_tag="term3_saliva_scaffold_0_prodigal-single_124"
     CDS             complement(113221..113910)
                     /product="hypothetical protein"
                     /codon_start=1
                     /transl_table=11
                     /translation="MLVDLSLDHVTHVSKYTEESEAKRVTEILSYIGEESLMYWANSL
                     GFKGISYKKELSRYAVIGTKVHSEIERFLSGDRDLTTINPDDYTQAGFYAFISWYDEQ
                     VNKFGKNIEILGLEQSFEGKYFRGTIDCIMRVDGLLYLVDFKTSSHIGYKYFMQLAAY
                     EYLWSKAGNEPVFGFMIIQLNRDNPAKYATYTLDAIDGGNTYLYNLLQDTFFKLTQIA
                     FNVDELKGVYK*"
     gene            114183..115115
                     /locus_tag="term3_saliva_scaffold_0_prodigal-single_125"
     CDS             114183..115115
                     /product="hypothetical protein"
                     /codon_start=1
                     /transl_table=11
                     /translation="MAQEIKTLNTTFLFQQHKQEFEKEMVEFINAGKVIDISSKEFED
                     IAYEVRKQQKLSSNLVEFLNFKGLKLVIGKKPMPRMMKVFMARDLKGDRNKYAIYIDV
                     YGLIELDDNGKYVCHNISVLIANLIYAATIHAYHLDKITGTSTIEDAAHAFANLFTNI
                     INYLFKINNINGLRNRCLFLSALYFLNTVYKKSRFSVNVNLAKKIANITEREKELLVA
                     YLEVESFANIDYFMHTCNDILKLKELELQSFLATWIKLYTPGTMFALEYFPAFSAMLT
                     DAYVGCFLNNQSTIEKVAGNAMVAYCNDILKKVI*"
     gene            115130..120430
                     /locus_tag="term3_saliva_scaffold_0_prodigal-single_126"
     CDS             115130..120430
                     /product="hypothetical protein"
                     /codon_start=1
                     /transl_table=11
                     /translation="MRHNHNEINIVEHVDLLRNYTVKNIESIQAGMIPELLDISWSVS
                     QYYLEEGRHKYVFGKDKYVLKVNGLRFITDRPSKKKLVYIKNFKDAVDERLVNPSLVF
                     VNGLFIKWSDITLVRDQRYTYLYINNKVGIDPIHIDDVQIINIPFNVSYSEKRNIPYK
                     ETVIFRFGDNGLALDYGAIVVSTNTERINLITKQWSNLAGATIDNLDILVDKRHKSTD
                     KNFICFTESKLNPTIKPDVKNLNLVSINDGNPIDKDLVMKYFYRAVVNDNQSNIVRPP
                     NDDIMKSALVDNTIKGLDLHTIQKDFDYEYRNDTEYNDNFLHGIRYISRYNGAFFDEL
                     YEKLANIYSDSYTGEQFKSYIGADLIFRMPRGLHDRTETFVMIHRNGELWDLYNRIKY
                     IGSEFQLQLTQEEYDDIQEYDTFEIVRFSRVNNNFLKVQVPNTDTIENTTIPYEDLIV
                     FANYTDNHIYYDCLEFTKNSLFDAPFTIDKEAKTISFTDANWYGKDIYMASKRQFRYA
                     YYPPVNFKRCTFYLTKDFVACKDPDRYLVFHNGRMLSKDMYRFLFEEPDNSVVRPVIH
                     TRIMADPGDRVEIFYVPDALNYVDIGTNNTAQVTHVKATIDNQPIFSIPFPTKSFLND
                     KNSFFVMRGSVILEQSRYDVIGDKIIMKDPSDYLPLGRELTFVFIFNKSLDVDTFGGV
                     KEEDILTVDARFTYAESVDDIYYDIPYPYEGYNGFFFVSYRGLYVNPSRYTIEDGGRT
                     IRFRNNDLHLDPNTAMVFVFVYPTNKYTLDASAVRVTANIENQTKFTVPVPYGDYFKD
                     GNEFFVIRNGIFLDTDDYIVDPDTNTITLTSPYGLDIGQELVFNFMVGNKVSVKNHTI
                     TIRATKDDQQVFKLPEVFHDYNKRDNKFFLVIGDTLVDKRRYVIDGDDLRFLGDDDKI
                     PYGREIDFIFVYCQPIDDVTGSIGDMVDTSKYGIFTSKATTITTDGQRDIKIPFEETL
                     LYDHNFFVTIGSTFIDSSNYTINNATGYIKFINDNIKTVAGREVLFTLIDSKYAVVEK
                     DIGITKSTMENQMDFDIVLPFDNYFEQGNKCLVFVDNVYLDPSRYTIDEKRNRLSLVD
                     FDDALPKDKNVVFMYLYVANNTNKSYTSEEVQHPKLTEYGYIYLDKKKIKHNMNSKLF
                     FLYVNGKKVVADTIVTPANNIIRLTEDPQTRFNAVIMDYTPRIADLEPYKNIRSDYDT
                     IINSVDLEDVDKMWDIYTKVSDIEGHKVPNISQEAIVNHIIREHYIASGVNKGLPFIY
                     TYDTSTLKNKQINEVKEITHRFVAPGSYSFTVPEGITKLSIQSISGSSKVDVFSNRTT
                     NPLSNAKVGEASYLIPQEKADDFNKLIKCIFSISQPRSNNGVPQKGWAVGLNPKEGTY
                     GISADPNILAGNLVIQTIKTMPKIKYKVTAPKGGFVCIGFNKNDGKRPKYIVDYKSFA
                     NAGWFPKRLNTDTNMYEEIPAGEDKTISYDNVFTWDEGESIFEVPEGVTNMTVALCSG
                     FEGIPALNDSVTHVSKMAAIQIVGYGINKFSVPELPDSATVERTDIYRYYNASTARYG
                     TASKNTISTGIELDKQSDFTKFGKSTYTEAPYNTFDQDTLANYSPTNMNNDEYAKAFT
                     RLTNEGLVVSVSRGVEGVSNYTDMRVEPGERFMVVVGKGATSNGALSITYDNLVPARE
                     SNLYIMDTFNASREVMTHPDLDYATNDELVLDDLRNRQLTPVSEEDKLNSFNSPTFIG
                     SKPEASADEYTNIEEVQTTFTHDGSEAKVYKENNWWELKY*"
     gene            120525..122135
                     /locus_tag="term3_saliva_scaffold_0_prodigal-single_127"
     CDS             120525..122135
                     /product="hypothetical protein"
                     /codon_start=1
                     /transl_table=11
                     /translation="MPNTTRYNSGRAPVIALDYDSRFIAHKKELLVDYKKGKLYVVSA
                     EDKSVIIDITANIINEFTSSGSIADNFIVNIEGVGEINLTKAINRIYKNNITLKENDE
                     AHYLSPTLRFDNRSITVQNTDVGISNFKVAGNNTYPVKDNNVIKWVPRIDEDVVRRVT
                     RLETLAPPDAEEFKRLRKQIADIQVTADLYADLPAIKTLSDSNRNRLDVLDTKILKTA
                     EIDPIKTDISGLKSDTQAMNNRLTTLESKEDTEPKFTALDRRVTAIEAQSSAFTKITD
                     LQVKVQTLLAKPDLEPKVTELTNKVNTISSSFETLKANTESKLSAIEGNTNRTTSEVS
                     AISGRLNTLESLNIAKFKADYDTRIATLEAVPNFTSNITNLESQNSVLTNSVNILKTQ
                     VSGLMLAEDLTPRVSALEREKVTAKNVTMPAEKVHLPSGDPEANKIYPYTIHSFDSQD
                     SNVEFKIQRSGTRDTTLWIDLFIDFTNSSNTTRKILKFTKPDNNNLYVYIPPTNKKIH
                     LKMMSYDSGISWFYNYEYEMGIADQGTV*"
     gene            122154..124949
                     /locus_tag="term3_saliva_scaffold_0_prodigal-single_128"
     CDS             122154..124949
                     /product="hypothetical protein"
                     /codon_start=1
                     /transl_table=11
                     /translation="MGALKYTESLRNNLHEVTRSAGTVIYCTDTREVFYDASDDMRLL
                     TDFILMLNNDNERNQIVNNNTVLEARIYCIRDARTFYAYDANDGWQQLLSVKEASKYV
                     GPITDITKATIMKDGKRIAPLTTANNTYLESGETVEAKLKQMGVIATSFRTHLVTETK
                     KRFPIPVPFDNYFDMPNAFLVHIGTNYIYPNRYSIDGNDIVFNEPVEMNRSINYTFIY
                     NTKAPAVAGMINNIDGSLINRGSIPTDRMANVSDSPFLNSSSSVATSASVKTLFDLLV
                     ALCDEKNIISRAIAKPIATTTSALSLEVPEGYTLADGNIIAVRFRANMPANGDLVVND
                     RTIPVYKSVASKLEAGDITQNDELFLQYDAVHNRFYITNGMPYRMDTYNKVYTAPTDN
                     ISIISFSDASYLPGIDYMEVYLEGLKLVKDVNYRIDENAKAIHLIDFTMETGQVLELV
                     SRRIVRTRGANSYNLNANDTAPDAPDVNPEFSSRIFSAVHDSTTDLKKLRLIPPGDMD
                     SLNDLKHGESLNIRFIDGAIGDSYTEFGQAVYNICDKNGEQIVDAITAGDIMPFIFDK
                     TNKQFKLRFTVNSHPRIHDGNATVNPGDETVHDGNYIDIPDSPFIEYSGGDNLTYENS
                     LYPTTLIRESSYSNRVYKNGSGFVFRGYCYIQFSISRNGIYIRNDFTKQMKLFNKGDN
                     DFKITTAINSELSSNNVYNADTSISIAAVVNGAILMDKNFNIITLQDLNAGFNNREFL
                     TLKPYTLRSGYTNKIMIVDEIEHKSTNKVYVDGQPIIQNASRLDGYIAQYASVSGLYY
                     LGSNIGIGCNITYYDKIPADILNKETVFVKFSPLNKVKPSSTASDYISLTDVLTNINT
                     SYFKSATGINKDYLKLVDLFNMDNAIGKFLRNVTGFFVYKNPNIDQYLIEFAYDETYA
                     QMIKYLIQEKLITLQAG*"
     gene            124951..127671
                     /locus_tag="term3_saliva_scaffold_0_prodigal-single_129"
     CDS             124951..127671
                     /product="hypothetical protein"
                     /codon_start=1
                     /transl_table=11
                     /translation="MARHTITFKEGNCKLRFDDYIKITFNTDSSGGDTAAINNHDYPM
                     YVAYKDSVLRYLDAGEIVAGQTVVGQFKGNKIILYASDFPSSGDGPVDPSVKRSMWLY
                     RNTMIDYPSIYQYIYLKPYMSQDDNIVNPNSTYTISFSNDSLNNIDESARKKIAAIVF
                     DDVRNNGIRRIVPLVDTDRKYLTINDVIEAMTYANDTNNISVEYTEYVKHDNFMVAAF
                     VASAAHAKEPTGNTKLVFNYAKNLAGTESMTYGSAVTQDITTTVTHDYMGHSTANADE
                     DNTIYTLSGFCDRKMPTSIHIVKASSTDKDNGYNDMAHSNGSKIHVLGLYKSTNGEII
                     NPKNNTKTDINIARVAKSYKISKFDDINLASDEDSAIGINENYWLLPDLDSLINIYNH
                     LVNNTELIEPTESELHSTSNYKYKSSNDVDINTLDGITIYCANTPDDSVINIIRDINN
                     STAGHLKINLIDGGRSLTKSRYATELFNQISVFKSNSNTDKITVFPWDNTWTDHMLEK
                     KLLVKGNTLDILRTKLSGQVNYDKVLNESNTTTVETVLIGLDDFSNFEAKYKELKKVY
                     TVNATHKIEFFDSRYNILNDDITPSTKTLEDTTPTADHTYTTVWNVNTFVNGFQCLRK
                     LSNVNNDDIVTVTFSDRDNVAAISRDSERPAMFVPSDANVDNTWTHPIVDSNFSYVSY
                     RSLVGKTLKLRFRQVMKTATVNFGYYMILDDMSTVFSHRSGFALYDTINYFNTDNYTM
                     TTNRSGEIAFYRDDYNYNDTWPNMLKPPAIDEPLMATTNIDYANINAIIPENVCRVLL
                     PTTDNDKHLYTTLAFPQGPNRYPLHCLRNGKLYNTTSAGNAISFRLCNVSDYADFAKY
                     TVEQYAILALSGSSFEYNVYPAIRNLINYYTKKKQGVSYDTKLTGIFSVN*"
     gene            127684..133845
                     /locus_tag="term3_saliva_scaffold_0_prodigal-single_130"
     CDS             127684..133845
                     /product="hypothetical protein"
                     /codon_start=1
                     /transl_table=11
                     /translation="MGKFVIVFKKKYPKFKLGDHINLIFKQGVDGGDTIKINGKTVPL
                     LTKFRNGSVLPVDYNQFTVGNKYVGEWTSKGLEIYAGEFVKEEAVDVTKKTLTIVERG
                     TNNWYPCLFTQFEIKKQQRLTKNTQANTLTNNTQYTFRIAKTDIDGRLLNVNTFAMVK
                     YNDRVIPLLDTDKNYITVETLFAIANKNTTGNDVNYANISGTYKVYFSRGNKYLDGIE
                     ISVPSGTASHARYRDYPTFDNGLEDQYKYYVTKSVFVKNRLYTIPASYINTPDMHGNF
                     NLANGKLKFVDKFGKNWTDSKNATYSKISKLLVFNDDANKLNVNKDFELCIPNKPNDG
                     LFRTVSGDLTLTCLPSLYDFTTSINVNSESIIDPLKYINDIPYGVIYRSHMDDIDLAY
                     VRKTKSNSSKANRYTEWLLPHFMSIYKIMDNIVNGTPYKFKPVMTYNGKNVTQQEIDY
                     SNYKTINVLARNKTPEECAVIVNKLATDIKKYKYRSIIRLINDNKVPYETIKTALDDA
                     DEYVIYNRESITKEESLLIKYLPASIANESSVVLDRLRSNTSDILFPNIKNLNDFGLV
                     QDCLDIRPNHYFLYDLPESKIIDSDTLYTVRFNGPTIEGVKYYLANDIADNVQDWTEI
                     TSSTKLNGLVGKTVIAVFNNSANNYTTFDATIRVKDTTYTVTKNNETVTPDGVIMYRI
                     IPQSGVVINTNVNVASTGGTEWKIFVPGDELKKFSKPYLLVRSESVVGASNEPVKISI
                     TGDGNISVPALSTVKLILEIGNHSVHGNIIVGDNGETEAINIDSGNTTWESELYPMTK
                     PFERITTLSIFYEYILKENEMKVNKVTSLSNESNLFDMYNVTKVGGNIDELSEDTEYK
                     LYLTDQIMSNKPDIGMSIVAIKYKGRTIPVINSNREYLKTINVKEYIASLGDTDGKLP
                     VTYRVYYSDPNITIDAFEVDTTISEYNRTRISRDNVFLVGCNRNEYRPRYRYLKGNVI
                     IAGKQLQNANPTRDNNDFFFKANPDNVTDIDTNNKIVNLKSRYFSDFTTPLLDASHCE
                     MVVGKTDHNRIALNLFQDSPIIKCVVTESASNCNAIPYDLYGIGQYNLFNAINNTYGR
                     IYMYRRQTLTDNMLWGYILLIDDYVNAVKYTNLVDSHVSTNTDGRVEVVKMVLTEGNT
                     FNVKVKDVPYATKLIQAYSTGKFLYGKQFKSITKSEVLARIDTIKYTGSFISYSNPQA
                     GSIGEYLNSLQGTKYYDYNAIGYISAGQLASVPTSINSDVSIRFNAPAFKYILRRSDM
                     PAGKSYMEYFKETIAKLRDINIDNRSMAVYVVDSEYVRTVLNISPQELVNITKSIWTN
                     YMAASSKDVGLFLLDYTDLDDSNISMTGTRGNVESMYRECLSVRTLVDDGRYTQDSYF
                     VEVAGGLGLWGTAPAGTMNDLFRNEDNITFVCGRELDAAPTDDLYNIPDSKINKTITD
                     PITTDCIFKVTGDPVGFYKIPPTNSSRPGNDYRYRMCYVEYTGANNEKFFIPLIDKTT
                     YDYISGWLLSNIVNQSVYIEIRKFIPDNPAIKYPIYGALVINTITDIQRITYNNVFSS
                     DGSYVKGFNPNGSTSINYIIGSNTVPGTNNSITSNAVLPDVLFKQSGDTDVSYVAEPK
                     NGPGKFMYHTGDYVYNANISNCLLAEESLALNSSSNYVALGNNANEYNRIRVARNYGV
                     NQINTFEPVMDNLSMRYTDDKGYKNIQEIGVGTFLHTYFHYNNPLLFNGNGDECMAGI
                     GRNTYIAVPEMFKPNLDYTNEPGSDDWKSKFSTKLYKKGVVYDFFMHSSDIMYARFYR
                     DGIRNGLTKFLNPNDTAHSLREGQYTYPDCNQVTLIPHFKGILHFYNQFLDDSVTVPT
                     SISIGQSPMNLFVNRKSDTNHKQYVIYLDNIDDLNNNVNYITSFITRYYSKLAENESV
                     AFIVNNYAEANNDSKATYNRNGTNVDVKRASLRNINTYIARINKVLAQEFQKKPGYNL
                     KIAVYFTNSRYQVMGPWSNEYLSSSANIVQAQNPTGIEVERVANIVKAATGNTGTRNI
                     FKGFNITLDFLRKAEFMQAKNPKAYVGFVDPVIFETV*"
     gene            complement(133917..134123)
                     /locus_tag="term3_saliva_scaffold_0_prodigal-single_131"
     CDS             complement(133917..134123)
                     /product="hypothetical protein"
                     /codon_start=1
                     /transl_table=11
                     /translation="MAQPGCVGNYANQLAERSSNLDWKIRTAMSLVADRYADINNVSH
                     HEAIMAYRFLVSQGFKLPITENHL*"
     gene            complement(134320..134496)
                     /locus_tag="term3_saliva_scaffold_0_prodigal-single_132"
     CDS             complement(134320..134496)
                     /product="hypothetical protein"
                     /codon_start=1
                     /transl_table=11
                     /translation="MTGAQMRYYNLTAGHEANLYLKIRLALDIVRNYENGNSENYSRS
                     EYDECLKFIQNLEP*"
     gene            complement(134679..135551)
                     /locus_tag="term3_saliva_scaffold_0_prodigal-single_133"
     CDS             complement(134679..135551)
                     /product="hypothetical protein"
                     /codon_start=1
                     /transl_table=11
                     /translation="MRESNKLTKSDVIRYRELKIKYLDTRAPKEAYAIHLSGMTTNQK
                     IKLYSYWTRYMNMVNTVSDKPTFLEREQDMKTCGIQELTTMLFTRKSISLRRSSGNPF
                     LLLLRPNIKKEYADWLTNIREEYGVPKSLLRPVRGRRKSPYRLYIYPDYSKFSNIFDV
                     AKSIKILYELAKAYENGEITSGQDLRHKLCELCKKMGHIPSFQTATIVKLYDSIKDYY
                     KLYLVYDKLGDDLLLGESFAYLNKRYRLTKMGIYNIKSLYAAITIHASIIALYLRTKG
                     HLISRVFNTYYTPF*"
     gene            complement(135708..137294)
                     /locus_tag="term3_saliva_scaffold_0_prodigal-single_134"
     CDS             complement(135708..137294)
                     /product="hypothetical protein"
                     /codon_start=1
                     /transl_table=11
                     /translation="MAKKPFYEYRIVTPVGPDNDGNIPLIELDIKRDDDPGIHTISEI
                     KKDREQLPRSDKDIPLTTDDVQLKVEPGKDFEVVNRDVLAKIYADPDKFKPIDIVERM
                     EKKIYRNLCVPSHVHAYSVCVEFFKNYILSQFSASFFKTVYIEGKHLFDDWARLNIND
                     MIKRGKPAIAIIPQLDTDFNRDGIDANNYDLTYYARTFNYRDTFFKDRERDKYIAIAF
                     EQMLMNFQVRIKVNTKAKQIDIMKYLKMALKVGATSGKYLDMDIHVPQEMLLALAQDV
                     GFDVDLEKKEIKDPFKFLVYLNSKSEVPFIYKLRAINGRNEFFIRAKAMYTHIATPDI
                     NIDDGERQGQVSSNYFIEFTTEIRMPAPKVYCYFTAKHTNLIEFTDNAGNIKSYVANF
                     ANVPTLNERGWEQFFTLDYEDKKDKVLEISISDIFDGDPYINKLIKYCKSKFISPSVF
                     IDFKIVNNNKIVDIDVNWTDMVINTIKPVDFEYSEIVVYTDKAYMNSQLLAMEQDTGY
                     RVVYNKEPESENYPIHDNRN*"
     gene            complement(137409..137645)
                     /locus_tag="term3_saliva_scaffold_0_prodigal-single_135"
     CDS             complement(137409..137645)
                     /product="hypothetical protein"
                     /codon_start=1
                     /transl_table=11
                     /translation="MYSGNNYFAARSDVLQLGEAVVVKSELHDIDIPCRVALIEPNDP
                     MQGYNTYYLVSDYSDLNDKFDQRIGNFHCVIIDK*"
     gene            complement(137645..139189)
                     /locus_tag="term3_saliva_scaffold_0_prodigal-single_136"
     CDS             complement(137645..139189)
                     /product="hypothetical protein"
                     /codon_start=1
                     /transl_table=11
                     /translation="MEERKLNMNIRLHHSPNESWKTTMEILDLDKLRIEGISKGRDFI
                     ISEPQTVKKDLKSDSSIFSSKYGASISDDKDAYKDRYRCECGHYTGRLYNNEICPYCN
                     TKVKYVDDDLNITGWVVLQEHVIIHPNLFKNLEKLITPAVLKDILTLDVELDENGFEV
                     SKVNEKVRKESGEYHGIGMIEFCKRIDEIMEYFARKNKSKKDKIANYELLLKYRDRLL
                     THSIPVYSLFLRMVNLQGDKFSFKGANAIYNNIAKYAALVNGNRTVIQARDQFKDEAL
                     LNIQYLYAGSNDSLYDSVIEELAHKKGAIQSALAGRYNFTGRNVIIPDATLRIDEIKL
                     PYNSLLVLLEQTIINILARSYNITYSDAHKKWWKAQTYVDPVILDIIKGIIKSYPRGI
                     PFIINRNPTINYGSVLQMYCIDVLVDSFTMRVPLQVLPGMNADFDGDCLNITYLINKE
                     FVARCEESLNPRNTMMISKNNGRFNSFMNYFKDTIVNLNSFCNLGFDTYTKDEIDDIK
                     ALMEGR*"
     gene            complement(139202..139660)
                     /locus_tag="term3_saliva_scaffold_0_prodigal-single_137"
     CDS             complement(139202..139660)
                     /product="hypothetical protein"
                     /codon_start=1
                     /transl_table=11
                     /translation="MKENILKDHANGMILADIAKKYKITAEELVDIIIESGSEEVTTE
                     ISGVDFDTPDNTEVQEQEPSDIVLSIIPTDQESIPQHYMPTHNDVFMDLIIFGVSLDD
                     VCSKYDITKGDVGIMLEEIYKDLSDRVIPMDDIKEAIKKICAEVYLARFN*"
     gene            complement(139660..140583)
                     /locus_tag="term3_saliva_scaffold_0_prodigal-single_138"
     CDS             complement(139660..140583)
                     /product="hypothetical protein"
                     /codon_start=1
                     /transl_table=11
                     /translation="MEKPIIIPSSYTYKQIADFAYIAESLGGFDFMSRDNKSKWSLNQ
                     LCPNSTQLQVKYRNFESYLENLGITLEKFTKLDMKRYFNLRKAGAMRHSSYLANVFFR
                     FYNPKLTEKLYEYYETFHINGLTKPGIKTYFNYKDTQTKAIERAYSFGKNTKMLSNIE
                     YDNEYAFKKASATHMLFTRFSNIRNEFFQHDNLNIEASIYLTGKLMMLVIDRKEDMIY
                     SEFLESNGIKDAMSEIRYKTLIAFYKRYRSLISRYRDIVDDLNGDSDWKHIFYKYDLE
                     SYGLESKEKFIDWLDRMVPIKALVKPNKGAI*"
     gene            complement(140555..141322)
                     /locus_tag="term3_saliva_scaffold_0_prodigal-single_139"
     CDS             complement(140555..141322)
                     /product="hypothetical protein"
                     /codon_start=1
                     /transl_table=11
                     /translation="VKIIDDVKRDLRFLIESKLNKEKAVQTVAKLYEKERLNQDSISL
                     WYDQVRKDIPSYVHRTEEPQLCDIKKSIVGGKTIKGTIITHGSKNKKKSHKDGTPYYK
                     KGGDRRWHNIVVGGTMILARRNIKSAKASIAASYKFMELIDNDEPNPEKAIIDIVNKD
                     YRQEYTLDNKNDILTKFASDYIDNKAMFLIMPKIGKEIAEGREIERVARRYGITKEDI
                     YDMVKKHSFVFFVFYEMGALTFLEGMGEYGKTDYNSK*"
     gene            complement(141590..142168)
                     /locus_tag="term3_saliva_scaffold_0_prodigal-single_140"
     CDS             complement(141590..142168)
                     /product="hypothetical protein"
                     /codon_start=1
                     /transl_table=11
                     /translation="MLILTKVKAIIIIFATLQNVVFGFTSPTIQIYFMSLVDASTLSI
                     ANLLDAGLAGTINSFLSKNSFRKLFKKYAPIVGLIDAVVYAAIVLFSVDDPTIRFIGI
                     AICNGTLNTIWGVMLLDSINNAIRGDDLTSFNSLNKSCNLFGSLIGSGIGFLIGSSLD
                     INTAIILQAIIVGVNSVSELYAFYKLDKIEES*"
     gene            complement(142305..144446)
                     /locus_tag="term3_saliva_scaffold_0_prodigal-single_141"
     CDS             complement(142305..144446)
                     /product="Hep/Hag repeat protein n=1 Tax=Veillonella
                     dispar ATCC 17748 RepID=C4FP75_9FIRM"
                     /codon_start=1
                     /transl_table=11
                     /translation="MKKEILLTAAILGTLASGSVFAAGSNTGYNNVSNGDYGTVFGSN
                     NTTETSATSSLAFGDGNVVKQANSMAFGQGNVSDGENSFVGGDKAKAIGRDTFAFGSS
                     AEALTEYTIAIGSQARTIGYNTLAIGNGATVSGPSSIAIGRTNNVTGENSVAIGANNG
                     TIKGEQAVVVGYNNKMTTADQEQLIFGSNSVTSGQGSIVVGTHGQATAVDTLALGNNT
                     IADVQNGVAIGTNSVTESAVGTSNIKDNTTDIRFSNSTYAGSTPDSVVSFGTNGRAGA
                     GGVTSYTRQLQNVSAGRVSSTSTDAINGSQLYDVALEAQKYNTMANGFNTTVVSTDNA
                     YGRKEFKVNVNKDLVDMNSAAFGKNTDSKHTVVNTDGTIVFDGDKDTKYGGNGMTIED
                     RNTLDAASYNINGMTASDANGTVSFTTTNIDAGNNQIHNVKAGTALTDAVNVKQLRDS
                     ETNIYNTINSTGDAAVARANHYTDLQAAKVGARAAAMANLHYQDFNADDKWSFAAGYG
                     HYKGENAGALGVAYQPNENTMISVSSTIGKDAMIGAGVSMKFGKASKMNANKQVAMAK
                     EIQELRAIVAAQNAKIDALVDHAMGRNEAITDVVFPDVPENHWAYMMVQDLAYKGIVV
                     GYPDGNFSGDRTLTRYEFAVALDRAISAGYMNPELGRAIKEFKPELDSIYANMRFRVD
                     RESGKDGSVNKVERVRVNKDNTRDNYGTIVK*"
                     /db_xref="UniRef100_C4FP75"
                     /db_xref="C4FP75_9FIRM"
                     /db_xref="vpr:Vpar_1664"
     gene            complement(144524..146308)
                     /locus_tag="term3_saliva_scaffold_0_prodigal-single_142"
     CDS             complement(144524..146308)
                     /product="Uncharacterized protein n=1 Tax=Veillonella
                     atypica ACS-134-V-Col7a RepID=E1L918_9FIRM"
                     /codon_start=1
                     /transl_table=11
                     /translation="MNKKIILTAMVIGSLSLNVMAIDNTTGSGSGIAYGTGSSANGTH
                     DISIGVSSKAENYTNQNGSIAIGHKAHTELMAGGVEAAFGFGQTTYSGSEFSSARVPA
                     DPSKVIGAVAIGNNTYARTGSTMVGSHNYHGEIGDVTINTDKDETGTRSQALNVYATN
                     IGANSFSNGALTTSTGAYNIISSSYTGGRFSTPSQNLGATVTGAMNSIESKTAQGIGS
                     GWFADRTGVGVANTINGLANRTANTNGTIVFGAGNEVTNSIAELTGIPKNTGNSAKEF
                     AGKLRDGISKSNGGGATMVIGGGNKADYTLRTSMIGVNNTVTGTSGNESTDNFVVGVN
                     NNASNVSNAIIVGNNHNVANATHTVIIGSSDNATSTVVNDVVAIGHNTEVSYAGGVAL
                     GAQSKATVNSGVAGYDVATKAQSTNNSPVWASTASAVSVGDVDNNVTRQITSVSAGTN
                     DTDAVNVAQLKQLDSKIDTGMSDVLNRANNYTDTQVSKVGARAAALSGLHYVDYNPND
                     KWSFAASLGGYKGSTAGAIGVAYQPNESTLIHAGVTLTDSPMYNIGASFKVGKQDPTL
                     KTSRIEMAQQIKDLQAQLDEIKAALANK*"
                     /db_xref="UniRef100_E1L918"
                     /db_xref="E1L918_9FIRM"
                     /db_xref="vpr:Vpar_0041"
     gene            complement(146492..146863)
                     /locus_tag="term3_saliva_scaffold_0_prodigal-single_143"
     CDS             complement(146492..146863)
                     /product="hypothetical protein"
                     /codon_start=1
                     /transl_table=11
                     /translation="MNTKYLIITKELRYNRIKIGVTEKLCSVVGYEPYVYPSKEYAIE
                     ELNTLDAGELTDNELPVKVSQIRKHLKDVDKDMLDIFNDAIRIPKDPENKEFKLQNVA
                     IDNTSGALVIRWSEIAEVFEK*"
     gene            complement(146874..147197)
                     /locus_tag="term3_saliva_scaffold_0_prodigal-single_144"
     CDS             complement(146874..147197)
                     /product="hypothetical protein"
                     /codon_start=1
                     /transl_table=11
                     /translation="MEYAIAKEVYEYNPDTKEFELIPGSVDNVVADGLTMKEAVDFIE
                     SNAKPEFLTTVDIPCNDSHERFLGFDLQSKLDRNGNGKAVAEGHRVVHWRIIPCLTMD
                     LNKDQ*"
     gene            complement(147376..147741)
                     /locus_tag="term3_saliva_scaffold_0_prodigal-single_145"
     CDS             complement(147376..147741)
                     /product="hypothetical protein"
                     /codon_start=1
                     /transl_table=11
                     /translation="MSDKYIVVKNTFEYDYKEQVITTDDYEAEIDNKIYNFDTGKKVI
                     QEEYNALYEQTELKDEPETEEDEIRTKEMDELEDILNDGDDLPGNFVFRGKDKIYQWY
                     LFELEEDTEEEQTDSEDKE*"
     gene            complement(147754..148053)
                     /locus_tag="term3_saliva_scaffold_0_prodigal-single_146"
     CDS             complement(147754..148053)
                     /product="hypothetical protein"
                     /codon_start=1
                     /transl_table=11
                     /translation="MQRYRVITDTYLFNHEDGLLDQNPFRQNYVIDDLDDIDYAIQYE
                     KDKLIHFYGDEEYPNPDSDLNDKIDELLDRIESLDKPHSTTYIGTDRVVHIFIAF*"
     gene            complement(148066..148404)
                     /locus_tag="term3_saliva_scaffold_0_prodigal-single_147"
     CDS             complement(148066..148404)
                     /product="hypothetical protein"
                     /codon_start=1
                     /transl_table=11
                     /translation="MARLYNVTISLIVYDPDILGSERESLYEVISRYKSLEEANRILD
                     EEVKRSIEDLKAEEVDYDLGTDIVLNDRKKEIYQKHTKKAERVVVIVHGNKIYIWEIW
                     KAPYCTTDFH*"
     gene            complement(148416..148754)
                     /locus_tag="term3_saliva_scaffold_0_prodigal-single_148"
     CDS             complement(148416..148754)
                     /product="hypothetical protein"
                     /codon_start=1
                     /transl_table=11
                     /translation="VDYYIMQQMMWIVKPNDETDPDYLKVYDKIFIGEDVAEYCLNMA
                     AKTNEEIGAIVNTIKNADLKDNVADALNQIKEMYPNSAITTILILDNDKCVIIYDFLI
                     KATAIDKIIK*"
     gene            complement(148891..152679)
                     /locus_tag="term3_saliva_scaffold_0_prodigal-single_149"
     CDS             complement(148891..152679)
                     /product="hypothetical protein"
                     /codon_start=1
                     /transl_table=11
                     /translation="MAKLTDIKYVIRAGDRREEISLYTTREEAGDICKAFKLADGSKA
                     YAAIGDTKSKLATMKRFKIQGKEYAALTEAEKKKEKIKKVYIFKAGSHRFKVPFWAKK
                     IHYTLCGGGNGIISMNAPILDTIEKDGITDNKSIMMARKVNDAMYATIPLMGRSIMGE
                     SSSMFVEMQKYYDESNPEEFYIGEDETRSVHTAVRYYNNYTGDSPWIMQTTDNKSKGF
                     SVYQADASVYNNMGQNIKTTPVVTRKKVVIAPTMINPDIVDDTNYDGLVDSITSGLPM
                     PPPMGPVENEGEYVRITAIKDDTSFTVYNKGFKALYNVYPKSDMVRVVNISKFINDTM
                     AKYKVNLVDKDIYHDEDNSLMINSFINQAYIYGSYTPFDKLYSAGIAMYSDGSTPPSR
                     TDSLIQSTYDAAFNQYKAKPNTYKQRYDNVTYYMRKQFLNGTIFDYDYMMQLKDEEGL
                     LDSVINSSILSNMDLVDGAYDFATGQHTSPKLSETRLGAREVIFDIQCLDGVVRPLSI
                     KYGGSLVLGWDKYFDDAYCYDIEDIDIYRAEEFTKLFNPLSGNLVPNPLEGQEITGTW
                     DVKPDEYIVIEVGTHGKLYTEDMEFKLNKYFHDRDADGICILEVEGDFEDIDGIDDYI
                     RDNFNSLSPEKYNQAIMLDPLTREYYSKQVKYTTNFSGDIDMSSQDVFSPKASKAGYI
                     NTLKVMDGMSDSTNINIYLSSRNQKVANLPRNNYTINIIGYDMCPPNTISAFHNYIGV
                     YDNIKMNIAEDLISNLDEYISDGLNIYQSVIPVRNYYAEKEHTFIFKNATKISYPFRF
                     GNIDGGYVPKVKLNYSNALDAKGVLIFTQPKEVDYRWYVSLGLYIDPSTAKNININEP
                     VYIYYPNDDAIKNKKVKIFKPWVTYDQSKAYVKYVVPKDYTTKSIVGIIPLIDKTIDN
                     VYIDITNIKDEPYTLSPLVSSSLNKAQNIHFIDNSGLTERKFDSIFNYATKNYLGNIT
                     IVPSTMDNFAKGSTADLSNVTLKTSNIKSFNYAFSEFNGKYPKNIDLTNVANFASMFY
                     GSDPDIINMDSFVDSTYIATAREIEVLALNSMFTTFTGRDISFDLWGFLVKKVKLLEK
                     IKNHMNISLYSMLTYARSIPFFSFYEIYMALADETFFKLSSRNSFNMVNIANAATFKE
                     LEMPILNMDGFIYNRFSFNVCGINGVGKLVFRQPPNQNIVSIDSLKTSITDGKYCSNF
                     INSSKPESNTYKLPTTIVVRLLRAKTSIPETTESIEAIKTFLNATYTTPKANISVIFE
                     *"
     gene            complement(152692..154137)
                     /locus_tag="term3_saliva_scaffold_0_prodigal-single_150"
     CDS             complement(152692..154137)
                     /product="hypothetical protein"
                     /codon_start=1
                     /transl_table=11
                     /translation="MAKLHDTSVTGNINASGTIYANGKAVAPLDHTHSVQAITGLDKS
                     VKDIVNATPVANATNATQLAGKTADQYALKSDLTALGESLNTVQYAITKVFKCPKHTG
                     SIYDQKYVQVKLASKFVNNEENVTIEVEDNNTKITLYGTTDTRLRAAVFNIKRLDTNR
                     YLNYYEAVPTVYKIAADNFTFGGIGLNDELVSVTLKSNQPIDASDFTLLPRDKSITYT
                     SITTKCTMTNQDIIPFLTNNFSLDRNIYKVNKSSSTSSSKYLHIVNINKGSNFFVYDL
                     TNMIVLSINPYTYDVVGYYNGSGVEAPRVAKYYNEMAIDASTLSDNLAICGDCIAFIY
                     NSSIPSYMSAVTLPSQSPESSVVGSNPTLADISKILGQSVTINGITYDTNSDIDLRST
                     QSFPATAINGQTLTIGGENTITARANGGNADTVGGLSPNSFITTDKLARSYYSKVAVY
                     DNDNHLIHPDGTEEWIEYQRPQASEDNLDHL*"
     gene            complement(154227..154379)
                     /locus_tag="term3_saliva_scaffold_0_prodigal-single_151"
     CDS             complement(154227..154379)
                     /product="hypothetical protein"
                     /codon_start=1
                     /transl_table=11
                     /translation="MTKLDRELRRAVIKGKILDTSKTIITNPKFLRIVPKIISVIFRL
                     LKKRFL*"
     gene            complement(154409..155587)
                     /locus_tag="term3_saliva_scaffold_0_prodigal-single_152"
     CDS             complement(154409..155587)
                     /product="Uncharacterized protein n=1 Tax=Pelosinus
                     fermentans JBW45 RepID=I9NKP8_9FIRM"
                     /codon_start=1
                     /transl_table=11
                     /translation="MYDRIDAVTFKISEYCNLDCVYCFQKYDTKTRYDGFTDFDQLVK
                     FLRKMPLGDTLEFKVTGGESSLHCDKIRSAYRKLKKLERYKNVNVEFTTISNGTNIDG
                     LTELWNDGILNPWGCKISWDGVYSASKSRKVKNNSYDDEYFKDIIRKLGKSDYRDKVL
                     VRTALTPDTVDELYQAYRFAIDNGCTKWEYYLLSDCDEYKDPKFIERLRPQLYHIYND
                     SKDFPESIVANLDSMAYVHTDLSDATKLRCVSCRHLGHFLYIDIHGNIYPCGYFSDDS
                     YYDDQTLSIGDIYSGLDKYKLEKFCSEYNNLPMCSIQDGCECLHCFECPAISHLYYNN
                     MQYKLGQQCKIRHLELDLYRELFSDYTFDVSRIQRNFNVYNELEYHKCGLCESLPFKE
                     *"
                     /db_xref="UniRef100_I9NKP8"
                     /db_xref="pft:JBW_03671"
                     /db_xref="I9NKP8_9FIRM"
     gene            complement(155587..156837)
                     /locus_tag="term3_saliva_scaffold_0_prodigal-single_153"
     CDS             complement(155587..156837)
                     /product="hypothetical protein"
                     /codon_start=1
                     /transl_table=11
                     /translation="MIDFLPERIYNAIKEDQEYENILMYRENEFRKLITFKEFCLYDN
                     VFIKNKTKWEYFTGTLQSLVKKYCPDYLTELDIAISPRKTRADYLNIYYNDTKIDFET
                     KLFVLSKIADMSKYKDDYFNYLGMYCNLYENIAKSDAEKYSAIIHYTYIQYATLAYAK
                     TLPKDSQCIFKIKKYLDTLRFGYGNLSADALNVIYINTFVQCITLVLEELENDMLVKE
                     MLDDVQLPESLFEVQYGNYGITRLALWYKLFEINFSVRDFAKCKELFNKMVDLIDGNL
                     KEPQLLFRGLYVYNQNNIPYFYGILRFICRMIGAYDPTVTLQNLSEEDKQFISIYDWD
                     SSDLLISDRLTSEIFYNYALRTNLWFYNSAEALKAYKYFVYEQAGLELPSEDRILKPL
                     DDFLSSFLDDEPAEEVVPNPKGDK*"
     gene            complement(156834..157874)
                     /locus_tag="term3_saliva_scaffold_0_prodigal-single_154"
     CDS             complement(156834..157874)
                     /product="4Fe4S-binding SPASM domain-containing protein n
                     =1 Tax=Pelosinus fermentans JBW45 RepID=I9NL16_9FIRM"
                     /codon_start=1
                     /transl_table=11
                     /translation="MNNDYKEIYLMLTEACPNKCEYCYIKGRDNPKSMTFEQIEEIIR
                     VENPTRIIFFGGEPLLKIDLIEQVLEKYYGKIKFQVVTSTVVNFKEFIELDKKYPFSE
                     IQLSWDGFSDKNRVDTCGNSISKTVYDNIQYAISQGTKFDVKCVIGNENIQIFDEIHD
                     TFVEWKKKYNVNGEFVLAHRPYYAPEYLELFKEKYKKTFTLERMYMEHMNRIIAILQD
                     DDNFGSCDVGKYKVITPYGEESYCTALSQEETEFDKDILQAPCTSPDCKICKYKCICD
                     GGCRYERYAQFGDKWRENHLDATCQMSEIIYTTIREWIDSLDDDDYEKLLAYVRSYKD
                     HLERYHQEVTHE*"
                     /db_xref="UniRef100_I9NL16"
                     /db_xref="pft:JBW_03669"
                     /db_xref="I9NL16_9FIRM"
     gene            complement(157880..159004)
                     /locus_tag="term3_saliva_scaffold_0_prodigal-single_155"
     CDS             complement(157880..159004)
                     /product="hypothetical protein"
                     /codon_start=1
                     /transl_table=11
                     /translation="MADIEFNMNDRYKWTIPDIPYVVKKDNKITTEIPSDVDIAFDRH
                     FVDTTVRGLVESYQTCVAIYAEMSQLVYNPQTNRQGNNYWEGNNRFRQNQENNVDLDH
                     ANKMNFTNPHKEPYHSGTRIANLNSILNDPEGVREDNLESILDYYRTYNSDTNGGISV
                     DLSMNISNNGLTAEAPAYILVDAFRDAESRTKFPARTDGQSYNQPIKLEWFARLRENL
                     ITTSNFFIKNNGKFYDNGGFCVIGCQVNCQSTCQLTCQHRQLGDDFLNYTKLERYEHA
                     EIIKKLGWPDFRGRNGNESLNYYDPWGRIWRWYVFAKQGYGAYYLGHEPHDNYWYFEN
                     NIGWYPGAPFDRPAGVNPDGSIPTPKRDPDYDPCAGCENR*"
     gene            complement(159021..160223)
                     /locus_tag="term3_saliva_scaffold_0_prodigal-single_156"
     CDS             complement(159021..160223)
                     /product="hypothetical protein"
                     /codon_start=1
                     /transl_table=11
                     /translation="MADIEFNMNNRYRWTIPDIPYVVKKDGKTTTEIPNNVDIAFDRH
                     FVDTTVRGLVESYQTCVAIYAEMKQLSYNPTVDSKGRNYWESSTPKYQQNQEANIDTD
                     HSNKMNFNNPSSGDHLHPSRIVDLNNLLSSSTQVDGSTLENILDFYGVYHPSIGGGST
                     NITERIVLSNDNAEPPKMELVDAFRDANGNTKFPARTDGKSYNQPIKLEWFARLRENL
                     INTSNFFIKNNGKFYDVNGYCVVGCQVNCQSTCQLTCQHRQLGDDFLNKTFLEWNQDL
                     QTIYKLGWQTYDHPDHDHNVYIFFYDPWGRRWMYRNTRYYGDGYYLLPDQNDIYSIRP
                     THHADDNMNLEWYPGAPYDNPKQYHWEMVRNIHTGKNDLVNKLDPHWNDAGNYYVSDG
                     YCHSCDNR*"
     gene            complement(160240..161415)
                     /locus_tag="term3_saliva_scaffold_0_prodigal-single_157"
     CDS             complement(160240..161415)
                     /product="hypothetical protein"
                     /codon_start=1
                     /transl_table=11
                     /translation="MKIFMTDELYDYIKTRPDFNEFQTAYDKLTYGETIREELEAQYN
                     STTTGELAEYLNKVKSEVADRPDLVRYIDYTSDISVQTLMAVINDASLPKKDKMYALL
                     RLFTYSYADGIHFEYVVDFVTMYNAMSAEELATLPSYIHVNYIELNGYYLYKTMQDNH
                     ETFDTTAYDKLVDHYKTVKEKVKPYYSDADVIDNIWLEVQAYFIRLLHNDLTNTAIDI
                     ILERINLDHEKLTNKYKYVSLGVMWLYEMYMETSFNASNYHGFILWAFKLFRYIDSAL
                     ADHDNLFDGLRFYDKVNIIAFAIIVRRLLNIKEVFVSIVQLRLFNLDFTDELFLAGEG
                     VTNVNLTSKPSRDAMLSFKNYVDVWFNNNKPKLIQLRDDSATMEDFRAIIRDYLHSV*"
     gene            complement(161415..163232)
                     /locus_tag="term3_saliva_scaffold_0_prodigal-single_158"
     CDS             complement(161415..163232)
                     /product="Uncharacterized protein n=1 Tax=Pelosinus
                     fermentans JBW45 RepID=I8TNV0_9FIRM"
                     /codon_start=1
                     /transl_table=11
                     /translation="MPTQVKRGNTVEYSIPDKIDRTKDNIVAKAPLVAIASAIAVNLK
                     EAKALERVRSGFGSPENRIRRVVDAGDEVQRFSDSIVIDESLKASSMNMLLGMASELI
                     NSTVGISESMEGYTVVKYTTPGRFTWTAPKGTKTVLLGLCGGGGSMGASGESTSFNEA
                     IVNGGNNIFIDNLLAGVTGYQVSLFESRFGYYGRPESSTDWYTNRSGMHWGRQNSGLP
                     GDFMTTVLNVKGGSAQSIVVGGPGAPRWYGDANRKSTQGFVYLAYKTDGDDEPYGLDK
                     VYTVPGTYEYTVPAGVRKISVVLIGGGAFTISGTVENKIEIAEFSDGRGGKWYTKVDA
                     GSISQTRNIEEALSLGDRERREMILGWGKSRMVRRRDAVEIMNALKYEGPMTRYDNPR
                     SDSFRVHRGFGSRYLPYTAIGYIPQHLPGANGEPSRFGDIVANGGNRDNISYTTDTGW
                     NLNFDAQTGPTGRGMFKDSINQKVGGPGEYKRVVLDVYPGQKFNVYVGNGARYESNGS
                     FKASDGAVGIMNGDYRETSSGLFRAMAPGDLYTGATLNLMISNLHVLNKAFNDLENKY
                     WENDLCKTSCQVSCQASCQIACQNCQYDTCHNQNCGGWS*"
                     /db_xref="UniRef100_I8TNV0"
                     /db_xref="pft:JBW_03672"
                     /db_xref="I8TNV0_9FIRM"
     gene            complement(163239..164591)
                     /locus_tag="term3_saliva_scaffold_0_prodigal-single_159"
     CDS             complement(163239..164591)
                     /product="4Fe4S-binding SPASM domain-containing protein n
                     =1 Tax=Pelosinus fermentans JBW45 RepID=I9DAV8_9FIRM"
                     /codon_start=1
                     /transl_table=11
                     /translation="MENFTTVYSKPQAVTMLLTNDCNLACSYCFESNKGKDYMPKEMA
                     LDILKATYNPVDPMDGIFTLNMFGGEPLMNWDTFKAVCDYVLENNLKIRITATTNLTL
                     LTDEMIDYIDELSIPVLVSVDGIKEVHDKHRCNSFDKVIENMKKLIDRDLGYLIEARM
                     TVAPDTAKYMYESVKMLVDLGINNIANVPASDLEWDAQSIQDYKDNYEKILDMYIDIL
                     NDETNKRNISLYKVDQALNLALEPIKEDTSMCNIGNPRWVIVDWKGDIWPCPDYPTTD
                     NADLIAGKIGNFYTGVDETKVDPKPMVATYELERCKGCEAISICKSGCPYENYTKNGK
                     FNEPTIGYCTLQKAFVEIIKAYQDKLLEATNIRSRQLNVLIENLKVKKYYDEKVKTIS
                     ITDREFGIRLNHFVEKYENLNTKGNVLPSFDTYFKHELMTVNAIIAALVGKKVEFVED
                     *"
                     /db_xref="UniRef100_I9DAV8"
                     /db_xref="pft:JBW_03673"
                     /db_xref="I9DAV8_9FIRM"
     gene            complement(164533..165855)
                     /locus_tag="term3_saliva_scaffold_0_prodigal-single_160"
     CDS             complement(164533..165855)
                     /product="Radical SAM additional 4Fe4S-binding SPASM
                     domain protein n=1 Tax=Veillonella sp. CAG:933
                     RepID=R5BX24_9FIRM"
                     /codon_start=1
                     /transl_table=11
                     /translation="MFLEFKEIGNDVREIVFYLTNDNNIDCDYLPPKGKQYMSTRVID
                     AMIEKITKIFKDYRRVYTITFKGGEPLMCWDKIVYIIDKLKANNVICRYKLYTNLTLM
                     TLAKAKVIKANAIDIVGYLDGEEDHNSKHRTGYKEAIRGLTCLRELNILKTHVTIHMT
                     LMEDTIKYFEDNFDFISKLGVKSILFEPAESIDITGKFKTALKKATKYAYEQYFKFTK
                     NRFDALYLISYLDYIVPDYKDTSADSNFFTSGQLYVSPYGKLYANRLALVNGIRHIGN
                     VYSNQLVFPDTIDIHSHPKCRGCVAKNVCQSCSDIATFDSKYPHQNICQLNRAIAEVA
                     REFMEDWKYNTAGIYNKKIKKNIVESTSIMNSLYNKLKRTYTINDETRPIIKSFMTAY
                     GRDYICERKEPPEKLRKLYERFRMILGGNNGKLYNSVQQTTSCNNATD*"
                     /db_xref="UniRef100_R5BX24"
                     /db_xref="R5BX24_9FIRM"
     gene            complement(165890..167095)
                     /locus_tag="term3_saliva_scaffold_0_prodigal-single_161"
     CDS             complement(165890..167095)
                     /product="Radical SAM domain-containing protein n=1 Tax
                     =Clostridium acidurici (strain ATCC 7906 / DSM 604 / KCTC
                     5404 / 9a) RepID=K0AZR9_CLOA9"
                     /codon_start=1
                     /transl_table=11
                     /translation="LRCCISPLEETFYNLTNVQLMMSTGCNLSCRYCYQDDKKNKNMS
                     KEVMESFIDFLCDTNPDVPVLIDFFGGEPLVNWPIMKYGLDLMDDLGLTEKKLYFMVS
                     TNGTLITDEIAEYFRKYHVHINISIDGTPEKHNYERNNSYDKTIEGLHKLYDHGLCRD
                     ITARLTFPNNYFGSMEEHVRSVLNLGIPEVTFAAVLAGGITDEELATYEESMYRTAIL
                     ILKYVEYGLAVIPKYMRNFIMMEHINQDFKPRQPCHFKTNRGIVVDTDGVLFGCSIVP
                     NADFKEYSSKVYSDTVVGNIKYGIAYNRNIGDKYPCTTANAKNDCINCEAKSMCLPCA
                     MENMLSSTRDYHLVADDKCKLIRARYRVALRVHEWILRNNFGSATMSRLKENHLLGED
                     KYSISSLII*"
                     /db_xref="UniRef100_K0AZR9"
                     /db_xref="cad:Curi_c07780"
                     /db_xref="K0AZR9_CLOA9"
     gene            complement(167080..167697)
                     /locus_tag="term3_saliva_scaffold_0_prodigal-single_162"
     CDS             complement(167080..167697)
                     /product="hypothetical protein"
                     /codon_start=1
                     /transl_table=11
                     /translation="MDSNFNKENKVSYQELAPSLQAMLDGKASITVLNNHINDNARHI
                     TNDERAKWNATLQDANTWAKNYVNGLLGDFGGQGVTLMDVVKSKLDKTEFENFKRTLA
                     RIAFTGSYNDLIDKPSGISFSDTANKALNADRATLADRATLADRATNADLAENAKRVG
                     GIRVTIDGTAPANPENNKEIWFNTTNLTVYFYVNNQWRMTRCAVA*"
     gene            167817..169040
                     /locus_tag="term3_saliva_scaffold_0_prodigal-single_163"
     CDS             167817..169040
                     /product="DNA-directed RNA-polymerase beta-subunit n=1 Tax
                     =Yersinia phage phiR1-37 RepID=G4KKG9_9CAUD"
                     /codon_start=1
                     /transl_table=11
                     /translation="MKRTSNRITNAKDIDYILSIDQDMGAKTSTVIGMFGEFNGKRRF
                     NTYDLVTIPAGSYGPEGKKNKNAFVTTVGLWVFNRVFIEKDLFDMFGYINKPITKKMV
                     GNIMQEISYAILENRKTLKVMQDFVMKGQKFMPYVNILSTSYSMKLLTITTKINKAKE
                     ELIKKYRKELDAKDPKIVLKIQEELLDLAEEILKDDPAMDTYNSGAKSNMSNHFKNMF
                     VVRGITKNPDPTKGYNIIMSNYMTGISKEDYADFANSLAEGPYSRASRTEVGGYWEKL
                     LLPACQHIQTLDKGSDCGTKRTITITLNKDNIKEYIYCFMKEGNKLVELTSENMNQYI
                     GKTVQFRFASLCEAENGVCNACAGNIFYRLGVKNIGAAAPQIASKLKNVAMKAFHDSQ
                     VRMVEMDPMEAFGLK*"
                     /db_xref="UniRef100_G4KKG9"
                     /db_xref="G4KKG9_9CAUD"
     gene            complement(169110..169409)
                     /locus_tag="term3_saliva_scaffold_0_prodigal-single_164"
     CDS             complement(169110..169409)
                     /product="hypothetical protein"
                     /codon_start=1
                     /transl_table=11
                     /translation="MCMVDTAIVTIAVSKYNHTLVGVYPTGRKEVTPMAGCVMNYHNT
                     LAERSANVGWMIRYCQEIIYDYVYGNNGVSLAEAKRAEAYLLQHGISLTIDLDKI*"
     gene            complement(169495..170133)
                     /locus_tag="term3_saliva_scaffold_0_prodigal-single_165"
     CDS             complement(169495..170133)
                     /product="hypothetical protein"
                     /codon_start=1
                     /transl_table=11
                     /translation="MLDTDTLLHGYGIEKFSEKLKNLINSEVGCYAKKQVFINERRDD
                     FNPEVSLTRAVLSDKTEDDEEYSVSITVRRSAKHFCPKLDTINAFRVLYETDWAEDDK
                     KPFDKECKFSIALSYNHDIKTLTYTQLYSKYKGKLLDHTVCFSVTEHLDPDADKYINT
                     LFNSARKNDGVHNTTYKILYTDLVTIHILSPLIKYGMSETLEFLYDTIVLNN*"
     gene            complement(170365..170871)
                     /locus_tag="term3_saliva_scaffold_0_prodigal-single_166"
     CDS             complement(170365..170871)
                     /product="hypothetical protein"
                     /codon_start=1
                     /transl_table=11
                     /translation="MIDRETYDGIYKTVADIVFEKGLARTQSTSVYLDGNGHVGITYS
                     AGAMHITDKEYCLGSNMEINVFDTDLNKDTAESLKDMLLILHSDAYERYGDVEIKTNT
                     LCALPDTIEFDEIYKTDNHYAPTAYLFYDDLKIYSIDLSGFVAPEDILKIKDSLIDYF
                     KGFEYEFY*"
     gene            complement(170868..171230)
                     /locus_tag="term3_saliva_scaffold_0_prodigal-single_167"
     CDS             complement(170868..171230)
                     /product="hypothetical protein"
                     /codon_start=1
                     /transl_table=11
                     /translation="MKSVLHFELEGELVTLTRYDNFGNVIGIEEAMYPDICMEEELIC
                     CMMEIFDTVVKGYNSEIVKLTTMYDDKFINVEINTRNDTITFDNYYDEYQMADIMDTI
                     IESNMTMDNFRFLRGEMI*"
     gene            complement(171232..171978)
                     /locus_tag="term3_saliva_scaffold_0_prodigal-single_168"
     CDS             complement(171232..171978)
                     /product="hypothetical protein"
                     /codon_start=1
                     /transl_table=11
                     /translation="MARKSKHNKMQSIEEIADIETPKEEQTVVAESTEEETVEETTTQ
                     APPLGELINEEPREVLTFDNLSTYDDKFLRDKMLDLLDATNEVDFRINDNSTPIKYYI
                     TKDNARVCFFSKDIEVTSLSDTRKVILDALAKLSDTDKLLGANIDTDLSYKYYDDESM
                     KPALNISRYISIADTDNKVVTIVFQYVIEAEREVADMFKALCRELSQRKLNDKVVTIN
                     YAKDIGLAVLHDEYISIEDVINTLDDIYRG*"
     gene            complement(171991..172641)
                     /locus_tag="term3_saliva_scaffold_0_prodigal-single_169"
     CDS             complement(171991..172641)
                     /product="hypothetical protein"
                     /codon_start=1
                     /transl_table=11
                     /translation="MFDFKEKLSEVKSMIVNSVNIEFAPDIKTTNYLYINKENMSAEI
                     RVKESCREDLMDYYEKAEYEFINRDDLAEDYVKGLGGVNILDVVDVTKHVIATDKDKP
                     ITLYDVLDYLTAGALDIVYDRDNKVIKFGLSHWSCITDTIGDYGVQINVDLHYKLQVF
                     SELSNTDIFSKLENYGGDTAFTVMPYNDDGNITYRFTVYDVEDTFDIINDIVNSLI*"
     gene            complement(172656..173435)
                     /locus_tag="term3_saliva_scaffold_0_prodigal-single_170"
     CDS             complement(172656..173435)
                     /product="hypothetical protein"
                     /codon_start=1
                     /transl_table=11
                     /translation="MAVSIKDNKAFVRRIAASIIPQKLVTRKESVYVGDDALVVNSSI
                     YINNSTTSEYSSTGPNIILSSMMIRPFELLEMNGVAVDDITSSKIRIYDDKKYVIADG
                     HNTSSFIVDGEYTDTLLFSDSYNEFINMIQIKNKKVGSVINTLCSRKLHHSIEYEVNS
                     KLYSATLKSKVKIAKDLDTYSMYIEDSTNVYTHTSAKDIIDELLALPYEFHGTCINYS
                     AIDCTRSYGKFVIDKMRSEAEANQILSYVNSNTNNIARRLI*"
     gene            complement(173437..174021)
                     /locus_tag="term3_saliva_scaffold_0_prodigal-single_171"
     CDS             complement(173437..174021)
                     /product="hypothetical protein"
                     /codon_start=1
                     /transl_table=11
                     /translation="MEKQKFNLRELIGQFRTFDFASYDLNCSSKRTAVYSAKKGNTLV
                     TVWTNEYETEDGFITPLIKVKEKEKVDVTTEVYKSTTLEDILAAANTGEFCISQDTDH
                     KTLLKVSCRASAKVLATNSKGKPMFRYTVTFDTFVPVNGYFNPKIIISKIKPRGPVFF
                     NWKHDDFSDKITLENAGFAFVDEAVNALLESEEW*"
     gene            complement(174234..175808)
                     /locus_tag="term3_saliva_scaffold_0_prodigal-single_172"
     CDS             complement(174234..175808)
                     /product="Uncharacterized protein n=2 Tax=Clostridium
                     butyricum RepID=B1QXQ4_CLOBU"
                     /codon_start=1
                     /transl_table=11
                     /translation="MSKPQLLNRLKNKTDLVTSGNLLQYSDTTGRLVEDTGLNTQQIK
                     AATLNNANIVSHLANDGIHVTREEKKFITQDHTDLNNHLVDASSHISPTDRANWDAKE
                     TPEGAQAKVNMAAASFNRHMATKSIHVSNSDRLSWDDKYTKAEIDNKFVQLESNNTWK
                     EAVDTFSEIDIMYPSPQRGWTVSVNDTNITFRYDGDNWIPISSNAVPMATAAVDGLMS
                     KEDKGKLDTVEMGANNYVHPNNPSTRHVSDKEKAFWSAKAEDRNATYQYAGLMSKEDK
                     YKLDNIETGATNFSMPSKLDPTIIETDNDHLFVTLEEKTNWSNKASNNLVTPNVNGIM
                     SKEDKIKLNSVDMNANYYIHPQTHDPSIILEDASHRFVTDEQILAWNNKLDGSLATAT
                     SNGGMSKEDKAKLDSIEEGANKYKLPAQLPPTIIAQDPNNRFFTDQERQSLADKKDSK
                     SILLGTAEFNGRTGTIIPHSFENTSFSVAITPTANPNGLIGEVWVKKTNTACIVYCSG
                     AGDAKIPFDYMLIYYN*"
                     /db_xref="UniRef100_B1QXQ4"
                     /db_xref="C4IKA5_CLOBU"
                     /db_xref="csr:Cspa_c07890"
                     /db_xref="B1QXQ4_CLOBU"
     gene            complement(175824..176621)
                     /locus_tag="term3_saliva_scaffold_0_prodigal-single_173"
     CDS             complement(175824..176621)
                     /product="hypothetical protein"
                     /codon_start=1
                     /transl_table=11
                     /translation="VDFEGATGVLSMVKDIGAIEFILILLVAYVIYSNHTNTRAILQL
                     SRREESAKPSDKSAQSEDARMINNMIDDMNQHPYTLNKLTETYTKTNTLIKHRLKETA
                     DTLGAERICVYMFHNGEHSVNNIPFLKTTCICEYIDRHKGATSLLMTHKGVPINLASD
                     LFKRINNHQITVLYPDDENVIDRVMANFFYRENDNRTTIVVTIYDSSNQLDEKPVGFL
                     SADFEFDHRLKSEELKDYFTELEELADYLSVSVLISYLFFQAKKEKE*"
     gene            complement(176678..177310)
                     /locus_tag="term3_saliva_scaffold_0_prodigal-single_174"
     CDS             complement(176678..177310)
                     /product="hypothetical protein"
                     /codon_start=1
                     /transl_table=11
                     /translation="MNYLINQVKAHLKIIIAFIVIILISLLTILYFKHEANVEANRYR
                     EILDNVTKTAEYNKELAKENKLVMAAIDDLRNNKPVKETITNNNTDTIRYIEKTSPED
                     PDVVVNKEKTASIRYNGETFSTPLQSSAASSVAKEDGTVEIKQKDEVVIDVTDIANRQ
                     IAAHDLMRDKVEQELRDDIKKLKHENRNYKIAGVVLGTAGVGYAIHKAKK*"
     gene            complement(177339..179051)
                     /locus_tag="term3_saliva_scaffold_0_prodigal-single_175"
     CDS             complement(177339..179051)
                     /product="hypothetical protein"
                     /codon_start=1
                     /transl_table=11
                     /translation="MGDFNNELDKINKTELASPLAKLINDGYAHMYNQNMHTSENERD
                     AWNKAANTVLYKANIDLNGLLSKEDKEKLNSIEYGANNYTHPKYMQSNSGTYISTVSD
                     DSGHVIYGSNPDFLDCTVENATKLKDTIFGEFVRTSNQVFGDNVTINPNSDIYDGTPV
                     TFKNFNDYRLDKAFSKATAISTEDDALFAQDGTSKSLHYGQNNDILLFKRTSSSLNMY
                     SLVNSSKTIKLVDGKIPSRYIQDDGVPIGTILFWLGSNIPDGYLPMNGMAVQKSLVPE
                     LIEYANTNGLLENWNNMMENKYYNAKFVLKDDKLYMPTFNRAITVSANNNRSLSGNVS
                     EWITKYIRGTFQVASGAIQWNPQPNEFNSRQDTGEIHVKTDDGNDKFLIPDPSSNYGE
                     TYLTMYDSGAVVSAGDDMAPAMMTVNYIIKASSTGLKLNYTKQLNYDYYNIDNGNQVR
                     FSDVLDHIKCNNHRPIVDVTISNRGIAFSNSAEINGVYDKLRYERLNPYRQLIIRGLG
                     KSIYYPYSVDLNENNLITIAENKVPDSTFTIQVSKADPYDRMEKFDSLKTRLASYGVT
                     LVKV*"
     gene            complement(179061..180437)
                     /locus_tag="term3_saliva_scaffold_0_prodigal-single_176"
     CDS             complement(179061..180437)
                     /product="Uncharacterised protein {ECO:0000313|EMBL
                     :CRH76866.1};  TaxID=813 species="Bacteria; Chlamydiae;
                     Chlamydiales; Chlamydiaceae; Chlamydia/Chlamydophila
                     group; Chlamydia.;" source="Chlamydia trachomatis.;""
                     /codon_start=1
                     /transl_table=11
                     /translation="MSKEQDVIKWWLSYSEEEAKRRKEEWLDEHNKSRLRNEVLDKLT
                     EKEFNTVLHNTITDIRFHMTDSFMHISKAEREAWNKVTYESLTKLVSTESNGLMSKED
                     KKKLDDIHEGANNYTHPKYRPVTSYKFKKVDEYGHIYGSSEPEVLPVTVDSVDTLNGK
                     PIEYFAKNNNQVFNNITVPDVDISTAKDNTAINYKTMKSYVLDGAIQVTNSNTNLDTR
                     KLWYNTKDNKAYYYQSNIWKPFSIPDKPVTYNDNGVIDSSLLPLVGYPIGSVVTVYGN
                     TTPQGCLLLDGSIISKADYPKLWDRVSRYYKIISDNEYNSLPYEHATTYFSLVASDSD
                     KFRLPNLYNLHLRPTSDTNKQGVLQPNVRRANIYGTFPVTPFNGYSFPEDIALYNKYP
                     IVKCEQRSISTFSYRYPHYNEWGYMGYEYANKNRESLDNYYKPIINESSQGFSPRSVT
                     VLYCIKAK*"
                     /db_xref="A0A0E9F270_CHLTH"
     gene            complement(180452..181750)
                     /locus_tag="term3_saliva_scaffold_0_prodigal-single_177"
     CDS             complement(180452..181750)
                     /product="hypothetical protein"
                     /codon_start=1
                     /transl_table=11
                     /translation="MSYHDRQSLNQTIPRHISKQELSPSLRNRIQDEYDHIYNHSLHI
                     TEEERYRWNQSAKRVLKPATVYADGLMTKEDKAKLDSIEPKANKYVHPFSNVVPGSYL
                     EVTTDGLGHVIYGNNPARLNIRARNATKLGNINPDEFVSPDNAFLKGNVSFRQYPNDI
                     NHLNYPITKKDLVEQSLTTSYYISDDPTPNLNKIRISPTTNVASYYDADSNSWVNITL
                     PNNIARLDSNGKVPLNLMPTQGLPIGAIIPTLSASIDLMKIDGFLPLTGIEVVKNEYL
                     DLYNFAKSSNILVPYSEYSKFERLPSIGFFFDNGNTFILPKLNDFLCATSNISDTGRY
                     TPSCTPRQTSTFNTMAKNDFLKEFDYNNRNAVNERLACYTGAFRIVERLGQATYSGVR
                     RYSGNSVLITKFNSNEGNDNDCTINEPAHFNTVYMIKAKY*"
     gene            complement(181761..182792)
                     /locus_tag="term3_saliva_scaffold_0_prodigal-single_178"
     CDS             complement(181761..182792)
                     /product="hypothetical protein"
                     /codon_start=1
                     /transl_table=11
                     /translation="MPEQINYDLDRDKLGLNELSLKLRDMVTKSFNHTKDDVIHITAE
                     ERALWNTVATIPNVSNNNNGFMSIADKVKLDGIEEQANHYVHPKKPNAVPGNYITVDI
                     DDEGHVIRGYNPTKLPITVDNADRLGGLVPGDFAPIANPIFLGKPQAPTPVISADSTK
                     MEIVNVKYLESHIFPYVRSRVEPTGDGENLFWIDSTNILSSYSKERKWHSVYTEASKY
                     MLALNEKIDVNTQPSDYAAYLKFYGQKKLSALNLDTAITGTRTEEFATVMGMRAVDQD
                     ISHEFIFIGNDLFIRSGADNWDSLVKIFDSNDETVAKTKKAMEFDIDNGSLVVNSGGK
                     KYKVTLTEV*"
     gene            complement(182882..183316)
                     /locus_tag="term3_saliva_scaffold_0_prodigal-single_179"
     CDS             complement(182882..183316)
                     /product="hypothetical protein"
                     /codon_start=1
                     /transl_table=11
                     /translation="MNTAADVEKALQIDTVPSLNSEEIQYNGNIVAYQGDYYIFIDGK
                     WSKLGKQVSSNTNNLTENEIEDMEPEEMDDTCKSYYRHRLYFYPLNIIKMVTVLFCGI
                     ALMYSLFIQSETVAATLAGGLLTYLSRGSSGSTTNNYQKNDK*"
     gene            complement(183325..183882)
                     /locus_tag="term3_saliva_scaffold_0_prodigal-single_180"
     CDS             complement(183325..183882)
                     /product="Cell wall hydrolase/autolysin n=1 Tax
                     =Acidaminococcus intestini (strain RyC-MR95)
                     RepID=G4Q4B5_ACIIR"
                     /codon_start=1
                     /transl_table=11
                     /translation="MAIRKVFLNPGHDPKLNGSGYAIDPGAVGSRTTEAEVVKKIGAL
                     VSQYLQAVGYETYIMQDDDLDAVCEAANQWDADIFVSIHCNSAENPAAEGTETFTHTS
                     AGPNSLSTKLAINIDNQLVNSLDLYDRGIKSANFWVLRKTDMPAVLVETAFINNPKEE
                     DKLINQVDEFAKAIARGISDTAAQV*"
                     /db_xref="UniRef100_G4Q4B5"
                     /db_xref="ain:Acin_1891"
                     /db_xref="G4Q4B5_ACIIR"
     gene            183962..186010
                     /locus_tag="term3_saliva_scaffold_0_prodigal-single_181"
     CDS             183962..186010
                     /product="Uncharacterized protein n=1 Tax=Fusobacterium
                     mortiferum ATCC 9817 RepID=C3WGF3_FUSMR"
                     /codon_start=1
                     /transl_table=11
                     /translation="MPDFNEKYDLITYNDLSPDLRELINSSDKNLQKSLNRHMNDNEV
                     HVTGIEKMFWNSKAPINDPAFTGRPTAPTPELNTRNDTIATTRFVHNALYGLTPERAK
                     TADRLKGTVTFALTGGVTAPSVLFDGSNNVTLNITSIDASAINGKFGPSNLSAGTYDV
                     NISGIAAKAKTAESIAGLNTGDIALKDSPNFIGTPTVPTAAAGDISSKIANTSFVNLE
                     IERIKDWVKRNNNAVNSIKTVSASGKITAASTGPDANGNINLNVTNLQIDRSSLGNID
                     ADTVRGFTIGSSVPANAKFTDTVYVHPKTSTDLTAGSFSQVLVDREGHVIAGANPSSM
                     DINITGTAAKAAALATPYKMKFSGITASESIIDGKTETVVNVTAIPSAIVTEDTNRKF
                     MTPDEKSKLSDLPSNAELTAKLDAVASSMDWKPGVANYSDIATTYTTPKKGMVVPVTS
                     TGSIYRYNGTSWDTISSVNIPLATNTLDGKMSKEDKLKLDGIEEGATNYEHPATHPAT
                     MIAEDATHKFVTTDEKTRWNDTYTKAEADLKFLAKLDAATNKATIGENWTIKPGTGGA
                     LDFVYNDTIKATLGTNGLFVANELSESGSAGASVTTVSTWKAPVANVADLDATAPNGS
                     VCLVTSTNTIYTKTTTGWIQVSGGSGTPAPSGDYITREELNASLSRLEKMVKDLRGGE
                     *"
                     /db_xref="UniRef100_C3WGF3"
                     /db_xref="C3WGF3_FUSMR"
                     /db_xref="csb:CLSA_c35400"
     gene            186010..188349
                     /locus_tag="term3_saliva_scaffold_0_prodigal-single_182"
     CDS             186010..188349
                     /product="hypothetical protein"
                     /codon_start=1
                     /transl_table=11
                     /translation="MADDNKVLTDQLLNNISTQFSTVITDLNETKKAIELTGVTSSGK
                     TNTLPEEVHKIQDKTIEKLKKERTVDGLVDGEFNLKVGMLFNNFINPETCTDYNTSLI
                     PMSDTFVFTKPLGFIWPTIEKMNSISSAINIAKRSTDPKIAAKYKDRDGNKPIIKAIF
                     KDDKYHISSLYMTAFRSPVDKMPKNYNDVNYRLSVELIDDALNISKVSQDLIDKYHLE
                     NSGITTDTRFINMVKNNDVEVSLPYYHSDFSINNQSIDSPSLLHCNKFRLCMHKNIKT
                     VVCNSLSLNRNLILASLICDKDGTNRTTINPNKLDIYLDGDIWVSENFTVDPLLAGNF
                     KATTMVSNNDATFRILVDKSKVSMKSLRNSSSVLPLLQAIVLTYDRSEYFDYNTMTWK
                     PYTANMSIQHWFEYSFRNIFKEQYSIGVTPSNTLFGWGNNANESTIYARSYLEEKEFS
                     IFGSSMELNLQSANRTGIFYGDYPISNRYVTATFNESLVKYVYIAYKDKPYTIDKPIS
                     YMTNRTLLSMSTYTDEATSKEIYKINLDKKAITGRSLDLFYPKYQNEFRDKVIEITLP
                     IDNNAKLNRWHLQTMASFGEIKWLNTKGELIERINISENSYDKNGPCITPFYNRHIKE
                     VSLTNVKLGFDYVLAEETFGKFYIDETQTDSEIEAPTTPMIWKLDGCKMGEETFGPYK
                     YRGSKVSRMYLRLFKNAKYVIFLVNENDPIVRDIRACLMGMMFYNMDQSKYWNYNTMS
                     WENSSDMTPYEIQPENHPDYETFSEEYDIEGGDNFDYFQ*"
     gene            188361..190670
                     /locus_tag="term3_saliva_scaffold_0_prodigal-single_183"
     CDS             188361..190670
                     /product="hypothetical protein"
                     /codon_start=1
                     /transl_table=11
                     /translation="MPESKSTTELILKNIENGFKEIKKDLENVKAAISDTGVAPANTT
                     AGLANDVKKISNKVEEKIKTADVVTGLAGGSVNISNGFMYSASSEMIDHNSIGAIPGL
                     TTYTVPDDKNYLIQWPTKSFMEQTPSDKRNITINFGKRHFGQLCNTSYRMPKYTDLYN
                     NDTTYNLRVNLNDDSIVLKTKADLTEDELTMLSTAEIEDTSDVFECKGTASLPEYTSD
                     FYINGKSPYAAVIKCDQFVVSGNPNVKAVITDTIIMDEELILRNRAGMGENGRQNSMG
                     VIGIHGGNKTTAFKIYVPKGKSKFTLINSTLSPDNEYVKNNISKISDYATITDVSFQY
                     YTLIAVEPTEEMTAFLIKEADNLVKLSVSVVSHDFTQYFDYCDLAWAENKDKEFHYMY
                     RQWFDYLTPTEEDYKYYKFNDDVSQNTFKNYNPTASDYTITLNDATALKYANTEYGQD
                     VYALGDSNGLYHNKTNTMIIPNKKYSWMFTKAVYCDTDFPFDGSETNDGPSENTTSDG
                     RNIYSLNISPDPVNTQSMYHLVDFYKNNLIDRQNADVHLLVESDRGYDTDTKTFTTYD
                     NNLAQYYLESDYRAYLKHKTHDGSLSDIENLVIVGETTYGKPSKYTKYVPYFYNRNIK
                     TIKGTDITIVPFRLEDKQGKVTGVTSDEVAVPEAPMEIILDGNCAVSAWQGGLYYDRT
                     GKHHIITPEKGEYNAKYVHILVDETNPLVTSANACRYRLALFTKDKTKRYNYTTKTWE
                     EVASYTGDTGTFAELFPEDFAKLTDVVEV*"
     gene            190695..191282
                     /locus_tag="term3_saliva_scaffold_0_prodigal-single_184"
     CDS             190695..191282
                     /product="hypothetical protein"
                     /codon_start=1
                     /transl_table=11
                     /translation="MEYSAKLKNLSAAERILYIHDLTKDGVSLDLILESIIADDDLAL
                     YKFYAKQYLDMLDGTVLGLCVKHKASNILIYLESCNQAWFNIKNDYNITSVILTAIDE
                     LDYSDILAFSSLTGILFRAYKHTGVTNAILDLYKAFMIRCIKNKKYFFLNTFHNHVRG
                     LFEDKVGDLALDKLLKNYMSEEELQNYNENYRLDI*"
     gene            complement(191396..191833)
                     /locus_tag="term3_saliva_scaffold_0_prodigal-single_185"
     CDS             complement(191396..191833)
                     /product="hypothetical protein"
                     /codon_start=1
                     /transl_table=11
                     /translation="MSTTLEISLTVILTISIIAFFFTVSVIINRVTYFYEQQMAFKRS
                     RIKIDVREVDNMIDNMIQEGINEFLVINNLAFNDDNYIREDIEKQMRKYVSDYIIART
                     TPVFLEKAHYVYRKESFTNIVANKIIIGVTLYVAKNNAEMKNR*"
     gene            complement(191787..192473)
                     /locus_tag="term3_saliva_scaffold_0_prodigal-single_186"
     CDS             complement(191787..192473)
                     /product="hypothetical protein"
                     /codon_start=1
                     /transl_table=11
                     /translation="MSQPFPDLSIITSPNNPVIKSPFVPYQLEFYQTKYSLMDIDRYT
                     SFVKNAVSRFRASRSYKNYKFFLMNLGMDRCQINNNITMDMATIEMHHNMLTIFDIAF
                     IITEHIINTTGYITSFDLVQHLRKVHHEHKVMLVMLNLTAHQLYHNTNNFFIHPDMCF
                     GNWGAFLEEYKYGITIEIANKVIRYLDEAIKVGSTQDNGLMEVRDHLVNWSRYNEYNL
                     GNQSYGNTNY*"
     gene            192599..196996
                     /locus_tag="term3_saliva_scaffold_0_prodigal-single_187"
     CDS             192599..196996
                     /product="G234 protein n=1 Tax=Yersinia phage phiR1-37
                     RepID=G4KKH2_9CAUD"
                     /codon_start=1
                     /transl_table=11
                     /translation="MRLSHIIKAISPEPFVDNTVYYSKILALGAVVKDKDLADSKESE
                     ASMYYADLYIQSIEGKAPYDAYEYNDLILSRCEIGREYWMGIKKDPRLIPLNKRETCR
                     KFASEYFVNHYVEYNEYYRMIMGKPPLGMPFLYVDADLRKDNIGVDFSKPMHEMSEFE
                     LNILEDHGIMDDLRSRYIGPAYAYLNYIASGITAYAARKADNFELLYLPRIDQQVLSD
                     KFKNRYIVNRAYTMATVYAEAYRFDSDYYTNFITIFILLQTMIDLISETGEHIIKLDV
                     LDERCIRYIFEWHDVPYYDEIPLKYQIAMVKNLNKLLKFKSTPTCMVDICSLFGFDDI
                     RIFKYYLLKDRKSDPDTGDYVFNYKYKTYLDTEEVMDTATSTMPITDKNNIPIPYPNN
                     DTEFLDKGNYIHLYADDLLIPPSEYNVIEHKIVFENEHYLDGKTTLKFDFLSNKTPDI
                     PANINDYTIKTESKFITIVDNTTREVPIEFPVDKDTYFEKGFGLRLSVGSTFIDPTRY
                     RFNDDFTKIIFTDDIDWNISDTNANRELIALFVYSDKYKFKFKTIQTKAKDTSNTIIT
                     EVPEDIDYVDHGVYFADTASVYLQKDRYFSTLTSDGKLNITNIDSDDKFIKDRVVNTN
                     FIYSNTRPVALHTETQTITVTTPGETKYELNFPFAGYINNNNVIEVYVNGDPLAFTEY
                     TILKNTLHINKQNLLMRKGITIEVIYTYPEDQTVTNKKVKTVAVDNNKQSVLSLEYPY
                     DGYIPKKNKIILLVNGRRLEESRFRYTNTGIEITDTKFLLNIADNVVCYYYDYPENEF
                     SINIEDQFITTPIEGTNKFQIIFPFFNYMKSHNGLFVTIGSTLVSPERYRISGDIFEF
                     TDGTVIDVTRGFNITFVYNTIFRKYNKYIKSEMVMADIADDATGITIPFPFDGYLESP
                     NNNRMMMVMDDGYVLVKNDYEIINGKIFLTDKAKMAKHGSKIKFIFNYINAKINKKLV
                     EDNEKNYDLKFVKIPLTESGDKYIKDKNNHIPYDKMTEGDGLWTGEMDKEDVYREILD
                     KEFNYVRTKYITIDSVMSMTKIAFDMPYFFNLLFDKVKLEDRLMLQVPSIREFKMFRL
                     SDIMCTLFSLMYEYYNLEDDIMQDPEKIMYIMGFNFDADLGVLQKMLRGPRYYKDLDY
                     TGADKFESYKTPLTSAKQLLKIFNNNLALRNSLLTHMKDANNYREYNAYKKTYEALMQ
                     IKYNNDFFKMPFEADRGKEPNKSYYNFLTYRDRDLSGLIDSIRNIGDLTEKRKRIINT
                     CIDITKYVERYFNSNEYQYLFNSFPGVGLDFIKQYVAKVINFFKSYKIEVMGINTIYK
                     FDSRLFETIRAIDDIWYICKIKDDDSIDIVDGIVNTHIKSLAKDAVHFCDKMYLRNWW
                     YKTLILADMYDILPKDIIKYIVLKPLIDEIDGLDGVHDKLNLDVKLMLDDHINSLFIY
                     DTMGSNVHFKVKDTARAHDHMWLNPFYKA*"
                     /db_xref="UniRef100_G4KKH2"
                     /db_xref="G4KKH2_9CAUD"
     gene            197056..197871
                     /locus_tag="term3_saliva_scaffold_0_prodigal-single_188"
     CDS             197056..197871
                     /product="hypothetical protein"
                     /codon_start=1
                     /transl_table=11
                     /translation="MSNTKELIFNEFNGTEEKASIHSHAYRDTDIVIRALGTDKVLFR
                     GKNKIVLPGAEFTARAHFGFAPTTEITPSYNTELGLENSVFEVPAEAEKVMLFCVGTD
                     GCGRENSQVCEVNYAKWITPEALVPFRYPLVTEDISDAKKMTYHGRKVIGNRVAYYFK
                     TFETEPVLIRRFEDGTPIDAKIYNTNKNLDVETVVEIHLKITEDECREFFVNTVGLNE
                     ARINTISLCYAWRKEIDGVMHYQDIRPLTKLNFPNEQLIELNKGIDITYQIYY*"
     gene            complement(197849..197938)
                     /locus_tag="term3_saliva_scaffold_0_prodigal-single_189"
     CDS             complement(197849..197938)
                     /product="hypothetical protein"
                     /codon_start=1
                     /transl_table=11
                     /translation="MSECNRRSGWVPSSITIFVILVINNKFDK*"
     gene            complement(198108..198314)
                     /locus_tag="term3_saliva_scaffold_0_prodigal-single_190"
     CDS             complement(198108..198314)
                     /product="hypothetical protein"
                     /codon_start=1
                     /transl_table=11
                     /translation="MNGRGCVGNYANQLAERSANLDWQIRTAMSLVADRYAGINNVTH
                     HEAIMAYRFLKSQGIKMTITENHL*"
     gene            complement(198500..199282)
                     /locus_tag="term3_saliva_scaffold_0_prodigal-single_191"
     CDS             complement(198500..199282)
                     /product="hypothetical protein"
                     /codon_start=1
                     /transl_table=11
                     /translation="MSLYDEVLARRDYVSDIRMVIDSNIVEYDIEKANLNILYKYGKI
                     DDKTYDMVYHMDRYNRQYFMGNFIRDSHLSSTLAEGIKKAKLAFLEKNEVPLVSLLEI
                     RNDALFLINPSILYPELDGITFKAKSIYYDYLELNNMSIFFTRDMLMTYFEVKGMPNR
                     VVDLHIPYLLKSFDNIINIYKRDKRNAIKQLHGLYNDYIERKLDIGYYRPFNIFSQYE
                     FRTSCSQFNLNYVPEQYKNAIDISFNERILREFHSLLLQDTL*"
     gene            complement(199269..199820)
                     /locus_tag="term3_saliva_scaffold_0_prodigal-single_192"
     CDS             complement(199269..199820)
                     /product="hypothetical protein"
                     /codon_start=1
                     /transl_table=11
                     /translation="MKLIFTDTITSRLYEDLFKLKEDIHITRLESLEGVAEIIYALRN
                     YDPATKDYDFMFGDSVMNQSQKAFKELFEIATCVINNNTAIIVIDMYNDWLYNIAEVI
                     GDFFKEEWGIEPIYIRDVTDQKLLQEYDYFESAENLDFPSINQSSGLYAQILQQIAEH
                     KPLRGMPSTYGVQVRSMFTNELV*"
     gene            complement(199825..200553)
                     /locus_tag="term3_saliva_scaffold_0_prodigal-single_193"
     CDS             complement(199825..200553)
                     /product="hypothetical protein"
                     /codon_start=1
                     /transl_table=11
                     /translation="MNYAPQAPSPFIITNSTIMVDNLLASGRPSRVIAITDEPMDGGG
                     ILTIPAYLPPFELVAEYLDAQERYNGNVADQVFRDQYMAYLQSNNTVVLNSALLVATG
                     LLTGKQILLYFPKDEWDSFNLIPEVLLAFFQEKLQSKVPIESMNLGYSDDAYAIYPDM
                     GAGFDALIWLQQSNNISYENFIALFSRAQASQAFIQNVLYNQQPMLMARYGDRLSFED
                     ANRIAKDTYEASLRGTRPSMFVRS*"
     gene            complement(200567..202384)
                     /locus_tag="term3_saliva_scaffold_0_prodigal-single_194"
     CDS             complement(200567..202384)
                     /product="hypothetical protein"
                     /codon_start=1
                     /transl_table=11
                     /translation="MIVASTLADDVRLNLTNSNVDVRKIHLDAMYRSLAYTVPLERAF
                     DDLQGPMVEDLFDAETIKSIKLVVTNPKIKFFKDKFRILAGILNPLGYILAHAGTNRV
                     VFQPQFDDSFVVKIGLDIAGRTNNPNEIVNQKYLKPFVCKCFDTTDDGVIGTFERVVP
                     IENLYQLWSVREDIFDIMRAITKRFIIDDFGTEAFKNWGVRKGFGPVLLDYADMYILD
                     KDTAYCRKPIDWHSTAVCGGELGYTPGYNKIMCKKCGGIGKAKQYKGKEKLSVYVPSR
                     GIDMGIKCTIKVGGKTVFSTEEGFTNQINESKEEFVAPHEVVLNDYRQAIDNMKTETE
                     KTREHNDEHLKALLKEREEREALKAEEEKKKNDAKVRIIVTANGVKVIRPEDKKEEPV
                     IEKPIKLITHDGKPVNVVDTTNGKIYDFTEPVESESKPEVVETKQEENNQVEQPKEVE
                     NKENEETMNDKMLMNMTDIKRFKQVLQDRINDFMGEIETYEDNELKDIVKTLSLIKGK
                     SEENKPMLITEILPDFLCIDLDQDGFKELDGPVLYTVRANSSKLYSVIGEDIERLIKD
                     IEDVRIEREAEAQESRVASNKAGKHKKVKYSNKKFDANF*"
     gene            complement(202359..206285)
                     /locus_tag="term3_saliva_scaffold_0_prodigal-single_195"
     CDS             complement(202359..206285)
                     /product="Uncharacterized protein (Fragment) n=1 Tax
                     =Eimeria necatrix RepID=U6MID0_9EIME"
                     /codon_start=1
                     /transl_table=11
                     /translation="MDKFSIDSYYIPHGQMGVQTITREEYEASPSMGEQFISISKVEG
                     NPHVFKETKGERKMYFDALRTRNRQQQAQPMPVQQVPTPNVDTTSFQCEVLTNKIETL
                     KAKNRELMKHGEKYIQETFDNADKIEELKKELAALKGEVYKTKSMFISLAGEAKEEEV
                     VIEPPKPVEQPQQQVQANIANPSNFTPEELAFINENAEAFNQLTNQMLQMQAQGQHVP
                     TPSEMMNGGQPVQHQHSQNCGCGHNHVQQPVQQPMPQQQAPQPQGRMSWADMAQMVNQ
                     DIADKQMQYQQPVQQQWQQPQPVIQQVQTVPAGVWYGMQQQVQQPQWQQPVQQMQMTQ
                     PQMQYQQPMPQQQAPQQQGRMSWGDMAQMVNQSIADKQMQDRGVDPNVHFDFQDAVPL
                     YKIYEAQAQRDAMMARQMQMQYPQPQPQIAMSQNMAMGNAPKFDFETAVPLDYGFNQP
                     PMSGMNTFIPPTASRMQPDASGWHRPLGNYSKKQKRTLAEIAANRGVTEESLKTPTQM
                     TWQEAAQAEAIAATPIVLNRLQQIAHEKGYKDIQTLITAGEVDFDAILEQVAQEMTDK
                     VYGELTSTPKDDSLHLADMLPDVYDAKKWLGFANRPEEIENDIHIRNMYINRLNDMVC
                     GIPHNVPWKPENTYEDVLSFLNAYPDRADLEQEFVLELYEDLLLSRGQDPTEGVFPQL
                     PKGQRIISSPHRTYFHGAGLPNITSNTTSAAQQQLGMQYQGQMIDAQMLAYEDQRRNW
                     EMMTTVGGHPLAGYPVNPNWQVMVTPKDSSSLNILVDKFYVPVYDVGYMEAPPNDKAI
                     ADMLNNPNLTPEQRDSKVKEINDYKARYNEWLKRYNWEQNKQVLFDKLQLLVDKRTIY
                     VKQVNSARYDQDTYNLLMDSIGSCDRGIAKMQAELPTPRPNDPVWCDEQNLLYANYLI
                     DQYNQRREEFERRALRRSWQARGNRLGWTFPMDEVKAQVQQNDMLKHFIPNTNVLTPA
                     EAYLFNKESARFAKEEYESKHENARKFHEDKMAWWKSMWVASYMVTNQVNEEEASKVY
                     DEEDPYGLIHQYIYDPRLQTESSRKLRKMEDWEYPDWDMLTQKRRIDFDEKELRLYNW
                     RMKNQRFRDAVIPARPAPEWSAFQGRNGQPIMMPTNFYPWATAFSNYKATGDKEVDNK
                     NFEACIARAEMLEKAHRRPTDLSEEAGYYKRAPFQEALSSYKHKTRIGQVSDLLEEYE
                     DDEQFKDMMNNYIYLEETGKLAGYDYNKDRVNFENSILEQFLAVGQELPKGSCLKDPE
                     FDTYNGKSMDSIAKHQVELNMQANDAIKAYLSPELGGTYDSSKHIS*"
                     /db_xref="UniRef100_U6MID0"
                     /db_xref="U6MID0_9EIME"
                     /db_xref="hoh:Hoch_4084"
     gene            complement(206445..207218)
                     /locus_tag="term3_saliva_scaffold_0_prodigal-single_196"
     CDS             complement(206445..207218)
                     /product="hypothetical protein"
                     /codon_start=1
                     /transl_table=11
                     /translation="MKELNIEFILMNDYSGKGSTTEEAIEDYKKGKTEFLAYHTEDGK
                     TNLVIANQLQYLFVTDLTIEEVNKQFSTLLKLSINTVFDEVVEITSPYFEVTNDKLVA
                     YVYVNGRFRILILDAANVTNIVMEPYAENANPMELTNPNFIKKTMADLMASTDKAQTH
                     EDLVQGVMARVRYGYNGIVLFGDMFFNNRYQLDSKELVDLFKKALMDIVNPPEEEPIQ
                     TNNDPVEEPTEENHVHCRWSYEEPESETINAEDLDNSED*"
     gene            complement(207316..207816)
                     /locus_tag="term3_saliva_scaffold_0_prodigal-single_197"
     CDS             complement(207316..207816)
                     /product="hypothetical protein"
                     /codon_start=1
                     /transl_table=11
                     /translation="MAKAKEDTKKKSVSSDRFTVAEVREQLLATMIKNNQDIMQCAAN
                     SEQLLEELNDIKTKMAILEENQKDNHALIEKQSSKLDEFAEFDGEISTKVDTMAATLV
                     DHIDKYDSNVKAQLEDKAEQLKGILNVAEPLEMEAIKPVSVDLRIVYVLIVIMIIMNA
                     VILYRI*"
     gene            complement(207885..208673)
                     /locus_tag="term3_saliva_scaffold_0_prodigal-single_198"
     CDS             complement(207885..208673)
                     /product="hypothetical protein"
                     /codon_start=1
                     /transl_table=11
                     /translation="VFDIYDPRTLNLFTDASVNKKSHTRQNNDVVAGCLPLFYSDQMQ
                     YLDRCGKFWMLEPTYQYIRKTTNNYGELYGLLLAFMYIEQMTTGRQVCPFTTFNIFSD
                     SKISVCALRDWLPGWLRNMDENGIMYNSSGAPVANQSLYHHILAVISNIPDWVNIRIS
                     HINGHIDTRKLLHIKKAYNNFLNSNSYNQEFVSFKEYFELADDLHKANNYIDNYTRQM
                     LYNSNSTGVYGRRIEANMPIITERYPYPDFRRISKIFSFKYSNL*"
     gene            complement(208761..209222)
                     /locus_tag="term3_saliva_scaffold_0_prodigal-single_199"
     CDS             complement(208761..209222)
                     /product="hypothetical protein"
                     /codon_start=1
                     /transl_table=11
                     /translation="MKDFDVLQELSMQYDLGHFNTLQEDEIKAKAITVTEAVESLDSA
                     LKFDATMIPVVEYTQDNGEKLVVIAANDLAHYMECANCADSLEAIDHICDKNLVPDDA
                     TFTKAVLVDDSKVKFIKEATKQNTFSKEAAELVGLLENLQSNGIKIVTKHK*"
     gene            complement(209260..209988)
                     /locus_tag="term3_saliva_scaffold_0_prodigal-single_200"
     CDS             complement(209260..209988)
                     /product="G278 protein n=1 Tax=Yersinia phage phiR1-37
                     RepID=G4KKL6_9CAUD"
                     /codon_start=1
                     /transl_table=11
                     /translation="VRNPNMLNQVSTVDKSILKMDYVPQYDLQDWELNDPKEFDKFIK
                     QIEKNVRNSIEYRELIQYLRLSFNMDTCSFYKNVSNRDNTSIKIHIHHDPITLYDICM
                     VVYRKQQASGQEFDEETIAKEVMWIHYNGMVGLIPLSETVHELVHNNYLFIPTTHVYG
                     EYKKFVEMYEPYFTIDQLENLHEIEKATASYDHAKSQELLKTKYMYIDDSGAYDLPRK
                     EFILELLKKRKQEIINTLNPRTRY*"
                     /db_xref="UniRef100_G4KKL6"
                     /db_xref="G4KKL6_9CAUD"
     gene            complement(210038..211162)
                     /locus_tag="term3_saliva_scaffold_0_prodigal-single_201"
     CDS             complement(210038..211162)
                     /product="Uncharacterized protein n=1 Tax=Nocardia
                     cyriacigeorgica (strain GUH-2) RepID=H6QZY2_NOCCG"
                     /codon_start=1
                     /transl_table=11
                     /translation="MRKYAQIYKQKVVFLTETTLTLDEVRSNFGDEAIWLDVTGLADV
                     GIGYIQGLDADGKFTLIPPTVDDMNNVTEKERRAKIMLILMTNLKAKYNKIAMENGFV
                     SIDDALIATLINDAMEADTSVASKLGEDYYKQRALVRNYFSTEHYQYYKGDYQFFRLG
                     DIDRILEDAKPAVVEKEQPEVPGPVPGTPTPADPPGFDNHNNIVDDIPELPPLPEDSH
                     HTVPTVPTNDDNTGDIPELPPLPPTDGSTETTPHENEPGSASPAEPPAPPSEDETVPE
                     LPKEPDAGTVVKPPVAGNDDIPPLPPTDDELPPLPSESTDTHTSEPTVKIPTTMPDGS
                     PLPANATVDPKTGIITIDSVDFITEYYPDGRTSVSAKDRL*"
                     /db_xref="UniRef100_H6QZY2"
                     /db_xref="ncy:NOCYR_0836"
                     /db_xref="H6QZY2_NOCCG"
     gene            complement(211162..211980)
                     /locus_tag="term3_saliva_scaffold_0_prodigal-single_202"
     CDS             complement(211162..211980)
                     /product="hypothetical protein"
                     /codon_start=1
                     /transl_table=11
                     /translation="MSTKEKNRLITEDIETTSQTVSLLFFPDLPEKYPVASAENYHFL
                     FAVDGDTINKEQKMYLQLYQISDNLISLNLKEYIDIITDIRIQNEDSILYRLATYFGV
                     IEEDTIEGIYEFIRLRGYVNTLEPVEEDDILYFNIPDIEDISKNYMVGREDTDWILDP
                     SMIYLQVRLMDIRLIDLLILSTLAKNCIYKQLSTSSSGDTQETSYICELAISYRSILT
                     NKDTIGKTILKNIYKNIENIDYFEKYLDSKIRTEIYNAKLANGSEVEEVLEDLD*"
     gene            complement(211958..212860)
                     /locus_tag="term3_saliva_scaffold_0_prodigal-single_203"
     CDS             complement(211958..212860)
                     /product="hypothetical protein"
                     /codon_start=1
                     /transl_table=11
                     /translation="MQFDYEILDRIELDKPMIIVFEGVDGSFKNTQANLLMDYIEENI
                     TSKVVMFQFPNYGSPSSHNLVDYFKSSKLYKSEDNVERVISPLAETALFITDIFTTFN
                     SKQELDNIRTFFNDNYIIIMDRYYYSNIYYQLAKRVISKMKHMPNGYLSSVKYKESQG
                     IDFAIMKEMVKKLADGFLLPKANLIFKMHYKDTSVLRETIEARAKEQTDRNDEINDGQ
                     YKMLDIANDILARSLLDEEQCLESKETDVVVDIQRMDMESSKIVYRTKEDINNEIVKV
                     FLERIGQDEDTKEDTELNVHQGEE*"
     gene            complement(213866..223465)
                     /locus_tag="term3_saliva_scaffold_0_prodigal-single_204"
     CDS             complement(213866..223465)
                     /product="Putative tape measure tail fibre protein n=1 Tax
                     =Yersinia phage phiR1-37 RepID=G4KK22_9CAUD"
                     /codon_start=1
                     /transl_table=11
                     /translation="LAKVKITNYLKNLGKSLVFATVEDTIKAEMPSATEFLSTNADTM
                     KQVYHGIKDYKSTVKRAGQMISNTGLYQAGDFAFKSALEDLKTGNFYNEQRGDDLMMK
                     SMGMDDFDMDFDDDFSMESDNEPSLDHDTEATIQTIEASTAASTNAIAGATVKSAEHV
                     AGTVRQSTALMFAQQEKLFSGLNNNILGMHGTLSNIMSFNQNNLQAHLENSRKYFEES
                     TKLNRENNAILKEMLDMQRHDFQARQKAKEEAEKRGKEKFDITNIMGSNGGVDLASYF
                     SHIKKNAQDELDASPIGLLASMEPDHLKMMLANPLSFIPIAIGQGIIGKNVRAQMKKL
                     DKTLSGTFAHMLAELHKAGQERDGVAGLIGRIFGAKQEMVTKLKTDKFEKGPVPFDGI
                     TKKAIIDVIPGHLARIEAALTGNSAPVYDYNSGKWTTMDKIKQRKEEMEEYTKKSAVA
                     EFKAQMEKGAINGGITKDIDAIGNKKEFLQELADYFYKNQTISGYSGKYKDVANKAWD
                     NADMSTATKEVYDAISSFNRMMSTIENTPHDTMLKLFDGSQNFAGKQGKGGKLTGSVS
                     LLTDEDGNGAIYYLKNIWEELKEIRTNGGIGSGKRKSKSSKAKYKRGSNTNKSHTKTD
                     SKNKSSSEDGEGPILGDENVWAETADDVGYSDDDELKPDKENVLDEIFGDESATAAEK
                     FKGVLKALYKSPRSVVAGAIGMVDKHIYKFFFKQDTGLKDKEGRPIEGFFNRMSYQID
                     KTFNTVVDTLKKKILEPFKSKAKKAWNHTKEFFGGFVSDEDKESFKSSYQDSKDGFFG
                     SVKEQFSSVKKDIFGEDKEMEMASLSKESREAFLNKLETAAENARTKGESDQINRRIK
                     KAKRLFKEKEREEEKAKEEAAKQTEQNYNGTLNVPAYSLTTVSPGEAIIPADQNPFNP
                     NIDKANRNKDRYEEDKLKRKFIGADGQEILSHADGTASFGKFGKFARRRFDSMWRDGF
                     GRIGDMIKETLGSDAFKNWSEKDKQLFMDPAKLAGKGLAGGGAGALIGTLFAPGVGTI
                     IGGLAGAAGNILRESETIKGWLFGQIGKDGTRQGGVFSRKTQALMKKYLPDMGAWGTV
                     GSVAGLLTGFGSVGGAMMGAAIGFAKNNQSISDKLFGTQLKDKDGHIIGRANNGILSK
                     KQQAFLKKSYKTMLPGALAGLVLDPTGGFLTNIAFGAGGSLLLTSDKFQNFMLGKRGF
                     DGKRRGGVVGKLETALTAPIKLFAKSITDTKEGWIGKSIVKPTATLFKGLAGEIKMAW
                     RKTNIMDVIGAAWRKAIEKTVGIPFMHKLEESFLKPLKSKIGSWIGSIFKPIKAGGNW
                     LKGKVAAGFGKLGEAGDLLIDRQQMQGLGAALGMSARERLERGKQRGLDGYKYQTMDT
                     KLVGMDAGQLNTYRNSLYAMLDGDQIHDHKVDTIKAARERFYGNKRDLENGWTKKGAD
                     EIAVALDKGEPWDKIKKIILDHRLPAESEDFLLREVRKTYDEVTAMTDMQKISAEERA
                     KIQAETEKSLGLEEGALNSRSTTNDILSTVNNELSERDIDETLGSKTEVVNEKIVTAM
                     DTSVQYLDKMNLQLANIASLIYSGKPINDDIMREYNINKNGTATPEDAASADASLPTG
                     YTKSGDKYYDAQGREVVKTTDGGFKLADTESNSDIKKEAEAKEKREDERFDKLEDSIK
                     KNGKDDDKKKDKDKGGIFGKLKGALAGLIGLGGSMGGLLMNLGKGVAGAGIVGLFAPQ
                     LIKAMPAIIDAVKQNAKPIADSVSSVVTEVIPQITKNLFHSMADFITDPKVGVVSKLI
                     GTVAVGGLMAKAVWPLVNVGKTIFSMGKGLFTWFRGSSKKTETEMTIAANAMNRAAAA
                     MELMAATGGKGGPNYSQMAKNMGLSGDISPGGGYGKPGKKVPGKKPGGLKGKLGGFFG
                     KFGGPKTKLAASIAATVGLDYALDSMTASAAEPETMDPNMAGYDTTGNGDIPVGANYD
                     ASSEEVQQATQNVDSDDKGGYGVTDMAMDAGQWYLTDKAVGAVWDKATGGGSTAAEAG
                     GGAVTDAGKAAVKNESKLSQIANKMSKTAESTKGIAGKIFSWVSNGVTSMLNKIGSVM
                     PNKEVAGRIAKMAGEAGKRVAGTLIKRAAAGIAKLASKALAVGAGVGAVWVAYDVISG
                     IVGGVWDWYNIADIAYDANVDTGVKVIAGASRTISNICLNLIDEQDIFNVLAGIFYDM
                     TPFREDIKRRIQEYNDNPDTHPKGAPSKISTAKEYNDIFAKGLWDKAKETANDVKDWV
                     SDKIDSAKETVKSVAANLAGKASNEAQYVWNKAKDVASSATNAIGNELLYIGGKAMTG
                     VEWLSAKAQPILTMFGKAGALVVDGMKAVGTTVKDTVGKVTGFLGDMVQGANQWLKSK
                     GIDIGAIPGKVTQAAGDAWTFLKTGASTIADKVSNEYTYVKNGIANNLTWAKNGLMSI
                     GQGIADRVGGNQASKTGQSKYGRGAFFKQNDPMFANLPYQNSTESTGQTIGDSGCGPI
                     AGVNAIIAAKHGMGGADPVSAVNYAAKNGYKETNDGTKPGFFKSYAKSQGMDADNLSK
                     SNVADSLMSGGSVVLSGKSRNGKLSSDHPFGPNPHYVTATDYDARSKTVTIQDPEEPG
                     DNYRYPIGSVLNNTDTAIGISKRGRSKNTLRRLGHGKWGMGRTFVPRWGHGKFGRGDG
                     GAGPQILQMLTQLGFNKIAACGILGNMMQESKLYPDIVEGGSHAPEISVDGATGYGLC
                     QWTDAGRQQGLADFAKSNGKSSSDPGVQCSYIAQECNKMGITTSLNDCASASDAAYLF
                     HKEYEISSDSKEAIQSRLDWAEEAYANDGAIAGSNGNLSSSGVIGGGAGRAAGGQQGN
                     LLMKAIFGDAGDKITQAYNAFFGSPGGGAGGGMSGGVVGSGNTKAASNWADSMVNSQG
                     YGNNGCSTFVNKYLEQAGEKQINMYVPTAEEEAKQNKPYSFKPASAGGNEGDVVLLNT
                     LTNDAEADHVVIADGKGGYWGNSSSKNLIVKGDIANDFGAENINGYIATGGDGQGAVA
                     TGSATRSQADILRDSSLDYGAGKYGRAKGISKSKQIKIEGNAAVKAAAAYAKQQKKSK
                     FGKGSGIWDAVLSGVSSYYTQKQAAQSTGDTANINVTQAPATGSLTPEQIMQLLQAII
                     SLLGQIATNTAGGNAQAAPAGSQAAINPAGDITNILQSVQGLLGQNNQNLLSKIGGMI
                     SAFGGGMSAQDKLASNLRTLAAK*"
                     /db_xref="UniRef100_G4KK22"
                     /db_xref="G4KK22_9CAUD"
                     /db_xref="med:MELS_1925"
     gene            complement(223749..224279)
                     /locus_tag="term3_saliva_scaffold_0_prodigal-single_205"
     CDS             complement(223749..224279)
                     /product="hypothetical protein"
                     /codon_start=1
                     /transl_table=11
                     /translation="MSTVKELMGQIKAELKHASASNKDEARVMAAMLNDTDFKVGVYD
                     STGKVGEVCIADDYRNILANAISSTTKISKEEATVLAAGYEAKKADAERMLNIVKTFP
                     FEYMRNTGRTFKLGGREKSNITLSFKDVQASTRSFPKQEGIDKDGKAIYVKTEVKVPG
                     YESIKVQNPCPAWVKK*"
     gene            complement(224324..224470)
                     /locus_tag="term3_saliva_scaffold_0_prodigal-single_206"
     CDS             complement(224324..224470)
                     /product="hypothetical protein"
                     /codon_start=1
                     /transl_table=11
                     /translation="MTDKSKKDMLENGNLSFIDFLNQSTPIELNEFLKSKGKRKVRSM
                     FIRL*"
     gene            225118..229455
                     /locus_tag="term3_saliva_scaffold_0_prodigal-single_207"
     CDS             225118..229455
                     /product="Putative RNA-polymerase beta-subunit n=1 Tax
                     =Yersinia phage phiR1-37 RepID=G4KK38_9CAUD"
                     /codon_start=1
                     /transl_table=11
                     /translation="MAILVDRIQPLRLINSKFYTPINKKNKRFGSCIFLMAKSFDGVK
                     DIMDSPLVENLAMFSSYYVEPNYSYYVTPLRQVQSESGELLDHQPDLDLVLEGDHIVT
                     DDYIQTCDHLILFGESVEGPMTNKRLSKMLYRERFRNRKEIMAYYDTIREKFPNIVFT
                     KLSIDKYMNRNLFYDLTYYTDAFFTNKYNKKFPKDYGTDILFTLMARFVNDKRLGSYT
                     KKTVIVPVHDWAKDVDLSNIFNISKDINIFSIIARLYTTSSYELEYFKGVDFIFLGKT
                     GWFKVNFDDFDNYAISKFKQNIRKLIMREPIEDTERENKEEIKIKVADAIEKQSGIQI
                     NNVDGSKSNIVKDVRKADVLDMDKPKEPETKPLDPQSSKEEEKAQEDVSNQLNDIVNA
                     SSDETEAIKKAEEEVNLKVALLKAQETRHTTIDISQARRKRMSLLNDKFLKSSLNNKP
                     ISQLLEDEADQPLKPMDIPEVQSIDEQWDGLKKVNFDKQYDLDADIVRAIYAFTENKT
                     IPMSIIKIDKDDTSTSEDSVWTYRVQLEDANGTRHNLTFDVPKLIDNRFMRLRGNDKT
                     ISGQLINLPIIKTGPTTSQLVTNYNKIMINKYGQQGKSTNTTAAIIRSLYKILENKYK
                     GCTTIKKIAIGSNLKITAKYILPMEYIDISSQFSYIEFKDGTKILFNQDELHNAPEFK
                     DPGEGILAYGINTKDKTVLAAEDDDVVRMINGKLMTDAAYQEQFKKYYKQGKTVAHAR
                     ASINQMNIPVICVMAYSVGLSEALNRAKVQWNVYEKRPTATKNYIKFKDGFLEYDDSP
                     ETSLLVSGLFEINTEDYTIAETNGVAMWLDVLDQYGGRIKANGLDAFYNLMMDPITIE
                     VCKKYNLPTDYITALGYASSLLADNQYNKHTDITGNRFRTNERLAHFVYKSLATAYQL
                     FLAEYKNGRTDSKMFMKRSAVIDLTLADSTASDLSILTPLLEMETANTVTFKGLSGLN
                     SDRSYNLEKRTYDKSMVNKLAMSTGFAGNVGINRQTTINMAINDTRGYIYNNKNEEGK
                     MNDVNTLSITEALTPFGSTHDDPFRTAMTFIQTSKHGMRTRRSDPLLVTNGADQALPY
                     MTSDTFAFKAKYKGVITELTDEYMIIRYPEQDMVEHVDLRNRIEKNSDGGFFVNLKLD
                     TDLKVGSKVKPGDIVAYDKSSYSDNVGTGNLSYNIGTLAKIAIMNTDEGFEDSAIISD
                     RLSGDMSSDVVLQIDVRLNKEDIVDFIAKVGTPVQEGDTLFTYQIASDDETSNDILAK
                     LKLDGEEAGDLGKIKVKSKVTGVLQGIKIYRTNELEELSPTLRKTVEDYESNINKTKK
                     RLEKLNISTKEYDSTGKLPATGKLKHAEDKVLIEFYVKYDDTMGVGDKLVYYSALKGV
                     VKSIFPKGKEPVSEYRRDEKVHTLLATHSINGRMVGSVIIMAAMNKVLIELSRHVKDI
                     MGIPWDPEL*"
                     /db_xref="UniRef100_G4KK38"
                     /db_xref="G4KK38_9CAUD"
     gene            229541..230188
                     /locus_tag="term3_saliva_scaffold_0_prodigal-single_208"
     CDS             229541..230188
                     /product="hypothetical protein"
                     /codon_start=1
                     /transl_table=11
                     /translation="MPDIENNTTSENKVEYKVYVNTSKKPLYVRETPDDRGLMRAFVR
                     PGEVVHIYDFAPGIIYAVPPEVSKERENVWGRVSEPGRPERWVRISSTYGTFDYLEED
                     TSNIAQFPPVDSRTLKYNDIVGIKPGSVNAYGQKIAKELCLPNCYHVVYMLDSSRRLT
                     LLGHRVKNGINQWIPTKTLVMVKQYDPYARYNNENADGMYAKARAKAEEDPFRGK*"
     gene            230227..232245
                     /locus_tag="term3_saliva_scaffold_0_prodigal-single_209"
     CDS             230227..232245
                     /product="G085 protein n=1 Tax=Yersinia phage phiR1-37
                     RepID=G4KK24_9CAUD"
                     /codon_start=1
                     /transl_table=11
                     /translation="VASTATDMADRALNNLRNEGLDGIGGDADKLKKTMSTVLNSSST
                     EKLALGKPFNQTDLANYQMFTEAAERLGTDKMSDGEIQYYRMAKEISNYSNMSPQEQA
                     TIRQRAAEVSADYWGTGSAENQKMIKGNIVTELGVAGTAVDYSNGSATKGANKSPVKA
                     VAGQGNAGMTLEQGYKAGRDAIIKNSGKDVAAGQKREYEDSLASTADMAAASNFNAYN
                     ININEFETSQLYRVFGMPYQWMDIADRRIPGTDIGRTFGAKIASKIPLLIMTPGLPEF
                     LAGYSSKEKNALIQKLSGGAEGISLQSLADGIVGKGKETKYYQLRFAKKEYFTYVNAM
                     TNALAAYLGISDEDSPYGGKIGNFDWSTLTSTSSLSKQLSYYGAVAFYLNSETSISES
                     FSNDTTQSQLASKVNEMSGMVRELQFITGLTNISFYDNANTSSGNVINNTASDSKNAG
                     DSMFGSFGTFIDNLKTGAKTVFAGGKLVFPEIWSDSSHSVSYTVNLKLTTPDFDKYSW
                     FLNIGAPLVHLICMAAPRQMGANGYASPFLVRAFYKGFFSIDSGMIGSLSITKGTDGG
                     WTIDGLPTVVEVSMDIKDLYHSMNIIAPDVIGDLSGNLSMESSLKNVNALTYLANMAG
                     VNINQTDIGRAFRLSYWSIKGQATQLLSNGPMQALTQTVMNRIMHMYN*"
                     /db_xref="UniRef100_G4KK24"
                     /db_xref="G4KK24_9CAUD"
     gene            232330..233049
                     /locus_tag="term3_saliva_scaffold_0_prodigal-single_210"
     CDS             232330..233049
                     /product="hypothetical protein n=1 Tax=Paenibacillus sp.
                     OSY-SE RepID=UPI000370ABA2"
                     /codon_start=1
                     /transl_table=11
                     /translation="MKRKTRHEKLLQYEEKYGEIPSDHYDRLQFISNELGISNKQQAE
                     IMEAYHNAIDNTQYSHIRVILYEEPEGAPRPRFQLVNRYNLANAALSNGSFVKVYSPT
                     GLEDNSSMRRMIDSGELNQIQQMLYTPTIVEFNAYLKTPQYFNKKETALAEVGLIRPL
                     SKPDWDNIGKKYSDMFNSNIWLDDTLVIDGSVRRFYSVKPRVEIDIYFMDKVYTKKQA
                     KGISKSLENQGITKEIDYIIK*"
                     /db_xref="UniRef100_UPI000370ABA2"
                     /db_xref="A0A063YPR8_9BACI"
                     /db_xref="pih:UB51_16895"
                     /db_xref="UPI000370ABA2"
     gene            233060..233677
                     /locus_tag="term3_saliva_scaffold_0_prodigal-single_211"
     CDS             233060..233677
                     /product="hypothetical protein"
                     /codon_start=1
                     /transl_table=11
                     /translation="MTLKQIINTWAKRLWQKLRGKKEEPKYDLYQIPNGPGFFVPKGT
                     TPPQFGKNISIQLPENRKPIRPPAPPNEKVKTDTDGDKVDSMIYGVEAMRRLDLDEDD
                     LKLTKEEIKEVDAKIDRWHGYNKSANDTLKDMAEKFKAIQKNPKYHEDISPLLSGAAV
                     SNKEVIDGIANAIREVTKPNKDTKKPAQKKRRKRTNSKKKSGEKK*"
     gene            233674..234087
                     /locus_tag="term3_saliva_scaffold_0_prodigal-single_212"
     CDS             233674..234087
                     /product="hypothetical protein"
                     /codon_start=1
                     /transl_table=11
                     /translation="MSFGSGQSEENKLKGDTQPPYEQFEKCERKTCVYLNNNGRCIWE
                     TCKFDNEDPGYVQYWDFECQACHKIDQRDVRDMKLMFCDSCLERLAKAERLPFTCIIC
                     GKSQSSPPKGFSTPICNTCLRKLRNSVHCKYCGNA*"
     gene            234124..235212
                     /locus_tag="term3_saliva_scaffold_0_prodigal-single_213"
     CDS             234124..235212
                     /product="hypothetical protein"
                     /codon_start=1
                     /transl_table=11
                     /translation="MQELQSRYKASVEGIIISNMIPYRVLNDLTIREFANSDATGLNI
                     YIDLYHIFRDFYKNNMLLIAKHDLVAYITNLVGHYRDFYRRYFGVHTKIFLIYTTGYF
                     PTAVDELPTYNQNSLNDYEMSIGIKEYLEHNMYVLNILCKYLPDIYFIEAPVDPSVSI
                     YSIMNDEFASGNYNPNIILSRSVMNHQLIPISMTQTVQIKHLYRYGELECKAINIDNC
                     ISEYIDSLRRSISEPELIGTIPRDALSLIMALLGVKQRSVSGAGIRTDKIIKVVPQFL
                     AHKRTNYISSFADIAELCQLLNKNLDPNKVFSNFKAVDVLHQYNKYILAGKPVEDIRW
                     NVNLIDPDMVKSLNNKYFSNHPLDLTRL*"
     gene            235281..237572
                     /locus_tag="term3_saliva_scaffold_0_prodigal-single_214"
     CDS             235281..237572
                     /product="hypothetical protein"
                     /codon_start=1
                     /transl_table=11
                     /translation="MQLTYEYMARIDFNHRGGNESKSYPIEQENIKQIIINKEYDDLN
                     MPIITVTMSVDTNIVDLMIKDNKESTMILTINKKNTNTQSTTNIVEAYIKEECTYLIE
                     GDVNPNKEWDNKAPTKEEAENKDKFRLIRVGLLSKRLADALQKPANLTVYNSNMQDIV
                     MQLLNNGIPLLMEPFDYKDPIPQLILSPKESLSKSLDYLNSVKVFYETGYRFFMDFDN
                     TYLVSKAGKSVLRKNDRYPTIKIDVKPLMGEDGMVRGIETNDTDKVYDMIVPMNDTNF
                     NSDDLIDKSMEGIAAVVDASKQKQESFLKKHKGFGGILGAYKNILNIMDNVKVFSGQV
                     RNVVQNIHRTTYEIKGRMIEMKEQVDDFKTTTLDLYNQTKATIASLPQEALQQIGQID
                     DVKNILVQINEANDKYGKYINKCIPNFDEYVKAYTGQIYNIEGTKNYVGGIKPINFQD
                     NLGSLQTSCWDFKKDAEKTDATHKKGMAQFSRGFVSWSQNIGNVSTTLMDLPDTVTYC
                     INPKDPVDSRQYKEVDLKHLKKFSAPFQEMFTSADAYGKGITKDTATMDASNKLNRNA
                     GATIKAFVDKAQGIPTDFSNKLLEGGNMVIKDFKSQADSAKQMFIDNKQMYRQQFNSM
                     RDTFNVIKQGAQLSIDSFKDLGDIGSDGESLVSIALDTVETLAKQKIIRLPNDNINIL
                     KNIKHALDLQKTTITVHKLELDNDIFNINIKYMISNETEKTTRSGEYILVSKQEVYDN
                     NGTTFVANTILTFHKLPSGKKKE*"
     gene            complement(237617..239725)
                     /locus_tag="term3_saliva_scaffold_0_prodigal-single_215"
                     /gene="fhkE"
     CDS             complement(237617..239725)
                     /gene="fhkE"
                     /product="Probable serine/threonine-protein kinase fhkE;
                     EC=2.7.11.1;; Forkhead-associated kinase protein E; 
                     TaxID=44689 species="Eukaryota; Amoebozoa; Mycetozoa;
                     Dictyosteliida; Dictyostelium.;" source="Dictyostelium
                     discoideum (Slime mold).;""
                     /codon_start=1
                     /transl_table=11
                     /translation="MENKQFSFSYIMDATDNKLVTGKCDISRKQFMYSLVEDIRNHEA
                     KGLQEFYRGVLNADGNVVKYKAVSENLYNVYRKNLKSIVEAYGKSYNDAVSTLAYVSS
                     KDKRFLKEFANQADCKGLKLKKLFFEEAKYTPAVKDAFKSISKIYENFYHNPKEDLDG
                     VIKTISENFNVLESGIRGSVMGKEDHLTYMQLIEKVENPVIEAREVTLEDASELLKTL
                     DANKKEKLTDLKTGKENAIKEYDYIFGKLDSMKIGEINADTVREVAKLEQALLHQLQE
                     MALTDLYKYNNSIFLAEKAIESDRVTLLKAIYLTAPEAISKNSDIKLATSLVALTSSD
                     KDGLAEIEHLIKLSETSVNLEACILEASVFAKNIDVENKLQSIHEGISDKVTGFLNKI
                     KEFIQNIFNKCVDWFKKFGGISKEFIQKNMALMDKEFKAVSDLKMFNYDKAKPNLENA
                     NLINNVASKITADLQAINSGSKSVDDAIKELENSLVGNTEGESFKDKCKVFFFGSKEV
                     EPYQIKDMKVLAEYCLNADNMIKLFESDKNKALADVDNLIKLVNAGMAKNEASYLYND
                     SLFLEDDANGGNTTNSGSTGNQNTSSTNNSGNANNNQQQKTMGDTNNNQSTSGTINDN
                     PDKPKSNGEGQAYAKRVTSTVATLMSVRIAAAERFASDFYKLIKQHVKYYSNDNKDAN
                     SGDNQNQDGNKQQDQSNENK*"
                     /db_xref="FHKE_DICDI"
                     /db_xref="UniRef100_Q54VI1"
                     /db_xref="2.7.11.1"
     gene            complement(239737..240630)
                     /locus_tag="term3_saliva_scaffold_0_prodigal-single_216"
     CDS             complement(239737..240630)
                     /product="hypothetical protein"
                     /codon_start=1
                     /transl_table=11
                     /translation="MYIKTFSINEEKIILIDSLLESTYIMNSILEDTMIHRLSINEGM
                     FSTVRKIYNIISKIISFFKNHVYKYFKVFMSYFRKANQIVRNIVNETIDMLKKMPVSE
                     FIDDLKTMLAVNESINHNTNLYNLSDWGNDIKDSLNDSILSNIKELIFSLAQEISKSE
                     RDDDKIIALQNDIQNERERIVFLFKDMKRNANNLNTDSSAKLILQLRNYEKVRSRMDE
                     SKFRDGIINDINAYKSQLEYIFNNSDVSENSNIQNIIANNISIYTSLQMVRCDTYCNI
                     IKSRDLAIKSLHSLLSNKLSA*"
     gene            complement(240712..241542)
                     /locus_tag="term3_saliva_scaffold_0_prodigal-single_217"
     CDS             complement(240712..241542)
                     /product="hypothetical protein"
                     /codon_start=1
                     /transl_table=11
                     /translation="MGFYTESAIIDDSVVLENKELYQTEYGIDEIMVECVDFDHEVFQ
                     DLIRSDFREQQLLAEGAEPEVIEESIKETLKNAYDKVVEFIKKWYAKIKTWVNDFVQK
                     IISKFVADNKKVYDKYKDAVAKNEKAGEAKVKFPKNVTYQTTSKDLVNETNLKNLTGD
                     SKVEALSVSKLVEETTGGVAETEFAKVKNSVEALLVNGNAIQSLHKNTLKNAKNTADK
                     LQKWFKDQAKDDKEFAKAKGAVNTTIRNYTTQTKADLEALKIYLKCARGAWAKAANHK
                     *"
     gene            complement(241631..242605)
                     /locus_tag="term3_saliva_scaffold_0_prodigal-single_218"
     CDS             complement(241631..242605)
                     /product="hypothetical protein"
                     /codon_start=1
                     /transl_table=11
                     /translation="MNDSYVFNALDDAIVVEEMAVLIVNEVNNASTALMVINKQQSKS
                     DDDATATDNKKDDKSSDGEKKSPVVKEGILRKFLDKLKTIFRKIKEFVSKYFRKIKEF
                     VHKYYGKLRDKLEKKEAIIAGAKKLPDDIKFRVFGGKSAFLADKIYLKDTADVIDYHI
                     QDFVKIAEGNATGVTINGHNTDKVLDDLMNNFKTKSEDAHTKLSTIIDGGTDAEYTKA
                     DVVENIEKIIKFSREFKLSDADKFEREIERKADKAVSELVKLRGKVLVDTKLVTAMNM
                     VMNANQKLLSKLLDAQGKIIRNQVFVAKSIINACLNAESIKTGNISAQ*"
     gene            complement(242607..243572)
                     /locus_tag="term3_saliva_scaffold_0_prodigal-single_219"
     CDS             complement(242607..243572)
                     /product="hypothetical protein"
                     /codon_start=1
                     /transl_table=11
                     /translation="MAFVLGNYEAIDPLDLIEEVSAFELEMRDFLLEQDDQVLVMTES
                     GETDSVVTESVMDTIKNTIKRVVAAIVKWAKKAYEFFKGIWEKIKIKIFGEYTVALRK
                     YRKLIEKHKKEVAERLKGINLVWYKKGGLEYITKTLVPLIKRGPKNDTTSRSKDEVLD
                     ALYKEFDLDRTKPVIEQLRAKYLFEEDYVKSGEGIQEILPGVKFGSDLLTKYLEMCLD
                     DGRYLKSINSNLDIVKNLNSLGQVFGKLGELYMKGVNKTDMDEKDKFKATAFVIRSTE
                     YRKIVHSCITFFQETNKYILTVATSTLIKAGKIAMKIEEEKGVGK*"
     gene            complement(243572..245548)
                     /locus_tag="term3_saliva_scaffold_0_prodigal-single_220"
     CDS             complement(243572..245548)
                     /product="hypothetical protein"
                     /codon_start=1
                     /transl_table=11
                     /translation="MSEIYLIEEEVMLEYALADLQDMDNTDYVNEGVLSNIWEKVKKF
                     FKAIKDFVVKYFKKFKELFKKKNDTKVTPADVKACEETLKDPKSYTDSKDADEEEDDA
                     EDTQTSSTSTSSTSSNTSSTTHTTTSEPPAAPVDDAPKKSKFMGAKIKRRKRLDRNKK
                     FEIVVDNSSLFDGKIDNIFDIKLYNGIINSGYEAIKKIEYSYIDTVNKFIKAPNREAA
                     VALLNTIKEEFEENKQAVANRNPTTMTLDMDYVTKHFKDIAEFANGKFIERGTENATH
                     IIEVGIKELESSLNVTIKNLEGKFKDKPNADLAHQALTGLLSVVSEVNQGMLNVFTTQ
                     VKNTSKTATEIYNYVKYFADYRRAAMKEAVAELDEYYAEEFMNEECTDLDSNLDDTCF
                     NEYASGLEDVEELVMEQYTALVNAENSVLNESVTDTYIKSVTKSFMRLINQFNKDFLH
                     DLQDILTSENIKHIKAAAASCRYDKKFKVYTLNGDPLFSHINPITTVKGMAKGIINTV
                     KVVAKSIVGSRKDVLSDKIYNEIVKDSAIDTMDIGREYIAKNIDRIIDFLNWDWSKLQ
                     RLSTGYQDALLQFSHLDYTTIGFGKYLPDAGKSFVKIEVGAIRAANHTVYKQFEAIRR
                     NMTAAHNICKFLLSKKVSKTEAFDIDDIIDMEVY*"
     gene            complement(245551..246747)
                     /locus_tag="term3_saliva_scaffold_0_prodigal-single_221"
     CDS             complement(245551..246747)
                     /product="hypothetical protein"
                     /codon_start=1
                     /transl_table=11
                     /translation="MELDFIYEENHIVEYSTEDLLLDTDYVNEGVLSNIWEKVKKFFK
                     AIKDFVVKYFNKFLDLFRKKTTKVTPNDVKACEETLKDPKAYTDNSKDDKEDSTPNGD
                     TDPVMDDVEEPTATPVKNGKKFIKSKSNRKIVRRAKLSKDKTFKVKTIMVNGERIKDL
                     AVIFQEEIYKGIAESGAANPLWELIKSIRFEDFVGDKADEALGEIEAANKKIKESCVY
                     SEVDDIIDMDFVTKNFKTIIKMMDQKYISNLIEGIKDNINWYTKHLEDRVDNFKKIVE
                     EVKSDTSGLHRRNYDTGIKTINLIMSSSKLMVDFVIKLVTTQLMHANKVAIEIYNYVK
                     ACADYRKYESLREYTELDEFYGSDLINEDVEGLDLNINDEYITEIEDRQYFDSQYILS
                     IINRGA*"
     gene            complement(246748..248028)
                     /locus_tag="term3_saliva_scaffold_0_prodigal-single_222"
     CDS             complement(246748..248028)
                     /product="hypothetical protein"
                     /codon_start=1
                     /transl_table=11
                     /translation="MGDIMIDLDFIEDESACLSSTLSDIEMINEGHVITGIIAWLRSA
                     YRKLKEFLSKMWNKLVSLIRSKKKVNDPATTRACQDTLNDPSSYSTDTEATSSTDRWT
                     DASGKTTQVGSFKTNHNIKRRAKLSMNKKFKAVFKGFGYDLYRTPEDALDLSIYERAS
                     SKVNRPILDFTSKIMDTVRKVKNAKRVSEVDELEKYAEELCDNFKNQKDYDGKSTTIE
                     FSMEWVKDNFKKVDDALTDINRTLAKEIFVNSKISLEAKNVSKLIEDEFKLDTKMSSD
                     RKDEISRFYKNRPDPDMSWRDAEKAVFSYETDVDRAIVKAKSHILTGAYLAIIDMTRN
                     CVKSLCSHILVTQNISTEIYNYVKACADYRKYKLVKEFTDLDDYYAQDLLLEYTDGLE
                     CNIDDEYIENIDRRIYNESQYITSILLSEVIPEV*"
     gene            complement(248021..249262)
                     /locus_tag="term3_saliva_scaffold_0_prodigal-single_223"
     CDS             complement(248021..249262)
                     /product="hypothetical protein"
                     /codon_start=1
                     /transl_table=11
                     /translation="MIDYQLQDITDEFALVCESLIYDDNSDDLLLEGDGEGIISKIKE
                     KIKKVFETIRKFVMKYFNKLKEFLFGTAKEKKVTKEAIAKCNNILHDESAYQPVTDTV
                     DQDPSKASKADTGAGNTYDTTTNKDGKVVVAKKNFLRSNGKKFARRMRLDPKRIFVVT
                     VDTTIPLPKTFVLDEYVEKSKEIGKGMQSGIQKFIKRTAQNAGAGMFNARTPEKEDYE
                     KWFEDAADAATVVFTDRRLDMKFIKDHFKEIGDVALGTTAKSAVDKYQSALMKDIDAL
                     KRELENIKKRFDAKVDARLDLASFSNANSRSKEIAVMLNFISTTVSRLVSSFSKEITM
                     LYRSAIDIFTYVNNCAESINYARIKEMVMIDEYYDNFAEFAELDIDSTILESNLDDAF
                     LEDADLRNIQEEYYLVDLLNG*"
     gene            complement(249274..251910)
                     /locus_tag="term3_saliva_scaffold_0_prodigal-single_224"
     CDS             complement(249274..251910)
                     /product="hypothetical protein"
                     /codon_start=1
                     /transl_table=11
                     /translation="MANELLTNSNIYDLNSYIDAVKKKHIQEDDLTLSMGIFGYLSDV
                     FSTSLQNNIIMASEFGNEAIPTRAKFEKNIIAHALGLGIKNINARPAYMDIVFTISED
                     VLLANMRNDVFTFDREVAINIGGFEFHTEYDILIRRVVLPDGDYVYTAQYDLSAYNPI
                     IDSFEIIDPYLPPVGRILDENEQKIAVRCRIRQYTYTKNTATILNRNPIENKTYQFTF
                     DDQLAGFDVTIKNYGSQPVKLLPIYEGLHTGSEVNYCSYTYIDEKTIRLVFSDTSNIP
                     GMNSEISVNLYTTKGSEGNFKYIDPIQLYPISDRFNYDRLFMVITPIGDPLGLPASED
                     GLDKKTIDELKQMIPKEALARGSVTNSKDVNNFFNSLSYGLPKNKLYFFKKMESPLYR
                     LYYAYLLASTDTQMIPTNTVPIELIRRDFDNVSSENYIFNTGNTIQYDAGGSGKVIYD
                     RSKEDLESINKIKFLYFNPFMIVINKSPLYASYYINYMDTKKALEFEYINKASKYQFI
                     CNNLNWKREYFTDKNTYKCTVKLVQNIDRNIGVVHKDNELDPDEITSVDLKVLGVFYK
                     DGKPVRWTQGKFKKYNETEFSFLYEFDMETDNSIDTLNQLKILNLKEAGSDNDLYGYM
                     PNNTQFKVFTFIKNKDGEDAGTYKSEQIFTSGNLDGYSLTNIYNTRGGVDFMYNYSDI
                     IESKVKVTKLDNGTLSYTIDKVPMVGWSFINTEMKLQKFILDLEKKRVHINQCLNVLE
                     DSFGIDFKLFNTYGPSKLFYVEDGKPLNRTNLSLRFRVKFINASTKEMITLIKNDIRL
                     YIEDTTQINDLHIPNLITYITDKYKDVLVYFEFLEFNGYGPGIQHIYRRDEMIVGRIP
                     EFLNVNTANTEENQLDIEFVIV*"
     gene            complement(251925..253091)
                     /locus_tag="term3_saliva_scaffold_0_prodigal-single_225"
     CDS             complement(251925..253091)
                     /product="hypothetical protein"
                     /codon_start=1
                     /transl_table=11
                     /translation="MSDETTDIKQGKTLTENNQEYKNLKPTVDSQMMLQFIKKNGIYN
                     PTSLDRYHRFARFSKIDPYNRVGMTREYIFFTKPDLQIFLHDKNFSIGSGGSNDMSKT
                     FIDSVANNPLFVEAATKYPEVLHQLCYSQNRSEPFVNLLSNQKTSNVDLPAISVANDY
                     ETSRNILGSSVFYRGTSIESDENHEFSVEFLDTKYLEVYMFFKLFDEYSRLKHFGRIN
                     QPNKAYAMQRIIHDQMSMYKFIVSEDSGGEDIIYWAKYVGVYPKTVPRDVFSDMADGS
                     DLRFTVSFKSTFVFDMEVDTLHEFNQLCSLYSGGNAAGGGYIDALDGWSGDWMQAPYI
                     AGLNGDGKNQYKFYKLKWKAPSDSYNFTDKNPRGYDEARKNLQEYARYREKYNV*"
     gene            253258..253698
                     /locus_tag="term3_saliva_scaffold_0_prodigal-single_226"
     CDS             253258..253698
                     /product="hypothetical protein"
                     /codon_start=1
                     /transl_table=11
                     /translation="MSSYDYYTNEFVNDYGSTYDMSYLGKYVEINEDIIVNQVENIDF
                     HTALNGETIRDQNGNIYYTSRIVDGLRKDLLDYAIIIDELLSLVGPGRFYNCGSSTSM
                     RRPEPLFVTYDDRNILAGEYAKEFDYYDKLHCINDATPQSIFIK*"
     gene            253802..255028
                     /locus_tag="term3_saliva_scaffold_0_prodigal-single_227"
     CDS             253802..255028
                     /product="hypothetical protein"
                     /codon_start=1
                     /transl_table=11
                     /translation="MSYIQESILSDIINLYDNITVDDFSLDKLLPTQSGGYKSFKSIN
                     SATKDLVLTFPVMFSRNMELASAELIARALEVKYAGLVRMLLTAMAITNSTDAIDYIK
                     NIHSNMQFNDGIDVDDYLTINRKLNTESGAMTMFTAGTKAVYENYKHSLKHSLPIANT
                     IIKEAPTPAEISVAKAKLSRGIPSHGYEGPVFDQSKLDKINQTMPLMMKINFISKTNG
                     HPISVPAYVGIKCKLFDVAGLDIIQRIVSKNSSAVSLFNFIRATSQEIGFWRDFVFAL
                     NKAKVDAISNARNGSSSKMWKALEQRATKSKLNQFFRQKNDATAITSLLVTTDEVEEL
                     KKNNDIDLSKSSVARKIMSDYNLLCIGIVDETTESVALIFDTGDDEYELMRFKSLKKE
                     KDMDAKQIVNLLTKMA*"
     gene            255040..256038
                     /locus_tag="term3_saliva_scaffold_0_prodigal-single_228"
     CDS             255040..256038
                     /product="hypothetical protein"
                     /codon_start=1
                     /transl_table=11
                     /translation="MTKYFKEACSYMDLGDKETLAIVSAVNEADQRLIMMNVSNKIYD
                     FIKLKANEVDFGDIPLSKGDVQRLRHYKLVKQTLDALERLCTSRNIQSKALKTTKEAL
                     ANLEKDKYAYVGAFMRNLDYPCTIYNFTVLSIIASTSMMVSAITEYIMDNEGTTKFAM
                     DSKHFNVLDDNVVIKNLERFNENSRNGKLAKALSLFTKAHARGILGTMAAISMIGAGI
                     YLIFNIIPILREIVYYFYFCRTSLAEYLEVQASMLEINASKIEYDDDMKDAASYQRDV
                     AVKFRRYADKLDINDKAATAKMSKEIKEEDSSKTKFKHDDISDSIPDSAGANSSLF*"
     gene            256053..257021
                     /locus_tag="term3_saliva_scaffold_0_prodigal-single_229"
     CDS             256053..257021
                     /product="hypothetical protein"
                     /codon_start=1
                     /transl_table=11
                     /translation="MNIKNKPRGITSGSLFFEAVQSARREEIVKGLKELEYQPVYESA
                     VASNLYDQIANRNKMTKRRQDFSNSVRNGLIFEALNILFEASASYPMMSEDNRTIRNK
                     VISNFIEQTGSDKILSTLSKTNAFTAQIAKYVTETHKAIMEDNEEALKSNDLDEEPKV
                     SPDDTETFVDKVNSDENKEEIQDIGDSVKTHVANGIEQFIIANIEDKEHIKDVLQNVE
                     DKVATIQAANAEEEEEIKESTIQRGKLQIKKRLDTRKVGLYEAMVRDLSKKALANPGY
                     GMITESGTLDMYKITAACEATLTMMVLSEALGFYIPNDIQKQYDYR*"
     gene            257192..257368
                     /locus_tag="term3_saliva_scaffold_0_prodigal-single_230"
     CDS             257192..257368
                     /product="hypothetical protein"
                     /codon_start=1
                     /transl_table=11
                     /translation="MTGAQMRYYNLNAGAEANFALKVRIALSIVHNYENGNSKNYSRD
                     EYMDCLSFIKGLDP*"
     gene            complement(257442..257795)
                     /locus_tag="term3_saliva_scaffold_0_prodigal-single_231"
     CDS             complement(257442..257795)
                     /product="hypothetical protein"
                     /codon_start=1
                     /transl_table=11
                     /translation="MADVIRQDLDRDATAVIDIVKSGSADDHVVDNVIDTVTDAISDV
                     ELDDTHNDGDDIDAVEGLEPQEIDIYADDENDAAEIELMNDAGTEDDSDTDDEGVTEE
                     IVDAVQEAMSELEDF*"
     gene            complement(257813..258067)
                     /locus_tag="term3_saliva_scaffold_0_prodigal-single_232"
     CDS             complement(257813..258067)
                     /product="hypothetical protein"
                     /codon_start=1
                     /transl_table=11
                     /translation="MNDLDRFFLEDLEGELFLDVLSEDTTLDLLIDDTHRGDVDVDPT
                     SDDYTANYLDDVDDSNLDRVIDGEEIDDDDDYDDDYDDFY*"
     gene            complement(258114..259343)
                     /locus_tag="term3_saliva_scaffold_0_prodigal-single_233"
     CDS             complement(258114..259343)
                     /product="hypothetical protein"
                     /codon_start=1
                     /transl_table=11
                     /translation="MGKIANKTYINTVNSMTNSMVDRIDNNFYTFIDKAPTTVTYYNI
                     NTEKTTIDEGTAMMYSYTDKDSSIRFNKINDVVLFGIDRIAIDIDAGDFGAEGSSVEG
                     DAYLVPNAFKPFPQDYFIINHMKDKAVFKITAVSLDTMPNGANMYKLSYKLSLMDADT
                     TELDNLATDEYEMVVGNQGTNLSMLIRSTDYDYITRLENICNSLRAIFRSYFYSDRTQ
                     AYIFKYDDRNFYDPFMIEFILRTDCMNSPELPYLFMDHQLYMPQTFPLDYKRTFQYAV
                     EKGKVDVLCNPNLNATLVTDQTSMLARCLEEYYYVHLYRPGAYYPISAYDDDTVRRIQ
                     QADAYDRTEPGFYKNILIEYFLRRNDKRFTEEVLRELEEFNYDRPLNELFYYLPVIIY
                     ILMDKCNLLSTDIAKRG*"
     gene            complement(259425..260474)
                     /locus_tag="term3_saliva_scaffold_0_prodigal-single_234"
     CDS             complement(259425..260474)
                     /product="hypothetical protein"
                     /codon_start=1
                     /transl_table=11
                     /translation="MDIYSLKELLKDSIQGSMFAAQRKELVARCPYCGHTSSASKKHL
                     YISVQEDKPIMYNCFKCNERGIVDQEILMKLGVRDINTIKEVNIYNQEVRENSDHSTY
                     TKKRNYSSINYNKLYDNFMQSGNKLPNEIIQKKLDYLNGRLGLNYPIQRYIDSRIVFD
                     LSNDAIYYKIRKYKRMTDDDFVILNNEYIGFVTVDQSGIVLRHIYDNELPRYIIINMS
                     GNDEMVKSYTIPCCLSIPTGPIKIHLSEGQFDILSIFFNVRNQEPGIYLATSGSNYIS
                     AIQYLASRYGLFNMEWHFYFDNDDAGTISKEVTKSYIKRHGFYFTGDVYFHSNKKKKD
                     FGVPLSDIVEECELF*"
     gene            complement(260493..260990)
                     /locus_tag="term3_saliva_scaffold_0_prodigal-single_235"
     CDS             complement(260493..260990)
                     /product="hypothetical protein"
                     /codon_start=1
                     /transl_table=11
                     /translation="MKFTKRLKLVQDKIGSIINELYWDYECSQGSVFEFEYNGEIYRP
                     IKDDWWTYSDNGVWYDAKIDYTITNESLYVIGYLFEYFEYNQLYEIFSDLEDFLDKEY
                     HVKELDLNKVGEGILEIREGIEKKFPGAKFTNNADAMIKGLQSIQRILDGTISKYVEW
                     LIKEA*"
     gene            complement(261012..261470)
                     /locus_tag="term3_saliva_scaffold_0_prodigal-single_236"
     CDS             complement(261012..261470)
                     /product="hypothetical protein"
                     /codon_start=1
                     /transl_table=11
                     /translation="MSYSKLAEIAQIESSFDDYASDILDLLEDLLSITKDGDTYEFKT
                     TINGLALSNFKGREEPVESYTKSLYRLCRLKALIRYSFAEGASSLCILDVFFNDDFPG
                     EGVTFLTLCQDVLDVVDWIAKEYDYSVNESNAKVLINLFECFSKAFDKLR*"
     gene            complement(261470..262015)
                     /locus_tag="term3_saliva_scaffold_0_prodigal-single_237"
     CDS             complement(261470..262015)
                     /product="hypothetical protein"
                     /codon_start=1
                     /transl_table=11
                     /translation="MIMHYSYFDKQTAIDKKVKVAVKTLSYVMDENPFTVTVEDDIHC
                     RFTSRGSTNDNIFLICEKEVGNAIREEIVEITSEIEVYHALIDSIRFLDYINLFYDDI
                     DAYSSGVAYDLLYDLFSDYGRIRFLSKDRKDITFKDVNDILVNAEKFILAAYNIDISE
                     KLEDAHKALLELDIIYTEASK*"
     gene            complement(262015..263085)
                     /locus_tag="term3_saliva_scaffold_0_prodigal-single_238"
     CDS             complement(262015..263085)
                     /product="hypothetical protein"
                     /codon_start=1
                     /transl_table=11
                     /translation="MYGKLFESDDYISDVVRRCRGFREFVKNEILKGVGGHSSASGTD
                     ENNEPIQYIGEKKVLIKGDVLEFIDKVYWLTYHIERFIIWNTPANPRYKSLKVAIDNI
                     PGGKFNSKECFRLADEAVSFFVKYDEAYKDSDTVPIAILKAKTKQQLTALSNVFVDRK
                     KSRSVTDKLEQLDAVIGSRYNDYNDARDLISEYCCFLYEYINEVYDDDFTNLLDFHVG
                     DVTYWPTGVDYRTDDNFYYKDESEDNTKRFAPPTVNIKQIDTFSIHKVLMILNDIRYD
                     SFEEFIGAMADTMSDCLGKVDASQITDALHDYRVQVMKKFPNVEFDVSSDEFERVIMT
                     LQRVINNLYNPMLVSIIDKESW*"
     gene            complement(263129..264772)
                     /locus_tag="term3_saliva_scaffold_0_prodigal-single_239"
     CDS             complement(263129..264772)
                     /product="hypothetical protein"
                     /codon_start=1
                     /transl_table=11
                     /translation="MQASEKLKDYRMSMFTKLPFEVESKVLDPNKLTMEVIKPHLFVK
                     GSNNIPLVDRWDPLPEDEIVKKIPSALYMPIAEKLGQDPELNVHLDIFNLKSKRGYSI
                     PKANFDMQEHFCKYINYFEKFYDPEHELLAAYAYIKATMDAYPQYNKANLEWDIRRLI
                     LDSNIGKKVKEMNDANCVLELRSFDGEGRNIVLNYNNQHVHAMMEVSLFQVILIPLLT
                     HFAFHRQVANIDEFLIYFYNILLREMHPEMDLVNKLYQTVMNGVMVNYKRNTKLWVKL
                     EIAAVGVHEQAANILNNVIIQLFPKYTYIRNVVHFNHTSIEQTLSFKIVDGKYDYVFN
                     RFNHDKRDDESSSDLDIFEAHMSKRNESLLLHNQVNYERVMETIDNEFGPFDPEEIAY
                     YQKELSKDAVSPVNELQRELVSYLFLRYFGDPSALKSLTLTGYIKLIIASRKILCEKG
                     LYTMAAILSGKVVKRVNRNSVNKKESTKIQSSPEYRKLIDRYKSEKTENYIMALLATI
                     LSSKFTCIDYHNQENTGAPIMSNSDVINDEFLRYVLMIG*"
     gene            complement(264823..265605)
                     /locus_tag="term3_saliva_scaffold_0_prodigal-single_240"
     CDS             complement(264823..265605)
                     /product="G244 protein n=1 Tax=Yersinia phage phiR1-37
                     RepID=G4KKI2_9CAUD"
                     /codon_start=1
                     /transl_table=11
                     /translation="MAKKIMTLRQYIKNPSGTGASFAGNRTALTSMYSLKFFKVLVDY
                     NNKIEYSAIKDKQGNFWCIMKIPSENIPRFFYDVIYKFSPAKAGDEHDTKLEDYKVQF
                     FSNDPAFTYTFSYAYHKNGLTIPELEKKYSSEAISDKPKTTNPNLVINYAKILYFGYL
                     TINKYKLTDKGKYKDGTVNLKEITDAETKIAERVKQQKKYGTKTKRTTSKTTGKSTAR
                     GDRGSSKTIGNTKRVGISKASKVSKASKSIRSTKSTGSVKRK*"
                     /db_xref="UniRef100_G4KKI2"
                     /db_xref="G4KKI2_9CAUD"
     gene            complement(265674..267536)
                     /locus_tag="term3_saliva_scaffold_0_prodigal-single_241"
     CDS             complement(265674..267536)
                     /product="60 kDa chaperonin n=1 Tax=Candidatus
                     Pelagibacter sp. HTCC7211 RepID=B6BS45_9PROT"
                     /codon_start=1
                     /transl_table=11
                     /translation="MQILSNIVSKDSLHETNLKTLKIIRDSILTSFGPYGSATQIMQT
                     DATPKFTKDGNTILKNIKFLGQIESSLADIMVDLTNNVVKEVGDGTTSATLLAYNIYK
                     RFVTKEEPNFMATNGAGNIKIYDDELNNVPPVMIERTFKAIVKEINELIISRAKEATP
                     DDMYRIAKISTNGDEDLSLIIANIYKEMGNEVFITVKHSSIDEDYTRTYDGMTINTGY
                     GDKVYVNNKEGFAELNHPQIYFFEDPVDTPEMIGYVQNIIMRNIMDPIKANDIKGMIP
                     TVILCPRTTRDIDTTMDAVTEAIYKYRSAGIQIPFLFVPNITDKNMILDLARLCNATT
                     IKKYVDLTIQEEEQKQGLAPTNETVHDFFGCADAVISDFSKTKIINPCEMYKQGTTEY
                     SDLYQGMIDHAEREVAEAKRDGQDVNTIGTLKRRLNSLKANTLDLYIGGSTQEERDNR
                     FDAAEDAVLNCMSAAIHGFGYASNLEGLFAAQDVYKKYGNAFDETPTLEAAISSIIYN
                     SYLDLVALLYGTKRSEIHESYSEYERSGIVHQMMVAALGGEDKLLPRMPIDITTGERS
                     EDVVTSIRSDIAVLTIISKLMTILITCNQFLTPEASNNMYDAIREIEKKKSEEK*"
                     /db_xref="UniRef100_B6BS45"
                     /db_xref="B6BS45_9PROT"
                     /db_xref="dfe:Dfer_2734"
     gene            complement(267554..268198)
                     /locus_tag="term3_saliva_scaffold_0_prodigal-single_242"
     CDS             complement(267554..268198)
                     /product="hypothetical protein"
                     /codon_start=1
                     /transl_table=11
                     /translation="MSEIKAIFEFEMLFDLDYTLATLIQRYYGKSRYFDTVLEEDPIS
                     LRLLLLTRTEKNPIYMLLKPEYRDSADSLYEELKEEFSMELYLRRNIYFTEFYKFFSV
                     LIKSDGAVADIGVIVNNKKEEAIVRELSPLIRVFDSKEIARNDYDALYIKDKDTVGLI
                     TPRVEGKTIFLANYGFNLTTIGEEESPDLEFMEEYSDDNAIFTVDIYSSVVKPV*"
     gene            complement(268261..269016)
                     /locus_tag="term3_saliva_scaffold_0_prodigal-single_243"
     CDS             complement(268261..269016)
                     /product="hypothetical protein"
                     /codon_start=1
                     /transl_table=11
                     /translation="MALGQSLFNTRKAGNGSNNRSVNVYCGYRFRMPDGNKDKAPTGI
                     DISYWNNMLKLTIAHLVKSNGNNGEYYTMDRDNRADAFLTPVKARILANEIRKFIDAN
                     GAIKSAGVTTGKTLVTVSTGEEFEVAKADFPCITIRKFSDDASKIEMEIFYEINADYY
                     FGVHNFNRDDMDGEHNTDDYKYIELENLITILEDFYNGMAYGSAYASARAVYDYSPVG
                     KLLNDLSGDGNSSSGSNTMNNSGGFSNGSLDDL*"
ORIGIN      
        1 ATAACCACAG TATACGTTTA CAGAACGATT GTTGCTACCA TTACCAGCTT TACGTGTGTT
       61 AAATAATGAT TGTCCTAGAG CCATTTTAAG TTTCCTCCTA TAGAAAATCT AACTTAATTT
      121 TGATTACGAA TGTGTTATAC TAGTTATAAT TTCCTACTTA GATAAAAATA GGCTACCATA
      181 GAGCAATGCT CTATGGTAGA ACCTGTTTTG TTATTAGTCA TCTTCGCCGT AGTTTACATA
      241 AATACGTCGA TAGTTACGTT TATATACTTT CTTAGCTACA ACGTCATTAC GCAATTTGTT
      301 ATATCGTTCA TATAAATCAG CGAATGCTTT ACGTTCTCTG TCAGAGATTT GAGGATTATC
      361 GTCATTAAGA ATACCATCGA TAACGCTCAT ACGACTATTA ATTCTATGCA AGAGTAATAG
      421 AGCATCGTCC TCGTCATTAA CGTTTTGAAG AGTGACAGCA TAATCATAAT AGTCTTCCTC
      481 AATGTCTTTA ATAGAAGACA TTGTGAATTT CTTAGTCATA CTTTGGTATT TCATTTTAAC
      541 GTCGTCAAAT ACAGATTCTA AGATAGAAGA ATCATCAATT CTAGATAACG CAGTAATCAT
      601 ATGATTCATT TCACGTTTAA CTAAACGTAC TGGAGTGTAA GAAGCAGCTT TACGTAGTAA
      661 ACGTATAGTA CGGATACGTT GACCTTTGAT ATCATTGTAG ATCCGGATTG TCCATGCAAT
      721 AATCGCAGAA GGAGAACCAC CTTCGGAGAA CATGTTTAAG TAGCCAAACT TTTTGAGTTT
      781 ACTAATAGCA CTATTAAGTT CGTTAATGAA CCCACAAGAC ATAATAAAGT CATCAATAGC
      841 AACGTTGCTA GTCAAGTCCG CCGTGAAGAT TGAGGTTAAT TTATGTAATA AGTCTTTCAA
      901 TCCAAATGTA AGAATAGCTA CATAGTTTAC ATTGTCTGTA GTACGTAGTA CATCATTTGT
      961 AGTATCAAGA TATAAATCAA TCTCTTTTAC AGCACGATCT ATTGGACCAG ATGAGTTAAT
     1021 CATTGAACCT ATATCATGTA GAATAATAGC GAGGATCTCT CTATTAGTCA AACCTAGCAA
     1081 TGGATTAAAT AGTTTAGAGT CCAATTCAAC GTAGTACTTC TCAATAGTAG TAGTATAATC
     1141 AGATATAAGC AAAGGATATA CATCCTTTTC TTTTAAAACT GGTTGTACAT ACACACCAAA
     1201 GAAGTCTAAG TCTGTGTTAT TAGTGTATAA GACACCTTCA CATTTGACAT CTCTGAAGAA
     1261 CATGTTTAAT TCATATGCAA AGTTTCGAAG GACATCAGGA TCAGCATCTT GTTTTAACGA
     1321 ATCAATTATA GTTAAGAGAT CATTAAAATC ATAATTTGTT TTTGCTTTAT CCATTCTTAT
     1381 CCCCTTGTGA AAACAAAGAG TGAGCCTATA GACTCTCAGT CTATAGGCCT GCTCTTTTAC
     1441 AATAAACCAC GAATGCTATA CTAATTCACC ATCAGCATAG TATTACTGAA TGTGGATATT
     1501 ATTTTTCAGT TTCACGAACT ACACGATCCA ATTCGAATGG TTCAACTTTA GAAGTTACAC
     1561 CTGCTGCACG CATAGCATCC AATTCTGCTT TAGCTGCTTG AGCTGCTGGA GTCAATTCAG
     1621 CTTCTACGGA ATATGTATGA GGGTTGGAAG CTAAGTCGTA TTTTACAGGG TAAGGGTAAC
     1681 CAGTTGGGGA TACAACTTTA GTACCGTCAT GACGGATGGA ATCATAGAAA CCATGATCGT
     1741 TCATGTCGTA ACGTTCGTTG TAATCTTTAG TTACAGGTTT AGTATTTTGA ACTGTATCAC
     1801 GAAGACCGGA AGCGTTCAAG ATACGAAGAC GACCTTGTAC TGGTTGATAG GAGAAGAAGT
     1861 GGAAACGTTC AAACGCATGT ACAGCTGGGA GAGCGTAGTT TTGTTTGTTA CGGATTTCGT
     1921 TGGATAAGTA CAATTGATAA TCGTAAATAG TGTAGATAAC ACGGTCAGTG TTACGAGGGT
     1981 TCAATACGAT GATCAAGTTG GAATCGTTAC GAAGTTTGTC GGAAGAAACG AAGTTGTAAA
     2041 CACGTTTGTC GGAAGTTACA ACTGTACGTT TGTAATCCAA TTCTACAGGA CCAATGCTGG
     2101 ATGGGGATTG GTAAGTGTAT TCTACTGGAG TAATACGACG AATCAATGCA GGAGCACCGA
     2161 TAACGGAAAC AGTTACGTTA GGATCGTTCA ATACTTGGAG CAATGTAGTT ACATACATAT
     2221 CTAATTGGTC CATGAACATT GTACGTCTCC AGTTTACTGG ATCCATGTTA TAAGTGTCTG
     2281 GTGGGCAGAA GTCGAATGTA GCTGCAAGTT TGTTAGCTGC AGGCATAGTT TTGAAGGACA
     2341 AGTCCAATTC TTTACGGATT TTGTCATCTT TGTAGTTACC CAATACGTCT TTGATCAAGC
     2401 CAAGAGTTTT AGACAATTGG TCAACGTTGT ATAATGCTTG AACGTCTTTT ACTTCTTCAG
     2461 GAGAAATAGG AACGTTGATA GGGTTAGCAT TAGGGATTTC TACGATTTGA GTTACAGCAT
     2521 CCCAACGTAC GGATGGAGTA TCGATCATAG CGTTGGAAGT ATCACGTTTG GAATCGATGA
     2581 TTACACCTTT GATGTCAGCA GAACCAACAC AAGAAATCAT GAATTGATTG TTTTTAGTGT
     2641 AACCAGTGAT GTAACCTTCA ACTACGTCTG TAGTACCAGG TTTTACGAAG TTGAATTTAG
     2701 TAGTGATTTG ACGGTCCAAT TCACCATAGC CAGGTTCGAA ACGACGAGGG CTAATAGCGA
     2761 TAACCAAGTC ACCAGTATTA GTTGCAGTTT TAACGCCTAC AGTTTTGTAA GTTTCACCAG
     2821 CAGCATTTAC AGCTTTGGAG TCAACTACGA TAGCATCGCC ATCATGAGCG TTAGTACCGT
     2881 CGATTACGAT ACCAGTGATA GCTGTAGTAA TGGAGTATGC ATCATAAGCT TTGTTGAAAC
     2941 CATCTTTAGC ACCATAAAGA GCTAAGTTCA AGGATTCACG CATAGCTTTT TCGTCAGCAC
     3001 CACCAGGGAT GATAGGTTTA GTTGGGTTAA CTTCTACGAA TACACGACGT GTAGGAGCAG
     3061 AAGATTCCAT CAATTCGAAA ATACGATTTT GTTCTGTGAA CATATCGATT TCAGTACCAT
     3121 CAACACCGAT CATTTTGCGC ACTTCCATGC TCAAAGTGAA CTTAGGAGTT TTAGCTACAG
     3181 CTTTAGGAAT AACGCCTTTA TCGAAAACGT TATTCATCAT CATATTTTTG TGTAAAGGTA
     3241 ACACAAGACC CATTACAGGG TTGTAAGAAC CGATGGAAGC ATATTCCAAG ATACCTTGAC
     3301 GGTCGTTTTC GAAAAGTTGT TCCATCATCA TTTCGTGGTC ACGAAGACCT GCTGGATTGT
     3361 CAGCAAATTC GTCTGCATCA GCAGATTCAT TTACGAAGAA GTTTTTAAGG GCACGAGCAG
     3421 CGTCCTTATT ACGCATTAAA CGAGCAGACT CAGTAAAGAA GTCTGTTTGT GTTTCGCTTG
     3481 CGATATTTTC CGCCATTTCT ACAATGGCAT TAGCGAATTC GTATTCAGCA CCTTTATGGA
     3541 AAGAACGGCT GGATACAACA TCGCTAGATT GATTACCTAC AACTGGCATA TTTGTAGTCT
     3601 CCTTTCAGGA TAGTTTAATT TAAACATTAA TGCTCAAATT AGCGCATTTT AATATATTGT
     3661 TATATTAGCT AAACAGGGCA GACTGGTCAC TCAGTTTTTT CTGTATCGTC TTCTTTAACT
     3721 GTAGTGGCAA GTAGTTTGAC AAGTCTATCT AATATAAGCA GCGAGTAAAA TAGTTCAGAC
     3781 TTATTCTCAA TATAAGACTT AGTCGCAAAC GTATTAATGA TATAGTGTTC AACTGTATCA
     3841 CGTAATTGTT GCGTAAGTTT AGTCACACGT AGTACTATAT TGATATTGTC TGGAGTCTTA
     3901 GCAATGTAAT CGATCTTAGT AATAAATCGA TTGATTTGGT CATACAAATC CATCCATCTA
     3961 GTCTTAAGTT CTTTTATTGC TATATTTTTC TGTTCTGGTT TTAGATTGTT GAAAAGGTTA
     4021 TCTTCAATGG CTTTGATATC TGTATCTAGT TTAGGGTCTC CACCAGTATT ACCATCGTCA
     4081 GTACCAGCAT CACCTGTACC ATCTCCAGAG TCATCAGTGT CTCCACCATC ATCTCCTCCA
     4141 GCATCAGGTA CATCATCACC ATCTTCGGAT GGAATGTCAT CTCCATCTTC ACCAGTATCT
     4201 GGTTCGATAT CATCACCATC TCCACCATCA TCGGCTGTAT CATCATCACC AGCGTCTGGA
     4261 GCATCATCTC CATCTTCGGT TGGTACATCT TCACCGTCTT CTGATGTATC AGGTTCTATA
     4321 TCATCACCAG TATCATCTCC GCCATCAGCA GCTCTATCTG CAGTGTCTCC ACCGTCATCA
     4381 TCAGCTGGAA TATCATCACC TTCGTCAGGT TCTACTCCAT CATCTTCTGG TGCATCATCT
     4441 GCAGTATCCC CACCATCTGT ACCGTCATCA CCAGTATCAG TATCATCGTC ATCAGTAGGA
     4501 ACTTCATCGT CTCCATCATC AGGCTCAACA TCATCATCGG TGTCGTCATC AGCTGTGTCG
     4561 TCTGCTGGTG GTTCTTCTTG AGTATCATCA TCTTCTGGAA CTTCATCTCC ATCTTCAGGA
     4621 ACATCTGGTT CCATTGTATC ATCATCTTCA GCAGGGGTAT CTTTTTTCTT CTTATTATCC
     4681 TCTGCTTCAA GGATAATAGA ATTAGTTAGT TCGTCAAGGA ATCCCATATA TTATCCTTTC
     4741 ATAAAAACTC TCATATTTAT TCTAAAATCA TTTAACTTGG TTGACTGTTG ACCATACATC
     4801 TCTATTAGAT CTAATACATT TTTTATCACT CCAGATTCAA GGTCTCGTTT CACATATCGG
     4861 ACCATTGATG TAAGTTTACT AGTACCCTTA ATAATTATAG GATATTCACA TAATTCTGGA
     4921 TGTATTGTAA ATATAGGATA CAAGTCTACA CCCTCTATGA CTATCTTATG TGATTTAGAA
     4981 ATACAGAATT CAATTATCTT AACAATCCAT CTTCTACGCT CAATAGTAAG CTGTTTCTTT
     5041 TCTGGAGTCA TAGGGTTCTC CCCATCAGCA AATACTCTTG CCCATATATA AATGAATTTT
     5101 AGGTATTTAG GGTTCTTTTC AATAAACTCA TAAAAAGTTT TATAGTGCTT CTTACAATAG
     5161 TCTACTAACC AATCAATACT TTGTGGATAG ATTATAGCGT CCAAATTCAA TAATTCAGCA
     5221 TTATGTTTTT TAGCTAATTC GAATGACAGT GTTGTTTTAC CAGATGCTGG ATAACCTAGT
     5281 ATGAAACATA CATTGAATCC TTTACCACGG TCAAATCTAT CAAAGTTTAC ATATATATCA
     5341 TCATCACTAA AAAATAATGG ATGATCTATC TCTGATTTAA GTAAGCTCAT TATTAATCAT
     5401 CCTCGTCTTT AGATTTACTA ATAGCCTCAC CATGTTTAAC CACCATAGTA TATCCAAGCT
     5461 TTTCTTTTTC ACGGATAAGT TTTTGTTTAA TCTTCATAAG ATTACGAATC TTTTCTAATT
     5521 GGTTCTTTTC TTCAGCATCT TTAAGATATC GGTTACACAT ATTGATTTCA ATTTCTAATT
     5581 CATCCATGAG TTTTCTACGT TCATCAGCCG AAGCTTGACG TCTAGTTACC CACCAACCGA
     5641 ATAAACCAAT TACAGATAAC GTTGGTGCTA CCATATAGAG TACACCGGTA GTGATAGCAA
     5701 GCTTAATAAT AGTAGATGCT TTAGGAATAA ACTTATCAGC AATAACTTCT TCCCTAGCAT
     5761 TATCTTCTGT GTCTTTAGTT ACAGCAGACA TTAAGTTCTT AATAGCAGCA TCAAAAGTAC
     5821 GACTAGCCAT CTTTTCATTA TCAGATAGCT CAGTAAGTTT CTTATCTAGT TTTACACCAA
     5881 TAGCTTTAAC TGTATCTAAG AAACTCATTT CCATATGTAC TTTTTCTACA GTATCTAGAT
     5941 TAGCCTTACT AGGGGTATTA AAGATACCTT TGATATCACA TTCTAAAGCA TAGTATAGTT
     6001 CACCTAATAC ATAGAGATAT TCTTTCATAT CTCGACGTTC TAGTTCTTCT ACATATCCTT
     6061 TGAAGATAAC TACTAATTGA TTGTAATCAT AACCCTCTTG GAAAGAAGAG ATTTTAGTTA
     6121 CAACCAAATC AAAGATTTCT TTACGTACAT AATCAGATAA TACTAAGCTT TTAGATAGAA
     6181 TCATAGCAAA GTCTTCAGGT CTATTAGAGC TCAATACAAA CTCTTTATAG TTATACCCTG
     6241 TCTCTGAATC CATTTTCAAA GCTCTCCATG TGCGATGCAC ATTACTACGT AGTAGCTCAT
     6301 TACCACCGTC ATCATAGAAG TCTTTATCAA TATGATCAGT ATCTTCTTCT GTAGCTTCAG
     6361 TGACTACAGA AGAATGCTTG ATAATCTTTC TAAAGCTTTC TTGTAATACA TTATCAATAT
     6421 CTCTAACGAA GAAGTACCCA GTAATAGCTT CTAGTACAGC ATATCTATCA TAATCACAGT
     6481 TATACTTATC TAATAGATAG AAATAGTTTT CTAGAGTGAT CTTGTACTTA TCTTCAATAG
     6541 GAAGTTTATA AGTATCAATC AACTCAGCAA ACTTAATAGC ATATACTTTA GATTGTACTT
     6601 CATTGAATAC ATTCTCAGAG ATAAGCTTAT CTGTATTGAA ACGTTTATTA ATCATTGTAT
     6661 GATTCTTAAT AACTCGGTCA TATGTACATA GAGCATTAGC CTCGTTAAGA ATCTTTTCTA
     6721 CAGCATGGAT ATAAGCATTC TTTTGATGCT TAGTAAGTTC AGTACTTTCA TTGATTGCAT
     6781 CTGTACGGTT AGCAAGAATA TTCTTCATAC TTCTACGGAT ACGTTCAGGA TCTTGTACTC
     6841 GACGTACACC TTCTAATACT CGGCCAAAGT ATTTCTTTAC ATGTACAGGG TTATTAATCT
     6901 CTAATGCATC AAGATATAAA CCAATAGACT TAACTACTGA TTCATCTAAG TTAGCATCCA
     6961 AGTTTAAATG GTTCTCGATT GCAATTTTCA AATTTTCCTC TGTAGGATTT CTCCTGGCTT
     7021 TCTCATAAGC ATAAGCCATG ATAACCCCAC TAGGTTTACG CTTACTTTCT AAGTATGCTT
     7081 TACGTTGTCT TAGTCGTCTT AGCATTTTTA CGTTTTACCC TCACTTTCTA TGAATAATTG
     7141 ATGATTATAT ATAGGTTCTC TAATTAATTT ACCCAGAATG CACTTATAAG GGAAACATAT
     7201 AGTTAATTTT AATCCCATAA GAAGAATCGG AGGTACTATA TAGATGTCCA TTAAAAACAT
     7261 CCCATACATT ATCCACGAAG CTCCTATGGC TATCGCATCT TCTGAAATTG TGTCTGAGAA
     7321 TAATGGTAAG ATCATTGCTC AAACTATTTT ACAAGACTTA GGTGTACAAA ACCGTAATAG
     7381 ACGTATTTAC TTACCTAATG ACTTATTGCC AGAATTGCGT GCTAGTCGTG CTATGGAGCT
     7441 TCTTGAAACT GGTAACCTTA AAGGTGAATT GGGTCACCCT ATGAGCCAAG AGTTATCCCG
     7501 TCAACAAACT ATCGATCCAG TATTAGTTTG CTGTAAATAT CTTAAACTCT GGAATGAGGG
     7561 TAATCTTATT AAAGCTCACG TTACTGGTAC TAATAACCAA TACGGTGACT ACTTCAATAG
     7621 AGACTTAATG GATGGTGAAA AACCATCTTT CAGTTTACGT GCTCTAGGTA CTATGCAAGT
     7681 TAATGGTGGT AAGTCTTATG TAAAAAATAT TAAAGTTATC ACTTGGGACC GTGTAATCTA
     7741 CCCTTCCCAT AAAGTAGCTT ACGTAGAAAA ACTTATTACT GAATCTGCTG ATGTAGATAC
     7801 AACTTCTATA AATAGTAACC AAGTTATAGT AGAAGAATCT TACCAAGGTT CTATTATCCC
     7861 TATTACTAAC TGCCCACAAG TTAAAGACTT CATTAAAACT GAATCTGCTA ACTTAGATAT
     7921 CATGGCAGAA GCATTTGGTA TTAGCTCTTA TGATAGCGTT GCTGTTACCA AAGAGGGTAC
     7981 AATCCAAATG TTTAACCAAG ATGGTTCTAC ATTGGTTATG AAACCTGAAG ACTATATCTT
     8041 AAAAGAAATC AGAAGCTACG CTGAAAAGAA TTTCTAAGAA AAAAAATAAA AAGAATCTAG
     8101 GTAGAGTCAA TGACTCTACC TAGGTTTTAC TATCAAAGCT ATCTTATTTG GAGTTACAAA
     8161 TCTCCAACCC ATAGGCCAGT AGTTATCATA GACTTCACCA TAGTACTCAA AGAGTTTATG
     8221 GGATGGTACA TATATACCAT TACGTCTTAC TGGCAAATCA CCAAATTCTT TTAATCCTGT
     8281 ATAGAGATCA CAATCTCTAG GGATATTAGT CATATCTCCT AGCATCACAT AGTTCAAATA
     8341 TATAGGATAA GTATCAGGGT TTCTGTAAAT AAAATTCTTA TGATCAGAAT ACTCGTCTAC
     8401 ATAATAAGTC TTTATAAAAT CTGCATCTAT TTGGTAACCT AATAACTTAG TTAACTCATC
     8461 TAACCTATTA AGCATAAATG TACCAGTTCT ATACTCATTC TCTGCTTCAC ATTTATCAAC
     8521 CAATCTATTT TGAAAATGTA ATTGATAAAT GTCTAGAGCT TGTTCACAAT GAGATAACTC
     8581 ATGTAAAGTA ATCTCAGTGA CTCTGGTTAT ATACCGTTCT ACTGTATCCT CATCTGTACC
     8641 ATATTTGAAT ATAGTTGGTA AGCTTACACT GATCTTACCA AATACCGATG TATTTGCATA
     8701 TGCATCTGGA TCTTCTTTTA ATGGAGTATC CAGAACGTGT AATGTAGTGT ATGGGTGGGA
     8761 TGGATTAATA ATCCCGTTGT ACTTAAGATA AACTTTAATA GCAGCCTTCC TCATCAATCT
     8821 AGAGGCCACT TCATAAGAAA TACGCATAAT ATCTATCACC TCAACATTAT GATATATAAC
     8881 CAAAATAACC CTTAAAGGAG GCAAATAGGC ATGGCATATA ATAGAATGAC AGACGTCATT
     8941 AATAAGATCG AACGACGTCT AGGTACAAAG CCATTAGGAT TACCGCCTGA ACTAGCTAAA
     9001 GATAAATGGG CTAGTGAAGT AATCATTCCA GATACACTAT CTACATTTAG TAGATATTTC
     9061 CCTCATATGA TTAGAGTCTT GTTGACTAAA GACGATCAAC GTGGAGACTA TTATCTTCTT
     9121 GATAGACATA TCCCAGAGAA CTATGAAATT CTTGGTGTTA AAGATCTTAT GTGGGAGGAT
     9181 TTGGATACTA CAAGAACTGG TGTACAGCAA TATGGTACAT ACGTTATGTC AGCTAAAGCA
     9241 TTAAGCTTTG ATGATATGAT GCTATCTCAA CAATATTCAA ATATTGCATC TTTGTTTAAT
     9301 AATAACGTAT ACGTTGAATA CATTCCGCCT AATATGGTTC GTGTAACTAT GAATATGGCA
     9361 GGGCAAGTAT CTAATATCCT AGACCAAATG ACTCTAGGTG TATTCGTTAA ACACCCATCT
     9421 AACCTAATGA CTATTGAACC AACTAAGATG GAAACATTTG AACGATTGGC TACCGCTGAT
     9481 GTAGCAACTT GGCTGTTTGA ATACTTAAAA CACTTTGATG GTATTGAGAC AGTATTTGCT
     9541 AATATTGATC TTAAACTATC TTCTCTTGAA CAGCAAGCAT CAAGACGTGA AGAGATTGTA
     9601 CAGTTCTTAC AAGAGAACTA TGTCAACCCA GCAAATGGCA ATCAACCAAT TATGTACACA
     9661 GTATAATAGA AAAAATACCA CTATGAGGAA ATTCCTCATA GTGGATATTT CTTTGTTTAT
     9721 AATGAAATAT TATTAGTTCC AAGTAAACCA GTTGTACCCA TATACTTAGC CATAGTACTA
     9781 GCATGTAATA ATGGATTATA TGTAGATAAG AATCTTTTAA ATCCTTTAAT GCGGTTTATA
     9841 GTTACATTGA ACGAATCTTC AGAAGACTCA TTGAATACAA AACTTACACC AGCATAGAAT
     9901 GAACCAGTCT TCTTATTATC AATAACCACA GGTACACAGT ATAATGATGC ACCTCGATAA
     9961 TCTTTCATAA GCATAGGTCT TACTGTATTA GAATTACATC TTAAATCATA AGATACACCA
    10021 TCTTTACCAA CCACATAGTC AAACGGTGAA CCCTCTGCAT TTACATCACA GACTTCAAGA
    10081 ATAGTATCTA TTAATTCACA GAACTCATCA TAGTTCTCCC AAGTCAAATC TATAGATACA
    10141 TTACTATTAC CACGTTGTGT TAAAGACATG TAATATTTAT ACCTAAGATT TGTAGTTATC
    10201 TTATTACCAC TATTAACTAT AGTATACTCA TTATGTAATG GGCTAAACTT AGTATTACCA
    10261 TTTCTTAGTG TTGTAGTATT GAATGCTACA GTAATCTTCA TAATCAGATT ATTACCGAAA
    10321 TCAAATACTT CCTCGCTTAT CTTAGTATAT GATTCAAAAT TTTCCATAGT GCTTCCTCCA
    10381 AGAAAAATTA ACCGTCATAA GATAGTTAAA GTCCTTGTAG AAGACAAAAA ATAAAGACGG
    10441 GATTGGTTAC CCGTCTTTAT AAGTTAGGCT GAAGCTTTAT CAGTTTCAAC TTTTACCTCA
    10501 CTTGTGTAAG GTAACTCTAG TGTGTAGGTG TTTGCTTGTT CGTCCACCTG TTTCAATACC
    10561 AACAAGCCAT CTTTTGATGC TTTAGCATCA TAGTACAATG GTTTGCCAGC CTTAGATGCG
    10621 AGTGCTAAGA TATTTTCTTT TATCTTAGCA TCTTCAAAGC CTTTTTCAAT TACGATTCTA
    10681 AGTTTCTTAG GAATAGATTC GTAATTTACT ACTTTGGACA GCTCTGGATC AACCTTTTTA
    10741 GCAGCTTGCT TTTCTTTTTC TGCTGTTTTA TTTTTAGGTT TATCCTTTTT CTTTGGCTCA
    10801 GCCGTATCCG TAGCAGCATT TAGTACCTTG TCGGCGTATT TAACACCATT AAATACCATC
    10861 AGCTGTTTCA ACTGACCCGC ATCAGCCAAT ATTTCAAACA TAGGCTTAGC CAGGCCTAAT
    10921 GTATCCTTAT TTTCAGATAC ATATTTTGAA ACCTTTAATG CTAACACGGA CCCGAGTACT
    10981 GTATCATATT CTTTTACCTT TTCGGTATTA AGAAATAATA CAATAGTTGT TTGACGGATA
    11041 AGTTCATCCA TTTCGATCCT AGCAGGATCT TTATCGAGGA GACTATCGAT AAAATCTTTA
    11101 TCGATAATTT GCTCGAACAG CCATGCGGAA CTTTCACAGA TATTGCCCAT TTGTTGCGTA
    11161 AACAACTTTT CTACCAATTC TGCTTCCTTT TTAGCATCAC CGTTAGCTAG GCCTTTAGCT
    11221 ACAGTTTCAA CGTTGAACTT ATCCATTAAA TGTAATTCTT TCATGGTATT ATCCTCCTTA
    11281 TATAAATTAA TTTAACTACC ATAGAATTAC AGTTATATTA TACAACTGAA ATTTCTTAGA
    11341 TAACGAAAAA TCCGATATAG GCATTGCCTA TATCGGAATC CTTTATTTAT CTTTATCTTT
    11401 CTTATATACA CTATTTATAT CGAATGTATC CCGATAGTCT ATAAACATAC GGTTTGCTTC
    11461 ATATTGAGCT TTTACATTCT CACGAATCAA CTCAAGTTCT TCGGCTTTAT TATTCAATGT
    11521 ATTGAAATCT AGCTGGATTT CTTTACAATC TGAAGCATAT TTCTTAAATA TAGGTTTCTT
    11581 AGCTCTATAA TACTGTCTAG TAGATGTAAA TCCAGTATCT ACAAACTCTA TATAATCAGT
    11641 ATCATCATTT CTAGTTCTAC CTAGAGTCTG TCTAGCTAGT ACTTCAGACT TGAATGGTTC
    11701 ATTTAATACG AATGTAGCCT TAAGTCCACG TATATCTAAA GCAGCACCAG CAGACTTAGT
    11761 TGTAGAGAGA ATGATAGTCT TAGATAGTGC CACTTGTTTC TCTGCTTGTG TATATGTGGA
    11821 TGTGAATATA CCTACATCGC CACGATATTC TGGGTAGTTC TCTTCTATCC AGACTTTAAT
    11881 CTCTTCGATA GCTTGGTTAG TTCCAATATA TACTAAGACT TTACCACCTA TACGAAGAAT
    11941 CTTATCCATC ATAACAAGCA TAATCTTTCT AAACTCTTCA GTATTAACTA ATGAGTTCAT
    12001 ATACTTATTA CGGTCTAACC CATACATGTA ATTATAACAG TTGGCTCTCA TCTGTGGAGT
    12061 AGGTCTACTA TTATATAGTA TAGCATGGTA TCTTGTATGT GGATCATTAT CAGCATCAAA
    12121 CAAGTCTATC TTAGGTACAT TCTTAAAGTA CAGTTTATAG ATGGTATTCT CATCACTATT
    12181 GCTCCGTATA GGTGTAGCTG TAAGATACAA AGTCTTCTTT GTATTTGTAG CATAGTCTAT
    12241 ACTAGCAATA TTCTCAAAGT TAAGATGTGC TTCATCAAAT ACTTTCATAT ATACATTAAG
    12301 CTTCTTGAAT AACTCACCAA TAGAATCCCA TCCAAATCGT TCACCAAAGT TCTTTAGTGT
    12361 AGAATGGGTT ACCATGAATG CTTTATACTT AGACAAGTCA GTAAATCCTT TAAGAATCTT
    12421 GTGTATAGCA GCTGCACCAG TGATTATCAG TACCTCCCTA ATGTCGGTAT TGGTATATTC
    12481 TGCTACACAG TTTTGCCACT GTTCTAACCA TGCCTTATTT GAGGCAATTA CGCATATCTT
    12541 TACATTCCAA TATGCCATAG CTGCTATAGT TACATATGTT TTACCAGCAC CAGTATTTAA
    12601 GTTTACTGAT AACTGTGTCC TATTACTATT AGCCATGTAT TCACCCTTAG CTAGAATGAA
    12661 TCTTAAAGCC TCTTTTTGTA CATCATCTCT AGGCATATAC TTAATAGTGG TCATAGTGGT
    12721 CTGCTCATAT GGATCACTAT TATACTCACG TTCCATTTCT ACACCTAAAG TTCTAGATAT
    12781 AAATCCTGTA TCAACCCCTC TAGGGAGATA CATAAGTTTC CTCTCTTCGT CAAATCTAAC
    12841 TCCTACGTAT TTATATGTAT GAGTCAAAGG ATCGAAGATA GTAAAGTACT TTTCTAATCC
    12901 AGGTACTTTA CCTGGAGTAT AATCAGTAAC TACTATACAG GTATTTCGTA TTATAGCTCT
    12961 CATAATACCT CCTTTAAAGA GAATACAGTA TGGGAATAGC TCCCATACTG TATAGTTTCT
    13021 TTAGTCTTCA ACTTTAACAA ACATGCTCTT GACTTCTTTC TTAGTATCAT CTATAGATAA
    13081 GTCTCTAGCT TCTTGATTTA AGAACTCTTG AGGATTAAGC ATGTAATAGT AATCTATAGA
    13141 AGATGGAGTT TCTTTCAAGA ATGTATTAGG GTTCTTCAAT GTATCCTTAA TACGTTCATA
    13201 GGCTAAGGAG ATAATCAATG ATGGATTTTC TCTTAAAGCT GTACTTAATG CAAGTAATTG
    13261 ATACTTAGCT TCAGGATAAG ACCAATCAGG TTTACCCATA ATATCATCAG CTGCTCTAAC
    13321 TAAGTTAGCA ATGATAACTT CAGTATGTAC ACTCATTACA TTAAGACCAC CCTCAATGAT
    13381 GGTAGCATTA AACTTAGTAA TGATTTCAGG TAATGTAAAC TTAGGAGTTA TACTTGCGAT
    13441 ATTGATAATA CGTTGAGCTT GTTCCATTGT TTTAGCTAAT TCATTGTTTT GAATACGCAT
    13501 AAAGAATAAT GGAGTCTCTT CATTCAATAA TGGTTTAGCA TTCTTCTTAG CCACATGTAA
    13561 TCGTACATCG AAATATTCAC TATCATCATC AGGAATACTA GAGTTAACCA TTCTACCAAA
    13621 GATATCACCA AGATAGAACT TAGATACATG GTCTATATCT ATTTCTTCAC TACCATCTTC
    13681 ATCAATGATC ATGAACTTAT CTATATACTC ATTTAAGATA TCAGTATCTT CACGTTCTTC
    13741 ACGGATAGAA TCATATTCTT CATCTGTAGT ATCTTCAGAG ATACTATCTT TATAGATACG
    13801 AATCTTAACT TTAGATAAAT CCACTTCTTC TTTAGGGAGA ATACGATTAT CAAAGATAGT
    13861 AAAGTACTTT TGGAACTTAG CAGGCCATTC AATAGTTTGA AGCTTAACTT CAAGAAGATG
    13921 CTTAGCCGAT AATAGTACTT GAGTAAACTC TCTACTGATA AGCTCTGCAG CGAATTTACC
    13981 GATATTGATA TTATTATTAG TATGAGCTAA CTTACCGTAA CAACGATAGC AAATACCATG
    14041 ACCATGTACA GCAGATGCAC ATGTAGCTGG ACTATATAGA TATACAGTTT TACCCTTGAG
    14101 GTCTTTCCAG CTGTCTTCAG TAATAAGTAC ATCAAACCCA TTAGGGTCTA AACGACACCA
    14161 TCTGTCTATA TACTTATCGA AGAAGACTTT ATTATCAAAC GTAATAGGAA TTAAGTTTTG
    14221 AGTATCACAT TTGAAGTTCT TGTCTTCATG GAGATAGCTT TCTTGAGCTA ATAGACCAAG
    14281 AAGACGTGCA AAGTAACCTG CATCACCAAC GTTATCTTTA GCTAAGATTT GTGCAATACG
    14341 TCCACCAGCA GATTCAATGA AATAGGATAC ATTATTATTT ACACCACCAG TAATAAAGCT
    14401 ATTGGAGATG ATGTATGGAT ATACACCACC CTCACCATCT GGCTTAGCAC CAATGAATCC
    14461 CATAAACTCC CTCAACTGTT TAAGGTTGAT AGTTTCTTTT GCTCTAAAAG CATTAGCATA
    14521 GATATGGTCA TATCCAATAT ACTTCTTAGA GTTCTTTACA TAATCCTGAA TCTTATCAAT
    14581 CAACTTATTA CCATAAGACT TAGATTCAGA TAAAGTTACC TCATCCAAGT TAGGATAAAT
    14641 AAGATTTCTA TATTCAGGAA TATTCTTAAG CATCATAACT TCGTCATGTA AGTTTACACT
    14701 ATTAACGAAG AATGGTGCGA ATTGGTCCAC GAAACTAATA TTGAATATCA TATCAGCAAT
    14761 AGCTTGATTC AAAGTCTTCA ATGGAATAAT CTCTCTATAT GGACCAATGA TAAGTTTATT
    14821 AATATAGCTT TCAATAGCTC TACCAGGGAT ACAGTTATCG AAGAATAAGT GTTCTGGTTT
    14881 AATAGTATCA CCGACTTTAA CGATGATATT CCAGAATATC ATATTAATCA TATAGTGTGC
    14941 GAAAGTAAGC TTAATAACTT TACCACCAAT ACGCACACCA ATCTTTTTAG TTCTCACTAA
    15001 TTCAGATTCA ATCATATCTT TCAAGATATT TAGAATGCTT TGGTAGTGAG ATTCCCAATT
    15061 ATATATATTA ATCTTTTCTA CGTCTATAAC TATATCTTTA CCTAAGACAT AGTCAGCGTA
    15121 GATACCGTAA TTAGCTAGGT TATTCATAAA CGCTCCTCCT TATAAAATAA ACCATGTATA
    15181 TTACTACTAC TATAATATAC ATTTATATGT CCGGAACGTT GTTGATTTTT ATAGGTAAAA
    15241 TACCCACTAT AGAGCAGTGC CCTATAGTGG ATACTTTGTG ATTATTTTTT ATTAGGTAAT
    15301 GCTTTAACTT TGGATGCGGA TTTGATGAAT TCACGTTGAC CAACTTTAGC AAGTTTAACT
    15361 GCTGCATTAT GGTATTTTTG AACAATCTTA GCAATAAGTT GACGTTCTTT AACACGGTTA
    15421 AGAACCAATT TAGTCCATAA TGGATCTTTT TTGTCTTTAG CCAATTGATA AGCAGCGATT
    15481 TTTACACGGC GAGCCATATC ATCTTGACGG GACAAACGAA CCATAGTCTT TTTGTTAAGA
    15541 ACTGCTTTTT CCAATAAAGC TTCAGCTTCA GCGGATTCAA CGAATTCTTT ACGAGCTTCG
    15601 TCATCCAATT TAGCAAGCTC AGTGTACAAG TAAGATGCTG CAGTAGCTTC AACTACGCTT
    15661 TGTGCTGTAT CTTCGAGTAC AGGAGCGTCT TCTAACATAA TGTCGTCATC AAAAAACATG
    15721 AGATAATCCT CCTTAATATT AAGAATTGAT TTAAAAGAAA AATATTTTTC TTGGATTTAT
    15781 ATGGTTTTGG TAACCACGAT TACTGTATTG TTATAGCTAT AGCTAGCAAT CTGGTTTAAA
    15841 AATACAAAAA TACATAGCTT AAAACACCAA ACTAACCAGG AGGTATGAGC TATGAAACTA
    15901 GATTTGAATG TGATTAAGAA ATACAAAGAG GAAATGACTA CGTTATTACG TATGCAGTTC
    15961 CCGACATTGA CTATAGATGA AATACAGTTC TTTATTGAAG ATACTATTGA ACGGAAGTTT
    16021 AATAATCCAG ATGTACGTAT AGATAATAAC TATAAGGATA TTGTAGTTGA CTTACAATTA
    16081 ACCGATTTGG TTAATAAGAT AGAGACAGAT AAACCTATCT TAGTTCCTAA TGGGTGTTTG
    16141 TTTAAACAAC ACGAAGAAGG GTTCACTCCA TTTTATAGAC TATTAGAGTC TTATGTAACT
    16201 AAGCGTAAAG CATATAAGAA GAAGATGTTT GAATACCCTA AGGGTTCAGA TGAATTTAAT
    16261 AAGTATAATC TATTACAGTT ATTAGCTAAA CGTGATGGTA ATGCTACATA TGGTGATATT
    16321 GGTTCACCAG CATCTGCATC ATATAACTTA TACGTTGCAG TAGGGACTAC AGCTACAGGT
    16381 CGTATGCTTA TTACTCATGC TATTAGTTTA TTCGAACAAA TCTTCACTAA TAATCTTAAG
    16441 TTCCAGAATA TAGATGAAGC TGTAGTATTC TTGAATAGAA TTATTAAAGA GCCATCTCAT
    16501 ATATATAGTA GAGAACTAGG ATTATCTAGA GACATTCCTA TAGAAGAAGT ATATAAGAAA
    16561 GTTATAGAAT CTTGTGGTGT ATGGGTTAAT GATACAGAAG AGCATTTCAG TAAGTATAGT
    16621 GATATTATTT GGAATATCTT GATGTATCAA TCTCAAGAAG TACTTAATAA GATATACTAT
    16681 AAGAATAACT TATATAGACT TGTAGTTGAT TCATCTCATG TACAAGACTT AGTTAAGAAT
    16741 ATCTTTAGTG GTATTAACGA ACCATTTATG AATCCTAATG AACCACCAGA GAATATAGTT
    16801 GAAAGTCTTA ATAGTCTTAC TGCTATATTT ATGGAATGGT GTTATATGAG ATATATCGTA
    16861 TCTGATAAGT TTGAAAGATG TTCTACAATG ACTAGGGATA TCGTATTGCT TACAGATACA
    16921 GACTCTTCTG TAATTAGTAC AGATAAATGG ATTCATCTTG TAGATGATAT CTTAGTAGAC
    16981 CATGATTGTA CATTAGTCAA TGACCTCAAG GAAGTTGTAA CTAAAGAGAG AAAAGAGTTA
    17041 TACAATTTCT ATACTGATGA AATCGAAGAA GTTGAAGAAG AGACTAAGAT TACTGAGGGT
    17101 TATGATGCGG TACGTATTTC CAGTGTAAAT ATATTATGCT ATATCGTAAG TAAGATTCTT
    17161 AAATCTCATT TCCATCTTAT TGCTGAGCAG TATAATACTT TGACACCATA TAAGGTATGT
    17221 CTTATTGACA TGAAGAATGA GTTCTTATTT AAACGGGCAT TACTTACACC TGCTAAGAAG
    17281 AACTATGCTA CAATCCAAGA GCTTCAAGAG GGTAATATAG TACCTAAGAA TAAGCAAATG
    17341 GATATCAAGG GTCTTCCAAT CAATAAGTCT GTATTCAAAG ACAGTATTAA AGATGAGCTT
    17401 CAAGGAATAC TTAGAGAGAA AGTATTACTT AAACCTGAAG TAGACCAATT AGAAGTTATT
    17461 GGTTTACTAG CTAAGATTGA AAAGAATATC CATGATAGTA TCAAGTCTGG AGAGAAAGAC
    17521 TATTACAAAC CAGTATCTGT AAAATCTATT TCTTCATATG CTGACCCTAT GAGAATACAA
    17581 GGTATTAAAG CAGCTATTGC TTATAATGAA GCTATTCGTG ATGAGGGTAC TGAACCAATA
    17641 GATTTGGATA GCAGAAACTA TTTAGAAATA CTTAAAGTTA ATATTAGAGA GAAAAACATT
    17701 GGTGAATTAC AGCAGTCTAA TCCTGCGGTA TATGAAAGAC TTATTAAGTT CTTTGATAAT
    17761 AATAGAGCAA CTTATAAGGG AGAGATACTT GCCGTTGCAG TACCAGCAGA TGAACACTTA
    17821 CCAAGCTGGG TATTAGATTA TGCTGATTAT TTTGAAATCA TCAATACCAA TATCAAGAAC
    17881 TTCCCATTAG AGTCTATTGG TATAACTAGA TTCGAAAAGG AAAATGTAAA CTATACTAAT
    17941 ATTATAACTA TTTAAAGGAA CTGTGTTGTA TGGCAAATTT ATCTAGAATA GACGATTTGA
    18001 TATATTTCAT TGCAGACTGT GGCAAGTTTG AATATGCTCA GACTATAAAT GATGGATGGA
    18061 AAGCTTGTAA CGATGATAAG TTTGAAAAAC TTGAGTATCT TATGAATGTA TATCAATCAG
    18121 CTAAAACATC TACTTGGTTT AAAAACCAAC GATATTCTGC AAAAGTGACG TTTGTTGGGT
    18181 TATTCCGTAA TTTTATGAAT ATACTAGACC CTAGAAGTAA AGAGTTTGAA GAGATCAATA
    18241 AAGAATACTT CAAAGCTATT AATGTACAGA AGACTACTAT TACACAAATT AATGGATTAC
    18301 TCAACGGTAA TAAACGTAAA AGAATGTAAA ATATGCCCAG TATAGTCAAT GACTATACTG
    18361 GGATATCTTT TGTTAAAATT TAGGGTCAGT AAGTACATCC CCATCTAATG TCATAGTTAA
    18421 AGAGAATAAT GCTTGAATAC ATTCATTAGT ATTAGCTATT ACTGCTTTAC AACCTAAGTC
    18481 AATAAAATGG ACATTAGACT CTAGTTGCTT TTTAAGTTCA GCATTAGCTT CATCTGTGAA
    18541 TATACCTTTG ATGGTTACCA TATCACCATC ATAGTCACCA CCAATAGATT CCAAATAAGC
    18601 ATTACAGATA TTCATTGTAT CAATAAACTT ATTTGCAGTA TTAGTACCGA TATATTCATC
    18661 ACGAATCTTA GGATAGTTCT TATAGAACTT ACCATCAAAT TCTATGCTTT CAGTTTCAAT
    18721 AGTAGATGAT AATTTACATT TAGTAGAGAA CTGGTTATAG AATGTATCGA TAGGGAAACG
    18781 TGAGATAAGA ATCATTTTAT CTTTTATGGC TTCTGTAGCT GCCATAAAGA TTATATCACA
    18841 CCAAGTTAGT TTACGTTGTA GCTCTTTTGC TACACCAGAA TCTTTATCTT CAGCAATATC
    18901 TTCTACACGT TTAAACCTAG CTTTAAAACG CATATACAAT GTCTTATCTT TATAACCAAT
    18961 ACGTTCCATT TCCTTAGGAC TAATAGGTGC TTCTATTGGT CTAAATCTAT CAGAATAACC
    19021 ATGAATGAAA CGGTCTAGTT CTTTCTTAAG AACTAAATCA TTGAAATAAG TTTGCCAATC
    19081 ATCTATTCTA GGATATAAGA CTTCACCCTT GGCACCAATA CATTCGTATA CTGTACGTCC
    19141 AGCAAACTGT TCTTCAAAGA ATCTTCTCAT ATGGAATAAT ACAAATGGGA AGAAGTTAGC
    19201 TGCTGCTGAA GTCATTGGTA ATACTGAGTA TTCTAGATTG GCTTCGATGT CTTCAAGATT
    19261 TTCGACTTTA AGATTTGGAG AAGACATAAC TAAACGTGTA GCATAGTCTG TAGTCTTACT
    19321 GATATTAGTA CGACGTAATA CACCAAACTT ACCAGGAATA CCACCATTAG GATTAGATTC
    19381 TGTACCAGAA CCAAACCAGT TATAGATTTC TAATAATATA TCTTGAATAC GTCCCTTATT
    19441 AGCATCACCA ATATTAATAC CATAATACTT AGATTCTTCT AAAGACTTAG CTGATACTAA
    19501 TATATTTTGG TATAGCTTAT TAATATCACC AACTGAGACT TTACCACCAT CACTTTTAAC
    19561 GTCACGGTAG TATGGTGGAA TGATTAATAG TTTAGTAATG AAGAAGTTCT TACGGTTACG
    19621 TTCCAAGAAC TTAATAAAAC GACTACGTTT AGTAGAACCA GTTTCTCTAA ACTTAATCTT
    19681 GTCTATATTC TTATATAGGA AGTCTAAACC AGTTTCACCA TTCTCATCTT CAACAAATTG
    19741 GCCATCTGAA TCTATTTTAA AGAACTTAGT GCCTTTGACA ATTTCTTTTA GTTTACGGTC
    19801 AATCTTACCC CAGATTTTAT ATACTAATGG TGCTAAGAAT CTACCATGTA AATCAATATA
    19861 AGCAAAAGTC CCAGCACGTG TTTGTTTTGT AATACCAAAG ATAATATTAG ATAGTAATCC
    19921 ATCATCAGTT GGATTACCAT TCACATCAAA AAATATAGGA TTCGTTATAG GTTGTAGATT
    19981 ATTCTTCTTG ACGAAGTCAT CCATATCTAA TAAAGAGACC TCTAAATGAT CTCCTCTAAG
    20041 TTTATCTGCC ATATTCTTAT AACCTCCGTA GTTATTAATA TGTAGAAATC CCATAGTCCT
    20101 ATATGTGGAC TATGGGAGGT TACACATCTA AACTCTGCTG AAAACCATTT GTATTTCAGT
    20161 TGGCTTATGA CATACACAGG AAATTGCAAT ATTCGTGTTA TGGCGATTTA TTACCTTCCC
    20221 ATTGTAATCT GTTTCAATGC TTTTAAACGC ATCAATATTT GATTTATTAC CAAATATAGT
    20281 AACTGCTACA CTATCTTCAC ATAGGTCAGA CTTGACAATT TTATTACCAA GACATCCATA
    20341 TGGTGCTAGC ATAAAATATA AGATATTATT CTCGGTAAAT AGACGACAAA ATGTAGATAA
    20401 TGCATCTGTT TCTCCCATAA TAAATTTAGA TGAAAACTCT AGTAAGTCCA TTTATGTCTC
    20461 CGAAAATATC AATTAAAAAT AGAATCATAG ACAGCTAGTT CAGCATGTCT AATATGACAC
    20521 TGTTGATGGT GTCTCTTATT GTAGTATTTA TCTCTTCCAA TAGCTTTATA TGAACAGCAT
    20581 TCTTTACACA TTTGATTTGT ACATACAGCA CATTCATCTT TAGACCTATC GTAGATATAA
    20641 TTAGTTTCAA AATTATTATA GATTTCAGGT ATACGGTTAT ACTCTAATAG ATCAGCTTCT
    20701 ACATTATCAG CATAGATGCC CTCATAGATA GCACAACAGG TGGTTATTCT TCCTGATGGA
    20761 CTAACTGCAA GCATATTACC ATAGTTACAT ATCACAGTTG GATCTTGTTT ACTATAATAA
    20821 TCATGTAGAT TATATAAATC AATATCAGTA TCTTTTACAT AGTTAAGTGT ATCAGTAAGA
    20881 CTCTTTCTAA AAGTATCCAC AACTAGTGGA ATGGTATAAG AATTATAATT ACGTATAAAG
    20941 TAGTATTCAA TATTCTTATA TCCTAATTTG TATAGAGCAT CGAAAGTCTC TTTCATATTA
    21001 TACACTTTCT CTGTAATAGC ATATCTAATA ATGATATCAT TAGCAAATCC AGATTCACTT
    21061 AGTTTCTTAA GAGTGTCTAA TGTATTAGAT GGTTTATTAT CCTTAAGTCG TCTATACGAA
    21121 TCTTCTCCGT CATATGATAT ACTAATGGTC CTATTCTCAC CATGAGTTGC TATTAAGAAA
    21181 TCTCTTATAA CCTCAAAGTT AGTACCATTG CTATATAGCC GCCAATCTAT TGTGGTGTCT
    21241 TTATACCTAG TGATTCTCTT TAAGACTCTT ATAGCCTTCA TAACTAATGG TAGTCTATCA
    21301 GGTGTAAATA ATTCCCCAGA GTTCAATCCT ATAGTTAGCT TATCTGAAAT ATTTATATTC
    21361 TTAAGCATCT CTAATAGGTC ATCCCATCTG GAGAATCTTT CACCACTATT TGTATCGCCA
    21421 TATAAGAAGC AATAGCTACA AGCCATATTA CAGTCTTTAT TTAGAATCAA TTCTAAGTTT
    21481 GATAGAGTAA AGTCATCTAA AGTATTAATT GTTTTCTTTG GAATAGTATA CATTAGATGA
    21541 GACCTTCTTC CATCATTTGT TCATTAAGAT CATCAGCTTC GTCTCTAGTT AGTCCTTCGA
    21601 AACCAGGGAT ATGGTGACCA TTTTCTCTGG CTATATCCAT CTCTAGTAGC TGTCTACCAG
    21661 TGTATTTATT CTTATTAAAG CTTTGCTTTT TAGCTTTGGC TTTAATATCA TCTTCTTTTT
    21721 GTTTCTTCTT AGCAGCTACA CGTTCTTGGT ACTTAAAGTA TCGTAGGGCT ACCATATACC
    21781 ATACAGGAGC ATTCATAATC TCCATGATAG TTATTCGCCC ACGATACTCA TAAGATAGCC
    21841 TATTGACTTG GTCTAGGAGT TCAAAACTTG TACTAGCCGA TGTCGTATAA AAACCAATTG
    21901 TTGAGCTGGA GCCTCAGCAG CTTGGATTTC ATCACCACAT TCAGGGCATG TAGCTGATGG
    21961 CATTTGGTAA GAAATATTAA TAGATTCAGC ATATCTATCT GCATACTCAC CAATACGGTC
    22021 ACTGATATCA TTTAGGTCAA TATCACTTAA CGTATTGAAG ATTTTGTATA GAGAAGCAAT
    22081 ACGATATTTG TATGTCTTAA CTACATCATT CTTATCTGTA CGGAAAGCAA TAGGAATCAA
    22141 TGCTTCTTTT TCTTCATCAA TACGATATAA GGATTTAATA GTAGCAGCCA TACCAACGAA
    22201 AGTATCATAC TTTTCAGTCA TAGCTTTATC TACAAAGTTG ATTTCAAATA GGATATTGTA
    22261 TAATGTGATA GGGCCTACAC CAATAGCGTA TTTATCAGAG ACTTCCATTA AGTCTTCTTC
    22321 TAAAGTACAA TCTACAGATG GGTCTTTTTG GTAAAGCTTA TCGAATAGCT CTTTATCTTT
    22381 ATCAGAACCG AATTTAACCA TTTCCATGAT TTCACGTTTT TCTGCAAAGA TATTATCACA
    22441 TTTAGTATTT TGACATTGGA AGCCAATGAT ATTAGCATTT TGGAAGCATG CTTTATATAC
    22501 AGCGAAGTAT AAGTGGTCAA TATCAGCATA GTGAATTTTC TTACACCAGT TTTCAAAAGA
    22561 CCCAGCATTA CATTTAGGAT GCAAGTGTTT CCAAATCAAT TCAAATTGAG CACGTGCAGC
    22621 TTCAACGTTA TTACGTCCTT CTTCTGTATT AATCAAGTTT TGGATTTCAA TAGCAGATAA
    22681 TGGAGAAACA GATACAGAAA TACCAGTATA AGGTAATACC CAAGTGTAGT ATGGAGTTTC
    22741 TTCAGCTTGT TTACTTAAGA TATTACTTGC TGGCATAGTA GATTTAAGAA TCTTAAATTT
    22801 AGATAAATCA GTTTTTGCTT TATTAGGAAC TAGCATAGTA CGTAATTGAT CTTTGAACGT
    22861 AGCCATACGT TTGTTTAATC GTTCTTCACG TTCTTTTTCT TCAAGTTCAC GCATTTCATC
    22921 TGCTAGACCT AAGTCATTAA TAATATCATC ATCAATGATA TCTAATTCTT TATCATCTTC
    22981 TGTGTCAACT ACAGTTTGTT CTGGCACTGT AGGTTGGTCT AATAGTTCAG CTTCGATATC
    23041 ATCTACAGTT TCTTCTTTAA CTGTAGTATC AGCTTCTACT GTTTTAGTTT CAGCTTTCTT
    23101 AACTGGAGAT TTCTTACGTG CTTCTGCTAA AGCAATAGCA TTACGTTCTT CGATTTCTTC
    23161 TTTAGTAAGA GCTTCATCTG GATTTACTTC AGCATTCTTA TCATAAGTAG AAACTACACG
    23221 TACATCTCCG CCTTCGATTT CTTTACGTTC TTCGTATTCA TCAGCCATAC GTTGAACTTC
    23281 TTCGATAGCT GGACCGAAAC GACGTTGGAA TGCTCGACGA GTTTGTTCGT CAAAATCATT
    23341 CATTTTCTTT TCGTATTCTT TTTCGGCAAA GTTTTCATTT TCATACTTAG CTACATCTTC
    23401 GATTGCTACT TCTTTAATAG CATCTTCTGT AGGATTACCT AAGTTGTATA GTGGGTTATC
    23461 ACGAATACTT GTAGGTTTTT CTTCTTCTAC AGGTTGTGGT GTTACAGGTG TATCTTCAGC
    23521 TGGTGTTTCT ACAGCATTAT TATTTTCTTC TGCAGATACA TTAGCTTCAG CTTGCAAATC
    23581 AGATAAGGAA AGAGTTTTCT TTTCCATCTA ATAGTCCTCC TTAATTATAA TTGGAAATAT
    23641 CTTTTAAAGT AAGGTTATCC TTATTAAAAA CTAGATTGAC AGAAGATGTG TCAATAGTCA
    23701 TTCTAATAAG TAATACATTT ACGTTGATAA ATGAGCAGTC TACTGTAATA GAAGACATAG
    23761 GAGCAAGATA AGTTTGTATT TGATTCTTAG CTGTGTCTTC TAGTTCATGT AATCTATCAC
    23821 TATTTATAAA CTTATATCTA CTATACAAAC CAATACCACA TTCTGGATTG TTTTGTAATG
    23881 TACCAGGTTC TAATAAGAAT AATCTAATAA TATCTACAGC TATAGCTCTA GCATTAGTAT
    23941 ATTCTGTCGG TTTATTAAAT GAATCTACTG ATAAAGCATA TTCTTTAATC TTAGACGATG
    24001 TCTTATATTT ATTAGTATCC ATAATGCCTC CTTTCGGCTT ATTTGGTAGC TTTAAGCATC
    24061 TTATTATAAA GTTAGCCCTG TGAAAACATA CATGTAAACT GCCCTAAAGG AGGTACATAT
    24121 GGCAACGAAA AGATTCAAAT GTCCTTTCTG TGAGAAACGT CTAGAACGTG AACCATTAGT
    24181 AAGACATATA CAAAATAAAC ACCAAGAACT AATCCCTGAG GGTTACTCTG CAGCTAGAAT
    24241 TGTATTCAAT ACAATTAATA AGAAGTCTAA AGGAACTTGT GTTATCTGTA AGAATGAAAC
    24301 ACAATGGAAT GAAAAGACTT GGAGATATAA TAAATTCTGT AGTGAGAAGT GTAAGAAAGA
    24361 GATGCGTAAA CGTGCTTTAG AGAATATGCA TAAGATATAT GGGAGATATA CATTCATGCA
    24421 TGACCCAGAG CATCAAGAAA AGATGCTAGC TAATAGACGT ATATCTGGCA CTTACAAATA
    24481 TTCAGATGGA ACTATGTTTA CTTATACTGG TACATATGAG AAACGTGCTA TTGAGTTCAT
    24541 GGATAAAGTT CTACATATCC CTAGTGATGA TATTATGATG CCTGGCCCAA CTATCCAATA
    24601 CGTAGACCAA AATGGTGTTA CACGAAATTG GATTACGGAT ATATATTATA TACCATATAA
    24661 CCTCATAATC GAAGTCAAAG ACGGAGGTGA GCATCCTAAC ACAAGAAGCA TGCCTGAATA
    24721 TAGAGCTAAA CAAAAAGCCA AAGAGTTTAA TATTATTACC TTGGACAAGT ATAACTATAT
    24781 TCGTCTTACT GATAATAACT TTGCACAGCT ATTAGCTATA TTCATGGAAC TACGTTTCAA
    24841 GTTAGAAGAT AATGATAATA CTAAGACTTT TAATATTAAT GAATTCACTT CATGGTGTGA
    24901 GAATGCCATC AAGGAACTTA AAGGAGAAGA TTAATGTCTA ATCTAAAAGA GTTCACTGCT
    24961 AATGTTGGTG GAGTTCCACC AGCTAATGCT AGTGATCAAA TCGTAGTACA ATATGGTTAT
    25021 AGTAACTCTT TTACTGGTGA TGAATCAGTA GAGGGTTATG GTTTAACCAA AGACTTAGAA
    25081 GACGATACTA TCAAAGTAAA GTCTTCTGAT GGTACAAAAG AATATAAGAA AGAAGAATTC
    25141 TTAAAAGACC GTAAGTTTAA CTTATACCGT TTCAAAGGTG AAGATAAACG TAAACTAGAA
    25201 GCTAATAACT TCTATGAACA ATTGACTGGT ATGGAACTAA TCTCCCATGA CCAAATCAAA
    25261 TACAATAAAG ACTTTGAAGA GATTACATTT GAACCAGACA AGACTTTGGT TGAAATGTCT
    25321 TCTGTTATTG CTACCCTAGA ACAAGAAGCA GAGATGGCTG AGATAGACTT CTCTAAGTTA
    25381 CCTGATGACT ATATGCCATT AATAGGTGAA TTAGAAAAGA ATAAAGCCAA AGAGATAGTT
    25441 AGAGATCATC CTGATATTGA TGTAATGACA GATAATGATG GATACTTTGC TATCAATGTA
    25501 AAGACTATGA ATCGTACTGA TTCAGCCATT GATTTGAATG ATGTATTGTT AACGGATAAT
    25561 GTATTATCTG ATACACCATG TAGCAACTGT GATAACTATA CTAAAGAAGC ATTCTTAAAC
    25621 TGTGATCCTA ATTCATTTGT ATTAGCTACA CCAGAATCAG AGAAAGAATT GGACGCTCAG
    25681 ATGGATATCT TCTATGGGTT AACTTACGAT CAACGTAAGA ACTCTGATGA TGTTTCTATC
    25741 CGTTTATTTG GTAAGACTAA CGCAGAGCAT TATGAAGAAC TAAAGAAGCA ATTCTTAAAT
    25801 CAGCCTATTA AGTATGATAA TATCTCTATC AAAGAAGATG TCGAAGCCGA CATTAGCGAT
    25861 GAAGATGTAC AGCTAAAGAA TAGTGCTATT CTTAACCGTG CAAATATGTT TGGTATCAAT
    25921 CTTGCTAATA AGGGTAGAGA ACTTCATGCA GCTAAAGAAT GGTCTTTAAA TACAGGTATT
    25981 TATATTATGA ACTTATGTAA GTCTATAGTA TCTTTAGAAG AGCTATGGAC TCTATATAAG
    26041 GGTATGCCTA TTCAGTTACA ACAAATGTCT GACTGGAAGC TATTAGAGCT AGTTGGTTGT
    26101 ACTAATGAAA CATTCTATAA CTTTATGAAG TCTCATCTTC TAAATACAAT GGAACTTAAG
    26161 TATCAAGACA TCACTCTAAT TGAGGCTACA GATGTTTGGG GTAATCAAAT ACAAGATCCA
    26221 GTATTACCAG CAGGTGTACC ATTCTTTACA CCAGAAGAAA TTGAGAGTAA GCTAAAAGAA
    26281 TATACTAAGA AGCATAGCAC TGATGTTGAT TGTGTGGATA TGCTTGCTTG GTTAGATGCA
    26341 TATAAAGATA TCTGGCAAGG TATTGATATT AGTTCTAATC GTAGCAAACG TTTAGCATTC
    26401 AATAAATGGT TTACTATGGT TAATAAAACC ATTAAACAAT GGAGAACCTC TGAAAGTGAA
    26461 GAAGAACTTA CGAGTGCTAC AGAGAAGCTA TTAGCTTTAG GTGTACCAAC AACTAAGTTC
    26521 TTACCATCTG ATAGTATAGC TTATAAGAAA CGTTTACAAT CTGTAGCTAA ACAGAAAGTG
    26581 ATTGATAGAA TCTTACGAGA AGCTGCTATT AATGAAGCTA AAGATATCCC TATAGAGTTT
    26641 AATGACTATG GTGATCTATT AATTACTAAG CCAGAAAAGA TTAACTTTGA TGATGAGTTC
    26701 TTTAAGACCC ATCGACTATT GGTAATCTAT ATGACAGCTG GTAATATGGA TGGTGTTAAA
    26761 TTCGAATCAG CTAAACTATG GTATATGAAT ACATGTATTG AGTCTATGCT AAACAAAGGT
    26821 CATAAAGATA AGAAGCTAAT TGATACAAGA GCTAGAATCT TAAATGACTA TACTAAATGT
    26881 ATGGTGTATA TACTTAATAA AGATAATAAC TTTAACTTTA CTAAGTATTA TAGCACAACT
    26941 AAATTTAATG ACAAAGTTAT CCGCATCAAA GGGTCTACAT TGAAATATAC GTTAGACTAT
    27001 CTTAAAGCGG TATTATTCTT AAGATAAAAA ATAATAATTG GTGGTACATA ACTATATATG
    27061 TACCACCATA TATTGTGTCT TGGAGGTAAT TTACTATGAT ATTGACATTA GGACAAAAGT
    27121 TTCTTAAATA TGATGATAAT GAAAATATTA AAGAACTTTA TAGAGTAACG TCAACTAATA
    27181 CTAAAAACTT TTACGGTGTT ACTGAGATTA TTGGTAATAC TGGTAGAAAG AGTATAGCTA
    27241 GAGATGTAGT TAATAAAGAG TATAAGGCTC TTAATCCACA TTGTAAGTTA CATGTAGAAA
    27301 TAGCTGTATT GAAGAATGGT CAAGAAGACG TAGTTATCTC TATATATAAT GAAAGAGAAT
    27361 CTTATGGTTA TCCATTCTAT ATCTGTAGAG TAGGATATAG AGATTCTGTA ACTGGGGCTT
    27421 TGCAACCTGG TAAGTGTTGC ACCAAAGCAT TATTAGAGAA TAACTCTGTA GAAGAGTATG
    27481 AGATGTCTTA TATGAATATA ATGAGTGATG TCAAAGAGCT TCATTCTAAG ATGACTATAG
    27541 ATTTGTATGT GAATGATAAT CATAGTACTA TCATTCCACT TATTGCAACT AATACAGTTA
    27601 TTACAGAAAA GATATTTGAT CTCTTAGTTG ATAGAAGCTT TGGTATTACA TATAACGATA
    27661 CACCTATCGA AGGACTAACT AAATTCTTTG AAGGAATCAA TTTCCAATCT TACTTTAGAG
    27721 CTAACTTTAA AATTAAACGA ATTGAACTAT CGTTTAAAGA TAGATATCTT ACACACGGCC
    27781 AGTTAACACG TGGTGATATC TTTGTTCTTG AATCTGTAGC TAGAGCTATC TTCTTAGACT
    27841 GTATAGTTAC TGAGTATTAT CATGACGTAA ATCTATATAA TATCAAAGGT AAGTATATGC
    27901 TAGTAGAAGA TAAGAACGAT AGACTCTATA TAGTTAAGTA TATAGACAAG AATGAAATCC
    27961 AAGGAATATA TCTATAAAAC CAAAGAGTTT TATGGTTATA TAATATAAAG ATGTGTACAT
    28021 GGGTATTGTG TAGACAATTA CAGTACCCCA AACACCTAGG TAATTTTCTA TATTTATTAA
    28081 CAAGGAGGAA TAGCTATGAG TTATTTCAAA CCAGGATTCG TTTCGGATCC AAATCTTATG
    28141 CCACAACAAT ATACTTCTAT GGAGTATTTA GTTGATGCAA TCAATGCAGG TAATCCTAAA
    28201 AACAATGAGG ATAACTCTGT ACAAAACGAA GACGTAGACG TAGAATTGGA TTTCTTGGAC
    28261 TTCGATGCAG ACTATGCTGG TAAACTAGTA TCCACAAACG AAGTATGTTC CCAAGTATCT
    28321 GATATTCTTG GTCGTATCTT CCCTGACTTC GCAGGATGTC GGGAAGCTTA CAACAATGGC
    28381 CGCATCTATA TCGAATTAGG TTTCGATATC AACTTAGGTG CAGGTCAAGA CGGTATTAAA
    28441 GCGTTGGAAA CTTTAAAAGA AGCTCAAGCT AATAACCAAT TAGATGAGCA AACACAACGT
    28501 ATTATGGCTA TGACTAATAG CATGCGTAAC AGCCGTAGCT CTAACGGATA TATCGATGAA
    28561 ACATTCGCTG GTTTCCGTAT GACAGACATG GCAATTACTA TCTTGAAAAA GATTGCTATC
    28621 TCTGATTATA ACCGTGATGA CAAACACAAT AAGGACTTCC GTACAATCAA TATCGCTTAC
    28681 GAATATGATC AATACACTAA TAAAATTAGC TTGATCGTTC GTGGTATGAC TTTGGAAAAA
    28741 GCGATGTCCT TAATCTATGG CGACAAATAT CAATACAAAG TTACATTGGG TGCACAATCC
    28801 CGTCGTAATG ATGTAGGATA TATTTTAGAA GTACGTCGTA TTAAACAATC CAAAATCAAC
    28861 GAACTTCAAA ACCGTTACGT TGGTACAGTT GTTGGCAACG ATCGCTTCGT AAAGCCACGT
    28921 CGCTAATAGC CTAATTATGT AATACACTAT GGTAGGTAAA CATTGTGTTC ACTTGTTTCG
    28981 TTCATCATCT AACCTACCAT AGTTGTATAT AAAAAATAAC CCTGCATTAA TTTAGGACAT
    29041 ACACATTTCC GTGTGCAACC ATTAATGACA ACCTAAAAAC GCATATTTCA TATAATAATG
    29101 CAGGGTTTAT TTTTTCTTTG AGGAGACTAT AACTATGGAA AAGAAACAAC TCACATTCGA
    29161 AGTTGTTGAA GGTGGTATTG ATGCTATTGT AGAAGAACGA GGTAATACTC TTATTCGTTT
    29221 AGCTGAAGTA TCATGGAATA ATAGACCTGC AAAACTTGAG GTCCGTAAAT GGATGGTCAA
    29281 TACTGATGGA GACTTTACTC CTAACAAGGG TGTAGTATTC TCCACTCCAG AGGGACCAAC
    29341 AGAATTAGTC CATGCTCTAT TAGAGAATGG ATTTGGGGAT AATAAAAAGA TCAAAGAGAT
    29401 TATGGAGTCT CGTGGAGTTG ATCTTAATGT AACTATTGAG GAATCCGAAA CTTCTGATAA
    29461 TACAGGGTCA GATTACTATG ATCCTAAGGA GATTTTGGAG GACTAATTAG TGGCTTCTGA
    29521 TAATGTTTTA TACAAAAATG GAACGGTATA TGATAACTCA TATATCTTCT CTATCTCAGA
    29581 ATTGATGGGT AAGCTATATC GATCTAAATT CTGGTCTCAA GAAAGAATTG ATAAATTATT
    29641 CAATAGACTA GGTGTAGATA AGAAAGACAT TAAAGGGTCC ACCTATTGTC ATGCTTACTC
    29701 TATACCTAAG CTAAATAATA TTTCCGATGA GCACATCTTA AGTTATATTG CAAAATGCTA
    29761 CCATAATAAT AAAACTGAAT TATTAGATAT GGGATTTACT GAAGATGAGT TCAACTATCT
    29821 TATCGAAAAT ATTAATACTA TTCATAAGAT CTATACTATG AATGACAAGT ATATTATATC
    29881 AATATGCTAA GAACAATATA ATGAAGTGGT ATTTGCAGAT GTCACTTCTT AAAATCCTTT
    29941 CTTTACAGAA TATCCACATA CAGTATACAC CCTAACTAGT ACTGCTAGTT AGGGTTATAT
    30001 TGTTTTTTAT TTTTTATCCA TATACAAACA CTTCTATAAT AGAGAAGCCT GTGTTGGCTT
    30061 AAGATCCTGC ATTCTCTATT ATATACAACT ATTGGTGTAC AGGTTAAGTT AAAATCTCTC
    30121 ACGACTGTGG TATATACAAA AATATACTAC TTGCTTGAAA ACTTCGCTCC AAATAAATAA
    30181 CTTTAAATAA AATCTCTCTC TTATAATAAA AACACAAACG AAATATAAAA CTAGCACAAC
    30241 TACTACGAAT ACGTTAAAAT CCACCTGTAC ACCTATAGCT GTATAGATCA TTGATCTATA
    30301 CAGTCTTACT ATTTATTTTT TAAAACCAGG CAAACAAATC ATTAATGATG GCTAAGTGTT
    30361 TACAAATAAC TTACAGCTAA TTCTAGTTCA ATTAGAATAT GGTTAACAAA ACATACATAC
    30421 ATTTTTTGTA CAAAATCTGT CTGTGTAGAC TTTAGCAGTG TTCTTCATAG ATGGGTGTAA
    30481 CTCCGCTTAA AAAGAATAAT ATTATTATAT CAAGCACTTA GTCGTCATTA TCCTTAAGAA
    30541 AATAGAGAAA GTCCCCTATA TAGGCATTGC CTATATAGGG TTTTCTCTTG TCTCTTAGAT
    30601 ACGGTAATTA TTAATAAGCT TTTCAATATT ACCTAGGAGC TTATGTAAAT TATGTTTAAT
    30661 ATGGTCACTA GTTTCTTTAA TACCATGTGT ACCATCTGCA TCAAATGTAT CAATATCTGC
    30721 CATAATGGAT ACTATACCGT TATTGAATAT AGTAAACGTG TATTTAGCAA TCTCATCAAA
    30781 TACACAGATG CCAATAGCAT TTCCACATTT ACGTACTTGC TTACTTAGTT GCACTGTATC
    30841 ATTAAGATGG ATATTTTGCT TGGTACTACT AATGCTAGGG TAGATGCAAT TAGACATAGC
    30901 ATCAGATACG ATACCAGAAG CAAGTTGTAC GTCTTCAAGA AGATACTCAA AAGTGATAAG
    30961 ATTCATAGTT GCCCTCCAGG TTAGGTTAAT AAAAACGTAA ATAGCTATTA TAAGTGTTTA
    31021 ATGAACTTTA CATTTATATA ACCTAAAGAA AGGATGTGAT CTTCTTTATG AATCTAGATA
    31081 TAACTGGTGG TATGGGTAAT CAAATGATTC CGACTAACCA AAACGTTGTA GACTTCTCTC
    31141 AACGTAAAAT ATATTTTCAA ATGGGTACAA GAAACCAATC TTTCCTAGAT ATGCATAAGT
    31201 ATCTAGAAGC TGTTGGTATA AAGAATAATA AGTTCATGCT AACTCTATTA GATCCAGACT
    31261 TAGCATATAT AGATCCACAT GATCCAAATC TAAACCAATA CTATAAGTCT AAAGTCTTAG
    31321 CTGAGTGTAT GGTAAACTTC TGGTACTTTG TACGTGAAGT TGTACGTGTA CCAGCTCAGG
    31381 GTGGTAGTGG TAGTGGTTCA TACTACACGT TAACACGTGG TGGTATGGCA CTATACTTCT
    31441 GTACTATATT CAACTACAAT ATCTTCCTAG ACTTACCTCG TCAGCAAGGT AAAACATTGT
    31501 CCGCATCTAT ATGGTATCTA TGGGCATTTA ACTTTGCTAC ATCTAACTCA ACGTTTGCAT
    31561 TTATGCATAA GTCTTTAGAC GGTTCTAAAA AGAACTTATT AGGTCTTAAA GACTTACGTG
    31621 ATTGCTTACC ATCTTACTTA CAAATGACAG AATCATTTAC AGTTGGTGAT AAGAAGACCA
    31681 AAGCACAAAA CTCCGTAATG ACTTTGTCTC ATAGTATTAA CCGTAACCGT ATTATCACTG
    31741 TAGCATCTGC TCGTACTCGT GTAGCTGCAC AGTCTTTACT ACGTGGTATG TCTGTACCAT
    31801 TATGGTGGGC TGACGAATGG GCATTCGCAC CATATAATGA AGACATCTAT CTTAATGCTA
    31861 TCCCTGCATG GAAACGTGCA GCCATGAACT CTGAAGCCAA TGGTGCACCA TTCGGTATAT
    31921 TATTCACTAC TACACCAGGG TTCTTAACTG ATAAAATGGG TAGATATGCT AATAATATGC
    31981 GTGAAGATGC TACACCGTTT AGTGAAAACT GGTATGACTT AACTAAAGCA CAGATAGATG
    32041 AAATCAAATC TGCTAATATG AGAAGTAGTT TCGTCTATAT CAGATTCACT TACCAACAAT
    32101 TAGGACGTTC CGAAGAATGG TTCAAACAAA TCTGTATCGA CATGCAGAAT AAATGGGAAG
    32161 CTATTCGTCG AGAAGTTTTA CTTGAATGGG CAGATTTCTC TGAGAACTCT CCATTTACTC
    32221 AAGATGAATT AGAAACTGTA GATAGACTTA CTATAGACCC TATAGCAACT ATCCCATTAA
    32281 ACAATAACAA GTTTACTTTG AATATGTATG GTAAGCTTGA ATATAAGAAT AATGGTGAAC
    32341 CAGTAGACCC TCCTATCATA GGGGTAGACG TATCTGGTGG TTATAAACGA GATAGTTCTG
    32401 CCATTACTAT TATAGACTCC AAGACTACTA AAGTTATAGC TATCTTAAAG TGTAACTATA
    32461 TCAGTCAAAA AGACTTAGCT AAGTGTATCT ATGAAATAGT TACTAAGTAT ATGCCTAATG
    32521 CTGTAGTCAA TGTCGAACTT AATGGTGGTT TTGGTGCTTC TGTAGTATCT ATGCTTATGA
    32581 AAACTAAGAT TAAGAAGAAT CTTTACTTTG AATTTAAAGA ACGTATCTTA GAAGAAGTCA
    32641 ACGAAGGACC TGGTAAAGTT AAACGTACTA AGAAATTAGT AAAAGTATAT GGCTTGAACT
    32701 CTAGTAAATC AGTACGTGAA CTATTAATTC AGATTTTAAG AGAACGTATG GACAATCATA
    32761 AAGATAAGTT CATATCTAAG ATACTATACC AAGAGTTCCG TGGACTTGAA GTTAAACGTA
    32821 ATGGTAAAGT TGACCACTCT GCAACTACCC ATGATGATGC CACATTCTCC TATTTGATGG
    32881 CTATGTATGT ATGGTATGAG GGTAAAGATC TTAAAGAACG TTTCGGTATC AATAAGACTA
    32941 CCATTATGAC TGATGCTGCT ACTGAAGAAG AAGTATTCAG TCCAGAAGCA GAAGAACTAA
    33001 TGGATATCAC TGATGATATC GTTAAAGTTC AAAAAGATAT GCTTACCACA GATGATACCA
    33061 AGAAAGACAA TATGGATGTC ATTAATGAGC TCCGTAAAGG TCTTGGTATT ACATTCGACG
    33121 AATGGGATAA GAAACGTGAA GCTGATGATG AGGAAGAACT CAAAGAAGCT ATGCGAAATC
    33181 CAGTATTCTT ACAAGCATAT GCTACTAAGT ATAATATGAC TAAAGACCAA GTTGATGTAT
    33241 ATCGTGATGA AACTACAGCA ACTTTGCCTG CATCTGCTTA TAGTATGCTA CCAGATGAAG
    33301 AGTATAGTGT TCTCCAAGGT AACTTAGCTA ACAGATTTAA GAATCTATAA TACAATTTCC
    33361 ACAGTAGGGT ACTTCCTTAC TGTGGAATAA TTTTTAAATA GCACATAAAC AAAGCAGTAA
    33421 AATTAATTAA ACCCTATTAA GGAGGAGAAA ACGATGTTTG GTATCCATCA AAATGAATAT
    33481 GATATTGCGT CTGAACGTGA ATTAGCAGAA ATTCTATCTG TATTCAATTC AGACTATATC
    33541 TTCGATGTGG TAAGTTCTAA TATTGCTAGA CGATATGAAT GCCATATCAG CCCTATGCCT
    33601 AATATCCCTA ATGTATTCAA ATACAATTTT GAAAATATGT ATATTAAATT CCCTATGGAT
    33661 AAAGAGAATA CTAAAGCTAG GGAACAAGAA ATCTATAATG AAATCATTGA CCAAGTATGT
    33721 AAAGCAACTA ATCTTACATT CCAACCAGCT ATTGATGGGT TGGATGCTTA TTTTGCTGCT
    33781 AACTGTATCT ATGATTTAAT TGTAGCAAGA TTCAGTGATC ATATGGTTAC CGCTATCACT
    33841 AAGCTTATCA TCAATGAAGC TAATAATATC TGTGATGCTT TAAATGTAGA TGAGCTTAAA
    33901 AAGAATAAAG ATGCTAGTAC TATTTACAAT AGAATGAACT ATAAGAACGA TAAGCTTGTA
    33961 GTCATTCTAT CTAATATGGA ACTAGTTCTT AAATATATCG CTGGTTTAAC TATTACATTC
    34021 GATCAGTTTG TAAACTTAGC ATATGATGCA CCTATCAGTG ACGTTATTAA TAGTAACTTC
    34081 AGTGATAATG GTACTATCTT TAAAGATGCT ATTGATGCAA TCTTATCCAG TAATCAATTA
    34141 TTACCAGACT ATATCACTAA TATTAGATTG AATCTTCAAG GAGTGGACTT ATAATGGAAG
    34201 AAAATAAAGT AGTAGACATT AATGACGTTA CTGTAGTTAC TGAGAATGAA CCAGATACAG
    34261 AGATTCTTAC ACCAGAAACA CCTGTAGCTG AAACTACAGA GAAACCAGAA GAGAAATCTC
    34321 AAGAGCAAAT TCTACAAGAA GTAGAAAATG AGATTGATGA ATTAGAGCTT GATAAGAAAG
    34381 ATATTAAAGC TGTAGATGCA GATTTTACAC AAATCAAAGT AGAAGGCTTT GAAGATGCTC
    34441 CTGTAGAATC TATTGCTAAA GCAGCATCTG TATACGATAA GCTCCAAGTG CCTGAAGGAC
    34501 AAGAAGAACC TAAGTTAAAT CTTATCGTAG AATTAGGTGA TCAATCAGTA TACTTCCTAA
    34561 ATAAAGCTAA AGAACATGAA GTACCAGAAG ACATGCTATC TACATGGCTA TATGGTACAG
    34621 TAGTAGACTT TGGTCAAGCT TGTACTGTAC AAGCTTTCAC TGCTATTAAT GAAAAGATTG
    34681 AAAAGATCAC TAATAAGATT AATGATTCTG GTTTAGCTAA TACAGCAGCT ACAGATTCTT
    34741 ATACTAGTCT TGTACAACGT TTTAAAGATG GTATTGAAAA AACAGAAGAT CCAGAAATCA
    34801 AAGCTCAAAT GGAACACCGT TTAGCTTGTC TACAAGACTC TGAAAAAGCA GAATACATCT
    34861 TTAACTATTA TAAAGCTAAT CACTCTGCTT TGAACCCTAC AAAGTTATTA AAGAACCGTA
    34921 AGCATAATCA CGATACAATC ACAAAAATGC TGAATAAAAT CGGCATTAGT AAACTTGATT
    34981 CTAGTGTAGT ATTTACTGCT GCACAAGAAT TAGGTTTACC ATTGTATCCA ATCTATGCTG
    35041 TGGAAAATGC TCTTGCTAAA ATCAATATTA GTGATAAGGG GAATGTACTA TTCTTATTCT
    35101 ATTTCTTACT AAACTTAGCT AATGCTATCT CTGCACGTAA AGCTAAGAAG GAGACAGAAT
    35161 TCACGAAACA AATAATTAAT AATTTCGTGT CTCTTATCAC TTATCTTGAC AAAGCGATGA
    35221 ATGAGTACAT TAAAGAAAAA GAAGCTAATC GTCTTAATCG ATTGCAAAGT AAAGGTAAGC
    35281 CTAAGAAACG CAAATAATTA TTTATTATAA GGAGGCTTTA ATGGCAGACT ATTTTAAAAA
    35341 TGGTCCTAAG TTCCTAGAAG TCGATCCTAC AAGAGATATG CCTTTTGTAA AAGTATATGA
    35401 TGCTGAGTAC ACCCGAGGAT ACCAATGTCC TCGGGTTGAA CTCATTGATG TAACACATGA
    35461 GATCAAACAA GCACTGCTTG TTCGATTTCA ATATGCGACA CCTGAGCATT GTTATGCTTG
    35521 CTATCTTGAG GCAGGGTCTC CGACTTTATG GGATATAGAC TATGTGAAAG ATGGCAGATT
    35581 GGTTAAATTA AGTGGCCGTG TTAAATGTTT TGAATTCTTA AAGCACAATA CACGTGCACC
    35641 ATTTACTTAT AACCTAAACA AAATGGACAT GGAAGATCCA ACTGTAGTTA TCCAGTTTGA
    35701 TTGCTCTATG GACTATGACT CTAGAGTTGT ATCTATTGAT ATTACCAAAC TTCGTAGATT
    35761 ACAATACTCT AAAGCAAATT ACGATTTCTT AAATGACGGT GTAGCTATCA AAGTACCTAA
    35821 TGATGCTTAC AACTTTATGG ATCGTAAGTT CCCTATTATT AGTAAAGAGC TAGACTTGTT
    35881 ACCTCGTCCT TTGGATACTA AGAATACTAT TGTAGCTGAT AATATGTTTG CATTATGCTA
    35941 TGAATTAGCT GATGTTGGTA CATTAGATGC TACTAATCTA GTATCTGCAA ACTCAATGTT
    36001 TAGAGAGTGC CGTAAACTTG CTAATGTTAA ATTAGAAAAC ATTGGTAAAC TCACTTCAGC
    36061 AAATGATATG TTTTATAATA ACAAAGAACT CACTTCTGTA GATCTAAGTG GATCTACAGA
    36121 CCTTCGTTTT GCTGATGGTA TTTTCTATCA ATGTGAGAAA CTTGAGTCTG TAAAAATGGA
    36181 TGTAACTAAA TTAGAGACTG CTGATGTGTT ATTTGCAGGA TGTAAAGAGC TTAAAGATAT
    36241 TGAATTGACT CCAGCTAAAG GTCTTAAAAC AGATCTTTGG TTAGCTGATT CTAGTAAGAT
    36301 TACAGATAAA ACTGTAACTA ATATCATTAA TGCTTTATCT CCTGACGTTA AAGATAAACA
    36361 TGTAGCTTTC CCTAAGAATA CAGAATGTCC TAAAGACGTA GCTAGACTAG CTAATGATTT
    36421 AATCACTAAA GGTAATTGGG TTCTTGAAGG ACTTGTATTA CCGCCTAAAG AAGTTTGGGT
    36481 TAAAGAGACT ATTGAGAAAG AAGAGGAAGA CAAAGTGATT GTTAAAAAAG ATGGCGTATT
    36541 AGACCAAGTC GAAACAAAAG ACGATATTGT AACTAATAAA CCTGAAGATA AAAAAGAAAA
    36601 TACAACCCCT AATCACCCTG GTACAGATGA TACTACACAT ACTGTAACTC CAGGAAAAGA
    36661 AGAAACTACT CCTACTGAGG GTACCACTAC TGGTGGTAAT ACAGAAACTC CTGTAGCACC
    36721 TGTTACACCA GTAGAACCAG TAGTTCCTGG TACTACAGAA GAACACACTG AGACACCAGA
    36781 AGCTGGTCAT ACAGAAGAAA ACCATGAAGC TACACCAGTA GTTCCTTCTA CAGGTGAAGA
    36841 AACTCATACA GAAACTCCTG TAGTTCCTGG TACTACAGAA GAAACACATA CCTCCGAAGA
    36901 AGGGCATACG GAAGAAACTC ATACTGAGAC ACCAGTAGTT CCTGGTACAA CTGAAGAACA
    36961 TCATGAAGCT ACTCCTGCTG TACCTACTAC AGGCGAAGAA ACTCACGCTG CAGTTGATGA
    37021 TACTAACCCT GTATTACCAG CTACACCAGC AACTCCATCT ACAGGTGAAA CACACACTGA
    37081 AACTCCAGCA GTTCCTGGTA CAACTGAAGA ACACACTGAG ACTCCTGTGG CTCCAGTAGG
    37141 TAATGAAGAA CATCATGAAG CTACTCCTGT TGTACCTGGT ACAACTGAAG AAACTCATAC
    37201 AGAAGTTCCT GGTACTACAG AAGAGCACAC AGAATCTCCA GCAGTTCCTT CTACAGGCGA
    37261 AGAAACTCAC ACCGAAGCTG GTCATACAGA AGAAAACCAT GAAGCTACAC CAGTAGTACC
    37321 TGGCACAACA GAAGAAACAC ATACTTCTGA AGAAGGACAT ACTGAAGAAA CTCACACTGA
    37381 AGTTCCTGGT ACTACAGAAG AACATACTGA ATCTCCAGCT GTACCTACAA CAGGTGAAGA
    37441 ATCTCACACT ACTGAAGAAG GACATACAGA AGAAACTCAT ACAGAAACTC CAGTAGTTCC
    37501 TGGCAATACA GAAGAGCACA CTGAATCTCC AGTAGGTAAT GAAGAAAACC ATGAAGCAAC
    37561 TCCTGCTGTA CCTGGCACAA GTGAAGAAAC ACATACTTCC GAAGAAACTC ACACTGAAGT
    37621 TCCTGGTACT ACAGAAGAGC ATCATGAAGC TACACCAGCA GTTCCTTCCG CTGAAGAGCA
    37681 CACTGAAACT CCAGTAGTTC CTGGTACAAC TGAAGAATCT CATACTTCTG AAGAAGGACA
    37741 TACAGAAGAA AACCATGAAG CTACACCAGC AGTTCCTGGT ACTACAGAAG AACATACTGA
    37801 AACACCAGCT GTACCTTCCA CAGGTGAAAC TCATACAGAA GTTCCTGGTA CTACAGAAGA
    37861 ACACCATGAA GCAACTCCTG CCGTACCTGG TACAGGTGAA GAAACACACA CTGAAACTCC
    37921 AGTAGTTCCT GGTACAACTG AAGAATCTCA TACTTCTGAA GAAGGACATA CAGAAGAACA
    37981 CCATGAAGCA ACACCAGTAG TTCCTACAGG TGAAGAATCT CATACTTCTG AAGAAGGTCA
    38041 TACTGAAGAA CATACTGAAA CTCCAGTAGT TCCTGGTACT ACAGAAGAAA CACATACCGA
    38101 ATCTCCTGCA GTAGCTACAG GCGAAGAATC TCATACTGAA ACTGGTACAC CAGAAGCTGG
    38161 TCATACAGAA GAATCTCATA CTTCTGAAGA AGGACATACT GAAGAAAACC ATGAAGCTAC
    38221 TCCAGTAGTT CCTGGTACTA CAGAAGAACA CACTGGAAGC CCAGTAGGTG CATAATATAA
    38281 TATTTTAAAA ATGTAAGGGA ACGAGTGATA TAATGGAAAC ACATATTTTG ACTATTGATG
    38341 ATACCGACTT AACCCAAGTA AAAAATAATG AAGAACCTGG TGTCGTCCGG GTCAAGACAA
    38401 TTAGCTTTGT CATTTGTAGT ATAATTAATA TGGTATCTAT ATATAGTGAT ATGCGTCCTA
    38461 AAGTATCTGG GTTTGGAAAA TTAAATCAAT ATAGGGATAG TATCGCTACT AGAGCACATT
    38521 TAAACCTAGT CCGAAATGCT TTAGATAGTA TTATTAGTGA TAGTATCATT AATATATTAG
    38581 ATACTGGTAT TGAAGATAAT ATGCCTATAA CTATTAATGA GCTCCTAGAA GTTTACACTA
    38641 GTGCTAATGA TAAAATCTTT GATAAGTTCT ACAGAAGAAG AGTGATCAAG TATAAGAACG
    38701 ATGAACGTTT ACATGTGTAT GACTTATTAA AGTGCTTTAC CTTGATTGGT GCTATGTGTA
    38761 TAACTCTAGG AGTATATGAT AGTAATCCTG AATTTGTAAG TGATGTAAAA AGTAATTTGA
    38821 TGTATAACGA TAAAGTAATT ATAGATAAAG AGTATTTCAT GAATATATAT GATCTAGTCA
    38881 ATAAAGTAAT AGAAAAAGTT GAACTTAAGA GATTGGACTA TGGTATGCAT ATATCTAATG
    38941 ATACTCTTAA CTCTAGAACG ATTGGTACAT TAGTAGCCGA AGATGAACAA GGTGCTATTA
    39001 CATTAAATGA AGCACAAAAA GCAATAATGA TTCTAGTCCG AAGATGCATC ATTCTTTCAG
    39061 ACATTCTATA ATTAATTTTT TTTGAATTTT GTTTCTATGT AGATTTATTT TTTAAGTCAA
    39121 ACACATCCAT ATTAGTTATA TAGAAACGTC TAATCAGAAA AAGCATAAAT ACATTATAAC
    39181 TTAAACAAAC CACACAAAAT CCTATCCTAC CCTGATAGGC GAATAAGGCA ATCATTCGTT
    39241 TTGAAGACTA TTAGCATAAC AATTGTTACT TATCTTATCT ACCTGTGTGC TAATAAAAAA
    39301 ACAAAGGACC CCAGTATAGG CAATGCCTAT ACTGGGAGTT CTTTTTACTT AAGATCCAAT
    39361 ATAGTTTGGA TCATATGATC CAATCTATAT GCAACACCTT TATCACGGTC TTCCAATATA
    39421 ATTATATTTT TCTTATATTC GACATCGAAA CGATCGACAG ATGTGTTCTC AGATTCAATA
    39481 GATTTTAGAT TGGTTACAAT CTTTTCTATA TCATCTTTAA ACAGATTCTT AGCATACTCT
    39541 GTCGTAGTCA CAGTGATGAG ATTATCTTGC CCATCATTCT TATTGACATA TACTGTGACA
    39601 CACTTTATTT CACAGAAATA TTCGCTGTCG ACAGTAATAG TACGACATAT ACAACGGAAG
    39661 TCTGTGTTAC AGTCTAATAG TTTTACATCC TGACCTATAC ACACTTCAAT CATACCGTTT
    39721 TGGTTGAAAG ACATCCTAAA AGGTCTATTA TTATTAGCCT CATCCATAAT TTCTAATGCC
    39781 TTTAGTTTGT TTGCACTTTC AATACCTAAA CGAGCTAATT GTCTAAGTAC TACGCTGTTG
    39841 ATGTTCATAT TGGTTTCCTC CTTAAATTTT AAATATAACC AAATACGTAT ACAGTTATAA
    39901 TATACAATCA AAAAAAAAAC AGAATTGCGA AACCCTGTAA AACTGCTATA CTTGAACAAC
    39961 TCATTAAGAA GGAGGTATAT ATAATGGCAA TACCTAAATT TTTAACTAAA GAAGGAGACT
    40021 CTCTTATCTT CAATGGTGAT GGAGAGTTAG TATTCTATAT CCCAGAAGAT TACTTTAGAT
    40081 CTGATGGTAA TATGAAATAT GCTGAGTTTG CTGGTGAATA TGTAAATACA TTAGGCTTAT
    40141 TCAACTATGA AGTATTTGAT AAGAATGGTA AATCTGAAAT AGGATTAAAG ATGTTTTACT
    40201 TCCCTATGGT AATATCTTGT ATGCCTAATC AAGTAGATAA AGTCAAAGAC TATGTAATAG
    40261 ATAAGAAGAC ACCTATCCCT AAAGACTATC GTTTGTTACG TTTCCATAAG GGTGATATAG
    40321 CTATCTTAAA TACTAAGTCT CCAGAAGATA TCACTAATGT GGAAAACATG TTTAAGATCT
    40381 TCTTGATTAC TGGTAATATC CCTAATACAA TCCCTTATGA CCAATTACAT ACATTCTTAA
    40441 TGGATAGTAT TAAATATAAT GGTAGTTCAT TTGGTTTATC TGCTCAAATG TTTGGTATGA
    40501 TTATCTCTCA AGTATGTAGA TCAGCTAAAG ATGAGTCTAT CCCATTCCGT TTAGCTAAAG
    40561 ACCCAAATAT GAATCATTAT AAATCTATTT CAGTTAAGAT GGTGCCTAAA TATATTTCAC
    40621 CATTCTCATC TATTACATCT GAAAACTGGG ATGATGCTGT AGTCAATGCT ATCATTAATG
    40681 ATAAGACAGT TGATTCTCCT ATGGAAAAAA TCCTTATGGG GTAATACACC CTATAAGGCT
    40741 TATATCCAAC ATAGATGTAA AAGTTTAGTA ATATTATAAT ATGACTAACC TGTAAAATTT
    40801 TTTGATTTTA AAGGAGGAAA ACATATGATT GGTACTACAA TCATTCTAGA AGATCAGTCC
    40861 GATATTCCTT CCCTACAGAT ATCTGACAAT ACGACAAGAC CAGTGGTCTT TTCGGCTTTC
    40921 ACTTCTGATA AGGGTACAGA AGACTATATT CATATCCAAG GTAATAAGTT CTTCGAGCAA
    40981 TATGGCGAGA TCTCTTTCCA ACGCCATGGC CAACCTTTAC TTCAAGCTGC TAACGTTATC
    41041 AACAATGGCG GTATCTTGTA TGCAAAACGT GTAGTGCATC CTGATTCCAC ATTAGCTAAC
    41101 TTTGCAGTAA TTGCTCATCT TAAAGAAGAT AAGCAACAAT TGTTCCGCTA CCGTCATGAT
    41161 GAAAACTTCA ATATTCTTCG TGAAGAAGTT GAAGAAAACG GTGTTCGTGT AATGAAACCT
    41221 ATCAAAGACG AAGAATACTG GTTAACTTCT GACGTAGCAT TGTATCGTGA AGAAGCTGAT
    41281 CGTCCTCGAT ACATCAAAGA AGAAATCATG GAATTAGGTG CTGCTGATGG TTTTGATACA
    41341 CCTATCACTG ACCCTACTAC TATTGATTCT GATCCTCGAG TACAAAAAGC TATCATCAAT
    41401 ACTTGTTCTA TCAGCTACTC TGTAGAGTCC ATCGATTCTG ATACTTTATT GAAAGAAAAG
    41461 ATCGGTAATG ACATTAAGAA ATTAGCTGAA TATGTATTGA AGAAAAAAGG TAATGCTCTT
    41521 ACAGTTGCTG AAAAGTTCAC TGGCGAAGCT ATTGCTGCTG GTACACGTAT GAACGACTAC
    41581 TTGTTATTCG TTGTAACTGA CAATGGTCGT GGTGTTTCTA ACAAACGTGT CCGTGTATCC
    41641 ATCGATGCTA CATTATCCCG TACAGCTGAA TCCGCTCGTT ACAAATTAGA CGTTTATGAG
    41701 AACGATGTTG CTTTAGAAAG CATGATCTTC TCCTTGAACC CTGATGAATT AGAACGTGGT
    41761 TACAACTTGT ACATCGATTC TGTATCCAAA CGTTCTGCTG CTCAAATCAA AGTACATGCA
    41821 TTTGAAGACC AAACTAACTT GTTCTTCCAA GCTGTTGCTA AGATGACAAA TATTGATGAA
    41881 AATATTTTGA AAACTGCAGA TATCTTGAAT GGTAAAGACT ATCGTGGTCA AGAATTCGCT
    41941 AAAATTCACA TCAATGACAA AAACGAAGAT GGTCAAACAA CTACATTCTT AAACGTTTCC
    42001 GAAGGTCACT TCCTTAAAGG TGGCGACAAC GGTAAATGGG GTCGTTACCC TCTAACGTAT
    42061 AAAGAAAAAT TAGGTGCAGA AGATGCTCGT AAGTTAAACA AAACTTATCG TATTCCTTAC
    42121 GATGAAGAAA TGAAGAAAGC TTTCGATGGT ACATTCTCTG ATGATATCTT TAATACTGAT
    42181 AACACTCCAA TTGACGTTGT AGTTGATGCT AACTATGCAT TACCAGTTAA AACTGCTATC
    42241 GTAGAATTGT GTAAATTCCG TCAAGACGTA TTCTTCTTCC GTGATTACGG TATTGGTATG
    42301 AATACATTAT TGGCAATCAA ATCTAAGAAA GATATGATCG GTGGTATTGA CGCTAACCGT
    42361 TCTCGCTTTG TAGCTGACTA TTGCCAATCC TATGACATCT ATGACCCTTA CACAAACAAA
    42421 CAAATCACTG TAACTATCGG TTACGATATT GCTCGTTTGA TTTGTATGCA CTTTGGTAAT
    42481 GGCCGTAACT TAGTATGTGC TGGTGAAGCT AATAGCTGGA TCATTCCTAA CGTTATTGAC
    42541 AAAACTGTAT CTTTCATTCC TAAAGTTACC CCTACATTGG ACCAACAAAC AAAAATGGAA
    42601 GATATGCGTG TAAACTATGG TATGAATATT AACAACGTAT TCACTATGGT TTCCGAATAC
    42661 ACTTCTCAAG ACCGTTATAC CCAATTATCT TTCATCAACA ACGTACTTAC TGTACAAGAA
    42721 TTGATTAAAG AAATTCGTAA AGAATGTCCT AAATCTCGTT ACAAATTCAT TACTGGTCAA
    42781 GACTTTGAAA AATACAAAGC TGACGTTAAC CGTATTATTG AAAAATTCAA ATCCAAATTC
    42841 GCTTCTATCG AATTGGTTAT GGAACAAAAT ACAATCTATG CAGCTAATAA AATTGTATAC
    42901 GCTTCTATCA AAGTTAAATT CAAAGACTTC GTACAATACG AAATCTTCCG TATCATTGCT
    42961 ATCCCAGTTG CTGATAACGT ATAAGGAAAG GAGAACTAAA CAATGGCTTT TACAAATGGT
    43021 GAAATCCCTT TCATCTTTGA TGGTACGACT GAGACCAAAG ACCTAACAGG CTATGCCCTT
    43081 TTCCGTGGTA CTACTGACTG GGCTAACTTA CAACAATTCA ACCAATTCGA ATCTGGTTAC
    43141 TCCTTACTTA TTGTATTGGA TATTCCTCGA TTCTTAACTG AATTGGCTGA CCGTAACACT
    43201 CGTTACAAAA AACTTATCGA TACTTACGTT CATATCTTGG AATATGAATT CCGTGGTTTG
    43261 AGTGGTCTCG ATAACATGCA ATCTGAAACT GCAGAATTGA CTAATGGTAT CCAATCCATT
    43321 AACGTAATCA ACAAAGTTAC AACTCCATCT GCTTCTCAGA TCTCCATGCG TTTCTTTGAA
    43381 AAAGCTGGTT CTGTACTTAC TAAAGTACAT GAATTGTACT TACGTGGTAT TAAAGACCCA
    43441 ACTACTGGTG TTAAACACTA CAATGGTCTT ATCGAAAAAG GCGTATTGGA TGCTGGTTTC
    43501 GAAAACGAAT GTTTCACATT CATGTATATC GTAACTAATA ACACAATGCG TCATATCGAA
    43561 AAAGCATACT ACTTGGTTGC AGCTCAACCA ACTAATGCTG ACTTCTCTGA ATTGTATAAC
    43621 TCCGAAAAAG GTCAATACGA ATTCAAAGAA TTGTCCATTG AATACAACTG TGTACCTATC
    43681 TCTAACTGGT ACATTAATGA ACGTGCTCAA CAATTACTTG ACTGGGTACG TAAAGGTACT
    43741 ATCTGGAATG AATCCGAATT CCGTTACAGT GGTACTTTCA ATGCATATCA TAAAACTCTT
    43801 GTTAGCAATG GCACTGGTAA TACTGGTGGC ACTACTGAAT TCCAAGGTTA ATATGTATTA
    43861 AAAAGAATCC CTATATAGGC AATGCCTATA TAGGGGTTTT TTGTGTCTCT TAATATCCAC
    43921 CAGAGCTATC ATCACTACCG TCATCATTAG TAGCTTTAGC TGCTAGTTGT AATTTAGTTT
    43981 GTTTAGCCAC TCTATCTACC ATATCTTGGT CGATATAAGT ACGTAGCATT TCTTTCTTAA
    44041 TATTAGCCAT AAACAATGGT TTTTGTTCTT CGGTGAAGTC GTCAGAATAA GAATCAGTTA
    44101 TAGCTTGAAC CATATCATTC ATATTATTAA TCATAGTGGA TGTATTAGAG GTGTTTAAGT
    44161 AAGATGGTTG TGGTAAGGAC ACATTGATGA TAGCCTTAGA ATCATCGTAC TCAGCTCTAT
    44221 ACAACTGTGT CATAATACGA CTAAAGAATG CATTAGTAAT AATTTGGTCA CTAATTACAG
    44281 TCTTTAAAAA CTTACTAGAT GTCATAGATG CTTGTACTGC ATAGTCTAGA GAGTTTCTAG
    44341 CATTTACAAT TTCTACAGGT ACTGTAGTAG CATCTACAGC CATATCTTCA AGCTTCTGCA
    44401 TAAGTTCAGT TTGAGGATCA ATGTTTTGTC CTTGCATGAT TTCGAACTGT ACAGGAGATT
    44461 CACCAGAAGC ATTTGTCGGA ATAATGAAGT CATTGAATTG ACCAATGATA TTCAATACGT
    44521 TATTCATATT TTCAAAACGT CTAATATTAA AGTTAGTCAT CTTGATTTGC TTCATGGTTT
    44581 GAAGAAGTAG TTGGGAGATA TTAGTATCTA CACCAGAGTT CTTTACATAG TATACACGTC
    44641 TATCATAGCC ACGAGACATA GTAGCTAATG TATTAGAGAT ATACATACCA GTATATAGTT
    44701 TAGCTGGAAT CATAGAATCA TTTAGTAGTG AAATACCACG ATGAGACTCA GGGTCAAATT
    44761 TATAATAGCA ATGTACTAAA TCATCAGGAG AGATGAATGT AATGTTTAAT GCATTCTCTC
    44821 CTTTGAGAGT CATGCTATTG TATTTAAGAA TAGCATAAAT TTCTCTAGAT AGATCTTTAT
    44881 TTAGTTTAAT GAACTGAGCG TCAATCATAC CAGAGATTTT AGCAGCAATA CCACGTAGCA
    44941 TATTATCATT AATATTACCA GAGTTCTTTA GCGCTGCTGT TGGAGATTTA GACATAGCCA
    45001 TACTATTCAA TGGATCAGTA ATACCAGCCA TAGGGTATGC AGTGTCCTTA TCTAAGAAAT
    45061 TATTAGCAGT TCCTTCGATA TAGTAATATC CTAAACAGAT ATCATCAATA TAGATAGGTA
    45121 CAACATTTTC ACGTTTAAGT ACTTTCATTA AAGCACCGGC AGCTTTAATA TCTTTACCAT
    45181 ACTTCTTAGC TTTATTAGGA TCAGTAATAC CATCTGGAGT TGGTTCAAAG AAGTCTTTTA
    45241 CATCTAATTC ATCTTTAGGT GTAAGAGCAT TAGAGATACT AGTATCTTTC TGTAAAGAGG
    45301 CTTTCTGCGT GTCGCTCATA GCCTCCAGTA CAGGTACATA GGCTTCGTTA AAACTTTGCT
    45361 CCTGGATACT TTTGAGTCTC TCAGTTGCCT TGATATTGGC CACAATAGAC TCGTTAAGTA
    45421 ATCCATTATA ATAAGATAAG TTTATTTTAA AGTCATTAAA ATTAATCTTA TCACGAGAAT
    45481 CTTGGTTTTG ATAAGTATTA ATAAAGTTTT GGTCAAACTC TACAGATTCT TTAACCACAT
    45541 CTGCAGCTTG ATTACTATTG TATAGTCTAG TAATAGCTGT AGCATATGGA ATAATATATA
    45601 CGAACTCTTC ACCATACTTC ATTGCGTTAT AAGCAATATC TTGGAACTTC TCTGCTAAGT
    45661 TATACTTATG CTTAATAAGC TCTACGTTAT TAACTATAGT CTTTTGGTTA CTAACCATAG
    45721 AGAAGTTAGT TTCTGCTAAT GTAATATAGT CTTTAGCAAA ATGGTCAGCA GACAGTACGT
    45781 TATCTAATAA CGTACTTAAT GCTGCATCTA GCTTAGGCAT ATACTTACAA ATCATATCGA
    45841 TTTCAGCATC ATAGTCTTTA AGATTCTTAT TATTAAAGAA AGCATTATAT AAAGACCCAG
    45901 ATAGTTCCAT ATCATTACCA AAGATTTGGT TCATATCATC ACTACTAGCA GTACCACCAC
    45961 GAGAACGTAA TAGTTTAGCA TATAGTGTAG ATATATTATT CAACCCAGTC TTATAACTAG
    46021 AGTCAGAGAT GATACGTTCT ACTGTATCAG ATATATTTGC ATCCGATGCG TCTAATTCAT
    46081 CTTTAGCATC TGGTTGAGTC ATATAAGCTC TTCGATACAA ACCATTGAGC ATATTTAGAA
    46141 TAGACTTAGA TAAGTCACGT TGCTCGGCTG TATCTTTTTT AATATCATCA GCCATCATTT
    46201 ACCTCCTTGA AAAAAGTAGC ATATTAGTAG GATGTTTCAG CATTTAAAGG CTATGACCCA
    46261 GAGAGCCATA GCCTAAAATA CATACTAGCA TAATAATTTG AATACTTGGT CGATGATATA
    46321 TCCATTACGT TTGAATAGTC TAAACACTAA TAGCTTAAAC TTAGACGTAG TTGGAATGTC
    46381 ATATAAGTAT AATTCCATCT TATCTCCTTT AACGATAGGG AAGATACCAC GAGAAATCAT
    46441 ACATACATAA TCTCTTTTCT TAGTTTCCAC TACTAGTTTA ATAGCACCGT CACTAGCTTT
    46501 AGCATCTAAG AAATATTGGA ACTTGTCTAC AAATCTTTCA TTATTATATT GGACTTCTAA
    46561 GTTCTTTGTA TCCATATAAC TTAAGATTGT ATAGTACTTA TCTAATACAT CCTGACGACC
    46621 AAACTCATAG TTATCATGTA AGAATGTAAA GTTCTCTTGT TTCATACAGT TCTTGAAATC
    46681 AAGACAATTA ATATTAGCAT TACCTTCGAT AGGCTTATTT GATGGTGGTG CTACAATTTG
    46741 CATATAAGAC ATACCAGGGC CAAATCCAAG TAGTACATTA TCATTCTCAC TATTAAAGAT
    46801 GCTATCACAT TTTAGCATCT TTATAAGGTT ATTGTAATAG TCTACGTTAT ACTCTTTCGC
    46861 CATTGTCAAT CTCTCCTTTG GATAATTCTT TAGGTTTAAA CATAGATTGT GTTTCTGTAT
    46921 CAGAATGTCT AAACATGTTT AAAGTTGTAT ATGTATCAGG TTCAACTTCA CCAAGTATAC
    46981 CATCAGTATA AGCCATGAAT GGTTTCTTAG TTTGAATTCT TGGTGCGTTT ATCTTGATGA
    47041 TATGTACCAT CTCTTCTATA TTAGGCATAT TAAACCACTT ATGACAGAAT GTGATACTAT
    47101 TATCTGTAGC TATGTCTTCT ATAAACTTAG CACCACTTAG TGCTTCATTA TTAAACTTAA
    47161 TCATACCAAT CTGAGTTGGT GCTGATAGAT TGAACTCACG AATAATACTA GGATATAGAG
    47221 AACTAAAGTC AAAGTCTACT GAGTTATCAA ATAGTAATAC TGGTTGGTCA TTGATTCTAA
    47281 TCTTGGCAAA ATCACTAATA AGATTAGGGT CAGCTACGAA TGCACCAGGG AACTTCTCTT
    47341 TAGGTTTCTC TTTAAACTTA TTGATATTAT TACCATGAAC AAATCCATCA TTGTAGTATA
    47401 TTTTAACACG TTGGTTATTA AGATATACAG TTTGTCTATG AGCTTTAGCA TATCTAGTAT
    47461 TTGTATCAAC TGTAGTATTG TATACGTAAT CAATATCTCC AGTCTCTTTT TCGATACATA
    47521 CCTGAACTAT AACATCGACT ACGTTATAGA AGATATATGT CTTGAAGTCT TTAAATGGTA
    47581 ACTCACCAAT ATCTCTAGTG ATATGATGGT AGTCTAACTT AGCTACACCA GCAACTTGTT
    47641 GACCAATATC ATTTAATTTA TTAGATTGAT AAGCTGCTTG ACCTTTACGT CTAGAAGCAA
    47701 ACTGAATCAT TTGGTCTAAG TATACTGTAT ATGAAGATAT CTGTGCATAA TCACCACGTT
    47761 CAGCTAATGC TTGACCAGCA CGTTCATCTA CATAGTAATA GCATTCTTTA GTATAGAAGT
    47821 CTGGATGACA AATATAGTCA GATGCTTTCT CATCAAATTG GTCTTCTATA CGAGCAATGA
    47881 TATATGGCAA GTCGAATGCC ATGTTCCATG CTAACATGAA ATCAGGTTTC TCTTCATTGA
    47941 CTCTATCAAA TAAAGCATGC AATAGCTCTT TCTCATCACT AAAAAATAAT GGATGCCATT
    48001 TCATGTTTTC TAAACCAAAG TGTTTAACCC TATCATTACC ACCAACTGTA GAACGAATAA
    48061 GACTAAACAA CTCACCATCA AGACCACCAT TTCGGCATTC CATTTCAAAT TGTTCCACTA
    48121 ATACATTACG TGGATCTCTG AGAATATAAG TATAGATATT ATTACCAAAG ATATAAGTTA
    48181 CCGCAGACAC AGGTGCTTCA CCTGGTTCTG GGAAATCACC AGCAATCTCT GAGATATCAA
    48241 CTTCGATATC GAAGTATGCT TTAGTTGGTG GAACTTTAAT TTCATTAGGG AATCTCCGAC
    48301 TAAACCAAAA TCTATAATGG TCAGATAATT CCATATCAGA TAAGAATACT GTATTGCAAG
    48361 TATGCAACTT AGTATTAGCA CCAAAGTCTC TAGACTTGAT ATTATTATAG AAGTATTCTA
    48421 TATTACCTGT ATTCTCTGCA ATAGATTTAA GAAGCTCACC ATTATTACAC TTAACTGGTA
    48481 TAACCTTATC TCGTTCAATG TAATCATAAT GATGGGTTAT TGATTGTGGA TCTTTAGCCA
    48541 CAAAGTATAT GTATTCTGGA TTCTCTATCT CGCATCTAAC TTTCTCACCA GTAGTATTAT
    48601 CTCTGGCTAC CATAACTATA TATGGAGATG TCCACCCAGC TTTGTCTTTC TTAGATTTTA
    48661 TATAGAATGA GTTCAGTAAC GTTAAGTCTG ACCCATCAAA ATATTGATCG TATATATGAA
    48721 GCATGATTGT TTCCTCCTAT TAATGATATG TGGCCAGTGT TGTAAAAACT TACTATTTCC
    48781 ATTGAAATCA AGCTAAATAG GCAAAAAATA AATAAGGGGT GGCAAGACAC TGAAAGGGAG
    48841 TGTCTTGCCG AAGTTCAATG TGATACTGTA GTAGTAGGGG TGATTTATTT GTTATTATAC
    48901 AGGGAATTTG TAGACAGGTG CATAAATAAT TTTTCCGTTC ATTTTCAATG GTTATATTAT
    48961 TTATTTTAAA GGAGAGTACC CAAATGGAGT AGTTGGGTAT TTTAGAGTTT ATGCACCTGT
    49021 GGGGTGTGTT AGATAAGATA ATAACTACCA CAGTATCACC ATTATAGTAT ATAACTGAAA
    49081 TTATCTTTGG TTATTGCTTT AGCATGCTCA TTTAATAGCA GGTATAACTC TCTAGTTATA
    49141 ATCCTATATC CAGGACCACT ACCATATAGA TATTTGATAG CTTTACCACC GTCAAATACA
    49201 AAATCCTTTA ATGCTTCATT GATAGTATGG TCACTTAAGA AGTCCTCTAT TGGCATACAG
    49261 TTACTATATG CAGTATACTT CATATAGTGC TTAAAGAACG ATATAATCTC TTTACCATCT
    49321 TTATCAGTTA TTACAAAAGA AGCTTGTTCT CTTTCTTTAT TTACATCAAT AGAAAGATAG
    49381 AAGTTTTTAA ATTCAAAGAC AATATCATTA GGGTTGTTTT TTATATTCTT TAGAATGGTT
    49441 ACAATAAACT TCTTGTTTAT ATCATAGATT AGTTGACTTT TCATAGATAA TTCCTCCTGT
    49501 TAGTTATTAC GAAGTTAACG TCTATATAAA AACCAATATG AAGCCTTATA AGGAAAGGAA
    49561 ATAAAAAATA TGGAAAGCAT GTTTACTACT GCAACTGATA CGGAGAATAA AGAACTTAAA
    49621 GTTGAGATTA CTCCGCCTAA GAAAAAATTA TTTGGTGGTA TGAGAGATAA TAATAGTATT
    49681 AAATTAGACG AGCCACCTAA AGAGTTAGTT GTTCCAACTA AACGACGTGG TCGTCCGCGT
    49741 AAAGTTAAAC CGTTGAATGG CGAAGATGGT GAAGTTAGAC AAGAAAAAGC AGCTATCTTA
    49801 ACTACTAATG TGCCTATAGC TGAGATGTAT GATGAAACTA ATGATATGCT TAGAGAAACT
    49861 GTATCTCAGT TAGGTGTATT ACAAGATGAA CTTAAGACTG AGTTTAATCA ATTACGTATG
    49921 TCATCTCGTC TTAAGGGTAA ATACCAATAT ATGACTGATA TGGCTAGTGT AATCTCCACC
    49981 ATTACTAGTA CTAAGCTAAG TGCTATTAAA GCTATCAATG ATAATATCAC TACAGCAGCT
    50041 AAATTGGAAT TGTCCCGTGT TAAAGATCTT AAGATTGATG CTGGTGATGA TAATGCTGCT
    50101 ATCATGGGCC TATACAAAAA CTTATTGGAC GCTCCAAGAC AACAATTGGA ATCCACTGGT
    50161 TTTGTTCCAC CACAAGCTAT CCAAGGTATG GACTTCCCAT CCTTTATTGC TCAACGTGCA
    50221 CAAAGCTTTG ATTTGATTCC ACCATCTGAT AGAACTCAAT TATCGCCATC TCAAGAGTTC
    50281 ACTCCAGAGC AAAATCGTAT GATTATGGAA TCTAATCCTA ATACTAAAGT CGTTGTAGTG
    50341 TATGATAGAC GTACCGATGC TAAGTACTTT AAGATGATGA ACTTAGCTAC AAAACAATAT
    50401 GTGGAAAACG TAAGTCTACC AGATGACTTC TTGCTTGAAG CTATGCGTAT TAATTTTGCT
    50461 ACTGGTACAG CTAGAAACTC CAATACTAAT ATGGACTTCC CATTAGTGGT TATTGGTAAT
    50521 GATGGTCGTA TAGAAGAAGC ACCATTAATA TCTCAAGCTA GAAACGGTAG TTCCGCATCA
    50581 TTCGATGATG GATTCTAAAA AAATAAAATA AGATATAGGG ATACAGGCTT AACACCTGTA
    50641 CCCCTAAATA TCTTATTTTT GCGGATGCAT TTCTGGATCA TTTCTGTATG CAACGTACAT
    50701 TGTTGCAACG AAAGGTGCAA GCACCCCAAG GAAGATATAC ATACCCACAA CTTCCAGTTG
    50761 TGCTAATGTA TAATAATTTT CTGCGGTTTC CCGCAAGGCT GCTGGAGCGG AAGCTGGTAG
    50821 AATTTCCCAG TTCCAAAAGT CGATGCCTGT TAAGTAAATT AGTTTGGTTG CAACCACCAA
    50881 ACCAAATACC ACTAGGCACC CGAATGTAAT ATCTAAATAG TATCTTTTTA ATAAATTTGT
    50941 CATGGTTATT ATCTCCTTTT CTATAACTAA TAAATATAAT ACACCATTCT ATTACCACTA
    51001 TATTATACAA CTGAAAATAC TAAGTTTTAC GATTTACTAA ACCACCAACA AATAAGTATA
    51061 AAAAAATAAT ACATGGGTAA GAATGAACTA TATCCTTACC CATGTATTTT AAATAACTAT
    51121 AACTGATCTT CAGTTATAGC TATTTCAATA CCTACCGATA GTAGGAATCT GTAAGCCTTG
    51181 ATGGCCAAGC TACGGGGTAC ATTATTTATG CCCTCGTAGC GGTCGGCCAC AAGACTCATC
    51241 GCAGTTCTAA TCTGCCAATC TAGATTGGCA GATCTTGCTG CTAAATGATT AACGTAGTTA
    51301 CCTACGCAAC CACTTTGTGC CATAGGAGTC ACCTCCTTTC GGCAAGTAGA CTTATGTCTA
    51361 CAAGTGTATG GTTATATTTA GATACAGCTG GGGACAATAG CTGTATCTAC CATACACGAT
    51421 TATAGTATGC AATTGTAAAT ATTAACTTTT ACTATAAAAA ATAATATACC CAGTATAGTC
    51481 ATTGACTATA CTGGGATATC TTTTGTTAGA ATACAGGTAG ATTGTTTATA ATAGATCCTA
    51541 CGAATGCTAG CATATACCAT AATACTATAC CAACACCATA TACTGTAATA CCACGAGAGA
    51601 AACGTATGCA AGTCTGCTTA GACTTAGCTC TATTACGTAA TATCTCTTGT TCAGTATTAC
    51661 CATTCATTGA GTATTTAGAC ATACTGTAGG TTATAAAGTT ATAGGTCATC AATATTAAGA
    51721 ATATAGCACC TGGCATAAAT ATAAATGCAT ACCATTCCCT AAACGATGGA AATGTTTTTA
    51781 CATTTAAAGC TATCAGTAGT AGTATGACTA CTATACCAAT AATATAACCA GTTCTCTTAA
    51841 TTATCTCTTG TGCTATTCTT TCCATCTTAT ACCATCCCTA TAATATTAAC TACAATCATC
    51901 TCAATCACCC ATAGAATGTA TATTGTTACT AGAAATACCA TAAGCTTTCT TCCATAGTTA
    51961 TGACAAGTCT TAGTAACCAT AGCATAGTCT ATTCTAGCTT TCTTGCTCTT ATCTATATGA
    52021 TCAGCTATCT CATCTAACCT GAGTCTAATA TTCATATATA GTATTATCCC TATAGAGCCT
    52081 AGTATCCCTG GGGTATATAC TAATAGAACT CTATATAAGT CTTGCTGATA GTTTATAGCC
    52141 CAATCAGCAC CAACTGTCAT TATAGCATGG AAAGCTATAA GACACATTAT AAGTTTCATT
    52201 ATACACCTCT CACTATATTA AACACAAAGA TACTGAGTAT AGTCATTGAC TATACTCAGC
    52261 TTAACATTAA ATACCTCCGT GGTATGTAAT CCACCAGTGG AATAACCCAG CTAGCATTAC
    52321 CATAATAAAT ATATACTCAT ATTTCTTATG AAGTATTTTA TACAATGCTA GCATAAAAGT
    52381 AAAAGCCATC AACACCGGCA AGATTATATA CATCAAAATG GTTAGCATTT TAGAACGCCC
    52441 CTAACCCTTT AAACACCAAA ACTATAGCGT CGACTATAGT AACCAATAAA GCAACTACAA
    52501 ACACTTCACC GCTACCATTG ACAGCATTCT TTAATGCTTC TTCGATAGCG ATACGCTTAC
    52561 TAGTATTATT AAGAAGATTA GTTTTAATCT TACCACCAGT AAGCTCATTA AATTTAACAA
    52621 ATCCATCTTC TAAATGATTA ACGATAAACT TATTAGAAGA AATATCTCCG CTTTGTACAG
    52681 AAATGATATA CCCGCCTATT ACTATATTAA TAAAAGCCAA TGCATAGATT TCTTTATATA
    52741 CCAATATAGA CACTAATATA TTAGAGCATA TCAATGTAAT AAGCTCTGAA GAGAAAATTT
    52801 CTAGGAAGAT TTTACTTCCA AAGAGACGTT TTTCCTTTTC CATCAGGTTT ACCTCTTACT
    52861 AATTTAATAC TTCGAACCTG GAGCACAATG TATGCTACCA TTAATATTAA TGTACTAATC
    52921 ATAGCGAACG TATCATTTAA CCATGATACA TTAATAAGTA GAACCAATGT TAAGATTATA
    52981 ACCATATACC AATTATTATT ACTTCTTTTA GTAAGCTCTT CCATAGTTGG CATAGTATTG
    53041 AATAGTTTGA ACAGCTCTAA AACTTGTTCA AGACCATTAA TAACTTCTGC ACGTTTGGTT
    53101 TCTGATAATG TTTCATCTGT TTTTGCTTGT TCAATTCTGT CTTTAACTGT TTCTGGTGTT
    53161 TCACTACTAC AGTTTACCAG CATATCAGCA GTCACACGTA TAAGACGAAT ATTATCAACG
    53221 TATCTATTGT GATACCAAGC AAAGCAGAAT AGTATGACCA ATGTAAAACA CATAATGGTT
    53281 CTACTTAACC AGTAAGGATC TTGATCGCTA TGCAGCATAA TATATGTACC AGACCCACCA
    53341 GATAGTAATG TGAGAAGAAT ATATTGAATC TTACTCATTA TCATCACCAA CTTTCGTAGT
    53401 CTCTACAAAA GCAATCATAG CAGCTATAAC TAGCATACCA ATAATCATAT AATTTGCTTC
    53461 TACAAACCAT CTAATTCCAT GAATTAAAGT TTCCATTCTT TTAATCATCC CTTCTTTTAA
    53521 ATAAATTACC TATCTAATAC TATACTTACT ATAAACCCAG CAGTTACACA AGCTATCATA
    53581 TGAAATAGTC TGTCATACTC TAGATCCATG TAAGCCCATA CTACAGTTAC TATTAGTATT
    53641 GTGATAATTA ATGGAAGTAT ATCCATGAAA TTATCAAAAC TATACTTTCG CCTCATTACT
    53701 AAATCTCCTT TCTAAAATAT AATATAGCCA CTGTATCGTA ATTATATTAT ATAATTCAAA
    53761 TCCTTATTAC AAAAAAAAAT AATTAAGTAT TAGGGGTGGA TAAACCACCC CTATAGATTA
    53821 TGCTACACCT AAATCTTTAC GATTATAGGC TTCGATTGTA GCATTAGTTA CTAATGCTAC
    53881 AAACTCATCA CGGTAGTCTA AAACTTCCAT GAAGATCTTA CCTGCATCTT TCAAAGTTAA
    53941 GCTATTATTT TTAGCTAATT TATCAGATAC GATATTTGTA AGACAACGAG TATACCCTGC
    54001 GATGTATGCA GAGTACTCTA CTTCGTCTTT TACAAAATAT GGCAAATCCA TATCAAACTT
    54061 ATCTTTTAAG AATAGTCTGA TTTCTAAAAC TGATTGTTTT TGATTAAAGA ATTCGGCTAC
    54121 GCCAGTTTTC ATATTATCAA AACCATTACA GATTTCTTCG TAAGACATGG AATCCAAATT
    54181 TAGTAAAGCT TGTAATACAG TCATGATTAT TTCTCCTTTT CTTTTAATTA ATAAATATAA
    54241 TAACCATTGT ATTACCATTA TAGTATATAA CTGAAATAAT CAAGTTTTAC GATATCACCA
    54301 CATTGTAATT TAATATAGAG TTCACACTCT AATATAAATA TATTTTTAAT TCCACAGGAG
    54361 GTATATAATG AGAACCGCAG ATAAGCAGTA TATTGATATT GTAAAGAATA TCCTAGATCA
    54421 CGGTACATAT AGCAATAACC GTACAGGTAT TCCGACATAT AAGCTACCAC ACCAAATCAT
    54481 GCAGTTTGAT TTACAAAAAG AATTCCCTAT ATTATCATCT AAGTTTGTAG CAGCTAAGAC
    54541 TGCTCTTAAA GAGCTATTAT GGATTTGGCA AATGCAATCC AATGATGTAC GTGAGCTACA
    54601 GAAGATGGGT TGTCATGTAT GGGATGAATG GATGAGAGAA GATGGCACTA TTGGCAAAGC
    54661 TTATGGATAT CAGATTGCTA AGTATAATCA GTTAGACAAT CTTATTAATA CTATTAAGAC
    54721 CGATCCAGAT AGCAGACGTA TGATAGTTAC CCTCTGGAAC ATAGAAGATC TTCCAGATAT
    54781 GGCACTGCAA CCATGTGCTT ATGAAACATT GTGGGATGTA CAAGATGGAA AATTAAACTG
    54841 TTTACTCCTC CAGCGTTAAC GGGCGCCTTT GTATAGTAAT ATACATCGAA CAACCTTACT
    54901 AAAAGTGGAA CGTCGTATAA TTTACTTATA CGATAATCAT TTACGAAGAT TTTATTTTTA
    54961 GTTCGAGGTG ATTAATTATG GCAACTGTAT ACAAGATTAT TAATGAGATA ACCGGCCAAG
    55021 CATATGTTGG GCATTCTGTA GATGTTAGAC AGCGTATAAA TCGCCATTTT AGTGAATTAG
    55081 CTAAAAATGG CCATCATTGT TTACCATTAC AAGAAGACTA TAATAAGTAC GGTAGAGTTA
    55141 TGTTTCATGT AGTATATGTA AAGGATAATA TATCCGAAGA AGAAGCTACA ATGCTAGAGC
    55201 AAAAACTAAT AGATGAGGGT TATGATAATC TTTATAATGT AGGTAAATTT GCTAAACATG
    55261 GTGGAGACTT AATGTCATAT AATCCTCGAA AAGAAGAAAT ACGGAAAAAG ATATCCAATT
    55321 CTGTTAGAGC AGTGTATGCT AATATGTCAC AAGAAGAAAG ATCTGCTAAA TATGGTAATA
    55381 GTGGAGCAAG TAATCCAATG TATGGTAAAA CACATTCACC AGAAGCTAGA GCTAAAATGC
    55441 GAGAGGCTAA TTTAGGACGT GCTCCATCAA ACAAAGGCAA AACTAATTTG GAATATTTTG
    55501 GTGAAGAAAA AGCAAAAGAA ATATCTATGA AAATATCAGC ATCTGCTAAA AAACGTACTG
    55561 GAGAGCATAA CCCATTCTAT GGTAAAACTC ATTCAGACGA AACAAAAGAG AAGATACGTT
    55621 TAGCTAATAC TGGTAAACGT AATGTGAATT GCCATAAACC AGTGGTTATT AATAAATTAG
    55681 TATATGAAAG TGTGGCATAT GCTGCAGAAG TTCTTGGTGT AACAGCCGGA ACCATTTTAC
    55741 ACAGAATTAA ATCAGATAAT CCTTTATATA AAGGATATGC GTATTTTATA GAATAAAATT
    55801 GTGTTCAACG ACTATCGAAA ACATGCAGTG TAACTGTAGA AGTGAGTAGA GTACACTCAA
    55861 GCGAGTGGAA ACGTTTGGGG CCCTGCCAGT TAGGGTCATG ATATAGTCTG ATCTATATAG
    55921 AAATATATAG CAGTTCATAA GAGAACGTAG TATGATTAGC GACCATACTA GAACACTTTG
    55981 TCGGGAGATA CAGGATTAGG AATACCCTTT AATACGGTAC AATACGCTAT GCTAGTTCAT
    56041 ATGATTGCAT ATGTATGCAA ACTTAAGCCT GGTAAGTTTA CGCATATCGT AAATAATATG
    56101 CATATATACG AGAATCATAT AGAAGCTTTA CAAGAACAGA TTAAACGTTA TGAATCTGGC
    56161 AGTCTACCAA CACAAGAACC TAGATTGGTT ATCAATGGTA GTGTACAAGA CTTCTATGAC
    56221 TTTACTCCAG ATAGTGTAAT TGTGGATAAC TATTTCCATA TGGGTAAGCT CCCTATGGTA
    56281 GTTGCTGTTT AAAAAAAATA AAATAAGATT AGGGTAGAGA CATTGTCTCT ACCCTATTAT
    56341 TCTTATGATT GTTGACGGCC AGGTTCCATG TTGAAGACCA TATGCTGAAT ACCAAGCTTT
    56401 TTGATCTTTT TCAAGATCAT TGCCACCTTA CGATGGCGGC CTAGTAGACG GTAACCTGCT
    56461 AGGATTGTTT CGATGTTGCT TGGGATTGCT GTAATGTAAT TACAGTTCCC TTCTTCATCC
    56521 CGGTACTCAG GATAAAGGTC GTCACCATTG TAGGATACAT TGGACCAACC CAAGGCATTT
    56581 GCAAGCATGA TAGTTTCACG CTCACCACCT ATACGCTCCA TGTGCCATGG GGACATTGAA
    56641 TTGTCCTCAG GGTCGAACAA ATTGTACTTC AAAGCTTGAA GCATTTCACG CTCCAATTTT
    56701 GTTGTAGGAA TAGCTACTAG AGATTGGTAA TCACATTCTT CGTGTTGTAC TTTGATAAAT
    56761 TTCATGATAT ATATCTCCTT TCAAATTAAT ATACTAAATA ATATAAACCA TGAATATTAC
    56821 CATTATAGTA TACAACTAAA ATAGTAGAGA TTTACGATAT GTACACTATA CTCAGTATCA
    56881 TAGAAAAAAG AAAATAAGAT AAGGGTGGAG ATATTATCTC CACCCTTATT TCTTATGCTT
    56941 GGCGTGCTGC AACGATGCGA GCGATATCGC TCGCTTGTTC GATAACTAAA CCCTCCATCC
    57001 AATTAAGGAT ATATTTTGCA ACAGGGTTGT CATTTTGGAT AAATGATCTG ATTTTATTCA
    57061 AGTCACTCAT ACCGTCTTCT TTTAAATAGT GACGTAAGCC ATCCGCATCA GAAAACAATT
    57121 CTTCTGATAC ATTATAGCCA AGAATAGTAT TAAACGTATT GACATCGAAT TTATCATCCA
    57181 GCGCTTTATA CAAGTTTTCT AGTTCTTTTT GGCTATTTTG GAACACATCC TTTTTGAATT
    57241 CAGCCGCCTT ATCTTCAGTC ATTCGGCTAA TATAATTGGC CATAGCTTCG TGGATGGAAG
    57301 ATACTAATTT AGCGTTTGTG TTTGTTGTAG TCATGATAAT ATTCCTTTCT AATTAATAAT
    57361 AATATATAAC CATGATATTA CCATTATAGT ATACAACTAA AAAAAAACAG TTTTACGAAA
    57421 TACTAGATGT ATTCTTAGTA TCATAGAAAA AAGAAAAGAT ATAGGCTAGG GATAATATTA
    57481 TCCCTAGCCA ATGATACTAA GCAACAGAAA TAGATGACTC TAATTCGGTT TCAAACTCAA
    57541 TAGTCAGTTC TTTAATATAG TTAAAGAAGC TAACAATGTT TGGCTTGGAT AAATCTAGAT
    57601 ACTGTCCCAT TAATTCTAAT TGATATGCAT CAAGTTCTTT TACTGCATCA ATTATTTTAA
    57661 CAGGGTTATT GATGTCCTCT TCTGTTAAAC CATAATCTAA CAGAACCACA TTAATTTCAT
    57721 TGACATCTTT AGTATCTATT AGATACTTCA ATGTTTTTAA CATGTGGTCT TTGGCGATTT
    57781 TAGCACCATG CTTAGCATCA TCAAATACAG CAGAAGAATC AATTATATTG ATTCTTTCCA
    57841 TAGCTGCTTT GAAACTAACC ATTTGTTCTT CTGTAAATTT TTTCATGATG ATATTCCTCC
    57901 TTGTAATTAA AATATAAATG AATATATAAC CATCATATTA CCATTATAGT ATACAATTAA
    57961 AAAAAAAGAG TTTTACGATA AGTGCAATAT ACACCCCCAG TATCATAGAA AAAAGAAAAG
    58021 ATATACAGGA TAGCACATTG TGCTATCCTG TATAAGTAGT CATTTAGATA TTAGGAAGTA
    58081 ATGCCCCTTC CTTCTTAATA TCGTCAACTA TTATTAACAC CGCTTGACTC AATGTCTCGT
    58141 GGGTTGAAGT TATTTTGCCT AAATGGCAAA CATCCCACCC ATTTTCAGTA TTCAATTTTA
    58201 TTTTTAGATC GAATGAGTCT AATGTAAAAT ATACATTATT ATTAGTAACG TATAATACAC
    58261 CTCCCATTTC TGCAATCCGT TCGATGGTAT TTTTGGCTTT TGAATGCGTA TCGATCTCCT
    58321 TTTTAGATAT TTGAAGACGT GTTAACACGT TTTCAAAATA TCTTTTTATA TCGGTATTAC
    58381 TTACTATATT AGTAAGTTTT ATAACGACGT CGATATCTAG TATAGAACGA TAGAGTGATA
    58441 GCGATACAAT TTCATCATCC TTCCCTATGA TGATGTCGCA CCCACATAGT AAGTTATTGA
    58501 ATTCAAACTC CCTATTTGTT ATTTTGAGTC CGTTTCCCAT ATCTACTACA TCGTATTGGA
    58561 AGCCTAATAC CTTATGGAAA TTTAATTCTT CTAGTTTCAT GATGTTATAT CTCCTTTCTG
    58621 TAAATAATAT ATAAATATAA CCATCATATT ACCATTATAG TATATAACTG AAATACTCTA
    58681 GTTTTACGAA ACTACAAATA TACCCTTAGT AACATAGAAA AAAGAAAAGT ATACAGGATA
    58741 GTACAATGTA CTATCCTGTA TTAGTTTATC TAAACAATAT TAGGAATTAA CGCAAAGTTC
    58801 TTTTTACGAA TATCGTTTAT ACGTTTATAT CATAAGCGGC ATCACGCAAT GTATTATGAG
    58861 TGGAAATTTG CTTATCATTT AAGTAAGTTT CCCATTCTTC ATTGCTATTT AGCTTAATCT
    58921 TAATATTGAA TCCATCCAAT TCAAAATATA CTTTACCGTC TACTATTTTT AAGATACCAC
    58981 CTAAATCCCT GATGTATTCA AAAACACCTT GGGCTTTAGT TTCTCTATAG ATTTGATCTA
    59041 TAGAAACTTT AAGTCTTAAC AAGATATTTT CAAAGTATTT CTTGACATCA TCATTACTTA
    59101 CTATATCAGT AAGCTCAATG TGTGTTCTTA CTGGTGCTGT AGGAATCTTA GAATATGCCA
    59161 ATCTGATTAA TTTAACATTT TCATCAGAAT CCATTATTAC CTTGCATGTA TATAGGCATC
    59221 CGTTGAAACC AAACTCTCTA GAAGTAGATT TCATTCTAAG TGTACCACCA CCTTGTTTAG
    59281 GCACAGTAAT ATCTTCCACT TTTGGTTCAA ACCCTAAAGT TTTGTTAAAT GCTAAGTTTT
    59341 CTAATTTCAT TGTTAAAGTC CTCCTAAATA ATAACTATTT TTCCATTCTA TTTTCTACTG
    59401 CTTCCCAGAA TTCTTCATCA AACTCAGGGT CTTTATATGG GTTTGGTCTA GGCTCTGGGT
    59461 CATCAAAATA GTGAGCATGT GTATGAGCAC TATAATAGAA GCTATCATAA CAGTCAATGA
    59521 AATCGTCTAA TCCAAATTCA CCAAGTTCAA CCATATCTAA GAAATCTAAA GTATATTGTA
    59581 GCATATACAA ATTCATCTCA GCAGGTTTAG TTGCACTAAA ATTGACAGCC TCAATAGCAG
    59641 CTTCACATAG TAAACGAAGA TCTTTGATTA TACATTCATT TTCATCAATA GTTGCATATT
    59701 CTGGATCTTC TGGGTCACAT ACCATATAGT TGAATGTGAA GTATTTATCA CTACAGCTAA
    59761 TAGGATTATA ATCAACCGAG AACTGTTTAC CATCTGGACC ACTTATGATG ATATCACATG
    59821 ACGTACCATA TCCGTCAGTA ATAGCATGGT TAATAGTCTT CACTATAACA TCCCCATAGT
    59881 TTTTAGTTGG GAATGTTACA GTGGTTAGTG TAGTGAACTT TGTTAGTTGC TCACTTTCTA
    59941 TTCTTAAGTT AGTATATTGT CTTGCTGTGA AAAAGTTACT GCAATCCAAA AGTTTAACAA
    60001 TAGCATTAGC TAATTCTTGA CAAGTATTTT CTTCCATCTC TCCGATAGTA TATTTCCATT
    60061 CCATCTTAAT ATTCCTCCTA TGGATTATAA ATAGCATCTT TAGTTGCTAA GTAAAAATAG
    60121 TCTTGCGACA ATTCAAAGAA TTCTTTATCG TTTATCTTAT TGTATTCAAG ATAATCAAAT
    60181 TTGAATTCTG CCATTAGCTT TGCTATATCA TCAAATATAG CACGAACGAT ATCCCTATCT
    60241 AATTTATAGG CATACTTATT CAATACAGTT ACTGAATTCT TACCAAATGG ATCTAATACA
    60301 AAATAATCCA CTCTAGTATC AGTAATGTAT CCATCAACAC ATTTGAACTG TAATACAATA
    60361 TATACATTGA TATCTTGTAA ATGAATACCA TAACCGATAT AGTTATTACT CGATTCTAGT
    60421 ATATTTACAA TTCTATTCTT CTTAATGAAA TAATTGAAAT CCTCATTGTC AAATGGGATA
    60481 CGGCTAAAGA AGTCGTTAAA TAGTCTTGGT ACATATTTTT CATATACAAA ATCTTCTTCT
    60541 TTAGCTATTC TTAGAAATTC ACTCATAATA CACCCCTTAT TAAAAATCGA ATCCATAAGC
    60601 AGTTACAGTT TTAGTATAAT AGATATAATC AATAATAGAA TGCAATTCAT ATGCATCTGT
    60661 ACTATCAATA CCAATATCAT TATACTTAGA ACTAGACATT AGAGTCTTCC ATACATACTC
    60721 TAATGCTTCA CGTAATACTT CTGCTTTTAT AGCACCAATA GAGAATTGTC CTGCTTGGAT
    60781 ACCAGTAGGT AATTCCAAAG CATAAAAGAT GTAAGTGAAT CTTTTAGTTT CAGCATCCAT
    60841 TACTTCTAGT AAATGGAATT TCATGTTCAA ATCTAATAGA TTCATTATAC ACTTACAGTT
    60901 AGCATATTGA GTTTCCATAG TTTTTACTAT TTCCATTGGT GGTTCAATAT CTACACCCTC
    60961 AGGTGTTTCT CCACCAATAG ATAGTGGACT AAAACTTCCA AAGAACTTAT TTAAGTACTT
    61021 TAGGATTTCA TTGTTGACAA GATGATACTT GCCATCATAA AGATCTTTAA CTTCACTCAT
    61081 AATCTTATCC TCCTAATTAA TCTCATCCAA CGGTCTAGCA AAATCAATAA AGATACATGC
    61141 TTGATATATA CGTGTAGCCA TATCGAATAT ATGCATAGGT AAAATATACG GTTTACCATC
    61201 AGAAGCACTA GCAGCCCAAT ATAATAAGCT ATCTACAATC TTCTTTAGTA TCATTGTATC
    61261 AATCTTATGT AGCTCATCAA AATTATTATA AACAATATCA TCTACTTTAA TGGTTTTAAA
    61321 ACCAAACGGT CTATCATATA GACGATATTC TATAGCCACA TTAAGATCTT TTATGATCAA
    61381 AGTAGCCTCA TCTTCAGTAT CACTTACGAT AATTTCAATA CGTTTATTTC TAGCATTATC
    61441 TACTGACTTC TTATGATCTT TACCTAACGG TAGACAGCCT ATAAAATTAT GAAAATCCAT
    61501 AAACAAGTCT CTTTTAGTAC GCTCTGTACT CTTAATTTCA CTAACAATAA ATCCACTCAT
    61561 TTTAAATCCT CCTTTAAATT AAATATAACC AATGAGTCAT AGCTATATTA TACAACCATA
    61621 ATTCTTATTA CTCTAAGAAA AAAAAGAAAA GTATACAGGG GTGAGCAATT AGCACACCCC
    61681 TGTATAAATT ACATATCCAT TTCGAATGTT AAATGGCGAA TAGCACCTGG TAATGTATAC
    61741 CAGTCATCGT CAATTTGCTC TTCTAATTCA GTATTGTATA AATAATATAC AAGCCCGATT
    61801 TCCTCTTTAT TAGAAGTGCC TACCAATTCG ATAGGTATAT TGTCGAAGCT CATACTTATA
    61861 AAGTCTAAGC TTGACGGACC ATCGTTTGGA ACAGTACCAT ATGCTGCTAA TGTAGCGCCT
    61921 TTTTCGTTTA ACCATTCCAT AAACGCTTTA CCATTATCCA TCACGTCAAA TAGTAATGCT
    61981 CGGACTTTTA ATATAGAGCT CATGGCTAAC TCTATATCTT TATTGACCCA ACCGCAAGTT
    62041 ACGTTATCGG TTATACCGAC TACGTAATTT ACACCGAATT CATTACATTC GGCGTCAGAC
    62101 TCAAAATATA TAGAATCTAT CTCTTCTTGG TTATATTTTC TTGTATATAT CGATACTTTG
    62161 AAAATATTTC CAAATAAATT GAACTTACCC GTATATAAGG ACTCATCATC CTTATCTTGG
    62221 GTAATTCTTC CGAAACCATA ACCCAATAAA CGTTCAATTT CTTTGATTGA TTCTTTTATA
    62281 TCTTTTGCAG TATTATACAT GGTAATATTC CTCCTTATGC TTAATAAATA TATAACCATT
    62341 GTATTACCAT TATATTATAC AAGTAAAAAA AAGAGTTTTA CTATATACAG TTTAGTATCA
    62401 TAGAAAAAAG AAAAGTATAC AGGATAGGAA CAATGTCCTA TCCTGTAATA TTCTTCTCTT
    62461 AGATGATGTT TTTGAGAAGC ATAGGCTTCT TTTCTAAGCT ATCTTTATAA TCAGCCATAA
    62521 CTTTAGCCGC TTCAGCCAAA GTCTTACAGA TTACATTGTC TACTCCATTA GGACAGACAT
    62581 ACCAGCTATT TTCGAATGGT GAAATAACAC CCAAGTCCTC AAATCTGAAA ACTACATTAT
    62641 CGTTTTCAAT ATATAAGGTC CCATGTAACC CAAGCAATAC TTTCATTGCT TCGATCTTGT
    62701 TCACATCTTC TTCAATATCT TGCTCCATAT CTACAATTAA TGCAAGATAT TTAGTGAAGT
    62761 ATGACTCAAT AGCTTCGGCT GTTTTTGGAG CCATAATGGA TACTTCTACT TGGCCAATAT
    62821 ACTTACTAAA ATAAGTAAAC CAAGCATATT CGATAAATCC ATTATCGGCA ACTCGTAATA
    62881 GACCTTTCTT TGTCACACAA TTTTCTAATT TGAAAATGTC TTCCATATAA GGTCTAACAA
    62941 CAGTATTATT TGCTTTTGCT AATTCGTGTA ATCTCATGAT AATATTCTCC TTTTCTTTTA
    63001 AAATACTATA AATAAATATA ACCATGATAT TACCATTATA GTATACAACT AAAAAAAAAG
    63061 AGTTTTACGA AATAAAAAAA TATACAGGTA CTGGAATTTC CAGTACCTGT ATTTTTGTTT
    63121 TACTTACTAC TATTTTCTCT AACGTATTTG ATAGCCTGGT CTATAGTAAG ACTAGCTTTT
    63181 ACAATAGAAT AGTCTTTAGT TGTACGTACA TCAAAAGCAT ATTCTAACAA GATACCATCA
    63241 TAACTAGAAA TACACAATGG AATATATTCA AAGCATAATT CCATTGTATC TAGTTGTGAT
    63301 ACAATCTGTT TATACTCATT AGTGTATGTC TTACCAATAA TAGTAAGAAT GCCTTCGTTA
    63361 TCACGAATGA ATTGCTTATC TTCTTCACTG ATATACCTTA AGAGCTTACG CATCTTAATA
    63421 ATACCATCAA TGGCTAATGG GATAGAACGA GATAAATCAG ATATCTCATG TTCGTCCTTA
    63481 ATTACTGATA CATATCCAAT ACCATAACTA TTACCACTTG GTATAGATTC GATAATAAGC
    63541 TGTTTAATAT TATCATCTTC GAATATTACA GATACACCAA TATCTGCACC GAATAATGTA
    63601 CCCTCACCAT AGTAAGACTT TCGTTCATAG CTTTCATCTG GGGACATATC AAATTCGATA
    63661 TTGATTATCT CTTCGATAGC AGCTAACGTA TTTTCAATCA CATTTGATTC CATATTAGCT
    63721 ACCTCTATTT ATCTTCACGT GCTTCAGTGA TAACCTTAAT TATAGCTTCT TCTAAGCTAT
    63781 CACATGTTTC ACTAATCTCA TATTTATTCC CAATAGTAAT ATTAGGTCTA TTATGATTAG
    63841 GGAATGATAA CCAAATATTA TGATGATTAC CATTTTCATA GTAAGAGATA AGAATCATAT
    63901 CACTATTGTT ACATGTAATT TCAATATGAG CACTAGGCTT ACATGCACGT GCTAATAGCT
    63961 GATACAATGT CATACCATCA TCGATTTTCA TAGTATCTAG AATTCTAATA ATACCAGCTA
    64021 TTTTATTCAT AGTATTATAA GCGTAACCGA CAATATTATC AAACCCATTA AGAGATACTT
    64081 TGACACTAAT ATATGGAGTC AATGTGTTAG ATTCGATATA TAGTCTAGAC TGTTCGTTTA
    64141 TATTGCTTTT TGTGACTTTA AGCCAGCAAT TACAATCAAT CTTTCTATTG GTTGGTAAAC
    64201 TGAATTCACC AATATATTCA ACATAGGTTT TATTATCAAT TATCTTTGGT TCTTTAACAT
    64261 TGAATAGCTT AGTCATCAAA GAAATGAGAT CTAATCTCCA CCAGCATTCA GATATATTTT
    64321 TAGGGTAAAT ATCTTTTATT GTAGATATAG CTCCAGATAT AGAATGTGCA GATTTTGCAT
    64381 ACATAATCAT ACCATTGAAT CTAGTCCATA CTTCATATAG ATTATCATCA TCAGAAACCT
    64441 CTTGTACTAC TCTATAGTCG ATAGATGTAT TAGATTCTGG TAAGATGACA GTATAATCAA
    64501 ATAGTCCTCG ACTTACCATT AGAATATTGG ATTCTAATTC TGCTAGAGCT TCTATATTAG
    64561 CATACTCATT AATGACATCA CTTAGATTGT ATGCTAAATC TGAAATGTAT TTAGCCACTT
    64621 CAGAGAAACT AGCATCATCT ATAAGACTAA TGATCATTGG TGTGGTATCA ATAGCTATTT
    64681 CTTTACTATA CCCTTTAGGT GGCGTAGTTG TTTTTGTTTC AGTTCTTATT ATAGCTTGTG
    64741 GAATATTTTT ATTAGATTGA ATGGATACTT CGATTTTGAT TGACTCATTA CAATCAGAAA
    64801 TATCCTTATC TAATATAAAG ACGTGTTCGT ATTTACTAGC GACCAATGGT TCCACCATTC
    64861 TACTACTAAT ATTAATAAGT GATTCTCTAA GTTTAGCTAC GATTTCTTCA TTTTTCATTT
    64921 TTTTACTCTC CGTATCTTGA TCTTAATAAA TTATGTAGAG TTCTTACCTT AATTAGCCAA
    64981 GGGTTATTAC TAGTATCTGG TACTACTTTA CCACTCATGA ATAAGCTATC ATACAATTTT
    65041 TGTACGAATG CTTTAAAGTA ATGAGAACTG TAAATAGCTT TACCATAGAT ACATTTACCA
    65101 TGCTGATGAA GACTAAGTTT ATATTTATCC TTATCCTCAT AAGTTAGAAT ATAATCACTC
    65161 ACTTCAATAT ACCATGGGTT TATACCATGC ATGGTTCTAG ATATAGACTT TGGTACAGTT
    65221 TCTAAAACCT CATAGGTCAC TTGGGCTAAT TCATCATCAA TACAAGCCAT TATTTTCTCT
    65281 CCTTTCGTTT CATAGTTACA AACTTAAAAC TATAATGTCT ACGGTCTACA ACTTCAGATT
    65341 CATTTACAAC TTTCACTTTA TCCCATTCAC CTCGTTTTAG TTTAGGGAAG AAAGTGTCAG
    65401 CTGGTAGCTT TTCATTCACC ACTGTAGCTA TAATATCAGT AGCATCATCT AAGAATAAAT
    65461 TATAGATTTC TCCACCGCCA ATGATAAATA TATTAGCCTT TCTAAGACGT TCAGCTTCAG
    65521 CTAGTACTTC TTCTTTAGAA TGAAATACTT TAACCTTGTC ATTGAATCGT TGTTTAGGCA
    65581 CATATGATTT ATCATTAGTA AGAATCCAAT TTTCTCTATG TGGTAATGCG TTAGGAAGAG
    65641 ATTCATAGGT TTTTCTACCC ATGACTACAG TACAGCCTAG AGTTGTTTTC TTAAAATGTT
    65701 TTAGGTCTTT AGGTATATGC CATAATAGCT TACCATCTTT ACCTATACCA TTATTTAAGT
    65761 CATGTGCAAC TATCATTGAT ACTAACATCT CTTTCACCCC ATTATCTGAT TTCTTTCTCA
    65821 ACTATTATAG CTGAAGCAAT TAATAAAAAT ATATTTACAA ACGTCAATCC TAGTATAAGC
    65881 ATTATACATA GGGTATATAG AAACGTTTCT GCCTGTACCC CCATAATATA CGGTAAAGAC
    65941 CCTTCACCAT ACAACTCTAA GGATATATGG TTAAGGATCT TACACAATAC AAGTACAAGA
    66001 CAAGTTATTA ATGGCCCACA GAGAAGAATA ACTATCTCTC GTTTAATGAA ATTCTTTAGT
    66061 TTTTCCATGA TTTCTTAATC CTTTTGAATA AATATGACAA TATGTACCAT ATAACCTGAG
    66121 GTGTCCAAAT TACCATAGCC ACCAAACCAG TAACTAAAAT TGCAGGACCT ATTATATCGT
    66181 AGATTATATA GTTTATACTA TTATGTGCAC GGGTACACCC TATATATGAG TATACCCATA
    66241 CAAGACCTGC AAATATACAA CCAATCGGTG CTAGGATAAC TAGTACAGTA GCAAGGAATC
    66301 GTTCTATTTT CTCTTTTATT TGGATAAATG ATTTCATTTA TCTCACCTCA ACTGGTCTAG
    66361 CTGTCATATC TATTACACTT ACCCTGTCTG AATACTCCAT ATTGTGGCTG ATTAGGAAGC
    66421 ATTGTTCACA CCCAACCATC GAAATAAGAT TCCCCAGTAG GGTAATAAAC TGAATACGAT
    66481 TTTCAGTGTC TAAACCACCA TCAATCTCAT CTAGCTTAAG GATATTATAG TCTGTACTAG
    66541 CATTAGCTAA GATAGCAAAG CTAATAATCA TAGATAGCAT ACAGATTTGT GATGTACTCA
    66601 TAGAAGAGAT ATCATCATTC ATCAATCCAC TACCTAAGCA TGGAATTCTA AACTCTGTTT
    66661 CATTAATAAC GAATGGTTGA ATAACGAATT CACCACCAAA GATACATGAA GCCAATTCAT
    66721 TAGCCTTTAC CATAATATCA TTCATGTAAG CACCAATGAA TATGGTTTGA ATACCAGTAT
    66781 TCGGAGACAC ATAATACTTG ATAGCTTCGA TACGTTCGTA GTTATCAGTA TACTCTTGCA
    66841 TTTCCTTATG GTATTCATCA ATAAGAATCT TATTATGAGC AATATCATCA CGTTGAGCTA
    66901 TAAGCTCATT GTAATTATCC TTGCATCGTT CAGCTACAGC TGATTCTTCA AGAATCTTAG
    66961 CATTAAGTTC CTTAATTAGG TCACGTTTAG CTTTAGATTC ATTAGCTTTC TTCTCTAACT
    67021 CTCTCATTTC TAGATCAATC TCTTGAATTC TATCTAAATG AGGAAGATTA GTTTCAGATT
    67081 CTCTAATAGC ATAGTCTGTT TCCATAACTA AAAGATCATA ATCAGCTCTT TCTCCTCTAA
    67141 GATCACTTAG CTCTATTTCA TATCCATTAC ATTCTTTTGT CATTCTATCA ATATCACTAT
    67201 TGATTTCATC AATGATGGAC TTATTAGCAT TATACTTAAT AGCGGATTCT TTAAGAGAGT
    67261 CTACTATCTT AGATACAGAC TCTTTAGCTT CAAGCAAGTT ATACGAGTTA GTCGCTCTAT
    67321 AGATGTACTC TTCTAAGAAC TTAGCTGTAG TATTATTAGC GATAGATTCA ATGAAACCTT
    67381 TCCAAATACC ATCAGCACCT ATCTTAGATA GATAAGACAT ATTGCTTCCA AAGACAAATT
    67441 GTAATGCTTC TAGTTTATCC ATGAACGATT TAGCTTCATC TGTAAGATGT AAATTATCAT
    67501 TTAGATCTTT TAGCTTATCT TCTAAGTCTT TAAGCTTAGC AGTCAATCTA ACTAAAGCAT
    67561 CTTTAGGTTT CTTCTTCTCA GCTTCAATAG CTTCTACTAT GAATATACAG TCAGTAAACT
    67621 TACAATCTTT AGGTTTAAGC TCAAGATTCT TAGTTTTCTC TACTAAAGAC TCATAAAACC
    67681 CCATATCTGC TTCTGTAGAT ATACGTTCTT TAGTATACTC TTCAATCTCT TTAGTTATCG
    67741 TAGCTAAAGT ATTCTTATAG AAAGACGAGT TTCTAGTTAC TAATGTATCC ACATCTTCTC
    67801 TAGTAATATG CTCATATCTA TCCATAATAG CATAAGAGAA GTTATTCATC ATATCGAATA
    67861 GCTCTTTAAG TCTATCATAC TCAGATTTAT TGTCGATACG ATAATCTAGC TTAGCTATAT
    67921 CATTCTCTAT AGCTTTAAGA TTAGCTACAG CTTCATTATA TCTACCAAAC TCTTCTTCAG
    67981 AGAAGTCGGC ATCAATAAAA GTCTCTAATC TAGATTTCTT CTTATTGATT TCAGTATTGA
    68041 TATTAGCTAT CTTTCTTTCA CATTCATCAT GAGCGTTATT TGTACGCTCT AATGCCTCTT
    68101 TCCAACGTGG AAGATTATCT TTATCTTGCT CTAGTTCACG TTCCATCTCT TTAATGAGCT
    68161 TAGCACGCTC TTCTACAGTA TAGATATTCT CAATACGTTG TCTAAATATC GGAGACTGTT
    68221 TTAATGTATT AGTAAGAGCT ATACGATCTT GCTTAATAGA TTCATATCTA ATATTAATGG
    68281 TCTTATACTC TTCTAATAGC TTCTCTGCAT TGTTTTCATC AAGCTTAGCC CTAAGAATAG
    68341 CTATACGTTG TATAGATGCA TCTCTATCAG ATATAGCTTG ACTAACTTGT TTAGTTATTG
    68401 TATTATATCT AAGATCTAAA TCCTCCTTGT TACCAATACG ATTAATCTTT GCAGTCAAAG
    68461 ATTGTATTAG ACTCTTATAC ATAGAATGCT TCTTGGATAT AATCTTATAC ATAGCATTGT
    68521 ATGCTTCGAT ACCACTAATA ATTGAAGACA CAAATGACTT ACGTTCAGCT GGTCTTTTAT
    68581 CAGCTAACCC TCTATCTTCA GAAGATAGTT GACTTAATGC CAAGAAGTTA GAGTCTAAGT
    68641 TAAATAAAGA ATAAATGATA TCCTTAGCGG AACTTATATT CCAAGTCGGA TTTAATTCCT
    68701 CTTTACCATT AGGTCCATAT TTATAGACTT GACCTCTAGT CTGTTTACGT TTACCCTCTT
    68761 TGTCTATAGG GTGCACATAT TCTATCTCAT AAGTTATACC ATTGTGTAAA TATCGTATAA
    68821 CCTTTCTCCC AGTTACCCCT GGAACAATAG CATTAGAGTC ATCATTAATT GGTGTAAGCG
    68881 ATTTAAGCAA TGTACTCTTA CCACTACCAT TGGTGCCACG TATAATCACG ATAGGATTCA
    68941 CATTTTGAGA TAAATCTATC TCTAATATAT CATCACCACG ACCATTATAA ATACCTATAT
    69001 AATTCTCTAA TCTTATGTAT GTAATACGCA TAGTATATCC CTCCTTATTA GAGGTCTGTT
    69061 TAAATATCAC TAAAAATTAA TATACAGTAT GGGAACAGTG TCCCATACTG TATACTTTGT
    69121 TTTATCCACG AGTTAACTCA TCAAGAGCTT TAGGCATAGC CTGTGTAGCC CAGTCTATTG
    69181 GAACTGGTAC ATCATATCTC CAATCGATTT CATATTCTTT ACCACACTTG GTACATTTGA
    69241 ATTTGAAATC GTGCTTATAA TCCATAATCC ATTTATGAGG ATCATCATGC TTATTGAGTA
    69301 TACTCAAATA TGGAGTACGT TCACCCTTAA GGGATATAAG ATATAATGAT TCACTTCTAC
    69361 ATTCAGGACA CTCATGTGCC TGAATAAACA TTGACTTAGC CATATTAGTT CTTCTTATTA
    69421 CGATTCTTCA TGAATTCTTT TTTAGCATCT AAGATAGCTT GCTCATTTAG CTTTTGACCA
    69481 GGTACAATGA AATTACCATT TGGTTTATAA GATGCTTTAT CATTGTTTTC GAATCCTTTG
    69541 AAGTCTGCTA ATTCTGGATG GTCTTTCACG TAGTTATCAA CTTTTTCTTT GATATACGCT
    69601 ACTAGAGTAT CACGTTCTTC TTTATGAGAT TCATCACCAA GATATTTTAG TATAGATGGG
    69661 GCATGTGCTA ATGCGGCATT CAATATGTTT TCATCAGATA ACTTTTGTAA ACAATTCTTG
    69721 ACAATCATCG GCACAACCAA CTCAAAGCGT TCATCTTCAA ATACACGTGC TACCATACCT
    69781 TTACCAATTT CTTCAGTATA GTATGGTTGT CTAGTTGCAT CAATAAGAAG CTCGCCCATT
    69841 AATGGTACGA AGTATATACA AGCCTCGGTT TTATATAATG ACTTAATAGA TTTAATGATT
    69901 GGTTTATAGT TACAGTAGTT TGTATCTAAT AATGTACGGT ATACTTTATT AGCATATGTA
    69961 TATGGCATTT CCATATCAGA GAATAATTGA TTATACATGA AATCAATATA TAGAGTGATA
    70021 GCAGTTACTG CATCCTGATT AGCTTCAGGT GTAGCATTTC TATAGATATA TTTGGTTAAT
    70081 TCATAGCATA GACTGATAAA TGCATCATAG TTCTTATTTT GTAATGCGTT CAATACTGCT
    70141 TTGGTGTTGA TTAGCATAAT TTCGTTATAC ATATAGTCAT TTTCACCATC GATGTCTACA
    70201 CGGATAGTAG AGATGAATTC ATCTTTATTA ATATTCTCAT CTTCAGTATC TAAGTATACA
    70261 TACCCAATCA ACTTGTCTGT TGGGTATCTA TGGATTATAA TATGTATTTT ATTATAATCA
    70321 ATGGCTTTAT CCATAAAGAT ACGGTCAATC CATGAAGCTA AGCATCTAGC ATTTTCACCA
    70381 TAGTAATCAC AATTAGGCAT AAGACTATAT CTTTCTTCAT CTTTGAAGAT AGCATTTTTA
    70441 AGATCTTCTG CTAATTTAGA GAAGCTTAGT GTAGCTGGAA TATTCATTTT AGTTTCCTCC
    70501 TATTAAAAAT AATGTATATA GTATGAGTCA TTAGACCCAT ACTATATACT ATATTAGTTA
    70561 AACTACTTCA GTGTGCTTAA TAGCACGAAT GTCACCTTCG ATAACTTTAA CCGCATCAGA
    70621 GTAACGGCAA TCTGCCATAT CAAGAATGAT ATCAGAATAT ACACGTTCTA CTCCATTGAC
    70681 GATTACTTTA CCAAATTCTG TTTTTAAACC TAGTTGATTA TTGCGTTCTT TAAGCTCTTC
    70741 CATTTGTTGA CGAGACATAA TGAACACACG ATGGTAAATA TCTTTTACCG CCATAATAAA
    70801 CACTCCCTTT TAATCTTCGA CTATAAGATC TCCAGGTTGA TAGTTTGACT GTTTAGCTAG
    70861 GCTTATGGAT TTACCCATTT GATACATTTC ATATATAGCA CGATTCTTAC CATCGTCTGC
    70921 TCCCTCAAGA ACAGCTCCGA TATCATCTGC TAATTCAAAT GCGGACTTAA CACCAATAGC
    70981 ATCTCTATAA CTTTGTTTAA GTTCATTGAA AGATGCATCC CAGCTATTAG GTTCACCATC
    71041 ACTAGTAAAC GTATATCCAT CATATACACT TTGATTCAAA GGACACATAA TACCACTAGT
    71101 ACCAGGTTCA GTTGGTGAAG AAGTATTAAA GTCTAAGATA CCTAAGTGAG ATGGAGAGAT
    71161 ACGTTTAAGT CTACCCTCGA GATTCTTATT GGATGTTTCA CCAGGACCTG TAGGCCCTTT
    71221 GAAAGTCCAC TTTAATTGTA ATATAACATC ACGTTCATTA ACCATATTAC GGAAACCTTT
    71281 GATACCACTC TTTTGTAACT CAGATATTAA GTACATAGGT TTGATATCGA TACATTGTCT
    71341 AAAACGTTTG ATTATAGTAT CGGATTTAAG ACGTCTAGCT ATATCATTTA AACGGTACAT
    71401 ACCTGTATTT AGTTTCATTA CATATAGAGA CGCAATCCAT TCAGACCATC TAATACGCTT
    71461 ATTGGTAACA TCGGTGTTAT CTTTAAGTCG AATATTAGAG AACTCTGCCA TCATCCATCT
    71521 TAGTATCATA TAAATATTAG ATTTGTATTC ATATGGTAAT CTGATATTCT TCTTAGTGAC
    71581 TATATCGTAT TGATCTTCTA AAGAATATAG AGCAGATAAT CCTTTCTCAT ATTCCATATT
    71641 ATTCTTAACG AAATGCGCAC CAAGAGAAAT AACCCAGTAG TCTTTATTGA ATAACGATTC
    71701 TGCTGTATAT CCAGTCTTTA AACTACGAAG ATTGTCTAAG ATAGTTATAA CTGCTGATTG
    71761 ATATACACGA TCATTATCAA ATAATATCTT AGCTACTTTT ACATAACCTA TACGGCTAGT
    71821 AGTGGCTTGA CATTTGAACG TATAGTAATT CTCTTCTTCC TCAAAAGGTT CTTTAGAAAT
    71881 GAAGATAGTA TTATCGAATC CAAATAAACT TAATGCTTCG TATAAACCAT ACTTAGCAAA
    71941 TAAGTATTTG AATGCTGGAA CTTTTCTATC TACTGCATTC TTCTTACCCT TATAGGAAGC
    72001 ACCATTAGAC ATGATAGAAT ATACTGTACC GTTAAGCACA GTACCATCAG TAGTCTGATA
    72061 GTCATAGAAG TTACGAATCA TACGTAAAGC GCCAAAGACA GTCTTCAATG TAATCTTTTG
    72121 TACTTTAGAT GATTTTGCTA ATGTATTATT GTAAGTACTC CCATCTACTA ATTGGAAAGA
    72181 TGGGAAGTAC GTATTACCAT TTAAGATGAT ATAAGCACCC TCAAATACTC TAGGCACTGC
    72241 TATATATACA TCAAATGTAT CACTATAACC ATTGACTTCA ATATAATAGG TTACCTTAAG
    72301 TATCTTAAGA TAACTATCCT TGATTGGTAC AGTGATATTA TCGTTGTTTT CTATGAGAAG
    72361 TCTGTTTACT TCATCATAGT CTTCTATAGT ATCGAATCCT AGAATCTTGA CTGTGAAATA
    72421 CTTATCACGT TGACAAGATA TAAGCATAGC TTTTAGGTCT TCGATAATAG CATCATCGGA
    72481 TTTAGAGAAG AATACGTCAT TAAACTTAGG ACGATTCTTA TCATTATAAT CGGCAATGAA
    72541 CTTGCTTTGC CAACTATTGT TCATCGTTAC CCTCCTCTTC CGTTCCATTT GTTAGTTTGA
    72601 TCATTATCTC TTCTCCCATA GGATTAGGGA TATCTCCCTC CTTGTCTTTG AGAATGAGAT
    72661 AAGCGTCAAT ATCTGTCTTA TCACAGATAG TAACTAACTT ATTTAAAGTC ATAGATGGCT
    72721 TATCAAATAT ACGTTTATCA TTATTGAAGT TCTCACCAAA ACGATAACCA TATAAGTCTA
    72781 AGTCAATCTT CTTCTTTGCA ATAGCTGTTT TCATACCAAC CATTTCTGGA GAATCATCAG
    72841 AATGAATTGG TGGTGCAAAG ATATTGTCTG GTGTGACATT ACTAAGTAAT CTATTATCCA
    72901 AAGAGAATGC CTCTTTAGAC TTAGCTACTA CGTCACTAAT ACTAGATGTA TTATCCCAAT
    72961 CCACATGTTC CAATTTATCA AATGTAAAGT TATCTCTCTC TTCATCAGAT GGTTCGATAA
    73021 ACCTTAAGAA TGGACCATGT TTATAGAATC CAGCTTTACC TGGATTCTTA CTTATGTAAG
    73081 TTTGAGTAGT ACTAGGATAA ATAATACCAG TTCCCTCATC AATATACCCC ATGAATGATG
    73141 TATCATTCAT AAAGTAATCG TTATAGTCTG TATTTATATC ATACAGACTT AACAGTTTCC
    73201 CTTCACATAT TGCACGCTTC ATGTTTTAAC CCCGCTCATA AAAATTATAC AAGGACCTAG
    73261 GGGAAATACC CCTAGACCCC GGATTTGTAT AATCTTATTT GCTATTGTTG GTTACATTTG
    73321 TCATCTTTGA CATAGGTTTT CAATGCAGTA CCTGGTTCAA TAGCTACTAC ACGATTACCC
    73381 TCTTCATCTA AAGATACTGC AATAGTAATA GTATCTTCGA TGTCGATTTC AAGGCCTTCT
    73441 TCAGTGATTT CATCACGAGT CAAGCTATTA GTGTAATTCA AGATAGTGCT GAATAATACA
    73501 CGTAAGAAAT CGTAAAGCAA TTCAGGTGTT TGGAAACGGT TTTTAACTTC TTCCAAGATG
    73561 AATTTGTTTA CGAATTCTTG AAGCTCACGT TCAGAAGCGG CAATAGTATA TTGACATAGC
    73621 TCGCTATTGT CAACTAATTC CTTATCAGTA GTAAAGGATA CATCAAAGGA TGTTTTGTTT
    73681 TCTTGGTCCA CTGTACGGTT AACTAACAAT GCACACAAGA ATACACCATC TGTATTACTG
    73741 ATTGTAACTG CAGATGTAGT AATGTCCGCA CCACCTACTT TGGATAAGAA GTTAGCCAAA
    73801 GAGAAGATGA TTGGACGGAA TAATTCTTTA AAACTTGCTA ATGGAACATC AAAGCCTACT
    73861 TCATCAACTA GACGAGAGTT CCATGTTTGA AAGATTGTAG TTTCTGTTAG GTTCTTAATC
    73921 ATAATAATAT CCTCCTATAA CCATAAGAAA CGAGATAGCA AACCACTATC CCAATTATAA
    73981 TATATACTTA TAGATTTGTT TCACTAGGGT TAAACTTTTA TATTTAACCC TAGTTGAGCT
    74041 ACTAGCTCAT CTATAGTTAC GATTGGAATA CCGTACTTAT CAGCTTTAGC TGTCTTTGAA
    74101 GATGTATAAT CCTTGTAAGG TACTACAAGA TAGTCTGTAG ACTTAGTTAT GGATTCGCTA
    74161 GGCATATCTC CATTAGCCAT TAAAGCTGCT TCTACATTAG CATCTCTAAT ACCAGTAAAG
    74221 CATATACGTT TAGCTGGTTT AGCATTGATG CTATGTTTCA GATTAGGTAT CTTAGTATAG
    74281 ATATAGATTA GGTCATCAGC AAATACTACA CGCTCTTTGA GAATGGTATC TACTGTACGT
    74341 TGGCCTATAC CTGGAATAGC CAATAGTCTA TCAGATAATT CATCATCAGA TAGTTTGATA
    74401 AGACAATCTA ATGGAATTAC GTTGAAGATG TTTGACCATG TACTAAATCC AATATCAGTG
    74461 AAACCTAAAG ACCCAACAAT AACGAAGTCT AGGTTGTCTC TGGATTTGAT TTCATTAAGC
    74521 TGGTCTAGGA ACTTAGCTAT ACCACGTTCT CTAAATCCAG CATTGAATAA TCTAGTCTCA
    74581 TCTACATTTT CAAATAGATC TCTAAGAGAC TTGATTTCTA GTTTCTCTAT AGCAGCTTGA
    74641 CCAAAGTTCT TGAAATCCAA TCGTACCATC ATATTAACCA TCTTAGCTTG ATGGATACCT
    74701 GGACAAGTTG GATTCTCACA AGATATAGTC TTACCAGAGA AAGATTCTAC TAATTGACTA
    74761 CCACATGCAG GACAATGATC AATGAATGGC TCTATAGGAT AGAGTTTCTC ATTCTTATCA
    74821 TTGTTTGTAT TGTATAGCTT ACTTACATAT GGCATTACAT CATTTACATA AGCCACTTCA
    74881 ATCTCATCAT TATATCTAAG ACTGAGTTTC TTATATCGTT CATAAGAGTG ACCACTAGCT
    74941 TTATAGTGAA CTGTACCATT GAACTCTACT GGGTCAAATA TAATCATTGG TGTGATTACC
    75001 CCATTAGAAC CAACTGTATA TGAATATCCA CGGAATCTAG TTACTCGTTT CATAGCATTA
    75061 AACTTAATAG CCATGCTATA CTTATTGACA TGATTTACAC GACCTAAGAG TTGCTTATGA
    75121 TAATTATCAT TGTAAGATAC TACAATACCA TCATAAGCAA ATGTCATATA TGGGCGCATC
    75181 ATATCAGCAT CTTGAACGAA CTTGTCTACC ATGTATAGTA CATGGTCATA TCTACCAGAG
    75241 AAAGCTTTAT ATGCATTAGA AACTTTAGTT GCAAAGTATC TATTCATAAA CATAAGCTCT
    75301 TCTTCTCTAG TATCAAAGTG TAATGATGTA CCTAATGGAA CTAAAGTAAT ATACTCTAAG
    75361 TATTCTCTAG CATTAGCTAA ACCTAGAATA CCAGATACTG CAGTTCTCAT ATTGGTATAT
    75421 GATTTACCAG TCTTTGCTTT AAGTCTTTCC ATATCATACT TAGTAATGAT AGCTTCAAAC
    75481 TTCATACCAA AGACTTCATT GTCTGGAATA GTATTAGGGA ATCTATATCC ATACAATACA
    75541 CTAGTAAGAT CAGTAGCTCT ATCATTATCC AAATCACCAC GAGTTCTAGC AGATACTACA
    75601 TGGTTAGATA CTTCGGCTTC AATAGAGATA CCATCATACT TGAGTTCCAT AACTATATTG
    75661 AGAATGTCAT TAGGATTATT TACTCCATTA TGGAAATGTA ACCCAATGAA ATCTCTTTCG
    75721 AAGATCTTTA CATTAGGGTC TTCTGCTACA CCAGCAGTAT ATGCTTGATG GTCTAATACA
    75781 AACTTACACT TATCAAGAGT ACCAACCAAT TCTGGATACT TATGAGCTGT GTCTCTTTGT
    75841 CTATCAGATA CTTGACCATT ATTCCATGAT AATGGTGTAG CAAACTTAGA TGTATTACCG
    75901 TATGCTAGGA TATCCATACC ATATGTATTC TCAATCCCTA TAGGAACAGG TATAAACATA
    75961 TTTGGATATC CTGAAACATC ATCTTTGTCT TTACGTACAC TATTCATACC AATATTGGCT
    76021 CCACCAACTT GGAAGTTAGG ATTATATCTC TTATACATTT CTAACAAGAG ATCATATACC
    76081 CCATCTTCAA GTGGCAATAC TTCAATATCA GTACCATTAT ATAGTGCATT GCTTATACGT
    76141 AATACCAACT CTACATCATC AAGACGTACA TTAGTCTCAT CTTGAAGTGC AGCAGTTGCT
    76201 ATATGATTCA TAAGATATAC ATTTTGAGGA TCGAGGGCAG ACTCAAAGTT GCCCCCTAGT
    76261 ATATCCATAT AAACTTGCCT TAAATCAGAC ATAGCTTACT CCTTCTGAGG TTCTTCTTCC
    76321 TCTTTAGGTG GGTTGATAAA CATATTAGGT TTAGGGTCAT CACCTTTGAA GATGATTTGT
    76381 GGAATCTTAA ACCCTTTCTT ATCATCCACC ATCTCAATTG TAGGTTTACG ATCAGCATCA
    76441 GGAACTTCGA TAAACATATG TGGGATAGAA GATGGTAGAG CAAAGATACT CTTAATCACT
    76501 TTCTTATATT TATCAAATCT AATCCTTAAG CCTATAGTCC GTAGATATAC ATTAAGCACT
    76561 TCTACAGATC TAGATTTAGA TTCACTATCA ACTTTAACGT CGATATTAAA TGGAGAATCT
    76621 GTTAATAGAT TCTTTGCTTT ACGTCTTGCA TGTGGAGACG TACTATATAC TAGAAGCATA
    76681 ATAGCATTGA ACCAAGAACC GATGTGTTGC ATAGCGGATG TTTCCATTAC ACCCCAACGT
    76741 ACTGGAGTAT TAGGAAATCT ATGTCCACCC TCACCTGGGT TCTTATTACG GCTATTTTCA
    76801 TTTCTAGAGT TTGTAGCAGA CAATGAAGTC ACAGAGAACT TATCTTCTGC ATACTGTTTA
    76861 AGTCTTACAA TGTATTGATG ACCAACTAGT AAAGGACGTT GAGTTCTTAC CTTACGAGGA
    76921 TTACCATTAC TATCAAGTAA TTGACAATAT GCATAATCAA TCTCACATTC AGGGAATAAC
    76981 TCATACATAG CTACTAGTTT ATCTAGGTCA ATGTTTTCTT GTATTGGAGA TACAGATAGG
    77041 ATAATACATC CATCATTCTT CATAGACTTA AGCAACTCTA ACTTGCTATC ATCATTCAAG
    77101 GCATATACAT ATTCCCTGAA TGCATTAGCT TGCATTAGAG TAAAGATACT CATAAATGTA
    77161 GCAATACGTT CTAATGAATG ATTTACTTCA TATGGTGTTT CCATAGGTAA GTATCTCAAT
    77221 AGTTTAGCAG ATGCTGCATT TATTTCAGTT TCAAATATTT GAGCTGGGTT AAGACGGTTA
    77281 GTAGAAGTAC CTTGATTATA GATCATTTCT ACTCTACGAC CATCAATAGT CTCAAACATT
    77341 TCTTCGTCTG GAAGTATACG GCTAATAACA CCTTTACCAC CATAACGATT AGTAATCTTA
    77401 TCCCCGATAT GTAGTTCATT GTTTTCACGT ACTACAACTT CAAGGAAGAT ATTAGAGAAA
    77461 GCTTTCTTAC CATCAAGAGA GAACTTCTCT CCCTCTAATA AGCTCTTTGC TCTAGAGTAA
    77521 AGTACTTGTA GTTCGTATCC AATCTTAGCA TTAGGATAAC GATCTTTGTA CATATCCACT
    77581 TTATCTACAA GCTCTTGAGA GAATCTAATA GACTCTTTCC AATACGTTCT AAGCTGTGTA
    77641 GTATAGTTGG ATGATTCCAT CATATCTGGG TTATTAGTAA TGACATTTAC ATCAACTACA
    77701 GTACCTGTAG CAGTAATCTT ATTGTCATTC ATATTAATAT CCATAAGTCT GGAATATACT
    77761 TGAGAGAACA AGGATTCTTG TTTATTCTCA CGTCTTGTAG CCAATAGAAG ACTATTGGAT
    77821 ACTTCTTCTC CAATATCAGG CATAACTTTA TAGATGGTTT CATTACCATA TAGATTAAGC
    77881 ATGATATCAT TCTCATTGAC CATGATTTGG ACTTTATGAT ACAATGGAGA ACTTAGTCTC
    77941 TTAGCACAGC TTTCAGATAA TACAATAGCA TCTTCTGTAG TATCAGAGAT AGCTGCATAA
    78001 GTAACTAATA GATTTACACC ATCCATACGG TTATTATACT CATCAAACCC TTTGGATTTG
    78061 AGATAGATAT CACCTGTACG GATTTTACTA CCAATACCTA GAGAGTCTAA GTATTTAGTA
    78121 TTTTGGTCAT ACCCATAGCT TTCTGTAATA TGTAAGTATG AGCATCGTTC TACTACGTCA
    78181 ATGATATTCT TATTAGCATT ATACGTAAGT AGGAAGTAGT GATGGTTAGG TACCCAGTTA
    78241 AACTTATCAA CTTTGTCTAG GATAACTAGG TCATCACCAT TGTATTGTTT GAATGATGTG
    78301 GACTTATGTC CAAACTCATT CTCGTAGCCT GTCTGTAAGA ACGGCACTTC AGGTGTGTTC
    78361 AAAGACATGA CTTGGTCGGC CTGTGTCGAA TACAATAATT TACGGGACCC AGATACTGCT
    78421 GTAGGAATAG GTTCGGCCAA TTCTTTACCT AATGCCTCTT CTGGGAATTT CAATCTCCTT
    78481 TCATATTTCT TAATTTCGTC TACAATATTT ACGCTAGTTG CCAATGTACT TACCCCTTTC
    78541 CATTATGTAA CAAGCATAGA ATTGCACCAG AAGATTACTG GAATCTTCTG GTTCAAAACT
    78601 ATAATATACA ATTACTCTTC TACTTGGTCC ATTGCTCTAA ATAATGCCAT TACATCATTA
    78661 GACAATGTAT TATCTACAGA CTCAGTTAAA GTTTTAGTTG GAGTTAACAA CTTACGACAT
    78721 TCTTCTTTAG CTGCTTCAAA GAATACTTTT TGGAAGTCCT TATTACTAAA TAGGATTTCA
    78781 GTAAACTTCT TATTGGTAAA CTTCATATCA GCATGCTCAT CTAGTTGCAT ATAAGCCCCT
    78841 TTGGCTTTAA CACGACCAGT ATCTTTAAGA AGAAGTAATA AGGAGAAGTA TGGGTCAAAC
    78901 CCAATATCAA AGTTAAGTAA TAATGGTGTA GTCATATTGG CTTTATTAGT ACGAGATTTA
    78961 ATCATTTGAA CTACGATTTC TTTACCATTG AAACCAAAAG ATTCTTCTTT AATCTTCTTA
    79021 TCGTCCAATT TGAAGATATT ATTAGCATCG TAGTTAATAG CTTTACCGCC TGGTAATGTT
    79081 TCATCTTGTT TAAGATATGG GATATCATTT TTAGTTGGCA TGAAACCCGT TTCTACACGT
    79141 TTATTGATGT GGTTGATTGC CAATACAATG ATATTAGCAG TCTTAAGTAA TTGCATAGTC
    79201 AACTTAATGA ACTGTGTATT AGCTTTAGCA ATAGCAGTTG CATCCATTTG ACCACCCATT
    79261 TCACCACGGT TAGCTACGCG TTCTGGAACC ATATTGGCTA CGGAGTCAAT TACATAAACA
    79321 GTTGGTACCA TCTTGATGAT AGGTAATCCA CGAGAATCTA CATGACCAGT GTCATATAAG
    79381 TACTCATCTT TATTAGCCAT CTTAGCATCA TAGATAGATA AGATTTCTTT GTAGATACTT
    79441 TCTACGTTAA GACCACTATT ACGAATACTT ACACGTTTAA ATAAGTCATC ACCAAACCAA
    79501 CCAGTTAATG CTTCAAGACG GTTAATAGTA ATACCGCCCT CGATAGATGC GATAAACATT
    79561 CTTGCATTTT CAAAACGACG AATGATATTA GCACCCCATT GGATAGCTGC TGTTGTTTTA
    79621 CCTGAACCAG TACGTCCTAC AACTAAGTTG AAAGAGCCAT CTACAATACC AAATGCATCA
    79681 TAAGAGAATT TAGTACCATC TTTATGATAA CCATTAATCT TATAACCATT CAAATAGTCT
    79741 ACATTAAAGA ACCCTGTTGG GTATAATACA TCATAAATAC TTGTGCTGCT AGATGTACCC
    79801 ATCTTATCAG ATACTACCGA AATTAAATCT TCACTCATAG TGCTTCCTCC TTACATAATT
    79861 CCAAAGTATT ATATACTTTC TTGTTTCCTA GTATGTAAGA ATTAAAAAGA AGTCCCATAT
    79921 AGGCATTGCC TATATGGGAG TTTCCGTATG TAAACTGTTT TACGATTGTA TACTATAATC
    79981 GTGTATGGTA GATACAGCTA CCCAAATAGC TGTATCTAAA TTTACCCATA CACTTGTAGG
    80041 AGCATATCCT ACAGGTCATA AGGAGGTGAA TCCCTATGAC TAGAGAAACT CTTCTTTCTC
    80101 TTTGTGCTCA TAACCCTGAG CTCGAAGCGA GAAGACTGGC ATCCGAAACC ATACCAGTAG
    80161 GTACTGTGTC TGGTGAACGG ATGCCAGACA AAGATACCCC AATAGTTCAC ATGGTGCCAT
    80221 TATGGCGCAT GCGGCTATAC CATAAATATG GGGTATAGAT AAAGATAATC ATGGGTAGGT
    80281 GTTCACTCAT CTACCCATGT TTTATTTTTT ATAAGTAAAC TGTTTTATGA TTGCATGCTA
    80341 TAACTGTGTA TGGTAGATAC AGCTACTCTC AATAGCTGTA TCTAAATATA ACCATACACT
    80401 TGTAGACCTA TAGTCTACTT GCCGAAAGGA GGTGACTCCT ATGGCTTTAC AAAATGGTTG
    80461 CATAGCAAAC TATGCTAATC ATTTTGCAGT TAGATCTGCT GATTTAGATT GGCGGATTAG
    80521 AACTGCTATG AGCCTAGTGG CAGATCGATA CGCTGACATC AATAATGTCA GCCATCATGA
    80581 AGCCATAATG GCTTACCGAT TCCTTAAATC ACAAGGAATC AAAATGACTA TAACTGAAAA
    80641 TCACTTATAG TCATTAATAT ACATGGGTAA GGATATAGAT CATTCTTACC CATGTATTAT
    80701 TTTTTTGTGT TGTTATGGTA AATAATAACC ATCATTCTTT AGAGTATCAG CTATAATAGC
    80761 TAACTCTCTA TAGTCATCTA ATGGTAAGTT TACCAATGTC CATTTCACAT CATCTAATTT
    80821 AAGCTGTCTA GCTACACAGA CTTCACTATA TTTGAGTAAA GTATCTTTGA TAATGTGTTT
    80881 AGGCATAGCA TTTACTATTC TATATAGAGC GAATGTAGTA TCTTCTTCAG CCGCTCTATA
    80941 TCTATAGTTG TACCATTGCT CATTTCTATG AGTATCTAGC ATATTAATGA TAAACAATGG
    81001 TGTCATTTCC CCATAGAATA ATGCTTCAAG AATGATGCGG ATATCATCTA CGGTGGTAGT
    81061 ATTATATTCA TAGGTAATCA TCAATAAGAA TAAGATACGT CTAATATTGA TTTCTTCACG
    81121 TACATCTGAG AATCTTGCTA TTACAGCCAT AGTATAGAAC TTTCTAGGAA GATAATAGAT
    81181 ACTATCTAAG ATTTCACATA CATCTTTATT GATTGTCATA CCTAAATCAT TAAGTATTTC
    81241 TGTAACCATA CTAGGTACTT CATCATTCTG ATGTACTACG TTATGGTTAT AGATTACCCC
    81301 GTTTATATAG ATACGGTCTA GTTTATTAAA ACTAAACCCT GGAGTATATT TAGTAAGCAG
    81361 TTGTTTAATT AGCTTAGGGA CCATAGGTCG TTCTTCCCAA AGCTTAGCTA CTTCAGGAAC
    81421 TTCATAAGAG TATTTAACGA ACTCATGGAA GTTATTAAAG ATGAATAGTT TAAGTTCATC
    81481 TTCATTATAA CCCTTAGACA TAACCTCGTT AACAAAGTTA TCTCTAATCT CTGCTTTTTC
    81541 TGCTTCCGAA GGATCATCTA ATAGCATATT CAATTCCATC GTATCTACAA TAGGATCTAA
    81601 TGCAGGATTC TTCAGGTTAT TAAAATAAAT GCCCTTCATA AGTCACCTCG TATATTGGTA
    81661 GGATTAATAG TCTTTTGTAA TACCATTGCT AGTGATAATT ACACGTTTAG GTTTAACTGG
    81721 TTCTTCTGGA ACTTCAACTG TAGGAGATAC TGTAACTTTT TCTGTAGTTT GATTGAAGAA
    81781 ATCATCTTTA GCGGATACAG TTACACGTGG TTTAGCTACA GGTTTAGCAC CAGCAAAGAA
    81841 TGCATCTTTA TCCGCTTTGG AGATATTTTG TGGACCAGTC TTATCAAAGT TAAACATACC
    81901 ATCTTCTTTA TTGATAGTCA TAGAAGAAGC TTCATCAAAG AAAGAGTCTT TAGATTTATC
    81961 AACCTTGGAA GTACGTTCTA AATAAGTTTG GTAAGCTTTA TTAACTTCAT CGATTGGCAT
    82021 TTTAATACCA GAAGCAATGA ATTCAATGAA CTCTTTACCA GGTTCAGCAT CTTGAATATG
    82081 AGTGAAGAAT TCATATGGTT CACCAAGACG TTCACGTAAT ACATCAGTAT TCAAGTCCAT
    82141 GTTTTGAGCT GCTGGAACTA GACCAAAGAT TACACCAATA CGTTTAGCTG TAGGTTTGAA
    82201 TTCCAAAGAT TTACTATAGT CTAACATTTT ACGAAGTTCT TTATATAAGT CTTCTGTATT
    82261 CTTAATGCTA GTAACTTTAG CTTTTTCGAT AGTCATGAAA CCAGGAGTAG TAGACAATTT
    82321 GTATAAGTCT GTATCATCAA TATTTTGATC AGATTCTACT AAGTCTTGAC CAAGAAGAAC
    82381 TGCCATACGT TGTGTAAATT CTTGGTTAGC CGCACGTTCA GCATCTTGTT TGCTACGGAT
    82441 GCCATCTAAG AATTTCTTAT TACTGATAGC TTGTACAGTA TATTCATCAG ATAATTCTTG
    82501 GAAGTATTCT ACAGTGTTTT GAATACCACG AGCATCTTGT TCGAAACCAG TGAATACAAA
    82561 CATGTGTACA TTCATTTTCA ATACTTGTTT ACAATACTTG GCTACAATAG TAGAAGCGCC
    82621 ACAACCAGTA CCACCTTCGG AAGAAGATAC AATGATAATA GCTTCATCTT GAGGGTCTGG
    82681 GAAAGAATCT AATTTGAATA AGTCTGCACG TAAAGCTTCC ATAGCTAATC CTTTAGCCAT
    82741 ATCACGTTCT TTACCACAAC CACCACGGTT ATCACCGAAT ACGATATTAA TATCGTTGAA
    82801 TTCGTCTTTC ATATCTTTTT GAGTGGTATT CAAAAGTAAA ACGTCTTTAC GATCAAATAC
    82861 ACCTTGGTTA ATAGCATGCA TAGCTGCTTT GTTACCAGCA GCTCCAATAC CGATAAGTTT
    82921 TGCTTTCATA ATAATTACCT CGTATTAAAA TAAGTAACCT ATATTAACCC AATTGGGTCT
    82981 GATTAATATA CAGTTACAGT GGGTGTAAAA AATAAATATG TAGTAGAACC AATAAGAGGC
    83041 TCTACTACAT ATCTTAGACA ACTATTTTTT ATCTTTGTCT TGTTCTTGCT TCAATTGTTC
    83101 TTGAAGCACT TTTTGATCAT TATCATTAAG CTCTTGGAAA CCTAAACCTA AGTCACCAAC
    83161 TTCATTAATT ACGCCATATT TATTATCTGC CATAATTTTT TCCTCCATAA ATGAATTATT
    83221 TAGCTATATG TTCAGCCCTG TTATTTAAGT AGACTGCTAC ATCATACAAA CTATCAAATA
    83281 CTTTTACACC ATTAGACTCT ACTAAATCCA TTAAGGCTTT CATAGAAGCT AATTGATGAT
    83341 TAGTATAAGT AAAATCACCA CCAAAGTCAC TATACAATAC ACATAGTATA GTATTTTCAG
    83401 GTCTCTTATT ACTATCATCT ACCACTTCAG CAATAGAATA TATTCCTGAC ATAGCTGGTG
    83461 TAATACAATA TAGTCTTACA TCATCATGGT CACGATGATA CTTCTCCTCA AACTTAGCAC
    83521 GTTCATCCCA TACAGACACT ACAGGGTTAA ATGCTTTTAC TTTTTTGGTA AGCATTCTAA
    83581 GTAAATCATT TCTCCATACA GAACCATTAC AAGTACCACC TAAGAATACA GTTAACTGTG
    83641 GTTCTTGTTC TTCACGTAAT GGAGATACAG CTTTTTTTAC AGACACACTG TTTAATTTAA
    83701 TCTCTGATAA TCCATCAATT TCCATAAATT ATCCTCCTTT TTATATAAGT GTGGTATATG
    83761 TAACACAAGA AAACCCCATA CAGGCAATGC CTATATGGAG TAATCTTGTT GTGTTTAAAG
    83821 TGAGTTTTAG TAACTCTTGA AGAAGCGCTT GACCTTATAG TTGATTAGAA GGGAAGTATA
    83881 ATAGGCATTG AATGGTTGAA GAGATAGCCT ACTATACTGA AAGTATCAAC TATATAAGCC
    83941 TCTTGATAGG TAGATTTATA AGTTATAGAT TATACGAGGT GCTACCTATC ACTATATTGT
    84001 TTATATGATT TTATTTTTTA CAAAAGACAA ATAAAACCCT AGTACAGATT GTATCCGTAC
    84061 TAGGGCTCTA CTAGGTAAGT ACATTTAGTT ATTTAGGAGT CAAATGAAAA AATCTTAGCT
    84121 ACTTATATGT TAGGATCTAG ATGAAGCCAT TCTATACAAG TTCAATAGTT GCTGATAGGA
    84181 TTCTAAGTTA CGATCACTAT TAAACTTAGT ATGGTATAAG AATAAGATCT TATTATATAC
    84241 GAACGCTAGT TTAATGTAAC CAGTCTTTTT AAATAAAGCC TGTTTTGCTT CAAGATATGA
    84301 TTCATAGTCT TTAGTGATAT CAATGATATC TTGCTGGATA CGTTTACGCT GTTTAGGTGT
    84361 AAGATTAGCG GTCTTAAGTT CTTGGTTCAA TACAGCTAAT GCTGCTAATG TACGTTTACT
    84421 GGAATCAATA TGCGCCATTG AATCAATAAA GAATTCAAAT ACACCTATAA TACCAAATGT
    84481 AACGTAGAAC TTAAGAATCC ATTCTAATAC ATTAGACTCT GTAGTACTTT GTCTAGTATC
    84541 TAATTTATTA GACTCTAACT TAGTCAATGC TGTAGTCAAC GCAGGGCCAT ATCCATAGAT
    84601 AGTAGCAAAT GCATCAGACT TCTCTTCTTC GGAATCATAT TCAGAAACAA GATTCTTTAC
    84661 TGATTGGTCA AACTTAGTAT TCATTACTTT ATTGACTACA GTTTTATCAC CAGTTAGGAA
    84721 TTTGAATGCA TCTGAGATAT TACCATTTAA GATAGCATCT TTAACTAAGA CTACACCGTT
    84781 ATTAATATAA GCCAAAGCGG ATCTACAATC TAAGCCATTG AATGCTTGTT GGATACCAGC
    84841 CATAATATTA GCATCACTAA TATTACGGAT ATCTTCTTTA GCACCATTAG TTAAATTATA
    84901 GATAGCTTTA TTCATATCAG TCATACCACG AACTAGGTTC TTGATACTAG GGAGATTGTA
    84961 TTCATACATT GCAGCTTTAG CACTGAAATG ATGACCAATC TCGTGCAATA AGATGGCTAC
    85021 TAGTTCTTCA TTAGTAAAGC TAGTATCACA TAATAAACCA TAAGAGAAAT ATACATTTAG
    85081 ATCATAACCA TCTTTTGGGT TAAATTGGTA TGTGCCATTC TTAAAGACTG GTTTACCCAT
    85141 ACCGTTTAGT TTATCTCTGA ATACTAATGT ATAAGCATTC TTCGCTGTAG TGAAGTCTAC
    85201 TAAGAAATTA GTATTAGCAA ACCCAAATTG ATTCTTCATT ACTTTAGCTA GTTCTTTAGA
    85261 TTCGACTACT GTATCGTTCT TGTACTTTTG TTTACGGATA TCTCCGATAA TAGATTCTAG
    85321 TTTGATAAGA CTTGGTGTCT TACCAAAATA CTGTTCGTTA TAAATAAACA TTGCTTATTC
    85381 CTCCTTGGCT TATTAAAGTG TTTCACGGAA ACATCTTAAT AAAATCAAGG AGGATAATGA
    85441 TGAAGCAAGA TAACGAAGTT ATACTTAAGA AGATATACCC TCTAATAGAG CAAGCTATCT
    85501 CTAGAAGGGT TTCCCAATAT AAACAATACA TCAGTAAATT CATTGCAGCT AGAGCTGAAG
    85561 ACTTATATGC TATTGCACCA TATAGACGTA TTTACTTTAC TGATAATGAT AGAGATGAAT
    85621 TCTTCAGAAT GCTAGGCATT CAACGTTTTG TCATCCAAAG AGAATTACGG AATACTTTCT
    85681 ATTTTAGTAT TCCGTCTTTT AACCCGGCAG CTGCTAAAGA TGAGACTACT ATAGCTATGC
    85741 TATGTATAGT TAGATTCTTC TTATTGAATA GAAAGAAATA CTATAAAGAA TTAGACTTAT
    85801 CGTTAGTTAA TATAGCATTC TCTGGGTCTT TCTACCCATC TATCCATTAT GGTTCTTTCC
    85861 AAGTAGTACA ACCTATCGAG TATAAACACA TAATGGACTA TGTGGTTAAT AATAAGATGT
    85921 CTGCTAAGTA CGATCTTAAA GTCAAAGGTA ATGTATTTGG TGCAATACGT TCTATTGCTA
    85981 CAACATGGGC TGAGACATAT CAAGATAAGT TTGAAGACTT TGATGATGAA GACATCAAAG
    86041 ATATTGTACA GCAATTACAT ACACGTATTA AATCATTCAT GAAGAATATT GCTACGTTGT
    86101 ATTATGAAGC ATTTGAAAAT CGTAATGAAT ATCTTAACTA TGCTAGTGAT GACTATAGTG
    86161 AAGATAACTA TAGATTAGCT GATACTGATA GTCTTATGGC TGAACGTATA ATTGATAAGA
    86221 CTGTACAAGC TATTAGTACT ATGGGTGTAA ACTATTCTTA CTGTAAGATG GCAGCCGATG
    86281 TCAATGTATC TACAGATGAA ATCAAAGCTA TCATAGAATG GGTATTAAAG AATGATACTA
    86341 AGTCTCTTAC CGAAGTTAAA GAGTTCATTA GTCTTCTAGT ATATCTATTC TTCCAAAGCA
    86401 CAGATAAGAA AGATGTTAAA CGTGTTGAGT TTGTAAGATT TACTACAGCA CCTAGACCTA
    86461 ATAGTAAAGT CAAAGAAGTA ATCAGATCTA AGGAAATACT AGAACGGTGG TTAATGAATG
    86521 GATCTAGACG TTATCATGTA CGTAAGAACC GTGCAGCAAC TAAAGCTAGT TACCAACGTT
    86581 CCGTTCTAAT GTATTTCGCT TTAATGATTC ACTTCTCTAA TCTATAGGAG GAACTAAATG
    86641 ACACCACAAA GAAAGAAAGC CGAAAAGCTA GTATTTGATG TAATGCTAGC TATGGATCCA
    86701 TCTGGTAAAG TTACTGACTA TTATAAAAAG ATATTCTCAG AAATGAGTGA TAAAGAGTTT
    86761 ACTAAGTTCG TATCTGGTAA ATATCCATTT AGATTTATCA CTCGTGTATT CGAGATTGAA
    86821 CCAACTATGG ACCAAGTAGA GAAAGCTGCT GATGTAATGG GAGTACCTAT ATTAGAGAAA
    86881 GTTGAAATGC CATATATCTA TACAGATGAA AATGGTCATG GTGCTACATC TCATGAAGCA
    86941 TTAGTTGGAT ACTTACATCT AAAACGTATG AAACAATTCT TGACAAAAAA GAATGCTATC
    87001 TCTACTAATA TAGCTATGCG TGATAATAAG ACAGGTATGC TTATCTCTCA TGATAAGAAT
    87061 GGTATTACTT CTGATAGGGA AATGGAATCT CTTGTGGTTA ATGGTATGGA TGCAACCATT
    87121 AAAGAGTTAT CCAGAGCACG TGCAGATTCC ATGGATGCTA AACAAGCTAT GTATAATACC
    87181 ATTTCCACTT TAGGTTATAT CTCTCAAGAT GATATTCCTG ATGACCCTAG TGATCCTATG
    87241 AGTAAGAACT TACTTAATGT ATATATGCTA GGTGCTCATC TATCTACTAA CTTAATTAAT
    87301 ATTGGTAATG TAACACCATT AACTTTAAGC GGTAAGAAGA TATCCCGTCG TGAATAAAAA
    87361 AATAAAATAG ATTAAGGCTA GAGGAAATTC CTCTAGCCTT ATTGTTTTTA CCAACCACGT
    87421 TGGATTTTGC CTGCTTCTAG CATCACCAAT GTTAGACGCT TGGTGAAATC ATATACGATT
    87481 CCTTCAAAAT CATATAGATC TTTACCTTTT AAACCTGCAA CAGATTTTAA TCTATCACTA
    87541 GCTTCTTTTA TTCGACGTGT GAAATAGCCT ATAGCCCAAG AACCATTGAT TCTTTCACCT
    87601 AATCGATGCT CTGGGAAGTC GTGCATCCCT AAAACGTTCG CTACAATTTG AACGTTTAAT
    87661 TCGTTTACCA TATCTTGCAA ACGCTCAATA TCACTATCTG CCTCTTCTTT AAAGCGGCGG
    87721 TTTAAATTAT GGATATCATA ATTTAAAGAT GTACGTTCAA TGCCTACGTG GATGTGTAAA
    87781 TTTCTGTTCA TGATATATTC TCCTTTTCTT TAATACAAAT ATAATATAAC CATGATATTA
    87841 CCATTATAGT ATATAACTGA AAAAACTAAG TTTTACGAAA CGGCAAATAC CCAGTATAGA
    87901 CAGTGTCTAT ACTGGGTAAG CTATTTTAGT TTAAGTAAGG AGTATTATTA TACCACACGG
    87961 TATCACGTAA ATAGGAGTAA TGGTATTAGG GTAGGTTATG GACTACCCTA ATCCATTAAG
    88021 AGGAAACTTT GTTTATTATT GCAACAAGGA AAACAATAAT AAACCTGCAA ACACTGCAAC
    88081 GAGTATCTAA CATGGCCGTT TGTTAAGATA CTGGCACCTG TATAATATAC GGTATATAAG
    88141 AAGTAACAAT CAAATCTAGT TACCGTTAGC CTAGATGAGA TTGTAATAGT CAGCTGTCAC
    88201 TGCTATTACA CTAGTGTTAG GTTAAATGAG AGTATGATGA GAAAAAATAA ACAGGTACTG
    88261 GAATTTCCAG TACCTGTATT TGAATCTTAC TCGGCTCTAA AGTCAACTTC TGTATCGTTA
    88321 GATATTTGTG TTTTCTTAGA TATGATGGAG TCTAGAGTCT TTACGGATCT CCATTCTTCT
    88381 GAACCATCAT ATTCATGTCT ATACATAATA TAGTCTCTAG TATATATGAA TATCTTATCT
    88441 GATATTTCTG TCATACCAAA GCCACTATCA TATCTAAAGT CTGCATTCTT AGCAAATACG
    88501 CCCCAAGACA TATATGTATC ACCATAGACA ACACATATTA CATCATCAGT AGATATTTTA
    88561 AGATATTCTA AGTATTCTAA AGTCTCTTCT AAGAAATTAG TATCACCATC ATTAGCATTT
    88621 TTAATTTTAA CTTCATCATA TAGAGACTTC ACATGGGTTA ATAAATAATT CAATTCAATA
    88681 AAAGTTGCCT CATATACTCC AGTACTAGTG CTAGGCATTA ATCCTTTGTT TAGGTATAAC
    88741 TGGTATGTAT ATTCACCATA TCCTGCTTGT TTTGCAGATA TATAATACTT ACCATCTCTA
    88801 CTTATAGCTT CCCATCCAAA TTCATAATTA ACACTACCAT CTAGGTATAG AGTGTATTCC
    88861 TTATTCTTAA AGTAATACTT ATATAGTCTA TTCTCATCAC TACTTATAGA TAGCTTATGT
    88921 TTCAATACTA TGTCATGAGC TGCTGTTATA AGATAACAGA ATGCTTCAGT CCGTATAGAA
    88981 TACCCATTCA TAATATGAGC ATTAATAGAA AATGATGGAT CATCTCTATC TAACTCAGGT
    89041 GTTAGTTTTA CTTCTGTTAG GTTTTTCTCA CTATCGAAGT TTAGTGTAAG AGCGTATGCT
    89101 ACACCACTAA TGTAAACCCC TACACCAATT TCTCTTTTTA CATTATCCAT TAGCTCTTTT
    89161 TTAGCATCTG GGCTTAGCAT ACCATAAATA GAGAGTTTTT CAATCACATT TTGCTGTTTC
    89221 ATCTTTACCA CCATCCACTA TAACGTCTAG AAGACTATCT AAATATACAT AAGAACCTAA
    89281 TGATTGTCCA AAACAATCAC CAGAATTAGG TTTTGGTATT TCATATAGTT TATAAAAGAG
    89341 CTGGCCATAA CCAGCTTGGT TAGCATATAT AATATAACAG CCATCCTTAG ATCTGGCGTC
    89401 CCAGTTTAGT TCAGTGTCAT CATCAATATG TAAAGTATAA GTTCTTCTGT TGAATAGTTT
    89461 ATAGAACCTA TTTTCTTTAT TTCTAAGCAA CTTAATCTTA TGCTTTACAA GAATACTGTA
    89521 AACTTTAGAT AGAAAGATTT TAAATACCTT AGTACTTATA ACTCTAGTAG AATTAGCCGT
    89581 AGAAGCTATA AATGCTGGTG CTACTAAATC GTTAGTTTTA GGTGCTAATT TTACACTAGT
    89641 TAGATTGGTT AGATCATCAA ACTCTAGACT TAGAAGATAC TTTATGCATA GTATATCGAT
    89701 ATCAGCATAT ATACATTCAC GTTTATCATT ATATGTAGAA TCTTCAGTAA CTGTAATGAT
    89761 ACCAAGATTA TCTAATATTT TGATGACTTT CTGCTGTTTC ATTTTATCAC CTCAATAAAA
    89821 AATATAGGAT GGGATATTAC TCCCATCCTA TAAAACAATT AGATTCTTTT TACTACACGG
    89881 ATAAGATTAG GAACTCTATT ACCTTTGGAT ATAGAAGAAC CTAATGGGAT ATCACGTACT
    89941 GCTACATCTT CTTTACCTGT AGCTGATTCA ATCATAACTA CATCTGTATC TCTTACGATT
    90001 AAGATGTCTC TAATTGCATC ACCACGACCA AGTTTGATTA CGTTATTACC GGCTCTTGCT
    90061 CTAGAAGACA TAGGTAATGC ACTAATATCA ATCTTATTGA TATAACCATT ATGGGTTACT
    90121 ACAATAGCAT TAGTACAACC ACCATAGACT ACAGACATAC CATCGACATT GTCATTGGTA
    90181 TTCATAGCCT TAACTCCTCG AGTAGCACGT TTCAATACTG GAATATCATC AGATTTGAAT
    90241 CGTAATGCTT TCTTATGAGA GTAAGTGATG ATTTGATTAT CACCATTTTG AGTAATGACA
    90301 ATAGATTGTA CTTTATCACC ATTCTCTAGC TTACTATAGA TAAGACCACC AGATGCTACT
    90361 GAACAGAAGT CATCTAATTC AAGACGTTTA ATATAACCTG CTTGTGTCAA TACTACCATA
    90421 GTATAAGCCT TAGACTTAGC TAATTCTTTT ACTTTAGATT CACTAATGAT ATTAGTAACG
    90481 ATAGATGTCA TCTTCTTATT CAAAGATAGT GCATCAGTAC CATTTTGTCC TTTACCAGTT
    90541 AATGGAATCT TATGTACAGG CATACTGAAT ACTCTACCAA ATCCATCAAA CATCAATAGA
    90601 TTATCTCTAT TATCTGCATT CAATATAAAT GCTGAACATG GTTCACCACG ATTAAGATTC
    90661 AATGGTTCAT TTACACCATA TTTCTTAATC TTATTGGATT CGGTAACGAT GATATTAAAC
    90721 TTACCCTCAG GGATATTATT AATATCATCT TTAGAGATTA CACGACAACG TCTAGGCACA
    90781 CCATACTTCT TCTTGAAATA TAACAATTCA TTACGAATCT CTTCATTAAG AGCTTCTTCA
    90841 CTATGAATCT TAACTAAGCA TTCTTCCATT CTAGCTTTAA GTTCTTTAGC TTCTTCAATA
    90901 TATCTATTCA AGTTACCCAT AGATAGATTC TTGATTTGAG TATTGATGAT TGTCTTAGCT
    90961 TGTAATGGAG TAATCTTAAA CTTAGTTACA AGATAATCAA TAATAGGTTG ATCTTCACGG
    91021 TCTTTACGTT TCTTAATCAT ATTGATAATC TTGTCAATTT CACCAGACTT CAATAGAGTG
    91081 ATGTATGCTT CACGTTCATG GAACTTAGTC TTAGCTCTTT GAAGAAGATT ATAGTACAAA
    91141 CGTAGCTTAG TAATCTTTCT AAATTGTAAG AACTCTAGTA GGTATTTCTT ATAAGTAAGC
    91201 TTATGGATAT TACCATTGAA CTGAACTTGT AAGTTTACTC GATAAGAGCA TTCCAAACTA
    91261 GTATTAGCAA ACAATGTATC TCTAACAAAG TTAGGATCAG ACCCTGGTTT TAATACCAAG
    91321 ATATGCTCTA GCTTAGTTGG TGTATGGTTT TCAAAGCTAT TGATGATTTG TGGTAACTTA
    91381 CCCTCAGATA CTAATGTATC AATACTATCA GTAATAGTAC CTAAGTATAC TGAGTTAGGT
    91441 ACACTATGAA TGAATAATGC AGGTTTCTTA TCATAAGTAC CAATATCAAT ATGACCACGT
    91501 ACACGATAAG AGCCAAAACC ATTATTACTA ATCTTCTTGA AATCTGTATC GATAATATCA
    91561 CATGGCATAT TATGATCAGG AATCAATACA ACGTGAGCAT TAGGATTGTC TAATAGCTTA
    91621 ATAGTTGCAT CAATAACTTC ACCTAAGTTA TGTGGTGGAA CTTCTGGTCT AAACCCTACA
    91681 GCAATACCGA AGATACCATT AATCAATAAC AATGGAATCT TTGCAGGTAA GAAGTCAGGT
    91741 TCTACTTTAC TATTATCAAA TGTAGGACTC CAGTCAACGA TATTCGGAGA ACCATTTACA
    91801 CCATCTAATT CATCTAGTAA AGCTTCTTTA GCAAAGTCAG CTAATGCTAC TTCTGTATAA
    91861 CGAGCAGCAG CTGGACCATC ACCTTGGAAG TTACCAAAGT TACCTTGCTT TCTGATTAAC
    91921 GGTACATTAC ATTCGAACCA GTTAACCATT GGTTTAATAG ATTGATAAAT TGCACTATCA
    91981 CCATGAGGAT GATAAGATTT CATTACCTCA CCAACGATAC CTGCAGATTT AAAAGTTCTA
    92041 TTTGTATTTT GTGGGAAGTC TGCATACATC GAATATAGAA TCTTACGTTG TACGTCTTTA
    92101 AGACCATCCC TAAAATCAGG TACTGACCTA TGCTTGGCTA TATAAATTGC ATATAGCTTT
    92161 AGGTCATCTC TAAATTTATC TAGCGTATTT ACTTTAATTT CTTGTGCCAA GTATATCCCT
    92221 CCAGTCTATA TGTATGTTTT TCGTCTGGTA AATTTTTAGT TTACCAGTTT AGCCTATTTG
    92281 GATATGAATA GGAAGCCACT ATGGTCGTAA TTTACCATAG TGGCTATATA GACTATTGGA
    92341 TTTCGTTAAT ATTAATCTTA GTGATTTTGT AACCACCTTT GGTGTTAGGA CGTACGAATA
    92401 CAAAAGCATC TGCTTGTTTC ATATTCTTAA TAATTTCATA GTTACGTTCA CCAGTTAAAA
    92461 TAGTAATACT TAGCATATTA TCTTTGAAAC CAGATTCTTT TACAGAACCA ACGATTACAG
    92521 AACCAAGAGC TTCCTTGTTT TGAGTAAATA CGTTACGTTT ACCAAATACA TTTACTTCGA
    92581 CCATATCGAA GATTTCACCT GTTTCTAAAG TATTAACCAA CCAATCAGTT ACTTCGTTGG
    92641 ATAGTTTACC ACTGTAAGTT ACAGGAAGAG TAAGTTCAAA TAATTTAGTT GCAGGTTTAC
    92701 GGTTAGGTTT AATATTGTTT CTCATTGTTT TTACCTTTCA ATTAATTCTT AGTAGTGCTA
    92761 CCAATGCCAC CAGTACGCAC TTCAGTTACA TCATCATCGT CTGTAGTCAA ATACTTAACA
    92821 AAGATACCTT GAGCAAATGC TTCATCTTTT GTAAGATATA AAGGTTCTGT ACCATTATTC
    92881 TTAATCTTAA TAGCAATATT ACCTTCATTG GATTCATTAT CAAAGTAATC AGAGTCAATT
    92941 ACAGAAACAG TTGTGACTAA AGACATTTGA TATTTGTAAC CATAACTGCT ACGTGGAAGG
    93001 ATTAGTAGTA CTTCATCTTC ATTCATTTCA ACTTTAATAT CTGTACGGAT ATTAAGAGTT
    93061 GCACCTGGCA TGATTTCTGC ATCTATAGGA GAGAAGAAAT CATAACCAGC AGAATGTTTA
    93121 GTTGAACGTT TTGGTAGTAA TGTGCCCTCA GGTGCTGTGG ACACTAAGTG GAATTTTCTC
    93181 GCCATCAGTT CCTCCGAGAT CTATTATGTG GGTATAGCAA TAAGTCATCC GATCTGAACA
    93241 CTCCATAGTG TTTCGTTCCA ATACCGTTAT ACTTAGCTGC AAATTCCGCA CAATTAAAAT
    93301 TATCAAAATC AGCATAAACT TTATATAGAT AGCTATCACC ATCATATATC CAGTTTATAG
    93361 TTACCAAAGA TTTATGATAT AAGACCGATG GTATATATTC AGCATCTTGA ATGCTCATAC
    93421 ATCTTACTTT AAGATCTCCA ATATAAGAAT AGTATGATCC ACGGTCAATA TCAATTTGTA
    93481 ATCGTTGTTT CATATAATCA TATGCATATG CAATAGTCTT ATATCGATAC TTAGCTTCCT
    93541 CTTCTGTTTC CTTCATGAGA TTATCCCATA CAACGTCCTG AGGATCACTA AATAAAGTCG
    93601 CTATATACAT CTTTTGATAT ATAGCTTTGA TATCAGGAAT AGGTTTATGG ATGTATTGGT
    93661 TAATACCATT GATAAGTGGA ATGCTTTCAT TCTTACCCAT AATGATATAC CAGACAATAC
    93721 TAGATAGACA CTCATACTCA TAATGGTGAA AGTCTATCTT TTCATTGTCT TTATACTTCT
    93781 CTAGTAAAAT CTTAGACTTT GGTAAGTAAT CTATAACTAC CACTCGTCTA GCTTTATTTA
    93841 CCATCGTATT AAATCTACGT AAAGATGTCT CGTTATTTAT ATTAAACCCA ATACCGACAC
    93901 ATACAACAGC CTCATTTTCA TTAGCCCTAT CTAATATAGT AGCATTAGGT TTAAATATAT
    93961 ATGGTAAAAG CTTAATATCC CTAGAATCCT GAATATCATT TAATAGACAA TAGTCAGGAT
    94021 CCAATCTTTT TTCTTCACTA ATCAGAACTT TTTCTGGATT CTGAAGTATT AGATGGGCAG
    94081 CTAACCGCCC ATCCTGTGTA TCTGCATAAT ATATGATCAT AATAGTTCTC TCCTAGAAAA
    94141 TGTAATTGGA GATATCTAAC CCTGCAATTA GGTCCATCTT ACTAGAATCG ATTTCACGAA
    94201 TCTTAGCAAT TTCGTATTTG ATATCTTCCA CTGTGTATTG TTCGAGAACC CTTTCTTTAT
    94261 CTTTACCGAT TACTGTATCA TATAATTGGT CTTCGTTCAT TTCCCCTAGA CCTTTGAATC
    94321 GAGTGATATT CTTTGGTGCT AGTTCTTTAA ACTTATTCAA TAAGCCATAT AAGGACATAG
    94381 TCTCACCATC AACTACATAA TGGCTAGGTT GAGAGCTAAT GATATCAGTT ACCAATTTAT
    94441 AATGCATAGT TTCAAAGAAG CTTAATAAGC GGTCATTGAT GTATATAGTT TGGTACTTGT
    94501 TATCTTCATA AAGACCAGTA ATAGTCCAGT TGCCTTTATC ATTCTTACAT TCCAAATACT
    94561 TATGATTCTT TGTAATCTTA GATTTGAATT GACTGAATGA TAGGCCTTTA CCCACATATA
    94621 ACAAAATTTC TTCCAATAAA TACGGATTGA TGGCGAATGA ATTCGCTGCA GACTCTAAAC
    94681 GTTCAATATA GAACTCTGTA GAATTCAATA GCTTAATTAA TTGATTATTG GTAAAGTTCA
    94741 CCTTACCAGG TAAGGTTACT TTATGGTTCT TTGAAAATTG TTTCTGTAAG TATGCATTGT
    94801 ACTCTGTACG GTCAGTGAAG TATTTAAAGT TTCTACCATC AATCTTACCG CCATATAAAG
    94861 GTGGTACAGA TGCATATACA CGACCATCCA ATACTAATGG CTCCATGTAT AATAAGAAGA
    94921 ACGATAATAA CAATGTACGG ATATGAGCAC CATCAGGGTC AGCATCTGTA CAGATTACTA
    94981 TACGTTCCCA ATTACACTTA CTAATATCAA AGTTCTTACC ATAACCTGCA CCAATAATAG
    95041 AAATAATAGA TGCAACTTCT TCATTCTTAA GTACATCTTC TTTTTTCTTA GCCAAAGCAC
    95101 TAATGATTTT ACCACGAATA GGGAAGATAC CTTGAGAATC ATTGTCACGT CTATTACGAG
    95161 CATTACCAGC AGCAGAGTCA CCTTCCACGA TGAATAGTTC GTTATGCTTC TTACCTTTAG
    95221 GTCTTACAAA CTTAGCTGGA AGACCAGTAA TAGCTGAAGC ATTCTTAACT TGAATACGGA
    95281 CACGTCCTGC TTCATTTTTC GTACGAAGTT CTGCTACTTC TTTAAAGTAT TTACAAAGTT
    95341 TTTGTAGATC CGACGAAGAG GTCTTAGCCC ATTGGTCTAA ACCTTCTATC GTGATATCTT
    95401 TAACAAAAGG GACTAGGTCT TCATTAGAAA TGATTTCTTT TGCTTGTCCT GTAAATTCTG
    95461 GATATAAGTG ATATACAGAG TTTACACAGC ATAGTCCACT GAGAATATCA GCATTTGTAA
    95521 TCTTTAGTTT TGAATTCTTA CCTAAGAAGT ATTTATTCAT ATAATCTCTA AAGAATTTGG
    95581 TAAGCCCTTC AACGAAACCC TTAATATGAG TTCCGCTAGG TGTAGGACAG AAGTTTGCAT
    95641 AACCAGCAAA GATATCATCT GCTTTTGTGC TATCAAAAGT GAATAAGATA TCAGCTTTCA
    95701 TCTGTCCATC TTCTTTAAGC TTGGATATAT GTATTGGAGC AATCATAGGC TTAGTTGCTA
    95761 AGGAATCTAG GATACCAGCA ATACCTTTAT CGTTCACAAT ACGTACTTTA TGACACTTGC
    95821 CATTAGCATC AGTACCAAAG TAGTTTACTT TAGCACCAAT GTCAAGTAAA GGTATTAGAC
    95881 TTTCTAATAA GTCTAATACA TCTTGCCAGG TTGTAGTGAT ATCACCCATA ATAACTTTAC
    95941 CAGCTTGGTA TCCATGATAT CCTTGTTTCT TAGTTGGCAT AGTATGAATA GGGTTAAATG
    96001 TAATAATTGT ACCTTGGTAG TTATCCTTAT TAGGGATAGA CTTAACCTTG GCAGTTTCAG
    96061 GGTCACCTAA GTATAAAGAC ATCTCTTGTC CTTTACCTAG ACGATAAGAT TTAACTACAA
    96121 AGTGTTCACT ACATGCACTC GTAGCTTTAG AACCTAAACC ATGTCGACCA GATGAGAATG
    96181 CACCTGGTTT CTTTTCATAG TTGGTTGACG TATTTTGACT AGTAAATGCA GTAACCATAA
    96241 TGTCAAATGG AATACCACGA CCGTTATCTT GTATGGTAAC TTCGTGATTT CTCTCATCAT
    96301 AGTATACCCA AATTTCATCA CATGGAGAAT CTTTCTTCAT CAGCTCATCG GCTGAGTTCT
    96361 GGAAGATCTC TCGAATCATA TTAATAAAAC CTCGGTTACC AGAATAACCT AGGTAAGTAC
    96421 CAATATTTTG TCGTACGCCT TCAGTTGGAG TAAGAGTTAA AAAGTCATCA CCATAATTGG
    96481 CAATATTATC TTGCATCTCT TTTGTTATTT TGGCCATTTT ATCACCTCTC ACTTAACTGT
    96541 TAATCTTTGT TTAAAAAATA CATATTGTAA AAGCCCCAGT AATGGGGCTT TCTGAATCAG
    96601 TCTACATAGT TGAAAGGTTG TATATTGCAC CATTCAATGG TACCCCCAAG CTCTTCTTCA
    96661 ATATATTCCA TAAAGCTTGT TTCTATGGAT TCACCAGGTT TACAAAACAT TGATGGCACA
    96721 AACGGTTTAA CGTCCTTGAT ACCGAATTCA TCTCTAAGGA CGTCATTCAA ATACTTAGGT
    96781 ACGTCTTTAT AAGTCTGTGG ATAATACATA TTATCACATA TACTAAAGCA TTCTGGTTTA
    96841 TCTTTACCTT CTTTACGCCA GTATAAATCT ACATTCACAG TATCATCAAA GATAATATGA
    96901 TCTTTATCAT TAGTATCATA TATACTAAAA CCAGGTTCTT CTGCATAGTA GACAAACTTA
    96961 ATACTACTAT TAGGAACTAT CTTATCTATC AGAATATTAA ATCCTGTAGT AATATATGTC
    97021 CATTTATTGC AATACTCTGT TTGGAAATAC CATGCAAGAG TACCATCAGG TAAAGTAGTA
    97081 GACCAAATTT CATTATCACC TGGTGGCCAT ACCATTTCAC CACGTAATGT GGTCCCATCT
    97141 TCACAGTCAT CAGATAATTT AGCAAAGTCT TCTTCTGTTT CCCATAGTCC TAAGTCTTTA
    97201 AGAGCATATG GTAGCCAGCA TTTCTTATCA TTATATAGAG ATATCAATTT ATCTCTAAGT
    97261 ATCTCTATCT CCTCTCTTAC AGGAGAATAG AATGCTACGT TTTGATAACA ATCATTAGCC
    97321 ATTTTTATCA CCTCAGTAAA AATAAAAGAT TCCCCATAGG AGATGTACTC CTATGGGGTT
    97381 GTCTTTATTT ATAATTAGCC TAAGCTGATT GTGTCAGTTG TAATAGTTTC CTTTTGTGGA
    97441 GCTGCTACAG CTGGACCAGG AACAGTTGCA CCGACGGAAG CATTAGCATT GAATGGGTTA
    97501 GCATTCGCTA CCATTGCTTG TTGGTTTTGC AATTGTTGTA CTGGAGATAC AGGTGGTTGT
    97561 TGCATTTGTG CTTGTGGGTT AAATGCTTGT CCACCCATAG TTTGTTGTGT TTGTTGTTGG
    97621 TTAGGCATCA TTTGACCTTG GTTATGCATA CCTTGCATAG GTGGTTGTGC ATTATAACCG
    97681 AATGGTGCTT GTGGTTGTTG CCATTGTTGT TGTGGCATTG TTTGTACAGG CATTTGACCA
    97741 TTCATAGTTT GTGCATTGTA GTAACCACCA TTGGCCATGT TGTAGAAGTT AGGGTTAGCT
    97801 TGTGCTCCCC ATGGGTTAGC ATAAGCTGGT TGTACATTAC CATTCAAGAT ATTGTCGAAA
    97861 GATGTGAATG CATCTGGACG TACAGCTTGT TGAGGTTGTA CATTTTGAGC ACGGCTCATA
    97921 CCACGAGATA CATCATCGAA GTTCTTAAAT GCCAAGTGAT ACAAATCAAG AGATTTTTCA
    97981 GCAATTGGTA AGCTCATCAT GAATTCAGTA TTGATTTCAG CTGGCAATGT AATGCTGAAC
    98041 AATTTGATTT GTTGCCAAAT GTGACGCATA GTGCGTACAG CGTTTTGGAC TTCTTCATCA
    98101 CTGTAAGGCG TTGTAGGAAT ACGTTCACCA CATTGAGTGC ATCGTACCCA ACCTTTACCA
    98161 TCGGCTACAG TTAAGAAGCC AGTGTGGTCT TTGTGTGGAC ATTTTGCCCA TGCTTCTTTT
    98221 TCTGGTGGAA TTTCCAAAGA GAAAGAAGCT TTTTGTTGAG GTTTCAACAA TTCACGGTCT
    98281 TGTGGAGTCA TAGGGTCTGT AGGTGTTACA GGTGCGTAAT TTCCTACAGG CATTTGAGCA
    98341 GTGTTGAATG TTGGATTTGC AAATCCAGGG TTTTGATTAT ACATATTGTT TCCTCCTATA
    98401 ATCAAAATAC TATAATAAAA GTATGAGTAC CATACCGTGT ATAGGGAATT TCCCTATACA
    98461 CAGATATAGT ATATAATTAT AGATTTGTTT CATAGATTTT AAAATTTACA AATCTAAATT
    98521 ATTTTATAAT AGTTGTATTA AGATACCATT GTTTTAACGG TAGCAATTAA GTTATCCACA
    98581 ATAGTGTGGT CTACAGGGTT AGCATCTTCA GTTACTGTGA TAGATGGTGC TACACCACCA
    98641 TGAATATTAG CAAGTGTAGT GCTCAAAGCT ACCAAGGCAC TATTAAAGTC GTGCTTGGAA
    98701 ACTTGATCAC TTGCTGTAGT TGTATATTCA GGCGTAATAG CATCAAATGC AGTAGCTGCA
    98761 ATAGTGTGAC CTGCTAACTT GTCACTAATA ATCTTATTCA ATTTTGAGAA TAAGTCAACT
    98821 GCACCATTAG CACTTAAACC ATTAACTGGT GTAGGTGGTG GTGTTACTGG AACACTTGGA
    98881 GGTGGTACAA TTGGTGTAGG TGTAGATGCT CCAGGTGTTG GAGTAGTAGT TCCTGTACCA
    98941 GGTGTAACAG GAACTGTTGT ACCAATAGCA GGAGCTACAG GTGTTCCACT ACCGCTTTGC
    99001 CCACCTTGAG AATGTGTAGG GGTAGTAGTT CCTGATGTAG GACCTGATGG AGTTGCTGGG
    99061 CTAGTAGTGC TAGAACCTGT ACCAGTAGTA GGTGTGGTTG TAGGACTAGG AGTTGTACCA
    99121 GCTGGAGGTG GTGTTACAGG TGTTGTACCT GTGCTACCTG TACCAGAAGA ACTACCAGGT
    99181 GTTACTGGTG ATGCTGTACC ACTAGCTCCA TGTCCAGGTG TTGGGCTCAC AGGTGGAGTA
    99241 ACATGCCCTG GGGTAGGAGT TGGTGCTACA GGTAAGATTG TACCAGTATT AGTTTCGTCT
    99301 ACATGAACGC CTAAGTATCT TAAGTCAGGT ACATGTGGTG TAGGGTATGG ATAAGAATCA
    99361 TTAATATCAC GAGTTACACT ATGTACTGCT GTAGGGTCAT ATAGAGGGTC ATCCAATCTG
    99421 TATTGAACTA CAGGAACGTT ATCGCTAGTT GTATCCGCTA CTGGAGCACT AGGTGCTGTT
    99481 TGAGGGCCAG CCATTGGAAC GTCTTTTGGA TTGTTTTTCA AATCATAAGT AGGAACACCA
    99541 ATACCACGAG AACGTTGTTC ATTACGTAAA CGCATAAGAG CAGCTTCTGC TTGGCGTTCT
    99601 TGTTCCTCTC TGAGTTTGTA GATTTCATCG AGCTCACCTT TACGCACTGC ACCAAATGCA
    99661 TACATATCAG TTGTAGGAGC TTGTTCATTC AAGAAGAGAT TAATAATCTT ATCTTCAAAA
    99721 CCAAACTCTT TCATAATAGC TCTAGCATTT TGTAAATCCA TATTAATATG AAGATATTGA
    99781 ATCATTTCAT AAGGTACTAC TGTGAGCTGG AATGGTTCAC GGTAAGTATC TGTAGATGGA
    99841 TCTGAATTTT GATGTGCTAC GATAAGCACT TCATTATTAT CATCCCAAAT AGTTGGGACA
    99901 AAACCAAGAT TGTACTTGTG ATTATTATCA CCATAGACAA GCATACCACT GACAGGAGTA
    99961 TCATGATTAC TATTGACAGC TTTTCGCTTA TCTCTTACTA GTTTAACTGC AGTTTTTTCC
   100021 ATAACTAGTA TATTCTCCTT TTCTCTTAAG AGTTTTTACA AATTGATCGA CAATGTCTTG
   100081 AATCCAATCC GGCAGAGTCA AGACAGTTAC GCCCATATTG TCATTAGTTG AGACAATTAT
   100141 ATACCTGTTA TAGATGGCAC TTTTACAGCC CGGGTTGTAT CTTACTACCC GTTTTAAGTG
   100201 GTGATACAAT AGAGAATGAC CTTTCGTTTC CTCCATTGTA ACACCACGTT CAAATGCTCT
   100261 TTTAAGAAAC GTCTTCTGTT TCTTCTTCGA TTTGATATTG ACTCTTTCTT TCATTCTCTT
   100321 AGAGAAATGA GTAGATAGAG TATAGTCATT ATCGAATTCG CATTTTTTCG TAAGGGTCTC
   100381 TTGCATGTAA CCCCAACCGC TCTTGATAAA TCTTTTCTTG GACTTGATTC AAGATTTCTG
   100441 GTTGGAACAC TCCTTGCTTG AGATAGTCTC TGAATTGTAC TAGAGCCGTA TATACTAATT
   100501 GATTAATACG TGCTAAAGCT CTATAGTAGT TCAAGAAACC ATCATCATAG TAATTGAACT
   100561 CTTCACCCTT TTCCATACAT ACATGCTTAA ATGTTTCAGC ATATTGTACG GTTCTACCAT
   100621 AGAAGTATGC TTGTAACTGA GCTGCTTGTA ATAGAGAATC TATAAAGCGT TCATTAGTAA
   100681 ATACTTCTAC GTACATATTA CAATCAATAT TAGCATGAGT AAAATCAATG ATGATTTGTT
   100741 TAGCTAATCT TGTGTATTCT TTAATGGCTT TATCACCATA GTATAGTAAG AAGTTCTTAT
   100801 TTTGTTTATT ATTATTAATT TCACGGTCAA TACAATTCTT GCGCTTCTTA CCTTTCTTTC
   100861 CTTTGGCTAA CCTAGCATCA AATGGTTTAG TACCAGTGAT GATTTGGCTA GTTAACCCAG
   100921 TTTCTTCTTT AAACTTATCC TCGTAGCCTC TACGGAAATA AATCTCCGCT TCACTAGTTG
   100981 GTTCAGTTGG AAAACTTGGA ACCATTATAG GTTGATTGTT TTGTCTGAAG AATGCTATAT
   101041 GCTCTTCAGC TCTTGCTTGA CCCATCTTAT AAGCTTCACT ATTAGCAGTG ATATTATATT
   101101 TTGGGTCCAC CTCGATATTA GGATTATACA TTTAGATCTC TTCCCCTTCA TTCAAAGATG
   101161 TGACTGCTTG TAGTAGTCTA GATCCTGGTT GTGATAAATG AACAGCATTT TCATAGTTTT
   101221 GTCGTTCAGT TTCACTCATA TTTTGGATCT CATGTAAACT ATCCAAGTAG TCACCTAATC
   101281 TAAATCCATC ATTGTAAATA TAGTTTCCAT CTTCATCACC TAAGTCTTCT AGATATAAGA
   101341 TGAAATCTTT CAACGATCTA AACCCATTAA CTGGGTCTTC AGGTTTAATA GACCAGTTAG
   101401 AGATAAGAGA TTCTTCAAAG TCAATGATAT CTACGTTTGC AATTACATAC TCACGTACTA
   101461 CATCTTGACC TGTAACGAAC TCAAATGTCT TCTCTTGGTC ATAACCCTCA ATAAAGTAAA
   101521 TAAATAAAGT GTATTTTCGA TCTTGTGGAT CGACATACTC TTTCTCTTTT GGTTCGTCCT
   101581 CGACTTTGAC GAACATGGAT CGGATCGGCT TATCGCTGAC CCCTTTAATA TTATTATTAT
   101641 ATGGCATAGT AACGCCTCCT TTCATACTTA TAATATATAA CTCTAGTAGA ACTTAGGTTT
   101701 GCGTTTTACA TATATCATAT AATCAGAGAA TCTAGTTATA CCAGTATAGA TTAAGTTAGG
   101761 CATAATATCC TTACGTAACC ATTCCTCAAT AAAGATACCA GAATAATACT GGGACCCTTG
   101821 AGAGAGATGT GTAGTGATAG CATATGCTAA CTCAATCTTA TTCCCTGGGG AGTAAGGACT
   101881 ATTACGTAGT CTATTCTTAT CATCATAGTC TGCATTGAAA TAATCATAGT CACACTTGAC
   101941 ATCTCTAAAT AATAGTCTAC CCTGTCTAAA GTCTATCTTA AAGATATTAC GTTCACTACC
   102001 ACGAGAAGAT ACATCTGGGA AGTTCTCTAC TGTACCACGT AACCCATTAA CTAAGTTAAT
   102061 ACCATCACAT TCTATACTCC AGTTATTCTT TCTACAGATA ACTGGTTCAC CATGCATAGG
   102121 TAACTTAGAC TTTACACCAC GTAAGTCTCG TAGATAATCA TTAATGGTTT CTCTTGTAGC
   102181 GTTCTTACAT GTCAATATTA TAGGAGACTG TATCAAGAAG TCATCAGTAA GCATATCTTC
   102241 ATCTATAACT ACAGCGTTAT TATAAGTGCC ATAATGTATA GGAAGCCCTT TAATAGCTCT
   102301 ATCTGCTAGA TAGATGATAC CAGAGTTCTC ACCTTGGCGC ATAATATCTG TTAAAAAATG
   102361 AACCTTACCA TCTACTAAGT AACCTGGTTC ATCAGCTACA GGTGGTAACT GATTCAAATC
   102421 ACCACAGGCT ATAATCTTAA TACCAAAAGA TTCAATATCC TTAACCATAG ACTTAGGTGT
   102481 CATAGATGCT TCATCTATTA AGATAAGCTT AACACCCTCT AGTTGCTCAC GTTTAACAAA
   102541 CTTAGTTGTG ACTTTAGGCT TGTTAAAGTA TGGGTCCATT ATAGGTCTAC CTAATCCATC
   102601 ATATTGAATT TGCTCTACAG GCTCATAGAT AGATGCATGT ATAGTCTTAG CTGTGAATAA
   102661 ACCACGATTA CGCATAACTA TAGCTGCTGT ACCAGTAAAG CTCATAGGTA ATAGCTCATC
   102721 AATAGATAAC CCTAAACGGT TAATAATCTC AAATAGTACG ACAGTCTTAC CAGTACCAGC
   102781 AGCACCAGTA TACTGAAATA CTAATTCAGG ACTATTATTA AACCAGTCAA CAGCAGCGTC
   102841 AACGACTGCC TGCTGTCCTG GATTTAATAA GAATTTCATT ATCTCACCCT CTTGAATACA
   102901 ACAAAGGTTT CATAATGTCT ATCATCAGTA TATACTGTAA GTAATTGATA TCCACGGGCT
   102961 GTCATATTGT CGATACCATA TGTAGCATAC TTAGTCTTAT AAAGCATAGA CTTAGTATCA
   103021 CCAACAGCTG GTGTATATTC TTGTAAAGAT GTATTGTTTT GTGCTACAGC TACATTAAAC
   103081 TTTTGGTCTG ATGTCTCTTG TCTTACCAAA TCAGTATGAT AGTATACAAA AGAACCAATA
   103141 CCTATAAGAA TAATGGCTAT AACGCAGCCG ATAAATGTTT TCATATTATT TTACCCTTTC
   103201 ATACATAACC GTAGTTAATG GTTGTTGGAA TGAAGTACTT GGGACATCGG TTATTTGTTT
   103261 TACCTTATAA CCACGAGACT CCATATCAGC TATACCAGCT TCAGCAAACT TTGGATTATA
   103321 TCTTACCAGT TTAATACCAC CAATATCTGG TGTAGCTTTT TCTAATGACC TATCATTAAT
   103381 CATAATAGCT ACATCAGGTG CTTTTTCTGT ATCAGTTCTA GTATCTATCC CACAGCTTGC
   103441 AATAAATAAT GTAATCACTG AGAGAAATAC AATCATTAAA GTTCTCATGT TATTGTACCC
   103501 TTGTATAAAC AACTACAGTT CTTCCGCTAC CGAAACCACT ATCACGCACA GTTACGCCTT
   103561 TGATTTTAAA GCCACGGTCT TTCATATCAG CTATACCTTG GTTTACTTCA TCATCATACT
   103621 TATAAGAAAC TACAACTGTA TCATTTATAG CTGGAGTTAA ATCTTTTAAT GCTTTTTCAT
   103681 TAGAATCAAC TGCTCTATCG TGAGTTGAAC TGAAACTTGT AGTACAACCT GTAACTGAAA
   103741 CTAGAGAGAT CATAATCATC ACTAAAAACA CAAATCTTTT CATTTTACTT CACCCGTTTA
   103801 TATACTACAA TAGCTTGGTC TTTAAAATTA TCATAAATAA TAGTCTCTAC AGTATATCCT
   103861 TGAGCAATCA TCTGATTGAT AGAGTCACTT GTTGGGTAAT CGTAAGTTAC TGCTACTTGT
   103921 CCACCAACAG GTGGGATATG CTCTTCAGAT ATAGGTCTGA GTTGTGCTGC CCTACCACCA
   103981 TTATGACTTC TGAATATACC AAATGCTGCA CCAGCTATAG ATATAATAGT AATAATTGCT
   104041 AATCCAGCAA ATAATGCATA CATAATATAT CTATTCAACT TTTCATGAAC CTCTAGAGTT
   104101 TGTTTCATTT TTATTGTCCT CTCTTAGCTC TACTTCTCTC TTTGATAGCT TCCATTTCAG
   104161 ACTGAGTAAA GTCTATCTCT TTCAAATTGG AAGTATCGTA ACCACATAAA TAATTTATAC
   104221 AGTCCATATA CTTAAGACTG TCATTATAAT AGATACCAGA TGAATAAGTT ACACCATTAT
   104281 CCATTACAAT TTGTACTTGA CCCTTGATAT CTCTCTTCTT AGGGTTGACT TTAGCATAAG
   104341 TAACCACCGT AGGAGATTCT TGGACCAAAT CTAGATACAT ATCGAATAAT GTCTTCATAA
   104401 TAGCCACATT ATTCAATGGA TCATAGATAA CTGGGTTTTG TAGAGTCAAT GCTTGAGCAT
   104461 CTTGCTCAAA ACATAATGGT CTACCTTTAA TAAATACAGG AATTAACTGT CCTACATCAG
   104521 TTTCAAACAT AATCTGAAGA GACTTAGCTG GATTGTATAC TAAACCACAA GTATAGAATA
   104581 CATCTTTCTC AAACTCTTGT CTCGTATAAG TTGGAAACTT TTGGACACTA ACAAACATGC
   104641 TTCCCATAAG AGTACCTTTC TACCTCTGAA ACAGTATTGT AATCAGGAGG ATTTACGACA
   104701 TGAATGAATA TAACACTAAT ACCGACTTCC AACACACTGA AATCGGTATA TTAACATCAC
   104761 CTTGTGATAA ATATAAGCCA GGATTTCAAA CTTTCTATTT GCCTTCATTG AATCCTATGA
   104821 ATCTTAAGTC TAACACAAAG CAAACTATAA ACGTACAACC ATCAAATCTT GTCAATAAAG
   104881 AACCTATCAA AGGTGGCAAG ATCCAGGTTG GGTCTAATAT ATTAGTGGAA ATGCCTAAAG
   104941 AAGTTGCTAG ACAATATCCA TATAAGTATA TTCCACCTGG GACTAGATTT ATAATCGGTT
   105001 TCCCTAGTGG TGATATTACT AAACCAATTG TTATAGGGAG GGATTACGAT GCCTACAGAG
   105061 ATAAGTAGTA TCCAAGAATT CATTAGTATG AAACCATTGA ATAACTCAGA CTTTCATGCT
   105121 TATTCGTACT ATATGAAATC GTCATCCAAA GGGACATTGG AAATCCCTTT TAGAAACTTA
   105181 ATCACTACAG ACTATCTTAG CGACTTCAAG AGAGAAGCAT ATAAGATAAC CTTAACTGAT
   105241 GAAGAGTTTC GTAAATACAA GTATAAACCA AAGCTCTTAG CTAATGATAT CTATGGTAAT
   105301 AGTGAATTTC ATTATATCAT ACTAGCTATC AATGGTTTAT ATAGTATCAA AGACTTTAAT
   105361 AAGAAAACTA TATACTTGAT TCCAAAGAAA GAACTACTTA ATTTACTTTC GTATGTCTAT
   105421 GCTTCTAATA AGAAGTATAT AGATTCTTAT AACTACTCAC ATGAAATAAA CTAATCTATC
   105481 CACGGAAGAG TACACTGTAC TCTTCTGTGT TTTATTTTAT ATCATATGAC GGTTCTTCTA
   105541 TAAACATAGG GATTGGTTCT GTACTTCTAA ACATTGGTTT GATTTTATCT TTCATACCAT
   105601 GTTGCTCAGC AAAGTACCCT ACGGATAATA TACTTTGATT TGGTAGTGCC ACAAACATAG
   105661 ATGGAGCCTT AAACTCACCT TGACGTGGAG ACCATTTCCT AATAAGATTT AGATATTCTC
   105721 TTGCCTGAGC TTTATCTAAA GCCTCATTAG CTCTACCCTT ACGTACATAT ACCATCTCAT
   105781 CAAATTCTTC TGGTGGGATA TATGGACATA TATCAGATTC TAATGCATTA ACAGGAATCT
   105841 CTAAGTTATA CTTAATCATA TCTAATGAAC GATCAGTATA CTCAGACTTC TTGAATCCAT
   105901 TAATCTTATC TTGATTGAAT TTGTCAACTG TCATTTCTAG TTTAGCTATA GCAAATGGAT
   105961 TAACTCCTCG AGCAATAGCT TTAGTTCCAC TAGGCAATGT ACCAGAATAC TCTGGTGTCA
   106021 TCTTTTTCTT TTGACGTTCT AATCTAGCTT GTTCTTTATC TACAGGTTTA GCTTCCTCTA
   106081 TAGGTTCTTC TTTAACAGGA ATCTTAGGGT CTGTAGATTT TAATTCACTT TCAGCACTCT
   106141 TAACTTCTTC TGGTTTAGTG TTTCTTACAG ATTCAGCATT TTGTGCTGCT AATGATAAGT
   106201 CTGTCATAGT CAATCTATGA ACAGGTGTTG TACATCCCTC ATCACAGAGC AACTCAACTG
   106261 GTTTTTCTGG ATTGAATGGA TGATAGAATC TCTTAGGTGC ATTAGTACCA TAACGACTCT
   106321 TAATGAGAGA GAAGCCCATA TAAGGATTAT CTGCAGCATC TTTCTCAGGA ATAATGATAA
   106381 TACCACTATC GATATTTTCT AGAATCTTGA TAGACTCACC GATATTATTA CGACCGACAC
   106441 ATTCTACCAA GTTATTACGA CTAATCTTAC GTCCCTCATC GATAGCTTTA GCTGCTTCAC
   106501 GGTTTAACTG TGATGCAGTT ATAACTGGAA TATCTTTGTC TATAGCAAAC TGTTTAAACT
   106561 CATCTACTAC AGAACCTAAT GCCATGTATG GGTCTTTACC AAGAATATCA AAATCACGAC
   106621 ATTTAATACG TTTGATATAG TCTTGTACCA TACAAATGAC TTCTTTATTA CTATCCGCTA
   106681 GCTCATCATA CAATGCATAT ACATAATCTG TATCTACAGT ATTAGCTGGG ATATATTTAA
   106741 TAACGATATC GACAGGGTCA TCATCAGTTA CAGCAAAGCC ACTATTCTTA AATTGCTCTG
   106801 TCATTTCTTC TAATGATAAT CTTCTATCAA AATCTTTAGC TACTAAGATA CCATGTGCAC
   106861 GTTCAATAGT TTCTTCAAGA GAGTTTTCCA TTGTAAGATA CACAATACAT GGTCTTTTAG
   106921 TTGGGTCTTT AGGTTGATAC CCTCTATTAA ATTTCTTCAA TTGCAATGCT AAGTTAAGCA
   106981 TTGTCATTGA TTTACCCTCA CCTGGTAGAC CGAATAATAG ATAGATACGT CCATTCTCAA
   107041 AACCACCAGA GATGATATTA TTAAATGCTT GCATACCAGT CTTAAGCTTA GTAGATGGAT
   107101 TATGCAAACG GTCATATACA TTACCCATAG TTCTGATAAA TACATCAGAA TCTGTCAATG
   107161 AGAATGTCTC TGACCCTGTT GCTGTATTAG CTGTTTGACG TAAAGTCGTA CCAATATCAC
   107221 GTAATCTAAG ACGCATATCT TTTAATACTG CTTCACGTTC TAGTTGGCTA CCAGCTGTAG
   107281 TCAACTCAAT GAATTTATCA TGGGCTTGTG CCATGTATGT GATAACTGAA TAGTTTTCAT
   107341 AGTCAGAATA GATACGTTGC TCTATAACTG CAAAGTCACT ACTATTCAAT GGGTTATCTA
   107401 TTTGATTTAA TGGTAAGTGT TTCTTGATTA GACCATCAGT ACACACTTCA ATGAGAAGAT
   107461 CTTTATCTTT ATTACCATTA AGTCTTCTTT CTAATAAAGC CTTGAGAAAC TTAAATACGT
   107521 TTATATGCTT TTCTTGAGTC TTGATATCAT AAACCTTTTC AGGATCCATC TTATTCATAA
   107581 GCTTTAACAA CGTAGCTAAG ATTTCTCGAT TGTCTTGTCT GTATAGCGTT TGGAATACAT
   107641 ACCTAACGTA TATAACCAGA TTAGGCCATT CAATCATGAA TTTATTGTTT AATTCATTAC
   107701 CTCTAGCCAT TAATCTTACC TCACTTTACT CTTTTAACAA ATCGATCAAT TGGTCAGTAG
   107761 TTATAAAAGT ATAACCTTTA TTATTATTGA TATATCTGGT GAGTATTTCA TACTCTGATA
   107821 GATTCTTATC AGTAATATAG TCATACTCTT TAAATTTTTC TGAGACTTCG TTGGCTTGTT
   107881 GTCTTATGAT ATCATTCTTG AAATCACATT TGAATTTAAT CGAGCCGTCG TTTCTAAACT
   107941 TGTCTCTAAG TATATTAATA TTTGGATGGT CTGCTGTAAG CTCAATACGG ATATTATCAA
   108001 TACCCTGAGC TTTCAAGTCC ATCAAATAGT TGTAAATGGT TACTGGGTCA CTAGCTATCA
   108061 TATCATCTAT ATTGATGGTA TCATATCTAA ATGACTTAAT GTGCATATAT TTCACATAAT
   108121 ACTGTCTTGT ATACGTATTA TGGACTAAAA TTATAAAGCC CTTAGGCTGT TCTTCACCAA
   108181 AATTCCATCG AATTGGTGAA CCACAATAAT ACCAGTCTCT TTCATAGCAA CCTGGTACAT
   108241 GAACATGACC AGCAATTACT GGTCCATTAG ATAAAATAAA GTTATTCATA CTAAATACTG
   108301 GGGATGGTGC ATCTAAATCT TCTGCATTTC TCCCATAAAT AGCTCCACGG ATAGTTCCAT
   108361 GTGCACATAC AGAATCGTAT GTCTCAGTAT ATAATATATT CTCATAATAT TCTTTACCTA
   108421 ACCCAGGTAT CTCAGGAATA CAGAGAATCT TCTTACCATT TACATATTCA AACCGTATAG
   108481 TCTCTATGAC TCTAACGTCT ACGGTATTAT CGTTCATATA TTGATAGAAT AGCTTAGTTT
   108541 GATTAGCATC ATGAGATGGT GTACCATGTA AGATGAACAA CGTACATCCC TTATTACGAC
   108601 ATACTGCTAC TAATTCATCT ACAAATTTCA ATGCATAAAA GATAGCATCT GAATTACCCA
   108661 TAAATTTATG ATGAAATAAG TCTCCGTTTA TGGATACCAA GTCTAAATTG TCTATATTTG
   108721 CTATTACATT AGTGAATTGC TCACTAAGAA TCTTATAAGT TATCTTTGGG TCTATTACCC
   108781 CAAAGTGTAT ATCTGATATA TGTGCTTCTA TGAATAAATT ATTGTCTTTC ATTGGTCTTT
   108841 CACCACCTCG TACTAAGCTT AATTTCTCTT GTATTAGTAC GTTGTGTCTG TAATAATTTT
   108901 CTACGTGAAA GATTCTTCAT TATAAGCCTA TTTAGACAAA AAATAATCAG AATAGAGCCA
   108961 ATGGCCCTAT TCTGTTTTTG TGTTGTAATA GTATTCTAAG ATATTACAGA ATCCATCCAT
   109021 TAATGGGCGA ATGATATTAA TAAACATTTG TTCATCTTCT AAGCATTCTA TACTAGCATT
   109081 ACCATCAGAG AATGATACAT TGGTCTGCTC TTTCTCTTCA TCATAGTTGT AGATTCTAAT
   109141 ATTGATATCT TCAAGATATG ATAGAGTGAT AGTAATCTTA ATATGTGGTT TAGGGAAATA
   109201 AGAAATGATT ACATCATCAT CTTTGAATTG AGCATCTAAT CTATATTCAG ATAGACCCAT
   109261 ATCAGATTTA TCTAATCTAT CACCGGGTGT ATAAAAAAAG ATTAGCTTGG CTATTCTAAT
   109321 GAAACAAGCC ATAGCTCTAA GTTCCTTATA CGATGGTGAA TGTTTTCTTA GTTTACTTAA
   109381 GTATCTTGTA AACTTAAAAT ATGGGATAAT CCCATACTTC TTATGAAGTA TGAGATTACC
   109441 ATATTCGTTA TCTTCAGAGA TAGCTTTTAA GTTGTCTGAT ACTTTTACGT TAGAATATCT
   109501 CTTTCTTGCC ATACAGATAT CCTTTCTTTA AAAGTACACA TTATAATTCT ACACCATGAA
   109561 GTTCCATAAT ATTTAAAAGA TGGACATTAT TACCATTCTC ATCTTTCTTA TCCATATCTG
   109621 GAACTTTATG AGTGTAATCG GAGACATAGT CAAACATAAT CTCCAATACA TTGATACACA
   109681 TATCTTTGTT ATCGTTGGTC ATATTTGTTC ATCTCCTTGA AAATTGTATC TACTACGTAT
   109741 TGACCAGCTA TACCCATTTC CACAACCTTG TCGAAAGCTT GTTTCATTTC TTGTGGGTTA
   109801 TCGAATAGGA ATTTTTCACT TGGTGCTGAT TTGGATACTA AGATACCTAA AGCAGTGTAA
   109861 AGTGGTAATA GACTTAAGTC TTCAGCTGGT TCAATAGACA TCACATCTAG ATCGGTATTA
   109921 AAGAATCCTC TAGCTATAAT CAAGAACTTA ATGAATTTGA CATAATCATC TAATCCCATG
   109981 TATATAGTCT CTACATATTG TACAATGTAA TCAATGATAT CTTGATTATC TCTATATACA
   110041 TATGGGTTAC GTAAGATATA ATCAACTTCA TAGTCTTTTA TAGTCTTAAG ATCTATAGGG
   110101 ATATAGATAC TATTGATAGA TGCTAATACA TCTTTGTAGC ATACAGAGTG TCTGAATGCT
   110161 TGATATGTAT CTTTATTCTT AAAATTCAAT CTATCAATAT ATGCTAAACA AATCTTTGGT
   110221 GATTCAAAGA TTAGCTCTTC TGGAATATTC TCATTGATGA ATCTTTCAAA AGAGTTAGCA
   110281 ATCTCATTAG AAGACTTCTT GGTAACAGAA GTAATTTGTT TTGCAGCATC AAGAAGCAAT
   110341 TTATTGTAAT CCATCTTCAG TCACCTCAAC GTATTGATTA GCGTAGTAGA TTAATAGAGC
   110401 ACATGTAATA GCTGAATAGA AGAGCTGTTT AAGCTCTTCT GTATATAAGT CTATTACATA
   110461 CTTAGTATTG AATGTCATTG TTTGTGTTTG ACCAGCTTTA TCAGTAAATC TAATAGTCAA
   110521 ACGTTCTACC AATGTATCAG CATAAACTCT AACCTTGAAT TTATCATTCA TATCAAAATC
   110581 TAAGAATCTA TCTGACAAAT GTTGGTTCCT AATCATATAG AAAACAATGT CACTAGGCTC
   110641 TACATTTGTT AGCATAGCAT ACAATTGAGC AAAGCCCTTA GTATCACCAC TGATACTATA
   110701 GAAATAACCG TCTCCATCAT ATACAGGTTC CCCATTTACG ATGGCTTTAG GTTCTTCTTG
   110761 TTTAATTAGA ACGTCTAGAT CTTTTGTGGT TTTATATAGA CTTCTAATTA GTTCCTCAGA
   110821 GTCTATTAGG AATTGATCTA TATTCATACT AGAATCCTTT CGCATAAATC TTACCCATAG
   110881 CGATGAATAA GATTTCTAAG TCTTCTTGAG TGTAACGTTC ACGTTCAGCA CTATACCAAG
   110941 ATACTACATG GTCTACACGT TCACATGATG TACGTACGTA TAAGTATCCA TTGTCTTCTT
   111001 GTGCTGTAGC ATTAAATACA CCATAAGGTG TTTCAAATGA ATAAGCATTA GCTTCATACA
   111061 ATTGAGTGAG CTTCATCTTA TGTAAGATAT CTAATGCCAA TTGTTTAATA TCTTCAGTTA
   111121 CAGGATATAA CAATTGTCTT TCCATATTAT TACCTCCTTA ATAAGTCATT ACTACTAAGT
   111181 TAGTTTAGTT TATCTTTATC AGCTGGATCT GGGAACTCAG GTGTATTACT ACCTTCCATA
   111241 GCAGCTTCAC GTAAAGCCAT TAATACTTGT GCATAATTAG ATGCGCTATC TTTTCTAGTA
   111301 ACTTCTTCTA AGAAGAACTT ACCAAACAAT GCTTTTACTT CATCATCATC ACATGTAGTG
   111361 ATAAGTTCAT CAAGACGTTT AAATGCACTA TCTTTATCGT AGACTCTGTA CTTAGAATCT
   111421 TCCATATCCA TATAAACAAA GATAGATAGG ATAGATGACA TGATAGCATA GTATAGCTTA
   111481 TGTTCATCTT TAGGGTTTAA CATGTCTAGT TCATGGTTCT CTTTCTCACC TAATAAGATT
   111541 AGACGTTCAT TACGGCTATC AAACATAACC ACAATACGTT TATGTGCAAA ACGAATGTTT
   111601 ATTAGTAGCA CATCAGTACC AATAGCTTCG CCTAAAGAAC AACCAGTAGA CTCTTTACGT
   111661 TCAAGATACT CTTCTAAGTC TTCTTTAAGC AAGAACTCTT TGATATCATA GTCATCTACT
   111721 TTAAGAAAAC CTAATGCAAA GTCTACTTCT TCACCTGTCT TAGCATTTAC TGCCATAGCT
   111781 GCACCGAAAG TACCATCATC ATCTTCGAAA TGGTATTTCA TATTTTGGTA AGAATCTAAA
   111841 GTGAATGCTT CTAGGTCTTT AATAATGTAT GATGTGGTTA ATAAACCATG AATACCAGCA
   111901 CATAGTATGG TTGCTACATG ATAGAACCCA TATCGTGTTG ATGTCAATTC TTTAAAGACG
   111961 TCATTAACTG TAAATAAATC ATCAATGTTT AAATTCAAAT CTTTAAAAAG ATCTTCTTCT
   112021 GTAATGCGCT TCTTGTTTTC CATTTTTTAT TACCTCGTAT TTCTTAATAT AATAACGGTT
   112081 CACCAGATAG ACCATGCTTT AGCAATAGTT CTACGGTATC CGTAAGTGCT AAATTAATAG
   112141 CATCTAAAAT AAATTTCTCA CGCTCTTTTA TATCAGTCTT CAATGTATTC TCAAAGTCTA
   112201 ATAAATCACA AGAGAAGTAC TCTGTTTCAG TATAATCTAA TGATGTTAAT GAACGTACAG
   112261 TATATTGGAC TTCCCCAACT GTCAATTGTT TAGAATGATA AGTGAGTGGT CCAAATGTAA
   112321 TACTAACGTT ACGTTCTATA TATTGAGATA TAGTCTTTGC AGCATATATC TCAATAGCAG
   112381 ACTCTAACTT GACTCTATTT ATGTAAAACA TATCAAAGTC TTTCTTATGC TTAGATCGTC
   112441 TAACTATACC GCTATATTTA AGTGGTATGA TGTATGTACA TTCAAGATAT AGTATCAATG
   112501 TAGCAGATAC GAATGGTTGA TTGTATAACT TATTTACGCA ATCCCATATC TTATCATGTA
   112561 GATTGGATAC TTCTTTGTCG TATTTCTTTC CACGGAATAT TTTTTTATAC CATGGTAATT
   112621 TATCATACTC AGTTTTAATT AAGTCTAATG ATGTAAGAGC TACGGTGAGG TCAAAATAAT
   112681 GCTTGTAGTT GTCTTCCATA ATTCACCTTA ATTAATTTTC ATCTGGAGAA ATCAATTTAG
   112741 TACAGAATTC GTTAATGAGA GTGCGAATAC CATGATTAGT AAAATCATCA TCATCGTCAT
   112801 ATTCATATTT GATTTCTGTA TTTTCAGTTG TTTCATTTAT AGATTCTCTA GAAATGATGT
   112861 ATTTAATACT GTCTGCATTA GCTGTATTAT ATTCAACTTT AGATGTAGTG ATGGAACCAA
   112921 ACATACGTCT TCCTATGTAG TATCTAGTGA TAGCTAGACG GGTCCCTTCT AATTTTATAT
   112981 CTATATTCAT ATTATTATAC AGCTTAGTTC CGTTACCAAT AACTTTACAA ACTTCTGCTA
   113041 CATTATCTAA TACATCTATC ATTAATGCAT CACTACAGAA CTTGTAAATT TTGGAATCCA
   113101 TTCTCTTAAG TTTCCACCAT AATAATGGTA ACTTAAGGAA ATTTGTATTC TCTTCGAATC
   113161 TATCTTCTAA ATCAGCACGT TTAATCATCA GATCTAAAAG ATATGTGTTG TTGTTTGCCA
   113221 TTATTTGTAA ACTCCCTTCA ATTCATCTAC ATTAAAAGCA ATTTGGGTTA GTTTAAAGAA
   113281 TGTATCTTGA AGAAGATTAT ATAGATATGT ATTACCACCA TCAATAGCAT CTAGTGTATA
   113341 AGTAGCATAC TTAGCAGGGT TATCTCTGTT TAACTGAATG ATCATAAATC CAAATACTGG
   113401 TTCGTTACCA GCTTTAGACC ATAAATATTC ATAAGCAGCT AACTGCATAA AGTATTTGTA
   113461 CCCTATATGG CTAGATGTCT TGAAATCAAC TAGGTATAAT AACCCATCAA CTCTCATGAT
   113521 ACAATCAATA GTCCCCCTGA AGTATTTCCC TTCAAAGGAT TGCTCTAATC CTAATATCTC
   113581 TATATTCTTA CCAAACTTAT TCACTTGCTC ATCATACCAA GATATGAAAG CATAGAATCC
   113641 AGCTTGAGTA TAGTCATCAG GATTAATTGT GGTTAAGTCT CTATCTCCGG ATAAGAATCT
   113701 CTCTATTTCA GAGTGGACTT TGGTTCCTAT AACAGCATAT CTCGATAGTT CTTTCTTATA
   113761 GCTTATACCT TTAAAGCCTA AGCTATTAGC CCAGTACATT AGAGATTCTT CACCTATATA
   113821 GGAAAGTATT TCTGTTACTC TTTTAGCCTC ACTTTCTTCT GTGTATTTAG ATACATGAGT
   113881 TACATGGTCT AAAGACAAAT CTACTAGCAT TATTTAAACA CCTCCATTTC TATAATATAT
   113941 AGTTGACAAT ATAGTTAAAT TAAACTTTTA CAATCATAAC TTATTAGTAA ATGCGGCGAC
   114001 TAATAAATCT TGTTTAGTTT AATGCGTTTA AAATTTCTCC TATAATAAAT ATATACTACC
   114061 AATTCATATA TGCCTTTATG TCACACTGTG ACATAGGGGC ATATAACCCT GACTCGATAT
   114121 AAATAGCCTA GGGAAACATA TTAGTAAAAT CTCTTATTTT TTCAACGGAG GAGCTACTAT
   114181 TCATGGCACA AGAAATTAAA ACATTGAATA CTACTTTCCT TTTCCAACAA CACAAACAAG
   114241 AATTCGAAAA AGAAATGGTC GAATTCATCA ATGCTGGTAA AGTGATTGAT ATATCTTCTA
   114301 AAGAGTTTGA AGATATTGCT TATGAAGTTC GTAAGCAACA GAAGTTATCT AGTAACTTAG
   114361 TTGAGTTCTT AAACTTCAAA GGACTTAAAT TAGTTATTGG TAAGAAACCT ATGCCTAGAA
   114421 TGATGAAAGT ATTCATGGCT AGAGATCTTA AAGGTGATCG TAATAAATAT GCAATCTATA
   114481 TTGACGTATA TGGTCTTATT GAGTTAGATG ATAATGGTAA ATACGTTTGT CATAATATTA
   114541 GTGTATTGAT TGCCAACCTT ATCTATGCTG CTACTATCCA TGCTTATCAT TTAGATAAGA
   114601 TTACTGGTAC TAGTACTATT GAAGATGCTG CACATGCATT TGCTAACCTA TTCACTAATA
   114661 TCATCAACTA CCTATTCAAG ATTAATAATA TCAATGGTCT ACGTAACCGT TGCTTATTCT
   114721 TATCTGCATT ATACTTCCTT AATACGGTGT ATAAGAAATC TAGATTTAGT GTTAACGTAA
   114781 ACTTAGCTAA GAAGATTGCT AATATTACTG AACGTGAGAA AGAACTTCTT GTAGCTTATC
   114841 TTGAAGTAGA ATCTTTTGCT AATATTGATT ATTTCATGCA TACATGTAAT GATATTCTTA
   114901 AGCTTAAAGA ATTAGAATTA CAATCATTCT TGGCTACATG GATTAAACTA TATACACCAG
   114961 GAACTATGTT TGCATTAGAA TACTTCCCAG CATTCAGCGC TATGCTTACT GATGCATACG
   115021 TTGGTTGTTT CTTGAATAAC CAATCCACTA TCGAAAAAGT AGCTGGTAAT GCAATGGTAG
   115081 CATACTGTAA TGATATTTTG AAAAAAGTAA TCTAATCGGA GGATAATACA TGCGACATAA
   115141 TCACAATGAG ATTAATATTG TAGAGCATGT AGATTTACTC AGGAATTATA CTGTAAAGAA
   115201 TATTGAATCT ATTCAAGCTG GTATGATTCC TGAGTTATTA GATATCTCTT GGTCAGTATC
   115261 TCAATACTAT CTCGAAGAAG GCCGTCATAA ATATGTATTT GGTAAAGACA AATACGTACT
   115321 TAAAGTAAAC GGTCTACGAT TTATTACAGA TAGACCATCC AAAAAGAAAC TAGTATATAT
   115381 CAAGAACTTT AAAGATGCAG TTGATGAAAG ATTGGTTAAT CCATCTTTAG TATTTGTCAA
   115441 TGGCTTATTT ATCAAATGGT CTGATATTAC ACTAGTTAGA GATCAACGAT ATACATATCT
   115501 CTATATAAAT AATAAAGTGG GTATTGACCC TATTCATATT GATGACGTAC AAATCATCAA
   115561 TATCCCATTC AATGTAAGTT ACTCTGAAAA ACGTAATATT CCTTACAAAG AAACAGTTAT
   115621 CTTCAGATTT GGTGATAATG GCTTAGCGTT AGACTATGGT GCTATTGTAG TATCCACTAA
   115681 TACTGAACGT ATTAATCTTA TAACTAAACA ATGGTCTAAC TTAGCTGGTG CTACTATTGA
   115741 TAACTTAGAT ATCTTAGTAG ATAAACGTCA TAAGTCTACT GATAAGAACT TCATCTGTTT
   115801 CACTGAAAGT AAGTTAAACC CTACTATTAA ACCTGATGTC AAGAATCTTA ACTTGGTATC
   115861 AATTAATGAT GGTAATCCTA TAGATAAAGA CTTGGTTATG AAGTACTTCT ATAGAGCAGT
   115921 AGTTAATGAC AACCAATCTA ATATCGTTAG ACCACCTAAT GATGATATCA TGAAATCTGC
   115981 TTTAGTAGAT AATACCATCA AAGGGTTAGA CTTACATACA ATACAGAAGG ACTTCGATTA
   116041 CGAATATCGT AATGATACTG AGTATAATGA TAACTTCTTG CATGGTATCA GATATATCTC
   116101 TCGATATAAT GGAGCATTCT TTGATGAGCT ATATGAAAAG CTAGCTAATA TCTATAGTGA
   116161 TTCTTATACT GGTGAGCAAT TCAAATCTTA TATTGGTGCT GACTTAATCT TTAGAATGCC
   116221 ACGTGGTCTA CATGACCGTA CAGAAACATT CGTTATGATT CATCGTAATG GTGAGTTATG
   116281 GGATTTATAT AACCGCATCA AATATATCGG TAGTGAATTC CAATTACAAT TAACTCAAGA
   116341 AGAGTATGAT GATATCCAAG AATACGATAC TTTTGAGATT GTAAGATTCT CTAGAGTCAA
   116401 TAATAACTTC CTCAAAGTTC AAGTGCCTAA TACTGACACT ATCGAGAATA CTACTATTCC
   116461 ATATGAAGAC TTGATTGTAT TTGCTAACTA TACAGACAAT CATATCTACT ATGACTGTCT
   116521 TGAGTTCACT AAAAATTCTT TATTCGATGC ACCATTCACT ATTGATAAAG AAGCTAAGAC
   116581 TATTAGCTTT ACTGATGCTA ACTGGTATGG TAAAGATATC TATATGGCAT CTAAACGTCA
   116641 ATTCAGATAT GCTTACTATC CACCAGTGAA CTTTAAACGT TGTACTTTCT ATCTAACTAA
   116701 GGACTTTGTA GCTTGTAAAG ACCCAGATAG ATATTTGGTG TTCCATAATG GACGTATGCT
   116761 ATCTAAAGAC ATGTATCGTT TCTTATTCGA AGAACCAGAT AACTCTGTAG TTAGACCTGT
   116821 AATCCATACA CGTATTATGG CAGACCCTGG TGATAGAGTG GAAATCTTCT ATGTTCCAGA
   116881 TGCTTTGAAT TATGTGGATA TTGGTACAAA CAATACAGCA CAAGTTACTC ATGTCAAAGC
   116941 TACTATTGAT AATCAGCCTA TCTTTAGTAT TCCATTTCCT ACAAAGAGCT TCTTGAATGA
   117001 TAAGAATAGT TTCTTTGTAA TGCGTGGTAG TGTAATCTTA GAGCAATCTA GATATGATGT
   117061 AATTGGTGAT AAGATTATCA TGAAAGACCC TAGTGATTAT CTTCCTTTAG GTCGTGAATT
   117121 AACATTCGTA TTCATCTTTA ATAAATCATT AGATGTAGAT ACATTTGGTG GTGTTAAAGA
   117181 AGAAGACATC TTAACTGTAG ATGCTAGATT CACTTATGCT GAATCTGTAG ATGATATCTA
   117241 CTATGATATC CCTTATCCAT ATGAGGGTTA TAATGGTTTC TTCTTCGTAT CCTATAGAGG
   117301 CTTGTATGTA AACCCATCTC GATATACTAT CGAAGACGGT GGTCGTACTA TTAGATTCCG
   117361 TAATAATGAC TTACATCTAG ACCCTAATAC TGCTATGGTA TTCGTATTCG TATACCCTAC
   117421 AAATAAGTAT ACTCTAGATG CTAGTGCTGT ACGTGTAACT GCTAATATCG AAAACCAAAC
   117481 TAAGTTTACT GTACCAGTAC CTTACGGTGA TTACTTTAAA GATGGTAATG AGTTCTTCGT
   117541 TATCCGTAAT GGTATATTCT TAGATACAGA TGATTATATC GTAGACCCTG ATACTAATAC
   117601 TATAACATTG ACTTCACCAT ATGGTTTAGA TATTGGTCAA GAATTAGTAT TCAACTTTAT
   117661 GGTTGGCAAT AAGGTTAGTG TGAAGAACCA TACTATCACT ATTAGAGCAA CTAAAGATGA
   117721 CCAACAAGTT TTCAAGTTAC CTGAAGTATT CCATGACTAT AATAAGAGAG ACAATAAGTT
   117781 CTTCTTAGTT ATTGGTGATA CTCTTGTAGA TAAACGTCGT TATGTAATCG ATGGTGATGA
   117841 TTTACGATTC TTAGGTGATG ATGATAAGAT TCCTTATGGT CGTGAAATTG ACTTTATCTT
   117901 TGTATACTGT CAACCAATTG ATGATGTAAC TGGCTCTATT GGTGATATGG TAGACACTTC
   117961 TAAGTATGGT ATCTTTACTA GCAAGGCTAC TACTATTACT ACTGATGGTC AAAGAGATAT
   118021 TAAGATTCCA TTCGAAGAAA CTCTATTATA TGATCATAAC TTCTTTGTTA CTATTGGTAG
   118081 TACATTCATA GACTCTTCTA ACTATACCAT CAATAATGCT ACTGGTTATA TCAAATTTAT
   118141 CAATGATAAT ATCAAAACCG TAGCAGGTAG AGAAGTCTTA TTTACATTGA TTGATTCTAA
   118201 ATATGCTGTA GTTGAAAAGG ATATCGGTAT TACTAAGTCT ACTATGGAAA ACCAAATGGA
   118261 CTTTGATATT GTATTACCAT TCGATAACTA CTTTGAGCAA GGGAATAAGT GCTTAGTGTT
   118321 TGTTGATAAT GTATACCTAG ATCCATCTAG ATACACTATT GATGAGAAAC GTAATAGATT
   118381 ATCCTTAGTT GATTTTGATG ATGCTCTCCC TAAGGATAAG AATGTAGTAT TCATGTACTT
   118441 ATACGTAGCT AATAATACTA ATAAGTCTTA TACTTCAGAA GAAGTTCAAC ATCCTAAGCT
   118501 TACTGAATAT GGATATATCT ATCTAGATAA GAAGAAGATC AAACACAATA TGAATTCTAA
   118561 ACTATTCTTC TTATATGTAA ATGGTAAGAA AGTAGTTGCT GATACTATTG TAACTCCTGC
   118621 TAATAATATT ATTAGACTTA CAGAAGATCC TCAAACAAGA TTCAATGCAG TTATTATGGA
   118681 TTATACACCA AGAATAGCTG ACTTAGAACC TTATAAGAAT ATCAGATCTG ATTATGATAC
   118741 TATCATTAAC TCTGTAGACC TAGAAGATGT AGATAAGATG TGGGATATCT ATACTAAAGT
   118801 ATCTGATATC GAAGGACATA AAGTTCCTAA TATTAGTCAA GAAGCTATCG TTAACCATAT
   118861 CATCCGTGAA CACTACATTG CTAGTGGTGT AAACAAAGGC TTACCATTCA TCTATACATA
   118921 CGACACATCT ACATTGAAGA ATAAGCAAAT CAATGAAGTT AAAGAAATTA CTCATAGATT
   118981 CGTTGCTCCA GGTAGCTATA GCTTTACAGT ACCTGAGGGT ATTACTAAGT TAAGCATTCA
   119041 ATCTATCTCT GGTTCTAGTA AAGTAGATGT ATTCAGTAAT AGAACTACAA ACCCATTATC
   119101 TAATGCTAAA GTAGGTGAAG CTTCTTACTT GATCCCTCAA GAAAAAGCTG ATGACTTTAA
   119161 TAAGTTGATT AAATGTATCT TCTCTATTAG TCAACCTAGA TCTAATAATG GTGTACCTCA
   119221 AAAGGGATGG GCTGTTGGTT TAAATCCTAA AGAGGGTACA TATGGTATTT CTGCTGACCC
   119281 TAATATCTTA GCTGGTAACT TAGTAATTCA AACTATTAAG ACTATGCCTA AGATTAAGTA
   119341 CAAAGTTACA GCACCTAAGG GTGGTTTCGT ATGTATTGGT TTCAATAAGA ATGATGGTAA
   119401 ACGACCTAAG TATATAGTTG ACTATAAATC GTTTGCTAAT GCTGGTTGGT TCCCTAAACG
   119461 TCTTAATACT GATACGAATA TGTATGAAGA AATCCCTGCT GGTGAAGACA AGACCATTTC
   119521 CTATGATAAC GTATTTACGT GGGATGAAGG TGAGTCTATC TTTGAAGTAC CAGAAGGTGT
   119581 AACTAATATG ACAGTTGCAT TATGTAGTGG CTTTGAAGGT ATCCCTGCAT TAAATGATAG
   119641 CGTTACCCAT GTATCTAAGA TGGCAGCTAT CCAAATTGTA GGTTATGGTA TTAATAAATT
   119701 TAGCGTACCA GAATTACCTG ATAGTGCTAC AGTAGAACGT ACTGATATCT ATAGATACTA
   119761 TAATGCTTCT ACTGCACGTT ATGGTACTGC ATCTAAGAAT ACTATAAGTA CTGGTATCGA
   119821 ATTAGATAAG CAATCTGACT TTACTAAATT CGGTAAGAGT ACTTATACAG AAGCACCATA
   119881 TAATACATTT GACCAAGATA CATTAGCTAA CTACTCACCA ACTAATATGA ACAATGATGA
   119941 ATATGCTAAA GCATTCACAC GTTTAACAAA CGAAGGTCTA GTTGTATCTG TATCTCGTGG
   120001 TGTCGAAGGT GTATCTAACT ATACAGATAT GCGTGTAGAA CCTGGTGAAA GATTCATGGT
   120061 AGTTGTAGGT AAAGGTGCAA CGTCTAATGG CGCATTAAGT ATCACTTATG ATAACTTAGT
   120121 ACCAGCTAGA GAATCTAACT TGTATATTAT GGATACATTT AATGCTAGTC GTGAAGTTAT
   120181 GACACATCCT GACTTAGACT ATGCAACTAA TGATGAATTA GTTTTAGATG ATTTACGTAA
   120241 TAGACAGCTT ACTCCTGTAA GTGAAGAAGA TAAATTAAAC TCCTTTAATA GTCCTACATT
   120301 CATAGGTAGT AAGCCAGAAG CTTCTGCCGA TGAATATACT AATATTGAAG AAGTACAAAC
   120361 TACATTTACT CATGATGGTT CCGAAGCTAA AGTTTATAAA GAAAACAATT GGTGGGAACT
   120421 TAAATACTAA AAATACCGAG GTAGGGGCCT TTAAGCTCCT ACCTCAATTT TTGGTGTACT
   120481 TTAACATTTA TATAATTTGA CGACTTTTAA AAGGAGGTTA CTATATGCCT AATACTACTA
   120541 GATACAACAG TGGTAGAGCT CCGGTTATAG CCTTAGATTA TGACTCTAGG TTTATAGCTC
   120601 ATAAGAAAGA GCTATTAGTT GATTATAAAA AAGGTAAGCT CTATGTAGTA TCTGCTGAAG
   120661 ATAAATCAGT TATTATAGAT ATTACTGCTA ATATTATCAA TGAATTTACT AGCTCTGGTT
   120721 CTATTGCTGA TAACTTCATC GTTAATATTG AAGGTGTTGG TGAGATTAAT CTTACTAAAG
   120781 CCATTAATAG AATCTATAAG AACAATATTA CACTAAAAGA GAATGATGAA GCACATTATC
   120841 TTTCTCCGAC ATTAAGATTT GATAACCGTT CTATTACAGT ACAAAATACT GACGTTGGTA
   120901 TCTCTAACTT TAAAGTTGCT GGTAATAATA CTTACCCAGT TAAAGATAAT AACGTAATCA
   120961 AATGGGTACC ACGTATTGAT GAAGATGTAG TTAGACGTGT TACTAGATTG GAAACATTAG
   121021 CTCCACCTGA TGCTGAAGAG TTTAAACGTC TTCGTAAACA AATTGCTGAT ATCCAAGTTA
   121081 CTGCTGATTT ATATGCAGAC TTACCAGCAA TCAAAACTTT ATCTGATTCT AACCGTAACC
   121141 GTTTAGATGT ATTAGATACT AAGATTCTTA AAACTGCAGA GATTGATCCT ATTAAGACTG
   121201 ATATCTCTGG ACTTAAATCT GATACACAAG CTATGAATAA TAGATTGACT ACATTAGAAT
   121261 CCAAAGAAGA TACTGAACCT AAGTTTACTG CTTTAGATAG ACGTGTTACT GCTATTGAAG
   121321 CGCAATCTTC TGCTTTTACT AAGATTACTG ATCTTCAAGT TAAAGTACAG ACTTTATTAG
   121381 CTAAACCTGA TTTGGAACCT AAAGTTACTG AGTTGACTAA TAAAGTTAAT ACTATTAGTT
   121441 CATCTTTTGA AACTTTGAAA GCTAATACCG AATCTAAGTT ATCCGCTATC GAAGGTAATA
   121501 CTAATCGCAC TACATCTGAA GTATCTGCTA TCTCTGGTAG ATTGAATACA TTAGAAAGCT
   121561 TAAACATTGC TAAGTTTAAA GCTGACTATG ATACACGTAT TGCTACATTA GAAGCTGTAC
   121621 CTAACTTTAC TTCTAATATC ACTAACTTAG AATCTCAAAA CTCTGTATTG ACTAACTCAG
   121681 TTAATATACT TAAAACACAA GTTAGTGGTT TAATGTTAGC AGAAGACTTG ACTCCTCGTG
   121741 TATCTGCATT GGAACGTGAA AAAGTTACTG CTAAGAACGT AACTATGCCT GCAGAGAAAG
   121801 TACATTTACC ATCTGGTGAC CCTGAAGCTA ATAAGATTTA TCCTTATACT ATTCATAGCT
   121861 TTGATAGCCA AGACTCTAAT GTAGAGTTCA AGATTCAACG TAGTGGTACT CGTGATACTA
   121921 CATTATGGAT TGATTTATTT ATTGACTTTA CAAACTCTAG TAATACTACA AGAAAGATTC
   121981 TTAAGTTTAC TAAACCAGAT AATAATAATC TATATGTATA TATCCCACCA ACTAATAAGA
   122041 AGATTCATTT AAAGATGATG TCTTATGATT CTGGTATTAG CTGGTTCTAT AACTATGAAT
   122101 ATGAAATGGG TATTGCTGAT CAAGGCACAG TTTAACTTCC AGGAGGTATA TAAATGGGAG
   122161 CTTTAAAATA TACAGAAAGC CTACGGAATA ACCTCCATGA GGTTACCCGT TCTGCTGGTA
   122221 CAGTTATTTA CTGTACTGAT ACTAGAGAAG TCTTCTATGA TGCTTCTGAT GATATGCGTC
   122281 TATTGACAGA CTTCATTCTT ATGCTTAATA ATGATAATGA GCGTAATCAA ATTGTAAATA
   122341 ATAATACAGT TCTTGAAGCA CGTATCTATT GTATACGTGA TGCTCGTACA TTCTATGCGT
   122401 ATGATGCAAA TGATGGTTGG CAACAACTCT TATCTGTAAA AGAAGCTAGC AAATATGTAG
   122461 GTCCTATTAC AGATATTACT AAAGCGACTA TCATGAAAGA TGGTAAACGT ATTGCACCAT
   122521 TGACTACAGC TAATAATACT TACCTAGAAT CTGGTGAGAC TGTTGAAGCT AAGTTAAAGC
   122581 AAATGGGTGT AATTGCTACA TCTTTCCGTA CACACTTAGT TACTGAAACT AAGAAACGTT
   122641 TCCCTATTCC TGTACCATTT GATAACTACT TTGATATGCC TAATGCATTC TTAGTTCATA
   122701 TTGGTACTAA CTATATTTAT CCTAACCGTT ATAGCATTGA TGGTAATGAT ATTGTATTTA
   122761 ATGAACCAGT TGAAATGAAT CGTTCTATCA ACTATACATT CATTTACAAT ACTAAAGCAC
   122821 CTGCTGTAGC TGGTATGATT AATAATATTG ATGGGTCTCT CATTAACCGT GGTTCTATTC
   122881 CAACTGATAG AATGGCTAAT GTAAGTGATT CCCCATTCTT AAATAGCTCT AGCTCTGTAG
   122941 CAACAAGTGC ATCAGTTAAA ACATTATTTG ATTTACTAGT TGCATTATGC GATGAAAAGA
   123001 ATATCATCTC TCGTGCTATT GCTAAACCTA TTGCTACAAC TACTTCAGCA TTATCTCTCG
   123061 AAGTCCCTGA GGGTTACACT TTAGCTGATG GTAATATCAT TGCTGTACGT TTCCGTGCTA
   123121 ATATGCCAGC TAATGGTGAT CTCGTAGTCA ATGATCGTAC TATCCCAGTA TATAAATCTG
   123181 TAGCAAGTAA GCTTGAAGCT GGTGACATTA CTCAAAACGA TGAATTGTTC TTACAATATG
   123241 ATGCGGTTCA TAATCGTTTC TATATCACTA ATGGTATGCC TTATCGTATG GATACTTACA
   123301 ATAAAGTCTA TACGGCACCA ACTGATAATA TTAGTATAAT CTCTTTTAGT GATGCATCTT
   123361 ATCTACCTGG TATAGACTAT ATGGAAGTAT ATCTCGAAGG ACTTAAACTA GTTAAAGATG
   123421 TAAACTATCG TATTGATGAA AATGCTAAAG CTATTCATCT TATAGACTTT ACAATGGAAA
   123481 CTGGTCAAGT ATTAGAATTG GTATCTAGAC GTATTGTACG TACTCGTGGT GCTAACTCTT
   123541 ATAACTTGAA TGCTAATGAT ACTGCACCAG ATGCTCCAGA TGTAAATCCT GAATTCTCTA
   123601 GTAGAATCTT TAGTGCTGTT CATGATAGTA CTACAGATCT TAAGAAATTA CGTTTAATCC
   123661 CACCAGGGGA TATGGATTCT CTTAATGATC TAAAACATGG TGAATCTTTA AATATTAGAT
   123721 TTATTGATGG TGCTATTGGT GATTCTTATA CTGAGTTTGG TCAAGCTGTA TACAATATCT
   123781 GCGATAAGAA TGGTGAACAA ATCGTAGATG CTATTACAGC TGGTGATATC ATGCCATTCA
   123841 TCTTCGATAA GACTAATAAA CAGTTTAAGC TACGGTTTAC TGTTAATAGC CATCCACGTA
   123901 TTCATGATGG TAATGCTACA GTAAATCCTG GTGATGAAAC TGTTCATGAT GGTAACTATA
   123961 TTGATATCCC AGATAGTCCA TTTATTGAAT ACTCTGGTGG GGACAACTTA ACTTATGAAA
   124021 ATAGTTTGTA TCCTACAACA TTAATCCGTG AATCATCTTA CTCAAATAGA GTTTATAAAA
   124081 ATGGCAGTGG TTTTGTGTTT AGAGGGTACT GTTATATACA ATTTAGTATA TCACGAAATG
   124141 GTATATATAT TAGAAATGAT TTCACTAAGC AAATGAAGTT ATTTAATAAA GGTGATAACG
   124201 ACTTTAAAAT AACTACAGCG ATTAATAGTG AGCTATCCAG TAATAATGTG TATAATGCAG
   124261 ATACTAGTAT TAGTATAGCA GCTGTTGTAA ATGGTGCAAT ATTAATGGAT AAAAACTTTA
   124321 ATATTATAAC TTTACAAGAT TTGAATGCTG GGTTTAATAA TAGAGAGTTT TTAACATTAA
   124381 AACCATATAC ACTAAGAAGT GGTTATACTA ATAAAATTAT GATCGTTGAT GAAATAGAAC
   124441 ACAAGTCTAC TAATAAAGTA TATGTCGATG GGCAGCCTAT TATACAAAAT GCTAGTAGAT
   124501 TGGATGGATA TATTGCACAA TATGCTAGTG TAAGCGGTCT GTACTATTTG GGTAGTAATA
   124561 TTGGCATTGG TTGTAATATT ACATATTATG ATAAAATACC AGCAGATATT TTAAATAAAG
   124621 AAACTGTATT TGTTAAATTT TCTCCATTAA ATAAAGTAAA ACCATCTAGT ACCGCTTCTG
   124681 ATTATATATC TTTAACCGAT GTACTAACTA ATATTAATAC CTCTTATTTT AAAAGTGCTA
   124741 CCGGTATAAA TAAAGATTAT TTAAAACTAG TAGATTTATT TAATATGGAT AATGCTATAG
   124801 GTAAATTCTT AAGAAATGTA ACTGGATTCT TTGTATATAA AAATCCAAAT ATAGACCAAT
   124861 ATCTTATAGA ATTTGCTTAT GATGAAACTT ATGCACAAAT GATAAAATAT TTGATTCAAG
   124921 AAAAACTTAT CACTTTACAG GCAGGCTAAT ATGGCAAGAC ATACAATAAC TTTCAAAGAA
   124981 GGAAATTGTA AGTTGCGTTT TGATGATTAT ATTAAAATTA CTTTTAATAC TGATAGCAGC
   125041 GGTGGTGATA CTGCTGCTAT CAATAATCAT GATTATCCTA TGTATGTAGC ATATAAGGAT
   125101 TCTGTGTTAA GATACTTAGA TGCTGGGGAA ATTGTGGCTG GCCAAACTGT AGTAGGACAG
   125161 TTTAAAGGTA ATAAAATCAT ATTATACGCA TCTGACTTTC CGTCATCAGG TGATGGTCCT
   125221 GTGGATCCAT CAGTAAAACG AAGTATGTGG TTATATAGAA ATACTATGAT AGATTATCCA
   125281 TCCATCTATC AATATATCTA TCTTAAACCA TATATGTCAC AAGACGATAA TATAGTTAAC
   125341 CCTAATAGTA CATATACAAT CTCTTTCAGT AATGATTCTT TAAATAATAT TGATGAAAGT
   125401 GCTAGAAAGA AGATAGCTGC TATTGTATTT GATGATGTAC GTAATAATGG TATTAGGCGT
   125461 ATAGTTCCAT TAGTAGATAC TGATCGTAAG TATTTAACTA TTAATGACGT TATTGAAGCA
   125521 ATGACGTATG CTAATGATAC TAATAATATA TCCGTAGAGT ATACTGAATA CGTTAAACAT
   125581 GATAATTTCA TGGTAGCTGC ATTTGTAGCT AGTGCAGCTC ATGCTAAAGA ACCTACTGGT
   125641 AATACTAAAC TGGTATTTAA CTATGCTAAG AACTTAGCTG GTACTGAAAG CATGACTTAT
   125701 GGTAGTGCTG TAACACAAGA TATCACTACA ACAGTTACTC ATGATTATAT GGGTCATAGT
   125761 ACAGCTAATG CTGATGAAGA TAATACAATC TATACATTAT CTGGATTCTG TGATCGTAAG
   125821 ATGCCAACTA GTATTCATAT AGTCAAAGCA TCGTCTACAG ATAAAGATAA TGGGTATAAT
   125881 GATATGGCTC ATAGTAATGG GTCTAAGATT CATGTACTAG GGTTATATAA ATCTACTAAT
   125941 GGTGAAATCA TTAACCCTAA GAATAATACA AAGACTGATA TTAATATAGC TCGTGTAGCC
   126001 AAGTCTTATA AGATATCTAA GTTTGATGAT ATCAATCTAG CTAGTGATGA AGACTCTGCT
   126061 ATTGGTATAA ATGAGAATTA CTGGTTATTA CCAGACTTAG ATTCTCTTAT CAATATCTAT
   126121 AACCACTTAG TCAATAATAC AGAGCTTATT GAACCAACTG AATCAGAATT ACATAGTACG
   126181 TCTAATTATA AGTATAAGTC TTCTAATGAT GTAGATATCA ATACATTAGA CGGTATTACT
   126241 ATCTATTGTG CTAATACACC AGATGACTCT GTAATCAATA TCATTCGAGA TATTAATAAT
   126301 AGCACAGCTG GACATCTTAA GATTAATCTT ATTGATGGTG GACGTAGTCT AACTAAATCT
   126361 AGATATGCTA CTGAACTATT CAATCAAATA TCTGTATTCA AATCTAATTC AAATACAGAT
   126421 AAGATTACAG TATTCCCTTG GGATAATACT TGGACAGATC ATATGCTTGA AAAGAAATTA
   126481 TTAGTTAAGG GCAATACTCT AGATATATTA CGTACTAAGC TATCTGGTCA AGTTAACTAT
   126541 GATAAAGTCT TAAATGAATC TAATACTACA ACAGTAGAAA CTGTATTAAT TGGATTAGAT
   126601 GATTTTAGTA ACTTTGAAGC CAAGTATAAA GAACTTAAGA AAGTGTATAC TGTAAATGCT
   126661 ACACATAAAA TAGAGTTCTT TGATAGTCGT TATAATATTC TTAATGATGA TATTACACCA
   126721 AGTACAAAAA CCTTAGAAGA CACTACACCA ACAGCTGATC ATACATATAC CACTGTCTGG
   126781 AATGTCAATA CGTTTGTTAA TGGGTTCCAA TGTTTACGTA AACTAAGTAA TGTAAATAAT
   126841 GATGATATAG TAACAGTTAC ATTCTCAGAT AGAGATAATG TAGCGGCCAT ATCTAGAGAT
   126901 AGTGAACGTC CTGCTATGTT TGTACCATCT GATGCTAATG TAGATAATAC ATGGACACAT
   126961 CCTATAGTTG ATTCTAACTT TAGCTATGTA TCATATAGAT CATTAGTTGG TAAGACTCTT
   127021 AAACTAAGAT TTAGACAAGT AATGAAAACT GCTACAGTTA ATTTTGGTTA TTATATGATA
   127081 CTAGATGATA TGTCTACGGT ATTCTCTCAT AGAAGTGGAT TCGCTCTATA TGATACAATC
   127141 AACTATTTCA ATACAGATAA TTATACTATG ACAACTAATA GATCTGGAGA GATAGCATTC
   127201 TATAGAGATG ATTATAACTA TAATGATACT TGGCCTAATA TGCTAAAACC CCCAGCAATA
   127261 GATGAGCCAT TAATGGCTAC TACTAATATT GATTATGCTA ATATAAATGC TATAATCCCA
   127321 GAAAATGTAT GTAGAGTACT ATTACCTACA ACGGATAATG ATAAGCATCT ATATACAACA
   127381 TTAGCATTCC CTCAAGGACC TAATAGATAT CCGTTACATT GTCTAAGAAA TGGTAAACTA
   127441 TATAATACCA CTAGTGCTGG TAATGCTATT TCATTTAGGT TATGTAATGT ATCAGATTAT
   127501 GCAGACTTTG CTAAATATAC AGTAGAGCAA TATGCGATAT TGGCTCTATC TGGTAGCTCG
   127561 TTTGAATATA ACGTATACCC TGCTATTAGA AACTTGATAA ATTATTACAC TAAGAAAAAA
   127621 CAAGGTGTAT CTTATGATAC CAAATTAACT GGTATATTTT CAGTTAATTA GAAAGGATAA
   127681 ACTATGGGAA AATTTGTAAT AGTATTTAAG AAAAAGTACC CTAAGTTTAA ACTTGGAGAC
   127741 CATATCAATC TTATATTCAA ACAAGGGGTT GATGGTGGAG ATACTATTAA AATAAATGGT
   127801 AAGACTGTAC CACTTCTAAC TAAGTTTAGA AATGGTTCAG TTTTACCTGT AGACTACAAT
   127861 CAGTTTACTG TCGGTAACAA ATACGTTGGT GAATGGACTT CTAAAGGATT AGAAATCTAT
   127921 GCTGGTGAAT TTGTTAAAGA AGAAGCTGTA GATGTCACAA AGAAAACGTT AACCATAGTT
   127981 GAACGGGGTA CCAATAACTG GTACCCTTGT TTATTCACTC AATTTGAGAT AAAGAAACAG
   128041 CAACGGTTAA CAAAGAATAC ACAAGCTAAT ACATTGACTA ACAATACACA GTATACTTTC
   128101 CGTATAGCTA AAACAGATAT AGATGGTCGT TTACTGAACG TAAATACTTT TGCTATGGTT
   128161 AAGTATAATG ATAGAGTCAT TCCGTTATTA GATACAGATA AGAACTACAT TACAGTAGAG
   128221 ACTTTATTTG CAATAGCTAA CAAGAATACT ACAGGCAATG ATGTAAACTA TGCTAATATT
   128281 AGTGGTACAT ATAAGGTTTA CTTTAGCCGT GGAAATAAAT ATCTTGATGG CATTGAGATT
   128341 AGTGTACCAT CTGGTACAGC ATCTCATGCT AGATATAGAG ACTATCCGAC ATTTGATAAT
   128401 GGTTTAGAAG ACCAATACAA ATACTATGTA ACCAAATCTG TATTCGTTAA GAATAGACTA
   128461 TATACTATAC CAGCATCATA TATCAATACT CCAGATATGC ATGGAAATTT CAATCTAGCT
   128521 AATGGTAAAT TGAAATTTGT TGATAAATTT GGTAAGAACT GGACAGATAG CAAGAACGCT
   128581 ACATATAGTA AGATTAGTAA GCTATTAGTC TTTAATGATG ATGCCAATAA ACTAAATGTC
   128641 AATAAGGACT TTGAGTTATG TATACCAAAT AAGCCTAATG ATGGTTTATT TAGAACTGTA
   128701 TCTGGTGATT TGACATTAAC CTGTCTACCT AGCTTATATG ATTTTACTAC TAGTATCAAT
   128761 GTAAATAGTG AGTCTATTAT AGACCCATTA AAATACATCA ATGATATCCC ATATGGGGTA
   128821 ATATACCGTT CACATATGGA CGATATAGAC TTAGCCTATG TACGTAAAAC AAAATCCAAT
   128881 AGCTCTAAAG CCAATAGATA CACTGAATGG TTATTACCAC ACTTCATGTC TATCTATAAG
   128941 ATTATGGATA ATATTGTAAA TGGTACACCA TATAAGTTTA AACCAGTAAT GACTTATAAT
   129001 GGAAAGAATG TAACTCAACA AGAGATAGAC TATTCTAATT ATAAGACTAT CAATGTATTG
   129061 GCTCGTAATA AAACACCTGA AGAGTGTGCT GTTATAGTTA ATAAGCTAGC AACTGATATA
   129121 AAGAAGTACA AATACCGTTC TATCATTAGA CTTATTAATG ATAATAAAGT CCCATATGAG
   129181 ACAATCAAAA CAGCTTTAGA TGATGCTGAT GAATACGTTA TCTATAATAG AGAATCTATA
   129241 ACTAAAGAAG AGTCTCTATT AATCAAATAT CTACCAGCAT CTATAGCTAA TGAATCTTCT
   129301 GTAGTCTTAG ATAGACTTAG ATCTAATACT AGTGATATTC TGTTCCCTAA TATTAAGAAT
   129361 CTAAATGACT TTGGTTTAGT TCAAGACTGT TTAGATATTA GACCTAATCA TTATTTCTTA
   129421 TATGATTTAC CAGAGTCTAA GATTATAGAT AGCGATACAC TATATACAGT AAGATTCAAT
   129481 GGCCCTACCA TAGAGGGTGT AAAATACTAT TTAGCTAACG ATATTGCTGA TAATGTACAA
   129541 GATTGGACAG AAATTACTAG TTCTACAAAA CTAAATGGTT TAGTTGGTAA GACTGTAATT
   129601 GCTGTTTTCA ATAATAGTGC TAATAATTAT ACTACATTTG ATGCTACAAT TAGAGTCAAA
   129661 GATACTACAT ATACGGTTAC AAAAAATAAT GAAACTGTTA CTCCTGATGG TGTAATTATG
   129721 TATCGTATTA TCCCACAAAG TGGTGTGGTA ATTAATACTA ACGTAAATGT AGCAAGTACT
   129781 GGTGGCACTG AATGGAAGAT ATTTGTACCT GGCGATGAAC TAAAGAAATT TAGTAAACCA
   129841 TATCTATTAG TAAGAAGTGA ATCTGTAGTA GGTGCATCTA ACGAGCCAGT TAAGATTAGT
   129901 ATTACTGGTG ATGGCAATAT ATCTGTACCA GCATTAAGTA CAGTTAAACT TATTCTTGAG
   129961 ATAGGAAACC ATTCGGTACA TGGTAATATC ATAGTCGGCG ATAATGGTGA AACTGAGGCT
   130021 ATTAATATTG ATAGTGGCAA TACTACATGG GAATCAGAAT TATACCCTAT GACAAAACCA
   130081 TTTGAACGTA TTACAACACT AAGCATATTC TATGAATACA TTCTCAAAGA AAATGAGATG
   130141 AAAGTTAATA AAGTTACTTC ATTAAGTAAT GAATCCAATC TCTTTGATAT GTATAACGTT
   130201 ACCAAGGTTG GTGGTAATAT AGACGAATTG TCCGAGGATA CAGAATATAA ATTGTATTTG
   130261 ACTGACCAAA TAATGTCTAA TAAACCTGAT ATCGGTATGT CTATCGTTGC TATCAAATAT
   130321 AAGGGTAGAA CTATACCAGT AATCAATTCT AATAGAGAGT ACTTAAAAAC TATTAACGTT
   130381 AAAGAGTATA TAGCTAGTCT AGGAGATACT GATGGTAAAT TACCTGTAAC TTATAGAGTG
   130441 TATTATAGTG ACCCTAATAT AACTATAGAT GCTTTTGAAG TCGATACAAC TATTAGTGAA
   130501 TATAACCGTA CACGTATATC TAGAGATAAT GTATTCCTAG TTGGTTGTAA CCGTAATGAA
   130561 TACAGACCTA GATACAGATA TCTAAAGGGT AATGTAATCA TAGCAGGTAA GCAATTACAA
   130621 AATGCTAATC CTACAAGAGA TAATAATGAT TTCTTCTTTA AAGCTAATCC TGATAACGTA
   130681 ACGGATATAG ATACTAATAA TAAGATAGTG AACTTAAAAT CAAGATATTT CTCTGATTTC
   130741 ACTACACCAT TATTAGATGC ATCTCATTGT GAAATGGTAG TTGGTAAAAC TGACCATAAT
   130801 CGTATAGCAT TAAACTTATT CCAAGATTCT CCAATTATTA AATGCGTTGT AACTGAATCT
   130861 GCTAGTAACT GTAATGCAAT ACCATATGAC TTATATGGCA TTGGCCAATA TAACTTGTTT
   130921 AATGCTATCA ATAATACATA TGGTCGTATA TACATGTATC GTAGACAGAC ATTAACTGAT
   130981 AATATGCTAT GGGGATATAT CTTACTTATA GATGATTATG TGAATGCTGT AAAATATACA
   131041 AACTTAGTAG ACTCCCATGT TAGTACCAAT ACAGATGGTC GTGTAGAAGT TGTTAAAATG
   131101 GTACTCACCG AAGGTAATAC ATTTAACGTT AAAGTTAAAG ATGTACCATA TGCTACAAAA
   131161 CTTATACAAG CATATAGTAC TGGTAAGTTT CTTTACGGTA AGCAGTTCAA ATCGATAACT
   131221 AAATCTGAGG TTTTAGCACG TATAGACACT ATTAAGTATA CAGGTTCATT TATTAGCTAT
   131281 TCTAATCCAC AAGCTGGCAG CATAGGCGAA TATCTTAATA GTCTTCAGGG TACTAAATAC
   131341 TATGACTATA ACGCTATAGG CTACATCAGT GCAGGACAAT TAGCATCTGT ACCTACAAGT
   131401 ATAAACTCTG ACGTATCTAT CAGATTTAAT GCACCAGCAT TTAAGTATAT ACTTAGACGA
   131461 TCTGATATGC CTGCTGGAAA ATCCTATATG GAATATTTCA AAGAAACTAT AGCTAAGTTA
   131521 CGTGATATCA ATATAGATAA CAGAAGTATG GCTGTTTATG TTGTAGACAG TGAATATGTA
   131581 CGTACTGTGT TAAATATAAG CCCACAAGAA TTAGTAAATA TAACTAAGTC TATTTGGACT
   131641 AACTATATGG CTGCAAGCTC TAAGGACGTT GGATTATTCT TATTAGATTA TACAGACTTG
   131701 GATGATAGTA ATATCTCTAT GACAGGTACT CGTGGAAATG TAGAGAGCAT GTATAGAGAG
   131761 TGTCTAAGTG TACGTACACT TGTAGATGAT GGTAGATACA CACAAGATTC ATACTTTGTT
   131821 GAAGTTGCCG GCGGATTAGG ATTATGGGGA ACTGCTCCAG CTGGTACTAT GAACGACTTA
   131881 TTTAGGAATG AAGATAATAT CACATTCGTT TGTGGCCGTG AACTAGACGC AGCACCAACT
   131941 GATGATTTAT ATAATATACC TGACTCTAAA ATAAATAAAA CTATAACTGA CCCTATAACG
   132001 ACAGATTGTA TATTTAAAGT TACAGGTGAT CCTGTAGGTT TCTATAAGAT TCCACCAACT
   132061 AATAGTTCTA GACCTGGTAA TGACTATAGA TATCGTATGT GCTATGTAGA ATATACTGGT
   132121 GCTAATAATG AAAAGTTCTT TATCCCATTA ATAGATAAGA CTACGTATGA CTATATCTCT
   132181 GGGTGGTTAC TATCTAATAT AGTTAACCAA TCAGTATATA TAGAAATACG TAAATTTATC
   132241 CCTGATAATC CAGCTATTAA ATATCCTATC TATGGTGCAT TAGTAATAAA CACTATTACC
   132301 GATATTCAAA GAATCACATA CAATAACGTA TTCTCTTCTG ATGGTAGTTA TGTTAAAGGG
   132361 TTTAATCCTA ATGGGTCCAC ATCTATAAAC TATATCATTG GCAGTAATAC AGTACCTGGT
   132421 ACAAATAATA GTATTACAAG TAATGCAGTA TTACCAGATG TATTATTTAA ACAATCTGGG
   132481 GATACTGATG TTAGTTATGT AGCGGAACCT AAGAATGGTC CTGGTAAATT TATGTACCAT
   132541 ACTGGTGATT ATGTATATAA TGCTAATATC TCAAACTGTT TATTAGCTGA AGAGTCTTTA
   132601 GCATTAAATA GTTCTAGCAA TTATGTAGCA TTAGGTAATA ATGCTAATGA GTATAACCGT
   132661 ATACGTGTAG CCAGAAACTA TGGTGTAAAC CAAATCAATA CGTTTGAACC AGTAATGGAT
   132721 AACCTATCTA TGCGTTATAC AGACGATAAA GGGTATAAGA ATATCCAAGA GATTGGTGTT
   132781 GGTACATTCT TACATACATA CTTCCATTAC AATAATCCAT TACTATTTAA TGGCAATGGT
   132841 GATGAATGTA TGGCTGGTAT TGGTAGAAAT ACATATATAG CAGTCCCTGA AATGTTTAAG
   132901 CCTAACTTAG ACTATACTAA TGAACCAGGA TCTGATGATT GGAAATCTAA GTTTAGTACT
   132961 AAGCTTTATA AGAAGGGTGT AGTCTATGAT TTCTTTATGC ATAGTTCTGA TATTATGTAT
   133021 GCTAGATTCT ACAGAGATGG TATCCGTAAT GGGTTAACTA AATTCTTAAA TCCTAACGAT
   133081 ACAGCACATT CTCTCCGTGA GGGTCAATAT ACATATCCAG ATTGTAATCA AGTTACACTT
   133141 ATACCACACT TTAAGGGTAT TCTCCACTTC TATAATCAAT TCTTAGATGA TAGTGTTACT
   133201 GTTCCAACTA GTATTAGTAT TGGACAATCT CCTATGAATC TATTCGTAAA TAGAAAGTCT
   133261 GATACTAATC ATAAACAATA TGTAATCTAT CTAGATAATA TTGATGACTT GAATAACAAT
   133321 GTCAACTATA TTACTAGCTT CATTACAAGA TACTATAGTA AACTAGCTGA AAATGAATCC
   133381 GTAGCGTTCA TAGTCAATAA CTATGCTGAA GCTAATAACG ATTCTAAAGC TACATATAAC
   133441 CGTAATGGTA CTAACGTTGA TGTCAAACGT GCATCTTTAA GAAATATTAA TACTTATATA
   133501 GCACGCATCA ATAAAGTTTT AGCACAAGAG TTCCAAAAGA AACCTGGCTA TAACTTAAAG
   133561 ATTGCAGTGT ACTTTACTAA TAGTAGATAT CAAGTTATGG GACCTTGGTC TAATGAATAC
   133621 TTATCTTCTT CAGCTAATAT AGTTCAAGCT CAAAACCCTA CAGGTATAGA AGTAGAACGT
   133681 GTAGCTAATA TAGTAAAAGC AGCTACTGGC AATACTGGTA CACGTAATAT CTTTAAAGGG
   133741 TTTAATATTA CATTAGACTT CTTACGTAAA GCTGAATTTA TGCAAGCTAA GAATCCTAAA
   133801 GCTTATGTCG GTTTCGTTGA CCCTGTTATC TTCGAAACTG TATAAAAAAT AAAACAGGTA
   133861 TAACAATGGA GTAATACGGT GGTATACACC TACACCACCG TATTCTCTCT TATTACCTAT
   133921 AAGTGATTTT CAGTTATAGG CAATTTGAAT CCTTGTGATA CAAGGAATCT ATAAGCCATA
   133981 ATAGCTTCGT GATGACTAAC ATTGTTTATG TCAGCGTATC TGTCGGCTAC TAGGCTCATT
   134041 GCAGTACGGA TCTTCCAATC TAGATTGGAA GATCTTTCTG CTAGTTGGTT AGCGTAGTTT
   134101 CCTACGCAAC CAGGTTGTGC CATAGGAGTC ACCTCCTTTC GGCAAGTAGG ATTAATATCC
   134161 TACAAGTGTA TGGGTAAACT TAGATACAGC TACTGTAGGC GGCTGTATCT ACCATACACG
   134221 ATTATAGTAT GCAATCATAA AACAGTTTAC TTATAAAAAA TAATACATGG GTAGATGAGT
   134281 GAACACCTAC CCATGTATAT TATTCATTCA TCCACAAATC TAAGGTTCTA GATTTTGAAT
   134341 GAATTTTAAG CATTCATCGT ACTCACTACG AGAATAGTTT TCAGAATTAC CATTCTCGTA
   134401 GTTGCGTACA ATGTCTAAAG CCAATCTTAT TTTTAAATAA AGATTAGCCT CATGCCCTGC
   134461 TGTGAGATTA TAATATCTCA TTTGAGCACC AGTCATAGGA GTCACCTCCT TTCGGCATGT
   134521 AGGATACACT CCTACAGGTG TATGGTTATA TTTAGATACA ACTACTCAGA ATAGCTGTAT
   134581 CTACCATACA CAATTATAGT ATATAACTAT AATAATGAAC TCTTACAAAA AAAATAATAC
   134641 CCAGTATAGT CATTGACTAT ACTGGGATTT CTTTTGTCTT AGAATGGTGT ATAGTAGGTA
   134701 TTGAATACCC TAGAGATCAA ATGACCTTTG GTTCTAAGGT ATAATGCAAT TATAGACGCA
   134761 TGTATTGTTA TAGCTGCATA TAAACTCTTT ATATTATAAA TACCCATCTT AGTTAGTCTA
   134821 TATCTTTTGT TTAAATAAGC AAAAGATTCA CCTAGAAGTA AATCATCTCC TAGCTTATCA
   134881 TAGACTAGAT ATAGCTTATA ATAGTCTTTA ATAGAGTCAT ATAGCTTAAC TATTGTAGCT
   134941 GTTTGGAATG ATGGAATATG ACCCATCTTT TTACATAATT CACATAGCTT ATGTCTTAGG
   135001 TCTTGTCCGC TAGTTATCTC ACCATTCTCA TATGCTTTAG CTAATTCATA TAAGATTTTA
   135061 ATAGACTTAG CCACATCAAA TATATTAGAG AACTTACTAT AATCAGGATA GATGTACAAT
   135121 CTATATGGGG ATTTACGTCT ACCACGAACA GGTCTCAATA ATGATTTAGG AACACCATAT
   135181 TCTTCTCTTA TATTCGTTAG CCAATCAGCA TACTCTTTCT TTATATTTGG TCTTAATAAT
   135241 AATAGAAATG GATTACCAGA TGACCGTCTT AAAGAGATAG ACTTTCTCGT AAATAGCATA
   135301 GTGGTTAATT CTTGTATACC ACAAGTTTTC ATATCTTGTT CTCTTTCTAA GAACGTTGGT
   135361 TTATCAGATA CTGTATTAAC CATATTCATA TATCTAGTCC AATAGCTATA TAGCTTAATT
   135421 TTTTGGTTAG TTGTCATACC AGATAGATGA ATAGCATATG CTTCTTTTGG AGCTCTTGTA
   135481 TCTAGGTATT TTATTTTCAA TTCCCGATAT CTAATGACAT CACTTTTAGT TAATTTGTTT
   135541 GATTCTCGCA TTTTTAATCT CCTATTCTAA CACAATTTAA TATAAATAAT AACCATATAT
   135601 ATCCGTATAA CGAGTTTTTA CAAACTTTAT GTACGGATGT ACTTATAGTT ATAATATACA
   135661 ATTAAAAAAT ACCCTGGATG AGCCATTTGC CCATCCAGGT ATACTTTTTA ATTTCTATTA
   135721 TCGTGTATAG GATAGTTCTC AGATTCTGGT TCTTTATTAT AGACTACACG GTAGCCTGTA
   135781 TCTTGTTCCA TAGCTAGTAA TTGAGAATTC ATATATGCTT TATCAGTATA AACAACTATC
   135841 TCTGAATACT CAAAGTCTAC AGGTTTAATT GTATTAATAA CCATATCAGT CCAGTTGACG
   135901 TCTATATCAA CTATCTTATT ATTATTGACT ATCTTAAAGT CAATAAATAC AGATGGACTA
   135961 ATAAACTTAG ACTTACAGTA CTTTATTAAT TTATTTATAT ATGGGTCACC ATCAAAGATA
   136021 TCGCTAATAC TAATCTCTAG CACTTTATCT TTCTTATCTT CATAATCCAA AGTGAAGAAT
   136081 TGTTCCCAAC CACGTTCATT CAATGTTGGT ACATTAGCAA AGTTAGCTAC ATAAGACTTA
   136141 ATATTACCAG CGTTATCAGT AAACTCGATA AGATTAGTAT GCTTAGCTGT AAAGTAGCAG
   136201 TATACTTTAG GTGCTGGCAT TCTAATCTCT GTAGTAAACT CAATAAAGTA ATTAGAACTT
   136261 ACTTGCCCTT GACGTTCACC ATCGTCTATA TTGATATCTG GTGTAGCTAT ATGAGTATAC
   136321 ATAGCTTTAG CTCTAATAAA GAACTCATTT CTACCATTAA TAGCTCTAAG CTTATAGATG
   136381 AATGGGACTT CAGACTTACT ATTTAAGTAT ACTAGGAATT TGAATGGGTC TTTGATTTCT
   136441 TTCTTCTCTA GATCTACATC AAATCCGACA TCTTGAGCTA ATGCTAGTAG CATTTCTTGT
   136501 GGTACATGGA TATCCATATC AAGATACTTA CCAGATGTAG CACCAACTTT AAGAGCCATC
   136561 TTAAGATATT TCATAATATC TATTTGCTTA GCCTTAGTAT TGACTTTAAT ACGTACTTGG
   136621 AAGTTCATAA GCATTTGTTC AAATGCTATA GCAATATACT TATCACGTTC TCTATCTTTA
   136681 AAGAATGTAT CTCTATAGTT GAACGTTCTA GCATAGTATG TCAAGTCATA GTTATTGGCA
   136741 TCTATACCAT CACGGTTAAA GTCTGTATCT AACTGAGGGA TAATAGCAAT AGCAGGTTTA
   136801 CCACGTTTAA TCATATCGTT GATATTGAGT CTAGCCCAAT CATCAAAGAG ATGTTTCCCT
   136861 TCAATGTAGA CTGTCTTAAA GAATGATGCA CTAAATTGCG ATAAGATATA GTTCTTAAAG
   136921 AACTCTACAC ATACGGAATA GGCATGTACA TGAGATGGAA CACAGAGATT GCGATATATC
   136981 TTCTTCTCCA TACGTTCTAC TATATCAATT GGTTTAAACT TATCAGGGTC TGCATATATC
   137041 TTAGCTAATA CATCTCTATT AACCACTTCA AAGTCTTTAC CAGGCTCTAC TTTTAACTGT
   137101 ACATCATCAG TAGTCAATGG TATATCTTTA TCAGACCTAG GTAATTGCTC TCTATCTTTC
   137161 TTTATTTCAG ATATAGTATG AATACCAGGG TCATCATCAC GTTTTATATC AAGCTCAATC
   137221 AGAGGTATAT TACCATCATT ATCTGGGCCT ACTGGAGTGA CTATACGGTA CTCATAAAAA
   137281 GGTTTCTTAG CCATAATACC TCCTTAATGA CAAAAAATTA TATAAATGTT TGGGGTAGCC
   137341 TTAAGACTAC CCCAATACAT ATTATTTATT AGAAGCCACC GTATGTAGTA CCGCCCATAA
   137401 TATACCTCCT ATTTATCAAT GATCACGCAA TGGAAGTTTC CAATGCGTTG ATCGAATTTA
   137461 TCGTTTAAGT CCGAATAGTC AGATACAAGA TAGTATGTAT TATACCCTTG CATTGGATCA
   137521 TTCGGTTCAA TTAAAGCTAC ACGACATGGA ATATCAATAT CGTGTAGTTC AGATTTTACT
   137581 ACTACTGCTT CTCCTAACTG TAATACATCA GATCTAGCAG CGAAGTAATT GTTTCCAGAA
   137641 TACATTATCT ACCCTCCATT AGAGCTTTGA TATCATCTAT CTCATCTTTA GTATAGGTAT
   137701 CGAAACCTAG ATTACAGAAG CTATTCAAGT TTACAATAGT ATCCTTGAAG TAGTTCATGA
   137761 ATGAATTGAA TCGCCCATTG TTCTTAGAAA TCATCATAGT ATTTCTAGGA TTCAAAGACT
   137821 CTTCACATCT AGCTACGAAT TCCTTATTGA TGAGATAAGT GATATTCAAA CAGTCACCAT
   137881 CAAAGTCTGC ATTCATACCA GGTAATACTT GTAATGGAAC TCTCATAGTG AATGAATCTA
   137941 CCAATACATC AATACAATAC ATTTGTAATA CAGAACCATA GTTGATAGTT GGGTTACGAT
   138001 TGATGATGAA TGGGATACCT CTAGGGTAAG ACTTAATGAT ACCCTTGATT ATATCTAAGA
   138061 TAACTGGATC TACATAAGTT TGGGCTTTCC ACCATTTCTT ATGAGCATCA CTATAAGTGA
   138121 TATTATAAGA CCTAGCTAGG ATATTGATGA TAGTTTGTTC CAATAGAACT AGTAATGAGT
   138181 TATATGGAAG CTTAATCTCA TCAATACGTA ATGTAGCATC TGGAATGATT ACATTACGAC
   138241 CTGTAAAGTT ATACCGTCCA GCTAATGCAG ATTGAATAGC ACCTTTCTTA TGTGCTAATT
   138301 CTTCGATGAC AGAGTCATAT AAAGAATCAT TAGACCCAGC ATATAGATAT TGGATATTCA
   138361 AGAGAGCCTC ATCTTTGAAT TGGTCTCTTG CCTGAATCAC TGTACGGTTA CCATTTACTA
   138421 ATGCTGCATA TTTGGCAATG TTATTGTAAA TAGCATTAGC TCCTTTGAAG GAGAACTTAT
   138481 CTCCTTGGAG ATTAACCATA CGTAAGAATA GAGAGTATAC CGGAATAGAA TGTGTAAGTA
   138541 ATCTGTCCCT ATATTTTAGT AGCAACTCAT AGTTAGCTAT CTTGTCTTTC TTGGACTTGT
   138601 TCTTACGAGC AAAGTATTCC ATAATCTCAT CTATCCGTTT ACAGAATTCT ATCATACCAA
   138661 TACCATGATA CTCACCAGAT TCTTTTCTGA CTTTCTCATT TACTTTAGAT ACTTCGAATC
   138721 CATTTTCATC TAGCTCTACA TCTAGAGTCA AGATGTCTTT AAGAACGGCT GGAGTGATTA
   138781 GTTTCTCTAG GTTCTTAAAC AAGTTTGGAT GGATGATTAC GTGCTCTTGT AATACAACCC
   138841 AACCAGTAAT ATTAAGATCA TCGTCTACAT ATTTGACCTT AGTATTACAG TAAGGACAGA
   138901 TTTCGTTGTT ATATAGTCTA CCAGTATAAT GACCACATTC ACAACGATAT CTATCCTTAT
   138961 AAGCATCTTT ATCATCAGAT ATAGATGCCC CGTACTTTGA AGAGAAGATG GAAGAATCTG
   139021 ACTTTAAATC TTTCTTTACT GTCTGTGGTT CAGAAATGAT AAAGTCTCTA CCTTTAGATA
   139081 TACCTTCAAT ACGAAGTTTA TCTAAATCTA GAATCTCCAT AGTTGTCTTC CATGATTCAT
   139141 TTGGTGAATG ATGAAGACGG ATATTCATGT TTAATTTTCT TTCTTCCATA CTTAACTCCT
   139201 CCTAATTGAA ACGTGCAAGA TAAACCTCTG CACAGATCTT TTTAATTGCC TCTTTGATAT
   139261 CATCCATAGG GATAACTCTA TCAGATAAAT CCTTATAGAT TTCCTCAAGC ATAATGCCTA
   139321 CATCACCTTT AGTGATGTCG TACTTAGAGC ATACATCATC AAGACTCACC CCAAATATGA
   139381 TTAAGTCCAT AAACACATCA TTGTGTGTTG GCATATAATG CTGTGGTATA GATTCTTGAT
   139441 CTGTTGGTAT AATTGATAGA ACGATATCAC TAGGTTCTTG TTCTTGTACT TCAGTGTTAT
   139501 CTGGGGTGTC AAAATCTACA CCAGAGATTT CGGTAGTAAC TTCTTCACTA CCACTTTCGA
   139561 TAATGATATC TACTAATTCC TCAGCAGTGA TTTTATATTT CTTTGCGATG TCTGCTAATA
   139621 TCATACCATT AGCATGGTCT TTCAAAATGT TCTCTTTCAT CATATTGCTC CTTTGTTTGG
   139681 CTTAACTAAT GCTTTGATTG GGACCATTCT GTCTAGCCAA TCAATAAACT TTTCTTTAGA
   139741 TTCAAGTCCA TAGCTCTCTA AATCATATTT ATAAAAGATA TGCTTCCAAT CACTATCACC
   139801 GTTCAAATCA TCCACAATAT CTCTGTAACG TGAGATTAGA CTACGATATC TCTTATAGAA
   139861 TGCAATTAGA GTCTTATACC TGATTTCGGA CATAGCATCT TTAATACCAT TAGATTCCAA
   139921 GAACTCACTA TATATCATGT CTTCTTTTCT ATCAATAACT AGCATCATTA ACTTACCTGT
   139981 AAGATAAATA GATGCTTCGA TATTTAAGTT ATCATGCTGA AAGAACTCAT TTCTAATATT
   140041 AGAGAATCTA GTGAATAGCA TATGTGTAGC AGATGCCTTT TTAAATGCAT ATTCATTATC
   140101 ATATTCAATA TTAGAAAGCA TTTTGGTATT CTTACCAAAA CTATAAGCTC GTTCTATAGC
   140161 TTTGGTTTGA GTATCCTTAT AGTTGAAGTA TGTCTTAATT CCAGGTTTAG TTAATCCGTT
   140221 AATGTGAAAC GTCTCATAAT ACTCATATAG TTTCTCAGTT AACTTAGGAT TATAGAACCT
   140281 AAAGAATACA TTAGCCAGAT AGCTGGAGTG TCTCATAGCA CCAGCCTTTC TTAAGTTAAA
   140341 ATATCGTTTC ATATCTAACT TCGTAAACTT CTCTAGAGTG ATACCTAAGT TTTCTAAATA
   140401 GCTTTCGAAA TTACGATATT TAACCTGCAA CTGTGTACTA TTAGGGCATA ATTGATTTAG
   140461 ACTCCATTTG GATTTATTAT CCCTGGACAT GAAGTCAAAC CCGCCTAAGG ATTCGGCAAT
   140521 ATAAGCAAAG TCTGCTATTT GCTTATACGT ATAACTACTT GGAATTATAA TCGGTTTTTC
   140581 CATATTCACC CATCCCTTCC AAGAAAGTTA ACGCACCCAT CTCGTAGAAC ACAAAGAATA
   140641 CAAAACTATG TTTCTTTACC ATATCATAGA TGTCTTCTTT TGTAATGCCG TATCTACGGG
   140701 CTACTCGTTC AATTTCACGA CCTTCGGCAA TCTCTTTACC AATCTTAGGC ATGATTAGGA
   140761 ACATAGCTTT ATTATCAATA TAATCACTAG CAAACTTAGT AAGAATATCG TTCTTATTAT
   140821 CCAAAGTATA TTCTTGTCTG TAGTCTTTAT TGACAATATC AATAATAGCC TTTTCCGGAT
   140881 TAGGCTCATC ATTGTCTATA AGCTCCATGA ACTTATAGGA TGCTGCTATA GAAGCTTTGG
   140941 CAGACTTAAT ATTACGTCTT GCCAATATCA TAGTACCACC TACTACGATA TTATGCCATC
   141001 TTCTGTCACC TCCTTTTTTA TAGTATGGTG TACCATCTTT ATGGCTCTTC TTTTTATTTT
   141061 TACTGCCATG GGTAATGATA GTACCCTTGA TTGTTTTACC ACCAACTATT GACTTCTTAA
   141121 TATCACATAG TTGAGGCTCT TCTGTACGAT GTACGTAACT TGGAATATCT TTACGTACTT
   141181 GATCATACCA TAATGAGATA GAATCTTGAT TTAAACGCTC TTTCTCGTAC AACTTAGCGA
   141241 CAGTTTGTAC TGCCTTTTCT TTATTTAGTT TTGATTCGAT GAGGAACCGT AAGTCCCTCT
   141301 TGACATCGTC TATAATTTTC ACGATAGTCC TCCTAAATTA AATAACACTG TAGAATTCTA
   141361 AAATACTATT TGGTTTTCTT TCATATATCA CCTCCAAAAC CTTAGCCAGT ATCATAGAAA
   141421 TTTGCAAAAG AAAAAAGATA TAGTGTTCAA GGACCCCTAG AAGTTAAAGA TCAAGATACT
   141481 ATTGTATCTA TCACTCTAAC TCCTAGAGGT CCTTGAATAT AGCTATATTC TTCAATCGAT
   141541 GATAATTATC ATCATTATCT TTATAGTATA CAACTATAAA GTCCGAGTTT TACGATTCTT
   141601 CAATTTTATC TAATTTATAG AATGCGTATA GCTCGGATAC AGAGTTAACT CCTACAATGA
   141661 TAGCTTGTAG AATGATAGCT GTATTTATAT CCAACGAGCT ACCAATTAAA AAGCCTATAC
   141721 CTGATCCGAT AAGGGAACCG AATAGATTAC AGGACTTATT CAAACTATTA AAGGAAGTTA
   141781 AGTCATCCCC TCGGATAGCA TTATTAATAC TATCCAACAA CATAACTCCC CAAATAGTAT
   141841 TTAACGTGCC ATTACAGATG GCGATCCCTA TAAACCTTAT AGTAGGATCG TCCACTGAAA
   141901 ATAACACGAT TGCAGCATAG ACTACTGCAT CGATAAGCCC AACTATAGGG GCATACTTCT
   141961 TAAATAGTTT CCTGAAAGAA TTTTTACTCA GGAAACTATT AATGGTACCT GCCAACCCAG
   142021 CATCCAATAG GTTGGCAATG CTTAGAGTAC TGGCATCTAC CAAACTCATA AAGTAGATTT
   142081 GGATTGTAGG GGATGTGAAT CCAAATACTA CATTTTGAAG GGTTGCGAAT ATAATTATAA
   142141 TCGCTTTAAC CTTAGTTAGT ATAAGCATAA AATACCTCCT TATAAATAAA CCTAACCATT
   142201 GGCTACAATT ATAATATATA ACTAAAATTT CTATTTTTAC AAAAAAAAAG AAAATAGTCT
   142261 ACAAGGGTCA TTGACCCTTG TAGAACTTCT TTTCTTATAT TAGATTATTT TACAATAGTG
   142321 CCATAGTTGT CACGAGTATT GTCTTTATTA ACACGTACAC GTTCAACTTT ATTTACACTA
   142381 CCATCTTTAC CAGATTCACG ATCTACACGG AAACGCATAT TAGCATAGAT GCTGTCTAAT
   142441 TCAGGTTTGA ATTCTTTAAT AGCACGACCC AATTCTGGAT TCATATAACC AGCGGAAATA
   142501 GCACGGTCTA ATGCTACAGC AAATTCATAA CGAGTTAGAG TGCGGTCACC AGAGAAGTTA
   142561 CCATCTGGAT AACCAACTAC AATACCTTTA TAAGCAAGGT CTTGTACCAT CATATATGCC
   142621 CAATGATTTT CAGGTACATC TGGGAATACT ACGTCAGTAA TGGCTTCATT ACGACCCATA
   142681 GCATGGTCAA CTAATGCATC AATCTTAGCA TTTTGAGCTG CAACAATTGC ACGAAGCTCT
   142741 TGAATTTCTT TAGCCATAGC AACTTGTTTA TTAGCATTCA TCTTAGATGC TTTACCAAAT
   142801 TTCATTGATA CACCTGCGCC AATCATAGCA TCTTTACCAA TAGTGGAAGA TACACTAATC
   142861 ATAGTGTTTT CATTTGGTTG ATATGCTACG CCTAATGCAC CAGCATTTTC ACCTTTGTAA
   142921 TGACCATAAC CTGCAGCGAA GCTCCATTTA TCATCAGCAT TGAAGTCTTG ATAATGTAAG
   142981 TTAGCCATAG CTGCTGCACG AGCACCTACT TTAGCTGCTT GCAAATCAGT ATAGTGATTT
   143041 GCTCTAGCTA CTGCAGCGTC ACCTGTGCTA TTGATAGTAT TGTAGATATT AGTTTCAGAA
   143101 TCACGTAATT GTTTTACGTT AACTGCATCA GTTAAAGCAG TACCAGCTTT AACATTGTGA
   143161 ATTTGGTTAT TACCAGCATC AATATTAGTT GTAGTGAAGC TTACTGTACC ATTAGCATCA
   143221 GAAGCTGTCA TACCATTAAT ATTATAGGAT GCAGCATCCA AAGTATTACG GTCTTCGATG
   143281 GTCATACCGT TACCGCCGTA TTTAGTATCT TTATCGCCAT CAAATACAAT AGTACCATCA
   143341 GTATTAACTA CTGTATGTTT GCTATCTGTA TTTTTACCAA ATGCTGCAGA GTTCATGTCT
   143401 ACCAAATCCT TATTAACGTT AACTTTGAAT TCTTTACGGC CATATGCGTT ATCAGTAGAT
   143461 ACTACTGTAG TATTGAACCC ATTAGCCATT GTATTGTATT TTTGTGCTTC AAGAGCAACA
   143521 TCGTACAATT GGCTACCATT AATAGCATCT GTAGATGTGG AAGATACACG GCCAGCAGAT
   143581 ACATTTTGCA ACTGACGTGT ATAGCTAGTT ACACCACCAG CACCAGCACG GCCATTAGTA
   143641 CCAAAGCTTA CAACAGAATC TGGTGTGGAA CCTGCATAAG TAGAATTGCT GAAACGGATG
   143701 TCTGTTGTGT TATCCTTAAT ATTGGATGTA CCAACAGCTG ATTCTGTAAC AGAATTTGTG
   143761 CCGATTGCGA CACCGTTTTG AACATCAGCA ATAGTGTTAT TGCCTAATGC CAAAGTATCA
   143821 ACAGCAGTAG CTTGACCATG AGTACCTACA ACGATAGAAC CTTGGCCACT AGTGACAGAA
   143881 TTAGAGCCAA AGATCAATTG CTCTTGATCA GCAGTAGTCA TTTTATTATT ATAACCAACT
   143941 ACTACAGCTT GTTCACCTTT AATAGTGCCA TTATTAGCAC CAATAGCTAC AGAATTTTCA
   144001 CCTGTAACAT TGTTTGTTCT ACCAATAGCA ATAGAGGATG GACCAGATAC TGTAGCACCA
   144061 TTACCAATAG CCAAAGTGTT ATAGCCAATA GTTCTAGCTT GAGAACCAAT GGCAATGGTA
   144121 TACTCAGTTA GAGCTTCTGC AGAAGAGCCG AACGCAAATG TATCACGGCC AATAGCTTTA
   144181 GCTTTATCAC CGCCAACAAA ACTATTTTCG CCATCAGATA CATTGCCTTG ACCGAAAGCC
   144241 ATAGAGTTAG CTTGTTTTAC AACATTTCCA TCACCAAAAG CTAATGAACT TGTGGCACTT
   144301 GTTTCAGTAG TATTATTACT ACCAAATACT GTTCCATAAT CTCCATTAGA TACATTATTG
   144361 TATCCAGTAT TAGATCCTGC TGCAAATACA GAACCGGATG CTAAAGTACC TAAAATTGCT
   144421 GCTGTTAATA AGATTTCCTT TTTCATTTGA ATGTCTCCTT TTAACTATAT GCTAAAAAAG
   144481 TATGGCATAG TACCGTCAAT ACTATGCCAT ATACATGGTA GAATTATTTA TTTGCAAGGG
   144541 CTGCTTTGAT TTCATCAAGT TGTGCTTGCA AATCTTTGAT TTGTTGTGCC ATTTCAATAC
   144601 GGCTAGTTTT CAATGTAGGG TCTTGTTTAC CTACTTTGAA AGATGCGCCA ATATTGTACA
   144661 TTGGACTATC TGTTAAAGTT ACACCTGCAT GGATAAGAGT GCTTTCATTT GGTTGATAAG
   144721 CAACTCCAAT AGCTCCAGCA GTAGAACCTT TATAACCACC TAAAGATGCA GCGAAGCTCC
   144781 ATTTATCATT AGGGTTATAG TCTACATAAT GTAACCCAGA TAATGCTGCT GCTCTAGCAC
   144841 CAACTTTGGA TACTTGAGTG TCTGTATAGT TGTTTGCACG ATTTAATACA TCAGACATAC
   144901 CAGTATCGAT TTTGCTGTCT AATTGTTTAA GTTGTGCAAC GTTAACTGCA TCAGTATCAT
   144961 TAGTACCTGC GGATACAGAT GTGATTTGAC GCGTTACGTT ATTATCTACA TCACCAACAG
   145021 ATACAGCAGA AGCTGTAGAA GCCCATACAG GGCTATTGTT TGTGGATTGT GCTTTAGTTG
   145081 CTACATCATA TCCAGCTACA CCAGAATTTA CTGTAGCCTT AGATTGTGCA CCAAGAGCTA
   145141 CACCACCAGC ATAAGACACT TCTGTATTAT GACCAATAGC TACAACATCA TTTACTACTG
   145201 TGCTTGTAGC GTTATCACTA GAACCGATAA TAACTGTATG TGTAGCATTA GCTACATTGT
   145261 GGTTATTACC AACAATAATT GCATTAGATA CGTTAGATGC GTTATTGTTT ACACCAACCA
   145321 CAAAGTTATC TGTACTTTCA TTTCCAGAAG TACCAGTAAC TGTGTTGTTT ACACCAATCA
   145381 TGGATGTACG TAATGTGTAA TCGGCTTTAT TACCACCACC AATTACCATA GTAGCACCAC
   145441 CACCATTAGA CTTAGAGATA CCATCTCTTA GTTTACCAGC AAACTCTTTA GCAGAGTTAC
   145501 CTGTATTTTT TGGAATACCA GTCAATTCTG CAATAGAATT TGTGACTTCA TTACCAGCAC
   145561 CAAATACGAT AGTGCCATTA GTATTGGCAG TTCTATTTGC TAAACCATTA ATAGTATTAG
   145621 CTACACCAAC ACCAGTTCTA TCAGCAAACC AACCAGAGCC AATGCCTTGT GCAGTTTTAG
   145681 ATTCAATACT ATTCATAGCA CCTGTAACAG TAGCACCTAA GTTTTGAGAT GGTGTAGAGA
   145741 ATCTGCCACC AGTATAACTA CTGGAGATAA TATTATAAGC ACCAGTAGAT GTAGTTAAAG
   145801 CCCCATTACT GAAACTATTA GCACCAATAT TAGTTGCATA CACATTTAAT GCTTGGCTTC
   145861 TAGTACCTGT TTCATCTTTA TCAGTATTAA TAGTAACATC GCCAATTTCA CCATGGTAGT
   145921 TATGAGAACC AACCATAGTA GAACCTGTAC GAGCATAAGT ATTGTTGCCA ATAGCTACTG
   145981 CACCAATAAC TTTAGATGGG TCAGCTGGAA CACGTGCAGA TGAAAATTCG CTCCCACTAT
   146041 ATGTAGTTTG ACCAAAACCA AATGCCGCTT CAACACCACC AGCCATAAGT TCAGTATGAG
   146101 CTTTATGACC AATAGCTATC GAACCATTTT GGTTTGTGTA GTTTTCGGCT TTAGAAGATA
   146161 CGCCAATGGA TATATCATGT GTACCATTAG CACTACTTCC TGTACCATAA GCGATGCCAC
   146221 TACCAGACCC AGTAGTGTTA TCAATTGCCA TTACATTTAG GCTCAAAGAG CCAATAACCA
   146281 TTGCTGTCAA AATAATTTTC TTGTTCATAA TAAACCTCTT TCTTTACATA ATAGAATTCT
   146341 TAAATTAAAA TATTTTGAGC GTATTATAGG ATTTATATCC CTCCTTGGAT TTTAATTAGC
   146401 TAAACTGTAA ATTTGCATAA TATACTAAGG AATGTGCTTA GCTAATACAC ATTCCTAGTT
   146461 ATATTATACA ACCAAAATTT TTATTAACTA ATCATTTTTC AAAGACTTCA GCTATTTCAG
   146521 ACCATCTAAT AACTAACGCA CCGCTAGTAT TATCTATAGC CACATTTTGT AACTTAAATT
   146581 CTTTATTTTC TGGGTCTTTA GGAATACGTA TAGCATCATT AAAGATATCT AGCATATCTT
   146641 TATCTACATC TTTTAAATGC TTACGTATTT GACTAACCTT TACTGGTAAT TCATTATCAG
   146701 TAAGCTCACC TGCATCTAAG GTATTTAGCT CTTCAATAGC ATATTCTTTG CTAGGATAAA
   146761 CATATGGTTC ATACCCAACA ACACTACAGA GCTTCTCAGT TACACCTATT TTAATACGAT
   146821 TATAACGTAG CTCTTTAGTT ATAATCAAAT ATTTCGTATT CATAAGTACT CTCCTACTGG
   146881 TCTTTGTTTA AATCCATTGT AAGACAAGGA ATGATACGCC AATGGACTAC ACGATGTCCT
   146941 TCGGCTACTG CTTTACCATT ACCATTTCTG TCTAACTTAC TTTGTAAGTC AAACCCTAAG
   147001 AATCTTTCAT GACTATCATT ACATGGTATA TCTACCGTAG TCAAAAACTC AGGTTTAGCA
   147061 TTAGACTCAA TAAAGTCTAC CGCTTCTTTC ATAGTTAATC CATCGGCAAC TACATTGTCA
   147121 ACACTACCAG GGATTAATTC AAATTCTTTT GTGTCTGGGT TATACTCATA TACTTCTTTA
   147181 GCGATAGCAT ATTCCATAAT AAAACCTCCT TAATAAAATA ATATATACTT TGATAGACCA
   147241 TATATCTATC TACAGTTATA GTATATAACT CAAATTATTA ATACTAAAAA AATAAATGCA
   147301 GTATACTGGG AAAGCCCCAG TATACTGCAC ACCATTCTTA ATACAATGTA ATAGTTGCAT
   147361 TAAGAATGTA TATATTTATT CTTTATCTTC AGAATCGGTT TGTTCTTCTT CTGTATCTTC
   147421 TTCTAGTTCA AAGAGATACC ATTGGTAAAT TTTATCTTTA CCACGGAATA CAAAGTTCCC
   147481 AGGTAAGTCA TCACCATCAT TCAAGATATC TTCTAACTCA TCCATTTCTT TAGTACGGAT
   147541 TTCATCTTCT TCAGTTTCAG GTTCATCTTT GAGTTCAGTT TGCTCATATA AAGCATTATA
   147601 CTCTTCTTGA ATGACTTTCT TACCTGTATC GAAATTATAG ATCTTATTAT CGATCTCTGC
   147661 TTCATAATCA TCAGTTGTGA TTACTTGTTC TTTGTAATCG TATTCGAATG TGTTTTTTAC
   147721 AACGATGTAT TTATCAGACA TGGTATTATC CTCCTAGAAA GCTATAAATA TATGAACCAC
   147781 ACGATCTGTG CCGATATATG TCGTACTATG TGGTTTATCT AAAGACTCAA TACGGTCTAA
   147841 AAGTTCATCA ATCTTATCAT TAAGATCGGA ATCTGGATTA GGGTATTCTT CATCCCCATA
   147901 AAAGTGTATC AATTTATCTT TTTCATATTG AATAGCATAA TCAATATCAT CAAGATCATC
   147961 TATCACATAG TTTTGTCTAA ATGGGTTCTG ATCCAATAAA CCATCTTCAT GATTAAATAA
   148021 GTATGTGTCA GTTATGACTC TATATCTTTG CATATAAATG CCTCCTTAGT GGAAATCTGT
   148081 AGTACAATAT GGAGCTTTCC ATATCTCCCA TATGTATATT TTATTTCCAT GAACTATAAC
   148141 TACTACACGT TCAGCTTTTT TCGTATGCTT CTGATATATT TCTTTCTTAC GGTCATTAAG
   148201 AACAATATCA GTTCCTAGAT CGTAATCAAC TTCTTCGGCC TTAAGATCTT CTATAGATCT
   148261 TTTGACCTCT TCATCTAATA TACGATTAGC CTCTTCTAAT GATTTATAAC GAGAAATAAC
   148321 TTCATATAAA GATTCTCGTT CACTCCCAAG AATATCAGGG TCATATACAA TTAAACTTAT
   148381 AGTCACATTA TATAAGCGTG CCATGATATT ATACCTTACT TAATAATTTT ATCAATTGCT
   148441 GTTGCCTTGA TAAGGAAATC ATATATAATC ACGCACTTAT CATTATCCAA TATTAATATT
   148501 GTCGTAATAG CAGAATTAGG ATACATTTCT TTGATTTGAT TTAATGCATC GGCTACATTA
   148561 TCTTTCAAAT CTGCATTCTT AATTGTATTT ACGATAGCAC CGATTTCTTC ATTGGTTTTA
   148621 GCTGCCATAT TTAAGCAATA CTCAGCTACA TCTTCACCAA TAAATATCTT ATCATAAACT
   148681 TTTAAATAAT CTGGATCAGT TTCGTCATTA GGTTTTACAA TCCACATCAT TTGTTGCATA
   148741 ATATAGTAAT CCACAATATC TAACCTCCTT AGTTAGAAAA ATAATATAAA CCAGTGATAC
   148801 AATTATCACT ACACAGTTAT AATATATAAC TATAAATATC CTTGGACAAA AGAAATCCCA
   148861 GTATAGTCAA TGACTATACT GGGTATATTC TTATTCAAAA ATAACAGAGA TATTTGCTTT
   148921 TGGTGTAGTG TATGTAGCGT TTAAGAAAGT CTTAATAGCC TCAATAGATT CAGTTGTTTC
   148981 TGGTATTGAA GTCTTAGCTC TAAGAAGTCT AACTACAATA GTAGTCGGTA GTTTATAAGT
   149041 ATTTGACTCT GGTTTACTGC TATTAATAAA ATTACTACAA TATTTACCAT CAGTTATAGA
   149101 TGTCTTAAGA GAATCTATAG ATACTATATT TTGATTTGGT GGCTGTCTAA ATACTAGTTT
   149161 ACCAACACCA TTTATACCAC AAACATTAAA CGAAAACCTA TTATAAATAA ATCCGTCCAT
   149221 ATTAAGTATA GGCATCTCTA GCTCTTTAAA TGTAGCAGCA TTTGCTATAT TAACCATATT
   149281 AAAGCTGTTT CGAGATGATA ATTTAAAGAA GGTTTCATCA GCAAGTGCCA TATATATTTC
   149341 ATAAAAACTA AAGAATGGTA TGCTTCGTGC ATAAGTCAGC ATACTATATA AACTTATGTT
   149401 CATATGATTT TTGATTTTCT CTAATAGTTT TACTTTCTTT ACTAAGAACC CCCATAAATC
   149461 AAATGATATA TCACGTCCAG TAAACGTAGT AAACATTGAA TTTAGAGCTA ATACCTCAAT
   149521 CTCTCTAGCT GTAGCTATAT AGGTACTATC TACAAAACTA TCCATATTGA TAATATCTGG
   149581 GTCTGAACCA TAAAACATCG AAGCAAAGTT GGCTACGTTA GTCAAATCTA TATTCTTTGG
   149641 GTACTTACCA TTAAACTCAC TAAAAGCGTA ATTAAAACTT TTAATATTAG ATGTCTTTAA
   149701 AGTTACATTA CTTAAATCGG CAGTAGATCC TTTGGCGAAA TTATCCATAG TTGATGGTAC
   149761 TATAGTGATA TTTCCAAGAT AGTTTTTTGT TGCATAATTA AATATACTAT CAAACTTACG
   149821 TTCAGTTAAT CCTGAGTTAT CTATAAAGTG TATATTTTGT GCTTTGTTAA GTGAGCTACT
   149881 AACTAAAGGT GACAATGTAT ATGGTTCATC TTTGATATTG GTTATATCTA TATACACATT
   149941 ATCTATAGTC TTATCTATCA AAGGGATAAT TCCAACTATA GATTTAGTAG TATAATCTTT
   150001 AGGGACTACA TATTTTACAT ATGCTTTAGA TTGGTCATAT GTAACCCATG GTTTAAATAT
   150061 CTTAACTTTT TTATTTTTTA TAGCATCATC ATTAGGATAG TAGATATATA CAGGTTCATT
   150121 GATATTGATA TTCTTAGCAG TAGATGGGTC TATATATAAC CCTAATGATA CATACCATCT
   150181 ATAATCTACT TCTTTAGGTT GTGTGAATAT TAACACACCT TTTGCATCTA AAGCATTACT
   150241 ATAGTTCAAT TTGACCTTAG GGACATAGCC ACCGTCTATA TTACCAAATC TAAATGGATA
   150301 ACTTATTTTG GTAGCATTCT TAAATATAAA TGTATGCTCT TTCTCTGCAT AGTAATTCCG
   150361 TACAGGTATA ACGCTTTGAT ATATATTTAA ACCGTCACTA ATATATTCAT CTAGATTTGA
   150421 TATTAGATCT TCGGCTATAT TCATTTTAAT ATTATCATAT ACACCAATAT AGTTGTGGAA
   150481 TGCTGATATA GTATTTGGTG GACACATATC ATAGCCAATT ATATTAATAG TATAATTGTT
   150541 TCTTGGTAAA TTTGCAACTT TTTGATTTCT ACTAGATAAA TATATATTGA TATTGGTGCT
   150601 ATCACTCATA CCATCCATAA CTTTAAGTGT ATTAATATAG CCCGCTTTTG AGGCCTTTGG
   150661 TGAGAATACA TCTTGTGATG ACATATCAAT ATCACCAGAG AAATTTGTTG TATATTTAAC
   150721 TTGTTTACTA TAATATTCAC GAGTCAATGG ATCCAACATA ATTGCTTGGT TATACTTCTC
   150781 TGGACTTAAA GAATTAAAAT TATCTCTAAT ATAATCATCA ATACCATCTA TATCTTCGAA
   150841 ATCCCCTTCG ACTTCTAAGA TACAGATACC ATCAGCATCA CGATCATGGA AATACTTATT
   150901 TAGTTTAAAT TCCATATCTT CAGTATATAA CTTACCGTGT GTACCGACTT CAATAACTAT
   150961 ATACTCATCA GGTTTTACAT CCCATGTACC AGTTATTTCT TGCCCCTCTA ATGGGTTTGG
   151021 TACTAAATTG CCACTTAATG GGTTAAATAA CTTAGTAAAT TCTTCTGCTC TGTAGATGTC
   151081 TATATCTTCG ATATCGTAGC AATATGCGTC ATCAAAATAT TTATCCCACC CTAATACAAG
   151141 AGAACCACCA TACTTAATCG ATAATGGTCT AACCACACCA TCTAAACATT GGATATCAAA
   151201 TATAACCTCT CTAGCACCTA GACGTGTTTC TGATAATTTA GGGGATGTAT GCTGTCCTGT
   151261 AGCAAAATCA TATGCACCAT CAACTAAATC CATATTAGAT AATATTGACG AGTTAATAAC
   151321 GCTATCTAAT AGACCTTCTT CGTCTTTAAG CTGCATCATA TAGTCATAGT CAAATATAGT
   151381 CCCATTTAAG AACTGTTTAC GCATATAGTA CGTTACATTA TCATATCTTT GTTTATATGT
   151441 ATTAGGTTTA GCTTTATATT GATTAAATGC TGCATCATAT GTAGACTGTA TTAAAGAATC
   151501 AGTTCTAGAT GGTGGTGTAG ACCCATCGCT ATACATAGCA ATACCAGCAG AATATAATTT
   151561 ATCGAATGGT GTATATGAAC CATAGATATA GGCTTGATTG ATGAATGAAT TTATCATAAG
   151621 AGAGTTATCT TCATCATGGT ATATATCTTT ATCTACAAGA TTAACCTTGT ACTTAGCCAT
   151681 TGTATCATTA ATGAACTTAG ATATATTTAC AACCCTTACC ATATCAGACT TAGGGTATAC
   151741 ATTATATAGT GCTTTAAACC CTTTATTGTA TACGGTAAAT GATGTATCAT CTTTTATAGC
   151801 AGTTATTCTT ACATATTCAC CCTCGTTTTC CACTGGACCC ATTGGTGGTG GCATAGGTAA
   151861 TCCTGAAGTT ATACTATCAA CTAAGCCATC ATAATTTGTA TCGTCTACAA TATCAGGATT
   151921 TATCATAGTC GGAGCGATAA CAACTTTCTT TCTAGTTACA ACTGGTGTAG TCTTAATATT
   151981 TTGTCCCATA TTATTATAGA CGGATGCATC AGCTTGGTAT ACCGAAAATC CTTTAGATTT
   152041 ATTATCAGTT GTCTGCATGA TCCAAGGGCT ATCACCAGTA TAATTGTTGT AATACCTAAC
   152101 TGCAGTATGT ACACTTCGTG TCTCATCTTC ACCAATATAG AATTCTTCGG GATTGCTCTC
   152161 GTCATAATAT TTTTGCATCT CTACAAACAT AGATGATGAT TCACCCATTA TACTTCTACC
[truncated: 147,967 more chars]
