# Supplementary material for: Clades of huge phages from across Earth’s ecosystems
Source: Nature. 2020 Feb 12;578(7795):425–31. doi: 10.1038/s41586-020-2007-4 (PMC7162821; doi:10.1038/s41586-020-2007-4)
Supplement: Supplementary file 6 — Genbank files for all genome. [file 41586_2020_2007_MOESM6_ESM.zip › genbank_genomes_SD-4/SP_PHAGE_44_14_B.gbk]

LOCUS       Salt_Pond_R1_B_D2_MG_scaffold_4_prodigal-single     332280 bp    DNA     linear   BCT NOV-13-2019
DEFINITION  Salt_Pond_R1_B_D2_MG_scaffold_4_prodigal-single, contig.
ACCESSION   Salt_Pond_R1_B_D2_MG_scaffold_4_prodigal-single
VERSION     Salt_Pond_R1_B_D2_MG_scaffold_4_prodigal-single.1  GI:
KEYWORDS    .
SOURCE      SP_PHAGE_44_14_B
  ORGANISM  SP_PHAGE_44_14_B
            .
COMMENT     Data sourced from ggkbase. For additional details see
            http://ggkbase.berkeley.edu/organisms/404976
FEATURES             Location/Qualifiers
     source          1..332280
                     /organism="SP_PHAGE_44_14_B"
                     /mol_type="genomic DNA"
     gene            <3..128
                     /locus_tag="Salt_Pond_R1_B_D2_MG_scaffold_4_prodigal-singl
                     e_1"
     CDS             <3..128
                     /product="hypothetical protein"
                     /codon_start=2
                     /transl_table=11
                     /translation="IEIWWAVNIGWFGAGFWLVHVLMRPEIMALLENDDEDRNDG*"
     gene            118..513
                     /locus_tag="Salt_Pond_R1_B_D2_MG_scaffold_4_prodigal-singl
                     e_2"
     CDS             118..513
                     /product="Uncharacterized protein n=1 Tax=Sphingobium
                     quisquiliarum P25 RepID=T0H295_9SPHN"
                     /codon_start=1
                     /transl_table=11
                     /translation="MMDEKKLRKGYTGYELTGQARAELLAHIEPQHPDIVAHHVTHEF
                     GVYESLPPDTNTVRVTAVASNDRVQAAIVKVNGTTQRADGSFYHITISLDRAAGARPV
                     DSNELIRDSRNWQAVDPFNLAVIPRFFPF*"
                     /db_xref="UniRef100_T0H295"
                     /db_xref="A0A0F9N6C7_9ZZZZ"
                     /db_xref="amad:I636_16080"
                     /db_xref="T0H295_9SPHN"
     gene            581..1771
                     /locus_tag="Salt_Pond_R1_B_D2_MG_scaffold_4_prodigal-singl
                     e_3"
     CDS             581..1771
                     /product="CCA-adding enzyme (EC:2.7.7.21 2.7.7.25)"
                     /codon_start=1
                     /transl_table=11
                     /translation="MRLHNILNEATMQMPRDRFEHLLTPAVRALDNATREAGKEIRIV
                     GGAVRDLVMGKDPKDIDMATDALPQEMMKILDRAGIRHEPTGLQHGTITAIIDGEPIE
                     ITTLRIDTDTDGRHAEVEFTNDWRKDAERRDLTFNAMSMELDGTIHDYFDGVEDIQNG
                     VARFVGNADSRLQEDYLRILRYFRFQGRLNNPTWDRDTMDAVRRNADGLEKISGERIW
                     MEMEKILSRPASRADVLKRMDQADVLEAIDMPNNRVGTLRTVTGDNPAAALSAVVNTV
                     GGLETLRNRWKFSNQVFDTAKFCIENRGTPLDETVAKRMLADPKIRSEHVFALAESRG
                     RKDLIQKLKAWTPPEFPVSGSDLIAKGMKPGPDMGRALAQLRNEWEASGFKLTRDELL
                     KRTE*"
                     /db_xref="amv:ACMV_22550"
                     /db_xref="UniRef100_B3RYQ1"
                     /db_xref="A0A0F9KKJ6_9ZZZZ"
                     /db_xref="B3RYQ1_TRIAD"
                     /db_xref="2.7.7.21"
                     /db_xref="2.7.7.25"
     gene            1768..2097
                     /locus_tag="Salt_Pond_R1_B_D2_MG_scaffold_4_prodigal-singl
                     e_4"
     CDS             1768..2097
                     /product="hypothetical protein"
                     /codon_start=1
                     /transl_table=11
                     /translation="MNIPRDKKFFEHGEWAEILAIKDLRDQPKDVFRRFCREAVEDGY
                     RREYYDALEFMGQQGPDWEDLTKEQRENIREQQRENALDMQNLGQAIASGDPEKIDRA
                     GKELLKR*"
     gene            2094..2348
                     /locus_tag="Salt_Pond_R1_B_D2_MG_scaffold_4_prodigal-singl
                     e_5"
     CDS             2094..2348
                     /product="hypothetical protein"
                     /codon_start=1
                     /transl_table=11
                     /translation="MTTMIIQFGVAFLMIWLLNWMWMFYQIIRHTPNWRDEGVDADEI
                     VQNFMTNAPLELIEKIQTIGQANPLLFVAGITMILMGFLI*"
     gene            2348..3091
                     /locus_tag="Salt_Pond_R1_B_D2_MG_scaffold_4_prodigal-singl
                     e_6"
     CDS             2348..3091
                     /product="hypothetical protein"
                     /codon_start=1
                     /transl_table=11
                     /translation="MGCFNMRCAVTGVPITVGTDVVVFRLGVDERKIHRTNGENYAIC
                     SLPRFGSYNDYGFIDHEAVDQRFYEINQKLDAKAKEMRLIGIDNENWIDESMFILREV
                     YDYITDVDYDNKQSWVKDCETVAQERQEAKEDLERSLHIWSEANKEEDNLMNDLLLRN
                     IFKGKLQDIYRVMYIDQYVWSDVIYDDREVGEIYYKSIYPIWTSTRKHHWEIMPSAYA
                     GQSIDFDELITVRKISMKYLAELKKEYEE*"
     gene            3094..3450
                     /locus_tag="Salt_Pond_R1_B_D2_MG_scaffold_4_prodigal-singl
                     e_7"
     CDS             3094..3450
                     /product="hypothetical protein"
                     /codon_start=1
                     /transl_table=11
                     /translation="MKAERPALGISRSESWRDAEVYHVDCSCTDPDHALDMWIEVSTD
                     KDLPEVEVTFYVKTNFRYWWNFWERAKLAASVLFGNGYEQHHSLLLKKQAAYNFAAAL
                     EASIEDLENANSQSDS*"
     gene            3425..3661
                     /locus_tag="Salt_Pond_R1_B_D2_MG_scaffold_4_prodigal-singl
                     e_8"
     CDS             3425..3661
                     /product="hypothetical protein"
                     /codon_start=1
                     /transl_table=11
                     /translation="MQIHNLTHEQVEMLDKIWEFDTLEQIEEFKRSLPLKRYRQQVDN
                     LMELIRLQMIDDDLEENSDLTIAQKMLDKFVKIS*"
     gene            3713..3898
                     /locus_tag="Salt_Pond_R1_B_D2_MG_scaffold_4_prodigal-singl
                     e_9"
     CDS             3713..3898
                     /product="hypothetical protein"
                     /codon_start=1
                     /transl_table=11
                     /translation="MGFTIRAAEGHIVAIEEDLGNAEEYRMFLNEVAELFGDKPYTLR
                     EATQADYDELKLQKALA*"
     gene            3895..4122
                     /locus_tag="Salt_Pond_R1_B_D2_MG_scaffold_4_prodigal-singl
                     e_10"
     CDS             3895..4122
                     /product="hypothetical protein"
                     /codon_start=1
                     /transl_table=11
                     /translation="MTTYTITIVSDDQLYELNGGNYAEFVDRPVSYGGKTYTGFKLIE
                     KGSFAGGYQGFAEGDEVIFYGDEVSNATPES*"
     gene            4103..4357
                     /locus_tag="Salt_Pond_R1_B_D2_MG_scaffold_4_prodigal-singl
                     e_11"
     CDS             4103..4357
                     /product="hypothetical protein"
                     /codon_start=1
                     /transl_table=11
                     /translation="MQPQNPELLKTLLDEGIEDAVNRQMKNDADSVFAGRMAIRLNWA
                     LIRIRELEAQAIEDSWRANPDRMGGQFTDQEIADAERENW*"
     gene            4357..4680
                     /locus_tag="Salt_Pond_R1_B_D2_MG_scaffold_4_prodigal-singl
                     e_12"
     CDS             4357..4680
                     /product="hypothetical protein"
                     /codon_start=1
                     /transl_table=11
                     /translation="MSIIPDQRLNLLRRMEELASDADWRSIGGFKTSDQEFAFRVREV
                     LLDVLYFIDNHEQDMLERERDAERSVNKMETELEAAFDKLSEIQAYIQERKQLQVIET
                     IIKKD*"
     gene            4725..4841
                     /locus_tag="Salt_Pond_R1_B_D2_MG_scaffold_4_prodigal-singl
                     e_13"
     CDS             4725..4841
                     /product="hypothetical protein"
                     /codon_start=1
                     /transl_table=11
                     /translation="MERDEDFVYKQGGGALAVAVVFVGGFIFYGGVALAILL*"
     gene            4838..5092
                     /locus_tag="Salt_Pond_R1_B_D2_MG_scaffold_4_prodigal-singl
                     e_14"
     CDS             4838..5092
                     /product="hypothetical protein"
                     /codon_start=1
                     /transl_table=11
                     /translation="MSHWNHRVMRRTYTNAFGSEVIDEIYEVYYDDHGNVNGWTENPA
                     SPSYYVDEDDGQSSILDDIKRFERATTMPTLDYATGKEIG*"
     gene            5092..5283
                     /locus_tag="Salt_Pond_R1_B_D2_MG_scaffold_4_prodigal-singl
                     e_15"
     CDS             5092..5283
                     /product="hypothetical protein"
                     /codon_start=1
                     /transl_table=11
                     /translation="MEIAEDRLEKIIDESVTAAMAVIMQSLPELPEFALDDLKADIEM
                     HLSDTIESHIHGLTEDEEV*"
     gene            5287..5493
                     /locus_tag="Salt_Pond_R1_B_D2_MG_scaffold_4_prodigal-singl
                     e_16"
     CDS             5287..5493
                     /product="hypothetical protein"
                     /codon_start=1
                     /transl_table=11
                     /translation="MRELLVLLAIAAAILLTITILDRNEKPEKAEFNVVCLDGVEYWY
                     RQVGYKAVMAVKYNSDGTIAVCDG*"
     gene            5646..5843
                     /locus_tag="Salt_Pond_R1_B_D2_MG_scaffold_4_prodigal-singl
                     e_17"
     CDS             5646..5843
                     /product="hypothetical protein"
                     /codon_start=1
                     /transl_table=11
                     /translation="MEQCSVYCVNTETDALADILERTDKRIKVALVDTDITITLTRSD
                     TRSPYIGFMGKMEFETFGELE*"
     gene            5840..6331
                     /locus_tag="Salt_Pond_R1_B_D2_MG_scaffold_4_prodigal-singl
                     e_18"
     CDS             5840..6331
                     /product="hypothetical protein"
                     /codon_start=1
                     /transl_table=11
                     /translation="MSLGDKLKKIKTELEEARIKKINAQHEADLNKIRRRKAQRENLV
                     TRIMERIKEQIDSEKVPRIRIDSFEEKQWIEAAEEGEAEFQELWSQLIRDLGQEKLLL
                     EVLHEHDGIGMKSWIIITVNPSDYKITYRSDGTRESIPGEIEMDPRPQADARIRQAIR
                     EKT*"
     gene            6328..6765
                     /locus_tag="Salt_Pond_R1_B_D2_MG_scaffold_4_prodigal-singl
                     e_19"
     CDS             6328..6765
                     /product="p079 n=1 Tax=Rhizobium phage 16-3 RepID
                     =B4UTW7_BP163"
                     /codon_start=1
                     /transl_table=11
                     /translation="MKLRNIIAIGTLAAVSMVGLVSCDSAANKASRNLSTAADNFEVP
                     RRITVVNGITGDAVMIVEGYCSLGNNDTAWRMSLTCKTEDGEFIKNFLDKSDNTFVMT
                     EQLASVSVSTFHYRTVFRPQSVIPDIDLQGSSTELLENQNTDG*"
                     /db_xref="UniRef100_B4UTW7"
                     /db_xref="B4UTW7_BP163"
                     /db_xref="pjd:Pjdr2_1537"
     gene            7353..7616
                     /locus_tag="Salt_Pond_R1_B_D2_MG_scaffold_4_prodigal-singl
                     e_20"
     CDS             7353..7616
                     /product="Uncharacterized protein n=1 Tax=Celeribacter
                     baekdonensis B30 RepID=K2JV23_9RHOB"
                     /codon_start=1
                     /transl_table=11
                     /translation="VLTGPLYAQTNCGEREAVVDRLVNGYGEEKRTIGLSSKNTVIEI
                     YANLVTGTWTALQTHTSGRSCVVSSGTDYYETRLDSAPEGDRL*"
                     /db_xref="UniRef100_K2JV23"
                     /db_xref="K2JV23_9RHOB"
                     /db_xref="rli:RLO149_c030890"
     gene            7613..7900
                     /locus_tag="Salt_Pond_R1_B_D2_MG_scaffold_4_prodigal-singl
                     e_21"
     CDS             7613..7900
                     /product="hypothetical protein"
                     /codon_start=1
                     /transl_table=11
                     /translation="LTRLKIQDIREGDIFYESSQAVTAKFLASQDPHSDEIDIRGRVH
                     TRWHLKALHEVSNTIQHFTVTEGFEHYGPSLYTQPAYVVATSQGFSYPPLS*"
     gene            7939..8023
                     /locus_tag="Salt_Pond_R1_B_D2_MG_scaffold_4_prodigal-singl
                     e_trna_1"
     tRNA            7939..8023
                     /product="Leu"
     gene            7982..8647
                     /locus_tag="Salt_Pond_R1_B_D2_MG_scaffold_4_prodigal-singl
                     e_22"
     CDS             7982..8647
                     /product="hypothetical protein"
                     /codon_start=1
                     /transl_table=11
                     /translation="LSYGVGVRVPPEVPKHINMVMLVEQIITERYVNLLPDDSEKKRK
                     YMDQVWDVLQKSYASIGGIKGAGFESPQDMINIPMWKIGIRDGRVRAVRMYKDRGGRK
                     SVAIGTDGSEEGAWFITDMVKNELSRSYGEQSKSALGKTMKTYPWDVLKNFLITPDRV
                     AEMMPDDRVIPIKEVPKQDWPADAQMTISKYPHLIDYGYLRDIAPGTTLFKVMLGTPG
                     KNI*"
     gene            8708..9076
                     /locus_tag="Salt_Pond_R1_B_D2_MG_scaffold_4_prodigal-singl
                     e_23"
     CDS             8708..9076
                     /product="hypothetical protein"
                     /codon_start=1
                     /transl_table=11
                     /translation="MIDVVGMAPKTARDWVIETLLEFLKTPEAKETVDFLMDTSPTRF
                     NYPRVVDLIRAGGTLEEIARDRISIIYTDRGRHGFNIKIESCGCWCADAIDYFNSLTD
                     TPFNSVVVKETNNVFRVYIK*"
     gene            9134..9700
                     /locus_tag="Salt_Pond_R1_B_D2_MG_scaffold_4_prodigal-singl
                     e_24"
     CDS             9134..9700
                     /product="Uncharacterized protein n=1 Tax=Marinobacter sp.
                     C1S70 RepID=U7P295_9ALTE"
                     /codon_start=1
                     /transl_table=11
                     /translation="MKILYVHGFGSHYDPEHEKIQMLETLGTVVGVDIDYCKGFKNVF
                     ETVFEKASSESVDLIVGTSMGGYMAAQVGSESGTPFVALNPAVQPSETLQKWVGTFTD
                     YSGHKRYLTEGCVENYPDIVKEGCGLVIVETADEVLSANDTVDLLDDVFQVEKFAGGG
                     HRFTHIEKALPLIKEFYNQSTASYGTQE*"
                     /db_xref="UniRef100_U7P295"
                     /db_xref="U7P295_9ALTE"
                     /db_xref="oar:OA238_c39430"
     gene            9735..9962
                     /locus_tag="Salt_Pond_R1_B_D2_MG_scaffold_4_prodigal-singl
                     e_25"
     CDS             9735..9962
                     /product="hypothetical protein"
                     /codon_start=1
                     /transl_table=11
                     /translation="MKHKDFKVVPCKQNNRDVTDLWEIRVGGNICFTTVRGRERADEI
                     CEMLNEDPYALERGQDRMSRGGAVNYPRKDF*"
     gene            10062..10235
                     /locus_tag="Salt_Pond_R1_B_D2_MG_scaffold_4_prodigal-singl
                     e_26"
     CDS             10062..10235
                     /product="hypothetical protein"
                     /codon_start=1
                     /transl_table=11
                     /translation="MRKFIKDESGMVTVDWFVIAAGIVGLGIAVMIVITPITVDYGTE
                     LGNTVAAQAAGEE*"
                     /db_xref="jan:Jann_1001"
     gene            10300..11013
                     /locus_tag="Salt_Pond_R1_B_D2_MG_scaffold_4_prodigal-singl
                     e_27"
     CDS             10300..11013
                     /product="hypothetical protein"
                     /codon_start=1
                     /transl_table=11
                     /translation="MKISVETTPSTKLLSKTLMAELDAVSVTHLPGQPFQHTVDRVNQ
                     INDLIGAPLAFPHLAARNFVSHSELTNGLQSMGTLRQVLIVGGGHPNGRVFLGIDDVC
                     TVLEDLNHSANRHCSIDPNTHTYAKTLMCRYSRYDYGFNQLCLNPKRLATFKTQTVFC
                     LPTQAQPAVLTRFIKRCGVRSTFRGIWHNMNFYHYITGTSFDVNRFWRDIGRLDNDVH
                     FYNVGKLEKTIDEFKSEFN*"
     gene            10985..11824
                     /locus_tag="Salt_Pond_R1_B_D2_MG_scaffold_4_prodigal-singl
                     e_28"
     CDS             10985..11824
                     /product="Uncharacterized protein n=1 Tax=Caulobacter
                     phage CcrColossus RepID=K4K671_9CAUD"
                     /codon_start=1
                     /transl_table=11
                     /translation="LTNLNQNSIEPVLDIDHLRSFEVDPGYFGLGFIQLKIKRNGRVH
                     FYHKDLPVLAEEPHDHRYGFFSYIMQGRFEQTLYSWRPNHEGNYVLDYSDCRPTEDGT
                     TAPPSPKVDVEELFHAEYQAGDYYRIEADTLHTVKGLDNAITYLVRDEPFKDFAGVVR
                     EIGADPVCPFSEPIPVKECWELIEDMLPKKSDAKKKSYGYHVRDIPKGKVGEPSKIIE
                     EAYEILDAHEQGIRIMCEVEMSDLYGALDRYREKYYPDLTMGDIKKMYRVTRRAFDNG
                     KRK*"
                     /db_xref="UniRef100_K4K671"
                     /db_xref="K4K671_9CAUD"
     gene            11808..12380
                     /locus_tag="Salt_Pond_R1_B_D2_MG_scaffold_4_prodigal-singl
                     e_29"
     CDS             11808..12380
                     /product="Putative RNA polymerase alpha subunit C-terminal
                     domain protein n=1 Tax=Caulobacter phage CcrColossus
                     RepID=K4JVW2_9CAUD"
                     /codon_start=1
                     /transl_table=11
                     /translation="MENENNVKIDWVLIGEAVAHYSRLGFEYIETPWMVSKEAAGITC
                     PDQNYHDVISRNNRVLVASAEQGFLQLDLDGKLQGEKYVSCGPCFRISDAEENKDGFH
                     QETFFKVELYVRCDNFDQAVEVAQQLATTAVQFMGYSAQIVPMGPTSWDIEYDGVEVG
                     SYGAREYKNLCWAYGTGIALPRWTQAVNRS*"
                     /db_xref="UniRef100_K4JVW2"
                     /db_xref="A0A0F9UZA8_9ZZZZ"
                     /db_xref="K4JVW2_9CAUD"
     gene            12377..12568
                     /locus_tag="Salt_Pond_R1_B_D2_MG_scaffold_4_prodigal-singl
                     e_30"
     CDS             12377..12568
                     /product="hypothetical protein"
                     /codon_start=1
                     /transl_table=11
                     /translation="MKKIEPSTFYYCWGITTGTFAAVLTSSGLSIWIWILPLSVLGVL
                     GLEILKIWMEPNRHYEDKK*"
     gene            12568..12915
                     /locus_tag="Salt_Pond_R1_B_D2_MG_scaffold_4_prodigal-singl
                     e_31"
     CDS             12568..12915
                     /product="hypothetical protein"
                     /codon_start=1
                     /transl_table=11
                     /translation="MKEYTPPLPPRKLPVHDEGSRKAFEYYGELLRQRGIKPVNHTLI
                     PDGDPTSLEHILWMCEYCEPNVRDDGQGMSVDKYSRWLGFIQGCIIMHGLTTVEAERN
                     RTRPWFNDPQRKI*"
     gene            13016..13489
                     /locus_tag="Salt_Pond_R1_B_D2_MG_scaffold_4_prodigal-singl
                     e_32"
     CDS             13016..13489
                     /product="Uncharacterized protein {ECO:0000313|EMBL
                     :KKM82481.1};  TaxID=412755 species="unclassified
                     sequences; metagenomes; ecological metagenomes.;"
                     source="marine sediment metagenome.;""
                     /codon_start=1
                     /transl_table=11
                     /translation="MKMSDIMRERDEYRPPKIRKGDEVKVGKFKNRKAEVTGFDVDTH
                     GQPVLKTTKGDQKLFKPRISKLEPKVNERTEDEVEQDEISLVITAMQNLISRYKRSHL
                     PAADLYHDVQMKGQLVDWMQENFVPIWERHGYPPVGQPAWGEVEREVIERFLINK*"
                     /db_xref="A0A0F9L5C8_9ZZZZ"
     gene            13494..13570
                     /locus_tag="Salt_Pond_R1_B_D2_MG_scaffold_4_prodigal-singl
                     e_trna_2"
     tRNA            13494..13570
                     /product="Met"
     gene            13650..14348
                     /locus_tag="Salt_Pond_R1_B_D2_MG_scaffold_4_prodigal-singl
                     e_33"
     CDS             13650..14348
                     /product="hypothetical protein"
                     /codon_start=1
                     /transl_table=11
                     /translation="MASKKDLSSYITKVGTLKPSAEVKFTSTDEDGKVTERVASREYI
                     AKHAGTEVDAVSQIKGLTERLNKVTEKAVKKSVEEQEAQADLDELEAEVEDEEMLDES
                     AMVAVDIANAPDGEESPMTHVPNASTPDALSTEQMSETALLIKLVGQLIDKIDEMQNF
                     NPVIHVPAPVIHVTLPETKRTVTKAIERDENNLIKTVHESIEEAPAGEPLIEVKEEHK
                     PQRNRRPTKPKDSE*"
     gene            14345..14743
                     /locus_tag="Salt_Pond_R1_B_D2_MG_scaffold_4_prodigal-singl
                     e_34"
     CDS             14345..14743
                     /product="Uncharacterized protein n=2 Tax=Synechococcus
                     phage S-SSM7 RepID=M4PSH6_9CAUD"
                     /codon_start=1
                     /transl_table=11
                     /translation="MTLLVPNASEVIIMENFLNKTAPEDLVLKLYSSDTTPAETDTDA
                     TYTETSGGGYGDIALTAANWTVTPGNPTTAVYPEETFTFTGAVGNVYGYYVVQAISGD
                     LMWAERFTSAPLNIQNSGDEIRITLQITLE*"
                     /db_xref="UniRef100_M4PSH6"
                     /db_xref="mcg:GL4_1459"
                     /db_xref="87277456"
                     /db_xref="M4PSH6_9CAUD"
     gene            14746..15150
                     /locus_tag="Salt_Pond_R1_B_D2_MG_scaffold_4_prodigal-singl
                     e_35"
     CDS             14746..15150
                     /product="hypothetical protein"
                     /codon_start=1
                     /transl_table=11
                     /translation="MITIVSLWEHGWLDPGIEAFMWKQLTKAYDVDQVIFSPKRLEQR
                     NFPVQADSIEEAIDLAQGEPVFLIPGEGEDLTTFNHPKDAIYIFGNAMQGNHSISKDQ
                     TQVHISTPRDMDFFAINAAAIVLYDRKVKDVS*"
     gene            15140..16783
                     /locus_tag="Salt_Pond_R1_B_D2_MG_scaffold_4_prodigal-singl
                     e_36"
     CDS             15140..16783
                     /product="Uncharacterized protein {ECO:0000313|EMBL
                     :KKM76904.1};  TaxID=412755 species="unclassified
                     sequences; metagenomes; ecological metagenomes.;"
                     source="marine sediment metagenome.;""
                     /codon_start=1
                     /transl_table=11
                     /translation="MSVDLRTELNACDNVTGWSGDGPVDVDNTTGFVYQGTNAITTQH
                     TNADESIYTTSIGGTRNLSDSTCYMILKDNLVQTAANGGVQYMLFDGTDRIGYGVGGN
                     DDPGMALDVFWNSYKLDVTTIGAVPYTNTYAGVLANLTTTAITGVGLGTVHLAKAQGN
                     VDNIKLDRLSFHANGSYAIQENGGTLGTPRTTADLLSDSITNGWGLVANPTGSAYTFH
                     GPTQFGEPVTNTTSYFSASDEQWTLIGGAVGPTHFPFEFVGNTGGNIQSFTLAAVAIT
                     NVGTKAQFDFSSANANSSTIRHSLTAVTFTDLGAITFSTVTDANRTLSDLIFNNCDIL
                     DFGATTLNGAIINGTTRANGALVLDENTTYANNQTDIVFNSDGTGHAYEIAPTGAGPF
                     TYNLSGWTYNDYAGVDGTTGNEVLFINPSTLSADITINISGGGDTPTVREVASYAGTL
                     TINNNVTVTITVQDSTTNAITGAVVGVYTTAGVELANDETDINGEITFSTGASQDIYV
                     RVLKSTTGSTRYIPVETVGNTSSGLSLTVTLIEDENVDP*"
                     /db_xref="A0A0F9K484_9ZZZZ"
     gene            16783..18774
                     /locus_tag="Salt_Pond_R1_B_D2_MG_scaffold_4_prodigal-singl
                     e_37"
     CDS             16783..18774
                     /product="Uncharacterized protein {ECO:0000313|EMBL
                     :KKQ68408.1};  TaxID=1618490 species="Bacteria;
                     Microgenomates.;" source="Microgenomates (Shapirobacteria)
                     bacterium GW2011_GWE2_38_30.;""
                     /codon_start=1
                     /transl_table=11
                     /translation="MTTFTVLTNWTVYFNDNPTVDGGSNQIRWTGGAGTTDIQDLYSA
                     LQDEWDNVTGGAGNYVSFGVPMQSVTPTAFRIGQIFSNEPDSWFIDPESIKHLTGGGL
                     ATVGWNYVIGTRKGIFKVPMSSLGTIVAGDVGFTASNGTVTGTLLYVDTNNNELWIRP
                     TDSTATHDWNTVSSGTVSVNGHSGTQGAAGTTGNSQWSNIFTIGTIVSGTQLYIAQDQ
                     SIITNAEDSGAGLWWGTGQLDVLINTVDQGTTIDNAYLTVYARKENELHDHFVSLTSP
                     GGRTPVPLSTGDDLNNETVGAIAANGITISYAGPYTADVNNDTVNENYSIQINCANNP
                     LSDVYEYLKYITRRGSATSLNGLTGDIYIGIDNYIEYTGGVTGTVNIGDEVTGSTSGA
                     TGYVINLNTGASPTYVTLGNSQGDFQTGENLAIGGSSINTTSLVTPVSSTKQSVLGTF
                     AGGRYFGPFGVYLTNVAGADLNNYQVIADDGVTYQEPIQVSFTLTGIQTDSEVRIYND
                     DLTTTRNTEITGTENSESTLRSIVIQNGGSGYNVSDTLTLVGGTFTSASTINVDAVDG
                     GGAITAASVLSPGEGYTTEPTAPTSTTGGTGAGAAFIGTYRGDFTYTYTYSTDINITI
                     VIFNLFAKEVRLLGLQLTDQNQSIPIQQITERNYLVGSV*"
                     /db_xref="A0A0G0JL59_9BACT"
                     /db_xref="CSP2_16ft4sub_bin11_scaffold_1_161"
                     /db_xref="pde:Pden_3758"
     gene            18833..21802
                     /locus_tag="Salt_Pond_R1_B_D2_MG_scaffold_4_prodigal-singl
                     e_38"
     CDS             18833..21802
                     /product="Structural protein n=1 Tax=Synechococcus phage
                     Syn5 RepID=A4ZRD4_9CAUD"
                     /codon_start=1
                     /transl_table=11
                     /translation="MAIITDPDLIGRYDVIFGSNSGHQKVSIYPVGDTQRGATIVNAY
                     VSATGTISNVDGTGWTGITEGDIAAIVTGPDAGHYFVDAAPTTTAATLVDIDTGSAGA
                     AITSLTVAQNTVDFTTSTTTTLSITAHGYITGDAVVLQQGTGAIDSNLTDDTVYYIVY
                     VDANTVNLASTYENAVAGTPVTITLADDGTSTDSTFDDRIICAVFNNGASADVAAVTP
                     GGEFINGNETTGDDDGDVKDGITLQAIYSFGKDEWRVDSLITDLAGDYNDDLIRTEYP
                     FEAITSEQFEIGGGTAHDNWNWLNDYTRKKVRTGGWAEKTRNQVGDQDLQRYTGVVTL
                     GALDIDSQVYYQQTSNITPKVDFTFTGVVNESVLVLRDDNQDGALDDDFRTYLKLFVR
                     KKGRTYAQSEIADIGVSSLQTIVNRFPLTATADAAITLTDSNIFGAEPYKFAASPDGT
                     SAELETGTTGTKSSTLTFTDAGATFVTNNVAVGDVLRIITDPTSTTSDVGYYTISAVN
                     SETEIEIEQVEYVDANGDFVFATDWQSVDDSTDITYDVYTSVIVAATQADTGIINVAP
                     AGPGVLTGQLGTLTDTAATFAADGVEAGDILVITGGVTDTNDVGVYKIVDGNYDGNAA
                     APTATTIYVNTTDEQWPGSADGAVDYEIRQPGMFLQFKDQLIATVNTTTNVDFDNSAK
                     TITLTGDSWDATVGAGTMLVISGTANGGENDGRYTVLSRDSSTTVTLISTDTLVTNAT
                     DTGSVVIEEREGFKRTIGGVTYAYRWRLFGNGGTLQQCYQFIQNQLRDTNDIDFGTGN
                     AVGNITDPLMVFATPTGTGLDLFIDDLNTADINNATFQDHSDASRNFPFTASGSLVFN
                     ANLTGDTDSKYWLFFTDDSAGDNIGRNYGTQSAIIVEDSDGTAILGDIVGAGNHTGQS
                     IAPVDGNISIPFTYDYDVNVQRGSASAAQDAPVTLVAIGLSNAQFVIASGNITRNTGI
                     TISAVAALERNYLEGSV*"
                     /db_xref="UniRef100_A4ZRD4"
                     /db_xref="A0A0F9BRJ5_9ZZZZ"
                     /db_xref="dba:Dbac_1339"
                     /db_xref="A4ZRD4_9CAUD"
     gene            21882..22310
                     /locus_tag="Salt_Pond_R1_B_D2_MG_scaffold_4_prodigal-singl
                     e_39"
     CDS             21882..22310
                     /product="hypothetical protein"
                     /codon_start=1
                     /transl_table=11
                     /translation="MNKPTQEELLNIAKGVSDMVELTEEQKIEQAKEHWTVLPEDRKL
                     KILHRRKLREAMFKILKYDARDLSHLMTPQLEALKQIIDEQLDPNLGMNWKGFTFIWD
                     IHPTGVPVIVRKEAWVREGGQFDPDIGVHMPAAFTEQEIS*"
     gene            22310..22909
                     /locus_tag="Salt_Pond_R1_B_D2_MG_scaffold_4_prodigal-singl
                     e_40"
     CDS             22310..22909
                     /product="hypothetical protein"
                     /codon_start=1
                     /transl_table=11
                     /translation="MKILYGEGDFLESRHQIIAYPASVSGENTMTLEKMVARRHPDVR
                     QSVFNMFSENENFEVVPPKMGDVIWTHTSGSKWIAHCIVFDENGNLNEDALTLCMKSI
                     GKKATELEQDQIGIPLRWFDDEKDQKRRWVRVYETIEDALSNEADEEVLGKYQIFAYD
                     PDSIYVRDIFESLPGGKRAFYAEPKIRFRNFPKKDSSGS*"
     gene            complement(22849..23490)
                     /locus_tag="Salt_Pond_R1_B_D2_MG_scaffold_4_prodigal-singl
                     e_41"
     CDS             complement(22849..23490)
                     /product="hypothetical protein"
                     /codon_start=1
                     /transl_table=11
                     /translation="MFYRDPTSDLVWAHVPKNMSTTMGNVVSTYRWERFEHFGLVPKH
                     LHVFCIIQNPWTRFSKGMAELAWTKDERSFERARKDRFWRMAFFDSHLLPISVQIPEA
                     LPYLHYVPMDAPTRQADDLLNELFVAHGSSTRITANLHKHVSNERKRKYQVEVSAWLR
                     EKYPYRAQVNHFNSVDHAAWNVAVDPYRVTPMLTQEPELSFLGKLRKRIFGSA*"
     gene            23543..25168
                     /locus_tag="Salt_Pond_R1_B_D2_MG_scaffold_4_prodigal-singl
                     e_42"
     CDS             23543..25168
                     /product="Putative phage structural protein n=1 Tax
                     =Puniceispirillum phage HMO-2011 RepID=S4S2S9_9CAUD"
                     /codon_start=1
                     /transl_table=11
                     /translation="MAQGSGFVRVPPQSTGRRVATEVRSQLAFNNLTGIFEVGDVVTG
                     GTSGATGTVTGVERVGFPAGEGLLWLRDATGTFTNNENLQVSSVTQAISNLDIYFYET
                     YDYAQNVIVDPNNPVHRQTVDQFGAAATRFADGAPTFGSFGTLNVGEPQVIKDHRFAY
                     NGHDSQFWDQTSGGGSIAYQSAEGHMLLSTGTANADLASRTSNFYHPYGPGVGHLIEI
                     TLRHGDSGKAGNRRRWGYFDDDNGVFFELDGTDLYVVVRSNTSGSPVDTRIAQTNWNT
                     DKLDGTGNIAFDMDITNANIYWIDLQWLGAGRVRFGVVEPGGSRIVGHVVEHSNNPVG
                     YPYMRTATLPIRIENENTGAAASTSEIRFACAAVKHSSRYFVTGDRRTGNSGVKTIVT
                     GSEIPLFAVRAAQTFGGITNRAIARTTSIGLANITGTGSGPVLYRIRAVSDLTTALTG
                     ESFATPLSSAFEVDNSASAINTTGTIELGNFIVEADGTTYIDNNDSRQIHSWEVCLGA
                     DGVSQPGICITAECLSGTNADVVATVNWEEIKL*"
                     /db_xref="UniRef100_S4S2S9"
                     /db_xref="pbd:PBOR_26750"
                     /db_xref="87030686"
                     /db_xref="S4S2S9_9CAUD"
     gene            25178..25795
                     /locus_tag="Salt_Pond_R1_B_D2_MG_scaffold_4_prodigal-singl
                     e_43"
     CDS             25178..25795
                     /product="Tax=RBG_16_Desulfobacca_60_12_curated"
                     /codon_start=1
                     /transl_table=11
                     /translation="MLLLNYGGWQFWEAYDPNTTFAGQKVTFDGPNRLILINDGVTEI
                     DFRENIYSNWKEWTLVNDYTNARYAQALSVVGGDPLPGDRILGSTFFLENGWKIRSWE
                     GDHILTITGNVFSRDGSDPVLPPLGEFKVTVNFNTSTLVEGGRSVGAELGIDSVVRIS
                     ELWKIHGLDVTNPLNVTSTNRNADYIQQTITDDGSGDITVTRTDS*"
                     /db_xref="87067289"
     gene            25799..26983
                     /locus_tag="Salt_Pond_R1_B_D2_MG_scaffold_4_prodigal-singl
                     e_44"
     CDS             25799..26983
                     /product="Marine sediment metagenome DNA, contig:
                     S01H4_C01371 {ECO:0000313|EMBL:GAG67679.1}; Flags:
                     Fragment;;  TaxID=412755 species="unclassified sequences;
                     metagenomes; ecological metagenomes.;" source="marine
                     sediment metagenome.;""
                     /codon_start=1
                     /transl_table=11
                     /translation="MAARKGTQREIATQGLSSPDGLGISTQGFIEPIIGDLILGGGAL
                     TDFRPINLITGGNADFFISYCIEGDAGVGLITGGDGLFVYRPRFIGSGGLVTDGKASI
                     EFSITPVVGGNVSIGGSGNVEITYNITPDGGLVTEGTGNTNISYDIAGTGGFVVDGDG
                     NIAFAPGAIVGEGGIVIGGSSAIVVSNVGPREFGRGGTQIPRRHPMPDVTFEPPIYKP
                     DDYLEPMDYLKKIQDALEKSEKEKLQILRYLSKGTIRINGRGQVVAVFRDQPDGEVVV
                     ANNPPLEPIILELPNVFSQGATAKEIRDFEDSLFLNDIIGAGNYRVQTGDKRRYVQNA
                     KKSSGGEAKVKFVSGAGHVNMVTRDDKIREQDDDAVVLNMLPRSLQDQEEEELRLLGI
                     ID*"
                     /db_xref="X0ZEF8_9ZZZZ"
     gene            27621..27809
                     /locus_tag="Salt_Pond_R1_B_D2_MG_scaffold_4_prodigal-singl
                     e_45"
     CDS             27621..27809
                     /product="hypothetical protein"
                     /codon_start=1
                     /transl_table=11
                     /translation="MPHNLYRDKTITGYTQLEIVLEQQVIDWLEERAILEDKTVDEIV
                     EEILEEYIRDAEVDDTPE*"
     gene            27811..27888
                     /locus_tag="Salt_Pond_R1_B_D2_MG_scaffold_4_prodigal-singl
                     e_trna_3"
     tRNA            27811..27888
                     /product="Sup"
     gene            27968..28699
                     /locus_tag="Salt_Pond_R1_B_D2_MG_scaffold_4_prodigal-singl
                     e_46"
     CDS             27968..28699
                     /product="hypothetical protein"
                     /codon_start=1
                     /transl_table=11
                     /translation="MTQNYLFVDIDGPLLPGRAHMFPDNRAFLQAFNDGVKPPELFVE
                     TPPNFDEWGVRAHNLLAKYGNAKVVIVTNWRVWVDLEDLKDLFSEQGLNFDYADPPQC
                     SKRGMSSRRYDDIATHMEDFIQEDARCLIIDDYDLQALNLFFRLEGEQGERSDEDRLH
                     GPAHQDTQVGIVNNNHGCDVRFKWLDVDYANGLTYEQFKLGAKFFDIDWDQLNYQEFD
                     VPIKTEEEKQREREKFDRLSHALIV*"
     gene            28712..28785
                     /locus_tag="Salt_Pond_R1_B_D2_MG_scaffold_4_prodigal-singl
                     e_trna_4"
     tRNA            28712..28785
                     /product="Thr"
     gene            28794..29231
                     /locus_tag="Salt_Pond_R1_B_D2_MG_scaffold_4_prodigal-singl
                     e_47"
     CDS             28794..29231
                     /product="Deoxycytidylate deaminase n=1 Tax=Sagittula
                     stellata E-37 RepID=A3JZX4_9RHOB"
                     /codon_start=1
                     /transl_table=11
                     /translation="MNEKWNKRFLELADQVASWSKDPSTKVGCVVVNNDKIVVSVGYN
                     GFPRGVQDSEDRYNDRSLKYLLVQHAEANAISSAREPLDGFTAFVTHYPCSNCMGLLI
                     QSGIKTVVTTAPSPALQERFADSFRAAQLMCDEAGIELIIMDR*"
                     /db_xref="UniRef100_A3JZX4"
                     /db_xref="A3JZX4_9RHOB"
                     /db_xref="vca:M892_24445"
     gene            29324..29399
                     /locus_tag="Salt_Pond_R1_B_D2_MG_scaffold_4_prodigal-singl
                     e_trna_5"
     tRNA            29324..29399
                     /product="Ala"
     gene            29652..30008
                     /locus_tag="Salt_Pond_R1_B_D2_MG_scaffold_4_prodigal-singl
                     e_48"
     CDS             29652..30008
                     /product="hypothetical protein"
                     /codon_start=1
                     /transl_table=11
                     /translation="VVQGYRILIEQKAVIQNLYNGFLINMDMKAREFINEGQYDHLEP
                     EQQSQHIENERVLSLDMSPYELTKLMREFRSGTNSYNEVNDTAMVAFYSEEESAEFQK
                     YLRSKGVSYKKVGGDS*"
     gene            complement(29981..30409)
                     /locus_tag="Salt_Pond_R1_B_D2_MG_scaffold_4_prodigal-singl
                     e_49"
     CDS             complement(29981..30409)
                     /product="hypothetical protein"
                     /codon_start=1
                     /transl_table=11
                     /translation="MVLIRCQLNIDMKDVYVDKFSALINETSERTGLRFDPMIQTYVS
                     VLLADHVERTDFFSQPFGLRYMDLQTSTNAKELGDNCLVLVGVFPGYRGMSSDYYVQI
                     GSGSYGMAASATGSMVFETLARDFDSLRELLNQLSPPTFL*"
     gene            30424..30987
                     /locus_tag="Salt_Pond_R1_B_D2_MG_scaffold_4_prodigal-singl
                     e_50"
     CDS             30424..30987
                     /product="Putative polyA polymerase {ECO:0000313|EMBL
                     :AKF13658.1};  TaxID=1647405 species="Viruses; dsDNA
                     viruses, no RNA stage; Caudovirales; Myoviridae;
                     Tevenvirinae; T4likevirus.;" source="Sinorhizobium phage
                     phiN3.;""
                     /codon_start=1
                     /transl_table=11
                     /translation="MSQKNDQRPGVVVLVGLPASGKSTARATAVATGVAAGSYQYSTD
                     DKIDARAAEINSTYAEVFKDFASTAAELADAEVAAAIERGQNVLWDQTNMTRKKRRKI
                     MNRFPKEYRRECICILPPFNQQQEEELERRLESRAGKEIPDFVLRSMRDSFQLPSENE
                     GFNRVMYFDINGNMIDRNQAADLFGQG*"
                     /db_xref="A0A0F6SJ64_9CAUD"
     gene            31101..31283
                     /locus_tag="Salt_Pond_R1_B_D2_MG_scaffold_4_prodigal-singl
                     e_51"
     CDS             31101..31283
                     /product="hypothetical protein"
                     /codon_start=1
                     /transl_table=11
                     /translation="MTIHKDTFGDRLLTFFLFIIFTVLTLGLYVPYFWITQVKEQTLL
                     LKEIRDQMIPQPESPE*"
     gene            31416..31892
                     /locus_tag="Salt_Pond_R1_B_D2_MG_scaffold_4_prodigal-singl
                     e_52"
     CDS             31416..31892
                     /product="hypothetical protein"
                     /codon_start=1
                     /transl_table=11
                     /translation="MTLTKTETALKGLIDETQAILAAQNDGLTGDRLQARLQEFLFRA
                     STEVDTTSLNDITSAQYAEAVAVMRQYVFVSPEGEPSGKGGGTAGVAGWAEAVMLMAK
                     YKADSLKWPPVLPTIAVVINLVRIIAQSGCSIQIRGKTCHGWQQFYETYADIILEA*"
     gene            31988..32260
                     /locus_tag="Salt_Pond_R1_B_D2_MG_scaffold_4_prodigal-singl
                     e_53"
     CDS             31988..32260
                     /product="hypothetical protein"
                     /codon_start=1
                     /transl_table=11
                     /translation="MGYVVYNIESTRLLDTRNHATMRRAKIARTRAANLGNINAADYS
                     IASVNDFYGKIEKTVTRTNLLSGEEYQESVNTPSYCSPSSEAYWSM*"
     gene            32260..32385
                     /locus_tag="Salt_Pond_R1_B_D2_MG_scaffold_4_prodigal-singl
                     e_54"
     CDS             32260..32385
                     /product="hypothetical protein"
                     /codon_start=1
                     /transl_table=11
                     /translation="MNTNTAKKIGRRAAGSYGRPGSRAQKRAASKAVRREAKKNG*"
     gene            32378..32539
                     /locus_tag="Salt_Pond_R1_B_D2_MG_scaffold_4_prodigal-singl
                     e_55"
     CDS             32378..32539
                     /product="hypothetical protein"
                     /codon_start=1
                     /transl_table=11
                     /translation="MVNQSQIPFSNMSNSAILALGRIAKNRKKGAYAFFRYPKNMIAL
                     REEIERRKL*"
     gene            32536..32676
                     /locus_tag="Salt_Pond_R1_B_D2_MG_scaffold_4_prodigal-singl
                     e_56"
     CDS             32536..32676
                     /product="hypothetical protein"
                     /codon_start=1
                     /transl_table=11
                     /translation="MTVWIVLSNGKIDKVFDNQDAANYHRIQLRNKFAIAKVIEKEVI
                     MI*"
     gene            32673..32900
                     /locus_tag="Salt_Pond_R1_B_D2_MG_scaffold_4_prodigal-singl
                     e_57"
     CDS             32673..32900
                     /product="hypothetical protein"
                     /codon_start=1
                     /transl_table=11
                     /translation="MSRHAMGKEAWEALPNIFSDSKLAEGLEDGARLWSYTYMFPSTA
                     QPGRTCIMDAGVSYSRSTGLFTKWIQNAGVE*"
     gene            32900..33235
                     /locus_tag="Salt_Pond_R1_B_D2_MG_scaffold_4_prodigal-singl
                     e_58"
     CDS             32900..33235
                     /product="hypothetical protein"
                     /codon_start=1
                     /transl_table=11
                     /translation="MGGNVFLFSFDQNGFEAIVNLTEIDEQCVLAKMADETPPQSVGS
                     IISMCQMRARFNQPRNMEVWLAKLDESFTEEELLVWAERDPQAVADLARMGEHIEGNE
                     GRLNPGKIV*"
     gene            33235..33522
                     /locus_tag="Salt_Pond_R1_B_D2_MG_scaffold_4_prodigal-singl
                     e_59"
     CDS             33235..33522
                     /product="hypothetical protein"
                     /codon_start=1
                     /transl_table=11
                     /translation="MAKKYQQINESYDAYEPNSRPEIPTKTIFWFNSIAEAYRAEEQL
                     LDQGIIQPGDMIYFKEMSGPCRGWGFINHEQAVMAKLSISELISFTEYRKN*"
     gene            33596..34192
                     /locus_tag="Salt_Pond_R1_B_D2_MG_scaffold_4_prodigal-singl
                     e_60"
     CDS             33596..34192
                     /product="hypothetical protein"
                     /codon_start=1
                     /transl_table=11
                     /translation="MHTFDKLVARYGELTGQPVDCRWKESTVAKKVAELEEQVREAAE
                     DKARKESEAQVAEEMRLARIEGRGPWEEFSKLYRRDDSEGALARAVVWAIRVIEQHEE
                     MTAKLTEEFSKNPAHAMSWGGTYFSHAADYNAAMGLKGMFEGGATVEGMIQSVSRDVR
                     HKAAYPARSTSPTSNLMSQEELRAATKLLGYLDGSEYF*"
     gene            34206..34424
                     /locus_tag="Salt_Pond_R1_B_D2_MG_scaffold_4_prodigal-singl
                     e_61"
     CDS             34206..34424
                     /product="hypothetical protein"
                     /codon_start=1
                     /transl_table=11
                     /translation="MLVQVEHMSDGTIVLEEFRNNQDAMEDVFKTNPQIQELYNAVVL
                     DYTNEKWNTYIRECIATLEQAGWEVAYV*"
     gene            34548..34868
                     /locus_tag="Salt_Pond_R1_B_D2_MG_scaffold_4_prodigal-singl
                     e_62"
     CDS             34548..34868
                     /product="hypothetical protein"
                     /codon_start=1
                     /transl_table=11
                     /translation="MRIHVAYRPNPEFYDADAVGFFNADYVYDLNDLRLFVVAPDTLH
                     GNRYSKDEALNIIRAVETNNTYPLQKHDKYTFYDTDWEREQVLSDDQNTDTADFELTV
                     YLNS*"
     gene            34873..35436
                     /locus_tag="Salt_Pond_R1_B_D2_MG_scaffold_4_prodigal-singl
                     e_63"
     CDS             34873..35436
                     /product="Uncharacterized protein n=1 Tax=Vibrio phage
                     helene 12B3 RepID=M4MBT7_9VIRU"
                     /codon_start=1
                     /transl_table=11
                     /translation="MTTMLQHIRDRHVDTNLHNVWMSETERVAKFPLWNLSGQMVGYQ
                     AYRPDADKVQKNDQKGRYYTYRGDKLIPKHSKSVTVWGLEAWRLSTTLFVTEGIFDAA
                     RLTEQGMSAVAVLSNDPSTSTKNWLMCVRQMRPVVAVCDPGPAGRKLAKVGHFAHTVN
                     VPGMPDGDLGDAPLSYVDSLINSYRVS*"
                     /db_xref="UniRef100_M4MBT7"
                     /db_xref="A0A066ZWJ7_HYDMR"
                     /db_xref="esm:O3M_25689"
                     /db_xref="M4MBT7_9VIRU"
     gene            35495..35773
                     /locus_tag="Salt_Pond_R1_B_D2_MG_scaffold_4_prodigal-singl
                     e_64"
     CDS             35495..35773
                     /product="hypothetical protein"
                     /codon_start=1
                     /transl_table=11
                     /translation="MKVLQHPPSEENWFIKAYCTGFGHGERGCSARLKIFREDLRYKP
                     ASEDEVSRVTFKCICCGILTDIGMQDYPPHHKDLKPYKKKWLKNDTDS*"
     gene            35757..37115
                     /locus_tag="Salt_Pond_R1_B_D2_MG_scaffold_4_prodigal-singl
                     e_65"
     CDS             35757..37115
                     /product="Gp30 DNA ligase n=1 Tax=Campylobacter phage
                     vB_CcoM-IBB_35 RepID=H6SUC9_9CAUD"
                     /codon_start=1
                     /transl_table=11
                     /translation="MTPIPEILEELRANNGANYKMDVLRKYADNELLKRVLKMTYDKV
                     DYTYGISVATIDEGCIERRAEGMYDQIPLFFALNTLEKLASRELTGNAAREKIEQVML
                     NMWSEEARVLYGILNRDLRINMGRSNINKVFRGLIVKPVYMRCGLFNEKTRKKINPEG
                     AIVQLKADGTYRQATVENGEVTFISRSGEQYEYPVLAGQMRDFPNGHYIGELTVWEKG
                     RPLIRAIGNGMINSDNPPHDDIMFELWDYVTLEEYTGAANKVKGTTEYQDRLATLSWT
                     IGNHASAQSNVRLIETRKVNSFAEALMWCAEWMNQGLEGAILKDSSAIFRDGTSPQQL
                     KLKLEIDVDVRITGFKEGTPGTRREATFGAMTFETDDGMIRGRTSGFTDAQLEDFNGR
                     REELIGRIMTVTCNDITQGRENEYHALSHPRFVELRDDKEETDTLDRALETKEMAMAV
                     GE*"
                     /db_xref="UniRef100_H6SUC9"
                     /db_xref="H6SUC9_9CAUD"
                     /db_xref="mpt:Mpe_B0266"
     gene            37117..37239
                     /locus_tag="Salt_Pond_R1_B_D2_MG_scaffold_4_prodigal-singl
                     e_66"
     CDS             37117..37239
                     /product="hypothetical protein"
                     /codon_start=1
                     /transl_table=11
                     /translation="MTLGLIISMIGGALVGYNLTKGNFWFILGIALIVFGSLIP*"
     gene            37348..37779
                     /locus_tag="Salt_Pond_R1_B_D2_MG_scaffold_4_prodigal-singl
                     e_67"
     CDS             37348..37779
                     /product="hypothetical protein"
                     /codon_start=1
                     /transl_table=11
                     /translation="MREERKTHVIDPAQAIALLDVDSVLDNRQYRWCPDEVTDGKGRW
                     LDDDELTYDQFTYGPDYVVPAGSKIRMDYLWGYIDNQISGVVDYEITIPRAATMKHIV
                     HVILSVYHGELQKNEEGFGRFYFIEAVEQDEDGVYHIHFGT*"
     gene            37779..38183
                     /locus_tag="Salt_Pond_R1_B_D2_MG_scaffold_4_prodigal-singl
                     e_68"
     CDS             37779..38183
                     /product="hypothetical protein"
                     /codon_start=1
                     /transl_table=11
                     /translation="MLTQPNILAAYLYLHLGEQMPEDAPDEWFLEPDPFAVDMDRLER
                     FILRIDQMLNELQELELDPEQDAAPQYMTLVYDAGKDVFDQDKSQLRTFFRWFYLVVY
                     QREEGPRWGDFIEIYGVDNFVAHVRERFGELI*"
     gene            38183..38557
                     /locus_tag="Salt_Pond_R1_B_D2_MG_scaffold_4_prodigal-singl
                     e_69"
     CDS             38183..38557
                     /product="hypothetical protein"
                     /codon_start=1
                     /transl_table=11
                     /translation="MASKKKLYKWYRVQESGGPFDQKMTWDIKIDIQYGMSFEELRRE
                     MTQIEEDHGGDFDEFRIEPREEYDWGDEHPRKVYYVEGLREETDEEYEARIKEFDRAE
                     AAMLERRREQFEALQKEFGNKA*"
     gene            38609..38962
                     /locus_tag="Salt_Pond_R1_B_D2_MG_scaffold_4_prodigal-singl
                     e_70"
     CDS             38609..38962
                     /product="hypothetical protein"
                     /codon_start=1
                     /transl_table=11
                     /translation="MTTIIEQAHAKASESAKTAAQELLVKYFGGEDGGACGFAWVTYY
                     PAFKGNTRDGKAERRMMESIGFRKDYTGKAWQLWNPAGIGAQNVDCKYAGAQAYAEVL
                     EAEAGITVYPSDRLD*"
     gene            38962..39399
                     /locus_tag="Salt_Pond_R1_B_D2_MG_scaffold_4_prodigal-singl
                     e_71"
     CDS             38962..39399
                     /product="hypothetical protein"
                     /codon_start=1
                     /transl_table=11
                     /translation="MSEFVKTMIWVVAGPVATLCAFFMWGWIGHTNTVQSWVASDIAE
                     FKKKDIDWSYFNIDQDRDAARKELIGIITDINNILAIQAFRDEQRSYRDRIYDLIYVY
                     VNSPDDLQAVKQAARRAQTAQEQYYSAADRFVNKKLYAMLYTF*"
     gene            39409..39606
                     /locus_tag="Salt_Pond_R1_B_D2_MG_scaffold_4_prodigal-singl
                     e_72"
     CDS             39409..39606
                     /product="hypothetical protein"
                     /codon_start=1
                     /transl_table=11
                     /translation="MEILILLVFLFTVGDPEWLGRHLARADAWRKYYSKSEERSQRRA
                     IAKRRLKRIRKQNPRAFRRRK*"
     gene            39603..39890
                     /locus_tag="Salt_Pond_R1_B_D2_MG_scaffold_4_prodigal-singl
                     e_73"
     CDS             39603..39890
                     /product="hypothetical protein"
                     /codon_start=1
                     /transl_table=11
                     /translation="MNIQTLIAIVGVFLGGLWTGYIVFFASIMSPIGYEPCWSNLIDI
                     RKEAQYQDSLGPSGWQYDDPQLKADCVLVDPRWRYKGYREMTPSERADHGR*"
     gene            39880..40041
                     /locus_tag="Salt_Pond_R1_B_D2_MG_scaffold_4_prodigal-singl
                     e_74"
     CDS             39880..40041
                     /product="hypothetical protein"
                     /codon_start=1
                     /transl_table=11
                     /translation="MGGERDAQQERLDLIRDLRELVLKHQGPVTESPHYDQLARLLVS
                     EAILGNYPS*"
     gene            40050..40742
                     /locus_tag="Salt_Pond_R1_B_D2_MG_scaffold_4_prodigal-singl
                     e_75"
     CDS             40050..40742
                     /product="hypothetical protein"
                     /codon_start=1
                     /transl_table=11
                     /translation="MKVSDIVLEANVEPDQEFMKTLGDGVDEALSEYQDYLDTHNDLD
                     NINHLEDLLNASLDEELRVDFVTNYNKPEGDWWISAEANTGETADGERVTDFTVILHA
                     RNLIGAYGPKTFKKMLMRLMSHELVHKGQHSRITDLDKVTSGYQKADDAKTHREWERT
                     YLRDPHELMAYGETLAQEIADTEDPAATLRNPEAHKEQLPTYARFRNIWPRNSKYMKT
                     LLKYTSQYLKNT*"
     gene            40792..40959
                     /locus_tag="Salt_Pond_R1_B_D2_MG_scaffold_4_prodigal-singl
                     e_76"
     CDS             40792..40959
                     /product="hypothetical protein"
                     /codon_start=1
                     /transl_table=11
                     /translation="MMKVRIKDSINFYIDKTAEVLESTRVGDVTVFWVRVDGTNIEMA
                     IRADKTEDVYV*"
     gene            40952..41497
                     /locus_tag="Salt_Pond_R1_B_D2_MG_scaffold_4_prodigal-singl
                     e_77"
     CDS             40952..41497
                     /product="hypothetical protein n=1 Tax=Frankia sp. Iso899
                     RepID=UPI0003B31878"
                     /codon_start=1
                     /transl_table=11
                     /translation="MCDKPNIPLPAVINEYPQRCELKKIPHITHLSIALKVARNIHMR
                     CMLAEAQNWRCCWCGIHCRPEPNYKDSATIEHVQPRSLGGADEWENYAMACAGCNHRR
                     GVLSVEDMLAGRFPKPVEPKAKRLKAKAVEKYIKKALHWNKHGWRKADGSPLCRKEWM
                     NSLRLVQENHYKKVSEVVFGV*"
                     /db_xref="UniRef100_UPI0003B31878"
                     /db_xref="mgi:Mflv_2573"
                     /db_xref="A4T2Q8_MYCGI"
                     /db_xref="UPI0003B31878"
     gene            41548..41775
                     /locus_tag="Salt_Pond_R1_B_D2_MG_scaffold_4_prodigal-singl
                     e_78"
     CDS             41548..41775
                     /product="hypothetical protein"
                     /codon_start=1
                     /transl_table=11
                     /translation="MTITADMIRQTIASVKAVGEKDGYESAEGLARAWFKQEPNFHGN
                     WDLLMPESQEMWVKFAQAAIREIETGESTPE*"
     gene            41833..41994
                     /locus_tag="Salt_Pond_R1_B_D2_MG_scaffold_4_prodigal-singl
                     e_79"
     CDS             41833..41994
                     /product="hypothetical protein"
                     /codon_start=1
                     /transl_table=11
                     /translation="MTQYYEVYFKDQLLSTEQSDAYARKVIADWIDDCETGSEGTNFD
                     NYSIMVITE*"
     gene            42006..43238
                     /locus_tag="Salt_Pond_R1_B_D2_MG_scaffold_4_prodigal-singl
                     e_80"
     CDS             42006..43238
                     /product="RNA ligase (EC:6.5.1.3)"
                     /codon_start=1
                     /transl_table=11
                     /translation="MFYDFPIIERIEDVLPAIEGRDEFIVAERDHYKVVNYNVGYEDT
                     FTIDENDVMENHGRMIPKGVMRRELRGIIFDRSGKLISRPFHKFFNIGEREETQLHNI
                     DLSGDHVIMEKMDGSMIRPLRYFDEHGSEVIKLGTKMGITDTALEAEAYFETLSQGDR
                     YAMAHFMVNMTRQGLTPLFEFVSPDNRIVIEYDQADLVLLAIRDNRTGDYLEMDRVCK
                     LASADNITVVHMYGQVEGSLDEYVARQRGREGREGDIIRFADGHMLKIKNDWYVRIHK
                     VKDKIRTDRHILSLVLENEIDDVLPHLDERDFARVREYEADFHAAFRSKVREIEFAAR
                     DAWLAANFNKKKLATVILPQSDLDKVDWQLVFKYADGEDDFYKLVMARVRSKLGNTAK
                     YNELAEWLGLITDQGETE*"
                     /db_xref="bra:BRADO3560"
                     /db_xref="UniRef100_S5MVP5"
                     /db_xref="A0A067XR92_9CAUD"
                     /db_xref="S5MVP5_9CAUD"
                     /db_xref="6.5.1.3"
     gene            43235..43579
                     /locus_tag="Salt_Pond_R1_B_D2_MG_scaffold_4_prodigal-singl
                     e_81"
     CDS             43235..43579
                     /product="hypothetical protein"
                     /codon_start=1
                     /transl_table=11
                     /translation="MNDTVSDQMIEGVNPLSISRFAKSNFYRNNVHPLANRLARKRHP
                     IATRIPFINWFYLYTEGWDYIQLPGFEIIGSDGGYIKTVRCQSYAERDRRLTDAQMKL
                     NTFLENIQKEIK*"
     gene            43576..43842
                     /locus_tag="Salt_Pond_R1_B_D2_MG_scaffold_4_prodigal-singl
                     e_82"
     CDS             43576..43842
                     /product="hypothetical protein"
                     /codon_start=1
                     /transl_table=11
                     /translation="MKPIDNEQAGNIFFGFLFIVIAICILAVIAIDHGIMIALIVIGT
                     FTSIVTLMVIVMRGPEMFKWFWNRYIADSQHAEEQDKDDILNEI*"
     gene            43832..43999
                     /locus_tag="Salt_Pond_R1_B_D2_MG_scaffold_4_prodigal-singl
                     e_83"
     CDS             43832..43999
                     /product="hypothetical protein"
                     /codon_start=1
                     /transl_table=11
                     /translation="MRSRAEVEFYENIMIALLRNPEYFRLKSGLGDYTAQADQIARKA
                     VKDREEFMRDK*"
     gene            43989..44222
                     /locus_tag="Salt_Pond_R1_B_D2_MG_scaffold_4_prodigal-singl
                     e_84"
     CDS             43989..44222
                     /product="hypothetical protein"
                     /codon_start=1
                     /transl_table=11
                     /translation="VTNDTDLPHGFEQAESFDEFFRVNEERIHEMMRADQYELLYAVW
                     FGGFDYGLQAMAKHRVFLPRQITETKDIDSSKE*"
     gene            44286..44924
                     /locus_tag="Salt_Pond_R1_B_D2_MG_scaffold_4_prodigal-singl
                     e_85"
     CDS             44286..44924
                     /product="Nicotinamide mononucleotide transporter n=1 Tax
                     =Glaciecola chathamensis S18K6 RepID=K6YBY0_9ALTE"
                     /codon_start=1
                     /transl_table=11
                     /translation="MIETILAYFAGPLGKVELFGTIFSAICVYLAVKHNMWTWFFGAL
                     GVILFGYLFFQFGLYSDAGLQILFYLPMQLVGFIMWRRAANRAENSSVVLSLTAIQFA
                     LIGVGILGAAGINGYLVATYTTGASFPYIDALTTWMSIAAQLLMIAKYRESWVLWVTM
                     DVIAIFVYYAKGLIVTSGLYVVFLILATLGGIAWYRDYAQQNPRDAEAAAVA*"
                     /db_xref="UniRef100_K6YBY0"
                     /db_xref="gag:Glaag_0756"
                     /db_xref="87735213"
                     /db_xref="K6YBY0_9ALTE"
     gene            44936..46072
                     /locus_tag="Salt_Pond_R1_B_D2_MG_scaffold_4_prodigal-singl
                     e_86"
     CDS             44936..46072
                     /product="Cytidyltransferase-related domain protein n=1
                     Tax=Anabaena cylindrica (strain ATCC 27899 / PCC 7122)
                     RepID=K9ZAB9_ANACC"
                     /codon_start=1
                     /transl_table=11
                     /translation="MAFFKRRKQWPPKLGVTIGKFKPLHRGHELMITMAAAEMDELTV
                     IVSDSKDGDYAGDIYIPLAFRYKMVKQAFQHLDNVRVMMHTETHGDAEHYDRYGTALD
                     ESFWDYWVDVFDILAPEANYFVSSDRYGQVAASRIGAKDKTRDMFWFPVDPDRELVPV
                     SGTDIRNDPITNWRYIHPMFRQSFGKRVTIIGPESTGKTTLARDVARSMNSPYVPEYG
                     RTLSEAVGNNMTADHFHDIIKRHHEMELFAISNSETGLTVSDTDSVTTYLFSKIYLGK
                     PIEDLRKYTQGWYDLVILLPPDLPWIDDGTRVISNLKTRIEFFKDLKRMYNRHPNLLV
                     LEETDHKRRVEIVCDHISRMMRPVNKSSEEAFERLTSQDTSLII*"
                     /db_xref="UniRef100_K9ZAB9"
                     /db_xref="acy:Anacy_0054"
                     /db_xref="K9ZAB9_ANACC"
     gene            46097..46561
                     /locus_tag="Salt_Pond_R1_B_D2_MG_scaffold_4_prodigal-singl
                     e_87"
     CDS             46097..46561
                     /product="hypothetical protein"
                     /codon_start=1
                     /transl_table=11
                     /translation="LVVFDLDGTLADVRHRMHHIRPDPPVDPMTGKKVKRRFDLFHHA
                     CVDDGLIGPVAYFYNRFVADPVATVVVLSGRDHATYDKTVDWFKRNGLALPDEIILKQ
                     GDQHTPDVEQKRLHADRLEAKYGRPIDMVFEDRDRVVQMWKDRGTFVFNVDQ*"
     gene            46573..47049
                     /locus_tag="Salt_Pond_R1_B_D2_MG_scaffold_4_prodigal-singl
                     e_88"
     CDS             46573..47049
                     /product="hypothetical protein"
                     /codon_start=1
                     /transl_table=11
                     /translation="VKLTRIKVSDILHQVERGDALLEYAWPWKDIPNPAHVLMFRDPE
                     SYNFDGVWGWYQMRVWITDSNRTGYLRDSKCPFELVRDIPMQMLWEELQEIYVMGKLA
                     DDPFLIGPHPSLFGGRQYHSERLEKRLNLVYDVRYPELGYENKRGDYLESYERRLI*"
     gene            47046..47459
                     /locus_tag="Salt_Pond_R1_B_D2_MG_scaffold_4_prodigal-singl
                     e_89"
     CDS             47046..47459
                     /product="hypothetical protein"
                     /codon_start=1
                     /transl_table=11
                     /translation="MTTVYIILCSLGAIYALVWVYLLTGHIGLQRRAVNAFLKSWEND
                     EYTTSPATGFNRERIESCICIKFPDGESKRELKVDVNGKLTSSICWSDNSRHDVKPDF
                     LTRRRLEPITEQIVTMAKLEGKLDQDGDAEGQASI*"
     gene            47456..47806
                     /locus_tag="Salt_Pond_R1_B_D2_MG_scaffold_4_prodigal-singl
                     e_90"
     CDS             47456..47806
                     /product="hypothetical protein"
                     /codon_start=1
                     /transl_table=11
                     /translation="MTPRERGQHLRRAVNESIACGKVWYEKLDEERYVACVSYIDRVE
                     RIDNPMEAGQTTYIVGFDVDFVPDQIDYNGVHVHNLDQPVRVDWKSYCWTVRALSEHM
                     VLEKLRTGEEPDDF*"
     gene            47796..48164
                     /locus_tag="Salt_Pond_R1_B_D2_MG_scaffold_4_prodigal-singl
                     e_91"
     CDS             47796..48164
                     /product="hypothetical protein"
                     /codon_start=1
                     /transl_table=11
                     /translation="MIFKKWRQHKRLDHECLAKVKSNVHDVRCVDLKSVKVLGPDHDE
                     RKYVGRIGIFTEDMFFVDIPALTWYCRHDGNIWTEWLIRDPKNEEIIEVPMSSESKRY
                     INNLSKELWTMHKLGSTNLL*"
     gene            48125..48466
                     /locus_tag="Salt_Pond_R1_B_D2_MG_scaffold_4_prodigal-singl
                     e_92"
     CDS             48125..48466
                     /product="hypothetical protein"
                     /codon_start=1
                     /transl_table=11
                     /translation="MDNAQTGKHESAINGDVNMFADDGPVFDKFVFRKLLEYLDQGLA
                     EVIERRRTYDIVIGYYEAPIYRWLISRHGDFVINNEICVSGCWMNLSEPRSRKLAQVS
                     AEYAVLKKLGA*"
     gene            48466..48762
                     /locus_tag="Salt_Pond_R1_B_D2_MG_scaffold_4_prodigal-singl
                     e_93"
     CDS             48466..48762
                     /product="hypothetical protein"
                     /codon_start=1
                     /transl_table=11
                     /translation="MINNPRHKWEQRLVLAIESILEDGCFLFTETSEYFIFLSSSIID
                     VEYWNLRWRVPRHGKWVNNDNIFVNAKTVKLSHTASEKIGRMSSEYAVLEKMSQ*"
     gene            48764..49192
                     /locus_tag="Salt_Pond_R1_B_D2_MG_scaffold_4_prodigal-singl
                     e_94"
     CDS             48764..49192
                     /product="hypothetical protein"
                     /codon_start=1
                     /transl_table=11
                     /translation="VGKKKASQSRKLRPILEEHIREGRVYFRNFESSRSANSSILTDG
                     IQKFEVIFGGDSQWFNAFVIPLVVHINNQGDIDFYFIQSRAHMLSRTDEIWFETVLKE
                     MITMHKLGAYESQHDADGPTLDNIQAYTKNRWTKKKKRRE*"
     gene            49306..50349
                     /locus_tag="Salt_Pond_R1_B_D2_MG_scaffold_4_prodigal-singl
                     e_95"
     CDS             49306..50349
                     /product="Nicotinamide-nucleotide adenylyltransferase n=1
                     Tax=Erythrobacter sp. SD-21 RepID=A5P9W6_9SPHN"
                     /codon_start=1
                     /transl_table=11
                     /translation="MTKVDVAFLIGRFQPFHNGHKHLIDYGLEHAEKVIVLVGGSNKA
                     RSFKNPFTYEEREQMINWTYEDAGGDIPDRVVVEPLPDVPGNDDAWLGNVYAAINQYM
                     PENGTLGIIGYKKDASTYYLDLFPNAQQFMMEDGFATLSATEIRDHYFQRAPVFPERL
                     CPPAVVDFLEYAYNSDNFRYVLEEKQWMDEYKGLWSVAPFTPTFVTCDAVCTQMGHIL
                     LVTRGGHPGKGLLALPGGFVEPEKGDSFENVLYELWEEAGIQDERGRIPRGKLRGFYT
                     GQERRFDDPNRSIRGYTLTTAFRFKFPDGRNMFRVKGGDDAIHAEWYPISYIKDNPQL
                     LFEDHYSIIMEML*"
                     /db_xref="UniRef100_A5P9W6"
                     /db_xref="A0A0B8Z727_9SPHN"
                     /db_xref="pso:PSYCG_11915"
                     /db_xref="A5P9W6_9SPHN"
     gene            50349..51020
                     /locus_tag="Salt_Pond_R1_B_D2_MG_scaffold_4_prodigal-singl
                     e_96"
     CDS             50349..51020
                     /product="hypothetical protein"
                     /codon_start=1
                     /transl_table=11
                     /translation="MSKLLKNEVVKIEDGWIHGFCTYDDGMRIPYMKMEETTHKEKFW
                     FLQSSSDIFSRYGWKIDAQKIDALLALFNHDIVALTYYLYAASNENSIDLVVNILLGP
                     VAEWKKNHSVDQTTIPIDALELKDFVLMVQSDSFINSKYKDAMLCVLDGESLTDIRNN
                     SSYWAADTDELKELISTIIQENADKIKSDNHEKMINWLTGQVMKASKGKANPTDVKLT
                     IQEML*"
     gene            51020..51202
                     /locus_tag="Salt_Pond_R1_B_D2_MG_scaffold_4_prodigal-singl
                     e_97"
     CDS             51020..51202
                     /product="hypothetical protein"
                     /codon_start=1
                     /transl_table=11
                     /translation="MVDVIERRTGSRSTNCQNCDSVLGYMPSEVFTEKRNWDYIGGCD
                     VVSVINCPACSKTTAV*"
     gene            51268..52668
                     /locus_tag="Salt_Pond_R1_B_D2_MG_scaffold_4_prodigal-singl
                     e_98"
     CDS             51268..52668
                     /product="nicotinamide phosphoribosyltransferase (EC:2.4.2
                     .12)"
                     /codon_start=1
                     /transl_table=11
                     /translation="MINYNNILLDTDAYKVSMWQQYPEGTEYVSSYIEARKNPWKQVT
                     FFGLQHLLEELATPITAEDVDFADQYWTSQGLPFNRDGWMGIVEKHDGRLPLRIQAAP
                     EGARMNHGNVLVQVVNTDPEFFWLTTWIETKLMRIWYPTTVASLSATIRDMISDALDK
                     TADDTDAEILFKLHDFGARGVSSAESAAIGGAAHLVNFMGTDTGPALMHAMRYYGAPM
                     SGAAASIPASEHSTITSWGRDREGRAFENMLNKFGSGMLLAVVSDSYDIYNAVDNLWG
                     GELKAQVEAMDAMLVVRPDSGDPETVPVEVVKRLDARFGSTLNSKGYRVLNNVRVIQG
                     DGVNRDSIEAIINNLIDEGYSVSNIAFGMGGALLQASDRDTLGFAMKCSAIQIDGKWT
                     DVYKDPVTDSGKRSKRGRLALVMKDGEYQTVREDALVGDMRYPGVNRLKTVFENGRVL
                     AAPSWTEVTVRARSTS*"
                     /db_xref="vpe:Varpa_5681"
                     /db_xref="UniRef100_L2F982"
                     /db_xref="L2F982_9GAMM"
                     /db_xref="2.4.2.12"
     gene            52716..53030
                     /locus_tag="Salt_Pond_R1_B_D2_MG_scaffold_4_prodigal-singl
                     e_99"
     CDS             52716..53030
                     /product="hypothetical protein"
                     /codon_start=1
                     /transl_table=11
                     /translation="MFTYLICDYSATGEGRTVCVMIAHSYVFDTLSIGPPEKTQQDCM
                     KEAFARRFGEYLTIGMREVTKNEFEERYGWTIPETVYRMITEKPYPPGFQWSTEIYYN
                     LS*"
     gene            53083..53547
                     /locus_tag="Salt_Pond_R1_B_D2_MG_scaffold_4_prodigal-singl
                     e_100"
     CDS             53083..53547
                     /product="hypothetical protein"
                     /codon_start=1
                     /transl_table=11
                     /translation="MFSFKRKPKKHKWKTVAIDTGSVTWHYAVNSGKAFPHILVYQEC
                     EHCGARQMEYDDALDEGKTYARNGNSIVAKMRSIWIHSGDIPMPHNKKHIKFIDPKYA
                     PLGDFEKWARAIKTDPEMEPMLKNQMIDDALGQLEVAVKLHVNNQPQDNDDD*"
     gene            53537..53776
                     /locus_tag="Salt_Pond_R1_B_D2_MG_scaffold_4_prodigal-singl
                     e_101"
     CDS             53537..53776
                     /product="hypothetical protein"
                     /codon_start=1
                     /transl_table=11
                     /translation="MMIDSKRAGHATSMTIIIVILLVVFVFASAIVYSMLLKAYAAGI
                     LHYILGGIGTIVVIWLINYFVVLHQPNRHQDDEDV*"
     gene            53763..54239
                     /locus_tag="Salt_Pond_R1_B_D2_MG_scaffold_4_prodigal-singl
                     e_102"
     CDS             53763..54239
                     /product="hypothetical protein"
                     /codon_start=1
                     /transl_table=11
                     /translation="MKMFNIFHRHRWEVVAFDSGYSTSFPNGDDQDDLKVYHMVTFQK
                     CLCGARRMEVEDRSYIGSAERHKGLVKAKYCWVESGGLQITTQADVYSPDYEKVKSLG
                     PNIDYWEYKPVTEVGKILNQLKNNEEFQDLCKNQMVDDAFGELETTIKLHENIDKT*"
     gene            54280..54741
                     /locus_tag="Salt_Pond_R1_B_D2_MG_scaffold_4_prodigal-singl
                     e_103"
     CDS             54280..54741
                     /product="hypothetical protein"
                     /codon_start=1
                     /transl_table=11
                     /translation="MTVITMDRTDPDFPLLLTGARLYLLGRSDLYQMNPGKLAAQGAH
                     AATQFVFDVLDRGDEDTVRQMGDWRQQGGGGFGTKITLSLTQDEIKETVNYLNTEFGL
                     PTGLVVDPTYPFTNYFGEFFTAEELTFGYVFAPTSTTAAALEYLKQFPLHP*"
     gene            54751..55230
                     /locus_tag="Salt_Pond_R1_B_D2_MG_scaffold_4_prodigal-singl
                     e_104"
     CDS             54751..55230
                     /product="Uncharacterized protein {ECO:0000313|EMBL
                     :AKF13101.1};  TaxID=1647404 species="Viruses; dsDNA
                     viruses, no RNA stage; Caudovirales; Myoviridae;
                     Tevenvirinae; T4likevirus.;" source="Sinorhizobium phage
                     phiM19.;""
                     /codon_start=1
                     /transl_table=11
                     /translation="MREDDLIQSEKKYIEVQYDSVTQGYLREYCEQNGFDLSVRFDGS
                     KQDPENFDFHTTVWFTSSKHKLANQSISFNATAQAKGFALLGPDKNILVLEIESDDIQ
                     EIRDFYSKLHDMQDEWPDYRPHITVCYRWEGDIPDVDLPDMDLKTDRLNIKTQKKFE*"
                     /db_xref="A0A0F6WC90_9CAUD"
     gene            55230..55469
                     /locus_tag="Salt_Pond_R1_B_D2_MG_scaffold_4_prodigal-singl
                     e_105"
     CDS             55230..55469
                     /product="hypothetical protein"
                     /codon_start=1
                     /transl_table=11
                     /translation="MYLVFCLILLYLGYGGTVLSKLNRGDYENNIDDPHHEGPGGSLK
                     KEFSGDTVERVILILFTILFTICLWPVVLWLIKDD*"
     gene            55471..56100
                     /locus_tag="Salt_Pond_R1_B_D2_MG_scaffold_4_prodigal-singl
                     e_106"
     CDS             55471..56100
                     /product="Putative metallophosphatase n=1 Tax
                     =Sinorhizobium phage phiM12 RepID=S5MBC9_9CAUD"
                     /codon_start=1
                     /transl_table=11
                     /translation="MLLIGDIHGKWEEYSWKLEHYGLGESVQLGDFGWGFGGQDTEFM
                     QRRVQALHATMDMGNHRYIRGNHDNPAACQEDPHWIPDVTMDTQRGIFYLGGAWSIDK
                     DWRTPGIDWWPDEELSYDKLYTAIDVYEHAKPEIVLSHECPEDIIPYMFPWYRKEFPS
                     RTREALGSMWSIHKPRLWVFGHWHTSHTAFFDGCQFTCLAELECMVINT*"
                     /db_xref="UniRef100_S5MBC9"
                     /db_xref="A0A0F6SIN6_9CAUD"
                     /db_xref="fae:FAES_4042"
                     /db_xref="S5MBC9_9CAUD"
     gene            56097..56420
                     /locus_tag="Salt_Pond_R1_B_D2_MG_scaffold_4_prodigal-singl
                     e_107"
     CDS             56097..56420
                     /product="hypothetical protein"
                     /codon_start=1
                     /transl_table=11
                     /translation="MSKHLYPDMNSRPYIGNCYPPPSAQPGEVWFDSSSQSIQVFDGY
                     NWIGLTSPEPSLSWEAEQAIDRLIEMISNQDKISELAAKYPLVEEALGQLEVALKLTE
                     NLDGE*"
     gene            56410..56751
                     /locus_tag="Salt_Pond_R1_B_D2_MG_scaffold_4_prodigal-singl
                     e_108"
     CDS             56410..56751
                     /product="hypothetical protein"
                     /codon_start=1
                     /transl_table=11
                     /translation="MANKTGTNQSLTQQVLVRSAFFAFAIIPTAITIMIAIEVRSMKT
                     LTDIALHGEPQIVCFEQDICAIEVYGKWYRIDGVIKMDETVPEEYLFRDLINESRTES
                     KDTDIRLNQGK*"
     gene            56889..57791
                     /locus_tag="Salt_Pond_R1_B_D2_MG_scaffold_4_prodigal-singl
                     e_109"
     CDS             56889..57791
                     /product="Uncharacterized protein {ECO:0000313|EMBL
                     :KDR89074.1};  TaxID=1315272 species="Bacteria;
                     Proteobacteria; Alphaproteobacteria; Rhizobiales;
                     Rhizobiaceae; Rhizobium/Agrobacterium group;
                     Agrobacterium; Agrobacterium tumefaciens complex.;"
                     source="Agrobacterium tumefaciens GW4.;""
                     /codon_start=1
                     /transl_table=11
                     /translation="MKTLLATVAVFAATATSVVAGDHRIRVDGNTFASTEPSANSAPG
                     HRVWTCTPNHVEKGECVAVDQSFYETQALLQFGPWSLAVMEGTNDATGEDRSIFVLRG
                     GISTGIAGHLEQAIADYPEIDTIALSSPGGNPEEAIEIYRVIQEAELITWVPNSRKCM
                     SACAEIFLAGKERIITGVVGFHSAWYNWTIGMPTDLNELIDFISVAAQKHQAQFSAQH
                     QAAGLSGEFNIDIAQAEGEFLVFASSEELDSYTDATCFDCVDHTQFLRTPDQAMESDA
                     GDEHKVESGITINEQIMLAGAGMQ*"
                     /db_xref="A0A067U9U2_RHIRD"
     gene            57804..59657
                     /locus_tag="Salt_Pond_R1_B_D2_MG_scaffold_4_prodigal-singl
                     e_110"
     CDS             57804..59657
                     /product="Topoisomerase II large subunit n=1 Tax=Vibrio
                     phage nt-1 RepID=R9TF65_9CAUD"
                     /codon_start=1
                     /transl_table=11
                     /translation="MTKEDFKILSARDHVRMRTGMYLGSTALEKQARFVLGDWQEVEF
                     VPALLKMVDEILDNCIDEAIRTQFKHANEISVNVQKTNITVSDNGRGIPHDEITDSES
                     GERLIRPVAAWTRVRAGTSFDDDRVTIGANGVGSACVNFMSKRFVGETWQAQQLVKIE
                     SLNGAETTEVDKGRSARSGSGTSVQFYPDFKLLGVDNMEEGDHVELIHDRLNSLQIAF
                     PEIKFKINGKLVRATNMRQYAALFAGEGSAITQQRDNVALVIASSSDGFRQTGYINGV
                     NTRLGGSYNDYVINGITDEMQGMIKRKYKVEVNRSTIKSGLVFVLFARNFVDPQYDAQ
                     TKERLTSSQSAVRQHWEASGVLDFGAIAKKVMACDDIIEPIVEAQVAKKAAADKRAAT
                     LAQKKLRRVKVQKHVAASGKDATLFLCEGDSAMGFLLKVRDPRTVGGFPLRGVVMNTF
                     DKKPADVLKNKELSELVAVLGLDINDPDSVDRMDYAKIATLADADHDGNHISGLLLAF
                     FYKYWPRLFEEGRVAITRTPIMISTKGNKTEWFYSYADAREFKNQNTGWHHRYIKGLA
                     SLTEEEYDVIINQPRFDVIEIDNDKWFTVMFGKDSEPRKQWLKAEIPELVK*"
                     /db_xref="UniRef100_R9TF65"
                     /db_xref="V9LZQ6_9CAUD"
                     /db_xref="stai:STAIW_v1c04760"
                     /db_xref="R9TF65_9CAUD"
     gene            59678..59857
                     /locus_tag="Salt_Pond_R1_B_D2_MG_scaffold_4_prodigal-singl
                     e_111"
     CDS             59678..59857
                     /product="hypothetical protein"
                     /codon_start=1
                     /transl_table=11
                     /translation="VSPEAQERKKTTLARFEYLVEDGFEQYEEPLKHLLEQPDSFWES
                     MVDIRQATKKMQKKA*"
     gene            59907..60155
                     /locus_tag="Salt_Pond_R1_B_D2_MG_scaffold_4_prodigal-singl
                     e_112"
     CDS             59907..60155
                     /product="hypothetical protein"
                     /codon_start=1
                     /transl_table=11
                     /translation="MSVKFETTRPLDALDKVGIADLAIYTPMGQADTAQAVDQVLRAE
                     WQWEIDHGHGLEFLDWRKGRIVFKDGSMITFKAKAFRG*"
     gene            60206..60469
                     /locus_tag="Salt_Pond_R1_B_D2_MG_scaffold_4_prodigal-singl
                     e_113"
     CDS             60206..60469
                     /product="hypothetical protein"
                     /codon_start=1
                     /transl_table=11
                     /translation="MRQVQFSDLQDSLFVSVISSDNQQQLRIEIQIPNGNWIVDRASG
                     TYPNARMLSEALRDAIGYGPAADLLEKYGVAEDDPLMTLGRKG*"
     gene            60469..60654
                     /locus_tag="Salt_Pond_R1_B_D2_MG_scaffold_4_prodigal-singl
                     e_114"
     CDS             60469..60654
                     /product="hypothetical protein"
                     /codon_start=1
                     /transl_table=11
                     /translation="MQSYYLDDMILAVGQQVRCKCNLAAEWFDIGRIYMYCGGNKLMS
                     SDGSIYENPSARFQYVS*"
     gene            60644..60913
                     /locus_tag="Salt_Pond_R1_B_D2_MG_scaffold_4_prodigal-singl
                     e_115"
     CDS             60644..60913
                     /product="hypothetical protein"
                     /codon_start=1
                     /transl_table=11
                     /translation="MFLEVTLEDTYNQHVLGTRIRMESDRLQKIRGTVAQHAFLLALG
                     EFLRDVKGMAPSTTGRKTYRYVVTDEDLDAVARMLISRVKEILDD*"
     gene            60906..61052
                     /locus_tag="Salt_Pond_R1_B_D2_MG_scaffold_4_prodigal-singl
                     e_116"
     CDS             60906..61052
                     /product="hypothetical protein"
                     /codon_start=1
                     /transl_table=11
                     /translation="MTKKPTDKASFDISARDAKRICDGLELSASWDKTEIYYKLKRWL
                     EEDD*"
     gene            61161..61487
                     /locus_tag="Salt_Pond_R1_B_D2_MG_scaffold_4_prodigal-singl
                     e_117"
     CDS             61161..61487
                     /product="hypothetical protein"
                     /codon_start=1
                     /transl_table=11
                     /translation="MTFYTPAQEKQVQEFVDRYIEMISWMKEPDGVDMFADKGTVRDR
                     EHISEGYMCQVFVLFAMDFMKECGIEGKDLHDRMAGAVLQWAMQSFDQDDRDALRPLY
                     EKYVNE*"
     gene            61484..62800
                     /locus_tag="Salt_Pond_R1_B_D2_MG_scaffold_4_prodigal-singl
                     e_118"
     CDS             61484..62800
                     /product="Topoisomerase II medium subunit n=1 Tax
                     =Aeromonas phage phiAS5 RepID=E1A2M1_9CAUD"
                     /codon_start=1
                     /transl_table=11
                     /translation="MTEKPYKLTEVAQNEMLDFAQYTVASRAIPNMIDGMKPVQRFYL
                     YSSLQNSRRDFKKVSAVSGVVSDYGYNHGEVSAAGAGQLMAATWRNNVCLVEGRGSFG
                     TRQVQEAGAARYVYTRVSPNFDRYIRDIELSPEHEDPEHQPPAFYLPVLPLVLLNGAS
                     GIATGFATNILPRDEADVAAYIRTLLEGKRPRREISVKFPDFRGTTEYDSNSGRYVCS
                     GVFRKVGKTKLIIEEIPYGYDREGYIKVLDDLEDDGMIVSYEDQTDNRGFRFEVTLKQ
                     NTSAKWRDSEIVRKFKLAKSHNENLNVIGPDGVLREYDDPRQLIEDFVDYRLGILQKR
                     IDLEVQRHDELLRWLQVKIEFIEGVLDEQIKFKNQTRKQVGDTILKVTSALDTDISRL
                     LGLNILTLTKEQVVALRKEIADAKKSLSYWKTTTPKDQYVTDLDAL*"
                     /db_xref="UniRef100_E1A2M1"
                     /db_xref="A0A060AN38_9CAUD"
                     /db_xref="hmo:HM1_0882"
                     /db_xref="E1A2M1_9CAUD"
     gene            62881..63141
                     /locus_tag="Salt_Pond_R1_B_D2_MG_scaffold_4_prodigal-singl
                     e_119"
     CDS             62881..63141
                     /product="hypothetical protein"
                     /codon_start=1
                     /transl_table=11
                     /translation="LSRYDQPIREIDFLEGNTLLFKMHGRRRVAETREIIRDWFEEHG
                     YGEHDVIMPGMGLVSLIANGERSVQKVIVDEELYVMLKFEHG*"
     gene            63134..63454
                     /locus_tag="Salt_Pond_R1_B_D2_MG_scaffold_4_prodigal-singl
                     e_120"
     CDS             63134..63454
                     /product="hypothetical protein"
                     /codon_start=1
                     /transl_table=11
                     /translation="MANHTTHKRYNRFKNAEKISPRFFPRVYFEGENIYAGCAQLSVT
                     GKLLTEMQEAQWLVILHKWINDNWDIDSNDLNVELEPENFRYRITFVDDEKFVMIKLI
                     HYGI*"
     gene            63444..63797
                     /locus_tag="Salt_Pond_R1_B_D2_MG_scaffold_4_prodigal-singl
                     e_121"
     CDS             63444..63797
                     /product="hypothetical protein"
                     /codon_start=1
                     /transl_table=11
                     /translation="MAFNGHGQRVKFVFGNISEAEFVTHLGPRELKHGGIKFKFGFGP
                     VKWDNACEEVEAYLENKDLVRGRDYNIPVWNKSNSYGYGQTLSEKLGGFYITFVDDET
                     FVMSKMTWDIDQDEN*"
     gene            63787..64020
                     /locus_tag="Salt_Pond_R1_B_D2_MG_scaffold_4_prodigal-singl
                     e_122"
     CDS             63787..64020
                     /product="hypothetical protein"
                     /codon_start=1
                     /transl_table=11
                     /translation="MKIKFLNGDQTPLPSKGMIVFRVHHFREKPPRDSEIIQMLDGIL
                     SPTDWFFGKSLVAPTVHFTSEEAFTIAKMMLDG*"
     gene            64013..64342
                     /locus_tag="Salt_Pond_R1_B_D2_MG_scaffold_4_prodigal-singl
                     e_123"
     CDS             64013..64342
                     /product="hypothetical protein"
                     /codon_start=1
                     /transl_table=11
                     /translation="MADRSQKINKFTDDMIQKSISVNTDYDINRPELVYFVWKIPDSL
                     YETNHKNWQCFDFITSWLKDNDIWFSVSRFSETQCEIYVHSREAQTMLKLTFDVTTRV
                     YQEDIVF*"
     gene            64395..64604
                     /locus_tag="Salt_Pond_R1_B_D2_MG_scaffold_4_prodigal-singl
                     e_124"
     CDS             64395..64604
                     /product="hypothetical protein"
                     /codon_start=1
                     /transl_table=11
                     /translation="VAAHGGLDNRPFRVTRLRNSVGDHSIVVQTKIAHNAQHKIKHVV
                     LVGTVLTASTHYVHGRNFNDYMGND*"
     gene            64582..65118
                     /locus_tag="Salt_Pond_R1_B_D2_MG_scaffold_4_prodigal-singl
                     e_125"
     CDS             64582..65118
                     /product="hypothetical protein"
                     /codon_start=1
                     /transl_table=11
                     /translation="MTTWAMIDLETMATSPDAQVLTIGGVKFDPFSWHDPHSEFYYRF
                     DIDEQEKLGREIDQRTLDNFWAKQSAEIIEEAFGPDNRHDCRTVLRALKKWYVGCDEI
                     WSQGSFDINIMENMCRQVGEPVPWAFWAVNDLRTLLRRMPSDPRKDHEFAAHNALEDS
                     KQQVYALRKTFEHFGMKK*"
     gene            65115..65471
                     /locus_tag="Salt_Pond_R1_B_D2_MG_scaffold_4_prodigal-singl
                     e_126"
     CDS             65115..65471
                     /product="hypothetical protein"
                     /codon_start=1
                     /transl_table=11
                     /translation="MTILVDIPDEGLVASMFFDYQIEVIHGDPDYMPGYLDVPEAQRV
                     LRELGISANRYTFLDAYGGWGGHYAWSVIEFSNQEDIVILKMAFNEAGKDEQSVKYLL
                     SLARRGITRLTYEVYI*"
     gene            65471..65674
                     /locus_tag="Salt_Pond_R1_B_D2_MG_scaffold_4_prodigal-singl
                     e_127"
     CDS             65471..65674
                     /product="hypothetical protein"
                     /codon_start=1
                     /transl_table=11
                     /translation="MPNQEKPRGFFNGFQLFDWFAIFVCADFLSSGLFSITTGGIWLA
                     LFGVCMWYMYEWHVKAEIRRGLR*"
     gene            65736..66233
                     /locus_tag="Salt_Pond_R1_B_D2_MG_scaffold_4_prodigal-singl
                     e_128"
     CDS             65736..66233
                     /product="Uncharacterized protein n=1 Tax=Lentisphaera
                     araneosa HTCC2155 RepID=A6DNS1_9BACT"
                     /codon_start=1
                     /transl_table=11
                     /translation="MNQPVTYKYVSTKEYHDEFPCAYRQWRADSHCNLIHGYSFSMKF
                     YFGTNDLDVRNWVADYGGLKELKSVLKDQFDHTLLVAEDDPEFETFQMLQEKRLAKLT
                     VLPKLGCEGLADMLYSYVNGVYIPDYWGPSEADRLWCFRVEVRETQSNMAYREGHREW
                     NEELI*"
                     /db_xref="UniRef100_A6DNS1"
                     /db_xref="A0A0F9KG83_9ZZZZ"
                     /db_xref="bmx:BMS_2613"
                     /db_xref="A6DNS1_9BACT"
     gene            66212..66415
                     /locus_tag="Salt_Pond_R1_B_D2_MG_scaffold_4_prodigal-singl
                     e_129"
     CDS             66212..66415
                     /product="hypothetical protein"
                     /codon_start=1
                     /transl_table=11
                     /translation="MERRTDMKHGYYWIKRGKSPVEIAYMSKTSGWKFFDGSHSKMVK
                     QNVTVLSPVAPFEVTDDRNEELL*"
     gene            66390..66665
                     /locus_tag="Salt_Pond_R1_B_D2_MG_scaffold_4_prodigal-singl
                     e_130"
     CDS             66390..66665
                     /product="hypothetical protein"
                     /codon_start=1
                     /transl_table=11
                     /translation="MIETKNYSKQVFIVGESHNGIVFDIHCDIPSRRSYPLKKFVDRH
                     LYEFFGEWHATHFTLINCEPRDATITFHNTKKGRELATMFKLGHEWL*"
     gene            66656..66961
                     /locus_tag="Salt_Pond_R1_B_D2_MG_scaffold_4_prodigal-singl
                     e_131"
     CDS             66656..66961
                     /product="hypothetical protein"
                     /codon_start=1
                     /transl_table=11
                     /translation="MAVKANFKLKFVSRDYLSPFSIILHLQSFEKMSVEGAIENEQPD
                     IDDSDISDILFDQISQELGLDERDFIIFRPRENSKEYIVKCRTGEAYTMMKLVYADV*"
     gene            66948..67232
                     /locus_tag="Salt_Pond_R1_B_D2_MG_scaffold_4_prodigal-singl
                     e_132"
     CDS             66948..67232
                     /product="hypothetical protein"
                     /codon_start=1
                     /transl_table=11
                     /translation="MQTFKITHSGINGPWPSTPAYYNFSMTVLQPRFPRADSVLQKLW
                     IIDTLAYEIDQNVTGHITVETPSCMNDNRFSFGLYVFDQEIATIIKLTYS*"
     gene            67229..67585
                     /locus_tag="Salt_Pond_R1_B_D2_MG_scaffold_4_prodigal-singl
                     e_133"
     CDS             67229..67585
                     /product="hypothetical protein"
                     /codon_start=1
                     /transl_table=11
                     /translation="LTEINDDLKLSLESTWIESNGSGYDRVVVLNFFTVDCLSSSPEN
                     VLKAVGPALRERVISKLDREIGLVHEADYIFGVYDSPKMRNGRWAPGPIPSDMRTIIR
                     LRDEENFTMLKMHYSN*"
     gene            67599..67898
                     /locus_tag="Salt_Pond_R1_B_D2_MG_scaffold_4_prodigal-singl
                     e_134"
     CDS             67599..67898
                     /product="FeS assembly SUF system protein n=3 Tax
                     =Parabacteroides RepID=K6A2U9_9PORP"
                     /codon_start=1
                     /transl_table=11
                     /translation="MLTKENLINSFKDVYDPEVSVNVYDLGLIYNIDILDEGKVSILM
                     TLTSPFCPAGDEIINDIVAASYATGADDVEVNVTFQPEWGPDRISEEGKLELGLL*"
                     /db_xref="UniRef100_K6A2U9"
                     /db_xref="R5DH91_9PORP"
                     /db_xref="bsa:Bacsa_1752"
                     /db_xref="K6A2U9_9PORP"
     gene            67948..68223
                     /locus_tag="Salt_Pond_R1_B_D2_MG_scaffold_4_prodigal-singl
                     e_135"
     CDS             67948..68223
                     /product="hypothetical protein"
                     /codon_start=1
                     /transl_table=11
                     /translation="MVIGDKIIMAGSGAKDFDDFEILDENVTSELVVKPRPEEPKTHF
                     ETRQSLNNVTKKTICDLALERYGVELNFKTEKKMLISQYLALQEHEG*"
     gene            68226..68576
                     /locus_tag="Salt_Pond_R1_B_D2_MG_scaffold_4_prodigal-singl
                     e_136"
     CDS             68226..68576
                     /product="Heme biosynthesis protein HemY n=2 Tax=Labrenzia
                     RepID=U7GN99_9RHOB"
                     /codon_start=1
                     /transl_table=11
                     /translation="MTDNFVIPTDNPVVMSERAVTHFKSIAQNQIVKFGVEGGGCAGF
                     QYSWKILDSRDELYDDDIITEYEGFTFAVDGSSLMFLMGSSVDYLTDITGSHIEVNNP
                     LAKAGCGCGVSINF*"
                     /db_xref="UniRef100_U7GN99"
                     /db_xref="U7GN99_9RHOB"
                     /db_xref="psf:PSE_3248"
     gene            68588..68734
                     /locus_tag="Salt_Pond_R1_B_D2_MG_scaffold_4_prodigal-singl
                     e_137"
     CDS             68588..68734
                     /product="hypothetical protein"
                     /codon_start=1
                     /transl_table=11
                     /translation="MTTLIVNYQNDTDKQKFKSDNQSVLGRYNLVFVNDRNTNGVTVE
                     MMKE*"
     gene            68740..69144
                     /locus_tag="Salt_Pond_R1_B_D2_MG_scaffold_4_prodigal-singl
                     e_138"
     CDS             68740..69144
                     /product="MazG pyrophosphatase n=2 Tax=unclassified
                     T4-like viruses RepID=H8ZMS1_9CAUD"
                     /codon_start=1
                     /transl_table=11
                     /translation="LTADLKRYSDFVDEVTSPVSKDTELFINRLRALEKLGINSTQLL
                     TASEGLGGETGEFSEIVKKLNWHEKPFTEELHQHLEKELGDIIFYWIMACQALKLDPD
                     KVVKKNVGKLEARYPGGKFSVDRAENRAEGDV*"
                     /db_xref="UniRef100_H8ZMS1"
                     /db_xref="A0A0F9S646_9ZZZZ"
                     /db_xref="eel:EUBELI_10065"
                     /db_xref="H8ZMS1_9CAUD"
     gene            complement(69141..69287)
                     /locus_tag="Salt_Pond_R1_B_D2_MG_scaffold_4_prodigal-singl
                     e_139"
     CDS             complement(69141..69287)
                     /product="hypothetical protein"
                     /codon_start=1
                     /transl_table=11
                     /translation="MTKKIKNLTEKIAKTRRKLIQACLKHDEDKMIKYQHKLLKLNLR
                     QGQR*"
     gene            69330..69557
                     /locus_tag="Salt_Pond_R1_B_D2_MG_scaffold_4_prodigal-singl
                     e_140"
     CDS             69330..69557
                     /product="hypothetical protein"
                     /codon_start=1
                     /transl_table=11
                     /translation="MTKRTQKKTPAQVLDERLQTLMSKRLKAFRAGASQDIMEQLDRM
                     IAETELDLYTETELQRNRDDRDNEDGEQWIV*"
     gene            69554..70066
                     /locus_tag="Salt_Pond_R1_B_D2_MG_scaffold_4_prodigal-singl
                     e_141"
     CDS             69554..70066
                     /product="DNA polymerase III alpha subunit n=1 Tax
                     =Cronobacter phage vB_CsaM_GAP32 RepID=K4F6Z2_9CAUD"
                     /codon_start=1
                     /transl_table=11
                     /translation="MKTNELHQVVVSEADMMDVLYRDDTINGLVVDQPHWIERFNKNC
                     RDYGLDEIVNWSQESDQTPDEFIQANLSDWNLPIEYQQFDLENYLLSKCNTAQQITRV
                     QEELSEFRSRDMMGILRWLKYFVDTMREHNLIWGVGRGSSVASYVLFLMDVHKVDSLK
                     YDLNIKEFLK*"
                     /db_xref="UniRef100_K4F6Z2"
                     /db_xref="A0A0F9S651_9ZZZZ"
                     /db_xref="K4F6Z2_9CAUD"
     gene            70063..70461
                     /locus_tag="Salt_Pond_R1_B_D2_MG_scaffold_4_prodigal-singl
                     e_142"
     CDS             70063..70461
                     /product="hypothetical protein"
                     /codon_start=1
                     /transl_table=11
                     /translation="MKQVKTARGRVIDMAALAKKNEETRAVSPGNIQMNARGDRLDNS
                     GNVKETVQAKSRAVRNTTSAPEKRKLSEAPGATKKTAPKKKTEEATAEDPQPIVVREE
                     EKTRDDGTRYLEIEYDDGSMDVKELGNETD*"
     gene            70448..70762
                     /locus_tag="Salt_Pond_R1_B_D2_MG_scaffold_4_prodigal-singl
                     e_143"
     CDS             70448..70762
                     /product="Uncharacterized protein n=1 Tax=Escherichia
                     phage PBECO 4 RepID=L7TID3_9VIRU"
                     /codon_start=1
                     /transl_table=11
                     /translation="MKQIKPLKDKVLGFMIEPLSGTRQTLGGVYLTADETSEDHVRPR
                     WFQITHIGPEQEELYVNQYVLVPFGRWSRGINIENDMREDQKLFLIDHDDVLGVSDEI
                     PS*"
                     /db_xref="UniRef100_L7TID3"
                     /db_xref="A0A0F9N772_9ZZZZ"
                     /db_xref="L7TID3_9VIRU"
     gene            70746..70961
                     /locus_tag="Salt_Pond_R1_B_D2_MG_scaffold_4_prodigal-singl
                     e_144"
     CDS             70746..70961
                     /product="hypothetical protein"
                     /codon_start=1
                     /transl_table=11
                     /translation="MKYHLKRPPETREDIITSMCYTWDHGFGLDKDPELEGIQFIGGY
                     TDEERRALWDRMAQLYDHHIAPYRNKD*"
     gene            70964..71887
                     /locus_tag="Salt_Pond_R1_B_D2_MG_scaffold_4_prodigal-singl
                     e_145"
     CDS             70964..71887
                     /product="Sliding clamp loader subunit n=1 Tax=Cronobacter
                     phage vB_CsaM_GAP32 RepID=K4F7L2_9CAUD"
                     /codon_start=1
                     /transl_table=11
                     /translation="MAASALWVEKYRPKTLSEYVFKDDRQKKIVEGWVKDQSIPHLLF
                     YGSAGTGKTTLAKVLINDLNVEDADVLYINASRDNGVDMIRERITRFASNMPWGDYKV
                     VLLDEADYISPNGQAALRGVMEEYHSIVRFILTCNYVNRIIPAVKSRLQEFHITNQDQ
                     TDFTARVAEILIEEGVEVDLDTIDSYVRATYPDLRKTINSVQQNISDGKLTPPESSEE
                     LASDWKLQMVGLFRENKLREARQLICNSATPEDYDDIYKFLYRNLDFFGDDDATQDAA
                     VVIIRNGMVKHTQVADPEINLSATMIELENI*"
                     /db_xref="UniRef100_K4F7L2"
                     /db_xref="A0A0F9D3W1_9ZZZZ"
                     /db_xref="ave:Arcve_1881"
                     /db_xref="K4F7L2_9CAUD"
     gene            71887..72363
                     /locus_tag="Salt_Pond_R1_B_D2_MG_scaffold_4_prodigal-singl
                     e_146"
     CDS             71887..72363
                     /product="hypothetical protein"
                     /codon_start=1
                     /transl_table=11
                     /translation="MAIDGGSFSSYSYDLQREIENRTQKQVDKLRNAGVRVIDTRIMR
                     KPRTEYIDYQILGKSGNQKIPTETISSYDYDIRYDLEVDDNFVSHFLDMSEKYKYFMN
                     RTEEEYRKRQTAEHNAQQLEKRSERLNSTLAANPGIREQWEEMMVMLKMAGFDERL*"
     gene            72377..72553
                     /locus_tag="Salt_Pond_R1_B_D2_MG_scaffold_4_prodigal-singl
                     e_147"
     CDS             72377..72553
                     /product="hypothetical protein"
                     /codon_start=1
                     /transl_table=11
                     /translation="MEKRVRYCVRCPFPDEDLWCFVLDKEGKVRYYDNVVDAEAEAYN
                     YDDATVMECTYYGF*"
     gene            72543..72839
                     /locus_tag="Salt_Pond_R1_B_D2_MG_scaffold_4_prodigal-singl
                     e_148"
     CDS             72543..72839
                     /product="hypothetical protein"
                     /codon_start=1
                     /transl_table=11
                     /translation="MGSSIVFVLVMIGYNAMSHNVDSAREVAWTMSHSACLQELSYQN
                     QRGRAEGYNHEYVCLRVSDFEARARIERSHDSHVGYNVIRSRHALGRGGFRVEW*"
     gene            72833..73366
                     /locus_tag="Salt_Pond_R1_B_D2_MG_scaffold_4_prodigal-singl
                     e_149"
     CDS             72833..73366
                     /product="hypothetical protein"
                     /codon_start=1
                     /transl_table=11
                     /translation="MVIKNTASFNEINRTLWTLAMNGQRLYFPYCTIEYNSDLKRDVA
                     VLFQTTQSISGDLLDDLYELEFSAADRKKLGRDGLSLYMDRLIERIKHDTLNDPRERL
                     SDRITELWPACPFDEWLEDKIRYPWMTASYSIQDDWSSFTRRFDLNCKYHAVLPMPRE
                     QFEEEYGSVFIMTKMSL*"
     gene            73366..73812
                     /locus_tag="Salt_Pond_R1_B_D2_MG_scaffold_4_prodigal-singl
                     e_150"
     CDS             73366..73812
                     /product="hypothetical protein"
                     /codon_start=1
                     /transl_table=11
                     /translation="MCFTGPRKFCDVLLTPHRKDLDDRVLLFICLNTLYDLKWQGAKI
                     LNEQPGRENLQSLKIEFNSLYKHADHQAMISFFPGWPSNTLEEWAVDYNNTFMLDFDV
                     FYSARSMESIINISVYGDRIVDWKEYSDSYGQAQIMHKLKQGIPNG*"
     gene            73805..74053
                     /locus_tag="Salt_Pond_R1_B_D2_MG_scaffold_4_prodigal-singl
                     e_151"
     CDS             73805..74053
                     /product="Putative uncharacterized protein 31.1 n=1 Tax
                     =Enterobacteria phage IME08 RepID=D7RML6_9CAUD"
                     /codon_start=1
                     /transl_table=11
                     /translation="MDELKKRVLEQLHLGVAKVVFTKVNGERREMNCTLVEDLMPVRS
                     EDPSNQTRKENPEVQSVWDIDKQAWRSFRWDKLIEDEN*"
                     /db_xref="UniRef100_D7RML6"
                     /db_xref="D7RML6_9CAUD"
     gene            74053..74217
                     /locus_tag="Salt_Pond_R1_B_D2_MG_scaffold_4_prodigal-singl
                     e_152"
     CDS             74053..74217
                     /product="hypothetical protein"
                     /codon_start=1
                     /transl_table=11
                     /translation="MDEKWLAIAFIFFTFMVMIPAVADQFMKPKEIRACVSGGNMEYV
                     NGNCRPIQSD*"
     gene            74186..74359
                     /locus_tag="Salt_Pond_R1_B_D2_MG_scaffold_4_prodigal-singl
                     e_153"
     CDS             74186..74359
                     /product="hypothetical protein"
                     /codon_start=1
                     /transl_table=11
                     /translation="METVVQYNLIEDIVPEHREVVESASGQRLEELDIDDVNSFLNGL
                     YLFMDPEAFTWKS*"
     gene            74347..74946
                     /locus_tag="Salt_Pond_R1_B_D2_MG_scaffold_4_prodigal-singl
                     e_154"
     CDS             74347..74946
                     /product="Uncharacterized protein n=1 Tax=Sinorhizobium
                     phage phiM12 RepID=S5M751_9CAUD"
                     /codon_start=1
                     /transl_table=11
                     /translation="LEKLIVTDVDGVLVNWEGHFHDYMKSHGHERAYDGSGSYWKEAE
                     YSHLSQDEARKMVYHFNTSAWMIDVPPLRDARSGVARLVDAGYRFIAVTAMGLDPYAK
                     QIREINLERLFGYDTFEDVIVTDMYDPDSKVEPLRQLSGKGRLLWVEDKPSNAEIGLN
                     LGYETFLMDHLYNQEYDEGGDIQRVNSWADICRVVLPTS*"
                     /db_xref="UniRef100_S5M751"
                     /db_xref="S5M751_9CAUD"
     gene            complement(74943..75680)
                     /locus_tag="Salt_Pond_R1_B_D2_MG_scaffold_4_prodigal-singl
                     e_155"
     CDS             complement(74943..75680)
                     /product="Putative uncharacterized protein n=1 Tax
                     =Micromonas sp. RCC1109 virus MpV1 RepID=E5EQR8_9PHYC"
                     /codon_start=1
                     /transl_table=11
                     /translation="VSKSRRRARKAQYLEQQNNHQVIDFSRFKKRENRVKILPKNLAQ
                     EDYLALLDDPGKDIVFATGPAGTGKTMIAVLAAIRALKAGECEKIVVTRPAVSVDEQH
                     GFLPGTLVEKMAPWTRPIFDVFEEYYSPKEIEALISENIIEIAPLAYMRGRTFKNAWI
                     LADEMQNATPNQMKMLLTRIGDNSRVVVTGDVTQHDRGFESNGLRDIISRLADYSQRI
                     GAVEFDQHDVERHPAVKEVLKIYGDES*"
                     /db_xref="UniRef100_E5EQR8"
                     /db_xref="A0A0F9P585_9ZZZZ"
                     /db_xref="anb:ANA_C13591"
                     /db_xref="E5EQR8_9PHYC"
     gene            75818..76366
                     /locus_tag="Salt_Pond_R1_B_D2_MG_scaffold_4_prodigal-singl
                     e_156"
     CDS             75818..76366
                     /product="Uncharacterized protein n=1 Tax=Cronobacter
                     phage vB_CsaM_GAP32 RepID=K4FB60_9CAUD"
                     /codon_start=1
                     /transl_table=11
                     /translation="MIDINEIAATISGVKKNRNTLDVLLEFEGILDDLHVYAYENWIK
                     GEVIKGPIISKYWVEVYLMYPYKQMPNPEAALRLIKHGCYVFYQKDTLTDNVKIKRPN
                     DLIMDPERNKHVPKTKKIDVWVIKIVMPRHLLTDYNVKKISALTGEVDLDDVVDAYDQ
                     GLDVDRNARSEDEEEPNQEQDI*"
                     /db_xref="UniRef100_K4FB60"
                     /db_xref="A0A0F9RXD9_9ZZZZ"
                     /db_xref="K4FB60_9CAUD"
     gene            76332..76877
                     /locus_tag="Salt_Pond_R1_B_D2_MG_scaffold_4_prodigal-singl
                     e_157"
     CDS             76332..76877
                     /product="Uncharacterized protein {ECO:0000313|EMBL
                     :KKN21829.1};  TaxID=412755 species="unclassified
                     sequences; metagenomes; ecological metagenomes.;"
                     source="marine sediment metagenome.;""
                     /codon_start=1
                     /transl_table=11
                     /translation="MKKNRIKNRISEGLKYEDLKGLVSSTITIDLHKPKIGDVEDTVV
                     VAFDVTYEEPAKDLGAFIETGNLEHLDVEVAGSPDADGTWRVFVEFQRDHNLFEKIEE
                     MLHSVDQITSRDDGEWKYRAYNVKNKRKFTEQNFRNDVVDSRYEYRKKYLSNDETDDE
                     PVDELEESWLRRIREMQKLNA*"
                     /db_xref="A0A0F9NVI8_9ZZZZ"
     gene            76870..77091
                     /locus_tag="Salt_Pond_R1_B_D2_MG_scaffold_4_prodigal-singl
                     e_158"
     CDS             76870..77091
                     /product="Translation initiation factor IF-1 n=1 Tax
                     =Acetobacter sp. CAG:977 RepID=R5Q011_9PROT"
                     /codon_start=1
                     /transl_table=11
                     /translation="MPKEETLTMQGEVVECLPNATFRIRLENNHEILGIISGKIRKFN
                     INILLGDKVDVEITPYDLSKGRITYRHKK*"
                     /db_xref="UniRef100_R5Q011"
                     /db_xref="R5Q011_9PROT"
                     /db_xref="sphm:G432_06865"
     gene            77088..77606
                     /locus_tag="Salt_Pond_R1_B_D2_MG_scaffold_4_prodigal-singl
                     e_159"
     CDS             77088..77606
                     /product="hypothetical protein n=1 Tax=gamma
                     proteobacterium SCGC AAA168-P09 RepID=UPI00035F730E"
                     /codon_start=1
                     /transl_table=11
                     /translation="MINFLSFLSPRFLKGLAIVAVIAAIGGAIYFHFQSIQAKDDRIA
                     ELVSEKATLEANVAQLEEGITKQQETIASLQEDFRLQAEILNSTNEQFQDARDNVTRL
                     RDRLGSHELGFLAYNRPGLVENIINDATDEVGRCFEIAAGAPLTEEELNATLPSQINS
                     ECPDLANPNYEE*"
                     /db_xref="UniRef100_UPI00035F730E"
                     /db_xref="A0A0F9KR84_9ZZZZ"
                     /db_xref="UPI00035F730E"
     gene            77610..77999
                     /locus_tag="Salt_Pond_R1_B_D2_MG_scaffold_4_prodigal-singl
                     e_160"
     CDS             77610..77999
                     /product="hypothetical protein n=1 Tax=gamma
                     proteobacterium SCGC AAA168-P09 RepID=UPI00035E5DFB"
                     /codon_start=1
                     /transl_table=11
                     /translation="MKWLLTIPLLALVACGGGDISEPTRPVVIQSQPIQRPNLNLPEV
                     DPYNARPVEWVVVTPENADQVFAEMEAEGRAPTIFGVDEEGYENIAINTQESLRVIMQ
                     QQAQIDGYRQYYMRVNRRIEQHNSSLN*"
                     /db_xref="UniRef100_UPI00035E5DFB"
     gene            77999..78619
                     /locus_tag="Salt_Pond_R1_B_D2_MG_scaffold_4_prodigal-singl
                     e_161"
     CDS             77999..78619
                     /product="Heat shock protein DnaJ domain protein n=1 Tax
                     =Haloterrigena turkmenica (strain ATCC 51198 / DSM 5511 /
                     NCIMB 13204 / VKM B-1734) RepID=D2RZG3_HALTV"
                     /codon_start=1
                     /transl_table=11
                     /translation="MNPYSILNISPTNDKMAVRRAYVQETKRHHPDQGGDPEHFQRIQ
                     IAYEMIIKGQVREEIVETSVTLNLKDLMYGCNAVALIDIGNCDTLIEFQVPKYSYPGS
                     VIEFHDQHSTNRRIRVTLNEIFAEQYKRLDSNIIIRHKINRFEANVGTELEVENFDGI
                     KHKVKISPETTADRLIYHIDGAGFFDKATKVRGDLTIIVEIKQKGI*"
                     /db_xref="UniRef100_D2RZG3"
                     /db_xref="htu:Htur_1195"
                     /db_xref="D2RZG3_HALTV"
     gene            78620..80875
                     /locus_tag="Salt_Pond_R1_B_D2_MG_scaffold_4_prodigal-singl
                     e_162"
     CDS             78620..80875
                     /product="ATP-dependent Clp protease ATP-binding subunit
                     ClpA (EC:3.4.21.92)"
                     /codon_start=1
                     /transl_table=11
                     /translation="MSDEKLQRIAQLAFKEAIDRRHEYVTLEHLLVALLADTDVIALL
                     EDMDVSTDGIIEDATSYLDTEIESLPDDIGGAKKTVALERVFQRAVAQTYFVGKQIAD
                     PYDILSSILSEKNSHAAYFCQKHGLSRESFTETIADQIKEEPVGHGMDAGQPRRGKQN
                     ALDQYTVNLNDEAEKGNIDDLIGRQWEVESVVQTLARRKKNNIVLVGDPGVGKTAIAE
                     GLAKRIVEEDVPDTIMGKTIYSLDVGMLLAGSKYRGDFEERMKDVLQELEDKPDSILF
                     IDEIHMIMGAGSGGQSAMDVANLLKPALQKGSLRCIGSTTVDEYQEKIEKDAALKRRF
                     ERVNVTEPTVQEAKEILLASMPSYESFHNMPIDKEAVETAVDLAVQFMHDKRLPDKAF
                     DLVDSAFARARTFPDAVDLGEDVGEVKIGEVRIDKAAIERECSRLARVPLDVIARVDK
                     DQRDVVDIEEGLRLQVFGQDQALTTLSDAVYIAQAGLKDKERPMGNYLFTGPTGVGKT
                     ETAKALSQLLGMALVRFDMSEFMEKHTVSRFIGSPPGYVGYGDGQAGNGMLVTELEKN
                     PNCILLLDEVEKAHPDVLNVLLQLMDNGMVSSSSGKKVSARNALVIMTSNVGAVDAAK
                     NRIGFGSQDNSDAGIEAVNRFFTPEFRNRLDAIVQFGKLGKDNIDKIAEKFLIELKES
                     TAERGIKLKWNKGVLAWLSEKGFDPAMGARPMKRAIAEHIKKPLARKMLFEDVGKTIT
                     LKVNDGSIELS*"
                     /db_xref="mes:Meso_1373"
                     /db_xref="UniRef100_UPI0003B7149E"
                     /db_xref="I5C8M4_9RHIZ"
                     /db_xref="UPI0003B7149E"
                     /db_xref="3.4.21.92"
     gene            80850..81725
                     /locus_tag="Salt_Pond_R1_B_D2_MG_scaffold_4_prodigal-singl
                     e_163"
     CDS             80850..81725
                     /product="hypothetical protein"
                     /codon_start=1
                     /transl_table=11
                     /translation="MMAVLNSAELREKVQGAGIKYLPSGQIFFQNFPYKVELSPKFKG
                     LGSQRRRGCQIDINNPERARAALNDFNQKMEKIISNVEHLREIQNYVDRLPQVEYKRR
                     TGGQNNLFYFRDASLVLTLVERYTDVINSVTGPINDNHEVTMDERNILMREKLYYDRY
                     RYMIEFPFSEDFVKTARSILEHLAEAKDKSWRANRLETCVRHFDLHAAQGTTSPRSSS
                     QKKTLNRPRPLGSPMTSMTRNSLINSPYKRCSYSAPDKIQLYLEDGNDYVYIKLMAAE
                     YVLNNHEVVLFDELT*"
     gene            81764..81946
                     /locus_tag="Salt_Pond_R1_B_D2_MG_scaffold_4_prodigal-singl
                     e_164"
     CDS             81764..81946
                     /product="hypothetical protein"
                     /codon_start=1
                     /transl_table=11
                     /translation="MAQLSESVVVVKISKLVKDGETLDAMIDADTVTNLEAVLEELVN
                     DPKAMIEVIKADEDGE*"
     gene            82019..82408
                     /locus_tag="Salt_Pond_R1_B_D2_MG_scaffold_4_prodigal-singl
                     e_165"
     CDS             82019..82408
                     /product="hypothetical protein"
                     /codon_start=1
                     /transl_table=11
                     /translation="MVDKINPVYDVTLPRSFVGKSVQHLTVTMAVDITSATDPDDVVD
                     LVVKALSLRATPIMISAIAAGGFDVYYEGEFPTDDYNSDGSDTTFAAQLQADIVALGA
                     TAGTSNLDVTGTTVAETAFFQADQTNT*"
     gene            82503..82886
                     /locus_tag="Salt_Pond_R1_B_D2_MG_scaffold_4_prodigal-singl
                     e_166"
     CDS             82503..82886
                     /product="Uncharacterized protein n=1 Tax=Vibrio phage
                     nt-1 RepID=R9TFA7_9CAUD"
                     /codon_start=1
                     /transl_table=11
                     /translation="MIINEDGKVNKEGWLWLAPEYFNRWRMFPRAFIIFYFWLAFETA
                     MWFMGLPAPGPSQAAFASAVIGAGAAWFGLYVNSGSMSVRSTPQPGYEYRRTTRIEPQ
                     PTPNNQSVPDEISPPGTPTYEIKGE*"
                     /db_xref="UniRef100_R9TFA7"
                     /db_xref="R9TFA7_9CAUD"
     gene            82886..83449
                     /locus_tag="Salt_Pond_R1_B_D2_MG_scaffold_4_prodigal-singl
                     e_167"
     CDS             82886..83449
                     /product="hypothetical protein"
                     /codon_start=1
                     /transl_table=11
                     /translation="MSEHYMRLLTDVELNPKQKQVWYRVVEQFLGAEYSTQPENFLDT
                     LTSQRDEFEGDDDYPYVYVVYLNDDVDPSVAEQIVMLWNDVYPRDFEIESSAEYDPDC
                     DDCDVEIDDAMHEEIQRRASKFLHNRWVENQVNEGWRYGIQTNNQNKTSPRMRDWDNL
                     REEYRRELVMDRDQATKFFKTYPHLFV*"
     gene            83481..83948
                     /locus_tag="Salt_Pond_R1_B_D2_MG_scaffold_4_prodigal-singl
                     e_168"
     CDS             83481..83948
                     /product="hypothetical protein"
                     /codon_start=1
                     /transl_table=11
                     /translation="MEQITFRYAPFNGDVVVLKTPIIYNGEVGHGYAVDIHSGDIWSS
                     KRGGEGTWLKLTPTVSGKSQYPQLSMTINGKRKRVQAHVIVHETMQPETPHPPGVSEY
                     EWIKTPDSVKAWTRGMWQVNHINHIKTDYHPRNLEWTTGKQNVEAYHRYRLTS*"
     gene            84101..85003
                     /locus_tag="Salt_Pond_R1_B_D2_MG_scaffold_4_prodigal-singl
                     e_169"
     CDS             84101..85003
                     /product="hypothetical protein n=1 Tax=Pseudomonas luteola
                     RepID=UPI00030A618A"
                     /codon_start=1
                     /transl_table=11
                     /translation="MQRQTQRDARDKLWSLMQHNTQAAYNLVQYVSGLPRGQRMVRLG
                     SDQLPFYTLDPWREFYTRTDVRDFLERQYRRVGDLAREHDVRLSMHPGQFTVLGSDRD
                     DVVDRSIDELEYHADIARWMGYGNTFQDFKINIHLTGRRGAQGFRDNYSRLSPELRNM
                     MTVENDEYSSGIRDILELEDLFALVFDTHHHWIHSNEFIDPQRDDFQRVVASWRGVRP
                     VVHYSVSRAEYLVDVADDELPDRNVLKEAGFASNKLRAHSDRYTHRASNDMIAEFWPY
                     ADIMAEAKHKNLASTELYNYLMEN*"
                     /db_xref="UniRef100_UPI00030A618A"
                     /db_xref="N2JAV5_9PSED"
                     /db_xref="csi:P262_02939"
                     /db_xref="UPI00030A618A"
     gene            85004..85297
                     /locus_tag="Salt_Pond_R1_B_D2_MG_scaffold_4_prodigal-singl
                     e_170"
     CDS             85004..85297
                     /product="hypothetical protein"
                     /codon_start=1
                     /transl_table=11
                     /translation="MTKLYIAFYDDEDGWDRESWNTFYTPWVASTVSRADAEQKARAA
                     IQAEIAESIKNQFNVDITQVTDESTLSEEIREELECERQRAKDKHIEIQEGEL*"
     gene            85297..85758
                     /locus_tag="Salt_Pond_R1_B_D2_MG_scaffold_4_prodigal-singl
                     e_171"
     CDS             85297..85758
                     /product="hypothetical protein"
                     /codon_start=1
                     /transl_table=11
                     /translation="MKFDTKQARELLNECGGSGPTMSMAVNSAKLDGLLIKELIEAPY
                     QDWYNPPSDEIDEAVHDFPLNVEWDMEDVTFCIVDEHGLGGEPVLYVSLRADPSWDQD
                     MLMPELDDNPKWQACMEQAWEYKGDKDIPTLIAELEAMGGVYDKNLEQYFV*"
     gene            85770..86093
                     /locus_tag="Salt_Pond_R1_B_D2_MG_scaffold_4_prodigal-singl
                     e_172"
     CDS             85770..86093
                     /product="hypothetical protein"
                     /codon_start=1
                     /transl_table=11
                     /translation="MGVDRDDYVIFGVNLGYDNVDYDDFEDEIDGAPDAKFRIIYDGM
                     NGKYAWAGMVLAEGDRYEGFDDGVELTLKGGSPTAAAMEIIKRFPDLNLAISDFKFMA
                     ISHFH*"
     gene            86162..86590
                     /locus_tag="Salt_Pond_R1_B_D2_MG_scaffold_4_prodigal-singl
                     e_173"
     CDS             86162..86590
                     /product="hypothetical protein"
                     /codon_start=1
                     /transl_table=11
                     /translation="MNLAQAIKDLRDDIETDGFDADIMAEIAQDNGCAAALLERKFAE
                     QYGVHPSEYTAPKKISEETMIERAKRAALDWNHRVMTRQGDVPCGVVFERDSTTGKYV
                     TVGWLGNRLACVRVEDGGEYYLNFRNIESCVRFMKKRHLL*"
     gene            86663..86947
                     /locus_tag="Salt_Pond_R1_B_D2_MG_scaffold_4_prodigal-singl
                     e_174"
     CDS             86663..86947
                     /product="hypothetical protein"
                     /codon_start=1
                     /transl_table=11
                     /translation="MNINELISGEANTWDGDYTVPTLNGYKIFYGEPAREIWGDVEQY
                     SDEGIALFQAWCKAHNIAYWAAPREDFFSWKGAEYAREQGATYLILEDLS*"
     gene            86944..87138
                     /locus_tag="Salt_Pond_R1_B_D2_MG_scaffold_4_prodigal-singl
                     e_175"
     CDS             86944..87138
                     /product="hypothetical protein"
                     /codon_start=1
                     /transl_table=11
                     /translation="MKQKTQLPFNPDTMTVSDLKKCAHTVRSLMEKYEQLHQAGLSDT
                     TFVEELYVHVLQITDAYEVV*"
     gene            87138..87329
                     /locus_tag="Salt_Pond_R1_B_D2_MG_scaffold_4_prodigal-singl
                     e_176"
     CDS             87138..87329
                     /product="hypothetical protein"
                     /codon_start=1
                     /transl_table=11
                     /translation="MKTYDQAMLKVAREYSNNIHDALMPTFPYEKADMIAFIYDVDTE
                     QVCKRIKTVEVDNRKEWWS*"
     gene            87627..88259
                     /locus_tag="Salt_Pond_R1_B_D2_MG_scaffold_4_prodigal-singl
                     e_177"
     CDS             87627..88259
                     /product="hypothetical protein"
                     /codon_start=1
                     /transl_table=11
                     /translation="MGRPINKRYLGDAADSIKVSHYRRSTGSEVTGEDDTYIVSQRST
                     NSFIVADTSGGWSEELTLVDKDAGSLLNGEFRIDGQDAEGNAYNVTRLYNRTLRLGSA
                     DDSFIKAAWSIDAAADLAISGITAADPAVVTVTSTATLTTGDTVTIDGIVGDMGTDGT
                     NGLNGNSYTVTVIDSTTFSLDGTDTSGLTYTSGGVVAGVGGTASIDVQAS*"
     gene            88277..88906
                     /locus_tag="Salt_Pond_R1_B_D2_MG_scaffold_4_prodigal-singl
                     e_178"
     CDS             88277..88906
                     /product="hypothetical protein"
                     /codon_start=1
                     /transl_table=11
                     /translation="MGRPIKKKFMGQGDEALPIAAFKRTGVAAATAGAYIKAQKGSRR
                     FIISADDDSWKEQMLLVNKEQAGDLADGEFTVNGADSEGTSSRPFKMYNKLSIVDISD
                     PAKAKWSISNGSTLTMVYWDPDVTTTLIAFSTNHGLSDGDTITISGSDGGVLDGGPYV
                     VTDLSSTEGPDVISIPNPDGVTSADPTGSTGTATTPKRISIGPRRTFNR*"
     gene            88977..90386
                     /locus_tag="Salt_Pond_R1_B_D2_MG_scaffold_4_prodigal-singl
                     e_179"
     CDS             88977..90386
                     /product="Uncharacterized protein n=1 Tax=Sinorhizobium
                     phage phiM12 RepID=S5MQF5_9CAUD"
                     /codon_start=1
                     /transl_table=11
                     /translation="MTQPITKSQLDALEAAADKVFGKLGIDIEFTRHFLDRVNDERNR
                     KQITIRELGELFAKEYRRWGRKISAMPVNSQAVMKDLSSELNIPFVLNKDGKEKDLVA
                     KTVMRKKDFRTPNPELPVESVNEAGRHRDHVPRKGSNSEVTIKGIEIPLKKESWGDWT
                     VPYGKFKNIGNFKSKRELIAALKQKADQVQEEKHGAKKGTQVRGRDSTPKMTKPSHKG
                     QQPHPMRGKLVGEGDKQTWDVVANRTGKILATFDVEALAPRHYWVEKGWATVKPNHGG
                     RKGEIYNESMDERPLDVKTPTAEEIAQMHGVDLEMIEQQLQMGLKVEMEHTDDPFAAM
                     EIALDHLKEMPDYYTHLAGMESEYTQEMVRASWQAYQVNEKLSDPREAILNMALKFLD
                     RKVKSKRDQSSLAGYAYDVAKEINLNQIGVNAKELAQLYRDWQGDNVVAEGWMEENLY
                     YLDEVTETKKKTKSIKKKK*"
                     /db_xref="UniRef100_S5MQF5"
                     /db_xref="S5MQF5_9CAUD"
     gene            90386..93637
                     /locus_tag="Salt_Pond_R1_B_D2_MG_scaffold_4_prodigal-singl
                     e_180"
     CDS             90386..93637
                     /product="hypothetical protein"
                     /codon_start=1
                     /transl_table=11
                     /translation="MQINELFDKPYSFKWIEQSDEAWKAEAQLSGDDYLVINFNTTDF
                     NLTEWEINFQRGDDYDYKASGAGDEFRVFATVVAAIKEWFKKQSPKPREIFFSGDKQD
                     TPNAESRVRLYDRFARQFAQATGYRMERKELKMSVSWNFVRPKKKKAVKEVEIDNAKG
                     RGQVPMNQDVDYFGLRVKMRPSTFLKLAAPLASDASDEMKDYIRKGGAIGAPFLIIRV
                     EEGEEPYVRSHEGRNRMKAILAVEGDDPVETHLFFRGDVSKARQLTPELIARLKKGLK
                     QQVTGQHVRGPLWEEAAGVGRITKQNTTVDVKPGETQRQAAKFGNKVDKNNRPPELHK
                     KARKNSNAHILTNLGLAEHVQLNELFDKSYNWTWKYNKGRSRKAVFDTDAGDTVNAEF
                     GDLGGDAVYFDFGRNGSHYVTGEGDAFKIFATVMKILADYIRDEKPGKLVFGAEKNPQ
                     SGAKMMSRINLYTRMVKKFADAAGYDFDIVDAGFQTKYKLFRKDLKNISESKEPAYQM
                     QLVRDGDEDALIVTSNKSSKWVEVRGKSNYETDGYDPQDPLHQILDKLDPATVAALMA
                     GDTKFLNPNNSRTTPSIKTAQHVMTNETEGTKKIYGYKAMNYNPESGEITSGADKRTT
                     KGVKLRKGMTLRMPGRGIFMSTNRDYVEQYYSGHNDYEALIKFEFDPDEITSGNLTDR
                     ENEFTVPSARVVGFKVLDHLNEAVIKKPHPKDTLGVKRADMPQVHKDHYPEFIQYLKD
                     HGASMRHRRVHARDLKPVQSEFSDAGVEKMMTNKDEKKGTTREKPLIVSSDNYIIDGH
                     HRWLASYNLDEDIPVMQFSLPIKRLFQLTKDFKHTTYKDIHEGNLNEALKDAYEYDIY
                     RVGSSIIKAKFETQGGHEVKVVLGMVVDDYYAASLLHYADFDIRDIGLNSNDIWEFFF
                     TRDGDVDLTNQGDQWRVMATVIAIFRDFVSRKKPQVIAFSASKQETGGKGRLPLYRRM
                     ARAFAQESGFQVREFDLMDETYFMLFAPSIKLGENISITGTERHKEERKKQLVPGSDA
                     WFSHWFSRPYLKREQVEQLKAEAVKHIKGVRNEKATNRRRSLSDRRTNERSGN*"
     gene            93618..93797
                     /locus_tag="Salt_Pond_R1_B_D2_MG_scaffold_4_prodigal-singl
                     e_181"
     CDS             93618..93797
                     /product="hypothetical protein"
                     /codon_start=1
                     /transl_table=11
                     /translation="MNAVAIDDARAYLGLEDQARLTPIEERQLRAKKKKIVTSSKKME
                     RRIDRELTRHADRLD*"
     gene            93809..93982
                     /locus_tag="Salt_Pond_R1_B_D2_MG_scaffold_4_prodigal-singl
                     e_182"
     CDS             93809..93982
                     /product="hypothetical protein"
                     /codon_start=1
                     /transl_table=11
                     /translation="MRITDIINETTAGAVAGVATGLGGGDPAASIYKNNKKKKKRNNS
                     KMVRRPQMEKKDD*"
     gene            93975..96107
                     /locus_tag="Salt_Pond_R1_B_D2_MG_scaffold_4_prodigal-singl
                     e_183"
     CDS             93975..96107
                     /product="hypothetical protein"
                     /codon_start=1
                     /transl_table=11
                     /translation="MTKSPRYNKDAVDKELKKTGAGKKASKLTHKLLKGRQQADESKV
                     TEADIVDFSSFAGMYHGGAHAVFQHPRTGEFHMIQATGNKPRKYFLDGKEISWDELKQ
                     AVGRTQLHPKQGFKPDYEESVNEASEMKSFSVRYKTKSGKTSTCTIRARDKKEAEAKC
                     RSKPNYNGDASATLNEDRASDYGVSDAQRNPSMGRPATSRSHRKPTDREIEDRDRSAG
                     MAMDAMTAAKRKKERAMFGEDGAGFSKGDTVIALRGPHKGERHEVIHDFGDGTYNVRP
                     LTRRVKYRLGAAKASAEDLKPVTEGAKPSATLGEAEVGDRVKYRNIKSKRNKTGTVRR
                     VDTKNSQKRYELDGGKMVYDSDLEESGDWSGGVMPFRYAVINDNNDIELYNTRTDRLI
                     KTVPMPDYRSAERRLERALFDPSLDEHVHGQIWYMNMIPGERFSDVDTELEEANTSYD
                     RDLDDNQPIIVKGVKGASSKSFRKKFKNMDAYGKWIDSDAADDYEVHQVMNESHKITE
                     GVLDDMDDDGFMAKRQLYDIAKYAVELHRMIQDTDNLEPWIQAKITKAQDYIDTVKHY
                     MEYQGVSDAEAMADFSNMDDLAPAVDAIGPEMPQEEVMEYGDEDGSYVYPEDVLRWAV
                     TRGVISDEQFDNPSTELHDAAADAADWIGQVDEIGSSDVSIWLRDFVDTAKGYGAELD
                     GPNAIRYMNESKAARIYEKMIKQLKGRK*"
     gene            96107..98575
                     /locus_tag="Salt_Pond_R1_B_D2_MG_scaffold_4_prodigal-singl
                     e_184"
     CDS             96107..98575
                     /product="Gp114 n=4 Tax=unclassified Myoviridae RepID
                     =H6BI55_9CAUD"
                     /codon_start=1
                     /transl_table=11
                     /translation="MKIRDLKESLPPHLARHVDSRGDKVDGDWEDGDWKPKKRRVLHK
                     RMGTIQKSKDVTPKGYGPDESLEEGRLDDFIKVSKREFYDLEKQGAISNPQTGGLYMN
                     NKLVGYRDNAGDGEQNFYDYFLDPDFVEELVAEGFWSDGKYNTTGTTHYLLVPHDGRP
                     DYSKWSVMPYQDRPGSNPLHLKAMIDEYAKRLGWDRSDVVASWRGDLDQELASATEKL
                     ASDKKLIPSYEMDLQKTVKDLSQAKEVMKSGEEVKPANTEARDPQSVIKQFLDKKKSR
                     QARSDELAKNPRKVNQLKSDKELQEEPTDSDYAIGMAQAKKSTGDRKPLRKSTIKKGH
                     KIARAVAKEEQDLTEYKPGVTVLTREISFNDYEGHNGEQDYQTVKRIRWPYGIDVSFN
                     DRARTVRFKTAKMKTVAKILDKHIDFGAVSAGEVLDLPPELMMDSTPTKKVTPGRKAA
                     RLLQANGWDVPFVDKGKNGYSLKIFGYKFRPSNPEHQKQAEARILDEKRQLESLLAKD
                     FPNAQVKVVRSWIGRTESERRSKTIGEYNIRILVPFETAPIGDSPELMGESDRKSELK
                     KKFRQDRDDEEVRTGKANKVGNMTVYDRNPPQDSLAGGIKSRMKNMKEAMPTTGTKIT
                     IAVNNKPVRELKLPRNARAHHVVQELRGLKLGLGEYEMQDAARKLAAGKVFKKDNISM
                     TPAATHPREMESVEEDDSLNENPWNQAGQKKPTGGTLPPPKRGQVPSHNKMWQVGDKV
                     IPHTGPLAGKPHIVVSSRKTSVNIVPRRGSYPDPYGMSVRAKHSWLTPAEVKEDDDPC
                     WDGYEQIGMKKKGGKKVPNCVPKK*"
                     /db_xref="UniRef100_H6BI55"
                     /db_xref="H6BIR6_9CAUD"
                     /db_xref="H6BI55_9CAUD"
     gene            98578..98901
                     /locus_tag="Salt_Pond_R1_B_D2_MG_scaffold_4_prodigal-singl
                     e_185"
     CDS             98578..98901
                     /product="hypothetical protein"
                     /codon_start=1
                     /transl_table=11
                     /translation="MRLIELKEKIRNTRIPRAIYHEIMAQEVDTIGPDSPQEKQMLAD
                     QMMRAQQSGTIYKVPLTTETQTYLLKKSMPSMIDIARDNMNGRLVNSLQKFQAKLHAK
                     LVGAN*"
     gene            98901..99521
                     /locus_tag="Salt_Pond_R1_B_D2_MG_scaffold_4_prodigal-singl
                     e_186"
     CDS             98901..99521
                     /product="hypothetical protein"
                     /codon_start=1
                     /transl_table=11
                     /translation="MLIEDIIREGPEGMKKLALYPGRFQPPHIGHMKAWQWMNQKFGE
                     AFVVTSDKVDPPRSPFNFNDKKRLHMFAGIPANRIVQVKNPYQAGEIVEKYDPNKTIL
                     VFGVSKKDMDEDPRFSFKPKKDGSPGYLQPYKENQNNLQPMSKHGYIAVVPTFNFTVL
                     GEPMKSATEFRANFASADESTQAKMIKDLYGKYDEGIHQLLREKIV*"
     gene            99514..100173
                     /locus_tag="Salt_Pond_R1_B_D2_MG_scaffold_4_prodigal-singl
                     e_187"
     CDS             99514..100173
                     /product="Uncharacterized protein {ECO:0000313|EMBL
                     :AIX36952.1};  TaxID=1493511 species="Viruses; dsDNA
                     viruses, no RNA stage; Caudovirales; Myoviridae;
                     Tevenvirinae; T4likevirus.;" source="Synechococcus phage
                     ACG-2014f.;""
                     /codon_start=1
                     /transl_table=11
                     /translation="LSSVEYDCDAWNRYPRHRWLFNKLELSLKLGYQAGPGGTSVPSH
                     KNYIVRPIYNLSGMGVGARKIKIGPGDHHSVKPGEFWCEYFDGPNVSVDYEWDMVDGE
                     RVLRPVFAAQGFRTSPELYRFNAWKRIQPPHWKLPDWISDLQDVPRFNIEFIHDNIIE
                     IHLRPGVDFPEDSTQLIPIWLDMSDDECKFFERKGFKLHLDQDDADGHLPMMRLGFFY
                     R*"
                     /db_xref="A0A0E3I023_9CAUD"
     gene            100202..100999
                     /locus_tag="Salt_Pond_R1_B_D2_MG_scaffold_4_prodigal-singl
                     e_188"
     CDS             100202..100999
                     /product="hypothetical protein n=1 Tax=Martelella
                     mediterranea RepID=UPI000365180A"
                     /codon_start=1
                     /transl_table=11
                     /translation="MAVIKNHRLEGAPYVASPNKGGRITPRFIVQHYTAGYTAQSAIN
                     TLTRRGSGVSAHVTVDLDGTITQHVPFNVKAWHAGPSSHMGYTGLNSHSIGIEIVNIG
                     WLRPLGNGHYQDAYGNSRDDSDFPHGLVAAPNTRVGSGTFYWPRYTPEQLHAVDELTE
                     ALVQKYNIIDIVSHEEIDTRGWKTDPGPAFPMKLVKRHLEAERGLDSERYVVTASSLN
                     VRGGPGTRFATLGGLSNGQEVEVQEHSGVWARIDDNGWVHSGYLRRV*"
                     /db_xref="UniRef100_UPI000365180A"
                     /db_xref="A0A0E3Z2M1_9GAMM"
                     /db_xref="mey:TM49_19680"
                     /db_xref="UPI000365180A"
     gene            101030..101500
                     /locus_tag="Salt_Pond_R1_B_D2_MG_scaffold_4_prodigal-singl
                     e_189"
     CDS             101030..101500
                     /product="Uncharacterized protein n=1 Tax=Psychroflexus
                     torquis (strain ATCC 700755 / ACAM 623)
                     RepID=K4IJ90_PSYTT"
                     /codon_start=1
                     /transl_table=11
                     /translation="MPLLEAPTFDQLEHRKEILYGNIHREEWRWNGVLHSVDDHPSVK
                     IDGAQEWQWHSHGMRHREGDRPAWIKDFGTIQIYYHLNVIHRARGGPAMISDTKQKWY
                     SYGRIHRADGPAIIHNDGHVEWWWKGYEYATMDEWADHGKVDPQLFVLLKLEWG*"
                     /db_xref="UniRef100_K4IJ90"
                     /db_xref="magq:MGMAQ_3498"
                     /db_xref="W6KAN2_9PROT"
                     /db_xref="K4IJ90_PSYTT"
     gene            101551..101760
                     /locus_tag="Salt_Pond_R1_B_D2_MG_scaffold_4_prodigal-singl
                     e_190"
     CDS             101551..101760
                     /product="hypothetical protein"
                     /codon_start=1
                     /transl_table=11
                     /translation="MWLFIGIVLWNKIIALVGLEPSFLISAIVVIGFHLAVYWLIGKL
                     LGAKGVAIMFAVDLVFMALLKSVSK*"
     gene            101820..102083
                     /locus_tag="Salt_Pond_R1_B_D2_MG_scaffold_4_prodigal-singl
                     e_191"
     CDS             101820..102083
                     /product="hypothetical protein"
                     /codon_start=1
                     /transl_table=11
                     /translation="MMKFEATAEVGDLIKCYDFEPFPGREERYVVGRVTEKGWIADHS
                     VQGYRVEVLKDTVWPDEERTEIVAPFQVMFLEFDQRITKVEAV*"
     gene            102083..102298
                     /locus_tag="Salt_Pond_R1_B_D2_MG_scaffold_4_prodigal-singl
                     e_192"
     CDS             102083..102298
                     /product="hypothetical protein"
                     /codon_start=1
                     /transl_table=11
                     /translation="MARKTISVDRLRDMTNSYLASEDSTPDGREAVASLLEAALFETK
                     RYAGFRYLDTDEVEGAGSRRFYMIREI*"
     gene            102300..102587
                     /locus_tag="Salt_Pond_R1_B_D2_MG_scaffold_4_prodigal-singl
                     e_193"
     CDS             102300..102587
                     /product="hypothetical protein"
                     /codon_start=1
                     /transl_table=11
                     /translation="MVRAVKPWPAKTDCPLDGFEEFKDSLNKASYHNAAEGHPSEAGL
                     AREATRRAAQVAIDEEWPVWAMERMFREIRPLVAWDGFMQTYVNILFENQK*"
     gene            102622..103062
                     /locus_tag="Salt_Pond_R1_B_D2_MG_scaffold_4_prodigal-singl
                     e_194"
     CDS             102622..103062
                     /product="hypothetical protein"
                     /codon_start=1
                     /transl_table=11
                     /translation="MRINSAFEAGNLIAELAEDVWDKRDRLVGRGKAIYLPYRLSVSN
                     HATDIDENFYVHFVVTLDRWYATVSSEQPFNIDHSKLIFNDNSEEWEYRMESWRHYAF
                     SDLLSRAVRKYIESIEADMDCASMPYLWNTFPLEKFSEEVKALA*"
     gene            103113..103673
                     /locus_tag="Salt_Pond_R1_B_D2_MG_scaffold_4_prodigal-singl
                     e_195"
     CDS             103113..103673
                     /product="hypothetical protein"
                     /codon_start=1
                     /transl_table=11
                     /translation="MNKYYVTFEHGISFLVDATDSDMAVVSLLKEWPGLRGQEVTSLV
                     ILSDDGKGDVQLKVDAAGREVAMPELPGDFVAQREASVARVDALVTKAQTATKPSKNK
                     LPSRRQGGMTLSYCEGDLFVTFFGYSASLAVAANEGQLHPTSMNRYDEYELTSRQQQI
                     VDEWDRYQNEYYEANGWATWAELHNN*"
     gene            103683..104033
                     /locus_tag="Salt_Pond_R1_B_D2_MG_scaffold_4_prodigal-singl
                     e_196"
     CDS             103683..104033
                     /product="hypothetical protein"
                     /codon_start=1
                     /transl_table=11
                     /translation="MFAVDSQIVTPAGTGQVVYSEDDYIEVLIAGNEVSFESPFQGIM
                     TMEEVEAEAQAAKEFADQKARQELESVSTDEIMAARLKHEMSSALVTLIGGSAASWDD
                     LSDEQKLNFVKVKM*"
     gene            104163..104414
                     /locus_tag="Salt_Pond_R1_B_D2_MG_scaffold_4_prodigal-singl
                     e_197"
     CDS             104163..104414
                     /product="hypothetical protein"
                     /codon_start=1
                     /transl_table=11
                     /translation="MCDLCAATEREMLSRTLEQYLRPGVRIAVKYAMNEKDSEEIILV
                     DDQAKTSVTLSSVGPMCWEAENRGNVVKFPTKVIPFPTE*"
     gene            104498..104755
                     /locus_tag="Salt_Pond_R1_B_D2_MG_scaffold_4_prodigal-singl
                     e_198"
     CDS             104498..104755
                     /product="Uncharacterized protein {ECO:0000313|EMBL
                     :KKM23873.1};  TaxID=412755 species="unclassified
                     sequences; metagenomes; ecological metagenomes.;"
                     source="marine sediment metagenome.;""
                     /codon_start=1
                     /transl_table=11
                     /translation="MSRTFSETEINKLKQIVSEGVQVHSEVDTLKEGLSETVKAIAEE
                     LDIKPAVLNKAIRTAYKADLEDKREALGDLEDILVAVGRDF*"
                     /db_xref="A0A0F9KP30_9ZZZZ"
     gene            104755..105015
                     /locus_tag="Salt_Pond_R1_B_D2_MG_scaffold_4_prodigal-singl
                     e_199"
     CDS             104755..105015
                     /product="hypothetical protein"
                     /codon_start=1
                     /transl_table=11
                     /translation="MTLEVAYDRLGQELKEGSIIAAPHTRASIVIGRITKITPKMVRF
                     EDIDRKPLRAQSARPTHTKYHNEVICLDELEETVMFMMTRNL*"
     gene            105106..107778
                     /locus_tag="Salt_Pond_R1_B_D2_MG_scaffold_4_prodigal-singl
                     e_200"
     CDS             105106..107778
                     /product="DNA polymerase {ECO:0000256|RuleBase:RU000442};
                     EC=2.7.7.7 {ECO:0000256|RuleBase:RU000442};; 
                     TaxID=1147094 species="Viruses; dsDNA viruses, no RNA
                     stage; Caudovirales; Myoviridae.;" source="Enterobacteria
                     phage vB_KleM-RaK2.;""
                     /codon_start=1
                     /transl_table=11
                     /translation="VHTQYPARYVFYYPDPKGKYTSIFGDSLERFQTTSGRAFQKEKK
                     AMNHKRLFESDMNVVFRCLADHYMDAEPPRLNVAFFDIEVDFNKDLGFAPPDDPFNMI
                     TAVGVHLNWLDLNCLDKTICLVIKPQNMSQDEAESIVSEFDNVFLMDSEEELLQMFIE
                     LVDDADVLSGWNSTGFDIPYIVNRIARVIGKDYTRNICLWGQFPKRRTYAFHGKEQET
                     YDLVGRVHLDYMELYKKYTYHEMHSYSLDAISEHELDERKIEYEGTLDQLYNNDFKKF
                     IEYNIQDTDLLRRLDDKLQYIDQANLLAHNNTVLLQTTMGAVAQTEQAIVNEAHSRGL
                     VVPDKLRDNTHIPAAGAYVATPVKGLHDWIGSMDLNSLYPSILRACNMSPECIIGQVR
                     HDYTNAGLMERIKKCKGFDKQVKDPTNVDEVFAFGKSLLDSPFPKYWEGRFACEEYEL
                     VMDKDREKTLHIDFEDGTSHECTGAEVYDLIFNRGQPWCITSNGTIFTFEKQGVVPGL
                     LERWYAERKELQAKARKFKGVKGKEKEFAFWDKRQLVKKINLNSLYGALLNPHCRFFD
                     QRLGQSTTLTGRTIARHMAAQTNETIAGEYNHKGDSIIYGDTDSVYFSAYPVFREQIN
                     SGEFKWDKDTVIQLYDTIGEQVDETFPDYMEWAHNCPERYGRIIAAARETVGEKGLFI
                     SKKRYGILVIDDEGTRMDVNGARGKLKVMGLEIKRSDTPEYMQDFLTELLRMALEGNG
                     EEAVIERIKEFRQQFRDMPPWEKGTPKAVNNLTKYTKQWEKTGKCGVGHVMAAINYNR
                     LRKMNNDQYSLEIVDGMKTIVCKLKANPLSMNSIGIPTDEKRIPQWYKDLPFDNDSME
                     DAIVTKKISNLLGDLGWDLSRAEAKTTFDDLFDF*"
                     /db_xref="H6X3Q7_9CAUD"
                     /db_xref="UniRef100_H6X3Q7"
                     /db_xref="hlr:HALLA_09795"
                     /db_xref="2.7.7.7"
     gene            107834..108577
                     /locus_tag="Salt_Pond_R1_B_D2_MG_scaffold_4_prodigal-singl
                     e_201"
     CDS             107834..108577
                     /product="Uncharacterized protein n=1 Tax=Cronobacter
                     phage vB_CsaM_GAP32 RepID=K4FB46_9CAUD"
                     /codon_start=1
                     /transl_table=11
                     /translation="MELKSVLLDIVKHTSGLGIIENIKVTSVDGKTKLAAMDADRTVI
                     LNAEMHDEVPEFTGEFGMGNLGLLSSLTRLSNYQSDDASIQVDRRERNGEELPTTLIF
                     KDAEGNKDQYRFMSKEIVDQAMKVATFRGANWTVEVEPASRRIGQLSEVAGIYAGIDP
                     AFSVKTEDGNLIFEVGSTEGGVIGRRVFAENVDGEMTTAWSWPLATFLSIVKLGGTIV
                     IRFSDQGACQIDVDSGLGVYSYILPAISR*"
                     /db_xref="UniRef100_K4FB46"
     gene            108577..109026
                     /locus_tag="Salt_Pond_R1_B_D2_MG_scaffold_4_prodigal-singl
                     e_202"
                     /gene="tagD"
     CDS             108577..109026
                     /gene="tagD"
                     /product="tagD; Glycerol-3-phosphate cytidylyltransferase 
                     (EC:2.7.7.39)"
                     /codon_start=1
                     /transl_table=11
                     /translation="MSTKQYRVGFTCSTFDLLHAGHVSMLRESAGICDKLIVGLQVDP
                     SVDRESKNPPVQTLVERYAQLKAVKYVDEIIPYQTEEDLKDILSMIHIDVRILGDEYR
                     NLDFTGKDVCKRRGIQLYFNKRDHRFSSSELRKRVALREEKDNGQEN*"
                     /db_xref="elb:VO54_03349"
                     /db_xref="UniRef100_J3CJ59"
                     /db_xref="A0A086ADQ2_9FLAO"
                     /db_xref="J3CJ59_9FLAO"
                     /db_xref="2.7.7.39"
     gene            109010..109291
                     /locus_tag="Salt_Pond_R1_B_D2_MG_scaffold_4_prodigal-singl
                     e_203"
     CDS             109010..109291
                     /product="hypothetical protein"
                     /codon_start=1
                     /transl_table=11
                     /translation="MVKKIKLVEEEQSADELDQMEHKEKMLELLNSMDWKMWEMYKIL
                     RAWAERENLVIEQDDPPVDDAEEEIVDEILDELDQSQDRIKSIIVDEDE*"
     gene            109291..109689
                     /locus_tag="Salt_Pond_R1_B_D2_MG_scaffold_4_prodigal-singl
                     e_204"
     CDS             109291..109689
                     /product="hypothetical protein"
                     /codon_start=1
                     /transl_table=11
                     /translation="MALQLNKTLIWVTFCKEGIHKYPAALDDPKLATGDEYDVSFLGY
                     PHRHIFHFRVAVEVFHDDRDIEFIQFKRWLENLYSDGTLGLDYRSCEMIAQDLANIIH
                     DRYPGRDMEITVSEDGENGATLSFTTQGQK*"
                     /db_xref="mex:Mext_0158"
     gene            109689..109976
                     /locus_tag="Salt_Pond_R1_B_D2_MG_scaffold_4_prodigal-singl
                     e_205"
     CDS             109689..109976
                     /product="hypothetical protein"
                     /codon_start=1
                     /transl_table=11
                     /translation="MANVISLNDIKFDLLKIIEPWDGSLERNNPRPVRSLFNAYLNDL
                     QKEKMIYDFSVDTSDRGNAFTFDVNIRMSPTRSPKKLKIHVGIFTEPWVSA*"
     gene            110052..111599
                     /locus_tag="Salt_Pond_R1_B_D2_MG_scaffold_4_prodigal-singl
                     e_206"
     CDS             110052..111599
                     /product="Putative uncharacterized protein n=1 Tax
                     =Magnetospirillum magneticum (strain AMB-1 / ATCC 700264)
                     RepID=Q2W0Y8_MAGSA"
                     /codon_start=1
                     /transl_table=11
                     /translation="MTIDLNKTNRDYAVFLPSISGFYVDQMANPDCRVPPGMEKGKEG
                     LDFLKDDGYFSYQSGLYSAGHAQLDVAKANVEEVMIQQRDRKNTFILGDSGGFQIITG
                     VLKQNWEQFYTDDSTRTKILNYLENTADYSMVLDVPTLAASEPYSSRNGIKDFQQCLD
                     YTKFNNDWFVKHRKHQTKLLNSMQGRTLDEARYWFDETKHFPFEGWGFGGSTSKNLVI
                     ILKQLIWLRDEGYLEEGKYDHMHYLGVSRNEFSVYYTAIKRMLNRYVNPSLEITYDAA
                     SAFIMATKGQMYGDVVVNNKKMIMGGVPVVDNKLLHGSDLPLPAQSPIFERMTAGDLC
                     YYDHGVPDMEALQAAWMEKQRKEGHGLLEIPEHFDLDAALKDKELLNDASLWKTQGRK
                     NKIDKVGKTSWDTSSYLYVMAHNVYVNIRTLQLCNQNVDLGMAIAGDFDPLEFITVQA
                     RKSKLEISPWAPTEVLVTTKIIEDVLKSETPMDIIDSAAGFLDSRSIVSGYQDTMKTS
                     GNLFDFE*"
                     /db_xref="UniRef100_Q2W0Y8"
                     /db_xref="A0A0F9FG06_9ZZZZ"
                     /db_xref="mag:amb3683"
                     /db_xref="Q2W0Y8_MAGSA"
     gene            111609..112664
                     /locus_tag="Salt_Pond_R1_B_D2_MG_scaffold_4_prodigal-singl
                     e_207"
     CDS             111609..112664
                     /product="Uncharacterized protein n=1 Tax=Methylobacterium
                     extorquens (strain PA1) RepID=A9VWK8_METEP"
                     /codon_start=1
                     /transl_table=11
                     /translation="MNQFWIFPLEPLDARYTKQWYNGVPDQLERFLGDANYEIHSAIG
                     KQKSTNTTRGGFLNFADTNYWKSTQITHFIDEMYKGNVSDDAVILVTDFWNPAISQLA
                     YMRDLLGKSWSIHGIAHAGAYDPSDILGLKMQKPWPYELERSLYYAMDHIYFATHFHC
                     EMFLRNLEIPQEDQGRAIVSGQPYLYLLDTLSQFDTTEKTDTVMWPHRYNEDKQPEIA
                     EDLSKTFDVFITQKHNLIKDEYYAKLAKSKVVFSCSLHENLGMSMIEGTLLDCIPIAP
                     DRAAYSEIYYSDFLYPEHWTSSLENFHFYKRELQAFIQERLDHYDEFKDVLIPQKDRI
                     RDFIDPRIMFDQMLRRT*"
                     /db_xref="UniRef100_A9VWK8"
                     /db_xref="mex:Mext_0157"
                     /db_xref="A9VWK8_METEP"
     gene            112665..113246
                     /locus_tag="Salt_Pond_R1_B_D2_MG_scaffold_4_prodigal-singl
                     e_208"
     CDS             112665..113246
                     /product="Phosphoheptose isomerase {ECO:0000256|HAMAP-Rule
                     :MF_00067, ECO:0000256|SAAS:SAAS00089187}; EC=5.3.1.28
                     {ECO:0000256|HAMAP-Rule:MF_00067,
                     ECO:0000256|SAAS:SAAS00089180};; Sedoheptulose 7-phosphate
                     isomerase {ECO:0000256|HAMAP-Rule:MF_00067}; 
                     TaxID=1262691 species="Bacteria; Verrucomicrobia;
                     Verrucomicrobiae; Verrucomicrobiales; Akkermansiaceae;
                     Akkermansia; environmental samples.;" source="Akkermansia
                     sp. CAG:344.;""
                     /codon_start=1
                     /transl_table=11
                     /translation="MVDPEEYLRNSAGAVERLHEMTDTIDKIAQACINALRMGNKVIF
                     CGNGGSAADSQHLAAEFMGKFLQDRRPLPSLALTVDTSALTAIGNDFGFHMVFARQLE
                     GIGRDGDVLVGLSTSGNSDNVIMAFHKAKEMGITTVAMVGESNDGGALAQLADIALRA
                     PSHETPHIQECHITVGHLVCAMVEDSVVEDAQF*"
                     /db_xref="R7E268_9BACT"
                     /db_xref="UniRef100_R7E268"
                     /db_xref="kvu:EIO_0804"
                     /db_xref="5.3.1.28"
     gene            113201..114409
                     /locus_tag="Salt_Pond_R1_B_D2_MG_scaffold_4_prodigal-singl
                     e_209"
     CDS             113201..114409
                     /product="D,D-heptose 1,7-bisphosphate phosphatase n=1 Tax
                     =Afipia felis ATCC 53690 RepID=K8NLM6_AFIFE"
                     /codon_start=1
                     /transl_table=11
                     /translation="LCYGRRFSRGGRTILKQAVILCGGQGTRLGELTEDVPKPLLEVG
                     DRPFLDHLIQEITRWGFERILLLGGYQGEMLKAMYDGVTFNHTSCQVVLESQPLGTGG
                     ALVNAEEHLDDHFMLFNGDSWIDYDLTELMSKKPLGIHMIGRYSSNAQRHETLDINKD
                     RIKDILERGKQSKGFINSGVYVINKDIIPVNPLHPVESFSFEHDLIPIIVRRGMVTAS
                     IANSSTFFIDIGIPEDYERAQIEVMKHRTRPALFIDRDNTLTYDREGYTHHPDDMEFK
                     PGAIEMIKHANHMGYYVFVVTNQGGVTKGQYEEHYILEFHRKMQYTLAEHGAHIDALE
                     YEIELDSRRRKPRPGMLEDLIEAWPVDLGRSIMIGDKEADAEAGFRAGIVGLQWVGGD
                     LFEMFEEYIR*"
                     /db_xref="UniRef100_K8NLM6"
                     /db_xref="K8NLM6_AFIFE"
                     /db_xref="bja:blr5988"
     gene            114409..115422
                     /locus_tag="Salt_Pond_R1_B_D2_MG_scaffold_4_prodigal-singl
                     e_210"
     CDS             114409..115422
                     /product="GHMP kinase n=2 Tax=Ketogulonicigenium vulgare
                     RepID=E3F3F2_KETVY"
                     /codon_start=1
                     /transl_table=11
                     /translation="MYISKTPLRVSFFGGGTDYPAYFETNPSAVLGGSINKYIYTTAL
                     DLASISEQKFRISYRVVEDCDSIDDISHPVIREVLRDADYDIPTGFYTVSDLPGSTGL
                     GSSSSFTVGFINLIETLREGGDSLPEASWLTRQAIRIERDVLGENVGVQDQTHAAYGG
                     FARYDFNMIDDELDIQPTYPKISRGRMTTLNKSMYLVYTDIQRHASETVSAQITRTRQ
                     GSNADYLNTMYEMTRTGQHILENHRNDVSAIKDLGALLNQSWMLKQNLGTGVTNAVVD
                     DIYNTGIDMGAYGGKLLGAGGGGFVMFLLNPYNVPKFRAEFGANNVIPVSFESSGSFV
                     TSV*"
                     /db_xref="UniRef100_E3F3F2"
                     /db_xref="kvu:EIO_0807"
                     /db_xref="F9Y9S8_KETVW"
                     /db_xref="E3F3F2_KETVY"
     gene            115436..116110
                     /locus_tag="Salt_Pond_R1_B_D2_MG_scaffold_4_prodigal-singl
                     e_211"
     CDS             115436..116110
                     /product="Uncharacterized protein n=1 Tax=Taylorella
                     asinigenitalis 14/45 RepID=I7JMS9_9BURK"
                     /codon_start=1
                     /transl_table=11
                     /translation="MKKSQEIKQRLQDAGQRFHANDNISGFIQEEDLEVLQDEIENAM
                     QGVLEALVIDTDHDHNTKETAKRVAKMFLHETFGGRYRPAPRVTAFPNMGYNGLYTSG
                     PISIRSTCAHHFQNIVGKAWIGIVPNGEVIGLSKFNRIVHHIAERPQIQEEMTTEIAN
                     ALAEHAKTQNIAVVVKAEHHCMTHRGVKEHESDMTTSVMRGQFMDDPTLRKEFYDICF
                     SMKGHG*"
                     /db_xref="UniRef100_I7JMS9"
                     /db_xref="A0A0F9Q0G6_9ZZZZ"
                     /db_xref="tat:KUM_0971"
                     /db_xref="I7JMS9_9BURK"
     gene            116115..116510
                     /locus_tag="Salt_Pond_R1_B_D2_MG_scaffold_4_prodigal-singl
                     e_212"
     CDS             116115..116510
                     /product="hypothetical protein"
                     /codon_start=1
                     /transl_table=11
                     /translation="MNASNYTFTTSASSILTIPNSMEIKQNYDNYIKVDPEGSLIVDG
                     DFKLAKGQEALAERIDRIEQVLGICPRKPDLEKEYPDLKDLGDSMDRIISKINHELLQ
                     TISNVTRAYEDFAEECELMDKLKSHNDNT*"
     gene            116497..116694
                     /locus_tag="Salt_Pond_R1_B_D2_MG_scaffold_4_prodigal-singl
                     e_213"
     CDS             116497..116694
                     /product="hypothetical protein"
                     /codon_start=1
                     /transl_table=11
                     /translation="MTTHNERDLQKKIDGLTKQLDELTRTLDTMSDKMTRIEQATHKL
                     HDDFREDFDDLLGDDHDDRET*"
     gene            116675..117229
                     /locus_tag="Salt_Pond_R1_B_D2_MG_scaffold_4_prodigal-singl
                     e_214"
     CDS             116675..117229
                     /product="Thymidine kinase {ECO:0000256|HAMAP-Rule
                     :MF_00124}; EC=2.7.1.21
                     {ECO:0000256|HAMAP-Rule:MF_00124};;  TaxID=523849
                     species="Archaea; Euryarchaeota; Thermococci;
                     Thermococcales; Thermococcaceae; Thermococcus.;"
                     source="Thermococcus litoralis (strain ATCC 51850 / DSM
                     5473 / JCM 8560 /; NS-C).;""
                     /codon_start=1
                     /transl_table=11
                     /translation="MTTGKLKTITGPMYAGKTSHILQEILWINHCNHNVLVLKPGIDN
                     RYSEDHIATHDQLRFPCFSMRDWDQVLDKYNLKRYNYHTVFLDEVQFMDTKQTLDVVH
                     QMLVDGINVVAAGLNQDSRGQPFETTALLLAVSDEVKLIQSVCSVCGKNGTKTQRIDD
                     VEDRVNVGSVGVYEPRCLDHWTPQ*"
                     /db_xref="H3ZQB4_THELN"
                     /db_xref="UniRef100_UPI00037A03B8"
                     /db_xref="tlt:OCC_03462"
                     /db_xref="UPI00037A03B8"
                     /db_xref="2.7.1.21"
     gene            117229..117405
                     /locus_tag="Salt_Pond_R1_B_D2_MG_scaffold_4_prodigal-singl
                     e_215"
     CDS             117229..117405
                     /product="hypothetical protein"
                     /codon_start=1
                     /transl_table=11
                     /translation="MPILPGANRLKDPMFRRDLDPDSKEPKQPKNLHMDENPKKSFSN
                     LLKSWFSWPRGHKK*"
     gene            117402..117962
                     /locus_tag="Salt_Pond_R1_B_D2_MG_scaffold_4_prodigal-singl
                     e_216"
     CDS             117402..117962
                     /product="peptide deformylase (EC:3.5.1.88)"
                     /codon_start=1
                     /transl_table=11
                     /translation="MNDDATENQTDLNAHQLVYVPHQALEIQVTPFPQDNVEYRRAVS
                     NHMKSVMEQHRGIGLAANQINLNAAVHVQMVQKDMVAMFNPQIHEVSDDKVLMSEGCL
                     SDPGLYLKVKRPDMIRASWEDETGERAQATLFGMDCRVFLHEYDHLQGILFTDRVGSV
                     KLKAARKKQARRMTSAMQRIMENMDG*"
                     /db_xref="str:Sterm_1174"
                     /db_xref="D1AH08_SEBTE"
                     /db_xref="UniRef100_D1AH08"
                     /db_xref="3.5.1.88"
     gene            117955..118257
                     /locus_tag="Salt_Pond_R1_B_D2_MG_scaffold_4_prodigal-singl
                     e_217"
     CDS             117955..118257
                     /product="hypothetical protein"
                     /codon_start=1
                     /transl_table=11
                     /translation="MGKETVTGVTVTPKGVTGCFSELLGNSIVVYLEPGTLENQSDID
                     YGELHEAACRWFVDKLGFSTSSFILDDVSRDYGEPTVKITFVNDGITMAKLQGYIT*"
     gene            118257..119141
                     /locus_tag="Salt_Pond_R1_B_D2_MG_scaffold_4_prodigal-singl
                     e_218"
     CDS             118257..119141
                     /product="Putative uncharacterized protein n=1 Tax=Vibrio
                     phage KVP40 (isolate Vibrio
                     parahaemolyticus/Japan/Matsuzaki /1991) RepID=Q6WHL9_BPKVM"
                     /codon_start=1
                     /transl_table=11
                     /translation="MVKEIRYTEIFYSVQGEGRFVGVPSVFFRTFGCNFRCMNFGLPR
                     GTPKGRYNPEVAKLIEDGVHESAERFEDLPLVHTGCDTYASIYPEFKHFNATAPVDEL
                     PEKLLAEVPNNRWYQDNGQDVHLIFTGGEPLLGWQTMYPELLDQPRMRDLKNITFETN
                     TTQMLREPLYDYLDNYHRNFEVTFSCSPKLSVSGETWEDAIRPEVARQYLSLPHVHLY
                     LKFVVADRQDVDEVKQAVAEYRRELNRDIPVYLMPLGGRSEEYELTVKDVAELAMEQG
                     WRFTPRLHIDLFGNAWGT*"
                     /db_xref="UniRef100_Q6WHL9"
                     /db_xref="Q6WHL9_BPKVM"
                     /db_xref="nmg:Nmag_2341"
     gene            119129..119269
                     /locus_tag="Salt_Pond_R1_B_D2_MG_scaffold_4_prodigal-singl
                     e_219"
     CDS             119129..119269
                     /product="hypothetical protein"
                     /codon_start=1
                     /transl_table=11
                     /translation="MGHIRFSELQKEDRQSLLFRILTKSLSGEIVKEVDNEILKNLTG
                     KK*"
     gene            119266..120360
                     /locus_tag="Salt_Pond_R1_B_D2_MG_scaffold_4_prodigal-singl
                     e_220"
     CDS             119266..120360
                     /product="S-adenosylmethionine synthetase (MetK) {ECO
                     :0000313|EMBL:AIE93511.1}; EC=2.5.1.6
                     {ECO:0000313|EMBL:AIE93511.1};;  TaxID=1455911
                     species="Archaea; Thaumarchaeota; environmental samples.;"
                     source="uncultured marine thaumarchaeote AD1000_38_A02.;""
                     /codon_start=1
                     /transl_table=11
                     /translation="MTRTYTFTSESVSRGHPDKVADQISDALLDAALQAGDETTRCAI
                     ETLVTTNMVTLAGEVKNFNISKAQVEQIVRDTVRTIGYPDGGGFDWPTLRIYNELHAQ
                     SGDIALATDDFGAGDQGIMFGYASNETTNLLPTPISLAHSLLQRLDELRDGGYDYLLP
                     DSKSQITVEYEGDTPRRVSSVVCSHQHTQGFVHSARQAIRNAAEDVLGGMIDRDTQWH
                     INPTGNFVIGGPDGDAGLTGRKIIVDTYGGWAPHGGGAFSGKDPTKVDRSAAYAARWL
                     AKNVVAHDMADWCQIQLSYAIGVKQPISIYVDSNGHNRSIEKFIRDNIDLTPKGIIDR
                     FDLFNFTEYSENCVYGHFGDKDVPWEKIGW*"
                     /db_xref="A0A075FVN2_9ARCH"
                     /db_xref="mag:amb4469"
                     /db_xref="UniRef100_UPI0003A567D1"
                     /db_xref="2.5.1.6"
     gene            120400..120681
                     /locus_tag="Salt_Pond_R1_B_D2_MG_scaffold_4_prodigal-singl
                     e_221"
     CDS             120400..120681
                     /product="hypothetical protein"
                     /codon_start=1
                     /transl_table=11
                     /translation="MFKWYKRWRARGIQDENLREKTLANIDNEPWVKVVDVQFADPLN
                     PSQGFFELDWNEAFVNQLTEAGYSGRTSEEVVDMWFNDLCRGVINEEPE*"
     gene            120687..120869
                     /locus_tag="Salt_Pond_R1_B_D2_MG_scaffold_4_prodigal-singl
                     e_222"
     CDS             120687..120869
                     /product="hypothetical protein"
                     /codon_start=1
                     /transl_table=11
                     /translation="MGNPDRFLDDYNRYSEELGRDYRRLYQLKEMGANKEEIRAAKAK
                     IKSDKRRLKNVIHMGR*"
     gene            120870..121067
                     /locus_tag="Salt_Pond_R1_B_D2_MG_scaffold_4_prodigal-singl
                     e_223"
     CDS             120870..121067
                     /product="hypothetical protein"
                     /codon_start=1
                     /transl_table=11
                     /translation="MNERIMRIQYTFTQRYSNWTTPVFVDHFDSRVATFEIMEHMDNL
                     EAEVYRDRDFLLANEMLGAIK*"
     gene            121108..121296
                     /locus_tag="Salt_Pond_R1_B_D2_MG_scaffold_4_prodigal-singl
                     e_224"
     CDS             121108..121296
                     /product="hypothetical protein"
                     /codon_start=1
                     /transl_table=11
                     /translation="MQNHDDIYALKQEIHRITVQRLLANVRHEDTTHLVARINELTDE
                     LDQLLVMDKLESGLEIDS*"
     gene            121718..122707
                     /locus_tag="Salt_Pond_R1_B_D2_MG_scaffold_4_prodigal-singl
                     e_225"
     CDS             121718..122707
                     /product="RNaseH ribonuclease n=1 Tax=Cronobacter phage
                     vB_CsaM_GAP32 RepID=K4F653_9CAUD"
                     /codon_start=1
                     /transl_table=11
                     /translation="MTYILVDAANMFHRSKHVVRGDTETKIGMAMHIIFSSINKAWRD
                     FGGTHVVMCFEGRSWRRDFYEPYKAQRREAGKLATPAEVEENDAFNEAFDSFQRFLHE
                     HTNVTVLQAQGCEADDFIARWIQTHPDDQHVIISSDSDFYQLISENVSQYNGVANQHI
                     TLDGIFDVKGKPVIDKKSGEPKSIGDPEWLLFEKCVRGDTSDNIFSAYPGARKKGTKN
                     KIGMLEAFEDRGGKGFNWNNFMLQTWTDHEGAEHRVHDDYLRNVQLIDLTAQPENIKD
                     VLDNAIVEAVQAEHKKQVGLHFMRFCGQHDLVRVGQQADDHARYLGASYANRQ*"
                     /db_xref="UniRef100_K4F653"
                     /db_xref="K4F653_9CAUD"
     gene            122691..122936
                     /locus_tag="Salt_Pond_R1_B_D2_MG_scaffold_4_prodigal-singl
                     e_226"
     CDS             122691..122936
                     /product="hypothetical protein"
                     /codon_start=1
                     /transl_table=11
                     /translation="MLIDSDEFLVFETGFWWFSKNKYVKSEDYRNLPDIIGQYIWFLE
                     NDLDIEAKIYVENGWMSNRILIRASDESLTMLKLMCQ*"
     gene            122933..123412
                     /locus_tag="Salt_Pond_R1_B_D2_MG_scaffold_4_prodigal-singl
                     e_227"
     CDS             122933..123412
                     /product="hypothetical protein"
                     /codon_start=1
                     /transl_table=11
                     /translation="MKKERAVEVITDKLWITYDSDGNKTGTMRISHDDGYYFHYFNDD
                     RENLAYDIEDIDEIFDFEGKPEPSSWHQEHVYGYPVPKIETFKTQERDNLPCFTKTPT
                     SKIYFAAGYYGINFDNGGWMESHCPKLSTLRKYEFVGPFKTSTDMQIAIQRKRRSYE*"
     gene            123405..123644
                     /locus_tag="Salt_Pond_R1_B_D2_MG_scaffold_4_prodigal-singl
                     e_228"
     CDS             123405..123644
                     /product="hypothetical protein"
                     /codon_start=1
                     /transl_table=11
                     /translation="MSKAKITGFLGVFEDRLDSLISKIKEEYKKPKAERNKVALKSLA
                     KEAKNLRKLVNELQEDASTKCQCPNCGHTFKVRMK*"
     gene            123702..124028
                     /locus_tag="Salt_Pond_R1_B_D2_MG_scaffold_4_prodigal-singl
                     e_229"
     CDS             123702..124028
                     /product="Uncharacterized protein n=1 Tax=Azospirillum
                     brasilense Sp245 RepID=G8AVQ4_AZOBR"
                     /codon_start=1
                     /transl_table=11
                     /translation="MARPKPKVLLEHTDRNFRSEQVLDAEAIYAVFLKDQPINLKSFN
                     SLVDSPGAKYKKTSFSNPGHAFNLAERLNKKFNTDDFTVVKLTNGEQIEEDVNGGDYP
                     LAPKRN*"
                     /db_xref="UniRef100_G8AVQ4"
                     /db_xref="A0A0F9MMX4_9ZZZZ"
                     /db_xref="abs:AZOBR_p270209"
                     /db_xref="G8AVQ4_AZOBR"
     gene            123985..124335
                     /locus_tag="Salt_Pond_R1_B_D2_MG_scaffold_4_prodigal-singl
                     e_230"
     CDS             123985..124335
                     /product="hypothetical protein"
                     /codon_start=1
                     /transl_table=11
                     /translation="MLTEEITLWLQNEIESCDDPEIKAAFGGKPTVQGDYFYQADSLR
                     LRAAGYQLLKTFFDHEEFIHEREFYSGEILTLSKHMNAPFYINRDKIVLFHHEHMVMC
                     KLAGSVALWLQNFP*"
     gene            124410..124586
                     /locus_tag="Salt_Pond_R1_B_D2_MG_scaffold_4_prodigal-singl
                     e_231"
     CDS             124410..124586
                     /product="hypothetical protein"
                     /codon_start=1
                     /transl_table=11
                     /translation="MSATEKTFETFAKGLIPSQKRVDPETLRKAKDWYRDFAGPHAVT
                     MNDRDLVEIYMDLH*"
     gene            124692..124892
                     /locus_tag="Salt_Pond_R1_B_D2_MG_scaffold_4_prodigal-singl
                     e_232"
     CDS             124692..124892
                     /product="hypothetical protein"
                     /codon_start=1
                     /transl_table=11
                     /translation="MAERDAEVFGEDTIVYCKSHMRAHHTGWCGVHPNNKVALKATDL
                     GSADEECRARGFELVKDRQTKV*"
     gene            124897..125271
                     /locus_tag="Salt_Pond_R1_B_D2_MG_scaffold_4_prodigal-singl
                     e_233"
     CDS             124897..125271
                     /product="Uncharacterized protein n=1 Tax=Salmonella
                     enterica subsp. diarizonae serovar 60:r:e,n,x,z15 str.
                     01-0170 RepID=V2J240_SALDZ"
                     /codon_start=1
                     /transl_table=11
                     /translation="MSTHAYIGVETEDGTIRAIYNHFDGYVEGVGFDLVNQFSLRREA
                     AGLVEDGDCLSPGNPFKNYPGEDWGIIKPRQHDNFDSFMKGKRQNAGHYAYLFRDNEW
                     YIVVDGELIPVTEKIAQMQKSG*"
                     /db_xref="UniRef100_V2J240"
                     /db_xref="V2J240_SALDZ"
     gene            125335..126444
                     /locus_tag="Salt_Pond_R1_B_D2_MG_scaffold_4_prodigal-singl
                     e_234"
     CDS             125335..126444
                     /product="Uncharacterized protein n=1 Tax=Sulfurimonas
                     gotlandica GD1 RepID=H1FVF5_9HELI"
                     /codon_start=1
                     /transl_table=11
                     /translation="MATVEQHQVRLSEAKKYIKHAAVKRQRPVFIWGPPGVGKSDVVE
                     SIVSDARDSGKNAKLYDMRLSMCEPTDIMGIPYYDATAGTMKWAPPALLPKPEDGERD
                     LVVLFLDEMNGAAPAVQAAAYQLILNRRVGEYVLPDNVAVVAAGNRETDKGVTYRMPK
                     PLSNRFIHFEVKVHFDDWVEWATSNGVVADVVGYLTAKKSDLWKFDPKSPDHAFPTPR
                     SWAFVSDILKDSDDFTDGEITDMVIGTIGQGTALSFAAHRQTSALLPDPTLILKGQVK
                     ELKTKEISALYSLATSLSYELKAQNEEVGRSIDADQFTKYIDNTIGFWMDHFEPEMIV
                     MSFRMVIKYGIKIDMKKISNWKRFYERYGNLVRAA*"
                     /db_xref="UniRef100_H1FVF5"
                     /db_xref="A0A0F9JSQ9_9ZZZZ"
                     /db_xref="sua:Saut_0423"
                     /db_xref="H1FVF5_9HELI"
     gene            126504..126935
                     /locus_tag="Salt_Pond_R1_B_D2_MG_scaffold_4_prodigal-singl
                     e_235"
     CDS             126504..126935
                     /product="hypothetical protein"
                     /codon_start=1
                     /transl_table=11
                     /translation="MKIQEYYDYIVKNSPLNDVRLQAWEKLYPGCGDEFGEIFGTQMP
                     TPKEVATWKMGWIETTPYQFVVTDRGVNEMLMTPGVKEDIFQLASSLGIHPYFWEFWK
                     HRETRKETQGLFDHEEFDVVVLYPTVSFFYEEHHVMFKMAW*"
     gene            126929..127231
                     /locus_tag="Salt_Pond_R1_B_D2_MG_scaffold_4_prodigal-singl
                     e_236"
     CDS             126929..127231
                     /product="hypothetical protein"
                     /codon_start=1
                     /transl_table=11
                     /translation="MVTNKFSPKALIEIFGTDSPSASAVSRWRATWRDRKGKIQVSSF
                     NQTIKFLEENSVDPLFYQFYADTGGDGSGGDVQEKFYVVFYKEEHEVFFKLHQGMA*"
     gene            127282..128631
                     /locus_tag="Salt_Pond_R1_B_D2_MG_scaffold_4_prodigal-singl
                     e_237"
     CDS             127282..128631
                     /product="Gp25-like protein n=1 Tax=Enterobacteria phage
                     vB_KleM-RaK2 RepID=H6X3L1_9CAUD"
                     /codon_start=1
                     /transl_table=11
                     /translation="MTQKSNEDLSKHKEKPYMTMEITEQVMEQARETLIKARMSLLFK
                     HPFFGQLALRLTLTPASRQWCPTAATDGKKFYYNPAFILELDDKENVFLVAHELGHCI
                     YEHFMRREGRDPKLWNIAGDYIINNTLETDVVQKGDYARVITYVKPFLDQKYAGWSTE
                     EVYDDLLEQQQNGGKPEEDGDLVDVHIDMDGSGGGGEEGDGVEVPGQGSSGAGGDDGD
                     GDGLAGRPNPLSEEEKKQLGNEMKDAMIQAAQSAGAGNVPGDMKRMIKDLLEPQMDWR
                     EIIRAQVESSLKSNFTFLRPNRKGWHMGAVLPGMDRDMMIDVALAIDTSGSISQTMLT
                     EFVSEIAGIMEQYEDYRIRIWQFDTNVYGYDEFTHDDGRDIREYDIKGGGGTDFDVNW
                     TYMKDNEIEPDQFIMFTDGQPWNSWGDPDYCDTVFLINTAYGKPEAPFGQTVYYQGQ*"
                     /db_xref="UniRef100_H6X3L1"
                     /db_xref="A0A0F9MNR7_9ZZZZ"
                     /db_xref="dpi:BN4_20101"
                     /db_xref="H6X3L1_9CAUD"
     gene            128635..128925
                     /locus_tag="Salt_Pond_R1_B_D2_MG_scaffold_4_prodigal-singl
                     e_238"
     CDS             128635..128925
                     /product="hypothetical protein"
                     /codon_start=1
                     /transl_table=11
                     /translation="LKWFKHKNLSEEDLELLRGTSTIEKLMATRLVVHREDSEQMPTM
                     KELGLFNTTGLYFVRGLQPDSSFDNTMEILFELESDRDMAEQHLTQFKLGQD*"
     gene            129029..129310
                     /locus_tag="Salt_Pond_R1_B_D2_MG_scaffold_4_prodigal-singl
                     e_239"
     CDS             129029..129310
                     /product="hypothetical protein"
                     /codon_start=1
                     /transl_table=11
                     /translation="MAKTAEKSVNESSQDETEIKRAQEPQTSDVPTLGLQDLALTLNL
                     LNMAIKRGVFETNELRSVLDVYEKLEAFLQHQAQAQAAAQAQKAQTGET*"
     gene            129310..130005
                     /locus_tag="Salt_Pond_R1_B_D2_MG_scaffold_4_prodigal-singl
                     e_240"
     CDS             129310..130005
                     /product="hypothetical protein"
                     /codon_start=1
                     /transl_table=11
                     /translation="MAPLKHVGRIKNTGRRCVVVFREIYDEQGHVVDDNNCLIVETES
                     LPDAEHQDIMRIIESEPAQSTGDLYNVLSRERLGTGVPALSWMVNTNRLRKFPTNNIE
                     LTPDSLTVIGLDTLNKIVKMQKSGASQQDIEKVMQDDTDMPPRQATSVTESMNESNPD
                     AVEATEQLADTQSGDGVLDDAAIAKQRLAQAETFEAEAKTLREQAYEMDPSLKPKRGR
                     KTAPKKEPAKDKA*"
     gene            130011..130298
                     /locus_tag="Salt_Pond_R1_B_D2_MG_scaffold_4_prodigal-singl
                     e_241"
     CDS             130011..130298
                     /product="hypothetical protein"
                     /codon_start=1
                     /transl_table=11
                     /translation="MAIYERDRDFQKIFSQINVDVVPVKFIQDITCYLSDGSKIVLDQ
                     TDFRDDQDSDLEKIIRDLEFYEMLTDLKIRIDYEKVEQDVGNEVAKILKDQ*"
     gene            130295..130807
                     /locus_tag="Salt_Pond_R1_B_D2_MG_scaffold_4_prodigal-singl
                     e_242"
     CDS             130295..130807
                     /product="hypothetical protein n=1 Tax=alpha
                     proteobacterium SCGC AB-629-F11 RepID=UPI00037A9D86"
                     /codon_start=1
                     /transl_table=11
                     /translation="MIKAILACDSQGGIGRNGQMPWPHNRKDLAHFKQLTSGCTVVMG
                     RGTWEGKGMPKPLPNRHNVVVTSDPDYVAHGADVIHGDLKENLTKLAESNTVFVIGGG
                     VLVNQVLDEIQIFHLTRISGSYECDAFIDLESLDEKFVKIDTVEIDMMTRFETYFARK
                     LHDLHLNTEF*"
                     /db_xref="UniRef100_UPI00037A9D86"
                     /db_xref="Q0FG98_9RHOB"
                     /db_xref="bip:Bint_1732"
                     /db_xref="UPI00037A9D86"
     gene            130779..131417
                     /locus_tag="Salt_Pond_R1_B_D2_MG_scaffold_4_prodigal-singl
                     e_243"
     CDS             130779..131417
                     /product="hypothetical protein"
                     /codon_start=1
                     /transl_table=11
                     /translation="MTFISTQSFDADGEIKVVKSKRKILESGEVNEDGKLVGKARVKA
                     EYECLTRDDLVPCGNLRAAEAMALDEMEIFWPSSSPPLNHIPAEAQFAHRISMAAANI
                     ANMSKRGVGNTIVCHPSVRARVDECWDKTKKVKEFNPETEDMDIELVKPYFPNGPLEV
                     IENDLAPDDSVLVLYRGAGEEDQPLIYVEGEGLLLNSKVADVETYGKFVRIP*"
     gene            131414..132286
                     /locus_tag="Salt_Pond_R1_B_D2_MG_scaffold_4_prodigal-singl
                     e_244"
     CDS             131414..132286
                     /product="Thymidylate synthase {ECO:0000256|HAMAP-Rule
                     :MF_00008, ECO:0000256|SAAS:SAAS00215270}; Short=TS
                     {ECO:0000256|HAMAP-Rule:MF_00008};; Short=TSase
                     {ECO:0000256|HAMAP-Rule:MF_00008};; EC=2.1.1.45
                     {ECO:0000256|HAMAP-Rule:MF_00008,
                     ECO:0000256|SAAS:SAAS00215290};;  TaxID=1208365
                     species="Bacteria; Proteobacteria; Gammaproteobacteria;
                     SAR86 cluster.;" source="SAR86 cluster bacterium SAR86E.;""
                     /codon_start=1
                     /transl_table=11
                     /translation="MKQYHDQLHQILTKGDIRKDRTGVGTKSIFGMQARYDLRSGFPA
                     VTTKRLAWRAVVAELLWFLEGSTDERRLAEIQYGTRDPAKQTIWTANALNQAVALGYP
                     VNDDYRQLGPIYGKQWRDWGSDMYRGGDHCDQITSLIKSIKHQPDSRRHILTAWNVGD
                     VPDMALPPCHLLVQFYVSNSNQLSCQLYQRSADMFLGVPFNIASYSLLTHIIAQLTGL
                     EVGEFVHTLGDAHVYLNHVDQVHEQLGRQERNLPELEMPKFKTLDDVLKSTVDDFKLV
                     GYDPHPTIRAEMAV*"
                     /db_xref="K6FC49_9GAMM"
                     /db_xref="ant:Arnit_2698"
                     /db_xref="UniRef100_UPI0003A2EADC"
                     /db_xref="2.1.1.45"
     gene            132283..132645
                     /locus_tag="Salt_Pond_R1_B_D2_MG_scaffold_4_prodigal-singl
                     e_245"
     CDS             132283..132645
                     /product="hypothetical protein"
                     /codon_start=1
                     /transl_table=11
                     /translation="MKTLIFFLSLMIGLAVAATAQEYDWVIPPGLEDHYLCNALAEYG
                     YRMSRSEIQDCSVNYEWMKSSFMTMTAQEYGELSVHERARLNIENYQKFKQWEEENFY
                     LTESLRVAMSQIAREMIE*"
     gene            132683..133342
                     /locus_tag="Salt_Pond_R1_B_D2_MG_scaffold_4_prodigal-singl
                     e_246"
     CDS             132683..133342
                     /product="stearoyl-CoA 9-desaturase (EC:1.14.19.1)"
                     /codon_start=1
                     /transl_table=11
                     /translation="VSWWLVILLGFIWWTIISHFGASILLHRHYCHRQFNVPKWFEAV
                     GLFMLMIAVVRTPIGWIASHRMHHAHSDTEEDPHSPVHVGVWRVLTTTWDIPHIPAKY
                     SRDLYENSMLVFCHHHWIKIWVAIWIVSLIIGFKFFVAFALMPFVLAKLGFGLLNTVC
                     HYPHPRNVPLLNFLIAGEGYHLNHHKNFRLLRLSRWDSGGWISEKFLQWGIFTPSNKA
                     I*"
                     /db_xref="cyp:PCC8801_0640"
                     /db_xref="B7JXH1_CYAP8"
                     /db_xref="UniRef100_B7JXH1"
                     /db_xref="1.14.19.1"
     gene            complement(133325..133912)
                     /locus_tag="Salt_Pond_R1_B_D2_MG_scaffold_4_prodigal-singl
                     e_247"
     CDS             complement(133325..133912)
                     /product="hypothetical protein"
                     /codon_start=1
                     /transl_table=11
                     /translation="MRKLHHITMDLMDRECKTVTTDVPSEDFCWINKKVHQANQYRSE
                     NYVVDKRMLDWSVCYTVTYVGKIPALASAAWARPFYNGHVRVLTHYCINPDLQGAKFG
                     RGIDGMRIDVASHADQQIAFCKNQGYENFFISKEDKTNTGRNANLICSKLDRYSEHPW
                     KITEGRCLVAPDRKNPACWQWIMFNDVPPPLDGFV*"
     gene            complement(133913..134728)
                     /locus_tag="Salt_Pond_R1_B_D2_MG_scaffold_4_prodigal-singl
                     e_248"
     CDS             complement(133913..134728)
                     /product="hypothetical protein"
                     /codon_start=1
                     /transl_table=11
                     /translation="MEKTLETPMLKRQHLPLMTKLNMTVDIERLRTEFFNMGLDDFSK
                     YNGLSYDKAAEDGLIVRRVLLEYFLNDEELAAQADKEIAEGGESYKMLCLTEFNGDPE
                     HASRNLKEKLGDVRDPRALARRLEKISDPDHPDYVPIADEKLYDKRNEFCSGYVGEIM
                     DMIEDNIGHVARSRFAVLRAGEQIKPHLDINTDKAVRIHIPVVTHPDVVFGLQGKRRT
                     VEQHMPADGSVYFINQGYKHWVYNNSPIDRVHLMFVVTGQRGITEGKEVYWDE*"
     gene            complement(134742..135437)
                     /locus_tag="Salt_Pond_R1_B_D2_MG_scaffold_4_prodigal-singl
                     e_249"
     CDS             complement(134742..135437)
                     /product="hypothetical protein"
                     /codon_start=1
                     /transl_table=11
                     /translation="MSVKFYSEQPHITDLYPLVPAREYKREWVRDCAIAHKKYDKVID
                     HRANNRTAAKCPGMRNMMEAGYIVRSWFDFTIETDAARPFDYQAYFPETLDKPLREIG
                     WTTDDLIGHFNTKMTPLKIPTYNYHKIILKIYVPWTIEVPASMGLQILPVTLDDNPSL
                     TAVPGMFTQGLYTHFNIHAYWHETNGRVFVPAGTPLAQLIPVTVGEISTEDMTEEKKH
                     ERDVTFLKNRNKF*"
     gene            complement(135454..136038)
                     /locus_tag="Salt_Pond_R1_B_D2_MG_scaffold_4_prodigal-singl
                     e_250"
     CDS             complement(135454..136038)
                     /product="UPI0003C7E770 related cluster n=1 Tax=unknown
                     RepID=UPI0003C7E770"
                     /codon_start=1
                     /transl_table=11
                     /translation="MKQRFEQLEGLPTPDILPEITALGLDWGPSNQICINTVEPGSDD
                     YQLGTGSLKYDWANKRPVTLPDGSTKWEVPEYSVQYDESDFQYLVDIFQGTLIESVYS
                     ALVDSGYKLGRIRLMRNEPKTCLSWHVDTSPRLHFPVKTHTGCFMVIEDEVRHLPERT
                     WWMTNTTLPHTAFNASRESRIHLVACILNKHSNL*"
                     /db_xref="UniRef100_UPI0003C7E770"
                     /db_xref="pub:SAR11_1050"
                     /db_xref="Q4FLT2_PELUB"
                     /db_xref="UPI0003C7E770"
     gene            complement(136022..136858)
                     /locus_tag="Salt_Pond_R1_B_D2_MG_scaffold_4_prodigal-singl
                     e_251"
     CDS             complement(136022..136858)
                     /product="hypothetical protein"
                     /codon_start=1
                     /transl_table=11
                     /translation="MKDRPLFFLSAPRTRSSILFEMSEPYINTRFELRSLKGHSEFFL
                     TRSPWAKFVDKRTGQEHQADMYPVADRSGDITMHHVWPSMYKDMHEAVEHKCEFLATL
                     QAQRKHYNVKGTLECGLQPELVILLFRDRHFVFTKRRNITDMVASTLFALRIKAFHMR
                     PNNEEHYRQSLSEPITLTQDELAIGKRLLIHCNRLWAMENMCEQMNLPYSTVYYEDMD
                     TEDHLINTLTELHGTPEWVDYLSEDYHLKVPMRIDKDYCKLITNYDDIEELVNMANET
                     TV*"
     gene            complement(136855..137976)
                     /locus_tag="Salt_Pond_R1_B_D2_MG_scaffold_4_prodigal-singl
                     e_252"
     CDS             complement(136855..137976)
                     /product="hypothetical protein"
                     /codon_start=1
                     /transl_table=11
                     /translation="MANQNDDLKWSEYDFTKIPFDDLVSVGQRTMLYRDIFTVSWLLG
                     RFCNYRCSYCWPYARSNTKDHRPTELCLKTIDEIKRQARENGFNSFHFSLSGGEPTFH
                     PGYLDILKHLADDVPNTNYTSIHKTSNCSRPIRWYEEFVERAKPFHRASITASLHTEH
                     VNTPEKMQEFADKLILCQEHDVQVTINMVMVPELFDEYWENALFFHEQDINVTLKPQS
                     DPTASRVVDGYTDEMLERLWNGMPQRAYTEARRKWADRPRPAFELPDHAPGKNDKSVP
                     WHMQVEFEDKHGKKWYMDQAERFNAFNFNKFKGWSCNAGFQGIVIREPDGSIKRSYSC
                     ADVPLGNIETGFKLFDGPRPCITQACVSSADSKIPKRKV*"
     gene            complement(137957..138703)
                     /locus_tag="Salt_Pond_R1_B_D2_MG_scaffold_4_prodigal-singl
                     e_253"
     CDS             complement(137957..138703)
                     /product="hypothetical protein"
                     /codon_start=1
                     /transl_table=11
                     /translation="VSLGIFGDSYAQDQGQPGWVAKMIEERGAVSHGKEGLGTDWIYQ
                     QFVQHHNEYERVIVFISNFMRTCLFDAEWEMIQDLESYDDLDMGRIRAVGVAATYEKA
                     EKTSTRLFGNDFVPEVKVLCKAKDRLRERLPLTSIITQHAMINSIKLTRPDAIVVNSF
                     PLGKMGGMHNITKMDTDRLATRWEVSNVRKNHMSPAQNAMFFELMKKALDDESFDINS
                     TLKADQLRRYYPASQSLEEAGLRRNGKPKR*"
     gene            complement(138707..139285)
                     /locus_tag="Salt_Pond_R1_B_D2_MG_scaffold_4_prodigal-singl
                     e_254"
     CDS             complement(138707..139285)
                     /product="hypothetical protein"
                     /codon_start=1
                     /transl_table=11
                     /translation="MKILISGNSDRGLSAAIGLQMPEHAIEYASRKSGFDLCTRDGRD
                     AFVELAVSADVVIVCAALHQFQQTVLLEAVSKRLRASGTAPQIIVVGSTTDRVKNGKP
                     WLYNAEKKALRDFSNTLAIGGVWTDGLPKVSYISFGTLSNNQEKHPDRHCIDIDQAAG
                     YVKWLIEQPRHVNINEISIDPMQGSMWHSDQE*"
     gene            complement(139282..140433)
                     /locus_tag="Salt_Pond_R1_B_D2_MG_scaffold_4_prodigal-singl
                     e_255"
     CDS             complement(139282..140433)
                     /product="Uncharacterized protein n=1 Tax=Bdellovibrio
                     exovorus JSS RepID=M4VBI1_9DELT"
                     /codon_start=1
                     /transl_table=11
                     /translation="MSDTFCVLPWMHLATNASGNLRVCCNSTPGKNMILKEDGKPYKL
                     WRDDIRDAWTSETYKEIRRQMLAGERPEMCQRCFREEDVGVKSARQSWNQKWREDRVY
                     EAEPEMDIRYVDLRLGNLCNLRCRMCNPYASNQWVDEWKELTGQDLGESEFNRLKHMD
                     WPEHEKTWDNLFSLVDSIDEIYLTGGEPTIIQQQHRLLDHCIERGLAKSIKLKYNTNL
                     TNIPQRLVEKWSQFRTVQLNCSIDATGALDRYIRYPSNWSKIQENFERVRELDNSYVE
                     IHCTVQMYNITRLHELIDWAEPYGHKIYFNILNHPECLNIRVLDSGLKNQVTQILAQY
                     THLERVQGVIDYMNAEDWSEHYDEFVRYTEVLDQSRDESGRDLLPELFK*"
                     /db_xref="UniRef100_M4VBI1"
                     /db_xref="bex:A11Q_2347"
                     /db_xref="M4VBI1_9DELT"
     gene            complement(140430..141650)
                     /locus_tag="Salt_Pond_R1_B_D2_MG_scaffold_4_prodigal-singl
                     e_256"
     CDS             complement(140430..141650)
                     /product="Uncharacterized protein id=3793448 bin
                     =GWB1_Deltaproteobacteria_rel_55_8 species=planctomycete
                     KSU-1 genus=unknown taxon_order=Planctomycetales
                     taxon_class=Planctomycetia phylum=Planctomycetes
                     tax=GWB1_Deltaproteobacteria_rel_55_8
                     organism_group=Deltaproteobacteria organism_desc=Good"
                     /codon_start=1
                     /transl_table=11
                     /translation="VIDKSTFCVAPFIHQSMKTDGSIKACCRSLPAISNVREEPLSEA
                     WNNPLLKQMRLDLTSGETNKRCRICFDQEEQGVKSLRQKYNSNQDRYARAIDVAERME
                     EDGTVNDSPQWIEFKLSNLCNLKCRMCHPLDSTKWFNDYKLVEHLHEDQWQHYLAKAG
                     VDKKPLLNVFDEDFHADVKQFLDNVDYLQFAGGEPLYDDAHYEILEIVRPRAHEITLN
                     YATNMTVLSTKKYNVLDFWRDFKSVMVSASIDGPPGLNDYIRGGAERYDIELNVKRVN
                     ELPNCITVGKPTIQALNIYYLPELFEWIKQNNFKQVDHHFVTFPKFLDCRIWTGRARM
                     EIDAKLQNYYENQTDERTRNVLDNILTFFRSAEMYEDQKWDDFLEYNRILDDARDQNY
                     KDYAFFREYMKDRK*"
                     /db_xref="GWB1_scaffold_502_82"
                     /db_xref="bex:A11Q_2347"
                     /db_xref="85838556"
     gene            complement(141640..142716)
                     /locus_tag="Salt_Pond_R1_B_D2_MG_scaffold_4_prodigal-singl
                     e_257"
     CDS             complement(141640..142716)
                     /product="Radical SAM domain protein n=1 Tax=Vibrio
                     furnissii (strain DSM 14383 / NCTC 11218)
                     RepID=F0LYG1_VIBFN"
                     /codon_start=1
                     /transl_table=11
                     /translation="MKKEFNNGRCNDYDLLISQAGRFDYNQVYAEKFEDFNHLNSLRI
                     ACQPGNICTYNCTYCDWTNKSGNWPWPDHNQFAKLIKRIDDVYRAPPYNKKHIIWELL
                     GGEITVWPHIDKMINLLNERGHHIQLITNGVRNLRWWNQNADRFSHVTLSYHPESADY
                     RHMNDVGNLLSDRAISTGMLVLMYPPLWDRCVEAFKHFRDHGRYPTECKTLYDTHDSH
                     GEFYSWDYTSEQRQFVIDNQKVGPEVESEQENPSLFTVYKLVKDHDDQVTINQTNVND
                     LLVRKENNWKDWDCYIGMDTLYMSAEGNIKRGAQCFPDKGYIGNWRFDDPNDIKWPTK
                     PIRCEYTECLCAHDVRARKIRRDR*"
                     /db_xref="UniRef100_F0LYG1"
                     /db_xref="A0A0A5I803_9VIBR"
                     /db_xref="vfu:vfu_B00742"
                     /db_xref="F0LYG1_VIBFN"
     gene            complement(142716..144677)
                     /locus_tag="Salt_Pond_R1_B_D2_MG_scaffold_4_prodigal-singl
                     e_258"
     CDS             complement(142716..144677)
                     /product="hypothetical protein"
                     /codon_start=1
                     /transl_table=11
                     /translation="MADIKLLVAIWDTRDQFDIPDDLANQMLDITHKFAMSIKGHVRK
                     YDIELGSDIVITSVNNLIDRTQQYDFTHAVVIASGCVIHNPDDFCQGIRNQIKNNPGM
                     CMSAHILHTGLWPSENNPDFYTLHEQTILLSRHALDHMADDGLVINEGPGYQTDNWNP
                     IKRDERNVHDDYTPVDIGPDRDRKAVPLTKNSRMGVCEELLNYCIVRRWHVQNFNPLV
                     RRSKGYSYHNERTDEFARYLNMEPRVLDQDVMLRGHWEFFKKFDYRDKFWAFNTESMC
                     DALPDREYDAFIGVAAGQIPWHYLSHYRFAPDTEVIFIDIDPNALKFQRWFVENYDPE
                     SMHEWSDIVDRYLAVTPGVNPIGNKDLSSELWLEYRNQIKEKWPQIRNYTYHYVHEDM
                     ITSQSLRDWASRSKIPMVWFSNVFRYSGVIEKNYDTESLQNFLNGIVHANRHAAWVGD
                     NMHVGLCVGPNSQPTSRERFCKKLDIPKMDVLQVQKEIQHLENQGMFTDHRGGDHPGW
                     SSFVLHGLGYDKTLGKEYYGYEHDRDAPYDWTVEAEKYTPTLVQYFREAGFKRRYHRI
                     RIMRLAPGGYISIHDDDPQKHRTQWAMNIAINNPEQCEMHFWDQEFRYAGCVPWQPGD
                     AYRIRIHFPHMVMNNSDEVRYHIIVHGED*"
     gene            complement(144665..145765)
                     /locus_tag="Salt_Pond_R1_B_D2_MG_scaffold_4_prodigal-singl
                     e_259"
     CDS             complement(144665..145765)
                     /product="Radical SAM domain-containing protein id=3150947
                     bin=GWB1_Deltaproteobacteria_rel_55_8
                     species=Micromonospora sp. ATCC 39149 genus=Micromonospora
                     taxon_order=Actinomycetales taxon_class=Actinobacteria
                     phylum=Actinobacteria
                     tax=GWB1_Deltaproteobacteria_rel_55_8
                     organism_group=Deltaproteobacteria organism_desc=Good"
                     /codon_start=1
                     /transl_table=11
                     /translation="MVFCIAPFVNFSTRTDGRIRTCCQADEFKTVHAFDNDIESIWRS
                     EEWEALRDRFRAGEWPDQCHRCRRNVENGVSARIGMENERWKHLDWQALKENPEIHIF
                     DLRMGNTCNLKCVMCSPVNSSLWWNEQKLFDHLGDDEVKNRHRYKWAMDDYLLDEVKQ
                     NLGNLQMLYFSGGEPLLIKKHREIIEECIAQGVADHIKLVYDTNATMIDEYWIERWSH
                     FKAVQINFSIDGGPEVVEYIRYPVKYDDLIQSMELLSDSTCDVFLQFSLAAYNIYEVN
                     KIIDLKNQYGFRGINISLVYWPDFLSAKVLPDHIKQEAKELYADCEVGRVRDYINNLE
                     LDGSQPGGMKDYFEKIDLSRGLNYKEVFKWLT*"
                     /db_xref="GWB1_scaffold_1790_2"
                     /db_xref="bmx:BMS_3121"
                     /db_xref="85837512"
     gene            complement(145765..147165)
                     /locus_tag="Salt_Pond_R1_B_D2_MG_scaffold_4_prodigal-singl
                     e_260"
     CDS             complement(145765..147165)
                     /product="Uncharacterized protein n=1 Tax=Bdellovibrio
                     exovorus JSS RepID=M4VBI1_9DELT"
                     /codon_start=1
                     /transl_table=11
                     /translation="MNKKMPSDTFCILPWIHLSTRPDGQMRVCCTANASSVGPTNDKE
                     HGGQIGILKDEQGKPNNLNVSDFQSAWNSTYMRNVRKQMLNGEKPPSCLKCFREEAAG
                     HNSKRMWETRYWSERFDIDQLVDETNEDGSIPPKLRYIDLRFGTKCQLACVMCSPHDS
                     SGWIKEHSQIYPQVQNPALKETMGWKDKGSTNGSSYNWHKNNPVFWEQFNEQIPHMSQ
                     LYFAGGESLIIDEHYTILEQAIKNGHAGNLELRYNSNGVEWREDLFDLWKEFKLVRFH
                     YSVDDIGARNEYIRYPSKWDRTKDVFHILDERTSDNVEVTVACAVQALNIYYIPDFIR
                     WKLTQGFRKINMWPFGAGGINYHFVYHPPHLNVKSLPPWFKDEVERKYEEFIPWWEEN
                     WQLGVPSWHQGKVDYDTWRGASYGVDRLRGMVNFMKSEDWSQRMPEMKEYIELIDRTR
                     DLKFAEVFPEMKDIFR*"
                     /db_xref="UniRef100_M4VBI1"
                     /db_xref="bex:A11Q_2347"
                     /db_xref="M4VBI1_9DELT"
     gene            complement(147162..148073)
                     /locus_tag="Salt_Pond_R1_B_D2_MG_scaffold_4_prodigal-singl
                     e_261"
     CDS             complement(147162..148073)
                     /product="hypothetical protein"
                     /codon_start=1
                     /transl_table=11
                     /translation="MFRDECDLERIPHGLDDWLAREPIYYHPAMPLDQIPPQRCGDDE
                     YIQDRQVLGYYRNLSYEMIRFMDYENPIIGVMVTTACWLVTSMSEQGMLSPLNIQGWN
                     NNVHPGIKRYIVAHYLQFDAVPVLWQGPERTSKWKINCLRNLEEIYGRNISVKLRQKD
                     HVCLEVSSHSESNWRDPNGYDFWVKAALEDLGNQHKIFDYVRDHGLNLLCDVPGYTIN
                     NADVFRTHASRKADQHDFYLEIPDAQLLEKDLWQLYFHFDPRVGLKTCPVTGIKIVNK
                     LGDPNWQIEVDLARTLDRPWLSEPEKQ*"
     gene            complement(148049..149137)
                     /locus_tag="Salt_Pond_R1_B_D2_MG_scaffold_4_prodigal-singl
                     e_262"
     CDS             complement(148049..149137)
                     /product="hypothetical protein"
                     /codon_start=1
                     /transl_table=11
                     /translation="MKCFATTNSLQITPTGQVQPCCKFKQAFGGMEKLDDYFALPELV
                     ELQQRHHQGDYTKNCNSCLINEQNGRQSRRQMYERIGLGATDFFLDVSMGNYCNLACR
                     MCGPENSTKWQKPHSFLVNHGLEKAQNYKHHMLDKTDISNIVDILRAQTGRVIIEIKG
                     GEPFIMPISQEFFTALATCANSFNFEIWMTSNLTVVPDWWYDLSKEFGVVEFNTSIDG
                     LGHFYKYIRDENQSSENLFMNILELQQLNNHRIRFNIVVQNLNMNNLADLYDRCYFFV
                     GNEKDITLIPLQDPAYYRPNIFPDNQKAAVLDDLEQSEIVNNREFLGIVNYFSQPCDP
                     ELWERFINISSALDKHRGQSLCSVMNVT*"
     gene            complement(149134..150117)
                     /locus_tag="Salt_Pond_R1_B_D2_MG_scaffold_4_prodigal-singl
                     e_263"
     CDS             complement(149134..150117)
                     /product="hypothetical protein"
                     /codon_start=1
                     /transl_table=11
                     /translation="MERSISSNVKRLYFKRSNMYIDWQLSDVCNFHCVYCNEQSMGGQ
                     QGWPTRDQATTLVDEIINHSEHEIRTYNLLGGEPTLWRHFGDLCTYIKEHDPNSIIQV
                     LTNGSRTTRWWEKYAPYMDKVIVSHHAHTSSAQHVVDVVEICQPYNAASIQVLVDQPN
                     FDQCRADFDLFLEKLPGVNISAKKGETFLGSGKWMPYTDEQLDWLAGTLEQTRANNQR
                     EPRVSRPDSRRVWDRRLYASDGETEWQTSNKQLIINDQNHFRGWHCNIGRDMLSVKPN
                     GDLAPSSACFKEERLGNYRDGTGITWPQRAYVCVYEGCYCGADLEIEKRAP*"
     gene            complement(150090..150647)
                     /locus_tag="Salt_Pond_R1_B_D2_MG_scaffold_4_prodigal-singl
                     e_264"
     CDS             complement(150090..150647)
                     /product="hypothetical protein"
                     /codon_start=1
                     /transl_table=11
                     /translation="MNILRLTPNTFSEPFKFSFFHDVIPSDIFERCRQEAQRYPYFRV
                     EKTRTSNPNRIWASQNPGWLSAIGMEFDSVEVKREIAYALETPRSFVKMGTRVELCMD
                     SVSSWLEPHQDDPAKAMTLQLYLDGNGISTSLGDISTDVKPNMAWAFDNQNTPVHSLP
                     PLKYNRVSIIVNYVDDSWRDRSVLM*"
     gene            complement(150644..151726)
                     /locus_tag="Salt_Pond_R1_B_D2_MG_scaffold_4_prodigal-singl
                     e_265"
     CDS             complement(150644..151726)
                     /product="Radical SAM domain protein n=1 Tax=Turneriella
                     parva (strain ATCC BAA-1111 / DSM 21527 / NCTC 11395 / H)
                     RepID=I4BAE3_TURPD"
                     /codon_start=1
                     /transl_table=11
                     /translation="MYSYQDVRVVHLEITQRCQAACPMCDRNENGGADNMHLTNAELS
                     LQDCQHIFQPEFIRQLDTMYMCGNLGDPIVARDTLEVFRYFRKHNPDMWLSMNTNAGA
                     KNEAWWQELARILGKNAAVIFSVDGLRDTNHLYRQNVVWDKIERNMRAFIAAGGRARW
                     DFIVFGHNEHQIDEARDLAESWGVERFQLKKSGRFFTADSKQKDEHQAQNRKGEKTAT
                     IRKPEQLEHQNLALQKQKQIEKSYGGMKEYYDNCRVECKVAKERNIFITAEGLLMPCC
                     WTAGRMYKWWHKDPRIEQIWDFIDRAGGKQGISVLENSLQSVMEGPLLGDIQASWTKN
                     SIEEGKLGVCAMKCGAEFDPFGEQFK*"
                     /db_xref="UniRef100_I4BAE3"
                     /db_xref="tpx:Turpa_3616"
                     /db_xref="87759943"
                     /db_xref="I4BAE3_TURPD"
     gene            complement(151739..152308)
                     /locus_tag="Salt_Pond_R1_B_D2_MG_scaffold_4_prodigal-singl
                     e_266"
     CDS             complement(151739..152308)
                     /product="hypothetical protein"
                     /codon_start=1
                     /transl_table=11
                     /translation="MTEPKKKQLKTKQGEVHVEEDYVTKKLSKPKPWLTPTWLEYYKD
                     LSDANPDLIKVYEIIDQQTYRMERIDIINNLEVILKEPEYYTILNKQIISEVIRVINE
                     SWVQAIKYSNRFPELHKYYVNTDLTLDNLVLTADYKVRVVDPESYNFVDNLDYTEKYY
                     LNQVNLMYKLQKYFYTVIDRNHMGPIFPQ*"
     gene            complement(152301..152528)
                     /locus_tag="Salt_Pond_R1_B_D2_MG_scaffold_4_prodigal-singl
                     e_267"
     CDS             complement(152301..152528)
                     /product="hypothetical protein"
                     /codon_start=1
                     /transl_table=11
                     /translation="MRDLDKIPLRELQTLSARALSVMSATNNNIWQFNRQAHHNSQNW
                     YRAVIRWYIEQYGGWPDEVGPGCEVRLIQDD*"
     gene            complement(152525..153568)
                     /locus_tag="Salt_Pond_R1_B_D2_MG_scaffold_4_prodigal-singl
                     e_268"
     CDS             complement(152525..153568)
                     /product="Putative uncharacterized protein n=1 Tax
                     =Mesorhizobium alhagi CCNWXJ12-2 RepID=H0I3K5_9RHIZ"
                     /codon_start=1
                     /transl_table=11
                     /translation="MLIKSELLDRMEILYPYKPVFGDLRRAYIDRDLSSMFRVFEEIW
                     QVSFDDVRRTVMEKDLHSLFRLWEQYPHIRDDLRKATLEDNLWSLFRLFDPDEPNVVD
                     DLHLEEEGFDPRDFKKFVMDDNTWSMYRMMLHIQDTQIVRTVKSFHAKGIRFEKDSLS
                     RGQLQSKMWLIQELKRLDLDLGTVFLCAGWYGILAVLMFEHELNIDKIRSFDLDPEVA
                     DIADKFNLPWLVQEWKFKASTCDIHDIDWPDFHYDVVRSDGSQVTLRDRANTVINTSC
                     EHIEQFEDWYQGIPTGTLVILQSNDYDVVPEHVNTVPDLHAFEQQTPMSEVLYNGELN
                     LGHYNRFMRIGYK*"
                     /db_xref="UniRef100_H0I3K5"
                     /db_xref="H0I3K5_9RHIZ"
                     /db_xref="mlo:mll3253"
     gene            complement(153558..154265)
                     /locus_tag="Salt_Pond_R1_B_D2_MG_scaffold_4_prodigal-singl
                     e_269"
     CDS             complement(153558..154265)
                     /product="Uncharacterized protein n=1 Tax=Photorhabdus
                     asymbiotica subsp. asymbiotica (strain ATCC 43949 /
                     3105-77) RepID=C7BRI0_PHOAA"
                     /codon_start=1
                     /transl_table=11
                     /translation="VLDVFFLSYDEPFADENYEILKMFAPRAKRVHGIRGIFEAHQEC
                     ARQSKTSHFYVIDADAVIEEEFSFRFTPSSDRFVYETVPETECVFVWRSRNPVNDLIY
                     GYGAAKLFPKNKLLEAEHWNVDMTTTIGAPFVPKYQISNVTAFNTDPFNAWKSSFREC
                     TKLASSIIPNGDNTDNEYRLNVWCNRGARRPFGEMAIRGARQGRDFGQRYRDRPDILA
                     KINDFGWLREVFATHAH*"
                     /db_xref="UniRef100_C7BRI0"
                     /db_xref="A0A0F9J861_9ZZZZ"
                     /db_xref="pay:PAU_01289"
                     /db_xref="C7BRI0_PHOAA"
     gene            complement(154281..155030)
                     /locus_tag="Salt_Pond_R1_B_D2_MG_scaffold_4_prodigal-singl
                     e_270"
     CDS             complement(154281..155030)
                     /product="hypothetical protein"
                     /codon_start=1
                     /transl_table=11
                     /translation="MHQDIHIVSLARSGSNYLHEIVCKGLDRSWNLDPYYEFTIEPFN
                     IDKLRTEIPNLRSLLTRRACFVGDTINVIVKNHYYELEYLNNYSQTLYQRAYQKSFYR
                     VLLLRRNLWHSSMSLSISLAKGEWSQYTSSQVTIDPRLFRQSINYYIMHLKDIQQNRL
                     GLDYNKIVYYEDLSFDHVQDLELIGLNCKNKITSMTTKKSYNKKMIVENYDELKYVFN
                     EVIKDIGPNLPFDFYDGKMISIDIHDQHSYT*"
     gene            complement(155032..155136)
                     /locus_tag="Salt_Pond_R1_B_D2_MG_scaffold_4_prodigal-singl
                     e_271"
     CDS             complement(155032..155136)
                     /product="hypothetical protein"
                     /codon_start=1
                     /transl_table=11
                     /translation="MIKWVKERIQKWRKRRERKRKLKELAEKDPFIYD*"
     gene            complement(155133..156623)
                     /locus_tag="Salt_Pond_R1_B_D2_MG_scaffold_4_prodigal-singl
                     e_272"
     CDS             complement(155133..156623)
                     /product="nodulation protein (EC:2.1.3.-)"
                     /codon_start=1
                     /transl_table=11
                     /translation="MTYWGVSAMSHDAALAVYQNDKIVYASHGERYSRIKNDQNLHAD
                     QISEALQYGRPERVFFYENTTKKKTRQARSGQYRLLFKESPSTYMKKLGVDVPVTMFD
                     HHYSHAAYGYYSSGLYQETCDVLVIDSIGEFETISVWRGRHGKLHKAWSQDYPHSVGL
                     WYSAMTQRLGLKPQEHEYILMGMAALGDPGRFYQTIRDDFFECLPGHNNPEVRFRENL
                     HRGCLWWRRDLVNVQDYVDIAAAVQKIYEEIFVGILSWMSKITESDQVAIVGGCALNC
                     VANTLAYNFYERVWIPPNPGDAGSSIGAIMAALEKPVVVHDAYLGTEINGEYPFQDVL
                     QDLEGRGISAVASGPAEFGPRALGHRSILADPRLLGIKDQVNKIKQREEFRPFAPMIL
                     REHAARYFHLPRTDFDAPYMQYAIPCISPQLYPGITHIDGTSRVQTVDRCHGNVRTLL
                     ERWYERTGCPMLLNTSLNIKGEPLVNTREDAERWSVVHGLAVRTAK*"
                     /db_xref="cfu:CFU_3309"
                     /db_xref="G0AAB9_COLFT"
                     /db_xref="UniRef100_G0AAB9"
                     /db_xref="2.1.3.-"
     gene            complement(156620..157354)
                     /locus_tag="Salt_Pond_R1_B_D2_MG_scaffold_4_prodigal-singl
                     e_273"
     CDS             complement(156620..157354)
                     /product="hypothetical protein"
                     /codon_start=1
                     /transl_table=11
                     /translation="MKTQLISHARSGSTYLYDVIYHSILASNPHTFVFNEPFNMSQRK
                     LRDLSDDEKDFLLQSRLEKLVKLPHVYQKSHIHHYNFLNTRQMEYYKTSEWYNIFLYR
                     RDLFESTMSQVISDKTKMWIRYEELDRPPLITSRDFARVLKVQIEAREELFNLKYFVP
                     NEIVIYEDLVFVRETDYESLAISEIIGPFVSGKELVERAPDKKEIVSNYDQLLDQYYK
                     TVKDMTFENFELDGRMITATRLEEAI*"
     gene            complement(157323..157859)
                     /locus_tag="Salt_Pond_R1_B_D2_MG_scaffold_4_prodigal-singl
                     e_274"
     CDS             complement(157323..157859)
                     /product="hypothetical protein"
                     /codon_start=1
                     /transl_table=11
                     /translation="MIEYLYLFGTHNPFTAEQLARFPIIDKTREQDNNLIEITNRIAK
                     YEYTEFDMVCVIDPGWEIIGQKPNRSVDYQRKMFRKAGLENSVNDDTVLVLQHLYLMR
                     RMRSVLPRDQLHIHSYETYRKVNDRKDFLKPQQVVVDYCAVELRKTIDTKTLEQLDRD
                     LSIKLGIIDEDATDISRP*"
     gene            complement(157852..158598)
                     /locus_tag="Salt_Pond_R1_B_D2_MG_scaffold_4_prodigal-singl
                     e_275"
     CDS             complement(157852..158598)
                     /product="hypothetical protein"
                     /codon_start=1
                     /transl_table=11
                     /translation="MGKNWIVALGDSFTYGDELPDDDLARGNQHLRAVIKTARSYRKF
                     NDIPIEVFEQRNKYIKLMCDEGLDYKSFCNSYTYINKACVKERIGCRNLAVNGRSVDH
                     ILIDLIDYFEYNQPSGEIFVIGTGLNYRHTKFDQNKKEYASDNWRFMANEAFGSGNDD
                     FFDYVYEYFSNQEYHEIMYQSAVDEMRYILESHNTPYYIFNVKERLDQITSEHKLGRC
                     AFGHNDQQAHQILSDEIALKIREIREQLND*"
     gene            158657..159925
                     /locus_tag="Salt_Pond_R1_B_D2_MG_scaffold_4_prodigal-singl
                     e_276"
     CDS             158657..159925
                     /product="Uncharacterized protein n=1 Tax=planctomycete
                     KSU-1 RepID=I3IRK9_9PLAN"
                     /codon_start=1
                     /transl_table=11
                     /translation="MSKLCVYPWMHLHLHPTGQVLPCCMTDMHRLDRKKFGNLKKDNV
                     SLLDAMNSEGMKEMRRTMMADGEHDACRICFDRERAGLDSMRLQMNEAYLHRYTQEIA
                     DTNEDGSIDDIRLNYVDLRFSNHCNLKCRTCGHELSSTWYEEHKDIIKRQNPDADTSD
                     LQKFIRADEFDKIKPFLNTVDRMYWAGGEPLMEKQHYYTLEHLIDIGNAKDVHLSYNT
                     NMSSITYKRKNITEWWKHFESITVAASIDGMDDVFEYIRTGAKWDKTRDNFNFLKFEC
                     PDLSLFIYPSVTVSILNIHQFPDFVQWCIDNHWIEGDFNLYTNFVTYPTLFSLKHFPP
                     ETKQEVADMLTRRRAEFIESGVQNAADAMQNCINFMYESDGNEKDWQHEMKHAKMRLD
                     MFDETAGLDWKRSLPELAELLCNMDFGGAE*"
                     /db_xref="UniRef100_I3IRK9"
                     /db_xref="I3IRK9_9PLAN"
                     /db_xref="bex:A11Q_2337"
     gene            159922..160449
                     /locus_tag="Salt_Pond_R1_B_D2_MG_scaffold_4_prodigal-singl
                     e_277"
     CDS             159922..160449
                     /product="hypothetical protein"
                     /codon_start=1
                     /transl_table=11
                     /translation="VIHIFGDSFASDGGWTDYFPNAVIHADRGISEYRIWSRYQEQKY
                     KIGLTDSIVFVHTHWSRVYLKDSRNLLPRKLRSHPFCDLMFKNVYDNQEDEFIKTLDS
                     IWDEKFFLSIYNLMVKDMMTDIRGHHFTFFDDCLFTGAEDLSVVRKLHAGDINHLNAV
                     GNSIVHQIVDSVIAP*"
     gene            160446..161120
                     /locus_tag="Salt_Pond_R1_B_D2_MG_scaffold_4_prodigal-singl
                     e_278"
     CDS             160446..161120
                     /product="hypothetical protein"
                     /codon_start=1
                     /transl_table=11
                     /translation="MKIFNFGSSQSIGFGHNSDFDKCPYKIFHTAFPRQISHKLGYKL
                     YNFARPGESFHFAINRFYLNKHLLFHNDIVFFHINSDSFIPPVLHEGKLHKYYNASEI
                     DAEDDRELKTKMMNYIVNYYDEQNEIYHAMSKLIPFLEHVTLLPFRMFIYTCKPFPVI
                     PQTEDNSVNIMTEHFHHLLRQANVLSIHEFLNDDPEIDERHYGIDQHNQLTKYFMEEL
                     GYDGLV*"
     gene            161107..161196
                     /locus_tag="Salt_Pond_R1_B_D2_MG_scaffold_4_prodigal-singl
                     e_279"
     CDS             161107..161196
                     /product="hypothetical protein"
                     /codon_start=1
                     /transl_table=11
                     /translation="MAWFKRKWSEWRLKRKFRKIARKDPFIYK*"
     gene            complement(161197..162222)
                     /locus_tag="Salt_Pond_R1_B_D2_MG_scaffold_4_prodigal-singl
                     e_280"
     CDS             complement(161197..162222)
                     /product="Putative molybdopterin cofactor synthesis
                     protein n=1 Tax=Bacteriovorax marinus (strain ATCC
                     BAA-682 / DSM 15412 / SJ) RepID=E1WZV5_BACMS"
                     /codon_start=1
                     /transl_table=11
                     /translation="VSAPENLEQYLKDHICFKPWDSISIEPNGDVINCCMPWLPKPIG
                     NLFENTMEEILNSEASREVQESILDGSYRYCNKDMCSEIYGGRLPARPDEMKLPRRPY
                     KIRFNNDRSCNLWCPSCRLRRVQHNEGPAYEKAKWLNDRVYEYMLEQADRGPVEIWVT
                     GSGDAIGSRIYRDMLKSINGAEFPDLKINLMTNGVLFTPKTWESLHRIWNNITLIDIS
                     VDAGTKSVYQKMRPPGKWDQLLSNAKYLGECAQEYRNIDINYGFVVQHGNYKDMVNFV
                     DTFSQFERYHLLNFTLVNDWNTWEDFGSHAVWRRSHPEHEEFLEMVRRPELEDERVFM
                     GSLKRFL*"
                     /db_xref="UniRef100_E1WZV5"
                     /db_xref="W9GQ01_9PROT"
                     /db_xref="bmx:BMS_3134"
                     /db_xref="E1WZV5_BACMS"
     gene            complement(162219..163019)
                     /locus_tag="Salt_Pond_R1_B_D2_MG_scaffold_4_prodigal-singl
                     e_281"
     CDS             complement(162219..163019)
                     /product="hypothetical protein"
                     /codon_start=1
                     /transl_table=11
                     /translation="MITCLYQGHLYDLYRQYSSDIVRSHEEFARFNNWDYLVIGDEIN
                     NIYGLESWRDTNIDARCDCLGMNKWYAMDWVFENTDYDEILLVDFDSKFIYNTELNLG
                     DCDIKATHLTLSPYYDTTWFLYYCLYKNVPFEQINRAVPFKFNTGFIKVRRGFFQRSD
                     LDEFVDFACRTLNNVKYNERKSWIDMSNADMARIHETHNTTLTPFDEVFLVYQIMQQE
                     PTIEEFDKRFNINSTDLMDRDTAHVHFCVNKERDIKILCEPGRAEFLK*"
     gene            complement(163039..164169)
                     /locus_tag="Salt_Pond_R1_B_D2_MG_scaffold_4_prodigal-singl
                     e_282"
     CDS             complement(163039..164169)
                     /product="Uncharacterized protein n=1 Tax=Bacteriovorax
                     marinus (strain ATCC BAA-682 / DSM 15412 / SJ)
                     RepID=E1WZU2_BACMS"
                     /codon_start=1
                     /transl_table=11
                     /translation="MPFAGFDIETNGTVKPCCIYEGSIGNVNDESIDDIWHGDKLQKI
                     RQDLESGVRIPGCRQCWIEEASTGHSKRIREQDQFPDSVYQTPQVKRLDIKLGNTCNL
                     KCRICNYESSSIFNSENKQIARRFPDAQVNYIGNDRVDRYKWYRDEDFWRVILKYGPE
                     IEQIDFMGGEPLLDKTHKRILETLVEQGLAQNITINYTTNGTIVPDFELLRNFRSILF
                     TVSGDAIEHRFEYNRYPVQWSDFKDNIFDIRAGADSFLISYSVSSYSLFGIPDALDYY
                     MENGYIVWFNYVHLTEASNARNLPPELKEQFRQLVAERKRDEWLWTRANIQEVLDFIN
                     VEDNPKHFQDFIYDCKLRDQFRDQDFKDYLPEYAPYADLARI*"
                     /db_xref="UniRef100_E1WZU2"
                     /db_xref="bmx:BMS_3121"
                     /db_xref="E1WZU2_HALMS"
                     /db_xref="E1WZU2_BACMS"
     gene            complement(164183..165667)
                     /locus_tag="Salt_Pond_R1_B_D2_MG_scaffold_4_prodigal-singl
                     e_283"
     CDS             complement(164183..165667)
                     /product="Uncharacterized protein n=1 Tax=Bacteriovorax sp
                     . Seq25_V RepID=T0RHD1_9DELT"
                     /codon_start=1
                     /transl_table=11
                     /translation="MTKRSAAINWMDNVVNKKSPTFCGAKWYNATIWLGNGATASCHH
                     PPPHQIDADEVRKNPKALHNTEYKKLVRKQMLEGIQTKECDYCWRIENMDSEVVSDRY
                     YKSSIYSDEELQEAADMPWDADVNLKQLEIAFDNNCNFACSYCNAGFSTTWAHDINKN
                     GAYQDLTSDGWGAFAHNGNWAHPYGVKNQDNPYVEAFWKWWESDLQYSLRELRVTGGE
                     ATVSYDFWKLVEWYENNPHCPVELSVNTNLGVKRRPLDRLCKLSHNIKGFNLFTSNES
                     MGSNAEYIRDGLIWPEWQDNLRYVMDHGKFQYIHVMMTINALCLASFCDFHEFLLDLR
                     ENNPDTRIEFSHNILRFPSFQSITTLPKQLREQQTEAMTAWLAANEYRLQPHEIDGFN
                     RTVRYVQEIDEGHNIGNLHSDLEKRQRDFRNFYAQYDRRRGKTFSESFANWPELVEWY
                     EHVDGSANVNKIDNLIEGDATEWGRPIFDEVLGEARKQKPTDDK*"
                     /db_xref="UniRef100_T0RHD1"
                     /db_xref="T0RHD1_9DELT"
                     /db_xref="bex:A11Q_2348"
     gene            complement(165660..166793)
                     /locus_tag="Salt_Pond_R1_B_D2_MG_scaffold_4_prodigal-singl
                     e_284"
     CDS             complement(165660..166793)
                     /product="Uncharacterized protein n=1 Tax=Bdellovibrio
                     exovorus JSS RepID=M4VAZ7_9DELT"
                     /codon_start=1
                     /transl_table=11
                     /translation="MLPYEHIRRIHFELSSICNAACPNCPRNIHGGRAIPNLKERAIT
                     FDEFTTMIDVDTLAQLEQIRFCGNYGDPVSARDLPQIVEWVYKYNPDIHIEINTNGGA
                     RNTEWWRRLGKLMKGHTGFVIFSVDGLADTNHIYRRGVVWQKLYENIQAYIGGGGRAV
                     WEFLVFQHNEHQIEQARELSRQLDFNDFRVKKPFGFNDSYNSTPYMTVLDREGNFERA
                     LWPRGVEPVDVEPHDMDLDAYRLELTRAHKAAFGDREEQEMYFDYMDQSRPTGIDCMS
                     IRDREIYVDSQGYMYPCCFLGHGGQVQRGRETVFFRRWVTENVGWDNISLFNKTVQEI
                     AQSEYFELIEKTWDKTHREGKMAMCSLMCSSDCARNTMRNLYD*"
                     /db_xref="UniRef100_M4VAZ7"
                     /db_xref="bex:A11Q_2336"
                     /db_xref="87759943"
                     /db_xref="M4VAZ7_9DELT"
     gene            complement(166793..168361)
                     /locus_tag="Salt_Pond_R1_B_D2_MG_scaffold_4_prodigal-singl
                     e_285"
     CDS             complement(166793..168361)
                     /product="hypothetical protein n=1 Tax=Teredinibacter
                     turnerae RepID=UPI00036C0BEA"
                     /codon_start=1
                     /transl_table=11
                     /translation="MTKINDVNWEREPSGLIANNENNIDNVRNLLNKTGCGFCLAKFK
                     QVTLHLGTGMTHSCHHPTPHRIDPEAVQADPNQLFNTPELKTARRQMLNDEKPSECDY
                     CWRVEDDGGMSDRYFKSLEPWALPDHDTVAASTGDEDIYPSYLEVSFSNVCNMKCTYC
                     GPEFSSKWVEELKSQGPVKLLEGTDKEQWAQGYQDLDTLNYKHREFNPYIDAFWRWFP
                     DALPHLKHYRITGGEPLMSKETFKSMDWLIENPNPEMEFSINSNFSVPEKLWDRFIER
                     LSVLRTGNRVKKITIYTSIEGWGERAEYARTGLDFELLRRRYEQILQLGNVRCVVMAA
                     YNIFSVTSMKEMLEWLHEMKVQYNPNNSSVHLEENTGFELVPGSYGARREANPQHHVI
                     AGIDIPYLRHPEYLDAQYCDADMVERYMIPTLDYMSSHAASSVWGDHQGFENYEIEKL
                     KRIIVHRMYFNRKTRDDQNSRYDIMENRAKFYDFVNNMDRRRGTDFLKTFPEMKDFYE
                     LCRESKEAWTKINN*"
                     /db_xref="UniRef100_UPI00036C0BEA"
                     /db_xref="ttu:TERTU_2274"
                     /db_xref="C5BK30_TERTT"
                     /db_xref="UPI00036C0BEA"
     gene            complement(168361..169356)
                     /locus_tag="Salt_Pond_R1_B_D2_MG_scaffold_4_prodigal-singl
                     e_286"
     CDS             complement(168361..169356)
                     /product="Uncharacterized protein n=1 Tax=Rhodobacter
                     sphaeroides (strain ATCC 17029 / ATH 2.4.9)
                     RepID=A3PPH2_RHOS1"
                     /codon_start=1
                     /transl_table=11
                     /translation="MNLTPINQFDIVFISYDEPNADDNYNDLLEKCPWALRSHGVYGS
                     DAAHKAAAAMCETDRIITVDADNIVDPEFFNLEIDLDEVDRSDVISWAAKNEINGLVY
                     GNGGIKCWPRHVINNMRTHEAAPENDKRAQVDFCWNINYVQMNNVYSHVYNNASPLQA
                     WRAGFREGVKMTLDNGDVVDRAQVKRGHRKNYQRLLVWQTVGADAHNGLWAIYGARLG
                     TVMTNLQRDEWDWRAVRDFEWLNKFWRESVAPRFAATDMTKDIVICDRTGYKHDSRQL
                     LTETMSLGQRLRDDLGIEIADMDKQSSRFFKTVYVNPARVAPMTRETIVRNEIGD*"
                     /db_xref="UniRef100_A3PPH2"
                     /db_xref="A0A0F9PA76_9ZZZZ"
                     /db_xref="rsh:Rsph17029_3138"
                     /db_xref="A3PPH2_RHOS1"
     gene            complement(169337..170323)
                     /locus_tag="Salt_Pond_R1_B_D2_MG_scaffold_4_prodigal-singl
                     e_287"
     CDS             complement(169337..170323)
                     /product="hypothetical protein"
                     /codon_start=1
                     /transl_table=11
                     /translation="MPVTAKPRKRSTPNYYVYYNDWTGEIYTLGCSPQPDNPQPFVVT
                     REETVREIIRGRASESHYVVSLDSSDDRKLISKSEILRLREKENDLFLLPHQRMREWD
                     IRARLYMQNKRLVFDINREKIRKMVAHNMQREIHLNRPVTFEFYLVKRNRPDYLLEVI
                     EIDAATLINDRLLAFNIEHLLPHTDIRDIDIMTRRVFRNYYYKILDDTYVEVLDEDRL
                     AATARRWQVASSTSDAHIVFEQEDDIVTVTSNVSSEQLDDVQLWQRMMNFYVVGNTPD
                     QYYDQFEVDISELRMGQAERFQVEFDLDKVQIMYHNPLLKVRKGKSNESHAN*"
     gene            complement(170283..171140)
                     /locus_tag="Salt_Pond_R1_B_D2_MG_scaffold_4_prodigal-singl
                     e_288"
     CDS             complement(170283..171140)
                     /product="hypothetical protein"
                     /codon_start=1
                     /transl_table=11
                     /translation="VKGYIFMGVDDEDKSDNLECAYALSLSLKLADPERETCVVVADF
                     NQVPKRLENGFDYIVELPFGRSEPNHHDILIDFWQVFYCTPFEQTIYIDRCSLALDNM
                     SSLWSVSDRNEDIVFGTARDFRGDLAFDSERFVAQTRSELPAFKADLIYFSKDLRSSE
                     FFKMADPVFKGWRDIYREYIKDYRVDDFDYTLMVNIVAHLIGEQYFWSNQFDYTDLEI
                     NFLFDPDSDENIWLDRLDVWVTDDPTIKINNHNQHGLFHYGDPDFLKQETIEALDARY
                     RKTKKKINS*"
     gene            complement(171137..171265)
                     /locus_tag="Salt_Pond_R1_B_D2_MG_scaffold_4_prodigal-singl
                     e_289"
     CDS             complement(171137..171265)
                     /product="hypothetical protein"
                     /codon_start=1
                     /transl_table=11
                     /translation="MNNFLTGIVLGLIIALGFYIYDARDGCIGGLTGPNVYCEVSQ*"
     gene            complement(171258..172145)
                     /locus_tag="Salt_Pond_R1_B_D2_MG_scaffold_4_prodigal-singl
                     e_290"
     CDS             complement(171258..172145)
                     /product="Uncharacterized protein {ECO:0000313|EMBL
                     :KKM97892.1};  TaxID=412755 species="unclassified
                     sequences; metagenomes; ecological metagenomes.;"
                     source="marine sediment metagenome.;""
                     /codon_start=1
                     /transl_table=11
                     /translation="MTETTGVAFFAYNTEQIDYLKLATVAGRYVKRHMPNREVCLITN
                     TGTWDWFRRSPFSQYEHAFDDIVLIEPSERWNERTHYDSPYYKFVSEFKNGNKHRVID
                     YTPYDRTLLIDIDYVIQNSSLDYVFDTDSAVTLFHRAESLDRQPPPHSHQELNSLGIP
                     QLWSTAVYFDKNSSTSQMFFDIWGHVADNYDFYRFLYGFTGSMYRTDYAVSIATHIMN
                     GMGQGELIEDFSMPLINMSQKDNIVKINGADEWVYLINDREQNWEDTPTLIKGENVHV
                     MNKRAIERNFDDIMEALDE*"
                     /db_xref="A0A0F9PXJ0_9ZZZZ"
     gene            complement(172145..172492)
                     /locus_tag="Salt_Pond_R1_B_D2_MG_scaffold_4_prodigal-singl
                     e_291"
     CDS             complement(172145..172492)
                     /product="hypothetical protein"
                     /codon_start=1
                     /transl_table=11
                     /translation="MDERLEKALAFSKYRATIENRRKALLRRFETMQVVHQDNGMFLA
                     DQATISFVEALISQGHKDAVLIDQKSRPIQINDLSAFRDKLFNTYFEATNEYQTEYQK
                     LAKARDVKKAMEW*"
     gene            complement(172549..174390)
                     /locus_tag="Salt_Pond_R1_B_D2_MG_scaffold_4_prodigal-singl
                     e_292"
     CDS             complement(172549..174390)
                     /product="Type I secretion target repeat protein n=1 Tax
                     =Maritimibacter alkaliphilus HTCC2654 RepID=A3VI53_9RHOB"
                     /codon_start=1
                     /transl_table=11
                     /translation="VALETGGLIEIEDYNEIALEVNRLFSDNTSSLIYNSSNKLADEV
                     IAGGDTSPLYIVNLDAPMDSVDDFIVVTLDNETLIRDDDYTVLSTSQVRISSAVPDTT
                     QIQVFNRTTHRYGWGQQASVYPATEGDIVRSDEQTLQAYLEANVNNLIDKVNIMETRT
                     TGPTSLSRVASGEIIDHQDKATILTTIDNDIDSGTQYWDNDVATITRSVIAFDRTDPW
                     TTKLTGIARYTWDNYNEMRYFFNSGNAIRISLEMTGDDSNQGYANWSQVIEDIGTVVL
                     NYEQTTQTGVNGTGVNIGAYELTGGYQTVFTSGSPSAPKNIEGGFEEYASYDSLQAVF
                     SARILEDAPATGQISIDVRVELDDTEFDQYVEGTTSFLAGYTLADVVTNNTAIFSVTD
                     FTPDVTGLVDWIVDGTSITPAQDGFTWSDVGADGDSVEDGFEFVNGDMKMIVECTILN
                     PGCIFEIDTSTTNYVAGGEPFSATPSLRVGDAGSPAGDVGQIEFRFAATPGRLAPPEV
                     ENFLMRVNDIDQAISGRQEQITVTAFDAEGNSVTPTLTGGSNLTIVDNVATSNTNFSS
                     NASNASNSLLISVTVPVNRVIVKYGSIRNNGGGAVWISEVYYDTISL*"
                     /db_xref="UniRef100_A3VI53"
                     /db_xref="A3VI53_9RHOB"
                     /db_xref="sil:SPO2828"
     gene            complement(174392..175453)
                     /locus_tag="Salt_Pond_R1_B_D2_MG_scaffold_4_prodigal-singl
                     e_293"
     CDS             complement(174392..175453)
                     /product="Putative uncharacterized protein n=1 Tax
                     =Commensalibacter intestini A911 RepID=G6F3I4_9PROT"
                     /codon_start=1
                     /transl_table=11
                     /translation="MAYTVDYSDGTKTPITVSNSAVNTTTNIGFVGQGYKNYGEVIAE
                     DFLRLLENFANGSAPSKPVEGQLWYDSSTNELKYFDDTVANSGNWKSIASMTVQGSAP
                     NTVGETDGHFWLDSDTGVLYLYYNGNWTTVTDVAGQTRIVTRTRLEDDGTSHSTIEVI
                     VGGEIVSITSSDSADWVPGSVTNPEYLEDGVTLLITQFPSISQGINLNTADSYVFNGT
                     ATTAQYADLAERYHADMPYEYGIVVKIGGSNEVTQTTKEYCSDVFGIVSDKPAFGMNT
                     GAGTQETHPFVALSGRVPVRVVGKVSKGERLVTSATPGHAMSAGSEAGIDWHFVIGRA
                     LEDKINDEPGIVEVVVGTK*"
                     /db_xref="UniRef100_G6F3I4"
                     /db_xref="A0A0F9N3L4_9ZZZZ"
                     /db_xref="G6F3I4_9PROT"
     gene            complement(175463..176035)
                     /locus_tag="Salt_Pond_R1_B_D2_MG_scaffold_4_prodigal-singl
                     e_294"
     CDS             complement(175463..176035)
                     /product="Uncharacterized protein {ECO:0000313|EMBL
                     :KKM20406.1};  TaxID=412755 species="unclassified
                     sequences; metagenomes; ecological metagenomes.;"
                     source="marine sediment metagenome.;""
                     /codon_start=1
                     /transl_table=11
                     /translation="MDQLKLHVEGHVLIRDFDTGEVLLNRRNAIHRENMSYAIASALS
                     NTTGVNGFLGFIQSMAFGNGGVIVDGSGNITYNAVNITSVVDELYNQTYIKNVNSTVD
                     DDVENNTNVIHTGGTTYSDVVVTCTLDYAEPVGQDPLDDTADQEGDYVFDEIGLVSQQ
                     GRLLTHLIFHPVQKSANRKIQVVYTVRIST*"
                     /db_xref="A0A0F9HY94_9ZZZZ"
     gene            complement(176035..177693)
                     /locus_tag="Salt_Pond_R1_B_D2_MG_scaffold_4_prodigal-singl
                     e_295"
     CDS             complement(176035..177693)
                     /product="Gp87 n=1 Tax=Phage phiJL001 RepID=Q5DN18_9CAUD"
                     /codon_start=1
                     /transl_table=11
                     /translation="MTQVDKTTFKSSTTSLFADNTTGEIGAGDLRFQMDNLADSVIFK
                     KTNQTTNPTVNDDDNNTSGNGVFEIGDIWVNSTLETTWICVDNSTGAANWDPLTFDTS
                     GFASIFGAPADNRIAVWRTATQIESSSDLTWDGSTLDVTGDITVSGNINGKDIVAISD
                     TVDSLSPSAIDDIAITQTPVGGGAASGWDATGLNFSIGDGLAISQNGTTTNIRIDNNN
                     ITNDTSTRTLGPNDNNSFVTNRGATGSVIWTLPLTSALESVGPRLVTTFIKVANQSMQ
                     IIGAVGVSINGLTESGSNESLIEICPSQYFSHATVVWSGITNSYYVYSGSNVVRSGSV
                     SDDQFAVWSNSGQTLGGYANLTYDNTDLVLENANSFDISGTAPDLIMTSTNSGTGTTN
                     LTATDADFIIDVDPGTLIGSSRFLLNIDGSTIIQSDSTDVSIGADVDVTGSVKYDWTI
                     TDDATASYTLVLADRGTVRTMSSGSANTLTIPANASVAFPIGTMIRVIQIGAGTTSIT
                     GDTGVTLNGVSAGSGDVSAQWDEVRLYKVATDEWYATGDIGAVA*"
                     /db_xref="UniRef100_Q5DN18"
                     /db_xref="A0A0F9MHD3_9ZZZZ"
                     /db_xref="rsk:RSKD131_4098"
                     /db_xref="Q5DN18_9CAUD"
     gene            complement(177717..178331)
                     /locus_tag="Salt_Pond_R1_B_D2_MG_scaffold_4_prodigal-singl
                     e_296"
     CDS             complement(177717..178331)
                     /product="hypothetical protein"
                     /codon_start=1
                     /transl_table=11
                     /translation="MSIFLHRAGLLNINVGGGGGAATRSVLFTDNFNRANQTLQTSAD
                     WTKNTVDDDANISSNVLEGTPAGFPADEYIATVNSISPNNDQYVEFEVATSGGFLEFG
                     GVVARFTDTDNFYGLREEGGDLVLILRVTALGQGALWTYSSDSGSVSPGDVCSLEIVG
                     TTLKVFVNGVEVYQRIDTDHSSGDVGVWFEGPVQIDNFEAGNMV*"
     gene            complement(178331..179539)
                     /locus_tag="Salt_Pond_R1_B_D2_MG_scaffold_4_prodigal-singl
                     e_297"
     CDS             complement(178331..179539)
                     /product="Putative uncharacterized protein n=1 Tax
                     =uncultured organism MedDCM-OCT-S09-C94 RepID=D6PL68_9ZZZZ"
                     /codon_start=1
                     /transl_table=11
                     /translation="MTQQTKVEYDFQTTNLFPTNGVGAISANDVRTHFQNTSDSFAFQ
                     STGNTSAPSANDDGNNSSGNGSFFVGNIWIDETANIAYICLDNSTGAAIWGTLSSSGG
                     SVNASGTPLNNQLAVWTAADTIEGEANVTWDGTALDITGDITVSGTVDGRDVAADGAL
                     AASALQDVIDDTTPQLGGDLDVNSNSIVSTSNGDITIAPDGTGNVILGNYEFDVDQTV
                     GAGQDNYVMTYNNANGLISLEAAAGGGDVSKVGTPVDNEIGVWTGDGTIEGDTNFTWD
                     GSTLDITGAVSVSGNVVYSVGLGTESSSFTLALADAGTIREIDSTGGAVTITIPTNAS
                     VAFPVGTIINFTNLDATSTISLTGDVGVTLNGVSAGSGDFSGDAYEGVTLYKRATDEW
                     VVQGAIGAVA*"
                     /db_xref="UniRef100_D6PL68"
                     /db_xref="abs:AZOBR_p270211"
                     /db_xref="87724760"
                     /db_xref="D6PL68_9ZZZZ"
     gene            complement(179548..181434)
                     /locus_tag="Salt_Pond_R1_B_D2_MG_scaffold_4_prodigal-singl
                     e_298"
     CDS             complement(179548..181434)
                     /product="Uncharacterized protein n=1 Tax=Enterobacter
                     phage IME11 RepID=K4MPY5_9CAUD"
                     /codon_start=1
                     /transl_table=11
                     /translation="MARQAIGVGTTANDGTGDPLRDALIKVNNMTTELYTALGDGSSI
                     QFNTYTIRNSTNAAAAAALDNGTVVTIDSLLYLVDNTATGSDSATNDLSVDGLLPFGD
                     IFYEHFGARGDGVTDDTAAMNAAIDYYRNLIDTGTDRDNSAVLRGRSNAIYVISGTGL
                     NMTGFGSVGATFDFTGTRINAATSGEAVVDMLDSRWCVVRNLYITTTGTCKSGVMIGR
                     KDSGSADRHTFENLRIYGDFSVACLTNYRSEQNVFIQAELINNAAIADSRALIVDGND
                     TSYTSDHVSVAGVSGTTNENRFLGGSFIHRADLQGDAVYITGCQKLEMHKSFVAARHT
                     AAIVIDLDGSAGCAALDLDVHIESFLGGAGIDYCFEFRGTGNVVLDGFRYRDHRHHAD
                     LAVFYRNGPSTITITDFRVEIFDAVDTGTPIFDSVAEWKLEGQLLCSGNAVIDTDIKL
                     AGHMRDDTTVINRFGPLSLVDTMAFSSDDDVAQFFAPTGAKGITISNALRPRISFGDE
                     LDANRASIDYNVDADLLTIQWEDGTQAMVIRDSYFGPSTGTANTQDLARGSFRFNDGY
                     FAGRLYHSATGSNTISISGGTGSPESVVTAAQGSLYTRTDGGAGTTLYVKESGTGNTG
                     WVAK*"
                     /db_xref="UniRef100_K4MPY5"
                     /db_xref="K4MPY5_9CAUD"
                     /db_xref="ppo:PPM_2752"
     gene            complement(181434..183467)
                     /locus_tag="Salt_Pond_R1_B_D2_MG_scaffold_4_prodigal-singl
                     e_299"
     CDS             complement(181434..183467)
                     /product="hypothetical protein n=1 Tax=Omnitrophica
                     bacterium SCGC AAA257-O07 RepID=UPI0003B7AC37"
                     /codon_start=1
                     /transl_table=11
                     /translation="MAQVDRTTFLSNTSTLYPDNTTGLISPQDLRAQMDNIADSSPFM
                     ATGQNSAPSVNDDSTGTAGNGAFDPGDIWIDETNDAAYICADNTDTAAVWLALSDPSV
                     VTKTGTPSGGEIALWDSDGVIEASSTLSVDSNRFVFESANPVIDIVESDGAADNQRWW
                     FWGSGEDLRIAPVTDSGSASGKYIALKRTGSDFDSLDITQSTATRTSISQNSIEFSIA
                     DSTIQTTDTTSLLLGVDGTSRLRINAANNDVDILGVGTGNQSFNVGNSATTTGDTAVQ
                     IGVGRTDDGNAYIDLAGDTTYTDFGLRMIRNSGENGISRIAHRGTGNFSFQSQDGGAF
                     EFSGGVFNIAHSTATLSLADTDAVSGGIASISAGLTGNLIMQADPTDVEAGSYISYEV
                     DNLEVMRVVNGNVGIGETSPQVNLHISSTFPKIRFDDTDVSGASYVGPEGSVMRIEAD
                     STNVDSNSAVGVFVDGGQIGLFNSTGLEITGALFGATQTQAETTGTFRRIRTTESGYS
                     YEMNNAGANTIEILGDKDFSITGATQANPVVITVSDTTELETGDTVDISSVGGMTELN
                     GNTYAITVLDGTTFSLQDSGTGADIDGTGFTAYTSGGTATRNALVYPDGFYCEIIQTG
                     AGTTTVQAGTSIGLNGTSGGGGDVSTQYGVVRLRKTSGGTDQWVADGDIGAIS*"
                     /db_xref="UniRef100_UPI0003B7AC37"
                     /db_xref="A0A0F9IIB8_9ZZZZ"
                     /db_xref="ent:Ent638_1049"
                     /db_xref="UPI0003B7AC37"
     gene            complement(183467..185122)
                     /locus_tag="Salt_Pond_R1_B_D2_MG_scaffold_4_prodigal-singl
                     e_300"
     CDS             complement(183467..185122)
                     /product="hypothetical protein n=1 Tax=gamma
                     proteobacterium SCGC AAA160-D02 RepID=UPI00035E62CA"
                     /codon_start=1
                     /transl_table=11
                     /translation="MAVNTLNELITLLNAADTDASALAAITNDSATSTDSSTTPGYVD
                     TRLNDDPVKNVRKVIADIENGITTNVRPAVHEEGVEVLNNPAIINFVGDNITVTDGGS
                     NTALITVSSVGAVGTPVDNQVGVWTGDDTLEGTSELTFNGSTLTITNDSGPALSIVDS
                     NDSVTFLQQIVNPGTPAVQIGTTTAHNLEFRVDGSTHMTLDTSGDLNVTGNITVGGTV
                     EGVDIANAVTKVATPADNQIGVWTGDGTLEGDANLTWDGTALDITGDITVSGTVDGVD
                     IANAVTKVGTPADNQIGVWTGDGTIEGDANLTWDGALLVIGGTDALQVPDGTTAERPG
                     SPAAGMIRYNTDNGNFEGYSTTWEPLVSPTQAVNTQAGASYSPTLDDNGALIVMTSAS
                     ANDVFIGRSTVISDTITGITNAASAVVTTTGDNSVEVDVGDEVTITNVVGMTELNGNT
                     YEITAISGNDVTINVDSSGFGTYSSGGDADFLPEIAYPIGYKIDIIQASIGTTSIQMD
                     PGVGLRGMASTPSGTSRDVGAIGEVVTIIQYDEDSWGVQGDTV*"
                     /db_xref="UniRef100_UPI00035E62CA"
                     /db_xref="A0A0G1VSI9_9BACT"
                     /db_xref="cse:Cseg_3953"
                     /db_xref="UPI00035E62CA"
     gene            complement(185156..196282)
                     /locus_tag="Salt_Pond_R1_B_D2_MG_scaffold_4_prodigal-singl
                     e_301"
     CDS             complement(185156..196282)
                     /product="Uncharacterized protein n=1 Tax=Cronobacter
                     phage vB_CsaM_GAP32 RepID=K4F9K6_9CAUD"
                     /codon_start=1
                     /transl_table=11
                     /translation="MAKDYSANPKDVKNFTQGAEVGLDQSFQDYSEFLPFINRTESLE
                     RFFGSTVNQLLSSGSTQSIDAYWGRLAGRNYNPNNELFQFEPDATRLNYQFQPGTVSR
                     VEGQTEQTVSYINWLKRLESLGADINNHDRLFSELGYVLDLPINADMLMNYRNYYWLE
                     GQIPTIVIEPTVDDPIVIDDIVKFSFYTTPELSNYKTVEFVTGLRVKFTGDYVSSTSG
                     DYFADYTYSVENVGGEGGIKLVPVIDDTGDNLFPSTTPYEIEIREGWDIFDYDTTPFD
                     GIAPFDPYDVTTNRDREDLNLNTTYIVMERWAADKNPWARTNKWYSLHAIDIMAEYNG
                     VNVEAYKNAFTRANRPIIEFRANMELTNFCGNFAGTVDYAVSIDQASQIGDSGGSFQV
                     DSENSLEDGDVIFVGKPETNGIQLVEFNQDFNSDFDSGPALSGAFGPPYSSAFDVGVA
                     ITLNQNAYQVSIVSNTITLTPLSPYNDGDYVIVTKGEQKGFVYCFTEADGWQVAQNKE
                     SRGDFPLFKLYDDELIDLESYENTDFVGEKIFGYRENPTGGFDRELGFSPSFTQQGSF
                     NDYEFEWTLSTNRYSRDVTVDNSTEIRGYYFWRDRVENKYYNGWTQVRGGQRVPIIQT
                     QVADGTNQPTFELGTTAVSHPTEYTVVFQDDEYRWHEHSYIDRHPIGEPNPTMVWRYD
                     TDYNINTLIENSSDSLEFVRAISYASDTVSSITLASATPVEITVADTSQLKTGDRATF
                     TNVTGTTELNGNTYEITVVNSTTFTLDGTDGDDFSAYVSDGDITYGDGDITVTVTDDL
                     NTTVNVSSSYVYGKILYRNTNDSTIQGEIFLSDENQNRYSVIRNGRYLVEDVDYAFSG
                     TTITVTAECSEDDVLELIYIADADLENVVYDVAPIHFYNNDNKPFTFVGYDDLTNHFA
                     RQMSAMPGFDGDVFGINNYHNTVRQHSYDGLIRQQIFSSKRVQYLIDQESINPVRALK
                     NISRDYADFKKYFINKVRQLWNTNEWSTVRELVDRAISDINIGKSDEFKYAHSDMAYA
                     KQFRSIEHTITNSDTEYAMPSVVNVYNDRQNHIQVWLKEYDSVTSQFIERPLVKDIDY
                     TINGPNIVLTSPAEFSGNVVNSSDNVVSSSDNVIVGEPTGGPATLTIRWYSVNQLSHI
                     PPSAVKLGFFRPTQIEFTDGVLIGHDGSRYTATNTDITNTKSVDFDVVAAALYDYELR
                     VFNNLVDGHFLSDTQYNYEMGEFYPNPDGEFAYDVSDINDRLDDWYNRWAIRNSVTEI
                     DTVAYDAGDEFTWNYSTVGPELGSWRSIYTYYFGTDRPHTHPWEMLGHRIKPTWWDAT
                     YSWTAGPLRDALISALKFGKTGDTSGPDKIDLRYARSSYDWDDETLVSDDGSATLNGP
                     DTAGVVSTPASIDAARDFVFGDWSETEDRWRKSSEYLFALAEVYLQLKPYRTHELFWF
                     LHRYNINRNVTQEQWVNIDYCIRAYNQELHNQKVKDGVIASIRVVNGGTGYTFLDLEF
                     EQGPICYRIAEAQAYTSAGRVVAVAVTDPGRGFASDPVVNLNGPPSGSGVELEYVIIS
                     DLYFTHLGFNTLPAEEYVVVNPDSTDLAERLDGLDINYMLHVGGFTDKRILAIELDGD
                     YDSGVVRIPETSYDILIDRNAPIKTAFYSGVRIDKEDVGYRVSGYDLDSEFFNYLLPS
                     TAGKQISVDIGNTEVVKHLNWRNEVARIPYNTVLLKRQELYQFLLGLGKYYESIGFDA
                     YTQWEVEARAAIEWALGTDTDPFYVNGINDTISYHQGTRGVVQTIDVNYDGVPNLLDQ
                     NFKNIRRNETLVLRDNDKTEISIKNGEDRIYGLGVRVIEFEHIITIDNVTSFNDEFYI
                     PELGVGQNRVRLVGERTRNWNGRVEAVGYLVQDTGLVLNIESSVRELEQDWMTSDSKA
                     LERLTRQTRGYNVGYSKPTYMTNTFVSDRSGYAFEKGLRKYRGTASAIEAMTRNKNIF
                     GQEFEHELYENWMVRLGDFGDVSERNPIEFQVDQNKIKDDPQHFRFSESFVSDKSSDL
                     IIDISKGSTDAINGDYSSPFGVYDVLPLDNSSIENLKDYQTFLRDAGLPVVQEIDYFL
                     DSIDNIGDIYDPTQPYALIPNWSETSSYVEGDLVRRFGKVYSLLVESTGLTTLNDDII
                     VRGNQVFPLVPNGSTFIANGETVTFNKADESVSFDTITVDGTQTNPSIPSGTTLVIDG
                     INVDFVKNATTTTYSDIVLEGNVTSPTIQNSASRELRIGYANSATAPLTYITVAFDEL
                     EDTLTMQTILIDAFTEAGLADPIGASVTYLTTLEALRSAYVAAESVASWETIIDNFYD
                     ATGTPDRFLNPEYWPTVLGFTGASWETEARDMIQVDLDLIDELGGSTAATVATIVDGT
                     AVIDTERDAANNLLDFGVTPNDENENLADFTLYLENNGGVTIATGQEITVTNPKNYVE
                     DNLVAIANKISTALTAAPSGINVSTAGNRITLSRTGNQAGYRFGVTTDVALGFTDADN
                     DVQTSGTTTSGPVPLTLNEAVQTVNQFSITGVTAQNVSDRMRLLSTNEELTIGSGTAN
                     GVLGFTPGSTPATSNTTNVPVDLSIGDVVSQINQAEIDDLTASQVEGALVLRYTGETL
                     IIGDGTANDELGLAAQTYESLSDAVQNIFDPADWAVIADPAHFNIWTIDNIGSDPLGP
                     SGTNRYDVYQTLDFQIGVLEICAGEENGDDAYIKCDTPHTLSAGEFVMIVNSTTVPSV
                     DGIHVVTGIQDDQGFYIDRYIEQKGFTGKVFPIRSVRFPDSFVAAAAMTDENYVQGSL
                     GLRVGDYIYADTRLDINSNSLGYGAVYDVKRTTEGAGLRFVRREVGKTNNSEIKNGIL
                     YSNTTGETVIRYEVFDPLKGIIPGIAEAEIDLRSDVDFAYYNNSTDPNVEVRTDNVWG
                     QRQIGTVWWDLSNAIYLNYDQINPEYRQEFWGQLFPSGTIDVYEWTKSPVTPDEYADA
                     VNAGTVIDGTELTGLPYSFVDQFGEEQYSWCEEVEFNKTTNQLETYFYFWVKNKTTTP
                     NIEREYSVIQLAQIIEDPSTQQIDWIAASSDSTLLVSSLSRATGYDDLVMQVNFDNNS
                     SEYHQEFALLAEGDPATVIPEWLHISLRDSLAGFTQDTEISEFSPWDSSFSYVRGQVV
                     QSTLGDFFRCTNPSTNNDPDTDENNEYWEKLEARTIEPDGEFNGVSQVELNVPNNIPD
                     LDLHPYVRYGLETRPHQIWFRDIDYAREVLIDKINDQLSEVNLSDSDLPWRDEFERSF
                     TVGGQTYNIKDYWQFADWSIDGTIIEKGDGDYFVELDLDLPTISNPQEGEIAQVTRSF
                     DVDRRQRREVFRYTNGEWQLIFKERGTIQFNDLLWNSDISNFGWDVASWDVIGWDKNS
                     SAVAVEIFESFFRKIWIGEYRRYYTDLWFHMAKHVLREQEEVDWLFKTSYFDLIMEDN
                     LEKRYNKFFDQNTDDFFDFVNTVKPFRSKILDGIVRETVSEELELTTENTVEIRVQTN
                     PLDDTVDETDTRAFRLSVNRNELNYSSQIINSNKVLLGLDIGPDDTVIPYLNTSNTTL
                     SAGPGVIWINGERITYQSIVTNDDLGGIGSGFTSGFDLGFSGVTLLTGVERGTQGTFA
                     RGHSFADIIEDATGLELTENTTLSDYTFTLTPAWNTLGEGLLSGSNLDTNGVTIQGNN
                     FGTIDAYGDIWLAQLLALQNTANAIQEFQDELQEFIHVYWAQILQIANGSSTLITADS
                     TDVTADGSVS*"
                     /db_xref="UniRef100_K4F9K6"
                     /db_xref="A0A0F9RNS7_9ZZZZ"
                     /db_xref="K4F9K6_9CAUD"
     gene            complement(196292..199717)
                     /locus_tag="Salt_Pond_R1_B_D2_MG_scaffold_4_prodigal-singl
                     e_302"
     CDS             complement(196292..199717)
                     /product="Baseplate wedge n=1 Tax=Cronobacter phage
                     vB_CsaM_GAP32 RepID=K4F628_9CAUD"
                     /codon_start=1
                     /transl_table=11
                     /translation="MAQSIRQRNLFAAEDYRLVYDSFKQANFQAYDYDTIRGALVDYI
                     QQQYPENFNDWIQSSEFVALIETLAFLAHSLAFRIDQAGRENFLSTAERRASVLRIAD
                     FLGYTPTRHQPARGHLKVTGIRTTQDVFDINGDSLKNQTIDFEDSYQNFLLVMNEVLS
                     ATNKFGRPNNSIRIGNVKNDIYTTNISNNRNIVFDIQGEVNGVRRGFEVHGTNINRST
                     NTLVESEPDPTGSFNIVYKNDGQGLGSNDTGFFVGFKQGTLQFNDITADEAVSNLLID
                     LGATNVNNSDIWVQSINDSGEIVNSWTKVDSGFGANTVFNNIRQDNRKLYSVKTVDED
                     NVNIIFGDGVFSEIPRGIIRIWYRTGINQTYTLDPDDIGTVTFGFNYDSPDNNTYKVT
                     FTCELQDPVTNASSAETITSIKNNAGRVFAAQDRMITASDYSVYPLTVSENIRKIKAI
                     NRTYTGHSRFIRAQDPTATYQSVDLVFDDGYIYSEGLTYRTNLALPSNLSVDQIYYRF
                     IDEAISNPEVINLFYSKYEDVSVDFNNVSTSYEWQQITSGYRGSTGYLTRGSVIQKIG
                     SNATNDLNDARPGSIVEFVESPYNSGTLGEPGDSLTIINAGSGYTSAPTVTIRGTGTG
                     AEATATINGGQISGVTLTAGGAGYQNPVVVEITGGGGSGAAAVARAQSAAKTWARVVD
                     VVSDGQGINDSNGNPTGLTSRGQGAVVLNKVIPNTARVSRVFPAYKTQFSDEERNNIL
                     DELANLNSFGLRYDETASEWKIIRSGDLPTTDENNPDNFSFENAGDLSNSNNDHSWIM
                     RVNYSASRWEFISRRQRFVYGSDEKIRFFNQNGKRRFNVETNKPERDAIVVSRINTKP
                     NGSLFPLEEDLTFFAYRYFTEPDGYTDNRKVIVTLADVDNDNYPDNPLAFKTLSGNNN
                     IALGTVTEDGNEYTVRTETGTEVPGRSNLTATWRRISTSRYRIDPSLSNIIDVFVLNQ
                     NYDTKYREWIADSRKESERPETPTEVELEKQFAALDSKKAISDSIVYRAAEYKVLFGE
                     LADLELQGKFKIVKVSGTTLTDNEIKSRVLTAIQNFFDINNWDFGETFYFTELSAYIH
                     QQLPGVISSVVLVPLATNSQFGDLFQIGPDSNELFIPDVTLTDIEIVDSLNSI*"
                     /db_xref="UniRef100_K4F628"
                     /db_xref="A0A0F9UA99_9ZZZZ"
                     /db_xref="psem:TO66_04025"
                     /db_xref="K4F628_9CAUD"
     gene            complement(199721..200086)
                     /locus_tag="Salt_Pond_R1_B_D2_MG_scaffold_4_prodigal-singl
                     e_303"
     CDS             complement(199721..200086)
                     /product="Base plate protein n=1 Tax=Cronobacter phage
                     vB_CsaM_GAP32 RepID=K4F7G4_9CAUD"
                     /codon_start=1
                     /transl_table=11
                     /translation="MATFVGFSTVGKRTGTRVLEDKELAKRDLLNHFYTRRGERLGEP
                     EFGSILPELIFEQFDQLVVQAADEDVKAIIGLDPRWELIDYRINEGDKTLTIEIQLRY
                     VPDLSEDRLVLKYTSEEEI*"
                     /db_xref="UniRef100_K4F7G4"
                     /db_xref="A0A0F9FRJ8_9ZZZZ"
                     /db_xref="K4F7G4_9CAUD"
     gene            complement(200119..200829)
                     /locus_tag="Salt_Pond_R1_B_D2_MG_scaffold_4_prodigal-singl
                     e_304"
     CDS             complement(200119..200829)
                     /product="hypothetical protein"
                     /codon_start=1
                     /transl_table=11
                     /translation="MLRLVESNRRIPWETFTIQDEFAVKFVINVGVAVVSEEMLSLML
                     GYREWSGIRYINQATGDYEIGYGIGDPDDEQGYTEPQAYADWVGYIRNRQKNLRTQIP
                     IVGITQAAFDALLSLYVDTGTWRTVQSNEGLYDLADAVKNSNWLLVADIISRGNVNPE
                     LRKKEAAVVQLGDYNTIKTRQQQRTTGIQKLRNAYVSGLPEFERKQAEFVFYRQFGSF
                     LPGMSQLRQRRIVAQALT*"
     gene            complement(200829..202574)
                     /locus_tag="Salt_Pond_R1_B_D2_MG_scaffold_4_prodigal-singl
                     e_305"
     CDS             complement(200829..202574)
                     /product="Phage-related tail protein n=1 Tax=Pelagibaca
                     bermudensis (strain JCM 13377 / KCTC 12554 / HTCC2601)
                     RepID=Q0FLM9_PELBH"
                     /codon_start=1
                     /transl_table=11
                     /translation="MAISRDIYTRKVRSAYNQHTLEKGLRIPAGLYRGIVVDIDDPNR
                     EGRVKVQIQKFYGAFPAGETSASQVAGDEFLGAIWCHQLLPFGQTSPPAEGPNGTVSQ
                     NTSGFFGAPPERDNEVLVAFGSDMSAGVIVGMIPDPFKREGIAGAGKTRTTATGETTI
                     GLETSRTAGSIDDLPDEHPQAEVLRNQGLDRDRIRGQNFSSPTRDPSSRVVGMSSPTG
                     HAIVMDDGNLEDGDNLGMRIRTAGGAQILMDDTNGLTYINNREGNVWIEMNRNGDIDI
                     YAASTINMHTLGDFNMHCGGSFNLQAGSDINMRAMGSVKQQAVGGPFDITSGSNLNLT
                     ADGNGNMSVAGNYRETAARIDMNGPAAEVAAPPPTNQLAGNNVVTESVARRVPEAEPW
                     AGHLDVSVLDTGSASGAVAQGESNSYYYGSPTDLSSYNDQTGEFDINNFPPSQGGEFL
                     SYSSNVDRRIDPELISMVEEVARRFGRPLTVTSGFRSPSYNAKVGGAKKSQHQQGKAI
                     DVSGNGLTNQDRLDLIAIASAVGIRGIGVYSGGSLHFDNRSGARAAWGSDYTRASVPS
                     YAVAAANRHRSGGFG*"
                     /db_xref="UniRef100_Q0FLM9"
                     /db_xref="Q0FLM9_PELBH"
                     /db_xref="amt:Amet_0530"
     gene            complement(202574..204649)
                     /locus_tag="Salt_Pond_R1_B_D2_MG_scaffold_4_prodigal-singl
                     e_306"
     CDS             complement(202574..204649)
                     /product="hypothetical protein"
                     /codon_start=1
                     /transl_table=11
                     /translation="MTYLTNKLNNYETYTYNIRLYVCKPERVQDLDAAIDRGDAIILA
                     DNAQIARYNINSLEQVFRISHSLVREGVGSQFDMRIVEPNGVTLLSTIKGICNQLGIA
                     DHLRATYIIAVDFHGRLSDGQPKKFPQTFYYPVVVSQFTFKVDEGGTNYQIRLVENSQ
                     VGYQVAANEVRNTITIQAETVGEFVDQFEEKLNQSLRYSWRANASLSAGLGPDEYKFE
                     FDGTTEDWRSWRFEVLDADFQVGAVSFEGVPGRSPKLQVVAMNGTQITTLMSQVLQLT
                     AEYKQILINQGGEISNQTMRRKPEDASNRQLDVFPVFFKMISNVEYNEYDQFRGDYRK
                     TYRYKLKAYTATDEILDANQFMSSIGNSSVQRSRIFNLIAGDFLRKRYDYYFTGRNTE
                     VLSLDLQFDYAYFNITPMGDGYFGDPDVQRAVAAGDDISVRDRLSKIEILQDDLGSAK
                     SGLARAQRQFDNALGSGSRTQIGFAIGSLENASIEVNARIGDIRSALADGYDFNPSSV
                     QYLQRWVEDTISDSDTYGSENNLRSGALKFGAVKTNLENSGDLITIEMEVRGDPYWMG
                     KPNTFYNQQQNIEDLVDYEAGAPSFFLNVNLPSTEEDADGRRKPDPDYMVSGVYRVVS
                     VINRFHNGQFIQYLEAVRDIGTNVATVYDMLAGDTSVDLARDLASLRQQGNSISQRIE
                     NARLGLDRN*"
     gene            complement(204649..204936)
                     /locus_tag="Salt_Pond_R1_B_D2_MG_scaffold_4_prodigal-singl
                     e_307"
     CDS             complement(204649..204936)
                     /product="Uncharacterized protein n=1 Tax=Cronobacter
                     phage vB_CsaM_GAP32 RepID=K4F633_9CAUD"
                     /codon_start=1
                     /transl_table=11
                     /translation="MSYKRTSHLRATPVVNGFTQLWEPPIVPDFTRAKEFTINQKYNK
                     RPDLLAYDLYGESRFWWVFAIYNKNDLVDPINDFVTGTRIWIPDRDYIAGI*"
                     /db_xref="UniRef100_K4F633"
                     /db_xref="A0A0F9RNT5_9ZZZZ"
                     /db_xref="K4F633_9CAUD"
     gene            complement(204936..205586)
                     /locus_tag="Salt_Pond_R1_B_D2_MG_scaffold_4_prodigal-singl
                     e_308"
     CDS             complement(204936..205586)
                     /product="Uncharacterized protein n=1 Tax=Enterobacteria
                     phage vB_KleM-RaK2 RepID=H6X3N8_9CAUD"
                     /codon_start=1
                     /transl_table=11
                     /translation="MVTRQDLRASLTVKTRSRSFGVNNFFTGTIPAYNVPFQGPGQAL
                     IRTRGIVFPFTPNISVAQQVEYGQYDVVHTNYQQNAYARTRNPQIQITGVFVSQTPEE
                     AAYTVGVMHFLRVCSKMNFGANDDDRGTPPPVLLFSAYGAYNFQNVPVLIGSFNYVYQ
                     DDVDYVEVETGGETVQIPSMMIIAIDLLPQYSPEKQTNQFTLDSLARGSGYRNGFI*"
                     /db_xref="UniRef100_H6X3N8"
                     /db_xref="A0A0F9UAA2_9ZZZZ"
                     /db_xref="H6X3N8_9CAUD"
     gene            205723..206616
                     /locus_tag="Salt_Pond_R1_B_D2_MG_scaffold_4_prodigal-singl
                     e_309"
     CDS             205723..206616
                     /product="RNA polymerase sigma factor n=1 Tax
                     =Enterobacteria phage vB_KleM-RaK2 RepID=H6X3N9_9CAUD"
                     /codon_start=1
                     /transl_table=11
                     /translation="MVRKKSTKYLNNKDMLKEIHKSKLSYCYALDDRYKHFDIIVDSL
                     EEIDDEKIHEAKENHAAQLSSAGYEKGINAWHDAGGVRSTKPKQADFRVDPSSISDED
                     VVFRVMTYDHIPETPNRKKNPKTVADLHTRINFPPFKHYAFVDGELKEVLRSHWQGGF
                     DNGHFSQTHGGLTGELAKMMMKLVERYAMRGNWRGYTYNDEMQSAALLQLSEVGLKFN
                     EARSANPFAYYTATITNSFTRVLNLEKRNQNIRDDMLQDGGYMPSFNRQLDDEAAQQR
                     SRDEDEEKKQEELRNAGYNTI*"
                     /db_xref="UniRef100_H6X3N9"
                     /db_xref="H6X3N9_9CAUD"
     gene            206625..206891
                     /locus_tag="Salt_Pond_R1_B_D2_MG_scaffold_4_prodigal-singl
                     e_310"
     CDS             206625..206891
                     /product="hypothetical protein"
                     /codon_start=1
                     /transl_table=11
                     /translation="MSQKRTYKIENWPELSEFIEMHNIRPVGDTVGGSGSSIADIVYQ
                     IDDQFDKATPREDGSRIIRLHLMGVAKNGNTMTQAIKRFDAIVT*"
     gene            206913..207191
                     /locus_tag="Salt_Pond_R1_B_D2_MG_scaffold_4_prodigal-singl
                     e_311"
     CDS             206913..207191
                     /product="hypothetical protein"
                     /codon_start=1
                     /transl_table=11
                     /translation="MSNTTQSEEFLQMTVNDNEFVVMKYVNEETEKYREYKFTTTYND
                     EEYDMNVKFQTTLAEDLDEFYAAYAESELMEIMKSEIRAELEHLTASN*"
     gene            207228..208247
                     /locus_tag="Salt_Pond_R1_B_D2_MG_scaffold_4_prodigal-singl
                     e_312"
     CDS             207228..208247
                     /product="Recombination endonuclease subunit n=1 Tax
                     =Cronobacter phage vB_CsaM_GAP32 RepID=K4FB42_9CAUD"
                     /codon_start=1
                     /transl_table=11
                     /translation="LNNLFEHAACFTDIHFGNKNNSRQHNIDCEEFIKWFIDEAKTRG
                     CETCIFLGDWHHHRASVNVSTLNYTVSNFSRLSKAFENIYMLVGNHDLFYREKREINS
                     IPYGDMFDNIHIINDDVLEQGDVALVPWLVGDEWKKMKKLKSKYVFGHFELPHFMMNA
                     IVEMPDHGELKADDFKKADYVFSGHFHKRQVRDKVHYLGSPFAHNYADAWDDQRGAMF
                     LKWGGEPTYVNYDGPRYIRLNLSDLIDAPEDYLNEKTYCRAMLDVPISYEEANFIKET
                     FMTQFNPRELSLLPVKKDEMSMDPAQDGDFVVESVDQIVYNQLQNVDSEMINKKLLMD
                     IYNNL*"
                     /db_xref="UniRef100_K4FB42"
                     /db_xref="A0A0F9RTZ0_9ZZZZ"
                     /db_xref="K4FB42_9CAUD"
     gene            208258..208542
                     /locus_tag="Salt_Pond_R1_B_D2_MG_scaffold_4_prodigal-singl
                     e_313"
     CDS             208258..208542
                     /product="hypothetical protein"
                     /codon_start=1
                     /transl_table=11
                     /translation="MTDQKKLDQINELHERVGEWSDRAKQNGTDQSYEQLMEDGEFQG
                     LIHELMDQDMDSLMLLLGKAITENPDTMPDWMDEALQDEDTKDNGSERPE*"
     gene            208539..210311
                     /locus_tag="Salt_Pond_R1_B_D2_MG_scaffold_4_prodigal-singl
                     e_314"
     CDS             208539..210311
                     /product="Recombination endonuclease subunit n=1 Tax
                     =Cronobacter phage vB_CsaM_GAP32 RepID=K4F9K8_9CAUD"
                     /codon_start=1
                     /transl_table=11
                     /translation="MIRFKNITIKNFMSVGNVTQAVNFQEAGLTLVLGNNLDLGGDGS
                     RNGVGKTTMINALSYALYGNAITNIRKNNLINKTNNKGMLVTVEFEVGNNSYRIERGR
                     APNTLKFLVNEHDAVVETDEGQGEMRLTQHEIENVIGMNHIMFKHLIALNTYNEPFLA
                     LRANDQREIIENLMGITLLSEKANVLKELVKTTKDQIKEEEYRVKGVENANEQIKRSI
                     EDLKRRQRVWKNKNAEEIKELQEAVSELESMDIEFELEQHVALDEYRRKNSELSELQR
                     SLSGEEATIQREKRSLEKAEKDLEAAKNHTCYACGQELHDDSNDKIIKNKTRAIEGHQ
                     AAIAEANGNVEEITHKIKAIKLPDKIPTTKYATAQEAYEQQSQLATLTSKLEGLQQAE
                     DPYTEQVASLEESGIQTIEWETMNSLHNLREHQEFLLKLLTNKDSFVRKRIIDQNLQY
                     LNSRLNYYLNKLGLPHEVQFQNDLSVEITELGRELDFDNLSRGERNRLILGLSWAFRD
                     VHESTNTPIDFMAIDELIDSGMDSNGVESALVVLKKMHRDRNKNIFLISHREELIGRV
                     NNILYVVKENGFTSFSPDQEFDIE*"
                     /db_xref="UniRef100_K4F9K8"
                     /db_xref="A0A0F9FQ34_9ZZZZ"
                     /db_xref="K4F9K8_9CAUD"
     gene            210304..210546
                     /locus_tag="Salt_Pond_R1_B_D2_MG_scaffold_4_prodigal-singl
                     e_315"
     CDS             210304..210546
                     /product="hypothetical protein"
                     /codon_start=1
                     /transl_table=11
                     /translation="LSKNIPSKTYYGSQLDSIKSHWYDYDYVNANADFNHIDELYKIV
                     EAQQTTRKATENKKTQKKITESYKCGPVLAEMINEL*"
     gene            210536..210754
                     /locus_tag="Salt_Pond_R1_B_D2_MG_scaffold_4_prodigal-singl
                     e_316"
     CDS             210536..210754
                     /product="hypothetical protein"
                     /codon_start=1
                     /transl_table=11
                     /translation="MNYNTHPYSYNGGIVYDDPNRPYSGVDTSTIDTTISTYTLPSMT
                     YDFGSDITGFNSKSRNVGAGLAEMIKDL*"
     gene            210751..211260
                     /locus_tag="Salt_Pond_R1_B_D2_MG_scaffold_4_prodigal-singl
                     e_317"
     CDS             210751..211260
                     /product="Uncharacterized protein n=1 Tax=Thiovulum sp. ES
                     RepID=J0LB15_9HELI"
                     /codon_start=1
                     /transl_table=11
                     /translation="LTSKSKAKGGAWERDVAKYLTETYGAPFMRVPNSGAYTGGSNAD
                     RKILMSDGQIRHMKGDIVPPDHWNRFNCECKNYASFPFHRLLFNEPIPILEDWLQQIK
                     DAADDDDINILFMKITRVGKFVGFDATLPFKTNRHVVYTDQEGVVWKLTEFDSFFELN
                     RAAFESAHN*"
                     /db_xref="UniRef100_J0LB15"
                     /db_xref="J0LB15_9HELI"
     gene            complement(211840..212055)
                     /locus_tag="Salt_Pond_R1_B_D2_MG_scaffold_4_prodigal-singl
                     e_318"
     CDS             complement(211840..212055)
                     /product="hypothetical protein"
                     /codon_start=1
                     /transl_table=11
                     /translation="MTPGELRQYIHDMEVEVERLEEYVFDIALFSEGAISVSELLGMP
                     MPKIRKFEERLSEKVKAEAGKKGTEYL*"
     gene            complement(212070..212903)
                     /locus_tag="Salt_Pond_R1_B_D2_MG_scaffold_4_prodigal-singl
                     e_319"
     CDS             complement(212070..212903)
                     /product="Baseplate hub subunit n=1 Tax=Enterobacteria
                     phage vB_KleM-RaK2 RepID=H6X3P4_9CAUD"
                     /codon_start=1
                     /transl_table=11
                     /translation="MSENPLQKLYRNKKVYVSLPSGGRFYNSGVKLSADNEIGVMPMT
                     ATDEIKLKTPDALFNGEALYELFKSCVPDIENPREIPVCDIDKLLLAIRMATSGSTLE
                     IKSTCPKCKHIEKYDVDLGVIMNSAQEITEDNAVTLDDDIIVETRPLTLQSQIMAQMD
                     SFYQYRMQQMINDDSVPDEQKAKEFNEILVQAITLQTGQVASCITKVTLDEDTQVTDS
                     EHIFEWVENMDSHTHRKIKDCIEKLSDPKMSDSVTIKCSQEECGHEYKANIDLNPVNF
                     F*"
                     /db_xref="UniRef100_H6X3P4"
                     /db_xref="A0A0F9PI50_9ZZZZ"
                     /db_xref="H6X3P4_9CAUD"
     gene            212975..215257
                     /locus_tag="Salt_Pond_R1_B_D2_MG_scaffold_4_prodigal-singl
                     e_320"
     CDS             212975..215257
                     /product="hypothetical protein"
                     /codon_start=1
                     /transl_table=11
                     /translation="MADDIEIIIGGESVRVPRWATEETAREMSKFNLASAKALTELVK
                     HSGRSQKTVADNQKILRDLKTATKQDRSESIKAEKKLNEFRKDHGKALQNATNSLKST
                     SKDLADAFNKESLSGIVKALIPIGAIGAAAGFAVSVLEEFAKNVSELSNVGIGLGSSL
                     VELRHQATLTGLNMEDYGKLVMSNGDSLRAMGENAQDGAANFSRISREARVLARDFNN
                     FGLTNTEYNEMLLEEIEIRRRSGMNQQAIQDGLAESMNNLLLETTGLAAITGQDRRDM
                     IRKRREMADDPAITAFRMSIEREGGRLSENFNSLATVFGAGGEVGDQIGLAMAQAIAT
                     GLDFRTTNNEAVRAIASINSEANTMLQDIFNFVSSNMKTMDTSEFNVQLVSRLAELGD
                     AIPADEMVQLGRLAQRDVDGAAQLISLVSELQGLEKAVETNREAHQDAAQATMETELL
                     ALASHIQETTNRMKDSTLSTVIENLGLDVKSSGGELVEAIRNISDNFGPDNTLWQGIK
                     GSYSEMTTGMERFTDALKAAGVGLGLLSLTGPGRKMLGWGWRKTGGRMLGGAKNLLGR
                     GSGAASGAGGLFSQLRNWVTRGTGAVKSGASAAASKTPGILSRFLPMLVKGTRAATPA
                     GAFATGLGIKPTGDGTISGKFEDQYPFPTDGTNDEQLEWQRRRNEWMQREAQSYPALN
                     TPFENNSILERTPGPVNPGSMTTPNGVNGIEANTQEMNAFLNNQAAPRIEDWLARQTE
                     LIEDTNRQLQRLNRTAEESQ*"
     gene            215287..217005
                     /locus_tag="Salt_Pond_R1_B_D2_MG_scaffold_4_prodigal-singl
                     e_321"
     CDS             215287..217005
                     /product="Portal vertex protein of head n=1 Tax
                     =Cronobacter phage vB_CsaM_GAP32 RepID=K4F9K9_9CAUD"
                     /codon_start=1
                     /transl_table=11
                     /translation="MAGWKKHFQTYQGTQSPLSGGKSRGANKTDASRFQSWLPEVYVG
                     QPNRLERYVQYDQMDMDSEINTALDTIAEFSTQQDEETESPFIIKWHDSPTETESDVL
                     QTVLKQWCRVNDWNRRIFNTFRNTVKYGDQPFVRDPETWKLYYVSPADVLRVIVDESR
                     GKEPSQYIIKNLDPNFQTLVATNQKGPGNYAGASVSPTNMINSTTQRNASNVTNVNGG
                     AGGDVEFSIDAKHVIHMALTDGMDNAWPFGNSILDAVFKTYKQKELLEDSIIIYRVQR
                     APERRIFYIDVGDMPSHQAMSHVERVKNEIHQRRIPTRTGGGSNMMDAQYNPLSIMED
                     YFFAQTAEGRGSKVETLPGGDNLGDIDDLKFFNNKLARGLRVPSSYLPTGPDDGTATY
                     NDGRVGTAFIQEYRFTKYCQRLQRIVQPSFDKEFKLFLKHRGYEIDSSQFELDFVEPQ
                     SFSDYREIEINSSRASVFGQLEGVDYLSKRFMLKKYLQLSEDEILENEKLWKQENPIK
                     GNEEGSVDDEEFSDLGNVGVQGGADGSLDDFEADEDLGGEEDFDAEAGGDETSPIGGD
                     EGDEEI*"
                     /db_xref="UniRef100_K4F9K9"
                     /db_xref="A0A0F9QJG2_9ZZZZ"
                     /db_xref="K4F9K9_9CAUD"
     gene            217002..217208
                     /locus_tag="Salt_Pond_R1_B_D2_MG_scaffold_4_prodigal-singl
                     e_322"
     CDS             217002..217208
                     /product="hypothetical protein"
                     /codon_start=1
                     /transl_table=11
                     /translation="MRSQEFLREYYDEEQDDYTVVNIDHRRRPRITLRHLQKLRKTRS
                     IEDLEQKQRIDDVAYIYGSPDAEE*"
     gene            217351..218238
                     /locus_tag="Salt_Pond_R1_B_D2_MG_scaffold_4_prodigal-singl
                     e_323"
     CDS             217351..218238
                     /product="Uncharacterized protein n=1 Tax=Plasmodium
                     falciparum (isolate 3D7) RepID=Q8I414_PLAF7"
                     /codon_start=1
                     /transl_table=11
                     /translation="MTKSKLEKVLEYMVNGEGELASEMLHEHLIETAREIYADLAEED
                     DAVEDELELDEDEDLEEGYHDEDESGDFEDDLETMEDELEAEEYFGEDDEEDEAVDDL
                     EGEMDMDVDMDMEDEPDMGDDLDMDDDPEMGGDGDAEEAVQNVEDAIEELKAVFADMM
                     GDEMGDEEEGDEVADEFGDMDADMGDEEDDDLEDDDLEDDDLGEDAKLHKQNVSMSGD
                     EDGKASPVLQNQSDMSGGHAKPVNKFGGDEKGGKGDSAKKMSVTGPQEQKGKMDKKVS
                     HPSNSSEKAQSLFKDKKKH*"
                     /db_xref="UniRef100_Q8I414"
                     /db_xref="Q8I414_PLAF7"
                     /db_xref="scu:SCE1572_12385"
     gene            218253..218888
                     /locus_tag="Salt_Pond_R1_B_D2_MG_scaffold_4_prodigal-singl
                     e_324"
     CDS             218253..218888
                     /product="Prohead core scaffolding protein and protease n
                     =1 Tax=Escherichia phage PBECO 4 RepID=L7TQE4_9VIRU"
                     /codon_start=1
                     /transl_table=11
                     /translation="MFTPLREVITPDAASITTESHDNGQGGKDLYMQGIFIQGDKRNQ
                     NQRVYPVNEITSAVKSLKEKIAGGYTVLGEADHPDDLNINLDRVSHMIVDMDMRGSDG
                     VGKLKMLPTPMGNICKTLLESGVKLGVSSRGSGNVDGSGSVSEFEIVTVDIVANPSAP
                     EAYPDPIYEHIMNHRRANSIWDVATNVQHDPRAQKYLKEEMIRIIQDLGRK*"
                     /db_xref="UniRef100_L7TQE4"
                     /db_xref="A0A0F9TS85_9ZZZZ"
                     /db_xref="L7TQE4_9VIRU"
     gene            218891..220009
                     /locus_tag="Salt_Pond_R1_B_D2_MG_scaffold_4_prodigal-singl
                     e_325"
     CDS             218891..220009
                     /product="Uncharacterized protein n=1 Tax=Cronobacter
                     phage vB_CsaM_GAP32 RepID=K4FB44_9CAUD"
                     /codon_start=1
                     /transl_table=11
                     /translation="MPKSFKEILGSDVLNEELQSELNEAFEARIAEEREAMTAELREE
                     FASRYENDKSQIVEAMDAMLKEAIKTELEEFATDKAKVAEDRVRYKKAVKEHAKMLDS
                     FVQEVLAKEIGELREDRKTQKANFGKLEEFVLKQLTKELNEFHDDKRALAEQKVKMVR
                     EGQKVIEQAKRNFIKKSAAKLETMVENVMRKELTTLHEDIQTAKENEFGRKIFETFAS
                     EFMTSTLSESTQTAKLAKEIMNLKQNLAESKEAIEAREQQLKEANRKARVATDLSERK
                     QIMSEMLGPLNRGQKELMGTLLESVKTSQLKTAYKKYLPSVLSEDSDVKTQAKKAKLT
                     ENKRPVREVNGDKVNKSAQQDVGGSADIIELKKLAGLS*"
                     /db_xref="UniRef100_K4FB44"
                     /db_xref="A0A0F9QPC4_9ZZZZ"
                     /db_xref="K4FB44_9CAUD"
     gene            220023..221183
                     /locus_tag="Salt_Pond_R1_B_D2_MG_scaffold_4_prodigal-singl
                     e_326"
     CDS             220023..221183
                     /product="Precursor of major head subunit n=1 Tax
                     =Cronobacter phage vB_CsaM_GAP32 RepID=K4F9L0_9CAUD"
                     /codon_start=1
                     /transl_table=11
                     /translation="MADVLFENWSATKDALVDGLTGNKKSVMETVLENTKKQLSESAT
                     VGSTSAGNIATLNKVILPVIRRVMPTVIANELVGVQPMTGPVGQIHTLRVRYAETFDS
                     AVAGDEALSPFQIANGYSGNATTDRAEATSVLEGQAGRKLNIQVLKQTVEAKTRKLSA
                     RWTFEAAQDAQAMHGLDVEAEIMAALAQEITAEIDQEILASLRSLAGAATSTYDQNAV
                     SGTATFVGDEHAALAVLINKAANDIAARTRRGAGNWMVVSPTILTVLQAATTSAFART
                     TEGPFEAPTNTKFVGTLNGSMRVYVNQYATDDNILIGYKGSNETDAAAFYCPYIPLMS
                     SGTVLDPSTFEPVVSFMTRYGYVELSNQASSLGNAADYLNRIDVTTANLTFS*"
                     /db_xref="UniRef100_K4F9L0"
                     /db_xref="A0A0F9QJK5_9ZZZZ"
                     /db_xref="K4F9L0_9CAUD"
     gene            221445..224525
                     /locus_tag="Salt_Pond_R1_B_D2_MG_scaffold_4_prodigal-singl
                     e_327"
     CDS             221445..224525
                     /product="Uncharacterized protein n=1 Tax=Cyanophage
                     P-RSM6 RepID=M4SLN3_9CAUD"
                     /codon_start=1
                     /transl_table=11
                     /translation="MPINLNHNGNLISTEDETLTFDILGAVKLPVGTTGNRPSGVDGM
                     IRFNSDLGQFEGYNSGWGAIGGGSGGDVDSVNGQTGVVVLDPDDLDDTSTTNKFTTAS
                     DISKLAGVEAGATADQTDAEIKTAYENNADTNAFTDAEQTKLAGVEALADVTDTANVT
                     SAGALMDSEVTNLADVKAFDPADYATAAQGDLADTALQDLSGSSTTDLSEGTNLYFTN
                     ERVDDRVDSLLVGGTNITLTYDDVSGTLTIDAAGGTAPVDSVNGQTGVVVLDPDDLDD
                     TSTTNKFTTAGDISKLAGIETGATADQTDAEIKTAYENNVNTNAFTDSEQTKLAGIET
                     GADVTDTANVTSAGALMDSEVTNLAAVKAFDPADYATAAQGDLADTALQDLSGNSTTD
                     LSEGTNLYYTDERVDDRVAALLVEGDAINLTYNDVAGTLTVAVPDQAITFAKMQHIAT
                     NRILGRDSSGTGDIEALTGPAATDLLRTFNISNSGIVPSSGGGTTNFLRADGSWAEPA
                     YYNTFNTDFDTRLGTKDTDDLSEGTNLYYTDERVDDRVDSLLTAGSNVTLTYNDVAGT
                     LTIDAGGDVDSVNGLTGAVVLDPDDLDDTSTTNKFTTAGDISKLAGIEALADVTDTVN
                     VAAAGAVMDSDFSTNGFMRRTGAGTYTNDANIDLASQVTGNLPVSNLNGGTGASSSTY
                     WRGDGTWASIAGGGDVNKVGTPVDNQVGVWTGDGTIEGTTGLTYNGAALDITGNITVS
                     GTVDGRDLASDGTKLDGIEALADVTDTANVTAAGALMDSEVTNLAAVKAFDPADYVDL
                     TSNQTIGGNKTFADNINLTRSTGTAPHFIQIGEGRTGDGNAFIDLVGGTTYTDYGFRI
                     LRASEGNTSLFHRGTDSLIMRTIDAADIQFQTDGANNRLVVKSDGLIGIGTGAPAVSL
                     DISATDAIRLPVGTDAQRPTGADGYIRYNSTNNEFEGYSNSSWAALGGGGGAGLFKGE
                     NGEVGSAPGDIFRVNEQVLNTDVTIDANENASAAGPLEIATGTTITVNGNLSIV*"
                     /db_xref="UniRef100_M4SLN3"
                     /db_xref="apb:SAR116_0370"
                     /db_xref="87724760"
                     /db_xref="M4SLN3_9CAUD"
     gene            224535..225101
                     /locus_tag="Salt_Pond_R1_B_D2_MG_scaffold_4_prodigal-singl
                     e_328"
     CDS             224535..225101
                     /product="hypothetical protein"
                     /codon_start=1
                     /transl_table=11
                     /translation="MSTLQIGSLQDLDGNNMNERVLLDSFFRGSEGELNTDYLGFDIQ
                     PYDGDYDYLEMEIFAISGGFGTDIEFRVATNTGSTPTWITTNDYSYISYGVNNTGAFF
                     GTNSTGGDSIKNSISSNTSGDETLRTLIFDPYAAAPTHFEFSGALYSNRFRATGAYNP
                     STKITFVSLHEPGGDLTSIGMSLYGRNY*"
     gene            225101..225790
                     /locus_tag="Salt_Pond_R1_B_D2_MG_scaffold_4_prodigal-singl
                     e_329"
     CDS             225101..225790
                     /product="hypothetical protein"
                     /codon_start=1
                     /transl_table=11
                     /translation="MTTTIDDLLDGNGESIYRDWSYVDSIDFGSLPGSTVGDPRMPGW
                     DGIDVIERTFGFTPNEEDLNLFEFRILCLNLHTTVDARRFQLVPLSRGTNGHRLAPIL
                     NDGNKSWSYIELQADGTPDVDTPGGSGQNDAMLHPADIRDEDTAGGWSGEIYVALGKF
                     FAFSSMGVQLNGSDNVFVMPSGGGSHVALANPAVGFAFMTENDETITGRAVLYVRQKP
                     TNNMGRVGQSL*"
     gene            225787..226371
                     /locus_tag="Salt_Pond_R1_B_D2_MG_scaffold_4_prodigal-singl
                     e_330"
     CDS             225787..226371
                     /product="hypothetical protein"
                     /codon_start=1
                     /transl_table=11
                     /translation="MSGTLRTNELRYRGKGIYRPAEIRLDAQNFSATSVIFNLDGSYP
                     VYVVRFVNTVFASNDGVFEMETSTDNGVSWDSTSGDYSTIAQSRDGAGNSLYTEVDNR
                     LIFNASGEGIGNDGARDGLRLEMLIFNANEAGAYTGFVGAGSYHSTVANGDRPVLCQF
                     GGMRFTTSDITNLRFQMPASVMTGRGFLYGIKEY*"
     gene            226446..227525
                     /locus_tag="Salt_Pond_R1_B_D2_MG_scaffold_4_prodigal-singl
                     e_331"
     CDS             226446..227525
                     /product="Uncharacterized protein n=1 Tax=Cyanophage
                     P-RSM6 RepID=M4SLN3_9CAUD"
                     /codon_start=1
                     /transl_table=11
                     /translation="MAQVSNSTFRTLTDTLFATNATGGITAEDLRTHFDNISDSVPFK
                     ITGKTAAPTVNDDVDGSGGNGKFAVGDFWIDETNDAIYVCLDNTNVTAVWEQINDGNV
                     DLSGNDTGDLAEGSNLYFTDERVDDRVAAMLAGGTNIGLSYDDGSNLLTINGPSTTAQ
                     ISEGSNLYYTDERVDDRVNDLLVAGSNITLTYDDGAGTITIDSSGGGGSFAVEDDGVS
                     IVGTASTLNFTGSSVTVTDAGSGQANIAIESGGGGGGGFPTVLDVTADFLFNLAGIDA
                     GTYIRLNNSGGLPFDVEIPSNTFSVGDEFYIEQSGSGALNFTSLAEAVTILSLGGLTQ
                     SAGQYGVVTIKFIDNNVVNIKGDLA*"
                     /db_xref="UniRef100_M4SLN3"
                     /db_xref="M4SLN3_9CAUD"
     gene            complement(227531..227974)
                     /locus_tag="Salt_Pond_R1_B_D2_MG_scaffold_4_prodigal-singl
                     e_332"
     CDS             complement(227531..227974)
                     /product="MutT/NUDIX hydrolase family protein n=1 Tax
                     =Cronobacter phage vB_CsaM_GAP32 RepID=K4F623_9CAUD"
                     /codon_start=1
                     /transl_table=11
                     /translation="MTIRASGCILLSENTKRILLQLRKPDRKNKNYWGFWGGTQEGQE
                     LPVQTIERELEEELGFLPDITKFIPIHKMVSNDESFEYDTFLATVPQEFTPNINGESE
                     GYAWVNYDRYPVPLHPGAKIVLQNPRIISKIKTVVDQLVTAQDIR*"
                     /db_xref="UniRef100_K4F623"
                     /db_xref="K4F623_9CAUD"
     gene            complement(227983..229335)
                     /locus_tag="Salt_Pond_R1_B_D2_MG_scaffold_4_prodigal-singl
                     e_333"
     CDS             complement(227983..229335)
                     /product="Tail sheath stabilizer and completion protein n
                     =1 Tax=Cronobacter phage vB_CsaM_GAP32 RepID=K4F7G1_9CAUD"
                     /codon_start=1
                     /transl_table=11
                     /translation="MQYFYDEQIRKYLLQFVRIFGNFTVQKGFDAQGNPVYETVPARY
                     GDMSRQVGHILKENSENSLNTVPFISCYVNNLEMKPDLRRYPQFEETLQVIEKEFDED
                     SHTYLENPGQSYNVTRYQPVPYLLTMNVDIWTSNTDQKLQLLEQILVLFNPGINLHTN
                     QNTLDWTSLAYCEMTNTTWSSRSLPSGADTVIDVATLTFEMPIFINPPVRVQRMNIIH
                     TILTQIHTLDLEDFETWTVDAITGDNSSFVVTTLEDYWIRFEDGSALLLQRNGDDQGG
                     LGTVLNWEKDVFSNYGELRPGISQIRLRQGDDVTDPSSDVIGTIDFDPNNNQRLIVNI
                     DADTLPNNTQGTVDAIINPQNTGPGDGNLPSAVLGQRYLVLDEVPSGGIWGTITAGKN
                     DIIEFNGGSWVVSFDSSANGGTEYVTNTATGDQFEWTGEFWQNSYEGTYREGWWRLYI
                     *"
                     /db_xref="UniRef100_K4F7G1"
                     /db_xref="A0A0F9QMH4_9ZZZZ"
                     /db_xref="K4F7G1_9CAUD"
     gene            complement(229335..230441)
                     /locus_tag="Salt_Pond_R1_B_D2_MG_scaffold_4_prodigal-singl
                     e_334"
     CDS             complement(229335..230441)
                     /product="Uncharacterized protein n=1 Tax=Escherichia
                     phage PBECO 4 RepID=L7TQG5_9VIRU"
                     /codon_start=1
                     /transl_table=11
                     /translation="MPRLSMWSPNKTNDYKFFDRTIREQFHVGGTGAIIHKYVGPEDG
                     QLSDDPSRPDYQNNNVINETTIQDLLLLENRDRKYDKDLYELRGIYNVSDNDFDLTQF
                     GLFLTNDTLYMTFHLNEMVEVLGRKLMSGDVIELPHLIEQYALDADTPPIPKFYTVSD
                     GNRGGEGFSATWWPHIWRAKLEPITDSQEFDDILGNADDADSMKNVFSTFAKEMDITD
                     AVVESAAGNDPIGGATQLVDHLYNYVNEQGYNWDPGETIASGDNFPSTPNQGDFYIRT
                     DFRPNRLFVYRDTRWVRLYDNIDDRTWSDRTFNASTFVNNIDTDVATGREYNSRQSIE
                     DAIRPRADYDGNADVDLDESFDVSFNNKDFGNDP*"
                     /db_xref="UniRef100_L7TQG5"
                     /db_xref="A0A0F9QHT7_9ZZZZ"
                     /db_xref="L7TQG5_9VIRU"
     gene            230503..231243
                     /locus_tag="Salt_Pond_R1_B_D2_MG_scaffold_4_prodigal-singl
                     e_335"
     CDS             230503..231243
                     /product="Neck protein n=1 Tax=Cronobacter phage
                     vB_CsaM_GAP32 RepID=K4F9J9_9CAUD"
                     /codon_start=1
                     /transl_table=11
                     /translation="MTDRAKITKEIELRLGGQMVDVELDPEHYELSIDKALEKYRQRS
                     ENAVEENFHFFEITEDVNTYTFPDNIIDVKDLYGRVSGTTSTGVEFEPFEANYWNTFL
                     RGYGSGQSGTLAMYDFLAQYHETLGRLFGAEYTYTWNRTKHQLILHRRPRYPRPIYAH
                     VYQYREEDDLFVDHYALPWIKEYSLAMSKFMLGEARGKFATVAGPQGGTTLNGDQLKA
                     DAAETMAQLEEDIKLYKEGSAGLGIIIG*"
                     /db_xref="UniRef100_K4F9J9"
                     /db_xref="K4F9J9_9CAUD"
     gene            231248..231481
                     /locus_tag="Salt_Pond_R1_B_D2_MG_scaffold_4_prodigal-singl
                     e_336"
     CDS             231248..231481
                     /product="hypothetical protein"
                     /codon_start=1
                     /transl_table=11
                     /translation="MDINRIKALAGVKEAKKTQGSRLDIVDLDGMTVGDLINHLQTYY
                     DPTDRISVEEEYAYRAIGGSQEPQDVIKIYPGS*"
     gene            231493..232221
                     /locus_tag="Salt_Pond_R1_B_D2_MG_scaffold_4_prodigal-singl
                     e_337"
     CDS             231493..232221
                     /product="hypothetical protein n=1 Tax=Thioalkalivibrio
                     thiocyanodenitrificans RepID=UPI00035E1780"
                     /codon_start=1
                     /transl_table=11
                     /translation="MRIQDIVEYKTKAGDDIKFELHQDSESDRNFNSEWIVHKLVPRV
                     NGKEAGYLKISYIPKERFDARYPSMVNYILKQYIPRELVGTHWRNMPDEVKKTLVTYT
                     ILGRYVPRTQGWDLAWSDQSKIKDMDSETLDHYLEMVDDPKLNKNNAQEFQKFKKFHV
                     DKPLVDYIRVNEDFQRQRIALAMYQEAAKWLDKQGLLLHASGLQQPAAKAAWEKMKSL
                     GWTAPAPSDPSRTVINPKKLPKDN*"
                     /db_xref="UniRef100_UPI00035E1780"
                     /db_xref="A0A0F9PBN8_9ZZZZ"
                     /db_xref="UPI00035E1780"
     gene            232227..232415
                     /locus_tag="Salt_Pond_R1_B_D2_MG_scaffold_4_prodigal-singl
                     e_338"
     CDS             232227..232415
                     /product="hypothetical protein"
                     /codon_start=1
                     /transl_table=11
                     /translation="MTYNRYFELDLEDLEIIESALRQQLSATDSPDRKRLLNDMLGKL
                     HQQKTWYRPKGKEPYISG*"
     gene            232465..232776
                     /locus_tag="Salt_Pond_R1_B_D2_MG_scaffold_4_prodigal-singl
                     e_339"
     CDS             232465..232776
                     /product="Uncharacterized protein n=4 Tax=Escherichia coli
                     RepID=D7ZAX0_ECOLX"
                     /codon_start=1
                     /transl_table=11
                     /translation="MSNQVAQTILDQMGGRQFLLMVGGKNMVALSGDGGLALQFGTGA
                     RNRANRLRVEYDHSSDTYNVEFGRIRKLEWKTISRHEGVYADMLQELFTAETGFHTTL
                     R*"
                     /db_xref="UniRef100_D7ZAX0"
                     /db_xref="X0SGX9_9ZZZZ"
                     /db_xref="senh:CFSAN002069_23725"
                     /db_xref="D7ZAX0_ECOLX"
     gene            232786..233226
                     /locus_tag="Salt_Pond_R1_B_D2_MG_scaffold_4_prodigal-singl
                     e_340"
     CDS             232786..233226
                     /product="Uncharacterized protein n=1 Tax=Caulobacter
                     phage CcrColossus RepID=K4K5Z9_9CAUD"
                     /codon_start=1
                     /transl_table=11
                     /translation="MQDDLFEGQMTDPTDIQRFVYAGRALFTVVSKRTGTRFTYQISR
                     KRDKDATIRFVSALRGPNNETDYGYIGYIDTRRSGQVLFGRKGKPDAASFKALNWTLK
                     QVCAGKMPQELEFYHSGTCGACGRTLTVPESIQSGLGPVCAGRQ*"
                     /db_xref="UniRef100_K4K5Z9"
                     /db_xref="K4K5Z9_9CAUD"
     gene            233227..233499
                     /locus_tag="Salt_Pond_R1_B_D2_MG_scaffold_4_prodigal-singl
                     e_341"
     CDS             233227..233499
                     /product="hypothetical protein"
                     /codon_start=1
                     /transl_table=11
                     /translation="MLTEKQENLYDEYMTQVAVLQKQAIKAIEEALIWHYPYLSRDEI
                     RNGVMKRSQIVEDVVNTTDLVELSNLIEDQQDYVNESMMKKLSENL*"
     gene            233593..233937
                     /locus_tag="Salt_Pond_R1_B_D2_MG_scaffold_4_prodigal-singl
                     e_342"
     CDS             233593..233937
                     /product="Marine sediment metagenome DNA, contig:
                     S03H2_L09643 {ECO:0000313|EMBL:GAH35883.1}; Flags:
                     Fragment;;  TaxID=412755 species="unclassified sequences;
                     metagenomes; ecological metagenomes.;" source="marine
                     sediment metagenome.;""
                     /codon_start=1
                     /transl_table=11
                     /translation="MEMTLDNAVDALVEAIKADYLTYTLRGKDELTEINEQMVAEFNA
                     GFEVLPGRKYIKIVSNRSVWGFIVATDTDKKFPKGTILMAAGYNAPARNHSRGNVLDG
                     GYTIQWTGPLYM*"
                     /db_xref="X1GS83_9ZZZZ"
     gene            233948..234217
                     /locus_tag="Salt_Pond_R1_B_D2_MG_scaffold_4_prodigal-singl
                     e_343"
     CDS             233948..234217
                     /product="hypothetical protein"
                     /codon_start=1
                     /transl_table=11
                     /translation="MTIFEKFHVASLVALAWDRKEYRTVTSAEAWDMGYDVEGSMLIW
                     QGNDVVDCTAISDVENPTEVTVGAGAGPNYQVIVLDLETGEIRND*"
     gene            234225..234392
                     /locus_tag="Salt_Pond_R1_B_D2_MG_scaffold_4_prodigal-singl
                     e_344"
     CDS             234225..234392
                     /product="hypothetical protein"
                     /codon_start=1
                     /transl_table=11
                     /translation="MAQKPAKIKMPKGRNPVAATLRDPRSGFTQRTIPDKRETKIDRK
                     RKHKGRPFDEI*"
     gene            234382..234639
                     /locus_tag="Salt_Pond_R1_B_D2_MG_scaffold_4_prodigal-singl
                     e_345"
     CDS             234382..234639
                     /product="hypothetical protein"
                     /codon_start=1
                     /transl_table=11
                     /translation="MRYDDPRAALVCELVERLHKEAKLIEKRSPDVMALAKRDGFMIY
                     FLNSLYTSLPDDSMMVDHFPQALEKMIDQLGQDEAMNKLES*"
     gene            234636..234896
                     /locus_tag="Salt_Pond_R1_B_D2_MG_scaffold_4_prodigal-singl
                     e_346"
     CDS             234636..234896
                     /product="hypothetical protein"
                     /codon_start=1
                     /transl_table=11
                     /translation="MTETEFEKNMNDLRRMKLKRAQALRLVDEFKEWYCKQTGELSED
                     EQIVIMGLTRDILRGTESEVDRLTERIDERNQQALMRKLERQ*"
     gene            234951..235577
                     /locus_tag="Salt_Pond_R1_B_D2_MG_scaffold_4_prodigal-singl
                     e_347"
     CDS             234951..235577
                     /product="Putative deoxynucleoside monophosphate kinase n
                     =1 Tax=Enterobacteria phage vB_KleM-RaK2
                     RepID=H6X3J7_9CAUD"
                     /codon_start=1
                     /transl_table=11
                     /translation="MKRRIIGVCGFIGCGKGTVGDILVEDYGFTKLSYADRLKDTVST
                     LFGWDRGMVEGDTPDSREWRETPDPWWSQELGYDLTPRLVMQRVGTDCMRRGLDGQIW
                     VLMVKQVLEQNPQTNYVIPDVRFYNERDLIRKMNGEVWRVKRGPDPEWVQKAISDNRY
                     DTDWMRDYPEIHESEWRWLDYATEFEKTIPNDGDLSELKKHVERAVGN*"
                     /db_xref="UniRef100_H6X3J7"
                     /db_xref="H6X3J7_9CAUD"
     gene            235669..238113
                     /locus_tag="Salt_Pond_R1_B_D2_MG_scaffold_4_prodigal-singl
                     e_348"
     CDS             235669..238113
                     /product="Tail sheath monomer n=1 Tax=Cronobacter phage
                     vB_CsaM_GAP32 RepID=K4F6R7_9CAUD"
                     /codon_start=1
                     /transl_table=11
                     /translation="MATLVSPGVDVTVVDESAYASPGSGTIPLVIVATAQDKTDPTGT
                     ETDGIAKYTKAANANLVVPVTSQRELTQFFGDPTFAATEGAETSEYGLLAAYSYLGQG
                     SQAYVVRADVDLAGLESSETAPTGPANGNQFWLDTDASSYGIHVWSGSAWVLQTVTVE
                     VDLAAASGEVSDPKSYTPSTTVGAAGDFLVAVLSDGSTGFAIGYFYSDGSAWESVDTA
                     NIADLAATAVTYAPHYSSPSSPAADDIWVKTTSPGNGVNLVIYQSNSLGVFSLVEVEG
                     VSNDGGTTYVAQDGTSATDIINDMTDGNIALNFTAANAGFEIEEVDTTASAIAEEVYA
                     QAAEPTGDPVAGTYWYDPTVTDLDLYINDGTDWLRIDSADVTYSTIEPTSPSTDDIWV
                     ETDGTEAEYPKLYRYDGSNWLLYDNTDQTTDRGVLFADFTADSTITAGAAHDSNSTDF
                     DSAPDEALYPTNMLAVNMALSSGTVRVWTEGVSINGGASTVDAWTNAAANNANGSGVF
                     SRLAQRKVIATAMQAAVAGNEDLRDPNRNFTLLAAPNFPELTDELVTLNSDRGETGFI
                     IIDTPMRLTPTEAVNWVQGTGATENGDEGLVTKNTYSAVYYPAGRSTTPAGTTVTVPA
                     SHMVLYTYAYNDNISYPWFAPAGLTRGVVQNGSAVGYITTEEEFKAVSLSQGQRDALY
                     LNKMNPIAQFPLEGVVVFGQKTLHSTSSALDRVNVARLVAYLRERFDEIARPLLFEQN
                     DTLTRQRAVQLFESFLSDLLTKRALTDFAVVCDESNNTPIRIDRNELYIDVAIAPTKA
                     VEFIYIPIRIVNTGAL*"
                     /db_xref="UniRef100_K4F6R7"
                     /db_xref="K4F6R7_9CAUD"
                     /db_xref="sfu:Sfum_3815"
     gene            238190..238642
                     /locus_tag="Salt_Pond_R1_B_D2_MG_scaffold_4_prodigal-singl
                     e_349"
     CDS             238190..238642
                     /product="hypothetical protein"
                     /codon_start=1
                     /transl_table=11
                     /translation="MNMKFWKFWTVLILTVFVLATGQYYLGLFDFILNYDQTYLTFVN
                     LGIAAVAHILMIRMHWRKSYEEYEHKMVRYMGETTVSIGLVGTLIGFMIVLWSVFGPG
                     VVLDPADTVAMTQALTSMASGMAAALITSLSGIILSALINFQLVILEE*"
     gene            238639..239250
                     /locus_tag="Salt_Pond_R1_B_D2_MG_scaffold_4_prodigal-singl
                     e_350"
     CDS             238639..239250
                     /product="hypothetical protein n=1 Tax=Leucothrix mucor
                     RepID=UPI0003B7B117"
                     /codon_start=1
                     /transl_table=11
                     /translation="MTSGTLRLAFLDLVFNLLLGITLMFILAFLMINPPTQGGQIDPP
                     IRFMVEMEWDDESYVDIDLWVQGKDRDWVGFTRMDGSYFVLERDDRGTQNDTIMVDGE
                     QVVISRNYENIRFTILPPGEYFVNVHYYSSSGPTEDITINLTMLNPFRSVFTDTVTLD
                     PSQETTVVSFIVGQDGKITDLRTNVQVRRNTLPPSMSDGNDEW*"
                     /db_xref="UniRef100_UPI0003B7B117"
                     /db_xref="I3BU37_9GAMM"
                     /db_xref="mpt:Mpe_A2592"
                     /db_xref="UPI0003B7B117"
     gene            239244..239669
                     /locus_tag="Salt_Pond_R1_B_D2_MG_scaffold_4_prodigal-singl
                     e_351"
     CDS             239244..239669
                     /product="hypothetical protein"
                     /codon_start=1
                     /transl_table=11
                     /translation="MVTILTLIGILTALLVSFLAYWSPAHWFLKSIALMCFLMIGVVA
                     YELFVRQMGAPIQAKPQGEYAYVWHEITNKPSIILWAINDRGHRLYEYPYSREEAAML
                     EEIREARKDGQPPQWLTYDQPEGEDDQLMVLPHHNIIKP*"
     gene            complement(239884..239973)
                     /locus_tag="Salt_Pond_R1_B_D2_MG_scaffold_4_prodigal-singl
                     e_352"
     CDS             complement(239884..239973)
                     /product="hypothetical protein"
                     /codon_start=1
                     /transl_table=11
                     /translation="MMFMTLENLVIGSTLFVTDFVNTYGVLFL*"
     gene            240086..240694
                     /locus_tag="Salt_Pond_R1_B_D2_MG_scaffold_4_prodigal-singl
                     e_353"
     CDS             240086..240694
                     /product="Uncharacterized protein {ECO:0000313|EMBL
                     :KKM66651.1}; Flags: Fragment;;  TaxID=412755
                     species="unclassified sequences; metagenomes; ecological
                     metagenomes.;" source="marine sediment metagenome.;""
                     /codon_start=1
                     /transl_table=11
                     /translation="MAVLDKLSVPVNGESQGTLMPKLQYRFRVNFINMGAGDTKVATN
                     NVVSVTRPNLTHDEVLVDTYNSRIYLAGKHSWEPVTIELRDDITSATSALLDQQVAKQ
                     IDMANQSSPQAGISYKFQCQIENLNGANPDPVPLDTWVLSGAYISNLTYNETNYGSGG
                     EYQTISVQLRYDNAQHFVGAIDNLSDPNFSVETVTQANATGS*"
                     /db_xref="A0A0F9JW06_9ZZZZ"
     gene            240763..241038
                     /locus_tag="Salt_Pond_R1_B_D2_MG_scaffold_4_prodigal-singl
                     e_354"
     CDS             240763..241038
                     /product="hypothetical protein"
                     /codon_start=1
                     /transl_table=11
                     /translation="MNLDRLKALSGINEDGIDDEKMEDIADLLIQAFDGDHMYADIKK
                     TKKYVEIDTGVSQHELHVFPEHLNKLYRHPSVASVTIYRDKARAYLQ*"
     gene            241038..241688
                     /locus_tag="Salt_Pond_R1_B_D2_MG_scaffold_4_prodigal-singl
                     e_355"
     CDS             241038..241688
                     /product="Uncharacterized protein n=1 Tax=Enterobacteria
                     phage vB_KleM-RaK2 RepID=H6X3K1_9CAUD"
                     /codon_start=1
                     /transl_table=11
                     /translation="MAITNFAQEVYSSDSPGTLDLIPRQRFNFTLQLTTHDRAIINYH
                     KVSEVTQPSFSVDGQLMNQYNKKRFVQTRINYDPITVSFYDTFDDQWYNIMRDYFAHY
                     YNGTEGLTSRTQLEGTSTVEINFETDLGFTPNATRNFFPEIRIIQNGIRGRHRGWILK
                     QPYITSVTGDTMNYSDSNPVQWAVTFQPESVQTYVESSQFDDGIEPSRSPRPSSTG*"
                     /db_xref="UniRef100_H6X3K1"
                     /db_xref="A0A0F9LQF8_9ZZZZ"
                     /db_xref="H6X3K1_9CAUD"
     gene            241702..242178
                     /locus_tag="Salt_Pond_R1_B_D2_MG_scaffold_4_prodigal-singl
                     e_356"
     CDS             241702..242178
                     /product="Head completion protein n=1 Tax=Enterobacteria
                     phage vB_KleM-RaK2 RepID=H6X3K2_9CAUD"
                     /codon_start=1
                     /transl_table=11
                     /translation="MSTYQQGNYQPKNTEKYVGKHIPKYRSGWELHFMRMCDNHPNIL
                     AWASESHRIPYINPITGKKSNYVPDFFVIYVDKEGKKHAELVEVKPSSHMVGNAKGQY
                     DQAMAVINEAKWNYARQWCRQQGIGFRIITEKEIFNKPQKPRSQRKPKMPKKRARK*"
                     /db_xref="UniRef100_H6X3K2"
                     /db_xref="A0A0F9JA28_9ZZZZ"
                     /db_xref="H6X3K2_9CAUD"
     gene            242175..242405
                     /locus_tag="Salt_Pond_R1_B_D2_MG_scaffold_4_prodigal-singl
                     e_357"
     CDS             242175..242405
                     /product="hypothetical protein"
                     /codon_start=1
                     /transl_table=11
                     /translation="MRLEQIEPIAEVKVMSSWIADLDYAGPNVVIMTLNSGRRYRVLG
                     VGEGLFRQWVRAPSKGKFWHSNIRGNYRVSRI*"
     gene            242402..242932
                     /locus_tag="Salt_Pond_R1_B_D2_MG_scaffold_4_prodigal-singl
                     e_358"
     CDS             242402..242932
                     /product="Uncharacterized protein n=1 Tax=Escherichia
                     phage PBECO 4 RepID=L7THD4_9VIRU"
                     /codon_start=1
                     /transl_table=11
                     /translation="MTRKLEDTFNLPPMDLPEVKEDDMEEIEGYTEDEMHQIMERADK
                     IDAALPQVSGLDNVDTDYDEYARKAIETFDDLVDLGKNVEDRHAADIFNAASSMMTNA
                     LNAKTNKAQKKLEMVKLQIQKAKLEHENEKLDYLKKRHLKTQDDSAEETEGRIIATRN
                     DMLSDILAGMKRDDDQ*"
                     /db_xref="UniRef100_L7THD4"
                     /db_xref="A0A097EYE5_9CAUD"
                     /db_xref="L7THD4_9VIRU"
     gene            242929..243351
                     /locus_tag="Salt_Pond_R1_B_D2_MG_scaffold_4_prodigal-singl
                     e_359"
     CDS             242929..243351
                     /product="hypothetical protein"
                     /codon_start=1
                     /transl_table=11
                     /translation="MRLFELFDYKADFWDKTVDTFDNQFYETYIDNDHIELMYQSSGS
                     SSEDWTVAFKRNKKTTQTHEGNANKIFSAVINHMLEWVEQNQPHTLTFSGDKGESSRT
                     NLYSRMLDRYAGKMGYRVVTEDLGTAVYFILVKNNQDT*"
     gene            243376..243885
                     /locus_tag="Salt_Pond_R1_B_D2_MG_scaffold_4_prodigal-singl
                     e_360"
     CDS             243376..243885
                     /product="Uncharacterized protein n=1 Tax=Escherichia
                     phage PBECO 4 RepID=L7TJT4_9VIRU"
                     /codon_start=1
                     /transl_table=11
                     /translation="MTKNLGQYLAENEAVHEFRVKIAREPTDEQLDAMELHLRKYDGF
                     DITTPKKTIIQRNPRDFRSIDAAEVYMVDFKTRQPASPLQLLAELTQKMGIHERFLIV
                     RNKLEPLHIENEADEMPEENYEPRLTDEEYSEVEQPDPEQFYGEKFKDSFLKEIAKER
                     ADHLKKAED*"
                     /db_xref="UniRef100_L7TJT4"
                     /db_xref="A0A0F9MBQ4_9ZZZZ"
                     /db_xref="L7TJT4_9VIRU"
     gene            243887..244345
                     /locus_tag="Salt_Pond_R1_B_D2_MG_scaffold_4_prodigal-singl
                     e_361"
     CDS             243887..244345
                     /product="hypothetical protein"
                     /codon_start=1
                     /transl_table=11
                     /translation="MDKTELDRLRQLAGNETAKKLPQDESGRNMYQIRDLMEDAQDSK
                     ELEEEEAKPDFADIDGDGDEKETAKKAAKDKEKSKKSAKTEQQQMREWSNSIYKQYDD
                     RGHYQEPPEGETVDLSLRRYLNADPQKVQIEEDHTEEGMLKEYKAHKKKG*"
     gene            244392..245951
                     /locus_tag="Salt_Pond_R1_B_D2_MG_scaffold_4_prodigal-singl
                     e_362"
     CDS             244392..245951
                     /product="DNA terminase packaging enzyme large subunit n=1
                     Tax=Cronobacter phage vB_CsaM_GAP32 RepID=K4FB48_9CAUD"
                     /codon_start=1
                     /transl_table=11
                     /translation="VNTVNTDLVKRPYQEQAMSQKELRELALCSVNPLHFIRNYCYIQ
                     HPTKGRMSFQLFDYQEGLINSYNDYRYSISLLSRQTGKSTCAAAYLLWYAMFKPDSTI
                     LVAAHKRDGAQEIMTRLRYMYESCPDYIRAGVTAYNKGSIEFDNGSKIVAQATTENTG
                     RGLSLSLVYLDEFAFVPPRVAQEFWTSISPTLSTGGKCIITSTPNQDDDQFAQIWKQA
                     NRRVDEFGNETETGVNGFRPYIVKWDQHPDRDQEWATNERSKIGDERFRREHECEFIA
                     FDETLINSIFLSEMDLGMEPLRRSGQIRWYDAIRDEQTYLVALDPSLGTGGDPSAIQV
                     FAIPGMRQIGEWQHNKTPVQGQIKVLKSILEELEDAAPNSEIYYSVENNTLGEAALVS
                     IEEMGEENLPGIFLSEPRRRGNVRRYRKGFNTTHGTKLASCAKLKRWVEEETMKVRSK
                     NLTRELKTFVAKGNSYAAKDGDTDDLVMSTLLAVRMAMQVAKYDEDAFTDLKDSFDDA
                     ELRRPMPIGIL*"
                     /db_xref="UniRef100_K4FB48"
                     /db_xref="A0A0F9M7T7_9ZZZZ"
                     /db_xref="vir:X953_18870"
                     /db_xref="K4FB48_9CAUD"
     gene            245951..246394
                     /locus_tag="Salt_Pond_R1_B_D2_MG_scaffold_4_prodigal-singl
                     e_363"
     CDS             245951..246394
                     /product="Uncharacterized protein {ECO:0000313|EMBL
                     :KKM69580.1};  TaxID=412755 species="unclassified
                     sequences; metagenomes; ecological metagenomes.;"
                     source="marine sediment metagenome.;""
                     /codon_start=1
                     /transl_table=11
                     /translation="MRYRHLFENNDIQMKIMPGNDLALFISRNQDVNQDTFERLRYLH
                     VNEMDKEIHIAHFDGQRVVSSLALQINPYDNDELWLKHVIVDEDYRNRGLASELYQAA
                     ADYAREKNKAIKRSSSTKMGQEYLSHVVDRVKRRNPNVKIIDQDK*"
                     /db_xref="A0A0F9LYU7_9ZZZZ"
     gene            246399..249056
                     /locus_tag="Salt_Pond_R1_B_D2_MG_scaffold_4_prodigal-singl
                     e_364"
     CDS             246399..249056
                     /product="Uncharacterized protein n=1 Tax=Enterobacteria
                     phage vB_KleM-RaK2 RepID=H6X3R9_9CAUD"
                     /codon_start=1
                     /transl_table=11
                     /translation="MASSIEHISEQIFKIIKGFGHDIVLFTESGKKVVDPSEARRFYA
                     KDIQMMVNFVADESSNEIVVNLSKDTEPKDIAAMLKGLRNLANRYIIEYTVKTFGKSI
                     GPKDFAYMAKNKVEEAAKPLGGKFKVGQRVLPSKSSSNVMTITGFDRVEYMGKMKTFA
                     DGKDDKGRTMRRPLNTLIPVDESVNEAREMTRAAVMKKIRDGEWEATQDVKPGKHCEI
                     RNTTNGKKMQIMVKEHTGTQQSFDLKGGSAIHPSWQVYFKGKASIGNPKTWAAELYKE
                     HKGEPITRATIKKKWKENEELSFSDRLLFKPNYDAILSYYEMIHDGQPDPSRVKENVK
                     MEDIKPGQNCEIRDAKNNKRVKVMTKESSWGGAQAEGTVKKLKDGGWWAKNQEGTMKT
                     FKDHVHAKRFAKTGDPENAPDRVDETDQLNELTPRQKAMKQGAITDPVWRNNPHAGSY
                     PATAGRIRRGDPKDQDERSQKRAAQVLKTKGSTAPYNHGVDAGDKLRQKRYKADQKTY
                     MNFDKRIRDVKGPGSDADRAENRGFTRRFKKKRDLDGVDPTARPVGKLPESVSEGFSG
                     WHGSARKSVNELGDARLIVRHKRNVDEEKRGARTRQIESIFIENSEGERFKFPSNNIT
                     AAKAMARHVKEGGTPFDDFGQHIYETMEELNQLKKFNRKNRRNDFFEDQQIGEEITSR
                     ISGLRNNLKKMANPTGYKTQLESFTTEKSEVPQERIDELKSETTMTYFDESIADSLPY
                     VARVIETYRNRQELEQQVVSLARYVMKNKDDIYFNREVDFDDPESPTNQRFNDPATEV
                     AAMVDFLAPAVKDDELSNMMMKVSDAVHDLGGKYINMAMQAINVIKRAGQVDEQQLES
                     DSENVYETELDAINETLNRYSDTRKLFGA*"
                     /db_xref="UniRef100_H6X3R9"
                     /db_xref="A0A0F9MCI3_9ZZZZ"
                     /db_xref="H6X3R9_9CAUD"
     gene            249053..249712
                     /locus_tag="Salt_Pond_R1_B_D2_MG_scaffold_4_prodigal-singl
                     e_365"
     CDS             249053..249712
                     /product="hypothetical protein"
                     /codon_start=1
                     /transl_table=11
                     /translation="MRLHQITEGRDAPLYHGVRFDHAAKQLKENRIEGRTTQRFWPGG
                     RRLKDDHPEYKDSFWLKGVSLTRDINYAKHWADIVYVIDQTKLSQRYKIIPFNWGYAN
                     AKSRGQHHKREREEFVVLGKIYKSLHQFIEDYNDERDALWDKYDELLYRGQKEAAEKI
                     KQQIRDMPNAMDAWQGPVKTNIEPLDQYLLEIRADKIHDRLNAKKFEIIKSHPKFAGF
                     F*"
     gene            249860..250864
                     /locus_tag="Salt_Pond_R1_B_D2_MG_scaffold_4_prodigal-singl
                     e_366"
     CDS             249860..250864
                     /product="SsDNA binding protein n=1 Tax=Cronobacter phage
                     vB_CsaM_GAP32 RepID=K4F655_9CAUD"
                     /codon_start=1
                     /transl_table=11
                     /translation="MSTLAEIRAKLLEQEQSKGGKKFGGDNQIYPHWNTPENETSVIR
                     FLPDGDDDNDFFWRERQMINLTFSGIKGQDEAKPVTIKVPCVEMWSGMKCPVHEEIRP
                     WFKDPSMEDMARKYWKKRSYLYQGLVVNSAFTEEETPENPIRRFVISTQIHNIIKSAL
                     MDPDFGDHLPTDYDQGVDFRITKTKKGQYADYTTSNWARKERSLDQDERDAITEHGLF
                     SLNDFLPKRPTEEDLNIIFQMFEASVDGELYDPERFADYYRPYGMDAPNSGASDRAAK
                     ASTPKAEPAAAKSVETRAEDSEEATAATAPVETPEESSGGGKDAKDILAAIRARKEAG
                     *"
                     /db_xref="UniRef100_K4F655"
                     /db_xref="A0A0F9IJ25_9ZZZZ"
                     /db_xref="K4F655_9CAUD"
     gene            250928..252019
                     /locus_tag="Salt_Pond_R1_B_D2_MG_scaffold_4_prodigal-singl
                     e_367"
     CDS             250928..252019
                     /product="RecA-like protein n=1 Tax=Cronobacter phage
                     vB_CsaM_GAP32 RepID=K4F7I1_9CAUD"
                     /codon_start=1
                     /transl_table=11
                     /translation="MARAFDVSKFRKSITKSVTGLSVGFRDPNTWISTGNYTLNKLIS
                     NDFHKGVPLGKVTMLAGESGAGKSFIAAGNLVRHAQEQGIYVVLIDSENALDESWLHA
                     LGVDTDENKLLKLNMAMIDDVAKVISDFVKDYRAEYGGVEDEDRPKILFVVDSLGMLL
                     TPTDINQFEKGDMKGDMGRKARQLKALVTNCVNMFGDLNIGMVCTNHTYASQDMFDPD
                     DKISGGSGMIYAASIVVAIKKLKLKEDAEGNKTSKVHGIRAACKVVKSRYSKPFESVQ
                     VRIPWDTGMDPYSGLVDFFEAHDLLKKTGNKLEYISPATGEVTKEFRKHWEANTNSCL
                     DVIMEEFDQHEIKLEDDDDQEFEDQSTES*"
                     /db_xref="UniRef100_K4F7I1"
                     /db_xref="K4F7I1_9CAUD"
     gene            252051..252302
                     /locus_tag="Salt_Pond_R1_B_D2_MG_scaffold_4_prodigal-singl
                     e_368"
     CDS             252051..252302
                     /product="hypothetical protein"
                     /codon_start=1
                     /transl_table=11
                     /translation="MSLHTTEVVALVELWSGIKTYVPVKDQRSAAEHFITSIDEAGLV
                     DLSVAGPELYGVCDTFDKALRTYVQENMIEDQDHEDWDE*"
     gene            252302..252763
                     /locus_tag="Salt_Pond_R1_B_D2_MG_scaffold_4_prodigal-singl
                     e_369"
     CDS             252302..252763
                     /product="Uncharacterized protein n=1 Tax=Enterobacteria
                     phage vB_KleM-RaK2 RepID=H6X3S3_9CAUD"
                     /codon_start=1
                     /transl_table=11
                     /translation="MSGWYNKVKDNLSNIVPAISYYEKELEEARKETFLSGNLEANSK
                     RIPGDVAYRFAQLQEVDAILEYLNIELRKIHREKYRKYLEHYNKALSSRDADKFAEGD
                     QDYIDMEHLVNEFALVRNKYLAIMKGLDNKSFQINNITKLRTAGMEDISLD*"
                     /db_xref="UniRef100_H6X3S3"
                     /db_xref="H6X3S3_9CAUD"
     gene            253122..253424
                     /locus_tag="Salt_Pond_R1_B_D2_MG_scaffold_4_prodigal-singl
                     e_370"
     CDS             253122..253424
                     /product="hypothetical protein"
                     /codon_start=1
                     /transl_table=11
                     /translation="MASKIEMLAALTPGCNTASSQPATISSRKFDFDKSKNLFLAEVS
                     ELQIREMGCFYIRSARTGDTRLFMLQKVERDASGEDILAFHYISPGQGLSAVVFND*"
     gene            253444..253557
                     /locus_tag="Salt_Pond_R1_B_D2_MG_scaffold_4_prodigal-singl
                     e_371"
     CDS             253444..253557
                     /product="hypothetical protein"
                     /codon_start=1
                     /transl_table=11
                     /translation="MDILIVLVACPLLALGIGYLYALKIGAEHRPEYDKIA*"
     gene            253622..254395
                     /locus_tag="Salt_Pond_R1_B_D2_MG_scaffold_4_prodigal-singl
                     e_372"
     CDS             253622..254395
                     /product="hypothetical protein"
                     /codon_start=1
                     /transl_table=11
                     /translation="MIGYRPTKEKYPLMEALAVAVAIDREQGFIKSNQGYYDQDTDQR
                     VDDNRTVALRTLRVRHGAKPQTNGDGVELYRVETTSEDEQKAQEIFSYFDQVLLMDKM
                     ADNLVKHGRDGLINDYNLQLSRMFDKGEIDVNKELAMIVSLPNSRRMADKRDQMDEFY
                     ASHKANGYVGDLRQRIKVVARVMDVKFLPRHHIHLATVVTEDEKLIKFFMNEKLGDMA
                     RTINGKTIEITGTVKKQEVNDFTGCQETVINRVKIGETQ*"
     gene            254499..255530
                     /locus_tag="Salt_Pond_R1_B_D2_MG_scaffold_4_prodigal-singl
                     e_373"
     CDS             254499..255530
                     /product="Uncharacterized protein n=1 Tax=Vibrio phage
                     nt-1 RepID=R9TGU3_9CAUD"
                     /codon_start=1
                     /transl_table=11
                     /translation="MTEIIVKRGRYGEQEIVNQPFTMELSPRMGKKGMYVTVDGTPIG
                     QKRKVRVLIDSENDVKLNDSTAVIRPAEAQAEPEVQAETDEQIMDRMREKFQVLDGMT
                     MAAVEGHVRAMIVTGPPGVGKSFGIETTLESLDVMDKVTDTELHDETAKRGVEKVASA
                     SALGLYQLLWEYRAEGSLLVLDDSDSVLNDEAGINMLKAATDSGKKRKLTWRTESRVL
                     EDRGIPDEFEFEGSIIFVTNLDFEKSRGKIGEHLKAIVSRCHYLDMGIHDSHEKFLRC
                     KQIVRDGMLTSYKFDDVMIDRILTYIEVNQKSLRELSLRMVKKIADLARMDPDSWQTY
                     ADQTCLRGK*"
                     /db_xref="UniRef100_R9TGU3"
                     /db_xref="R9TGU3_9CAUD"
     gene            255532..255840
                     /locus_tag="Salt_Pond_R1_B_D2_MG_scaffold_4_prodigal-singl
                     e_374"
     CDS             255532..255840
                     /product="hypothetical protein"
                     /codon_start=1
                     /transl_table=11
                     /translation="MNLESLREYADLQEEVLQIAQCIVDTEASDPQENAGEPLRAYRF
                     TPELYVTEVDLSPINQGMISIHYVEDWGQAGSESKILHRTIEEFCDPKYLFKSIEDGN
                     *"
     gene            255843..256106
                     /locus_tag="Salt_Pond_R1_B_D2_MG_scaffold_4_prodigal-singl
                     e_375"
     CDS             255843..256106
                     /product="hypothetical protein"
                     /codon_start=1
                     /transl_table=11
                     /translation="MNIPDGIDGWDFDFDNTVVFYHDSHVQMKDMKSWFRSFLNDEVR
                     YVPVARSGPSGPYSWWFELTDNDFVMLKIVLSITEPSAPPRTF*"
     gene            256290..257873
                     /locus_tag="Salt_Pond_R1_B_D2_MG_scaffold_4_prodigal-singl
                     e_376"
     CDS             256290..257873
                     /product="RNA-DNA + DNA-DNA helicase n=1 Tax=Cronobacter
                     phage vB_CsaM_GAP32 RepID=K4F657_9CAUD"
                     /codon_start=1
                     /transl_table=11
                     /translation="MEAKIELLDEVNCKIHGLNTSTRRKLHDEFSFMLPHAYHVPAFK
                     MGRWDGKTNFFALGGKTYVNLLEDILPSLLEEGYEVSLIDNRNKYDLELTPIDVDHFA
                     DRVWPEGHPVAGEPVILRDYQLEIINNFLKNQSSVQEVATGAGKTLITAALSDLIERS
                     MTEEQLVMHKLTTGSDGGARTIVVVPNKGLVTQTEEDYQNLGLDVGVYYGDRKEYNRT
                     HTICTWQSLEIIQKNFKNGKSDMSLEDFTRGVMAVIVDEAHGAKADVLKAMLVGAFRN
                     IPIRWGLTGTIPPEEHAAVGLKVSLGPVVGELAAATLQADGVLSNCHVDIIQMQDNVL
                     YDNYQSELSYLTTDSARLDYMAEFIMAIAGEENTLVLVDRVKAGRGLLERLPEDRTVF
                     VSGEMKNEDRRGHYKDISNSDGKIIVATYGVAAVGINVPRIFNMVLVEPGKSFIRVIQ
                     SIGRGLRRAEDKDFVNIYDICSSAKFSKRHLTSRKKFYKKAEYPFKINKVDWRQDQKL
                     IRELGKRVLKEPQVENLNQ*"
                     /db_xref="UniRef100_K4F657"
                     /db_xref="A0A0F9F7X0_9ZZZZ"
                     /db_xref="bprs:CK3_02110"
                     /db_xref="K4F657_9CAUD"
     gene            257854..258354
                     /locus_tag="Salt_Pond_R1_B_D2_MG_scaffold_4_prodigal-singl
                     e_377"
     CDS             257854..258354
                     /product="Uncharacterized protein n=1 Tax=Escherichia
                     phage PBECO 4 RepID=L7TIH2_9VIRU"
                     /codon_start=1
                     /transl_table=11
                     /translation="LKILTSENQTYELDFVPDEIDDIRYCVLDYSDKQNPDYYFMPLV
                     FLEIFNAPAAVLQVGDYTFKMPIDWSLIICDSEIGEPEVIPITSLNDRGFSAFTINPI
                     SSYMPSYQTIEIVNVYSEVKWHFPKLKQGHLLAVPMGDQDGSNCAFFVKETSKVPDVL
                     DISELW*"
                     /db_xref="UniRef100_L7TIH2"
                     /db_xref="A0A0F9GXQ1_9ZZZZ"
                     /db_xref="L7TIH2_9VIRU"
     gene            258494..258961
                     /locus_tag="Salt_Pond_R1_B_D2_MG_scaffold_4_prodigal-singl
                     e_378"
     CDS             258494..258961
                     /product="hypothetical protein"
                     /codon_start=1
                     /transl_table=11
                     /translation="MPTIKEEMSAIDLRKYNWYANLNEDDKKELSMWVLMRYCSSTSS
                     KVDDINHFYLNMTNELVNVNFNDLRHYPDLQFRLMQCVGIGSNQFHAWIKPGKRKKSS
                     KGNAKLEEFYLGLYPHLKDDELAMALDSMSEQDVRDMLEDAGIPKNKVKEYLK*"
     gene            258958..259632
                     /locus_tag="Salt_Pond_R1_B_D2_MG_scaffold_4_prodigal-singl
                     e_379"
     CDS             258958..259632
                     /product="Uncharacterized protein {ECO:0000313|EMBL
                     :KKM86308.1};  TaxID=412755 species="unclassified
                     sequences; metagenomes; ecological metagenomes.;"
                     source="marine sediment metagenome.;""
                     /codon_start=1
                     /transl_table=11
                     /translation="MTFKCEYCGNTFKRESSLTNHMCKIKKRFLQRDEQHVKLGLKFF
                     DDWYRIAMGASGHKTYEQFAKSQYYGAFVRFGLYVLETRVLAPERYLSWLIREKTPVD
                     RWCKDSIYNQYLAEQSKRETAERALERFVIHADSWSERTGYHWTEYWREVKPHTLVND
                     IKMGKVSPWVFLGYSKAKDALDELPNELLNDIAETIDLSYWQRKLELNQRDVKWIEGI
                     LDVKTT*"
                     /db_xref="A0A0F9KX36_9ZZZZ"
     gene            259616..259855
                     /locus_tag="Salt_Pond_R1_B_D2_MG_scaffold_4_prodigal-singl
                     e_380"
     CDS             259616..259855
                     /product="hypothetical protein"
                     /codon_start=1
                     /transl_table=11
                     /translation="MSKQPKYLFLPIKAIASDSRIDSDQDQVMILLSDYTYWGHPKIN
                     KALEKWCDEYGAVLDGLTLVFPDDETFLLFKMTWV*"
     gene            259861..260442
                     /locus_tag="Salt_Pond_R1_B_D2_MG_scaffold_4_prodigal-singl
                     e_381"
     CDS             259861..260442
                     /product="Uncharacterized protein n=1 Tax=Enterobacteria
                     phage vB_KleM-RaK2 RepID=H6X3T1_9CAUD"
                     /codon_start=1
                     /transl_table=11
                     /translation="MKPAVTDIDIDTPDRDKILKLFRHTIASNHSGKKPRAHNTGVYF
                     HRVPEDPLTGRCSIDYQEAEDLGYFKIDVLNVGIYKDVKDEQHMNQLLEREPVWELLE
                     EKDFCDMLFHIRGHHDICRQMKPRNVEQLAAVLAMIRPAKRSLVGKEWDHVMKHVWTR
                     PRNDDYYFKKSHAVGYAMAVKLHMNLLVEKINE*"
                     /db_xref="UniRef100_H6X3T1"
                     /db_xref="A0A0F9NC34_9ZZZZ"
                     /db_xref="H6X3T1_9CAUD"
     gene            260435..261124
                     /locus_tag="Salt_Pond_R1_B_D2_MG_scaffold_4_prodigal-singl
                     e_382"
     CDS             260435..261124
                     /product="hypothetical protein"
                     /codon_start=1
                     /transl_table=11
                     /translation="MNKIDHLNEHGYAVWKTLVSPTSLYSLVYHKDTFDIPLRGHDIN
                     GNYYECYHRSVEWANYWTLPLNQNNRVREIRANVDPVVEQLLDRPVFYHADASVLTEL
                     NNTIRPHIDTPHRHKPWNKKIDRRLGIQVAMPMHDMKVTAGITAFVPGSHRKYWDIKK
                     CYRGDYTQQFLRECEQPQITYGDMIVWDARTLHSQMPNVSHSSRYMLIMNYLEEDVVQ
                     DVMQYEASLHA*"
     gene            complement(261108..261488)
                     /locus_tag="Salt_Pond_R1_B_D2_MG_scaffold_4_prodigal-singl
                     e_383"
     CDS             complement(261108..261488)
                     /product="Uncharacterized protein n=1 Tax=Cronobacter
                     phage vB_CsaM_GAP32 RepID=K4F6X2_9CAUD"
                     /codon_start=1
                     /transl_table=11
                     /translation="MTGNIKLEDLLDEYPFLTVAVYGKNEYLGIIQNQDANLISMYVF
                     DEIKTPELRKAFLEYGAEWWWETNRMIPINIILGKRFAPFKDCLRTFNIKDFEIKYGP
                     SVCLKDIMQKRVKRKNVQLIRRAD*"
                     /db_xref="UniRef100_K4F6X2"
                     /db_xref="X0XS62_9ZZZZ"
                     /db_xref="K4F6X2_9CAUD"
     gene            261538..261978
                     /locus_tag="Salt_Pond_R1_B_D2_MG_scaffold_4_prodigal-singl
                     e_384"
     CDS             261538..261978
                     /product="hypothetical protein"
                     /codon_start=1
                     /transl_table=11
                     /translation="MTVYVYNTPHVSSPINDRRAGTYRVGSDSPDPIQIYKGWDTVLY
                     FAFRNHTNRAYLTVGSTITARVYNTENVEVFEGTMVSDPLMDGAATLFMNAAQTDIFE
                     AGLYSMIVEVTDERGRTLVAQTSTRSLPRFVIEVIDQTTVALNI*"
     gene            262016..263026
                     /locus_tag="Salt_Pond_R1_B_D2_MG_scaffold_4_prodigal-singl
                     e_385"
     CDS             262016..263026
                     /product="DNA primase n=1 Tax=Methylobacterium sp. GXF4
                     RepID=I9CSF3_9RHIZ"
                     /codon_start=1
                     /transl_table=11
                     /translation="MHFFVEFIRNRTVGWRPSSSGWVTGNCPVCVRMGEPRPDTKQRG
                     GFQFSDNEWVYHCFNCGFKTGWSKGHRMSSGVQTLLSGMGFDRSDIQRLNIELMREEE
                     TANLLNPLPEEKPAYTPDWPERSLPEGTSLISDIAPVKMNKNFEAGLVMLSDRHLLHW
                     HDWAYTDADFKYRKRIILPYRYKGKIVGHNARFIGSPPANTPKYIVIKPPHFVFNLDR
                     QKPERNAVIVVEGDFDAISIDGVALGTNSVSNEQASLINQLNKKTVLLPDADRSGNSL
                     IGPAIEQGWHVSFPEWMELYKDANQACEKLGSPFVLKSILSSATDNPTKIRVLAKRFL
                     KD*"
                     /db_xref="UniRef100_I9CSF3"
                     /db_xref="I9CSF3_9RHIZ"
     gene            263028..263315
                     /locus_tag="Salt_Pond_R1_B_D2_MG_scaffold_4_prodigal-singl
                     e_386"
     CDS             263028..263315
                     /product="hypothetical protein"
                     /codon_start=1
                     /transl_table=11
                     /translation="LQDIRTFDEWIDEPRWSWYYTPLWRCHAVRVEIHELTSTSRLYQ
                     SGGSLMSTSQLRPDLIVYHIYFTPEEFVMWKLESNALNYDKTNIDQGYVYS*"
     gene            263315..264691
                     /locus_tag="Salt_Pond_R1_B_D2_MG_scaffold_4_prodigal-singl
                     e_387"
     CDS             263315..264691
                     /product="DNA primase-helicase subunit n=1 Tax
                     =Enterobacteria phage vB_KleM-RaK2 RepID=H6X3T5_9CAUD"
                     /codon_start=1
                     /transl_table=11
                     /translation="MAEEYNTELQRLYLEFLVSDHELFVRCNSILDESYFDRSIRDSV
                     KFLREYADEYGAVPEIKQIRAKTGLELQDIGKAGADHRNWFLDDFERFCRHKALEAAI
                     LQSTDKLERKEYGAVEELIKQAVQIGLAKELGTDYWENPAERLQRIMERKGGTSTGWS
                     TVDYYLYGGFNRGELNIFAGGSGAGKSLFLQNLAINWVEKGFNVVYVSLELSEDLCAM
                     RLDSMITGLQTKELFKNMEDVALKVSMKSKKSGKLQIVQLPNGINVNDLRAYIKEYQI
                     QNDIRVDAILVDYLDLMMPAKAKVSADNVFLKDKHVSEELRNFAMEGDYLFATASQLN
                     RGAVDEVEFDHSHISGGLSKIQTADNVIGIFSSRAMRERGRVQIQFMKTRSSSGVGQK
                     VDLGFDLDSLRIRDLEEDEDDAETVTGNALYEKLAKKPKETEDRVDRTERAINNGDKL
                     KAILKRSE*"
                     /db_xref="UniRef100_H6X3T5"
                     /db_xref="A0A0F9QU71_9ZZZZ"
                     /db_xref="teu:TEU_04390"
                     /db_xref="H6X3T5_9CAUD"
     gene            264724..264996
                     /locus_tag="Salt_Pond_R1_B_D2_MG_scaffold_4_prodigal-singl
                     e_388"
     CDS             264724..264996
                     /product="Uncharacterized protein {ECO:0000313|EMBL
                     :KKN16695.1};  TaxID=412755 species="unclassified
                     sequences; metagenomes; ecological metagenomes.;"
                     source="marine sediment metagenome.;""
                     /codon_start=1
                     /transl_table=11
                     /translation="MVKKRTRSILEEISRIDIHKDKEHFIESKARNVIAGTENLLTLI
                     NETYDEDTAHDLTKRLLNAIRTQDPKKFERGIRKVNESRRYPKRRS*"
                     /db_xref="A0A0F9NAZ1_9ZZZZ"
     gene            264962..265870
                     /locus_tag="Salt_Pond_R1_B_D2_MG_scaffold_4_prodigal-singl
                     e_389"
     CDS             264962..265870
                     /product="hypothetical protein"
                     /codon_start=1
                     /transl_table=11
                     /translation="MKVEDILSGGHKRRSRRGPRKGRIKGIELAPIKLREGGHMDGVG
                     AIHIDEIKPTLQKLERDLGIDLQNNVLGSVGKKEFSGDIDVAIHIKPEDFEKFKSQVE
                     KSPIVDDTVKGPLVLMSRVQIQNYDPELSTDKKRTGYVQVDYMMDEDPEWLKTFYHAP
                     SEKESRYKGAHRNIAIGALSQFVDREEGSEKTPDGRPVEVERYMFSSTKGLVRVRRRL
                     KPRKDGKGYTKAWENEVIGGPWKTGDEIAEKLGLGTAKDLNSFETIFSAIKKNHPRLV
                     KPFAQAIAADKTIQDMGVPDEIKEYL*"
     gene            265867..266970
                     /locus_tag="Salt_Pond_R1_B_D2_MG_scaffold_4_prodigal-singl
                     e_390"
     CDS             265867..266970
                     /product="hypothetical protein"
                     /codon_start=1
                     /transl_table=11
                     /translation="MRIRHLIEADRKKMGRDLNHIEDLVFFYGSDGAQEALEILQDLT
                     DDDRHDLSIKWDGKVALFYGRDEDGVFGMGTKGNWAKNMPMTSPEAAYEYITTAGKGE
                     DWRKEMGQDFIKIFPMLENSVPQNFSGYVTGDLIFSPVLAPKKKTPEGIQFKSNQVVY
                     TVDPQSELGKRVAQAEVGMALHLKFDSWNSSNKAVIGQDTVKQLNSPQVLALGQTYAP
                     SAPRLDDSVLKKLSSMIQKNSHAIDSLIERRAGLSDIPNIIYTFNNQMTRAGKANDVS
                     TQEFFEWLSGSKVSANKQAKLAAINEENPRAFPALFELVRAVADAKNNIIDQLEAATT
                     DIRASTDGQAGGEGYVSLKHKVKLVPRHRWRPS*"
     gene            266982..267419
                     /locus_tag="Salt_Pond_R1_B_D2_MG_scaffold_4_prodigal-singl
                     e_391"
     CDS             266982..267419
                     /product="hypothetical protein"
                     /codon_start=1
                     /transl_table=11
                     /translation="MAEGKGLVSWLKANAGAILIPLASGAIALVVSYGSSIEEETRLY
                     NRVSQLEAAVSSLENQDNEFDEDIDDLEDLVDDKSRAVEQMVISEGRDLERSIIRLEG
                     RVENLNRRLTFLDGIGGPVYGPTYENYSVDPSNDNMTQPSETE*"
     gene            267421..268128
                     /locus_tag="Salt_Pond_R1_B_D2_MG_scaffold_4_prodigal-singl
                     e_392"
     CDS             267421..268128
                     /product="Uncharacterized protein {ECO:0000313|EMBL
                     :KKN16689.1};  TaxID=412755 species="unclassified
                     sequences; metagenomes; ecological metagenomes.;"
                     source="marine sediment metagenome.;""
                     /codon_start=1
                     /transl_table=11
                     /translation="MELKLITEFNESTQYRSKSAFRQTDARTVCDHAFMDMIALWILY
                     NENEFAPWALEYASRTVQFNRFTNYRQMGTDLYLNLHVITEKRTDLLGMNDKDLIMLD
                     RVQLDVPNIVRYLRMMSQNNINQGMARMTLQKLEHSLHINNSNYRSVRRIAQNWPNLA
                     TNQKRMVITRMNFFYQMNARRSEVFKQIKLLGKSQGLIAKDANNPEIPFAAKAAAAAA
                     AGATGYAIGHRIGKSLL*"
                     /db_xref="A0A0F9NFE1_9ZZZZ"
     gene            268125..268538
                     /locus_tag="Salt_Pond_R1_B_D2_MG_scaffold_4_prodigal-singl
                     e_393"
     CDS             268125..268538
                     /product="hypothetical protein"
                     /codon_start=1
                     /transl_table=11
                     /translation="MTQQILAFTLVDITDSGTTRVRDSNTKEYHQQQNLNVLLQTIGL
                     RAQPFDPEVQILENESLDNMGFGEFFGIDPQRVWSLKFQVEHEMAWSDGVDQLALLKQ
                     DANGVAITSDLDNTVEFPINAFDTRDNVNLYFAIN*"
     gene            268592..268888
                     /locus_tag="Salt_Pond_R1_B_D2_MG_scaffold_4_prodigal-singl
                     e_394"
     CDS             268592..268888
                     /product="hypothetical protein"
                     /codon_start=1
                     /transl_table=11
                     /translation="MTTPFNSELEKKNLEVHVDMERQRFAILSEKVETLDERMDAVFS
                     EIGDFRKEHAKNMQQIREENALNSQGTHKLFVGAAATVIGGLLSTIVVLLIAFI*"
     gene            268974..269258
                     /locus_tag="Salt_Pond_R1_B_D2_MG_scaffold_4_prodigal-singl
                     e_395"
     CDS             268974..269258
                     /product="Uncharacterized protein {ECO:0000313|EMBL
                     :KKM13913.1};  TaxID=412755 species="unclassified
                     sequences; metagenomes; ecological metagenomes.;"
                     source="marine sediment metagenome.;""
                     /codon_start=1
                     /transl_table=11
                     /translation="MKLNDITGESDSLVETKMVWAKSGGKVARKYRCTFGKRKGRVVS
                     DPSQCSKPVDMKKRFTLRRTKAQKGSRMTRKAQRTKRTNPASKMVKALNK*"
                     /db_xref="A0A0F9JVI5_9ZZZZ"
     gene            269255..269476
                     /locus_tag="Salt_Pond_R1_B_D2_MG_scaffold_4_prodigal-singl
                     e_396"
     CDS             269255..269476
                     /product="hypothetical protein"
                     /codon_start=1
                     /transl_table=11
                     /translation="MTDIDRLRKLSGISEDNDNSTLEKIQKGISNYVRQENDHHWPFG
                     FERELAEFIQAELEKDETVDNMPQWGERT*"
     gene            269473..270552
                     /locus_tag="Salt_Pond_R1_B_D2_MG_scaffold_4_prodigal-singl
                     e_397"
     CDS             269473..270552
                     /product="hypothetical protein"
                     /codon_start=1
                     /transl_table=11
                     /translation="MKLLEAIESTSVKDAIQKMVTDMFNDELDDNRLDQIIDGLSLSD
                     LLALDQAYQDGDKETISKILGPFPKLEYSMGAGRQSSSAASNRPAPRTAGGQQASKKP
                     GTQKTVNTNRNYSSGVQNAVTTKNVDGENGDDPEAMVKDDEPVEETNSGSFNDERFNS
                     HEVIRALEGIASDEEGDDPVFSSGLQQLANRINQSYPDSVTIAEIVNMLQEPQLSSID
                     KDDVFYALQASGIMDIQMEASVGAPDYNPAAGRHNQFQNSDDVIVTSGEWEGKTGMVQ
                     SVRPNSVTVRLYNHDFLMDFEPDEIEHNDYADSDQEEDNMRLSMGDDEYDRIHGDLGY
                     KDESVTENVDVVDMVKWLKRRAGIE*"
     gene            270552..270776
                     /locus_tag="Salt_Pond_R1_B_D2_MG_scaffold_4_prodigal-singl
                     e_398"
     CDS             270552..270776
                     /product="hypothetical protein"
                     /codon_start=1
                     /transl_table=11
                     /translation="MRSIVTKGGIPTFVSKHEYTFIEENFEHGDMIYKNELNEHEAEI
                     ARVLTTRGILQRFSDADKGIYYTQNINRGI*"
     gene            270777..270956
                     /locus_tag="Salt_Pond_R1_B_D2_MG_scaffold_4_prodigal-singl
                     e_399"
     CDS             270777..270956
                     /product="hypothetical protein"
                     /codon_start=1
                     /transl_table=11
                     /translation="MLPVEQTCPKCHGRFMGSDVIGYPCPSCTGISEQSLIEALTSMN
                     QMYYQEEENDRPRTD*"
     gene            270934..271536
                     /locus_tag="Salt_Pond_R1_B_D2_MG_scaffold_4_prodigal-singl
                     e_400"
     CDS             270934..271536
                     /product="hypothetical protein"
                     /codon_start=1
                     /transl_table=11
                     /translation="MTDQEQTNAMANILGKLGQVEEGTYEKTGGGASNEDTAAMADVL
                     RKLQETTGAFSQDIVNESKKQPDLGVAVQAQRTKAGVSVSHYDIQTEKKTVHEGLTKT
                     FYHVVDNKTGEIVYEDLGLFETAMGIVKHLLYTNNSQKLSRLVDLDQEYVGAMMETYG
                     YKTRLKRIDESSVKYDVTSAKYSNAKSRLGAVKMKILKAL*"
     gene            271584..272309
                     /locus_tag="Salt_Pond_R1_B_D2_MG_scaffold_4_prodigal-singl
                     e_401"
     CDS             271584..272309
                     /product="hypothetical protein"
                     /codon_start=1
                     /transl_table=11
                     /translation="MILKEFTTRGGTKLEKLTRALNENYNYDINFKGMTVARAERLAE
                     RARLKVEENSDVNKRIKFAMIAESLDLWMQANVQSELTSFNLAEGLDDESMEEAKVIL
                     AAKELSDKIQGMIEDAAKMQVQDLLPIVDAMKAELGGSEADAFATSADAALGGLVDTL
                     KSAKEEYDGAIQAAQGQEPATDMDNFDMDGDMGDMGDEMDTDMDNFDMDGGDDMEVDD
                     EFGGDDANVADDEPTGREMKDEI*"
     gene            272309..272647
                     /locus_tag="Salt_Pond_R1_B_D2_MG_scaffold_4_prodigal-singl
                     e_402"
     CDS             272309..272647
                     /product="hypothetical protein"
                     /codon_start=1
                     /transl_table=11
                     /translation="MRAHELFDSDYNEDLRSEVITLLTAVSAEGIDQVKTQNLLIDLE
                     NQGYAVDEQSLLELLNTMEVVATANSDTIEIATSDADVMVGQDADEIEQDRVDNLATN
                     QATKDLGDEI*"
     gene            272644..272898
                     /locus_tag="Salt_Pond_R1_B_D2_MG_scaffold_4_prodigal-singl
                     e_403"
     CDS             272644..272898
                     /product="hypothetical protein"
                     /codon_start=1
                     /transl_table=11
                     /translation="MNDLNRMRQLAGVREWDDEGEDEFDGSQSLWLLQVSVRHEGTYF
                     AGIYSSRELAWDASERLDLNNDESVNVTQVTLDAEPETLY*"
     gene            272908..273537
                     /locus_tag="Salt_Pond_R1_B_D2_MG_scaffold_4_prodigal-singl
                     e_404"
     CDS             272908..273537
                     /product="hypothetical protein"
                     /codon_start=1
                     /transl_table=11
                     /translation="MAYDLTATQARTVSTTDLVIYNEIDTISRAIMAAALTGELSTTV
                     DDGTTMTESTPTITVTSSGAGAFTPSETIVLAGSTITLGDGSGDGTNVYQATADINAA
                     DITGLTATTDGSEITLSYEPPQATWGITLAEGSGSALADLGFTAGSESPATPESVDYY
                     SVWSGVTEDRKKSYELAQVVNHFQNLGYNILAKKNTTTASSVIKWEIYW*"
     gene            273519..273839
                     /locus_tag="Salt_Pond_R1_B_D2_MG_scaffold_4_prodigal-singl
                     e_405"
     CDS             273519..273839
                     /product="hypothetical protein"
                     /codon_start=1
                     /transl_table=11
                     /translation="MGDILVMDINRLRQLSGMANNPKPAIFESFDENTKIAIERNKGR
                     IGQPVLGPKENELPNTMVLSNDGNIIAVSASGGATIVIYDTLLEEKEDIFLPDEAIRA
                     LVNM*"
     gene            273868..274089
                     /locus_tag="Salt_Pond_R1_B_D2_MG_scaffold_4_prodigal-singl
                     e_406"
     CDS             273868..274089
                     /product="hypothetical protein"
                     /codon_start=1
                     /transl_table=11
                     /translation="MDINRLKKLSGLTESVDLEEQVGNEGLLRAALQCLQACKEGDTS
                     SCDEVISAIEFELDGPEYYDPYPNMDHRY*"
     gene            274105..274356
                     /locus_tag="Salt_Pond_R1_B_D2_MG_scaffold_4_prodigal-singl
                     e_407"
     CDS             274105..274356
                     /product="hypothetical protein"
                     /codon_start=1
                     /transl_table=11
                     /translation="MNINRLKKLAGMLTESIDGEEIGEHLIEISEHIDYTISHINQLH
                     NQIIGDDPEADAILAEVLETMKNHEIKIRRLAESRMTGI*"
     gene            274367..274609
                     /locus_tag="Salt_Pond_R1_B_D2_MG_scaffold_4_prodigal-singl
                     e_408"
     CDS             274367..274609
                     /product="hypothetical protein"
                     /codon_start=1
                     /transl_table=11
                     /translation="MDINRLRALAGTEVSEARPRRGEVGAMSQEEITEYVSEVAALVN
                     QAADKLERITPELGLDADADGIIPEMRRIAKELGSI*"
     gene            274609..274923
                     /locus_tag="Salt_Pond_R1_B_D2_MG_scaffold_4_prodigal-singl
                     e_409"
     CDS             274609..274923
                     /product="hypothetical protein"
                     /codon_start=1
                     /transl_table=11
                     /translation="MDINRLRKLAGMINESAQFDEDTRKMTNELHRMMDEGEIDPRTV
                     ADAALIYMSEDEVADMMHSNEMMPYDSYDDEDEDEDPDYFDDLDAGDTEMDRRSDLRR
                     GW*"
     gene            274926..275171
                     /locus_tag="Salt_Pond_R1_B_D2_MG_scaffold_4_prodigal-singl
                     e_410"
     CDS             274926..275171
                     /product="hypothetical protein"
                     /codon_start=1
                     /transl_table=11
                     /translation="MDIDRLKQLSGLNELGYDSPPGRGKPMGVEEINAKVEAAKDKAM
                     DLARDLEALAPHLGLDDAEVREMSDWLAGLAGDLDSI*"
     gene            275215..275892
                     /locus_tag="Salt_Pond_R1_B_D2_MG_scaffold_4_prodigal-singl
                     e_411"
     CDS             275215..275892
                     /product="hypothetical protein n=1 Tax=Flavobacterium sp.
                     SCGC AAA160-P02 RepID=UPI00036DC343"
                     /codon_start=1
                     /transl_table=11
                     /translation="MIVEKFPYQEIKRKRVEGKRLYDTESGFLPSVTTILDKTKPAEA
                     VRKLNEWRRRVGQEEAQRITNEAANVGTLMHGFLEEWLLTNDFNAGKNMPNIVAKKMA
                     ETVIGNIQDDLDEAWGTEIGLYYPGLYAGTTDLVGVWKGRPTIMDFKQTNRPKKREWI
                     EDYFMQGAAYGQAHNALFDTDIENVAIFMCSRDCEFQLFELDQNEFKEYSEKFAYRVG
                     RFYELDK*"
                     /db_xref="UniRef100_UPI00036DC343"
                     /db_xref="X0W0A7_9ZZZZ"
                     /db_xref="apm:HIMB5_00011830"
                     /db_xref="UPI00036DC343"
     gene            275980..276492
                     /locus_tag="Salt_Pond_R1_B_D2_MG_scaffold_4_prodigal-singl
                     e_412"
     CDS             275980..276492
                     /product="hypothetical protein"
                     /codon_start=1
                     /transl_table=11
                     /translation="VEQLNISQLRNLWLRSPDERLAGWREFRIELQSSYDLYEANGTD
                     ADDKILLSCLQAISTWWEQTPLVSVAIDPFDSSSWPTVWEIIDQGECCKYSRGLAMAY
                     NMHYMDTNVKITLDRVHDLTFNDEYMIANFGDKYALNSLHGQIIDPHVDSLDIRESWD
                     IQRSLLENQY*"
     gene            276509..278719
                     /locus_tag="Salt_Pond_R1_B_D2_MG_scaffold_4_prodigal-singl
                     e_413"
     CDS             276509..278719
                     /product="Uncharacterized protein n=1 Tax=Porphyromonas
                     catoniae F0037 RepID=L1NF72_9PORP"
                     /codon_start=1
                     /transl_table=11
                     /translation="MKDIDTRALMGEAKFYEGYSRWDDDLGRYETWEESVARVMNMHR
                     EFYKDNMTEELSLLIDEAEALYKLKYVLGAQRALQFGGEQILKHQMRMYNCTSSYADR
                     PAFFGELFYVLLCGAGAGFSVQKHHVAKLPKVAQRKGQAKIHEVEDSIEGWATALDVL
                     MSSFFEDGGKHPEYIGRRVYFDLNKIRPRGAMISGGFKAPGPEPLRKALDKIEHLVQG
                     AVLAGRNTLKPIEVYDICMHAADAVLAGGVRRSATICLFSPDDREMIEAKTGDWYIRN
                     PQRGRSNNSAVIVRKQADREQFSEIMKSIRQFGEPGFVFTESTEHTYNPCVEIGKYPV
                     LIEGKKKRSGWQGCNLSELNGAKATTKEEFLKACRVGAILGTLQAGYTDFKFLDETSK
                     KIFDREALIGVSITGWMNSPDVLFDEKILKEGAELVKRVNRQVAKLLGINPAARTTCV
                     KPSGNASVLLGTSSGIHGDHSPRYIRHVQMNKDTEVAQLFAKTNPYMVEESVWSTNNT
                     DYQIAFPVIAPKESLFKRDLYGVNLLDKVKLVQNSWVEYGTDESLCVDPTVRHNVSNT
                     VQVANDQWDEVEEYLFTNRDSFAGISFISVSGDKDFNQAPFTEVLTEEQIVAKYGRAA
                     MFASGLIVESTKGFGDLWSATFAAQQDQEQRGEQADLGAEWTRRFKKFSNNYFDGDEK
                     KAEYCLKDVYLLHKWTKIQQNMQPVDFLTGLSKKMYTDIDQMGAQACAAGGCEI*"
                     /db_xref="UniRef100_L1NF72"
                     /db_xref="A0A0D2HUL2_9DELT"
                     /db_xref="ote:Oter_1788"
                     /db_xref="L1NF72_9PORP"
     gene            278716..279516
                     /locus_tag="Salt_Pond_R1_B_D2_MG_scaffold_4_prodigal-singl
                     e_414"
     CDS             278716..279516
                     /product="Methyltransferase {ECO:0000256|RuleBase:RU362026
                     }; EC=2.1.1.- {ECO:0000256|RuleBase:RU362026};; 
                     TaxID=1357400 species="Bacteria; Proteobacteria;
                     Epsilonproteobacteria; Campylobacterales;
                     Helicobacteraceae; Helicobacter.;" source="Helicobacter
                     macacae MIT 99-5501.;""
                     /codon_start=1
                     /transl_table=11
                     /translation="LTGDVIHSDAVTTMRQHLNDNSIDLVLTSPPYDDLRTYNDSIQW
                     SWSVFEESAADLTRVIKPGGVIVWNTGDQTINGSETGNSFRQALHFKDQCGLRLHDTM
                     IWQKSNFSNPSRNRYHQVFEYVFILSKGAPKTFNPIIDRKNVYGGQPGSFGENTVTNR
                     DGSKSVRDRKINREYGMRHNVWIVNTAGQERTARRWGHPAMFSLEFAMDQMRSWSNPG
                     DLVYDPFGGSGTTAEAAIRLDRDFVISEIDQSYCEIIKERIDATLRKG*"
                     /db_xref="V8C5M3_9HELI"
                     /db_xref="UniRef100_V8C5M3"
                     /db_xref="baz:BAMTA208_06525"
                     /db_xref="2.1.1.-"
     gene            279494..279925
                     /locus_tag="Salt_Pond_R1_B_D2_MG_scaffold_4_prodigal-singl
                     e_415"
     CDS             279494..279925
                     /product="Appr-1-p processing enzyme family n=1 Tax
                     =Sinorhizobium phage phiM12 RepID=S5MD83_9CAUD"
                     /codon_start=1
                     /transl_table=11
                     /translation="MLHYVKGDVTDAKQQVVAHGVNCSGGFGSGVAGAIRRKYPEIRE
                     AYIKHEPKMLGTCQFVEHADRIWVNAFTQQNYGYDGAQYADLTAVGLCFAEIADYMDE
                     HGLVTIAMPKIGCGLGGLDWDQVSVLVEGLFEDHEVYVYEL*"
                     /db_xref="UniRef100_S5MD83"
                     /db_xref="A0A0F9G7N4_9ZZZZ"
                     /db_xref="scn:Solca_2491"
                     /db_xref="S5MD83_9CAUD"
     gene            279935..280210
                     /locus_tag="Salt_Pond_R1_B_D2_MG_scaffold_4_prodigal-singl
                     e_416"
     CDS             279935..280210
                     /product="Glutaredoxin, GrxC family n=1 Tax
                     =Pseudoalteromonas luteoviolacea 2ta16 RepID=V4HPP5_9GAMM"
                     /codon_start=1
                     /transl_table=11
                     /translation="MSETIIWSKNGCPYCDQAKVLLDGSGIEYQERNISEQPELRETL
                     LETLDQVNPGAPKTVPQIWLHGKFVGDYRALCQYYEDHNMWSGNTGV*"
                     /db_xref="UniRef100_V4HPP5"
                     /db_xref="U1KQU9_9GAMM"
                     /db_xref="aal:EP13_02405"
                     /db_xref="V4HPP5_9GAMM"
     gene            280211..280540
                     /locus_tag="Salt_Pond_R1_B_D2_MG_scaffold_4_prodigal-singl
                     e_417"
     CDS             280211..280540
                     /product="hypothetical protein"
                     /codon_start=1
                     /transl_table=11
                     /translation="MLTPKINEVVTLKLVSGEEVIGYFVAEDAESIVLRKPLVPVATG
                     QGSIGLAPFVMSSDYLKPGANVDIPFNKQTIISTVPTEKQFADAYTQQVSGIDMSASG
                     KPGLITT*"
     gene            280561..281508
                     /locus_tag="Salt_Pond_R1_B_D2_MG_scaffold_4_prodigal-singl
                     e_418"
     CDS             280561..281508
                     /product="Putative uncharacterized protein n=1 Tax
                     =Synechococcus phage S-MbCM6 RepID=H8ZMB5_9CAUD"
                     /codon_start=1
                     /transl_table=11
                     /translation="MNVPVHRNTDSRICGASTTVKGQSNVFVNNLLASVQGDTNTHGG
                     GALSASVNDGTVFINGVKVVLQGSAASPDSLCPPRGQPHCNPRSSSGSPDVFACNGVA
                     GGGTGSSGAGAGGRDQAADSTTQAQGQAPDPNATPEEDLADDYTDPNGEKSFDRSAFS
                     EEDLARIDELESDPAWRSELEALEAKYPNLDRTELYQIVNGESDFDPQATNPSGATGL
                     FQLMPDSAREIGYSTTQIYNQTPAQQLNTYGKYLDRWNYNSNNSLGMMQAAPAYASRA
                     PNEVVYGVNSAAWKQNPGWRSSRNGPITVGSINDYYRKT*"
                     /db_xref="UniRef100_H8ZMB5"
                     /db_xref="A0A0E3FY13_9CAUD"
                     /db_xref="dbr:Deba_1418"
                     /db_xref="H8ZMB5_9CAUD"
     gene            281508..283352
                     /locus_tag="Salt_Pond_R1_B_D2_MG_scaffold_4_prodigal-singl
                     e_419"
     CDS             281508..283352
                     /product="hypothetical protein"
                     /codon_start=1
                     /transl_table=11
                     /translation="MAFTDFPNGLGSAADYLSANNSTRAELTGSVADIGRLVVSAELD
                     FNLKEIICSLLAGRGLKLPNIQICISLNLKELLGTIFGQVQQVLYDALASLDAAFDRF
                     LDHLKLDEVLGRINNVLGEVTQIANMINFCSAPLDPIQIPNVLENAMDSFLGAGKSII
                     DSIGQILPGEIGGCLIDGQFNGSIFNGGILKKIWDNFDDLDTIADTIINDANSVIRQI
                     DDLIDRENNVSGVYDQGGSDLLEDDDRPVNDGIGALYNSQDEGIQGAVYAAGQLWSSY
                     QNLASYQVVGSDGTVYNNIFETFCEPELLRILRRTPDPRPEIAEREPVFNYCGEIIGY
                     TKVTTQESPTTSVGKVPGEIDQPGFDAGGLSTSPIAEAIEIAATGSGSSTSGDTTIIN
                     NIDGTGVLFAESEAAQLSLGTTEGQLVYRTDTGTTYVDNGGTSNTISDFNVVGGASGA
                     NVGAGSQVYAGLSGQELQFRTITSGEYINLTQTLNEIEVSADIARYEGTLLTTDATLT
                     EVLFDTVPNPTPGTNTTWFLTITAVANRRNTNDAVAIRMETVIDNATGTVSVVGVGGN
                     KTVYNASAATANYDLVVDVSSNQTRVRVQGDTAHNVDWKVRMEYIASP*"
     gene            283426..283728
                     /locus_tag="Salt_Pond_R1_B_D2_MG_scaffold_4_prodigal-singl
                     e_420"
     CDS             283426..283728
                     /product="hypothetical protein"
                     /codon_start=1
                     /transl_table=11
                     /translation="MRSKICEDGKARILAKVVVPMGVQEITLFAMANPRFHENDEAMN
                     DFENLNKRQLFNVAKESVALRGDNIELADNIVVDNWTTRQIARATQHVKRLFPEVD*"
     gene            283728..283991
                     /locus_tag="Salt_Pond_R1_B_D2_MG_scaffold_4_prodigal-singl
                     e_421"
     CDS             283728..283991
                     /product="hypothetical protein"
                     /codon_start=1
                     /transl_table=11
                     /translation="MASIYDYPPGTYVQGKEDDWIGTVEYLSVNPYGEPCLVIRMIKR
                     SFTNNKGMHDLGWTPIDQSCEFWRRTDRMHHGNIKLLEEEMRV*"
     gene            283993..284235
                     /locus_tag="Salt_Pond_R1_B_D2_MG_scaffold_4_prodigal-singl
                     e_422"
     CDS             283993..284235
                     /product="hypothetical protein"
                     /codon_start=1
                     /transl_table=11
                     /translation="MWLVVWLAGEASMIMGGNTGMSVVFCNTMREVVITDIAEGVRQD
                     TDGTLWVEAENGDRLPFQEWSVTCEETRPVLGDVRK*"
     gene            284235..284447
                     /locus_tag="Salt_Pond_R1_B_D2_MG_scaffold_4_prodigal-singl
                     e_423"
     CDS             284235..284447
                     /product="hypothetical protein"
                     /codon_start=1
                     /transl_table=11
                     /translation="MTKTTQDFIENPGLSDCLMNIMPFLVWSADMDEIHGGVHARDAL
                     ASFRHILGWEQERFDALCDIFRQEPE*"
     gene            284444..284779
                     /locus_tag="Salt_Pond_R1_B_D2_MG_scaffold_4_prodigal-singl
                     e_424"
     CDS             284444..284779
                     /product="hypothetical protein"
                     /codon_start=1
                     /transl_table=11
                     /translation="MTRYSLFIDDERLPPRNDGRNWVVARDWEDVMMNLRIRGMPGFV
                     SFDHDLGEDLHTGYDIAKFLVELDMGGDDAFVIPDEFDFYVHSQNPVGKANIEHYLNN
                     YLEHRKNVV*"
     gene            284769..285233
                     /locus_tag="Salt_Pond_R1_B_D2_MG_scaffold_4_prodigal-singl
                     e_425"
     CDS             284769..285233
                     /product="hypothetical protein"
                     /codon_start=1
                     /transl_table=11
                     /translation="MWYDIVSFIGSNYAQFILWLGGGAASAEIWLLLIAVVPAMIFMA
                     VPLFCVARLTAEPGRTGTQTGAIFAFLSVPLFVLGFMLSMIFGINGNVHFQENFRECV
                     QFEDITIEAQTPVMVLMCRYRDHVDNDFSPWEPRRALYGTKFLDADVVDEMP*"
     gene            285289..285840
                     /locus_tag="Salt_Pond_R1_B_D2_MG_scaffold_4_prodigal-singl
                     e_426"
     CDS             285289..285840
                     /product="Cell Wall Hydrolase n=1 Tax=Thioflavicoccus
                     mobilis 8321 RepID=L0H2K0_9GAMM"
                     /codon_start=1
                     /transl_table=11
                     /translation="MIRLTVFLTQLAGIAAVTASAEPVSITLLPSSYEKEAHEQDKID
                     PQSHHCLTEAIYWEGRNQDGFAMAAIGHVIMNRVRSPDFPDAVCDVVHQGPLDGGPIE
                     LNRCQFSYYCDGKSDTPPLENILEITAWDFSHIIAELILYGESEDLTSGSTYYHATYV
                     EPFWSKEYQEVAMLGDHIFYRHY*"
                     /db_xref="UniRef100_L0H2K0"
                     /db_xref="tmb:Thimo_3200"
                     /db_xref="L0H2K0_9GAMM"
     gene            285926..286234
                     /locus_tag="Salt_Pond_R1_B_D2_MG_scaffold_4_prodigal-singl
                     e_427"
     CDS             285926..286234
                     /product="hypothetical protein"
                     /codon_start=1
                     /transl_table=11
                     /translation="MHEYPCRMIRIINGNTIEADIDLGFGISIRQNIKLYGIDNTEES
                     MAALIKTLPRKFICRTIYNKRGRTGRVLGYVFSEDSQGDLININDQLIEQGVAKKYNS
                     *"
     gene            286258..287694
                     /locus_tag="Salt_Pond_R1_B_D2_MG_scaffold_4_prodigal-singl
                     e_428"
     CDS             286258..287694
                     /product="Uncharacterized protein n=1 Tax=Bradyrhizobium
                     sp. STM 3843 RepID=H0U061_9BRAD"
                     /codon_start=1
                     /transl_table=11
                     /translation="MIVALTVSVVAAYYSIVGLTAIFAAAVIPIIIMGATLEVAKVTA
                     AVWLHSFWQEGAFLTKAYLVSAVVILMFITSMGIFGFLSKAHIEQAANSGGLVAQIER
                     VDQEISREQQIIERANIAITGYGERVESADTGIQRRIEAQERLIADISDRLERDIATQ
                     NQIISQSNNLLAPLQQELERIEERRNELRAAQASGDVVALQALVGADPDGVLGPQTQQ
                     SIQEFQDDLDTRRTETITQLERVSNTDDPAVVAARAEITRLQQAANAEIARAQEAINA
                     FREQLVSVTTQDNTSDIQAQEETIRTSNERIDELLDRKFELQGELRVLETEVGPVRYV
                     AELVYGDTNTELLEEAVRWVIIIIVLVFDPLAIVLVLAGLSILHPKQTLDNDDEVLHN
                     ENNETSDESSEGSVQGQHPQSPSSFADQPAKNLSEVQKDIMYGASTSETQDAKVKSAP
                     SEKPKGRATGFAGIHVTPIDNGSKNNDN*"
                     /db_xref="UniRef100_H0U061"
                     /db_xref="H0U061_9BRAD"
                     /db_xref="aol:S58_69200"
     gene            287684..288118
                     /locus_tag="Salt_Pond_R1_B_D2_MG_scaffold_4_prodigal-singl
                     e_429"
     CDS             287684..288118
                     /product="hypothetical protein"
                     /codon_start=1
                     /transl_table=11
                     /translation="MTTKNTVYTVTPPDLRINMIGPSVLLLGTDLEHCQDYTQLYDKL
                     FPEVEITFFVGEEGFNPGLAHWYRATAGMASNIFVNLDNITAEEIFLAMQAEHENRAL
                     VFWVAKDKTYPAMVSLLNSYQYQVFNSLDEVEKFMLDEFNKS*"
     gene            288161..288709
                     /locus_tag="Salt_Pond_R1_B_D2_MG_scaffold_4_prodigal-singl
                     e_430"
     CDS             288161..288709
                     /product="Translation initiation factor IF-3 n=1 Tax
                     =Mesorhizobium sp. (strain BNC1) RepID=Q11KK4_MESSB"
                     /codon_start=1
                     /transl_table=11
                     /translation="MKNRSRILANSDIRHKSVRVVTDDGSAVLHTSAAIKQAEDQGLD
                     LILINEKADPPICKILELGKYRYEQQQQEKQAAKRQRESRVTIKEVQFKPNIDVHDFE
                     TKCGKINKFIEKGNKVKLLVQFRGRERQHTDLGYDIIDRVLELVENVELDGKPQFSGN
                     RITAILKGNKDGQTNAKPKETT*"
                     /db_xref="UniRef100_Q11KK4"
                     /db_xref="ssg:Selsp_1279"
                     /db_xref="Q11KK4_CHESB"
                     /db_xref="Q11KK4_MESSB"
     gene            288672..288917
                     /locus_tag="Salt_Pond_R1_B_D2_MG_scaffold_4_prodigal-singl
                     e_431"
     CDS             288672..288917
                     /product="30S ribosomal protein S21 n=1 Tax=Micavibrio
                     aeruginosavorus EPB RepID=M4VHD8_9PROT"
                     /codon_start=1
                     /transl_table=11
                     /translation="MARQTPNQKKQHSGPRGTRVEVRDGNINQALRRLKKIMQSEGVF
                     KEIRDRRYFEKPSMTRKKARAAARKRWQKEVARRDDW*"
                     /db_xref="UniRef100_M4VHD8"
                     /db_xref="man:A11S_637"
                     /db_xref="G2KQC0_MICAA"
                     /db_xref="M4VHD8_9PROT"
     gene            288982..289428
                     /locus_tag="Salt_Pond_R1_B_D2_MG_scaffold_4_prodigal-singl
                     e_432"
     CDS             288982..289428
                     /product="Uncharacterized protein n=1 Tax=Bradyrhizobium
                     japonicum USDA 6 RepID=G7DHI5_BRAJP"
                     /codon_start=1
                     /transl_table=11
                     /translation="MNKTLTTRTLPGFLNERGIGFDNMFELFDEAVGHASSVAYPPYN
                     LIKVSDDDFVVEVALAGFTIDDLEITQDGKKLTIEGRKPEIKDDEVTYLHRGISSRAF
                     TREFVLAEHVEVVEAEMEDGVLLVKLHRELPESMKPRQIEIKKIGK*"
                     /db_xref="UniRef100_G7DHI5"
                     /db_xref="bju:BJ6T_31430"
                     /db_xref="A0A023XAD9_BRAJP"
                     /db_xref="G7DHI5_BRAJP"
     gene            289493..289789
                     /locus_tag="Salt_Pond_R1_B_D2_MG_scaffold_4_prodigal-singl
                     e_433"
     CDS             289493..289789
                     /product="Uncharacterized protein n=1 Tax=Clostridium sp.
                     7_2_43FAA RepID=V9HEU9_9CLOT"
                     /codon_start=1
                     /transl_table=11
                     /translation="MSDTDVVEKTETRLEEPRKWAVIVHNDDVTPMDFVVELLHYVFK
                     LDVKSATDLMVKIHMEGRGVAGVYPYEIAEQKYSEANVLIKLSSMQLKLSLEEE*"
                     /db_xref="UniRef100_V9HEU9"
                     /db_xref="V9HEU9_9CLOT"
                     /db_xref="spl:Spea_2533"
     gene            289811..291088
                     /locus_tag="Salt_Pond_R1_B_D2_MG_scaffold_4_prodigal-singl
                     e_434"
     CDS             289811..291088
                     /product="hypothetical protein"
                     /codon_start=1
                     /transl_table=11
                     /translation="MRARELFFESKKEKNELSDLVRNSDNVGLLTKIANYLSSKIQAE
                     EPRPDSEENIDNVNEEMAGNVKNTVLAMLDKLDDNSPEWAKIIDILRRDEVSELSTQV
                     VQTKLGSVNGYLDKKLRDLVMRSKAPFEQKEEFLRKLASGDGYFDGKELLNQRSGNIY
                     QMLSSNPVAADLGPKMALEFRGDMGYGPDQGPGEIMMTLLGKNIQLASKGDLKIGNQV
                     AEVKATSRSKKGKKGFSGGRLYSTTGYGSGFAIKKDLYKNLLAVGIPEQALLEYGLPT
                     RKAATDSGVEVKKGGVNLNLSGLANINGLFKEYEVSPDQAKTVIKGIVDGLYTKLPSG
                     MEKGILNLIQNDGTFDPQDFLIEMTKLAHVYYMGLEGHDSLMLFNTDSGNYAVMYTAE
                     DVEKLLRDGIISLTSHIDLEDDRGKGSSQLIIK*"
     gene            291212..291346
                     /locus_tag="Salt_Pond_R1_B_D2_MG_scaffold_4_prodigal-singl
                     e_435"
     CDS             291212..291346
                     /product="hypothetical protein"
                     /codon_start=1
                     /transl_table=11
                     /translation="MFSRLFNRTPRARRSDIERYVRMEYKPEDFGPMVEELSRKWNAR
                     *"
     gene            291343..291489
                     /locus_tag="Salt_Pond_R1_B_D2_MG_scaffold_4_prodigal-singl
                     e_436"
     CDS             291343..291489
                     /product="hypothetical protein"
                     /codon_start=1
                     /transl_table=11
                     /translation="MITSIFRSISDFFNRIHNYNEVDDYLSRAVSPEDLERRIKNLQR
                     NGKL*"
     gene            291486..291608
                     /locus_tag="Salt_Pond_R1_B_D2_MG_scaffold_4_prodigal-singl
                     e_437"
     CDS             291486..291608
                     /product="hypothetical protein"
                     /codon_start=1
                     /transl_table=11
                     /translation="MMKFMNRIQRHGYLRAAGELYRQGYPQLAAKLKKQADNLE*"
     gene            291681..292229
                     /locus_tag="Salt_Pond_R1_B_D2_MG_scaffold_4_prodigal-singl
                     e_438"
     CDS             291681..292229
                     /product="UPF0301 protein TMO_2799 n=1 Tax=Tistrella
                     mobilis (strain KA081020-065) RepID=I3TPE9_TISMK"
                     /codon_start=1
                     /transl_table=11
                     /translation="MSKPNEGKILIATPKVTNKIFQKTVIYIHTDDDTGAIGVMLNVP
                     MDYDMATKWSQEISWSYPEKIYHGGPVERQIGYVLHGSDYAKDSTIYLNDHISYTGGR
                     SIVNDINRGMGPCGFMLLTGYCQWQPKQLQTEIDSGMWMTVDFDPEFFFHDLDREEGW
                     EFAINIAAGNTTQKLLDVVDSI*"
                     /db_xref="UniRef100_I3TPE9"
                     /db_xref="tmo:TMO_2799"
                     /db_xref="I3TPE9_TISMK"
     gene            292270..292431
                     /locus_tag="Salt_Pond_R1_B_D2_MG_scaffold_4_prodigal-singl
                     e_439"
     CDS             292270..292431
                     /product="hypothetical protein"
                     /codon_start=1
                     /transl_table=11
                     /translation="MFEVVIIKNDEKNETWDCLDEMQAECVFFRSRMRKDVQYVEINE
                     IIDLESFAT*"
     gene            292385..292891
                     /locus_tag="Salt_Pond_R1_B_D2_MG_scaffold_4_prodigal-singl
                     e_440"
     CDS             292385..292891
                     /product="hypothetical protein"
                     /codon_start=1
                     /transl_table=11
                     /translation="MSKSTRLSTLNPLPLDSQDRLMLKDRDNRYSRSLTFSEQPNWTH
                     AYIYCRHVMENLQYHTKYYKIYSASEVIRSKMSDSRTMQEFQFIYTPEYMYLFICDRS
                     SYKLKGRAGADTRIMIPADEVVEFENFRDLETIHYIKCRSEDVRAQDKHIHKEKFIRD
                     FMERTELQ*"
     gene            292925..293113
                     /locus_tag="Salt_Pond_R1_B_D2_MG_scaffold_4_prodigal-singl
                     e_441"
     CDS             292925..293113
                     /product="hypothetical protein"
                     /codon_start=1
                     /transl_table=11
                     /translation="MEFFTNIWDWFLARWAERTTWDGSVIIALGVVVLVFQTLLPYAA
                     WAAIAYGAWTLLKGEGSE*"
     gene            293852..295213
                     /locus_tag="Salt_Pond_R1_B_D2_MG_scaffold_4_prodigal-singl
                     e_442"
     CDS             293852..295213
                     /product="Amidophosphoribosyltransferase {ECO:0000256
                     |HAMAP-Rule:MF_01931, ECO:0000256|PIRNR:PIRNR000485};
                     Short=ATase {ECO:0000256|HAMAP-Rule:MF_01931,
                     ECO:0000256|PIRNR:PIRNR000485};; EC=2.4.2.14
                     {ECO:0000256|HAMAP-Rule:MF_01931,
                     ECO:0000256|PIRNR:PIRNR000485};; Glutamine
                     phosphoribosylpyrophosphate amidotransferase
                     {ECO:0000256|HAMAP-Rule:MF_01931,
                     ECO:0000256|PIRNR:PIRNR000485};  TaxID=287752
                     species="Bacteria; Proteobacteria; Alphaproteobacteria;
                     Rhizobiales; Aurantimonadaceae; Aurantimonas.;"
                     source="Manganese-oxidizing bacterium (strain SI85-9A1).;""
                     /codon_start=1
                     /transl_table=11
                     /translation="MPFKEECGVFGVYNSPDAAALTVLGLHALQHRGQEAAGIISYDG
                     DFHIEKTQGLVGDHFNRKSVVEKLTGNAAIGHTRYSTSGEYNSLNNVQPMFAEFDRGG
                     FAIAHNGNLTNQKKLRRELIESGALFYSSSDTEIFIHLMARSQAKTVVERFQDALNQT
                     QGAFSIVAVTTKKMIGARDPNGFRPLSLGYHNGAYFLSSETCAFDITGADFVRDVEPG
                     EIVVITEDGVESIKYADRARHFCIFEFVYFSRPDSVIDDKNVHEVRKQIGRELASEHM
                     VDADLVVPVPDSGIPAAMGYSQQSKIPYDLGITRNHYVGRTFIEPEDHVRHLGVKMKH
                     NANASVLRDQRVALIDDSIVRGTTSRKLVDMIRNAGAREIHLLIASPPTINSCYYGVD
                     TPTKTELIANNMSVDEMCEYIGADSLNFLSIQGMHRAVKMNGMCDACFSNNYPIQIFD
                     NEN*"
                     /db_xref="Q1YIF9_MOBAS"
                     /db_xref="mlo:mll7833"
                     /db_xref="UniRef100_UPI00036EC535"
                     /db_xref="2.4.2.14"
     gene            295203..295580
                     /locus_tag="Salt_Pond_R1_B_D2_MG_scaffold_4_prodigal-singl
                     e_443"
     CDS             295203..295580
                     /product="Putative uncharacterized protein n=1 Tax
                     =Planctomyces brasiliensis (strain ATCC 49424 / DSM 5305 /
                     JCM 21570 / NBRC 103401 / IFAM 1448) RepID=F0SJ70_PLABD"
                     /codon_start=1
                     /transl_table=11
                     /translation="MKTKLTMVLVTGGRGYNDVGTVFDCLTKLNAQFERLVVIHGAAK
                     GADSLAGEVCAEAGIEFVTVPAAWKKYSRAAGPIRNQLMLDLFPKLDMVLAFPGGDGT
                     ADMMSQAKKRNIPVIESQDLLQD*"
                     /db_xref="UniRef100_F0SJ70"
                     /db_xref="pbs:Plabr_0991"
                     /db_xref="F0SJ70_RUBBR"
                     /db_xref="F0SJ70_PLABD"
     gene            295672..296214
                     /locus_tag="Salt_Pond_R1_B_D2_MG_scaffold_4_prodigal-singl
                     e_444"
     CDS             295672..296214
                     /product="Collagen triple helix repeat n=1 Tax
                     =Burkholderia phymatum (strain DSM 17167 / STM815)
                     RepID=B2JL27_BURP8"
                     /codon_start=1
                     /transl_table=11
                     /translation="MADIQLSTLGSVIKTAYEGEADTNVFTDSEKSKLTGIASGATAD
                     QTGAEIKSLYEAESDTNAFTDAEQTKLSGLGTNVNPQTGTSYTLALDDQYDVVTMDNA
                     GANTVLIDPVGTTNYPVGYTVEIIQLGAGATSIEAGAGVTLNGVSTGSGTITAQYDVI
                     KLRHVASDEWIVSGDVGAIS*"
                     /db_xref="UniRef100_B2JL27"
                     /db_xref="A0A0F9MHD3_9ZZZZ"
                     /db_xref="bph:Bphy_3402"
                     /db_xref="B2JL27_BURP8"
     gene            296230..296916
                     /locus_tag="Salt_Pond_R1_B_D2_MG_scaffold_4_prodigal-singl
                     e_445"
     CDS             296230..296916
                     /product="Uncharacterized protein {ECO:0000313|EMBL
                     :KKL89417.1};  TaxID=412755 species="unclassified
                     sequences; metagenomes; ecological metagenomes.;"
                     source="marine sediment metagenome.;""
                     /codon_start=1
                     /transl_table=11
                     /translation="MINIRPWTWFHKKPITVAVEPPHIHEDHVPLPSIVLIHGAHQSN
                     VTFEYLRHALPAFRYINIEWSTVNGFDNNLLEMIDALKNTGPIYFVGHSMGCIYAAHL
                     SQHVECIGGAAISAPWGGSRQADWVRYMMPSYPLYKEVGTKSDIVAFARGCELPGRWT
                     NYVSTEGNVPGMGEQNDCVLTLSSMTARKDLHTKYIKATHYEIVMATELVHSVGKNFL
                     RASEKYSMMS*"
                     /db_xref="A0A0F9IQH3_9ZZZZ"
     gene            296948..297400
                     /locus_tag="Salt_Pond_R1_B_D2_MG_scaffold_4_prodigal-singl
                     e_446"
     CDS             296948..297400
                     /product="hypothetical protein"
                     /codon_start=1
                     /transl_table=11
                     /translation="MNVKESMYDGYRALYALDLPVQVKHRMFTELSSINPSNWRVVGM
                     TLAALDEFVRHGLDRPRTVCRAHAVTRMQTSREMFEGPMMDMDVWWEFYTSRDKTVIA
                     TKSENMRKEAEVSAFEVPEGLFPSRGFAFRVGKEEREFLLSKKDEFYT*"
     gene            297451..297858
                     /locus_tag="Salt_Pond_R1_B_D2_MG_scaffold_4_prodigal-singl
                     e_447"
     CDS             297451..297858
                     /product="hypothetical protein"
                     /codon_start=1
                     /transl_table=11
                     /translation="MSAFDLIRDLHKDARGFRPSQGWMEIFEGLSDAAQEETWNSLCD
                     EMAEREAEQARAELAAQREYETRIGGMIDDYGIDRATAIRWDAEAFELDTASAIQYHG
                     CADQEIEFFLYKQGISTRMFPMYVAEITASLDV*"
     gene            297872..298174
                     /locus_tag="Salt_Pond_R1_B_D2_MG_scaffold_4_prodigal-singl
                     e_448"
     CDS             297872..298174
                     /product="hypothetical protein"
                     /codon_start=1
                     /transl_table=11
                     /translation="MADHVPFQRWKIFWWSMKMAIASGHNREDNPELARVYYELAEMG
                     NQALKACEEGQQDAFIEKIESLNGQSVMKQFSNDDLERMLDGTHEDVPEWLRKDRK*"
     gene            298171..298368
                     /locus_tag="Salt_Pond_R1_B_D2_MG_scaffold_4_prodigal-singl
                     e_449"
     CDS             298171..298368
                     /product="hypothetical protein"
                     /codon_start=1
                     /transl_table=11
                     /translation="MSSPSTTIKTVILSQTDDKRFVLGSIEMVNGARYNLSEERTLEI
                     LRDLEFDAVNLLRKELGDIEY*"
     gene            298368..298589
                     /locus_tag="Salt_Pond_R1_B_D2_MG_scaffold_4_prodigal-singl
                     e_450"
     CDS             298368..298589
                     /product="hypothetical protein"
                     /codon_start=1
                     /transl_table=11
                     /translation="MSNQRPAKTYRAAAPNEGGLNITRLKEFAAEAERLLEEKGEEDA
                     AFYFGQLAEYIQRHPEKGLSESVARILGI*"
     gene            298558..298860
                     /locus_tag="Salt_Pond_R1_B_D2_MG_scaffold_4_prodigal-singl
                     e_451"
     CDS             298558..298860
                     /product="hypothetical protein"
                     /codon_start=1
                     /transl_table=11
                     /translation="VRASLESLVFDPQTLPVVSEIEAHRLASQHELVSVGMARHALRK
                     GCKYFLKVRSEYAKQAGVDIINWYGDISMPGVVYYADGKIFLSDEELYTILKMLYS*"
     gene            298857..299069
                     /locus_tag="Salt_Pond_R1_B_D2_MG_scaffold_4_prodigal-singl
                     e_452"
     CDS             298857..299069
                     /product="hypothetical protein"
                     /codon_start=1
                     /transl_table=11
                     /translation="MITNMSCAQCGTLDIKSKSVYFGRNNEFLGEWPLYYFGAGPNNP
                     QDAEVYFCGAGCANLYHKEIGDATQG*"
     gene            299053..299349
                     /locus_tag="Salt_Pond_R1_B_D2_MG_scaffold_4_prodigal-singl
                     e_453"
     CDS             299053..299349
                     /product="hypothetical protein"
                     /codon_start=1
                     /transl_table=11
                     /translation="MPRKGEMSEQDAADELVRQNAAYYNVVLYVPQRNSRVHFSSENI
                     DDAVEFAETVYDDKNLPRVRSAMIYAVQEDGRFAMVGSTNRFDRKYKPVKVKIY*"
     gene            299493..300005
                     /locus_tag="Salt_Pond_R1_B_D2_MG_scaffold_4_prodigal-singl
                     e_454"
     CDS             299493..300005
                     /product="Uncharacterized protein n=1 Tax=Vibrio phage
                     nt-1 RepID=R9TJS6_9CAUD"
                     /codon_start=1
                     /transl_table=11
                     /translation="MYTQGTVANFSPEQVEEIVDLLSTLDTDTKIYFGCDSVRTRRKG
                     RWYATFAAVFIVHMNGKNGCRLFSHMSTEPDYDVKIDRPKMRMMKEVQKVCELYTQMI
                     PFIDEFDIEVHLDINTDPKHGSNCAATEAAGYVLGVTGLPEEQIKLKPESFAASFGAD
                     AAAHGRFERS*"
                     /db_xref="UniRef100_R9TJS6"
                     /db_xref="A0A0D6EWJ7_9PROT"
                     /db_xref="tal:Thal_0971"
                     /db_xref="R9TJS6_9CAUD"
     gene            300032..300604
                     /locus_tag="Salt_Pond_R1_B_D2_MG_scaffold_4_prodigal-singl
                     e_455"
     CDS             300032..300604
                     /product="hypothetical protein"
                     /codon_start=1
                     /transl_table=11
                     /translation="MRAGLPARINRIKERQQLKREEPMSYTLRFSTRKFDGLFGTAYP
                     RLKKIPNHKRESIISLYLSHISNNSKVTVDYNEITPFTSAYSIIIDTGGRQGYNAALE
                     IEQICRGFKRLNFLSPPRWWNRFAPFRHPSDTFMINDLEMGPVIEWLLENCKTSDYQI
                     FTKFEKDISIGFRDGENAAMFKLTFGEEEI*"
     gene            300991..301125
                     /locus_tag="Salt_Pond_R1_B_D2_MG_scaffold_4_prodigal-singl
                     e_456"
     CDS             300991..301125
                     /product="hypothetical protein"
                     /codon_start=1
                     /transl_table=11
                     /translation="MTFEGYRDGIVRGDGGTATVCPCGENCQCSPCTCGGNSCEGWGG
                     *"
     gene            301277..301350
                     /locus_tag="Salt_Pond_R1_B_D2_MG_scaffold_4_prodigal-singl
                     e_trna_6"
     tRNA            301277..301350
                     /product="Cys"
     gene            complement(301534..301650)
                     /locus_tag="Salt_Pond_R1_B_D2_MG_scaffold_4_prodigal-singl
                     e_457"
     CDS             complement(301534..301650)
                     /product="hypothetical protein"
                     /codon_start=1
                     /transl_table=11
                     /translation="MDMTPIAMSGENKSKVNNPANFAMYVCLIVALSSGNNL*"
     gene            301806..302945
                     /locus_tag="Salt_Pond_R1_B_D2_MG_scaffold_4_prodigal-singl
                     e_458"
     CDS             301806..302945
                     /product="Uncharacterized protein n=1 Tax=Cronobacter
                     phage vB_CsaM_GAP32 RepID=K4F5Q5_9CAUD"
                     /codon_start=1
                     /transl_table=11
                     /translation="MTTNIKYFDRYYVGQRNQDTASGKPLAFAVPDGDDAAAKKRKAT
                     VDAWVAGYWSARDTRGRLRKDLKEMGEVYDNKPMTGFRLTDWSDRYITDNKVVRVLDP
                     RGFELEIYIPNLMDIILNSEVDHGEIKDELVWLREGSNNRLVRTSDPAFAEAKQNMVR
                     AAKKKAAPKKSHEVGDIISNTWGTFLYMGLMDVEFVVPRGKRVVDDEMTRQFGTRRVG
                     GFFGFPGNGPIREEVYQTYYRIDDDRLESVSIGRRHVYQDVNRGWNGHVARDTITFRK
                     SKMATQQVVSSNNLLPPVGEESYYHVDYEVFMYYDEDGRLYTQKEHYDLEEDLNKNIQ
                     RPNEHKYLEGIRQWKTCVVRVNDGPLETDPVKGRFREELIRGQYH*"
                     /db_xref="UniRef100_K4F5Q5"
                     /db_xref="A0A0F9J6T1_9ZZZZ"
                     /db_xref="K4F5Q5_9CAUD"
     gene            303532..303684
                     /locus_tag="Salt_Pond_R1_B_D2_MG_scaffold_4_prodigal-singl
                     e_459"
     CDS             303532..303684
                     /product="hypothetical protein"
                     /codon_start=1
                     /transl_table=11
                     /translation="MQLFVQHITKLASLAASVMSNTWALNYGGQISSVLGGKDRFEPT
                     KEGERD*"
     gene            304293..304466
                     /locus_tag="Salt_Pond_R1_B_D2_MG_scaffold_4_prodigal-singl
                     e_460"
     CDS             304293..304466
                     /product="hypothetical protein"
                     /codon_start=1
                     /transl_table=11
                     /translation="MASVTAPPLMQYPAGGAEVGLWRKYNQTEYGAGRVVGPTVKRKP
                     RVATLRKNGLHRN*"
     gene            304482..304558
                     /locus_tag="Salt_Pond_R1_B_D2_MG_scaffold_4_prodigal-singl
                     e_trna_7"
     tRNA            304482..304558
                     /product="Pseudo"
     gene            304677..304752
                     /locus_tag="Salt_Pond_R1_B_D2_MG_scaffold_4_prodigal-singl
                     e_trna_8"
     tRNA            304677..304752
                     /product="Asp"
     gene            304922..304999
                     /locus_tag="Salt_Pond_R1_B_D2_MG_scaffold_4_prodigal-singl
                     e_trna_9"
     tRNA            304922..304999
                     /product="Trp"
     gene            305181..305256
                     /locus_tag="Salt_Pond_R1_B_D2_MG_scaffold_4_prodigal-singl
                     e_trna_10"
     tRNA            305181..305256
                     /product="Asn"
     gene            305509..305584
                     /locus_tag="Salt_Pond_R1_B_D2_MG_scaffold_4_prodigal-singl
                     e_trna_11"
     tRNA            305509..305584
                     /product="Arg"
     gene            305815..306330
                     /locus_tag="Salt_Pond_R1_B_D2_MG_scaffold_4_prodigal-singl
                     e_461"
     CDS             305815..306330
                     /product="Putative uncharacterized protein n=1 Tax
                     =Streptomyces pristinaespiralis ATCC 25486
                     RepID=B5HGB8_STRPR"
                     /codon_start=1
                     /transl_table=11
                     /translation="MQIIEKTCPSCKTEFTQEIKKGYGRTYCSRSCANRRTHSDATKQ
                     KIGRTVKNTWNAKSEEGKKKALDALKKGQETRRQNWLKFLQESNTEDLAHESRKRKVF
                     LEQDESCLQCGIADWQGQPLTFELDHIDGDKLNNTRENLRVLCPNCHAQTDTWRGRKN
                     TLVSPNGEGLS*"
                     /db_xref="UniRef100_B5HGB8"
                     /db_xref="A0A0F9LBM7_9ZZZZ"
                     /db_xref="sld:T261_5216"
                     /db_xref="B5HGB8_STRPR"
     gene            306953..307020
                     /locus_tag="Salt_Pond_R1_B_D2_MG_scaffold_4_prodigal-singl
                     e_trna_12"
     tRNA            306953..307020
                     /product="Undet"
     gene            307176..307253
                     /locus_tag="Salt_Pond_R1_B_D2_MG_scaffold_4_prodigal-singl
                     e_trna_13"
     tRNA            307176..307253
                     /product="Leu"
     gene            307345..307422
                     /locus_tag="Salt_Pond_R1_B_D2_MG_scaffold_4_prodigal-singl
                     e_trna_14"
     tRNA            307345..307422
                     /product="Gln"
     gene            307450..307749
                     /locus_tag="Salt_Pond_R1_B_D2_MG_scaffold_4_prodigal-singl
                     e_462"
     CDS             307450..307749
                     /product="hypothetical protein"
                     /codon_start=1
                     /transl_table=11
                     /translation="MAKMSTKDAATEALIICDRLDAVEDLNKNSRAIVDSVRAMIDTN
                     PDSYARFALKHVQSADYMHYFFTNMHPADKDSVSYKTMRNDPTSRLYHIEYCPLV*"
     gene            307735..307810
                     /locus_tag="Salt_Pond_R1_B_D2_MG_scaffold_4_prodigal-singl
                     e_trna_15"
     tRNA            307735..307810
                     /product="Gln"
     gene            307838..307916
                     /locus_tag="Salt_Pond_R1_B_D2_MG_scaffold_4_prodigal-singl
                     e_trna_16"
     tRNA            307838..307916
                     /product="Glu"
     gene            308002..308080
                     /locus_tag="Salt_Pond_R1_B_D2_MG_scaffold_4_prodigal-singl
                     e_trna_17"
     tRNA            308002..308080
                     /product="Glu"
     gene            308096..308169
                     /locus_tag="Salt_Pond_R1_B_D2_MG_scaffold_4_prodigal-singl
                     e_trna_18"
     tRNA            308096..308169
                     /product="Pro"
     gene            308447..308662
                     /locus_tag="Salt_Pond_R1_B_D2_MG_scaffold_4_prodigal-singl
                     e_463"
     CDS             308447..308662
                     /product="hypothetical protein"
                     /codon_start=1
                     /transl_table=11
                     /translation="MKIGILSIDDEIVIVKDVGNVDAVIEKLKSYGRTVNNGWVMDFD
                     NLPEGFGTIELPTSIACYDAEEMNFDF*"
     gene            308748..308822
                     /locus_tag="Salt_Pond_R1_B_D2_MG_scaffold_4_prodigal-singl
                     e_trna_19"
     tRNA            308748..308822
                     /product="Pro"
     gene            308928..309710
                     /locus_tag="Salt_Pond_R1_B_D2_MG_scaffold_4_prodigal-singl
                     e_464"
     CDS             308928..309710
                     /product="hypothetical protein"
                     /codon_start=1
                     /transl_table=11
                     /translation="MYSSEMRQIINTLSNLTESTVPTINDLDQEALISHYQKNGFTAF
                     RHNNQIWAPKTATAKNTNKLVLNWTSTFQRKDQLKFRDAAFTYARLMINPLTNDIIGA
                     QVQGNAQDIQRKADAESEEKSLKDSHREIVGKIKQAIENDPEVKKHYEATLDELIPRA
                     GPIIKKNYSESELEQFYRDMKKFEPEVEVYVVKRRGKTTYVVRLTDLLTTDYMYLDKY
                     PYKEERLRAAVDAAVEAIGPEKVARTTINTRLYVDFSITLKD*"
     gene            309710..309868
                     /locus_tag="Salt_Pond_R1_B_D2_MG_scaffold_4_prodigal-singl
                     e_465"
     CDS             309710..309868
                     /product="hypothetical protein"
                     /codon_start=1
                     /transl_table=11
                     /translation="MKALLIWRIDITTLNLKGDSYETQGEQKAVTVLEARNGPGRSDR
                     RCCTILDR*"
     gene            309859..309936
                     /locus_tag="Salt_Pond_R1_B_D2_MG_scaffold_4_prodigal-singl
                     e_trna_20"
     tRNA            309859..309936
                     /product="Lys"
     gene            310284..310763
                     /locus_tag="Salt_Pond_R1_B_D2_MG_scaffold_4_prodigal-singl
                     e_466"
     CDS             310284..310763
                     /product="hypothetical protein"
                     /codon_start=1
                     /transl_table=11
                     /translation="MSNSQEMRRIMTLMEAPSATQELGMDFDKFESLLMRLTADEARE
                     WQDHAQKGYTDRPAAPNTGSFVSRGYGMIEPKYNIDISAGYQGMFTRRYVALLQIGSN
                     ISLEIRKEIINDFKIALADKTGFDPEQSTVAETDDGVRLHFDTVSGTAWGGVGVWKE*"
     gene            310913..310988
                     /locus_tag="Salt_Pond_R1_B_D2_MG_scaffold_4_prodigal-singl
                     e_trna_21"
     tRNA            310913..310988
                     /product="Pseudo"
     gene            311034..311561
                     /locus_tag="Salt_Pond_R1_B_D2_MG_scaffold_4_prodigal-singl
                     e_467"
     CDS             311034..311561
                     /product="hypothetical protein"
                     /codon_start=1
                     /transl_table=11
                     /translation="MSNINEESFDRLRQLAGLKPSKTETAPSTATPLVARVKLESLKP
                     RYVRVGSKDVVAALLGVNNTVDQILAKVAEHYKETDSSTTPPFEAKIVDVDPSKASKV
                     QDLKELKLETVQNLDATLKEMWDEHDLADGWEIVVGDGYPIEHAIKMVLHDFIDDYVA
                     DNPLRHSSNITSYSI*"
     gene            311568..311641
                     /locus_tag="Salt_Pond_R1_B_D2_MG_scaffold_4_prodigal-singl
                     e_trna_22"
     tRNA            311568..311641
                     /product="Gln"
     gene            311766..312062
                     /locus_tag="Salt_Pond_R1_B_D2_MG_scaffold_4_prodigal-singl
                     e_468"
     CDS             311766..312062
                     /product="hypothetical protein"
                     /codon_start=1
                     /transl_table=11
                     /translation="MVTKFSTNTSSQVAIYITGNEASGYRITYEFLENVTDEQAIAIR
                     TRLLKSFSLGRQFVDAKLLSGAQRKANLMKTIFRQEYGLLANTVTLTNERNNAG*"
     gene            312245..312319
                     /locus_tag="Salt_Pond_R1_B_D2_MG_scaffold_4_prodigal-singl
                     e_trna_23"
     tRNA            312245..312319
                     /product="Thr"
     gene            312585..312660
                     /locus_tag="Salt_Pond_R1_B_D2_MG_scaffold_4_prodigal-singl
                     e_trna_24"
     tRNA            312585..312660
                     /product="Arg"
     gene            312760..313266
                     /locus_tag="Salt_Pond_R1_B_D2_MG_scaffold_4_prodigal-singl
                     e_469"
     CDS             312760..313266
                     /product="hypothetical protein"
                     /codon_start=1
                     /transl_table=11
                     /translation="MPRLYSIDDDFSGKTPRHNPAHFFPSAIWTRGMSSDYFWKYDLE
                     GDFPARSYIHCDDLDDKDTGFWIELRKDVERRFLGDVFYLYQRMDYRRWWNRNASEYS
                     KEYERQRHGYWTFYFENEGDHAMFIMQHGERLSDKRYRFHPIMGISCEDHRYDVPKDE
                     EVANAWRI*"
     gene            313266..313338
                     /locus_tag="Salt_Pond_R1_B_D2_MG_scaffold_4_prodigal-singl
                     e_trna_25"
     tRNA            313266..313338
                     /product="Arg"
     gene            313424..313705
                     /locus_tag="Salt_Pond_R1_B_D2_MG_scaffold_4_prodigal-singl
                     e_470"
     CDS             313424..313705
                     /product="hypothetical protein"
                     /codon_start=1
                     /transl_table=11
                     /translation="MSTFTAADVKALNSLLANADSDDLRLMADLMKRRRDLIGRLNMG
                     RLTIGQKVQFTGKRGATLTGTIQKVNRKKCVVQTPTGLWNVPGTMLKAV*"
     gene            313721..313795
                     /locus_tag="Salt_Pond_R1_B_D2_MG_scaffold_4_prodigal-singl
                     e_trna_26"
     tRNA            313721..313795
                     /product="Pseudo"
     gene            314037..314110
                     /locus_tag="Salt_Pond_R1_B_D2_MG_scaffold_4_prodigal-singl
                     e_trna_27"
     tRNA            314037..314110
                     /product="Undet"
     gene            314117..314191
                     /locus_tag="Salt_Pond_R1_B_D2_MG_scaffold_4_prodigal-singl
                     e_trna_28"
     tRNA            314117..314191
                     /product="Ala"
     gene            314432..314508
                     /locus_tag="Salt_Pond_R1_B_D2_MG_scaffold_4_prodigal-singl
                     e_trna_29"
     tRNA            314432..314508
                     /product="Met"
     gene            314521..314880
                     /locus_tag="Salt_Pond_R1_B_D2_MG_scaffold_4_prodigal-singl
                     e_471"
     CDS             314521..314880
                     /product="hypothetical protein"
                     /codon_start=1
                     /transl_table=11
                     /translation="MRVKQLQENVGFRRDWNRAKKSLAAQVTLDQPDPHLGDGVYIDL
                     ISTAGAQRGQGHGTQAMNALMKIADRHSIDLFLSPEALGQGRDGALSQQALEKWYKRR
                     GFEPVENDDRVWVRRSR*"
     gene            315003..315076
                     /locus_tag="Salt_Pond_R1_B_D2_MG_scaffold_4_prodigal-singl
                     e_trna_30"
     tRNA            315003..315076
                     /product="Gly"
     gene            315424..315606
                     /locus_tag="Salt_Pond_R1_B_D2_MG_scaffold_4_prodigal-singl
                     e_472"
     CDS             315424..315606
                     /product="hypothetical protein"
                     /codon_start=1
                     /transl_table=11
                     /translation="MQLFKNLFNSFKTEPTELELKRHELAADLSDVNFDQRCRILDNL
                     MHTDPELYASWMQDPY*"
     gene            315621..315860
                     /locus_tag="Salt_Pond_R1_B_D2_MG_scaffold_4_prodigal-singl
                     e_473"
     CDS             315621..315860
                     /product="hypothetical protein n=1 Tax=Rhizobium meliloti
                     RepID=UPI00036B0338"
                     /codon_start=1
                     /transl_table=11
                     /translation="MTNEEKQAFYARCGEILGIEHDWNTPVKRRNRWNARRLGNGRYP
                     GFGLIRVYGSDVMVTSKAGTRWFKTAEEVYEYLHR*"
                     /db_xref="UniRef100_UPI00036B0338"
     gene            315851..315926
                     /locus_tag="Salt_Pond_R1_B_D2_MG_scaffold_4_prodigal-singl
                     e_trna_31"
     tRNA            315851..315926
                     /product="Phe"
     gene            316075..316293
                     /locus_tag="Salt_Pond_R1_B_D2_MG_scaffold_4_prodigal-singl
                     e_474"
     CDS             316075..316293
                     /product="hypothetical protein"
                     /codon_start=1
                     /transl_table=11
                     /translation="MDKTIQERQARIEDAIQWLERSAESAPEIAKDPWFSRANVLKAY
                     ARRSMESAEDFIQNGDNFLGGWPDPFES*"
     gene            316331..316417
                     /locus_tag="Salt_Pond_R1_B_D2_MG_scaffold_4_prodigal-singl
                     e_trna_32"
     tRNA            316331..316417
                     /product="Thr"
     gene            316427..316501
                     /locus_tag="Salt_Pond_R1_B_D2_MG_scaffold_4_prodigal-singl
                     e_trna_33"
     tRNA            316427..316501
                     /product="Thr"
     gene            316646..316725
                     /locus_tag="Salt_Pond_R1_B_D2_MG_scaffold_4_prodigal-singl
                     e_trna_34"
     tRNA            316646..316725
                     /product="Leu"
     gene            316760..317203
                     /locus_tag="Salt_Pond_R1_B_D2_MG_scaffold_4_prodigal-singl
                     e_475"
     CDS             316760..317203
                     /product="hypothetical protein"
                     /codon_start=1
                     /transl_table=11
                     /translation="MKLDEYIAQSQAVRQQHLNLEEPCIERGGNSTQHRGVLVGFLNT
                     LFYTRPVDLCHACHNEKCSNPRHLYWGTRKENIQDAKDNETFKTAWEYSVAKYGYDEA
                     ARRNAKGNKSAGGKGNKGKPKSAEHRRKISESLRARGENGDTRGS*"
     gene            317166..317250
                     /locus_tag="Salt_Pond_R1_B_D2_MG_scaffold_4_prodigal-singl
                     e_trna_35"
     tRNA            317166..317250
                     /product="Leu"
     gene            317617..317787
                     /locus_tag="Salt_Pond_R1_B_D2_MG_scaffold_4_prodigal-singl
                     e_476"
     CDS             317617..317787
                     /product="hypothetical protein"
                     /codon_start=1
                     /transl_table=11
                     /translation="MLLSINVLCHPGAGSTLDLSNTELPKGYELRVGEMVTHLAHNQE
                     IVGSIPTPATRV*"
     gene            317705..317779
                     /locus_tag="Salt_Pond_R1_B_D2_MG_scaffold_4_prodigal-singl
                     e_trna_36"
     tRNA            317705..317779
                     /product="Met"
     gene            317946..318033
                     /locus_tag="Salt_Pond_R1_B_D2_MG_scaffold_4_prodigal-singl
                     e_trna_37"
     tRNA            317946..318033
                     /product="Pseudo"
     gene            318073..318147
                     /locus_tag="Salt_Pond_R1_B_D2_MG_scaffold_4_prodigal-singl
                     e_trna_38"
     tRNA            318073..318147
                     /product="Gly"
     gene            318269..318589
                     /locus_tag="Salt_Pond_R1_B_D2_MG_scaffold_4_prodigal-singl
                     e_477"
     CDS             318269..318589
                     /product="hypothetical protein"
                     /codon_start=1
                     /transl_table=11
                     /translation="MFLHTTAKFGFFQNQNLSEFMADTTGRPKSNIERAVISVAFMKL
                     ATPDLLSKIETYIQILEKEIGNIVDLPDGRSTTKTRKKELVGIGEHLIIDDQGLSIEI
                     AYKK*"
     gene            318597..318673
                     /locus_tag="Salt_Pond_R1_B_D2_MG_scaffold_4_prodigal-singl
                     e_trna_39"
     tRNA            318597..318673
                     /product="Val"
     gene            318811..318885
                     /locus_tag="Salt_Pond_R1_B_D2_MG_scaffold_4_prodigal-singl
                     e_trna_40"
     tRNA            318811..318885
                     /product="Val"
     gene            318940..319098
                     /locus_tag="Salt_Pond_R1_B_D2_MG_scaffold_4_prodigal-singl
                     e_478"
     CDS             318940..319098
                     /product="hypothetical protein"
                     /codon_start=1
                     /transl_table=11
                     /translation="MSVNRSEYDYEFHSETGCYLAGSTKVSPLRNARIFKGFDDSVKI
                     EIECNSQE*"
     gene            319192..319279
                     /locus_tag="Salt_Pond_R1_B_D2_MG_scaffold_4_prodigal-singl
                     e_trna_41"
     tRNA            319192..319279
                     /product="Leu"
     gene            319497..320087
                     /locus_tag="Salt_Pond_R1_B_D2_MG_scaffold_4_prodigal-singl
                     e_479"
     CDS             319497..320087
                     /product="hypothetical protein"
                     /codon_start=1
                     /transl_table=11
                     /translation="MRRVTSQPTRPIAKQVRRASIGCYSIYNVWRAARAWPRKLDKAL
                     LCDRTLSCNLQNDALNTCMIVNEVIRLGQTNSGPADQFVQDFIDMSDEHPFNPRARIV
                     GGAAVELSRFGNRIHLSDITSLEPGKGHAGRAMSLIKKLADKHNVQVELIAKAYRDDR
                     MDTEQLIQWYQRLGFQLMDNPDEIGLDDGIEMRYYP*"
     gene            320088..320381
                     /locus_tag="Salt_Pond_R1_B_D2_MG_scaffold_4_prodigal-singl
                     e_480"
     CDS             320088..320381
                     /product="hypothetical protein"
                     /codon_start=1
                     /transl_table=11
                     /translation="MLIYKPSPKGVRRGLSESDRIAFINEHYVWLDTTDNGYQFQEGD
                     AFEWKPKFSRPDSLWKPVDEIDSSTITGVDRLSDYNLKVNADELKQMEIPNGR*"
     gene            320461..320982
                     /locus_tag="Salt_Pond_R1_B_D2_MG_scaffold_4_prodigal-singl
                     e_481"
     CDS             320461..320982
                     /product="hypothetical protein"
                     /codon_start=1
                     /transl_table=11
                     /translation="MWVIKAKGESYYVEHVECNIPWSTKETPDNNHTKGSLKIKRCHL
                     VIDDDNVAHLNELTPEIEERLNNPQVVIRVITMYGDKLRKACEMVGHTNEIKTVGGAC
                     STTFYITEFNSDEDYVMFKMACTASDLRELKPNETYYKMYDKKTDDGYIDEDEWFSDE
                     DLYDDEDLSHQAL*"
     gene            321042..321176
                     /locus_tag="Salt_Pond_R1_B_D2_MG_scaffold_4_prodigal-singl
                     e_482"
     CDS             321042..321176
                     /product="hypothetical protein"
                     /codon_start=1
                     /transl_table=11
                     /translation="MKTLRLKNKSIDRVDDATAFEMVQAGKASYIPKNVWKREVRDAK
                     *"
     gene            321183..321272
                     /locus_tag="Salt_Pond_R1_B_D2_MG_scaffold_4_prodigal-singl
                     e_trna_42"
     tRNA            321183..321272
                     /product="Pseudo"
     gene            321519..321689
                     /locus_tag="Salt_Pond_R1_B_D2_MG_scaffold_4_prodigal-singl
                     e_483"
     CDS             321519..321689
                     /product="hypothetical protein"
                     /codon_start=1
                     /transl_table=11
                     /translation="MTDLEKDIKHFEDRLARHQRYARKGVDNAETIAYEEMALRQLRG
                     GANECKPKRRSC*"
     gene            321658..321855
                     /locus_tag="Salt_Pond_R1_B_D2_MG_scaffold_4_prodigal-singl
                     e_484"
     CDS             321658..321855
                     /product="hypothetical protein"
                     /codon_start=1
                     /transl_table=11
                     /translation="MSVNLNDVAVDLTLREGLEDSQNITSIKEFLAVLGQRWREIGPE
                     AAQAEFEAIVARAGTSSAHDD*"
     gene            322226..322381
                     /locus_tag="Salt_Pond_R1_B_D2_MG_scaffold_4_prodigal-singl
                     e_485"
     CDS             322226..322381
                     /product="hypothetical protein"
                     /codon_start=1
                     /transl_table=11
                     /translation="MTRLEQIEYRLNYLLSRYDTQKNEPGFKIQIAILAAERKRILKK
                     QESANVN*"
     gene            322543..322689
                     /locus_tag="Salt_Pond_R1_B_D2_MG_scaffold_4_prodigal-singl
                     e_486"
     CDS             322543..322689
                     /product="hypothetical protein"
                     /codon_start=1
                     /transl_table=11
                     /translation="MDSHTKTPSGDDLVEMIRKADRAVVKQNYYRIIKLMQERMSSDQ
                     EAFK*"
     gene            322686..323198
                     /locus_tag="Salt_Pond_R1_B_D2_MG_scaffold_4_prodigal-singl
                     e_487"
     CDS             322686..323198
                     /product="hypothetical protein"
                     /codon_start=1
                     /transl_table=11
                     /translation="VTEVTQDEWDAARTTFYRVLNNWQDQSGDTRAQMAEMMKVIESN
                     LEMFRKAQKQEEQAQAARRRGTAAERKKIRDALIPVWCKENLKPGMVVKVKANSNSKF
                     RRVEGVSGGEITGRHCHFDSRGDLVLDGYITNHVLRNVQGIVYSIDARRKPIVTPIME
                     VIESPQDLNT*"
     gene            323235..323311
                     /locus_tag="Salt_Pond_R1_B_D2_MG_scaffold_4_prodigal-singl
                     e_trna_43"
     tRNA            323235..323311
                     /product="Pro"
     gene            323633..323905
                     /locus_tag="Salt_Pond_R1_B_D2_MG_scaffold_4_prodigal-singl
                     e_488"
     CDS             323633..323905
                     /product="Uncharacterized protein n=1 Tax=Salipiger
                     mucosus DSM 16094 RepID=S9SB50_9RHOB"
                     /codon_start=1
                     /transl_table=11
                     /translation="MDKPHIIHVNRQHIAMNAKDGGNRPVYTIKLNNGTTRYAREVEI
                     LGHSRLVYDGRQLSCGARAWIETNAELNLVDEMSWAEAREDTQLDV*"
                     /db_xref="UniRef100_S9SB50"
                     /db_xref="S9SB50_9RHOB"
     gene            323898..324173
                     /locus_tag="Salt_Pond_R1_B_D2_MG_scaffold_4_prodigal-singl
                     e_489"
     CDS             323898..324173
                     /product="hypothetical protein"
                     /codon_start=1
                     /transl_table=11
                     /translation="MYKFSLDPEQIQKLDAWCAKQNSDAVAAQRENPPDVPIDLLESM
                     WEEGYPYGGAIGGSLTFSFTPTSLGVAVKVTDAHTNKTIDLTDYESW*"
     gene            324173..324469
                     /locus_tag="Salt_Pond_R1_B_D2_MG_scaffold_4_prodigal-singl
                     e_490"
     CDS             324173..324469
                     /product="hypothetical protein"
                     /codon_start=1
                     /transl_table=11
                     /translation="MRLYSKRLAARNRIIARNIPMWQLRTTLVLQQIALFGTGGLVFL
                     GLFQLISIWWFGVGLALVLLITSLYARLWFKMLSNMKNGPDRIFIKKMIGEEPW*"
     gene            324469..324726
                     /locus_tag="Salt_Pond_R1_B_D2_MG_scaffold_4_prodigal-singl
                     e_491"
     CDS             324469..324726
                     /product="hypothetical protein"
                     /codon_start=1
                     /transl_table=11
                     /translation="MTIRLEPCQCPTCETLLDATTAMNADANTRPAAGDVTLCAYCGE
                     LCEFDSETRMHKINIKELEPEVQDVIAIMRVELEQYLPTRH*"
     gene            324727..325392
                     /locus_tag="Salt_Pond_R1_B_D2_MG_scaffold_4_prodigal-singl
                     e_492"
     CDS             324727..325392
                     /product="hypothetical protein"
                     /codon_start=1
                     /transl_table=11
                     /translation="MTDTSWSRLLHTEMGDLVMSRMDGDPRLRYHNGGHVRRMYERAG
                     GWRLPYDPTLDAAVLWHDSVYDSEPEKEIRSAEWMRDTASLFPDWFVDVDLSRASELI
                     LSTTSHIVIPEVSSHLIKLDLFELGIPERRRANFWNIMEESCSLYGVDISDAAQSTLD
                     FMSHFATTMSENSVKDFWSNQFPGDGDKYWPDIVRGVQDTSIMAQTIVDLYDQGLTKS
                     EQH*"
     gene            325379..325591
                     /locus_tag="Salt_Pond_R1_B_D2_MG_scaffold_4_prodigal-singl
                     e_493"
     CDS             325379..325591
                     /product="hypothetical protein"
                     /codon_start=1
                     /transl_table=11
                     /translation="VNNIEQAPYYRIVTAKGGDPYCLMVEVNKAIEKGWQPIGGVSVK
                     GPALMQAMFYVGDTSALEKFNKESNR*"
     gene            325588..325905
                     /locus_tag="Salt_Pond_R1_B_D2_MG_scaffold_4_prodigal-singl
                     e_494"
     CDS             325588..325905
                     /product="hypothetical protein"
                     /codon_start=1
                     /transl_table=11
                     /translation="MIYFPSTLTPVPYSPGYFWDVKKHKLFSIKVGGVLRELKMLRAH
                     PAMFNYGRFTYSKGGLSVGDPYYRVSVNGRYRYLTVASLKKLELVHYDMPVIERVEEY
                     ENS*"
     gene            325892..326362
                     /locus_tag="Salt_Pond_R1_B_D2_MG_scaffold_4_prodigal-singl
                     e_495"
     CDS             325892..326362
                     /product="hypothetical protein"
                     /codon_start=1
                     /transl_table=11
                     /translation="MKIREDSWHFRLYVFMSQWNAAWRGNNDYLDHPQISSFGIGLCP
                     YMRMILIWGPLAILSNVFPIAAVIGSLVAFPGSVAGTSGIFWLFGWIAGFVGAIFALG
                     WIKNWQDERQESREISQLIKQDPNYVEPESFWKLIKDYVKSAKTKVCPVLELEE*"
     gene            326359..326745
                     /locus_tag="Salt_Pond_R1_B_D2_MG_scaffold_4_prodigal-singl
                     e_496"
     CDS             326359..326745
                     /product="hypothetical protein"
                     /codon_start=1
                     /transl_table=11
                     /translation="MIEQQPRWYHHLMISLPVQMLIVLVAVLILGIQVLVYEYMEEDM
                     VIFDGSCDVTVGPRDEQGEVTRKGATMQCGDDVIDLGTLETPYLYELLTNKREPVIVC
                     VKTVSEYLKNVNWQCEMDPEERTEET*"
     gene            326742..327869
                     /locus_tag="Salt_Pond_R1_B_D2_MG_scaffold_4_prodigal-singl
                     e_497"
     CDS             326742..327869
                     /product="Uncharacterized protein n=1 Tax=Phaeospirillum
                     molischianum DSM 120 RepID=H8FYD6_PHAMO"
                     /codon_start=1
                     /transl_table=11
                     /translation="MTKVFLKSGNTIRIRDNDAVRAFDELPPETYTVKFDERSGEFYL
                     EQIENFTLPDKIYGKNNNYSERILNTFNQRTGSTGVLLSGIKGAGKTLLAKQTAVSAR
                     GLGIPTIVINRDWHGDEFNSFIQSISTPAIVLFDEFEKIYDYMSQRKILTLFDGVFPS
                     RKLFMVTTNTDRDVSEFMQNRPGRVYYNFRFDTLEQDFIQEFLEDRLEDKSQIDDILK
                     YTKVFSFFNFDMLNAAVEEMNRYGETLPEVLEVLNIRPENRNTDTFKLEIVMNGKTFM
                     VDRNYSNFQPNSFEYLVWLDDDMPKELSKDTEAKSTLTEMAGENEWGETYLSFNPQLI
                     KSFDQVDNRFVYEVNRNGKTVELHVTRNDPLAKWTYNPNAF*"
                     /db_xref="UniRef100_H8FYD6"
                     /db_xref="H8FYD6_PHAMO"
     gene            327881..328426
                     /locus_tag="Salt_Pond_R1_B_D2_MG_scaffold_4_prodigal-singl
                     e_498"
     CDS             327881..328426
                     /product="hypothetical protein"
                     /codon_start=1
                     /transl_table=11
                     /translation="MLDFGLLAMMGALIFVIGGIVASEMDSAIMSVATFVIGLLTLQY
                     GFGFGIWAMISANPLWAFGFILLYVAAGAAYTALWRWPEFIRNNNAELMRDYSDWANR
                     LEDSEDNSFDAFLDSDSYRFNAWQHKERLGTWVGMWPFSAAWELSRKPAIWIWNTAYA
                     SLGNLFQNVGRRTARNIHDRG*"
     gene            328430..328804
                     /locus_tag="Salt_Pond_R1_B_D2_MG_scaffold_4_prodigal-singl
                     e_499"
     CDS             328430..328804
                     /product="Adenosylmethionine decarboxylase {ECO:0000256
                     |SAAS:SAAS00093036}; EC=4.1.1.50
                     {ECO:0000256|SAAS:SAAS00093036};;  TaxID=552518
                     species="Bacteria; Proteobacteria; Alphaproteobacteria;
                     Rhodospirillales; Rhodospirillaceae; Elstera.;"
                     source="Elstera litoralis.;""
                     /codon_start=1
                     /transl_table=11
                     /translation="MLVHKHLIIRAEVSEPPRAPVFVEEWLQDLVDRIGMKVLGGPYA
                     RYVNIPGNQGVTGVVIIETSHIALHVWDETNPGLLQLDVYTCGPFDPDIVFDQIKQFE
                     PVKVEYKYLDREHGLLEVILDA*"
                     /db_xref="A0A0F3IGD0_9PROT"
                     /db_xref="UniRef100_UPI00010020B7"
                     /db_xref="4.1.1.50"
     gene            328797..329081
                     /locus_tag="Salt_Pond_R1_B_D2_MG_scaffold_4_prodigal-singl
                     e_500"
     CDS             328797..329081
                     /product="hypothetical protein"
                     /codon_start=1
                     /transl_table=11
                     /translation="MPDLPKLKLYRYTQEYIDLCCEHGYEEFIRAKADKIWVCLGEFS
                     HAPGHVMMVEFGTWEPMQGMPEIYNFEELDHHPDDFSIFISDDDIEELHE*"
     gene            329074..329643
                     /locus_tag="Salt_Pond_R1_B_D2_MG_scaffold_4_prodigal-singl
                     e_501"
     CDS             329074..329643
                     /product="Phosphoesterase n=1 Tax=Synechococcus phage
                     S-CBS4 RepID=H2BCP5_9CAUD"
                     /codon_start=1
                     /transl_table=11
                     /translation="MSKTWLVSDTHFGHHGCYTKFKDRHTGLPIRPWATSAEEGDEII
                     RETWNSRVRPNDKVYHLGDVAIPRKALKCMEGLNGRKVLIRGNHDIFKMKDYAEYFDD
                     IRGTHKLADIILTHYPIHPESIPLHWCRGIIHGHTHTNCVVLEDSVTPDRRYENVCIE
                     HTDMGPVEFEEVRSRFPELGSFGTENTLG*"
                     /db_xref="UniRef100_H2BCP5"
                     /db_xref="H2BCP5_9CAUD"
                     /db_xref="smul:SMUL_1794"
     gene            329636..329854
                     /locus_tag="Salt_Pond_R1_B_D2_MG_scaffold_4_prodigal-singl
                     e_502"
     CDS             329636..329854
                     /product="hypothetical protein"
                     /codon_start=1
                     /transl_table=11
                     /translation="LGRFAVCTEEDGVEACLSAAQVNLKLFEEDLDRNEHFDSAYLLA
                     FAQTCIDKATLALDREKQCVAEKGGNLT*"
     gene            330018..330320
                     /locus_tag="Salt_Pond_R1_B_D2_MG_scaffold_4_prodigal-singl
                     e_503"
     CDS             330018..330320
                     /product="hypothetical protein"
                     /codon_start=1
                     /transl_table=11
                     /translation="MFDTIRTVVFERVNETVVRMIAFETDADTGARSVADIYESGGSD
                     SDYSVIARIAADYTERSDTDVEYFAYQDGAQRKLEDFDTGRARKLQSKIQKMIQAI*"
     gene            330322..330552
                     /locus_tag="Salt_Pond_R1_B_D2_MG_scaffold_4_prodigal-singl
                     e_504"
     CDS             330322..330552
                     /product="hypothetical protein"
                     /codon_start=1
                     /transl_table=11
                     /translation="MNIQEHEQKNWRGEPVHPVDEWDHWKMKLEEYEDIRLVYDLLVL
                     AGTDMVLVHKMIEHVGRFYRLEEADHAAGESI*"
     gene            330552..330722
                     /locus_tag="Salt_Pond_R1_B_D2_MG_scaffold_4_prodigal-singl
                     e_505"
     CDS             330552..330722
                     /product="hypothetical protein"
                     /codon_start=1
                     /transl_table=11
                     /translation="MFILPTRHYKERSNIGFYYLAVVVILIVVVFSVAGDAVTSTTES
                     LDAVLQMEIQKQ*"
     gene            330719..330961
                     /locus_tag="Salt_Pond_R1_B_D2_MG_scaffold_4_prodigal-singl
                     e_506"
     CDS             330719..330961
                     /product="hypothetical protein"
                     /codon_start=1
                     /transl_table=11
                     /translation="MSKYDRYHKPALGVRYDHHPAFGAEWCFAGGKKNDPKTYTVTMT
                     ARGFQCDCPGFKFRGKCKHVNQIGDCLVSPIGWMIS*"
     gene            330958..331194
                     /locus_tag="Salt_Pond_R1_B_D2_MG_scaffold_4_prodigal-singl
                     e_507"
     CDS             330958..331194
                     /product="hypothetical protein"
                     /codon_start=1
                     /transl_table=11
                     /translation="MKLIDWAPEEFAQSFDDTRAYRYCDVKVVSEHGWGEDNKPWPGP
                     HKNVMNWCVLENGYAVGWNENPSRGWSFPVVKMK*"
     gene            331191..331508
                     /locus_tag="Salt_Pond_R1_B_D2_MG_scaffold_4_prodigal-singl
                     e_508"
     CDS             331191..331508
                     /product="hypothetical protein"
                     /codon_start=1
                     /transl_table=11
                     /translation="MMWTAKLYPEDGNLCPIVRVENVVSYEIMTSIDTKYGRRKKYVT
                     LYFDKGQGHLTVLFDTNVCKEYISYRRLELFNKFGNMVVAHGNNFDPRCRTALNHNGR
                     YPK*"
     gene            331573..331890
                     /locus_tag="Salt_Pond_R1_B_D2_MG_scaffold_4_prodigal-singl
                     e_509"
     CDS             331573..331890
                     /product="hypothetical protein"
                     /codon_start=1
                     /transl_table=11
                     /translation="MADSKDDDKKVTIEFAPGAFDNFDGTQEELDEMVAELTRMVEDG
                     TLLEESKPLDLEELFEEDPEMALKLANDLGLFKGLVDELGNDVSFEEIQEIMQAERKS
                     KLN*"
ORIGIN      
        1 GCATTGAGAT TTGGTGGGCG GTGAATATTG GTTGGTTTGG CGCTGGCTTT TGGTTGGTCC
       61 ATGTTCTTAT GAGACCCGAA ATAATGGCTT TGCTTGAAAA TGATGACGAG GATCGAAATG
      121 ATGGATGAAA AAAAGCTACG TAAAGGCTAC ACAGGATATG AACTGACTGG CCAAGCCCGA
      181 GCCGAGCTGC TAGCACACAT CGAACCCCAG CATCCGGACA TCGTTGCTCA CCACGTGACA
      241 CACGAGTTTG GCGTCTACGA GAGTCTGCCG CCCGATACCA ATACGGTTCG GGTCACGGCT
      301 GTTGCAAGCA ACGATCGCGT TCAAGCTGCT ATCGTGAAGG TTAACGGCAC CACGCAACGT
      361 GCTGACGGTA GCTTTTACCA CATTACTATC AGTTTGGATC GCGCCGCCGG CGCCCGTCCT
      421 GTTGACAGTA ACGAACTGAT CCGTGACAGC CGCAACTGGC AAGCGGTTGA TCCATTTAAC
      481 CTTGCAGTCA TACCCAGGTT TTTTCCTTTT TGAAGAAGGT AAATACTGTT TGACATTCGG
      541 CGTTATTTGC TGCACAGTAA ATATAGCTGA AGGAGCAAAT ATGCGACTAC ACAACATATT
      601 GAACGAAGCC ACGATGCAAA TGCCTCGTGA CAGGTTTGAG CATCTTCTCA CACCTGCGGT
      661 TCGTGCTCTT GACAACGCAA CTCGTGAAGC AGGCAAGGAA ATACGTATTG TTGGTGGTGC
      721 CGTCCGTGAT CTTGTAATGG GCAAGGATCC TAAAGACATT GATATGGCAA CTGACGCCTT
      781 GCCGCAAGAA ATGATGAAAA TCCTTGATCG TGCTGGCATA CGGCACGAAC CCACTGGCCT
      841 TCAGCACGGC ACAATAACTG CCATCATCGA CGGTGAACCG ATCGAAATAA CCACCCTGCG
      901 CATAGACACT GATACAGATG GGCGTCATGC AGAGGTCGAG TTCACAAACG ATTGGCGCAA
      961 GGACGCTGAA CGGCGAGACC TTACTTTCAA TGCCATGAGC ATGGAACTCG ACGGCACCAT
     1021 CCACGACTAT TTCGATGGTG TAGAAGACAT CCAAAATGGT GTTGCTCGCT TTGTTGGCAA
     1081 TGCTGACTCA CGCCTACAAG AAGATTACCT GCGTATCCTG CGTTACTTCC GTTTTCAAGG
     1141 TCGCCTCAAC AATCCTACAT GGGACCGCGA TACTATGGAT GCGGTCCGCC GCAACGCTGA
     1201 TGGTCTTGAG AAAATAAGCG GCGAACGTAT ATGGATGGAG ATGGAAAAGA TACTCAGCCG
     1261 CCCCGCTAGC CGAGCTGATG TGCTCAAGCG CATGGATCAA GCGGACGTGC TCGAGGCAAT
     1321 AGACATGCCC AACAACCGCG TTGGAACACT GCGCACTGTG ACGGGTGACA ACCCCGCCGC
     1381 AGCACTTAGC GCCGTGGTCA ACACGGTAGG AGGGCTAGAA ACGCTGCGCA ATCGTTGGAA
     1441 GTTTAGCAAT CAGGTGTTTG ATACTGCGAA GTTCTGCATA GAAAATCGTG GCACGCCACT
     1501 TGATGAAACT GTGGCAAAGC GTATGCTCGC TGACCCAAAG ATCCGTTCAG AGCATGTTTT
     1561 TGCGCTTGCC GAAAGCAGAG GCCGAAAAGA CCTTATACAA AAGCTCAAAG CATGGACGCC
     1621 ACCTGAGTTT CCAGTTAGCG GTAGTGATCT TATTGCAAAG GGCATGAAAC CTGGTCCTGA
     1681 CATGGGCCGC GCACTTGCAC AACTGCGTAA CGAATGGGAA GCCTCGGGCT TCAAACTTAC
     1741 ACGTGACGAA CTCCTCAAGA GGACAGAATG AATATTCCTA GGGACAAGAA GTTTTTCGAG
     1801 CATGGCGAGT GGGCTGAAAT ACTCGCTATC AAGGACCTCA GGGATCAGCC CAAGGACGTG
     1861 TTTCGGCGTT TCTGTCGTGA AGCAGTTGAA GATGGATATC GTCGTGAATA CTACGACGCT
     1921 CTTGAATTCA TGGGACAACA AGGACCAGAT TGGGAAGATC TCACTAAAGA ACAGCGAGAA
     1981 AACATTCGGG AGCAGCAGCG TGAGAACGCT CTTGATATGC AAAATTTAGG GCAAGCCATC
     2041 GCTAGTGGTG ATCCTGAAAA AATTGACCGT GCTGGAAAGG AACTACTCAA GCGATGACAA
     2101 CTATGATAAT TCAATTTGGT GTGGCATTTC TGATGATCTG GCTTCTTAAC TGGATGTGGA
     2161 TGTTCTACCA GATAATCCGC CACACTCCGA ATTGGCGAGA TGAGGGTGTC GATGCTGACG
     2221 AAATTGTGCA AAATTTCATG ACAAATGCAC CGCTAGAGTT AATTGAAAAG ATACAAACGA
     2281 TAGGACAGGC CAATCCCCTT TTGTTTGTGG CGGGCATTAC GATGATCTTG ATGGGCTTTT
     2341 TAATCTAATG GGCTGTTTTA ACATGCGGTG CGCGGTGACT GGTGTCCCCA TTACAGTTGG
     2401 GACTGATGTT GTAGTATTTC GTTTGGGCGT AGACGAAAGA AAAATCCATA GAACAAATGG
     2461 CGAAAATTAT GCAATATGTT CGCTGCCTCG GTTCGGAAGC TATAACGATT ACGGATTTAT
     2521 TGATCATGAA GCTGTTGATC AGCGTTTTTA TGAAATCAAT CAAAAGCTGG ATGCCAAAGC
     2581 CAAGGAAATG CGCTTGATCG GCATTGACAA CGAAAATTGG ATTGACGAGT CCATGTTCAT
     2641 TCTTCGTGAG GTATATGATT ACATCACAGA CGTGGATTAT GACAATAAAC AAAGTTGGGT
     2701 AAAAGATTGC GAGACCGTAG CACAAGAACG ACAAGAAGCC AAAGAGGATC TTGAACGAAG
     2761 TCTCCACATA TGGAGCGAGG CAAACAAAGA AGAAGATAAC TTGATGAATG ACTTGCTCTT
     2821 GCGTAATATA TTCAAAGGCA AGTTGCAAGA TATATATCGT GTCATGTATA TAGATCAATA
     2881 TGTTTGGTCT GACGTCATTT ACGATGATCG TGAAGTGGGA GAGATATACT ACAAATCGAT
     2941 CTATCCGATA TGGACAAGCA CCCGGAAACA TCATTGGGAA ATCATGCCCA GTGCTTATGC
     3001 AGGACAATCA ATTGATTTTG ATGAACTAAT AACAGTTCGC AAGATAAGCA TGAAATACCT
     3061 TGCTGAATTA AAAAAGGAAT ACGAGGAGTA ACCATGAAAG CAGAACGACC AGCATTAGGG
     3121 ATAAGCCGCA GTGAAAGTTG GAGAGACGCA GAAGTCTATC ATGTAGATTG CAGTTGCACA
     3181 GATCCTGACC ATGCACTTGA TATGTGGATC GAGGTATCTA CTGATAAAGA CTTGCCTGAA
     3241 GTCGAAGTGA CGTTTTACGT CAAGACCAAC TTCCGTTATT GGTGGAATTT TTGGGAGCGC
     3301 GCCAAATTGG CTGCTAGCGT TCTCTTTGGC AATGGCTATG AACAACATCA CAGTCTCCTT
     3361 CTCAAGAAAC AAGCTGCATA TAACTTTGCC GCTGCACTTG AAGCTAGCAT AGAGGATCTT
     3421 GAAAATGCAA ATTCACAATC TGACTCATGA ACAAGTTGAA ATGCTCGATA AGATTTGGGA
     3481 GTTTGACACT CTCGAACAGA TTGAAGAGTT CAAAAGATCT CTGCCCTTAA AACGCTATAG
     3541 GCAACAGGTC GATAATCTCA TGGAGTTGAT TCGTCTACAG ATGATCGACG ATGATCTAGA
     3601 AGAGAACAGT GATCTCACCA TCGCTCAAAA AATGTTGGAT AAATTCGTAA AAATCTCTTG
     3661 ACAAACCAAG GCACATTGCT TATATTAGTA GGGTAAGCAA AGGAGATAAC ACATGGGTTT
     3721 CACAATTCGC GCCGCCGAAG GACACATTGT TGCCATTGAA GAAGATCTTG GCAACGCTGA
     3781 GGAATACCGC ATGTTCCTTA ACGAAGTGGC CGAACTGTTT GGTGATAAGC CTTACACGCT
     3841 CCGCGAAGCT ACCCAAGCCG ACTACGATGA ACTCAAACTG CAAAAGGCCC TGGCATGACC
     3901 ACTTATACTA TCACCATCGT CAGTGATGAT CAACTGTATG AACTCAACGG CGGCAACTAT
     3961 GCTGAATTTG TTGACCGCCC TGTCAGCTAT GGCGGCAAAA CCTACACTGG CTTCAAGCTG
     4021 ATCGAAAAAG GTTCGTTCGC TGGCGGTTAC CAAGGCTTTG CTGAAGGCGA CGAGGTAATT
     4081 TTCTATGGGG ACGAGGTATC CAATGCAACC CCAGAATCCT GAACTGCTCA AGACACTCTT
     4141 GGACGAAGGC ATTGAAGACG CTGTCAACCG TCAAATGAAG AACGATGCAG ACAGCGTTTT
     4201 TGCTGGACGC ATGGCTATTC GTTTGAACTG GGCGCTCATC CGTATCCGTG AACTGGAAGC
     4261 ACAAGCCATC GAAGACTCGT GGCGTGCAAA TCCAGACCGT ATGGGCGGGC AGTTTACTGA
     4321 TCAAGAAATC GCAGATGCGG AGCGGGAGAA CTGGTGATGA GCATTATTCC CGACCAAAGA
     4381 TTAAACCTCC TGCGCCGCAT GGAAGAACTT GCTAGCGATG CAGATTGGCG CAGTATTGGC
     4441 GGGTTTAAGA CCTCAGATCA AGAATTTGCT TTCCGTGTAA GGGAAGTATT ACTCGACGTT
     4501 CTGTATTTTA TTGACAATCA TGAGCAAGAC ATGCTAGAAC GTGAACGCGA TGCAGAACGT
     4561 TCTGTTAATA AAATGGAAAC TGAACTGGAA GCTGCTTTTG ACAAACTGAG TGAGATCCAG
     4621 GCCTATATCC AAGAACGCAA ACAACTCCAA GTTATTGAAA CTATCATCAA AAAAGACTAG
     4681 TATTACTAAA GTCTAGTATT ACTAAAGTCT AGGGGGCTGA CAACATGGAA CGTGATGAAG
     4741 ATTTTGTTTA TAAGCAAGGT GGCGGGGCAC TGGCAGTGGC CGTCGTGTTT GTTGGTGGGT
     4801 TTATTTTTTA CGGAGGCGTT GCGCTAGCGA TTTTGCTATG AGCCACTGGA ACCACAGAGT
     4861 AATGCGCCGG ACTTATACCA ATGCTTTTGG TAGCGAAGTG ATCGACGAGA TCTACGAGGT
     4921 CTATTACGAC GATCACGGCA ACGTTAATGG CTGGACGGAA AATCCAGCTA GCCCCAGCTA
     4981 CTATGTGGAT GAAGATGACG GGCAGTCGTC TATTCTGGAC GACATCAAGC GATTTGAGCG
     5041 GGCTACTACC ATGCCTACGC TGGACTATGC AACTGGCAAG GAGATTGGCT GATGGAAATT
     5101 GCAGAAGACA GACTTGAGAA AATCATTGAC GAGTCAGTCA CCGCCGCCAT GGCGGTTATC
     5161 ATGCAATCTT TGCCAGAGCT TCCTGAATTT GCGCTGGATG ATCTCAAAGC TGATATTGAG
     5221 ATGCATCTGA GCGACACGAT TGAAAGCCAC ATACATGGCC TAACTGAAGA TGAGGAAGTT
     5281 TGAAACATGA GAGAGTTATT GGTTCTTTTG GCGATCGCTG CCGCGATTTT GCTTACCATC
     5341 ACCATCCTAG ACCGTAACGA GAAACCAGAA AAGGCAGAAT TCAATGTAGT GTGTCTTGAT
     5401 GGTGTTGAGT ATTGGTATCG CCAAGTTGGC TACAAGGCAG TTATGGCTGT CAAATATAAC
     5461 AGCGATGGAA CAATCGCAGT TTGTGATGGT TAGTGATGAT GATCGAAAAT GATGCCTGGA
     5521 AACACATTGC TCTAATTGTT CTCATTATCG CTTGTGTGAT TCTTGAGATA ATCAGTGTGG
     5581 GCGCTGGCGG TCTTTGGATC CTAGCAGGAT TTTGGATAAT TTTTCAGTAT TTTTGAGGTT
     5641 GACTCATGGA ACAATGCAGT GTATATTGTG TGAATACCGA GACTGATGCC CTAGCAGACA
     5701 TTCTCGAACG CACAGACAAG CGTATTAAGG TCGCCTTGGT GGATACTGAC ATCACCATAA
     5761 CATTGACACG CTCAGATACA CGATCACCAT ACATTGGATT TATGGGCAAA ATGGAATTTG
     5821 AAACATTTGG AGAACTGGAA TGAGCCTAGG TGATAAACTC AAAAAAATCA AAACCGAGCT
     5881 AGAAGAAGCT CGCATAAAAA AGATCAATGC CCAACACGAG GCCGATCTTA ATAAGATTCG
     5941 TAGACGCAAG GCTCAACGCG AGAACCTCGT TACCCGTATT ATGGAAAGAA TTAAGGAACA
     6001 GATTGATTCA GAAAAAGTGC CTAGGATTCG TATCGATAGT TTCGAAGAAA AACAATGGAT
     6061 TGAGGCCGCT GAAGAAGGCG AGGCGGAATT CCAGGAACTT TGGAGTCAGT TGATTAGAGA
     6121 TCTAGGCCAA GAAAAACTTC TTCTTGAAGT TTTGCATGAA CATGATGGCA TAGGCATGAA
     6181 AAGCTGGATC ATTATCACGG TAAATCCAAG TGATTATAAA ATCACGTATC GTTCTGATGG
     6241 AACACGTGAA TCAATACCTG GGGAGATCGA GATGGATCCC CGCCCCCAGG CCGATGCAAG
     6301 GATCCGTCAA GCAATTAGAG AGAAAACATG AAACTACGAA ATATAATCGC AATTGGCACA
     6361 CTTGCTGCCG TGAGCATGGT CGGGCTTGTT TCCTGTGACA GTGCTGCAAA TAAAGCAAGC
     6421 CGCAACCTCA GCACCGCTGC TGACAACTTC GAAGTGCCTC GCCGCATTAC AGTTGTGAAC
     6481 GGTATCACTG GCGATGCAGT AATGATCGTT GAAGGCTACT GCTCGCTGGG CAACAATGAT
     6541 ACTGCCTGGC GCATGAGTTT GACCTGCAAG ACCGAAGACG GCGAGTTCAT CAAGAACTTC
     6601 CTGGACAAGT CAGACAACAC GTTCGTGATG ACCGAACAAC TGGCCAGCGT GAGCGTTTCC
     6661 ACGTTCCACT ATCGCACAGT GTTCCGTCCG CAGAGCGTGA TTCCGGATAT CGATCTTCAA
     6721 GGCAGTTCGA CTGAGCTTCT GGAAAACCAG AACACAGACG GCTAAGCCTT AACTTGTGCG
     6781 GCAATAGTTT GCTGCTGGAC GGATCGGACT TGATGCTGAT AAGCCTGTTC AGACAAGAAG
     6841 GCAGGCCCGT GTTAGTTTCG GGAGCCTCCG CCAAAGCAGA GCTGAGGGGA AGATTGACGA
     6901 GGTAGAGCCT GTATGGGTGA GCCGCACAAG GTAAAATCAT CATCCGACCA CCTGTGAGAC
     6961 GGAATGGGGA GGGTCGTTAG TAGATGCTAG TAACGAAAAG GCCAAGAGGG CGCCCGAAGG
     7021 TTGTAACCGA GTAGGAACCT AGCATGAACG CTTAAATGTA GTTTGGTTCG AAACCAATCC
     7081 GGATGACCAT ATTCGCAGCC CATGTTATGA CTAAACATGA CGCTCGAATC CTACTACCCG
     7141 CGGGGAGTAG ATGGATTAGA CAAAAAAAGT CTCCGCTGGT CTCCCGTGAC CATGATCGTC
     7201 GGGCGTGTTT TTTCTGTAGC TGCGGTCAGA AACAGAACGG TGAATCAACA TCGATAGCCT
     7261 AGTCAGCTTT ATGATAGGGG AGGGGCCGGC CCCTCCCCGT AATAAATACT GTTATGATAA
     7321 AAATATTCTT AAACTTTGCA ATAGGGTTAT TGGTGTTAAC AGGCCCATTA TATGCGCAAA
     7381 CAAATTGCGG CGAGCGCGAG GCAGTGGTCG ATAGATTGGT TAATGGATAT GGTGAAGAAA
     7441 AACGCACTAT AGGTCTTAGC AGCAAGAATA CAGTTATCGA AATTTATGCC AACTTAGTGA
     7501 CAGGAACCTG GACTGCTCTA CAAACCCATA CCAGTGGCAG GAGTTGTGTC GTTTCTAGCG
     7561 GAACCGATTA TTATGAAACA AGACTAGATT CAGCACCAGA AGGCGATAGA CTTTGACAAG
     7621 ATTAAAAATA CAAGACATCA GAGAAGGCGA TATTTTCTAT GAATCATCAC AGGCAGTCAC
     7681 GGCTAAGTTT TTGGCCAGTC AAGACCCCCA CAGTGATGAA ATCGATATTC GAGGACGTGT
     7741 TCATACAAGA TGGCATCTCA AGGCCTTGCA TGAAGTTTCC AACACCATAC AGCATTTTAC
     7801 GGTCACAGAA GGTTTTGAGC ATTATGGTCC TAGTCTTTAC ACACAGCCCG CATATGTTGT
     7861 CGCCACCTCC CAAGGTTTTT CCTACCCTCC TTTGAGTTGA CACAAATAAA AAGGTAATGT
     7921 ATAAATAAAT TCACAGATGC CTCTGTGGCG GAATTGGTAG ACGCGATTGG TTTAGGTCCA
     7981 ATTGTCTTAT GGCGTGGGGG TTCGAGTCCC TCCAGAGGTA CCAAAACATA TAAATATGGT
     8041 TATGCTTGTT GAACAGATCA TAACCGAACG CTACGTTAAC CTACTACCTG ATGACTCCGA
     8101 AAAGAAACGC AAGTATATGG ATCAGGTTTG GGACGTGCTT CAAAAAAGCT ACGCTTCTAT
     8161 TGGCGGCATC AAAGGTGCTG GTTTCGAATC TCCCCAAGAC ATGATCAACA TCCCCATGTG
     8221 GAAGATTGGC ATTCGTGATG GCCGCGTCCG TGCAGTGCGT ATGTATAAGG ATCGCGGCGG
     8281 AAGAAAAAGC GTCGCAATAG GCACAGATGG GTCAGAAGAA GGTGCTTGGT TTATTACTGA
     8341 CATGGTCAAA AACGAGTTAA GTCGCAGCTA CGGCGAGCAG AGCAAATCTG CATTGGGCAA
     8401 GACCATGAAA ACATATCCAT GGGACGTGCT CAAGAACTTC CTCATTACCC CAGATCGCGT
     8461 GGCTGAAATG ATGCCTGATG ATCGTGTCAT ACCTATCAAG GAAGTGCCTA AACAGGACTG
     8521 GCCCGCTGAC GCGCAAATGA CAATCAGCAA GTATCCCCAT CTCATTGACT ATGGATATCT
     8581 GCGAGATATT GCGCCTGGAA CGACATTGTT CAAGGTGATG TTGGGAACCC CTGGAAAAAA
     8641 CATCTGATAA GTCTTGACTT CAAGGCACTT TGGTGCTATA TTTGTATAGT AAGCAAAGGA
     8701 GATATACATG ATTGATGTTG TTGGAATGGC CCCGAAAACT GCTCGTGATT GGGTTATTGA
     8761 AACACTTTTG GAATTCCTCA AAACACCGGA GGCCAAGGAA ACTGTTGATT TCCTTATGGA
     8821 CACCAGCCCC ACACGCTTTA ACTATCCTCG TGTTGTCGAC TTGATTCGTG CAGGCGGAAC
     8881 ACTTGAGGAA ATTGCACGTG ACCGTATTAG CATTATCTAC ACTGATCGCG GACGGCACGG
     8941 ATTCAACATC AAAATCGAAA GCTGTGGTTG CTGGTGTGCT GACGCTATTG ATTACTTCAA
     9001 TTCGTTGACT GACACACCCT TCAACAGTGT AGTTGTCAAA GAGACCAATA ATGTTTTTCG
     9061 TGTTTACATA AAATAGCACT TGACAACCCA AGATACAATG CTTATATTTG TATTGTAGCA
     9121 AAGAAAGAGT GGCATGAAAA TTCTTTACGT TCACGGTTTT GGCAGTCACT ACGATCCAGA
     9181 ACATGAAAAA ATTCAGATGC TTGAGACCCT AGGCACAGTG GTCGGTGTTG ATATTGACTA
     9241 CTGCAAAGGA TTCAAAAATG TTTTTGAAAC CGTGTTCGAA AAAGCTTCGA GTGAAAGTGT
     9301 TGACCTCATC GTCGGCACTA GCATGGGTGG TTACATGGCT GCGCAAGTGG GTTCAGAATC
     9361 AGGCACACCA TTTGTTGCGC TCAACCCCGC AGTCCAGCCC AGCGAAACAC TTCAAAAATG
     9421 GGTGGGGACA TTCACTGATT ATTCCGGACA CAAACGGTAT TTGACAGAAG GATGTGTGGA
     9481 AAATTATCCA GACATCGTGA AAGAAGGTTG TGGCCTCGTG ATCGTTGAAA CAGCGGACGA
     9541 GGTTCTTTCA GCAAACGATA CAGTTGATCT TCTTGATGAC GTGTTTCAAG TTGAAAAGTT
     9601 TGCTGGCGGT GGCCATCGGT TCACGCATAT CGAAAAGGCC CTGCCTCTCA TCAAAGAGTT
     9661 TTACAACCAA TCAACAGCCA GTTACGGAAC TCAAGAATAA CAGAACTACA ACCAAACTCA
     9721 ACCAGAGGAT CACTATGAAA CATAAAGACT TCAAAGTCGT GCCGTGCAAG CAAAACAACC
     9781 GTGATGTAAC AGATTTGTGG GAGATCCGTG TTGGCGGCAA CATCTGTTTC ACAACTGTTC
     9841 GAGGCCGAGA ACGTGCTGAC GAAATCTGTG AAATGCTAAA CGAAGATCCA TATGCGCTGG
     9901 AGCGTGGACA AGACCGCATG TCGCGCGGGG GCGCGGTGAA TTATCCACGT AAAGATTTTT
     9961 GATCGATCCC TTGGGTGTGC CATGGCGAAT GGTTGGCGAT AAGACAGTGG TTCGACTCCA
    10021 CAACACCCAC CCAAACCAAA ACACGAGCAC GGAAAGAGAC AATGCGTAAA TTTATCAAAG
    10081 ACGAATCTGG TATGGTTACT GTTGATTGGT TTGTTATCGC CGCTGGCATT GTTGGCCTTG
    10141 GCATTGCGGT TATGATCGTT ATCACGCCCA TAACTGTGGA TTATGGAACA GAGCTGGGCA
    10201 ACACAGTTGC CGCCCAGGCT GCTGGAGAGG AATGAAATAT CTGCTCCTGA TGGCGAACGG
    10261 TTTCAACTAG CAAATAGTGA CAAATAAGTA AATATTGACA TGAAGATTAG TGTTGAAACC
    10321 ACTCCATCAA CAAAACTTTT AAGCAAGACG CTCATGGCAG AATTAGATGC TGTGAGCGTT
    10381 ACACATCTTC CTGGTCAGCC ATTTCAGCAC ACGGTGGACA GGGTCAACCA GATAAATGAT
    10441 CTAATAGGCG CTCCCCTGGC ATTCCCACAT CTAGCTGCTC GTAATTTTGT AAGTCATTCT
    10501 GAACTTACAA ATGGCTTGCA AAGCATGGGA ACACTGAGAC AAGTCCTCAT AGTAGGAGGC
    10561 GGGCATCCAA ATGGTCGAGT ATTCCTCGGT ATAGATGACG TTTGCACGGT TTTAGAAGAT
    10621 CTAAATCACA GCGCAAACCG ACATTGTTCA ATTGATCCAA ATACCCATAC ATATGCAAAA
    10681 ACATTGATGT GTCGTTATAG TAGATATGAT TACGGGTTCA ACCAACTATG TTTGAATCCA
    10741 AAACGTCTGG CTACCTTTAA AACGCAAACA GTATTCTGCT TGCCGACACA GGCTCAACCA
    10801 GCAGTTCTTA CAAGATTTAT CAAACGATGT GGTGTTCGTA GCACCTTCCG TGGAATCTGG
    10861 CATAATATGA ATTTTTATCA CTACATCACC GGCACGAGTT TTGATGTCAA TCGTTTCTGG
    10921 CGTGATATTG GACGCCTTGA CAACGATGTG CATTTTTACA ACGTCGGAAA ATTGGAGAAG
    10981 ACCATTGACG AATTTAAATC AGAATTCAAT TGAACCTGTC TTAGATATTG ATCACCTCAG
    11041 GAGTTTCGAA GTAGATCCTG GTTATTTTGG TCTGGGGTTT ATTCAACTCA AGATCAAACG
    11101 TAACGGACGA GTGCATTTCT ATCACAAAGA CCTGCCAGTT TTGGCAGAAG AGCCCCATGA
    11161 TCACCGTTAC GGTTTTTTCA GCTATATCAT GCAAGGACGT TTTGAGCAAA CACTTTACAG
    11221 TTGGCGACCC AACCACGAAG GCAATTATGT GCTTGATTAT TCTGATTGTC GTCCAACTGA
    11281 GGATGGCACC ACAGCACCTC CCAGTCCCAA AGTTGATGTT GAAGAACTCT TTCACGCAGA
    11341 ATATCAAGCC GGCGACTATT ACCGCATTGA AGCTGATACG CTACACACAG TAAAGGGTCT
    11401 TGACAACGCT ATAACATACC TTGTGCGGGA TGAGCCATTC AAGGACTTTG CTGGAGTTGT
    11461 TCGCGAAATT GGTGCCGATC CAGTTTGTCC GTTCAGTGAG CCAATTCCTG TCAAAGAGTG
    11521 CTGGGAGTTG ATTGAGGATA TGCTGCCTAA GAAATCTGAT GCTAAAAAGA AATCATACGG
    11581 CTATCATGTT CGAGACATTC CTAAGGGCAA GGTGGGTGAA CCCAGCAAGA TCATCGAAGA
    11641 AGCTTACGAG ATCCTTGACG CTCACGAGCA GGGCATTCGC ATCATGTGTG AAGTGGAAAT
    11701 GAGTGATCTA TACGGCGCTC TTGACAGATA CCGTGAAAAG TATTATCCTG ATCTGACGAT
    11761 GGGTGACATC AAAAAGATGT ATCGTGTAAC CCGTAGAGCA TTTGATAATG GAAAACGAAA
    11821 ATAACGTCAA AATTGACTGG GTATTGATTG GCGAGGCTGT CGCACACTAT TCAAGATTGG
    11881 GTTTTGAGTA TATCGAAACA CCTTGGATGG TTAGCAAGGA AGCGGCTGGT ATTACCTGTC
    11941 CTGATCAGAA TTATCACGAC GTGATTTCCC GTAACAACCG CGTCTTAGTA GCCAGTGCGG
    12001 AGCAGGGTTT TTTACAACTG GATTTGGATG GCAAACTCCA AGGTGAAAAA TATGTGAGTT
    12061 GTGGTCCCTG CTTTCGCATT AGTGACGCCG AAGAAAACAA AGACGGATTT CATCAAGAGA
    12121 CATTCTTTAA GGTTGAACTT TATGTTCGCT GTGATAATTT CGATCAAGCT GTTGAAGTTG
    12181 CCCAACAACT AGCAACCACA GCAGTTCAAT TCATGGGATA CAGTGCTCAG ATCGTTCCCA
    12241 TGGGACCAAC AAGTTGGGAT ATAGAGTATG ATGGCGTTGA AGTTGGCAGC TATGGCGCTC
    12301 GCGAATACAA GAATTTATGC TGGGCATATG GCACCGGCAT TGCATTACCA CGATGGACAC
    12361 AGGCAGTAAA TCGATCATGA AAAAAATCGA ACCAAGCACC TTTTATTATT GTTGGGGCAT
    12421 AACAACAGGA ACATTTGCAG CGGTTCTGAC GAGCTCTGGC CTTAGCATTT GGATTTGGAT
    12481 ACTTCCCTTA TCAGTATTGG GTGTTTTGGG TCTTGAAATT TTGAAGATCT GGATGGAGCC
    12541 CAACAGGCAT TATGAGGACA AAAAATAATG AAAGAATATA CGCCACCGCT ACCTCCTCGC
    12601 AAATTGCCGG TTCATGATGA AGGCAGTCGC AAAGCATTTG AATATTATGG CGAGCTATTG
    12661 CGACAGCGCG GTATCAAACC TGTGAATCAT ACTCTGATTC CTGATGGTGA TCCCACAAGT
    12721 CTTGAGCATA TCCTCTGGAT GTGTGAATAT TGTGAGCCCA ATGTTCGTGA TGATGGACAA
    12781 GGCATGAGTG TTGACAAGTA TAGCCGCTGG CTTGGATTCA TACAAGGTTG CATCATAATG
    12841 CATGGACTGA CCACAGTTGA AGCTGAGCGC AACAGAACCC GTCCGTGGTT CAATGACCCG
    12901 CAAAGAAAGA TTTGATGAGA ACAGCAGTAA TTGACAAGAA CAAAGTTAAC CTATACGGCT
    12961 TGAGGATAAT GTGTAATATC TTTAGAGTAA AAGAATCATA CAACTAAATA ATGACATGAA
    13021 AATGTCAGAC ATCATGCGTG AACGAGATGA ATACCGCCCG CCCAAGATCC GCAAAGGTGA
    13081 CGAGGTCAAA GTGGGCAAGT TTAAGAATCG CAAGGCTGAA GTTACAGGAT TTGATGTTGA
    13141 CACCCATGGG CAACCTGTGC TAAAAACAAC TAAGGGCGAC CAAAAGCTGT TCAAGCCTCG
    13201 TATAAGCAAA CTGGAACCCA AGGTGAACGA ACGAACAGAA GATGAAGTTG AGCAGGATGA
    13261 GATCAGCCTA GTCATTACAG CCATGCAGAA TCTCATCTCA CGTTACAAGC GTAGTCATCT
    13321 CCCAGCAGCG GATCTTTATC ATGACGTTCA GATGAAGGGT CAGCTGGTTG ATTGGATGCA
    13381 AGAAAATTTT GTTCCTATTT GGGAGCGTCA CGGTTATCCT CCTGTTGGAC AACCTGCCTG
    13441 GGGCGAAGTT GAACGCGAAG TCATAGAAAG ATTTCTTATA AACAAATAAT GATGCTTCTC
    13501 TAGCTCAATG GTAGAGCTCC TCGCTCATAA CGAGATGTAG ATCTAGGTTC GAGTCCTAGG
    13561 GGAAGCACCA GATAAATAAC CGCGTAGTTA CTGCGCAGTT ATTTCATCAT GACTGTGCTA
    13621 GCATAAATAC TCGTATCAGA GGATATACTA TGGCCAGCAA AAAAGATCTT AGCAGCTACA
    13681 TTACCAAAGT AGGCACACTC AAGCCAAGTG CGGAAGTCAA ATTTACTTCC ACAGACGAAG
    13741 ATGGTAAGGT AACTGAGCGT GTAGCAAGTC GCGAATACAT CGCCAAGCAC GCCGGAACAG
    13801 AAGTAGATGC TGTCAGCCAA ATCAAAGGAC TGACGGAACG CCTAAACAAG GTAACAGAAA
    13861 AAGCTGTTAA AAAGTCTGTC GAGGAACAAG AAGCGCAAGC TGACCTAGAC GAACTTGAAG
    13921 CAGAAGTCGA GGACGAGGAG ATGCTCGACG AAAGTGCAAT GGTGGCAGTT GACATTGCAA
    13981 ACGCACCCGA CGGCGAAGAA AGCCCGATGA CACATGTGCC CAACGCATCA ACACCAGACG
    14041 CACTATCAAC AGAACAAATG AGCGAAACCG CATTGCTTAT TAAGCTTGTG GGTCAACTTA
    14101 TTGACAAGAT CGACGAAATG CAAAACTTCA ACCCTGTCAT TCACGTCCCA GCACCAGTTA
    14161 TTCATGTAAC ACTGCCAGAA ACTAAACGCA CTGTTACCAA AGCAATTGAA CGTGATGAAA
    14221 ATAACCTTAT CAAAACTGTT CATGAAAGCA TTGAAGAAGC ACCAGCTGGT GAACCACTTA
    14281 TCGAAGTCAA AGAGGAACAC AAGCCCCAGC GCAATCGCAG GCCAACAAAA CCAAAGGATA
    14341 GCGAATGACA CTACTCGTCC CAAACGCAAG CGAAGTTATC ATTATGGAAA ACTTCCTCAA
    14401 CAAAACAGCG CCAGAAGATT TGGTGCTCAA GCTATACAGC TCAGACACCA CACCAGCTGA
    14461 GACTGATACT GATGCCACAT ACACCGAAAC AAGTGGTGGC GGATATGGCG ATATTGCATT
    14521 AACCGCCGCT AACTGGACAG TGACACCTGG CAACCCAACT ACCGCTGTCT ATCCAGAAGA
    14581 AACATTTACA TTTACAGGGG CCGTAGGCAA CGTCTACGGC TACTATGTTG TGCAGGCAAT
    14641 TAGCGGCGAC CTTATGTGGG CAGAGCGTTT TACAAGCGCA CCACTCAACA TTCAAAACAG
    14701 TGGAGATGAA ATCCGCATTA CCCTACAAAT TACATTGGAG TAACCATGAT CACAATCGTT
    14761 AGTCTTTGGG AACATGGATG GCTTGACCCC GGTATTGAAG CATTTATGTG GAAACAACTC
    14821 ACAAAAGCAT ACGATGTAGA TCAAGTAATC TTCTCGCCGA AAAGGCTTGA GCAAAGAAAT
    14881 TTCCCTGTCC AAGCTGATAG CATTGAAGAA GCAATTGATT TGGCACAAGG CGAACCTGTA
    14941 TTTTTGATAC CCGGTGAAGG CGAAGATTTA ACAACATTCA ACCACCCCAA GGATGCGATT
    15001 TATATATTTG GAAACGCAAT GCAAGGAAAT CACAGCATAT CAAAAGACCA GACGCAAGTG
    15061 CATATCAGCA CTCCACGAGA CATGGATTTC TTTGCTATCA ATGCTGCGGC GATTGTTCTT
    15121 TATGATCGAA AGGTGAAAGA TGTCAGTTGA TCTAAGAACA GAATTGAACG CTTGTGATAA
    15181 CGTTACTGGT TGGTCTGGTG ATGGTCCTGT AGATGTAGAT AACACAACAG GCTTCGTATA
    15241 CCAAGGCACG AACGCAATCA CCACCCAGCA CACCAACGCA GACGAATCGA TTTACACTAC
    15301 AAGCATCGGA GGAACAAGAA ACCTCTCAGA TTCAACATGC TACATGATCT TAAAGGATAA
    15361 CCTTGTCCAA ACCGCTGCCA ATGGCGGTGT GCAATACATG TTGTTTGATG GAACAGACCG
    15421 AATCGGATAT GGTGTCGGCG GCAACGATGA CCCAGGTATG GCGCTGGATG TTTTCTGGAA
    15481 CAGCTATAAA CTTGATGTAA CGACCATTGG CGCAGTCCCT TATACAAACA CATATGCTGG
    15541 TGTGCTAGCA AACCTTACTA CTACCGCTAT TACTGGAGTT GGGCTTGGCA CTGTTCACCT
    15601 TGCAAAAGCG CAGGGTAACG TTGACAACAT TAAACTTGAT CGCTTGAGCT TTCATGCAAA
    15661 TGGTAGCTAT GCGATACAAG AAAACGGCGG CACACTTGGG ACACCACGCA CAACAGCAGA
    15721 TTTGCTAAGT GACAGTATTA CAAACGGTTG GGGGCTTGTT GCTAACCCAA CTGGTTCTGC
    15781 TTATACATTC CACGGACCAA CACAGTTTGG TGAACCCGTA ACTAACACCA CAAGCTATTT
    15841 TTCAGCAAGC GACGAGCAGT GGACATTGAT TGGTGGGGCA GTTGGCCCCA CACACTTCCC
    15901 TTTTGAATTT GTTGGTAACA CTGGTGGCAA CATTCAATCA TTTACACTTG CCGCTGTTGC
    15961 TATTACAAAC GTGGGCACAA AGGCACAGTT TGATTTTTCC AGTGCTAATG CAAATAGCAG
    16021 CACGATTCGA CACAGCCTTA CCGCTGTTAC ATTTACTGAT TTGGGTGCAA TCACATTTTC
    16081 AACTGTAACT GATGCGAACC GCACACTGTC TGACTTGATC TTTAACAACT GTGACATACT
    16141 TGATTTCGGC GCCACAACCC TAAATGGCGC GATTATCAAC GGAACAACAC GAGCAAACGG
    16201 TGCATTGGTG TTAGATGAAA ACACTACATA CGCTAACAAT CAAACTGACA TTGTATTCAA
    16261 CTCAGATGGC ACAGGACATG CATATGAGAT TGCTCCAACT GGCGCAGGTC CATTTACATA
    16321 CAACTTGAGT GGTTGGACAT ACAACGATTA TGCAGGTGTT GATGGCACAA CTGGTAACGA
    16381 AGTGTTGTTT ATTAACCCTT CAACTCTAAG TGCAGACATC ACCATCAACA TTAGCGGCGG
    16441 CGGTGATACA CCCACAGTGC GTGAAGTCGC CAGCTATGCA GGCACACTAA CCATCAATAA
    16501 CAACGTTACA GTCACAATCA CAGTGCAAGA CTCTACTACC AACGCGATTA CAGGCGCTGT
    16561 GGTTGGTGTT TACACAACAG CTGGTGTTGA ACTAGCAAAC GACGAAACAG ATATTAACGG
    16621 TGAAATAACA TTCTCAACTG GTGCTAGCCA GGACATTTAT GTGCGAGTGT TGAAAAGCAC
    16681 AACTGGCAGC ACACGATATA TTCCAGTTGA AACCGTCGGT AACACTTCAA GTGGCCTTAG
    16741 CCTTACTGTT ACATTAATTG AAGACGAGAA CGTGGATCCA TAATGACAAC ATTTACCGTA
    16801 CTCACCAACT GGACCGTCTA CTTTAACGAC AACCCTACTG TGGATGGCGG CAGCAATCAG
    16861 ATACGATGGA CCGGCGGCGC TGGCACAACT GATATACAAG ATCTTTACTC TGCTCTACAA
    16921 GATGAGTGGG ACAATGTTAC AGGTGGTGCT GGCAACTATG TTAGTTTTGG TGTGCCCATG
    16981 CAATCAGTTA CACCAACCGC ATTTCGTATC GGACAAATCT TCTCAAACGA ACCTGACTCG
    17041 TGGTTTATTG ATCCGGAAAG TATTAAACAC TTAACTGGCG GCGGACTTGC CACAGTGGGT
    17101 TGGAACTATG TGATTGGAAC ACGTAAAGGC ATATTTAAGG TGCCAATGTC AAGCTTGGGC
    17161 ACAATTGTCG CGGGCGACGT GGGCTTTACA GCAAGCAATG GCACAGTGAC TGGCACATTG
    17221 CTATATGTGG ACACTAATAA CAATGAGCTA TGGATCCGCC CAACTGACAG CACAGCAACA
    17281 CATGACTGGA ACACAGTATC AAGCGGCACA GTAAGCGTGA ACGGACATAG TGGCACACAA
    17341 GGTGCAGCAG GCACAACCGG CAACAGCCAG TGGTCAAACA TCTTTACCAT CGGCACAATC
    17401 GTTAGTGGAA CACAGCTATA CATTGCACAG GACCAGTCCA TTATTACCAA CGCAGAAGAC
    17461 AGTGGTGCCG GACTATGGTG GGGCACTGGA CAGTTAGATG TGCTCATCAA CACTGTCGAT
    17521 CAGGGCACAA CCATCGACAA CGCTTACTTG ACAGTATATG CACGTAAGGA AAACGAATTG
    17581 CACGATCACT TTGTATCACT TACTAGCCCG GGTGGTAGAA CACCGGTTCC GCTCTCAACT
    17641 GGTGATGACT TGAACAATGA AACTGTGGGT GCAATTGCTG CAAACGGAAT CACAATTAGT
    17701 TATGCTGGTC CGTATACAGC AGATGTCAAC AACGACACCG TCAATGAAAA TTATTCCATT
    17761 CAAATCAACT GCGCAAACAA TCCGCTAAGT GATGTGTATG AATACTTGAA GTATATTACA
    17821 CGACGCGGTT CAGCTACTTC ACTTAACGGC TTAACTGGTG ACATCTATAT TGGTATTGAC
    17881 AACTATATTG AATACACAGG TGGTGTAACG GGCACAGTCA ACATCGGAGA CGAAGTAACA
    17941 GGCTCAACGA GCGGTGCAAC AGGATATGTG ATCAACTTGA ATACTGGTGC TAGCCCAACA
    18001 TATGTTACAC TTGGTAACAG CCAGGGCGAC TTCCAGACTG GCGAGAACTT GGCGATTGGT
    18061 GGCAGCTCAA TTAACACAAC TAGCTTGGTT ACACCAGTAT CATCAACAAA GCAAAGTGTG
    18121 CTTGGCACAT TTGCTGGTGG TAGATACTTT GGTCCGTTTG GTGTTTACCT CACAAACGTT
    18181 GCTGGTGCAG ACTTGAATAA CTATCAGGTC ATTGCAGACG ACGGCGTTAC CTACCAGGAG
    18241 CCGATCCAGG TTAGCTTTAC GCTTACGGGT ATTCAAACTG ACAGCGAAGT TCGTATCTAC
    18301 AACGATGACT TAACCACAAC ACGCAACACT GAAATTACAG GCACAGAGAA CAGCGAATCA
    18361 ACATTGCGCA GCATTGTTAT CCAAAACGGT GGCAGTGGAT ATAATGTAAG TGATACACTT
    18421 ACTCTCGTAG GTGGAACATT TACAAGTGCA TCAACAATCA ATGTTGATGC AGTTGACGGC
    18481 GGCGGTGCTA TTACTGCGGC AAGCGTTTTG AGTCCAGGTG AAGGATATAC CACAGAGCCA
    18541 ACTGCACCAA CAAGCACAAC TGGTGGCACA GGTGCAGGCG CCGCGTTTAT TGGAACCTAT
    18601 CGCGGTGATT TTACATATAC CTACACATAT TCAACAGATA TCAACATCAC AATCGTTATT
    18661 TTCAACCTCT TTGCCAAAGA AGTTCGCTTG CTTGGACTGC AATTAACTGA CCAAAATCAG
    18721 AGTATTCCAA TCCAGCAGAT CACCGAAAGA AACTATCTCG TTGGATCAGT ATAATCGCTT
    18781 GTTTGGATAA ATACTTCTAG CATATGGAAT TCACTAGGAG GGATATTTAC ACATGGCAAT
    18841 TATTACAGAC CCAGATCTAA TCGGTCGCTA TGATGTTATT TTTGGTTCAA ACTCTGGACA
    18901 CCAAAAAGTA TCAATTTATC CAGTAGGTGA CACACAGCGC GGAGCAACGA TTGTTAACGC
    18961 ATACGTGTCA GCTACAGGCA CCATCTCAAA CGTAGATGGA ACAGGATGGA CAGGTATCAC
    19021 CGAAGGTGAT ATCGCAGCGA TCGTTACCGG CCCGGATGCT GGCCACTACT TTGTAGACGC
    19081 AGCACCAACT ACTACAGCAG CAACACTAGT TGACATTGAC ACTGGCAGCG CAGGTGCTGC
    19141 TATCACAAGC TTGACTGTTG CACAAAACAC AGTCGACTTT ACAACTAGCA CAACAACCAC
    19201 ACTGTCTATC ACAGCACACG GCTATATTAC CGGTGATGCA GTTGTATTAC AGCAAGGAAC
    19261 AGGTGCAATT GACAGCAACC TAACCGACGA CACAGTTTAC TATATCGTTT ATGTTGACGC
    19321 AAACACCGTT AACCTTGCAT CAACCTATGA AAATGCTGTT GCAGGAACAC CAGTAACAAT
    19381 CACACTAGCA GATGACGGCA CATCAACTGA CTCAACATTT GATGACCGCA TTATTTGTGC
    19441 GGTGTTTAAC AACGGTGCTA GCGCAGACGT TGCAGCGGTC ACTCCAGGTG GTGAATTTAT
    19501 TAACGGCAAC GAAACAACAG GTGATGATGA CGGTGACGTT AAAGATGGTA TTACCCTCCA
    19561 GGCTATCTAC TCCTTCGGTA AGGACGAATG GCGCGTTGAC TCACTAATTA CTGACCTTGC
    19621 AGGCGACTAT AACGATGACT TGATTCGAAC AGAATATCCT TTCGAGGCTA TTACGAGCGA
    19681 GCAGTTTGAA ATTGGAGGCG GCACCGCGCA CGACAACTGG AACTGGCTTA ACGATTACAC
    19741 TCGTAAGAAG GTTCGAACAG GTGGTTGGGC TGAAAAAACT CGTAACCAAG TTGGTGACCA
    19801 GGACCTTCAG CGTTACACAG GTGTTGTTAC ACTTGGTGCG CTTGATATTG ACTCACAGGT
    19861 TTACTACCAA CAGACTTCAA ACATCACACC AAAAGTTGAC TTTACCTTTA CAGGTGTTGT
    19921 TAACGAAAGC GTGTTGGTTC TACGAGACGA CAACCAGGAC GGCGCACTAG ATGATGACTT
    19981 CCGAACATAC TTGAAGTTGT TTGTTCGTAA GAAAGGCCGA ACATACGCAC AGAGTGAAAT
    20041 TGCAGACATT GGTGTTAGCT CACTACAAAC CATTGTTAAC CGATTCCCGC TTACTGCTAC
    20101 AGCAGACGCT GCTATTACAC TAACTGACTC AAACATCTTT GGTGCAGAAC CATACAAGTT
    20161 TGCTGCTAGC CCAGATGGCA CAAGCGCAGA GTTGGAAACA GGCACAACAG GCACCAAGTC
    20221 AAGCACATTG ACATTTACTG ATGCCGGCGC AACATTTGTC ACAAACAATG TTGCAGTTGG
    20281 TGATGTGCTA CGCATTATTA CTGACCCAAC TTCAACAACA AGTGACGTAG GTTACTACAC
    20341 AATCAGCGCA GTTAACAGTG AAACTGAGAT TGAAATTGAG CAGGTTGAGT ATGTTGATGC
    20401 AAACGGCGAC TTTGTTTTTG CAACTGATTG GCAGAGTGTA GACGACAGCA CTGATATTAC
    20461 ATATGACGTT TACACAAGCG TTATTGTTGC AGCTACACAA GCTGACACTG GTATCATCAA
    20521 CGTTGCACCA GCTGGCCCAG GTGTTCTTAC AGGACAGCTA GGCACACTTA CTGACACTGC
    20581 GGCAACATTT GCAGCAGACG GTGTTGAAGC TGGTGACATC CTAGTTATTA CTGGTGGTGT
    20641 TACTGACACA AATGACGTTG GTGTTTACAA GATTGTCGAT GGCAACTATG ACGGCAACGC
    20701 GGCGGCACCA ACAGCCACAA CTATCTACGT TAATACAACT GACGAACAGT GGCCAGGCTC
    20761 AGCAGACGGC GCAGTTGACT ATGAAATCCG TCAACCAGGC ATGTTCCTAC AGTTTAAGGA
    20821 CCAACTAATT GCTACAGTTA ACACAACCAC AAACGTTGAT TTTGACAACA GTGCTAAAAC
    20881 CATTACGCTA ACTGGCGACT CATGGGATGC AACCGTCGGC GCAGGCACAA TGCTTGTTAT
    20941 TAGCGGCACT GCAAACGGCG GCGAAAACGA CGGACGCTAC ACAGTTCTAT CACGGGACAG
    21001 CTCGACCACT GTTACATTGA TCTCAACAGA TACACTTGTA ACAAACGCAA CTGACACAGG
    21061 TTCAGTTGTA ATTGAAGAGC GCGAAGGCTT CAAGCGAACA ATTGGTGGCG TTACATACGC
    21121 ATATCGTTGG CGCTTGTTTG GTAACGGCGG AACACTACAA CAGTGTTACC AGTTCATTCA
    21181 GAACCAGCTA CGTGACACTA ATGACATTGA CTTTGGCACA GGAAACGCTG TTGGTAACAT
    21241 TACTGACCCG CTAATGGTGT TCGCAACGCC AACTGGAACT GGCTTGGACT TGTTTATTGA
    21301 TGATCTAAAC ACAGCAGACA TCAACAACGC AACGTTCCAG GACCATAGTG ACGCAAGCAG
    21361 AAACTTCCCG TTCACTGCAT CTGGTAGCTT GGTATTCAAC GCTAACCTTA CTGGTGACAC
    21421 AGACTCCAAA TACTGGTTGT TCTTTACAGA CGACAGTGCA GGAGACAACA TTGGACGTAA
    21481 CTACGGAACG CAGAGTGCTA TTATTGTTGA AGACAGTGAC GGCACAGCGA TCCTAGGAGA
    21541 CATTGTTGGT GCGGGTAACC ACACCGGACA GAGTATTGCT CCAGTTGATG GCAACATCAG
    21601 CATTCCGTTT ACATACGACT ACGATGTTAA CGTGCAACGT GGTAGCGCAA GCGCAGCACA
    21661 AGACGCTCCA GTTACACTGG TTGCAATCGG TCTAAGTAAC GCTCAGTTCG TTATTGCATC
    21721 CGGTAACATT ACCAGAAACA CTGGTATTAC CATCTCAGCT GTTGCGGCAC TTGAAAGAAA
    21781 CTACCTAGAG GGTTCAGTTT AATAACTGAC ACTTTAACTA GCATAAATAG CACTGCGGGG
    21841 GGACTCGCAG TGCTATATTT TTGACCTCAA GAGGAAACCA CATGAACAAA CCAACACAAG
    21901 AAGAGTTACT AAACATCGCT AAAGGCGTGT CAGACATGGT CGAGCTCACC GAAGAACAAA
    21961 AAATTGAACA AGCAAAAGAA CATTGGACTG TATTGCCGGA AGATCGCAAA TTAAAGATTT
    22021 TGCATCGCCG CAAGCTACGT GAAGCAATGT TCAAAATCTT GAAGTATGAT GCACGAGATC
    22081 TATCACATCT CATGACACCA CAGCTAGAGG CTCTCAAGCA AATAATCGAC GAGCAACTTG
    22141 ATCCAAATTT GGGCATGAAC TGGAAGGGCT TTACATTCAT CTGGGACATT CACCCAACAG
[truncated: 392,772 more chars]
