# Supplementary material for: Clades of huge phages from across Earth’s ecosystems
Source: Nature. 2020 Feb 12;578(7795):425–31. doi: 10.1038/s41586-020-2007-4 (PMC7162821; doi:10.1038/s41586-020-2007-4)
Supplement: Supplementary file 7 — tRNA synthetase trees (Newick files). [file 41586_2020_2007_MOESM7_ESM.zip]

Archive with 44 entries (43 files):
- tRNA-synthetase/
- __MACOSX/._tRNA-synthetase
- tRNA-synthetase/alanine-tRNA_synthetase_newick.tre
- __MACOSX/tRNA-synthetase/._alanine-tRNA_synthetase_newick.tre
- tRNA-synthetase/histidine-tRNA_synthetase_newick.tre
- __MACOSX/tRNA-synthetase/._histidine-tRNA_synthetase_newick.tre
- tRNA-synthetase/isoleucine-tRNA_synthetase_newick.tre
- __MACOSX/tRNA-synthetase/._isoleucine-tRNA_synthetase_newick.tre
- tRNA-synthetase/Icon
- __MACOSX/tRNA-synthetase/._Icon
- tRNA-synthetase/glutamine-tRNA_synthetase_newick.tre
- __MACOSX/tRNA-synthetase/._glutamine-tRNA_synthetase_newick.tre
- tRNA-synthetase/tyrosine-tRNA_synthetase_newick.tre
- __MACOSX/tRNA-synthetase/._tyrosine-tRNA_synthetase_newick.tre
- tRNA-synthetase/leucine-tRNA_synthetase_newick.tre
- __MACOSX/tRNA-synthetase/._leucine-tRNA_synthetase_newick.tre
- tRNA-synthetase/methionine-tRNA_synthetase_newick.tre
- __MACOSX/tRNA-synthetase/._methionine-tRNA_synthetase_newick.tre
- tRNA-synthetase/aspartate-tRNA_synthetase_newick.tre
- __MACOSX/tRNA-synthetase/._aspartate-tRNA_synthetase_newick.tre
- tRNA-synthetase/serine-tRNA_synthetase_newick.tre
- __MACOSX/tRNA-synthetase/._serine-tRNA_synthetase_newick.tre
- tRNA-synthetase/phenylalanine-tRNA_synthetase_newick.tre
- __MACOSX/tRNA-synthetase/._phenylalanine-tRNA_synthetase_newick.tre
- tRNA-synthetase/valine-tRNA_synthetase_newick.tre
- __MACOSX/tRNA-synthetase/._valine-tRNA_synthetase_newick.tre
- tRNA-synthetase/threonine-tRNA_synthetase_newick.tre
- __MACOSX/tRNA-synthetase/._threonine-tRNA_synthetase_newick.tre
- tRNA-synthetase/cysteine-tRNA_synthetase_newick.tre
- __MACOSX/tRNA-synthetase/._cysteine-tRNA_synthetase_newick.tre
- tRNA-synthetase/tryptophan-tRNA_synthetase_newick.tre
- __MACOSX/tRNA-synthetase/._tryptophan-tRNA_synthetase_newick.tre
- tRNA-synthetase/asparagine-tRNA_synthetase_newick.tre
- __MACOSX/tRNA-synthetase/._asparagine-tRNA_synthetase_newick.tre
- tRNA-synthetase/glutamate-tRNA_synthetase_newick.tre
- __MACOSX/tRNA-synthetase/._glutamate-tRNA_synthetase_newick.tre
- tRNA-synthetase/glycine-tRNA_synthetase_newick.tre
- __MACOSX/tRNA-synthetase/._glycine-tRNA_synthetase_newick.tre
- tRNA-synthetase/arginine-tRNA_synthetase_newick.tre
- __MACOSX/tRNA-synthetase/._arginine-tRNA_synthetase_newick.tre
- tRNA-synthetase/proline-tRNA_synthetase_newick.tre
- __MACOSX/tRNA-synthetase/._proline-tRNA_synthetase_newick.tre
- tRNA-synthetase/lysine-tRNA_synthetase_newick.tre
- __MACOSX/tRNA-synthetase/._lysine-tRNA_synthetase_newick.tre
