# Supplementary material for: Clades of huge phages from across Earth’s ecosystems
Source: Nature. 2020 Feb 12;578(7795):425–31. doi: 10.1038/s41586-020-2007-4 (PMC7162821; doi:10.1038/s41586-020-2007-4)
Supplement: Supplementary file 7 — tRNA synthetase trees (Newick files). [file 41586_2020_2007_MOESM7_ESM.zip › tRNA-synthetase/alanine-tRNA_synthetase_newick.tre]

((WP_105730516_1_alanine--tRNA_ligase_Malikia_spinosa:0.00000093905322139818,(WP_101102069_1_alanine--tRNA_ligase_Macromonas_bipunctata:0.12329514050668492764,(WP_101049066_1_alanine--tRNA_ligase_Macromonas_sp_BK-30:0.07999663374996641985,(WP_091451659_1_alanine--tRNA_ligase_Giesbergeria_anulus:0.13316670323070847748,(((RJP70195_1_alanine--tRNA_ligase_Comamonadaceae_bacterium:0.05484362978324568844,WP_070398112_1_alanine--tRNA_ligase_Hydrogenophaga_sp_PML113:0.17002259773038916335):0.02378613161122082945[42],(WP_086120241_1_alanine--tRNA_ligase_Hydrogenophaga_sp_IBVHS2:0.14827006297764497300,((WP_068174239_1_alanine--tRNA_ligase_Hydrogenophaga_taeniospiralis:0.14668378011516999826,(OGB17211_1_alanine--tRNA_ligase_Burkholderiales_bacterium_RIFCSPLOWO2_02_FULL_67_64:0.09841457080851537254,WP_077335936_1_alanine--tRNA_ligase_Hydrogenophaga_sp_A37:0.17999632681069926976):0.02302497320478165063[64]):0.06532810926524627859[97],(PKO64986_1_alanine--tRNA_ligase_Betaproteobacteria_bacterium_HGW-Betaproteobacteria-16:0.09965024614225508059,((ESS13115_1_Alanine--tRNA_ligase_Betaproteobacteria_bacterium_MOLA814:0.50028181217662104352,((WP_066094818_1_alanine--tRNA_ligase_Hydrogenophaga_crassostreae:0.09165632488547503787,PKO44792_1_alanine--tRNA_ligase_Betaproteobacteria_bacterium_HGW-Betaproteobacteria-3:0.30689548567964580750):0.03377826301825357508[35],WP_106447395_1_alanine--tRNA_ligase_Simplicispira_suum:0.20264574395876838731):0.03870716805952205408[40]):0.04576086089816996244[20],(WP_066261107_1_alanine--tRNA_ligase_Hydrogenophaga_flava:0.13188689346897067289,((OGA89439_1_alanine--tRNA_ligase:0.01346352371982737287,Ig7659_scaffold_8_prodigal-single_1|BJP_PLASMID_COMPLETE_60_13:0.06709859297344861195):0.05750152869995045490[99],AOF85530_1_alanine--tRNA_ligase_Hydrogenophaga_sp_RAC07:0.00000093905322139818):0.02357917980107149258[1]):0.02425960932146825275[1]):0.04954413810364292903[2]):0.08134253563607354853[3]):0.01469691658123244669[0]):0.01705515719831683999[0]):0.04177996981345496325[0],((((OYY33683_1_alanine--tRNA_ligase_Polaromonas_sp_35-63-35:0.21935313022527505589,(WP_029524341_1_alanine--tRNA_ligase_Polaromonas_glacialis:0.18905089396820828895,(SDM78202_1_alanyl-tRNA_synthetase_Polaromonas_sp_JS666:0.05868471848492064907,WP_077591815_1_alanine--tRNA_ligase_Polaromonas_sp_A23:0.14222850808458714633):0.06336446798178436979[99]):0.03896333674554063736[90]):0.07914209827126432450[61],((PBI94049_1_Alanine--tRNA_ligase_Variovorax_boronicumulans:0.03947822988776256842,WP_124463828_1_alanine--tRNA_ligase_Variovorax_sp_KBW07:0.11177806528087710913):0.22456775798523770371[84],WP_027474389_1_alanine--tRNA_ligase_Curvibacter_gracilis:0.08778550061005720162):0.04976726941316550468[45]):0.05560697629766452738[45],((WP_131280974_1_alanine--tRNA_ligase_Hylemonella_gracilis:0.21003650760527420305,PHM21162_1_alanine--tRNA_ligase_Curvibacter_sp_PD_MW3:0.12890371798763428091):0.03892673877460603449[50],(((WP_057203767_1_alanine--tRNA_ligase_Acidovorax_sp_Root217:0.12042542814310255861,(PIF90333_1_alanyl-tRNA_synthetase_Acidovorax_sp_62:0.09235589397281938895,(WP_119013470_1_alanine--tRNA_ligase_Simplicispira_metamorpha:0.16111037830982100072,((OZA54702_1_alanine--tRNA_ligase:0.00000093905322139818,OYY83462_1_alanine--tRNA_ligase:0.00000093905322139818):0.03670504496910063919[99],WP_094290690_1_alanine--tRNA_ligase_Acidovorax_kalamii:0.07094106287983946435):0.01672367852283728612[73]):0.02603131473109978472[29]):0.03696641602745051602[38]):0.03125540120747286738[56],(((Ig7659_scaffold_8_prodigal-single_257|BJP_PLASMID_COMPLETE_60_13:0.00041753103418831978,EWS63996_1_Alanine--tRNA_ligase_Hydrogenophaga_sp_T4:0.02861096592557345331):25.60018575325149114974[100],WP_042423354_1_alanine--tRNA_ligase_Comamonas_granuli:0.00000093905322139818):0.16015978011957598959[12],((((S2_009_000_R2_scaffold_26_prodigal-single_393|R2_PHAGE_COMPLETE_43_124:4.48111584987547573178,((RZV09466_1_tRNA_synthetase_class_II_A_Phyllobacterium_myrsinacearum:1.63797204518116301664,(ANL28621_1_aminoacyl-tRNA_synthetase-like_domain-containing_protein_Rhizobium_phaseoli:0.50105792434286844372,(AVC46136_1_tRNA_synthetases_class_II_family_protein_plasmid_Rhizobium_leguminosarum_bv_viciae:0.65486126477836226201,WP_047553535_1_aminoacyl-tRNA_synthetase_Rhizobium_leguminosarum:0.99125343509300234413):0.32948175159081699581[61]):0.51371505472150380545[65]):1.05473748833565195149[72],(LacPavin_0818_WC40_scaffold_193576_prodigal-single_295|LP_PHAGE_27_15:4.65091030477460432024,(Ig8144_scaffold_2_curated_closed_complete_start-adj_prodigal-single_184|BJP_PHAGE_COMPLETE_CU-CL-ST_29_18:0.01298332300998700922,Ig12092_scaffold_5_curated_closed_complete_prodigal-single_508|BJP_PHAGE_COMPLETE_CU-CL_29_15:0.00000093905322139818):0.37804005475279811588[99]):1.97367458264001061075[92]):1.81210866668473613572[65]):13.57378560451740234782[99],CDW94583_1_Alanine--tRNA_ligase_Thiomonas_sp_CB2:0.50501740165536856964):0.53286989436721521329[17],(WP_050714617_1_alanine--tRNA_ligase_Ottowia_sp_oral_taxon_894:0.59564888696511852917,(WP_122238733_1_alanine--tRNA_ligase_Comamonadaceae_bacterium_NML970147:0.07189898168723318772,WP_095550135_1_alanine--tRNA_ligase_Comamonadaceae_bacterium_NML03-0146:0.12796221120241166314):0.30750036292860732923[96]):0.12023533579884899958[22]):0.08440240745925575716[6],((WP_116925574_1_alanine--tRNA_ligase_Comamonas_sp_JNW:0.13209994811712355567,WP_058879910_1_MULTISPECIES_alanine--tRNA_ligase_Comamonadaceae:0.13830790716053820155):0.03708465756695230459[62],WP_015913309_1_alanine--tRNA_ligase_Acidovorax_ebreus:0.10117277898874174613):0.04574780510724573562[63]):0.03595294683336852648[3]):0.04797388817988233051[1]):0.02803722658031474954[0],WP_119966133_1_alanine--tRNA_ligase_Simplicispira_sp_CPCC_100842:0.15556101592086540863):0.04127644429288272743[0]):0.01660761060938133540[0]):0.02272969051322259668[1],((WP_116608535_1_alanine--tRNA_ligase_Rhodoferax_sp_YR267:0.25920871425491559537,((WP_100119700_1_alanine--tRNA_ligase_Limnohabitans_sp_G3-2:0.18161010103675570559,WP_100132835_1_alanine--tRNA_ligase_Limnohabitans_sp_B9-3:0.08075616330850499125):0.06120990671620436113[43],WP_108300437_1_alanine--tRNA_ligase_Limnohabitans_sp_JirII-29:0.10764813123384478488):0.06739880454812798016[46]):0.02600102168052875404[15],((PKO62030_1_alanine--tRNA_ligase_Betaproteobacteria_bacterium_HGW-Betaproteobacteria-18:0.14076107910318402805,(OIP21397_1_alanine--tRNA_ligase_Comamonadaceae_bacterium_CG2_30_57_122:0.14682879984847815868,(WP_078366686_1_alanine--tRNA_ligase_Rhodoferax_fermentans:0.08995342248476295710,OQW86141_1_alanine--tRNA_ligase_Rhodoferax_ferrireducens:0.12238849031088067099):0.02657156983649456433[60]):0.03283243123245274675[73]):0.13783294484772509736[92],(WP_117173955_1_alanine--tRNA_ligase_Rhodoferax_sp_IMCC26218:0.25832274896235513095,(TAH10772_1_alanine--tRNA_ligase_Curvibacter_sp_:0.10103214145753736108,WP_105260948_1_alanine--tRNA_ligase_Rhodoferax_sp_TS-BS-61-7:0.15808019563622013881):0.10940539231425870648[93]):0.07670090677574033233[23]):0.08367162845096541568[14]):0.03890364951991034242[19]):0.03374129371388593507[0]):0.04058006424876866441[13]):0.05802976868079900291[19]):0.04985935514908637622[20]):0.13028326521851488207[25]):16.0801128986367[100],(glutamine_js4906-25-2-S21_Prophage_curated_prodigal-single_79_S21_PROPHAGE_CU_32_49:4.95280327391609098697,((glutamine_Ig12092_scaffold_5_curated_closed_complete_prodigal-single_570_BJP_PHAGE_COMPLETE_CU-CL_29_15:0.00000093905322139818,glutamine_Ig8144_scaffold_2_curated_closed_complete_start-adj_prodigal-single_246_BJP_PHAGE_COMPLETE_CU-CL-ST_29_18:0.00000093905322139818):0.64364956837901687869[100],glutamine_LacPavin_0818_WC45_scaffold_160996_curated_closed_complete_prodigal-single_625_LP_PHAGE_COMPLETE_CU-CL_31_18:0.88056821618526781581)OROOT:2.93284149359980483851[100]):16.0801128986367);
