# Supplementary material for: Clades of huge phages from across Earth’s ecosystems
Source: Nature. 2020 Feb 12;578(7795):425–31. doi: 10.1038/s41586-020-2007-4 (PMC7162821; doi:10.1038/s41586-020-2007-4)
Supplement: Supplementary file 7 — tRNA synthetase trees (Newick files). [file 41586_2020_2007_MOESM7_ESM.zip › tRNA-synthetase/histidine-tRNA_synthetase_newick.tre]

((P0_An_pond3_S8_coassembly_k141_133253_prodigal-single_372|GD_PHAGE_62_180:0.73004027127277992815,((RYZ06810_1_hypothetical_protein_EOO73_14795_Myxococcales_bacterium:0.32813291725143839406,((WP_052142789_1_tRNA_synthetase_class_II_Burkholderia_gladioli:0.14644949215422281563,(WP_048935735_1_tRNA_synthetase_class_II_Ralstonia_sp_MD27:0.13195822879859750443,WP_102647146_1_hypothetical_protein_Burkholderia_dabaoshanensis:0.20028544192303818217):0.07490443001204320772[54]):0.05941873520670110792[70],((WP_114072243_1_hypothetical_protein_Chromobacterium_sp_IIBBL_274-1:0.34699252052250645351,((WP_098498009_1_hypothetical_protein_Collimonas_sp_PA-H2:0.16071376529766809305,RKD41537_1_tRNA_synthetase_class_II_G__H__P__S_and_T_Collimonas_fungivorans:0.20896901425938918528):0.28623314374777408808[99],((WP_123725005_1_hypothetical_protein_Pseudomonas_protegens:0.00842870259704309871,BAQ73980_1_tRNA_synthetase__class-II_Pseudomonas_sp_Os17:0.01060556709712581237):0.21042186845518351390[99],(WP_083185807_1_hypothetical_protein_Pseudomonas_floridensis:0.18955023908749898953,((WP_024651496_1_tRNA_synthetase_class_II_Pseudomonas_syringae:0.08070251131843692027,(RMP65490_1_tRNA_synthetase_s_II_protein_Pseudomonas_syringae_pv_berberidis:0.05949731877575917260,EPM69860_1_tRNA_synthetase_class_II_family_protein_Pseudomonas_syringae_pv_theae_ICMP_3923:0.02287939307591762769):0.04765521252244748346[97]):0.08965519011515263315[85],((WP_053257130_1_MULTISPECIES:0.08669604664331539978,(WP_106576630_1_hypothetical_protein_Pseudomonas_sp_R9_37:0.07108973127805796877,WP_129211533_1_hypothetical_protein_Candidatus_Pseudomonas_adelgestsugas:0.30532643590614250151):0.03606105212792485443[43]):0.05988175840443138442[46],(WP_037002863_1_tRNA_synthetase_class_II_Pseudomonas_fuscovaginae:0.12674846265224440356,PHN25132_1_hypothetical_protein_AO242_12680_Pseudomonas_sp_ICMP_561:0.05651141828207949941):0.03098352888223239454[53]):0.02318172543776016517[25]):0.05052495754661843336[40]):0.12040978924414534601[80]):0.07587421891628222392[46]):0.08535886828591765507[57]):0.08405965413751587123[53],((ROP03608_1_histidyl-tRNA_synthetase_Paraburkholderia_phenazinium:0.14185763258309450063,WP_090686552_1_hypothetical_protein_Paraburkholderia_phenazinium:0.12708099855221047236):0.10941913548952496293[84],(((WP_028228499_1_tRNA_synthetase_class_II_Paraburkholderia_ferrariae:0.11644490821624704779,((WP_062174891_1_hypothetical_protein_Burkholderia_sp_PAMC_26561:0.09575755208886749248,WP_054930844_1_hypothetical_protein_Burkholderia_sp_E7m48:0.06717501454037523578):0.07436946090315674218[89],ASL47614_1_Histidine--tRNA_ligase_Burkholderia_sp_AD24:0.13004461109650486406):0.04666992877422661973[77]):0.03364825075488012129[37],WP_091017612_1_hypothetical_protein_Paraburkholderia_megapolitana:0.11935613948498020875):0.05781433405613336379[49],(WP_103273626_1_hypothetical_protein_Achromobacter_sp_AONIH1:0.31379713657231089741,WP_062684364_1_hypothetical_protein_Achromobacter_denitrificans:0.07321291526161695373):0.09345603356617845914[44]):0.04993795984138430649[29]):0.08417821828888290281[50]):0.05796294241271239545[22]):1.01351237778393588052[99]):0.14426117568834778693[45],((((RYD64902_1_hypothetical_protein_EOP83_08650_Verrucomicrobiaceae_bacterium:0.52529133133252881027,WP_097052902_1_MULTISPECIES:0.70291213330272495075):0.21741076654713459293[43],(((rifcsphigho2_12_scaffold_16_prodigal-single_489|RIF_PHAGE_COMPLETE_35_23:0.86816673905664243360,((Ig8144_scaffold_2_curated_closed_complete_start-adj_prodigal-single_158:0.00000093905322139818,Ig12092_scaffold_5_curated_closed_complete_prodigal-single_482:0.00000093905322139818):0.95450473144384428981[100],(WP_052704986_1_hypothetical_protein_Cellvibrionaceae_bacterium_1162T_S_0a_05:0.21545043950290745927,((WP_011395074_1_hypothetical_protein_Hahella_chejuensis:0.15462661488795143017,((WP_126074197_1_hypothetical_protein_Massilia_sp_SOD:0.24457482896535751027,WP_094709601_1_hypothetical_protein_Hahella_sp_CCB-MM4:0.24564985709506645395):0.07790964134540419306[47],((WP_087462914_1_hypothetical_protein_Oleiphilus_messinensis:0.31614453734349567959,(WP_122530705_1_hypothetical_protein_Pseudomonas_sp_286:0.17824940613168860359,WP_116264930_1_hypothetical_protein_Pseudomonas_sp_OV081:0.26734870836307544906):0.04989379255050389872[50]):0.07371107254244903262[60],WP_110254510_1_hypothetical_protein_Undibacterium_pigrum:0.33027278618137045907):0.04272723685705074465[22]):0.06452655970094921256[19]):0.09957900509214470675[39],WP_123713964_1_hypothetical_protein_Sinobacterium_caligoides:0.32218831671350922630):0.03518497798338221516[41]):0.60983228254486920861[97]):0.60251818948322388714[80]):0.31527036268008234998[67],ALT_09252017_20_scaffold_47_prodigal-single_28|ALT_PHAGE_40_10:0.51244303190463147413):0.14965933393126418238[60],WP_112990041_1_hypothetical_protein_Rhizobiales_bacterium:0.75100784769357065151):0.16499492614617936037[40]):0.28929842687434959014[18],(S2_009_000_R2_scaffold_4_prodigal-single_438|R2_PHAGE_COMPLETE_46_32:0.00000093905322139818,(S2_006_000_R2_scaffold_7_prodigal-single_301|R2_PHAGE_46_15:0.00000093905322139818,S2_012_000_R2_scaffold_20_prodigal-single_326|R2_PHAGE_46_52:0.00000093905322139818):0.02760169258055577071[100]):0.31789347681564011916[100]):0.12460684718287491635[13],S2_018_000_R2_scaffold_9_prodigal-single_364|R2_PHAGE_49_14:0.29877377445388164645):0.18304611022036840207[31]):0.00000093905322139818[11]):4.18652704448523[100],(glutamine_js4906-25-2-S21_Prophage_curated_prodigal-single_79_S21_PROPHAGE_CU_32_49:0.66266031948538162144,(glutamine_LacPavin_0818_WC45_scaffold_160996_curated_closed_complete_prodigal-single_625_LP_PHAGE_COMPLETE_CU-CL_31_18:0.34801045652914558426,(glutamine_Ig8144_scaffold_2_curated_closed_complete_start-adj_prodigal-single_246_BJP_PHAGE_COMPLETE_CU-CL-ST_29_18:0.00000093905322139818,glutamine_Ig12092_scaffold_5_curated_closed_complete_prodigal-single_570_BJP_PHAGE_COMPLETE_CU-CL_29_15:0.00000093905322139818)OROOT:0.17546735764031187732[99]):0.71548002905941499030[99]):4.18652704448523);
