# Supplementary material for: Clades of huge phages from across Earth’s ecosystems
Source: Nature. 2020 Feb 12;578(7795):425–31. doi: 10.1038/s41586-020-2007-4 (PMC7162821; doi:10.1038/s41586-020-2007-4)
Supplement: Supplementary file 7 — tRNA synthetase trees (Newick files). [file 41586_2020_2007_MOESM7_ESM.zip › tRNA-synthetase/isoleucine-tRNA_synthetase_newick.tre]

((((R2_PLASMID_COMPLETE_59_76:3.11286826010969619460,(((WP_028989783_1_isoleucine_tRNA_ligase_Thermithiobacillus_tepidarius:0.18722504874231898908,WP_004872349_1_isoleucine_tRNA_ligase_Acidithiobacillus_caldus:0.55707259017323085271):0.16058282974173296309[84],(((KPJ79448_1_isoleucine_tRNA_ligase_Gammaproteobacteria_bacterium_SG8_30:0.39385654851900397944,(RIF_PHAGE_COMPLETE_35_23:7.50047702267243998620,(WP_043767227_1_isoleucine_tRNA_ligase_Algiphilus_aromaticivorans:0.39072339841626635426,(WP_022975096_1_isoleucine_tRNA_ligase_Nevskia_ramosa:0.33674200002891946371,((WP_020648887_1_isoleucine_tRNA_ligase_Solimonas_variicoloris:0.08429747164421329264,WP_051361887_1_isoleucine_tRNA_ligase_Solimonas_soli:0.07234430968608790424):0.26031890698340881540[100],WP_084183447_1_isoleucine_tRNA_ligase_Nevskia_soli:0.19106063787177199331):0.05882319927727497344[44]):0.10846499300944582866[95]):0.18207456491296569734[90]):0.03625280008820920552[17]):0.09175670357352190554[14],(((((WP_058575027_1_MULTISPECIES_isoleucine_tRNA_ligase_Halothiobacillus:0.26469681816037615718,(WP_066100780_1_isoleucine_tRNA_ligase_Halothiobacillus_sp_LS2:0.12141544435712332828,(OYV46639_1_isoleucine_tRNA_ligase_Halothiobacillus_sp_20_53_49:0.14335655816329523349,(OZB81883_1_isoleucine_tRNA_ligase_partial_Halothiobacillus_sp_13_55_253:0.02850751094741561104,ACX97047_1_isoleucyl_tRNA_synthetase_Halothiobacillus_neapolitanus_c2:0.02377694635393336198):0.06453677863174828166[95]):0.03730666468299788374[64]):0.16151664417937275364[93]):0.29221186892135558866[91],((KXJ49108_1_isoleucine_tRNA_ligase_Alcanivorax_sp_Nap_24:0.09794442270263352401,(WP_014996041_1_isoleucine_tRNA_ligase_Alcanivorax_dieselolei:0.16500127669262612540,WP_089033150_1_isoleucine_tRNA_ligase_Alcanivorax_sp_N3_2A:0.09098441812652829919):0.06979021099621031399[100]):0.07301744970166317017[100],(WP_022986428_1_isoleucine_tRNA_ligase_Alcanivorax_sp_P2S70:0.08343339078321684865,WP_035250036_1_isoleucine_tRNA_ligase_Alcanivorax_jadensis:0.07684236952045682412):0.16292583529788090546[97]):0.22626641486020682148[97]):0.08316790069711953171[19],(WP_110882971_1_isoleucine_tRNA_ligase_Gammaproteobacteria_bacterium_2W06:0.45401974377355069912,((WP_011814622_1_isoleucine_tRNA_ligase_Halorhodospira_halophila:0.12387885111202191768,WP_096408121_1_isoleucine_tRNA_ligase_Halorhodospira_halochloris:0.23052791535422156866):0.23373336679145353956[99],WP_011628601_1_isoleucine_tRNA_ligase_Alkalilimnicola_ehrlichii:0.22304755930418856957):0.06087679151800989147[47]):0.07320767411218574716[96]):0.06062369488759360853[10],(((OGI46261_1_isoleucine_tRNA_ligase_Candidatus_Muproteobacteria_bacterium_RIFCSPHIGHO2_01_FULL_65_16:0.33731386180918643269,(RMG31165_1_isoleucine_tRNA_ligase_Gammaproteobacteria_bacterium:0.28245405417347557719,WP_096365150_1_isoleucine_tRNA_ligase_Thiohalobacter_thiocyanaticus:0.21250681795476306091):0.07876641528918738866[84]):0.02707743815668974680[33],(((WP_100920871_1_isoleucine_tRNA_ligase_Candidatus_Thiodictyon_syntrophicum:0.21913373159459789696,(WP_043751928_1_isoleucine_tRNA_ligase_Imhoffiella_purpurea:0.12477874947011270701,WP_005223599_1_isoleucine_tRNA_ligase_Marichromatium_purpuratum:0.18024664880773802467):0.04737154214006412262[51]):0.09079519023948041945[87],PLY15439_1_isoleucine_tRNA_ligase_Sedimenticola_sp_:0.24123016471618266565):0.11024400433966337343[86],RUQ35214_1_isoleucine_tRNA_ligase_Candidatus_Competibacteraceae_bacterium:0.28905381916299638378):0.05240263268910573535[40]):0.06304262472137248108[50],(EIJ35546_1_Isoleucyl_tRNA_synthetase_Thiothrix_nivea_DSM_5205:0.38107980535788016363,(WP_018232921_1_isoleucine_tRNA_ligase_Thioalkalivibrio_thiocyanodenitrificans:0.21826322019958571685,EGZ43020_1_Isoleucyl_tRNA_synthetase_Thiorhodospira_sibirica_ATCC_700588:0.33031743803270685600):0.06998066677694153581[87]):0.06642893386576943782[77]):0.04827061027820090527[42]):0.04938443597965165577[7],WP_123400754_1_isoleucine_tRNA_ligase_Inmirania_thermothiophila:0.36741957127185881360):0.04778442820283745202[5]):0.03940059749300864333[5],((((WP_082672592_1_isoleucine_tRNA_ligase_Luteimonas_abyssi:0.07825566929618245349,WP_100322883_1_isoleucine_tRNA_ligase_Xanthomonadaceae_bacterium_NML91_0213:0.10576212276573250526):0.11318503109351281399[100],((WP_036141905_1_isoleucine_tRNA_ligase_Lysobacter_sp_URHA0019:0.25223500032785306502,(WP_119718527_1_isoleucine_tRNA_ligase_Lysobacter_sp_C8_1:0.14292391746977778366,WP_082538751_1_isoleucine_tRNA_ligase_Lysobacter_sp_Root494:0.14335547469641080065):0.06937724594830822766[95]):0.04324037273568758638[68],(WP_117202726_1_isoleucine_tRNA_ligase_Lysobacter_sp_WF_2:0.20405348338207177084,((WP_052633038_1_isoleucine_tRNA_ligase_Pseudoxanthomonas_suwonensis:0.06217350671146856106,WP_019398709_1_isoleucine_tRNA_ligase_Pseudoxanthomonas_sp_GW2:0.07062380879402395395):0.05196834593637669059[99],(WP_047124175_1_isoleucine_tRNA_ligase_Xanthomonas_arboricola:0.12143093370730143055,WP_003469626_1_isoleucine_tRNA_ligase_Xanthomonas_translucens:0.12489379816560577940):0.02610369820949659178[74]):0.13855405715221083551[99]):0.04768768855285165226[64]):0.03922867433721521913[68]):0.08996765326657095441[96],(WP_034215053_1_isoleucine_tRNA_ligase_Arenimonas_metalli:0.20950408335547088257,PKM08341_1_isoleucine_tRNA_ligase_Gammaproteobacteria_bacterium_HGW_Gammaproteobacteria_4:0.20388164709829997845):0.10989707673472066951[100]):0.18264424560555503341[96],WP_049726224_1_isoleucine_tRNA_ligase_Wenzhouxiangella_marina:0.47824159178056685482):0.07639470795734457087[54]):0.14067069950395397204[24]):0.43648960376689860396[44],(((BJP_PHAGE_COMPLETE_CU-CL-ST_29_18:0.00000093905322139818,BJP_PHAGE_COMPLETE_CU-CL_29_15:0.00000093905322139818):1.68583068118905710087[100],(WP_015229194_1_isoleucine_tRNA_ligase_Dactylococcopsis_salina:0.27346195904619047257,((WP_026148739_1_isoleucine_tRNA_ligase_Leptolyngbya_boryana:0.17950087303055772825,((WP_011613004_1_isoleucine_tRNA_ligase_Trichodesmium_erythraeum:0.07438294044232783564,(WP_124144379_1_isoleucine_tRNA_ligase_partial_Okeania_hirsuta:0.03387726288436750804,WP_124154540_1_isoleucine_tRNA_ligase_Okeania_hirsuta:0.04104506382388895674):0.04350432858107377426[98]):0.18299422018832905978[100],(WP_015150096_1_isoleucine_tRNA_ligase_Oscillatoria_acuminata:0.21507435747459616171,(WP_106147126_1_isoleucine_tRNA_ligase_filamentous_cyanobacterium_Phorm_46:0.04243156168677553186,(WP_006632854_1_isoleucine_tRNA_ligase_Microcoleus_vaginatus:0.04246718442731144127,WP_096830609_1_isoleucine_tRNA_ligase_Tychonema_bourrellyi:0.07585503371459106914):0.02063864206869759146[69]):0.22531908560401364694[98]):0.03390330361925252001[37]):0.05628526157745401132[83]):0.03700252937052061347[41],((PZD72707_1_Isoleucine_tRNA_ligase_Acaryochloris_sp_RCC1774:0.16388478795044592040,WP_012164256_1_isoleucine_tRNA_ligase_Acaryochloris_marina:0.14152540209569031138):0.08161453363342330292[98],WP_012628505_1_isoleucine_tRNA_ligase_Cyanothece_sp_PCC_7425:0.21630221159305348944):0.07576653999966700970[88]):0.06924936800242013912[60]):0.38096802663132395272[96]):0.15828621864722389190[62],(WP_099580802_1_isoleucine_tRNA_ligase_Macrococcus_goetzii:0.42846265516111298188,(WP_056471047_1_isoleucine_tRNA_ligase_Bacillus_sp_FJAT_25509:0.27534346031157624912,((WP_017753650_1_isoleucine_tRNA_ligase_Bacillus_oryziterrae:0.19738672323030159728,((((WP_007202473_1_isoleucine_tRNA_ligase_Fictibacillus_macauensis:0.12602865133242416307,WP_061969293_1_isoleucine_tRNA_ligase_Fictibacillus_enclensis:0.10885181402710029930):0.06043318038437749812[99],(WP_094250886_1_isoleucine_tRNA_ligase_Fictibacillus_aquaticus:0.11809881478874846572,WP_066240585_1_isoleucine_tRNA_ligase_Fictibacillus_phosphorivorans:0.12253474501087145698):0.06460397151381978842[100]):0.12371116899027798097[99],((WP_120192315_1_isoleucine_tRNA_ligase_Sinobaca_qinghaiensis:0.20160963778880169883,WP_091270251_1_isoleucine_tRNA_ligase_Alteribacillus_persepolensis:0.12980213343073176979):0.11268329735655673030[91],(WP_026689978_1_isoleucine_tRNA_ligase_Bacillus_aurantiacus:0.17277578106922822365,(WP_107583958_1_isoleucine_tRNA_ligase_Alkalicoccus_saliphilus:0.19883931587432096544,(WP_013172599_1_isoleucine_tRNA_ligase_Bacillus_selenitireducens:0.13028794960420686522,WP_069366691_1_isoleucine_tRNA_ligase_Bacillus_beveridgei:0.11813761700178705694):0.09613123626669180244[100]):0.08915441472420965185[99]):0.07671793882690162991[97]):0.05716562431758540064[79]):0.04164377181064537331[45],(WP_091772002_1_isoleucine_tRNA_ligase_Piscibacillus_halophilus:0.22511545117513986902,(WP_080874822_1_isoleucine_tRNA_ligase_Oceanobacillus_timonensis:0.22057421303864002682,WP_089737757_1_isoleucine_tRNA_ligase_Gracilibacillus_ureilyticus:0.25142561580934158494):0.08830463866020046848[94]):0.08489058792595176317[87]):0.04650814408159557184[27]):0.02528255234892320263[34],((((WP_028392925_1_isoleucine_tRNA_ligase_Bacillus_cihuensis:0.17855459144013458017,(WP_003348918_1_isoleucine_tRNA_ligase_Bacillus_methanolicus:0.11092771831247646985,(WP_003354501_1_isoleucine_tRNA_ligase_Bacillus_smithii:0.12780072897364735951,WP_046175119_1_isoleucine_tRNA_ligase_Domibacillus_indicus:0.21538740506134246289):0.02767339254157302753[58]):0.03468225557998372288[72]):0.04184943478103128611[51],WP_019391743_1_isoleucine_tRNA_ligase_Bacillus_filamentosus:0.21479769396613968002):0.01511382813837125472[16],(WP_099352354_1_isoleucine_tRNA_ligase_Bacillus_onubensis:0.12688703106773221996,((WP_064107850_1_isoleucine_tRNA_ligase_Bacillus_velezensis:0.15877048419133998891,WP_020451320_1_MULTISPECIES_isoleucine_tRNA_ligase_Bacillus:0.10674663788611842008):0.09606800776007355658[99],WP_035412891_1_isoleucine_tRNA_ligase_Bacillus_sp_SJS:0.14455369242743584812):0.03700539885421558900[87]):0.03510071351335469769[53]):0.01834409015865329576[14],((WP_066323621_1_isoleucine_tRNA_ligase_Anoxybacillus_amylolyticus:0.08099201816036889767,WP_013145832_1_isoleucine_tRNA_ligase_Geobacillus_sp_C56_T3:0.15296276059914803991):0.08733115555255518969[97],(WP_028398935_1_isoleucine_tRNA_ligase_Bacillus_panaciterrae:0.09106408024553923342,WP_071758766_1_isoleucine_tRNA_ligase_Bacillus_albus:0.11495381909122262543):0.09897353826895717577[99]):0.02164935398434929964[25]):0.04406142829280457196[40]):0.09203486708341566958[33]):0.10955695022180303444[43]):0.33728559149261838623[78]):0.21855920135437534313[59]):0.23664154709172929847[24]):0.71653300045274215258[55],(((OLE91333_1_hypothetical_protein_AUF79_05195_Crenarchaeota_archaeon_13_1_20CM_2_51_8:0.06379405047013707308,OLD78956_1_isoleucine_tRNA_ligase_archaeon_13_1_20CM_52_20:0.06334004199290714510):0.83191326670899790052[100],(((KYC54118_1_Isoleucine_tRNA_ligase_Arc_I_group_archaeon_U1lsi0528_Bin089:0.08527207016300254738,(KYC54481_1_Isoleucine_tRNA_ligase_Arc_I_group_archaeon_ADurb1013_Bin02101:0.09882527186639929184,(KYC47177_1_Isoleucine_tRNA_ligase_Arc_I_group_archaeon_U1lsi0528_Bin055:0.06053222575409965972,KYC45851_1_Isoleucine_tRNA_ligase_Arc_I_group_archaeon_B03fssc0709_Meth_Bin005:0.03665735623111785607):0.01493394629544439467[52]):0.03562030499042130594[70]):0.59682091720248309219[100],(RLJ02876_1_hypothetical_protein_DRP11_02365_partial_Candidatus_Aenigmarchaeota_archaeon:0.82699726435629594690,RME55060_1_isoleucine_tRNA_ligase_Candidatus_Woesearchaeota_archaeon:1.01279515595770241987):0.20188317640441141854[48]):0.09896287797443273360[18],((((WP_007044219_1_isoleucine_tRNA_ligase_Methanotorris_formicicus:0.13093732398092122748,(WP_010870461_1_isoleucine_tRNA_ligase_Methanocaldococcus_jannaschii:0.08158787506356146579,(WP_017980936_1_isoleucine_tRNA_ligase_Methanocaldococcus_villosus:0.16110939911258861934,WP_013100066_1_isoleucine_tRNA_ligase_Methanocaldococcus_infernus:0.14312812824204604323):0.07506280703047721325[87]):0.07688959011706401891[85]):0.49642480094334995311[100],(RLF94338_1_isoleucine_tRNA_ligase_Thermococci_archaeon:0.58594413351068219686,(WP_048164152_1_isoleucine_tRNA_ligase_Palaeococcus_pacificus:0.07015538960139790226,((WP_004070118_1_isoleucine_tRNA_ligase_Thermococcus_litoralis:0.02378427970207058761,RLF86493_1_isoleucine_tRNA_ligase_partial_Thermococci_archaeon:0.03897153857453297676):0.01881202118949085178[98],((WP_013468423_1_isoleucine_tRNA_ligase_Thermococcus_barophilus:0.07537692988235512870,((WP_010868042_1_isoleucine_tRNA_ligase_Pyrococcus_abyssi:0.05364518948534001408,WP_068322099_1_isoleucine_tRNA_ligase_Pyrococcus_kukulkanii:0.07285701495732330168):0.04603007030159128599[100],(WP_014012811_1_isoleucine_tRNA_ligase_Thermococcus_sp_4557:0.03519989026491445600,(WP_088882175_1_isoleucine_tRNA_ligase_Thermococcus_sp_P6:0.12452173640804641008,WP_010480263_1_isoleucine_tRNA_ligase_Thermococcus_zilligii:0.07686630285277501473):0.01861248212554134432[35]):0.06099358735099019019[100]):0.08738962764458667321[100]):0.05343383947826354369[95],KUK18152_1_Isoleucine_tRNA_ligase_Thermococcus_sibiricus:0.07824915797812249940):0.03513997322672379048[44]):0.06071124217527456429[91]):0.33835615009866337743[100]):0.05413246563094879088[68]):0.14201653235805844488[74],(((RLI02275_1_isoleucine_tRNA_ligase_Candidatus_Bathyarchaeota_archaeon:0.29258719981849490299,(RLI75147_1_isoleucine_tRNA_ligase_Archaeoglobales_archaeon:0.27749724976428957746,(WP_012939767_1_isoleucine_tRNA_ligase_Archaeoglobus_profundus:0.23726600308696602082,WP_012966098_1_isoleucine_tRNA_ligase_Ferroglobus_placidus:0.23231711775651384122):0.04575813085117266116[53]):0.07029961701080490732[65]):0.34164266137548243707[100],((OKY78566_1_Isoleucyl_tRNA_synthetase_Candidatus_Methanohalarchaeum_thermophilum:0.59510844781674621107,(EMA04497_1_isoleucyl_tRNA_ligase_Haloferax_mediterranei_ATCC_33500:0.10058587555279488446,((WP_014556328_1_isoleucine_tRNA_ligase_Haloquadratum_walsbyi:0.17613860441598355733,WP_089766475_1_isoleucine_tRNA_ligase_Halobellus_clavatus:0.11675040393995064769):0.07218095500620444471[95],WP_122106485_1_isoleucine_tRNA_ligase_Halobellus_sp_ZY21:0.26324349570860633429):0.05942243537234487977[66]):0.71808262046414539359[100]):0.10031742018377501346[73],(((WP_014587323_1_isoleucine_tRNA_ligase_Methanosaeta_harundinacea:0.10133613932514193290,KUK44669_1_Isoleucine_tRNA_ligase_Methanosaeta_harundinacea:0.10101594918390070788):0.19118489643088695806[100],((OYV08925_1_isoleucyl_tRNA_synthetase_partial_Methanosaeta_sp_NSP1:0.12455695012632242435,RQW78363_1_isoleucine_tRNA_ligase_partial_Methanothrix_sp_:0.18924441457338520012):0.21342851930907189018[100],sp_A0B7P3_1_SYI_METTP_RecName_Full_Isoleucine_tRNA_ligase_AltName_Full_Isoleucyl_tRNA_synthetase_Short_IleRS:0.23954663861007863268):0.04704455762380618106[47]):0.15441273758179691056[100],((WP_012036678_1_isoleucine_tRNA_ligase_Methanocella_arvoryzae:0.18982736834966501549,(WP_014404971_1_isoleucine_tRNA_ligase_Methanocella_conradii:0.07834890264742341848,BAI60292_1_isoleucyl_tRNA_synthetase_Methanocella_paludicola_SANAE:0.09661236274218873432):0.06935375841688613818[100]):0.28013845375274948335[99],(WP_048090342_1_isoleucine_tRNA_ligase_Candidatus_Methanoperedens_nitroreducens:0.29936125385119155551,((KXS41885_1_isoleucyl_tRNA_synthetase_Methanolobus_sp_T82_4:0.10533341825213889120,WP_015052197_1_isoleucine_tRNA_ligase_Methanolobus_psychrophilus:0.13814033279751830596):0.08096089535820430449[100],(WP_013195304_1_isoleucine_tRNA_ligase_Methanohalobium_evestigatum:0.27031093012054863145,WP_048193946_1_isoleucine_tRNA_ligase_Methanococcoides_methylutens:0.18428392295762308084):0.05890682934094860351[68]):0.12450888800366870235[100]):0.08940378606281551566[87]):0.07258259257660305830[95]):0.13345998420386556704[98]):0.08468027704709754633[70]):0.15652692656111555358[99],(WP_112124653_1_isoleucine_tRNA_ligase_Methanosphaera_sp_BMS:0.37448883011262856790,((WP_058740201_1_isoleucine_tRNA_ligase_Methanobrevibacter_millerae:0.25479742770044311317,RBQ22679_1_Isoleucine_tRNA_ligase_Methanobrevibacter_sp_NOE:0.32943850771243038400):0.18981325787089636803[100],(WP_074359598_1_isoleucine_tRNA_ligase_Methanothermobacter_wolfeii:0.26078843399370216227,AXV37641_1_isoleucine_tRNA_ligase_Methanobacterium_sp_BRmetb2:0.24503499811840112610):0.08596959034885737205[92]):0.06128597676354384516[63]):0.25331900353072034360[99]):0.05528918192686434196[66]):0.06346494445749467639[53],((ODS36344_1_hypothetical_protein_A7316_10065_Candidatus_Altiarchaeales_archaeon_WOR_SM1_86_2:0.16306935027213850797,ODS40483_1_isoleucine_tRNA_ligase_Candidatus_Altiarchaeales_archaeon_WOR_SM1_SCG:0.11085408730499812791):0.28912176745964862645[100],RLI86951_1_isoleucine_tRNA_ligase_Candidatus_Altiarchaeales_archaeon:0.24290426331967332474):0.49068640096604010381[100]):0.04274154566983088405[25]):0.05984437444604046724[36]):0.10548738453958220185[59],(OIP31974_1_isoleucine_tRNA_ligase_Deltaproteobacteria_bacterium_CG2_30_63_29:1.54409320961798957050,(((((OGH93766_1_hypothetical_protein_A2538_02700_Candidatus_Magasanikbacteria_bacterium_RIFOXYD2_FULL_41_14:0.88068159814827384757,(OJU96768_1_isoleucine_tRNA_ligase_Candidatus_Saccharibacteria_bacterium_47_87:0.90147374401359692264,OGF24670_1_hypothetical_protein_A3H66_02320_Candidatus_Falkowbacteria_bacterium_RIFCSPLOWO2_02_FULL_45_21:0.81052910178983628153):0.13642104515386510588[95]):0.20732310183147562022[100],(PKN23432_1_isoleucine_tRNA_ligase_Deltaproteobacteria_bacterium_HGW_Deltaproteobacteria_22:0.84670152446239754784,((OLA79819_1_isoleucine_tRNA_ligase_Azospirillum_sp_51_20:0.61392071133074466172,((WP_006015001_1_isoleucine_tRNA_ligase_Wolbachia_pipientis:0.01819063414109722832,WP_017532152_1_isoleucine_tRNA_ligase_Wolbachia_endosymbiont_of_Diaphorina_citri:0.01304191197121355034):0.48777250344261274817[100],WP_125215986_1_isoleucine_tRNA_ligase_Rickettsiales_endosymbiont_of_Stachyamoeba_lipophora:0.45251789406737369381):0.19807713757808839694[100]):0.11328102192737331266[68],WP_122260857_1_isoleucine_tRNA_ligase_Ornithinimicrobium_sp_CPCC_203383:0.75249267353351567689):0.31523523509730488890[100]):0.09775174341014275514[71]):0.30144225602514851392[100],(OGB73805_1_hypothetical_protein_A3K51_03205_candidate_division_Kazan_bacterium_RIFCSPLOWO2_01_FULL_45_19:0.84220223291527962495,((GBL22092_1_isoleucine_tRNA_ligase_Clavibacter_sp_:0.24786291608200081149,KGA05559_1_isoleucyl_tRNA_synthase_actinobacterium_acIB_AMD_6:0.32592864035239210718):0.13965005991786968997[100],(PHX61317_1_isoleucine_tRNA_ligase_Actinobacteria_bacterium:0.30442385401035082504,((WP_030248363_1_isoleucine_tRNA_ligase_Streptacidiphilus_jeojiense:0.14423107138335311550,(WP_103883924_1_isoleucine_tRNA_ligase_Streptomyces_yanglinensis:0.14074417623998372595,(((WP_018837716_1_isoleucine_tRNA_ligase_Streptomyces_sp_CNQ766:0.13553280042271959038,WP_009718669_1_isoleucine_tRNA_ligase_Streptomyces_himastatinicus:0.09363291588164363022):0.03245387899087398553[43],((WP_030593010_1_MULTISPECIES_isoleucine_tRNA_ligase_Streptomyces:0.07158455184423559436,WP_046928505_1_isoleucine_tRNA_ligase_Streptomyces_lydicus:0.06385082794354172975):0.03050412193723210652[83],(WP_004954867_1_isoleucine_tRNA_ligase_Streptomyces_mobaraensis:0.05197065022729768086,((WP_100574580_1_isoleucine_tRNA_ligase_Streptomyces_sp_CB01201:0.07271117873364013606,(KJY24219_1_isoleucyl_tRNA_synthase_partial_Streptomyces_sp_NRRL_S_444:0.03258797917750418799,KPI11927_1_Isoleucyl_tRNA_synthetase_Actinobacteria_bacterium_OV450:0.00958516342945815898):0.06006823301333547721[100]):0.03265143449928149810[99],((WP_017947451_1_isoleucine_tRNA_ligase_Streptomyces_sp_CNS615:0.08359940905822363377,(WP_030783890_1_isoleucine_tRNA_ligase_Streptomyces_sp_NRRL_S_920:0.06520931651860663314,WP_020699972_1_isoleucine_tRNA_ligase_Streptomyces_sp_FxanaD5:0.05462038018333562062):0.01796394098050554250[72]):0.01120620524305188624[37],WP_073752294_1_isoleucine_tRNA_ligase_Streptomyces_sp_CB03234:0.05467910704044522813):0.01497900692246899486[35]):0.02503125957626815487[95]):0.01701887333220755347[60]):0.01214899771812666916[35]):0.02843223447161798145[42],(WP_070197634_1_isoleucine_tRNA_ligase_Streptomyces_oceani:0.15079694148240405105,(WP_052851815_1_isoleucine_tRNA_ligase_Streptomyces_avicenniae:0.15180565800932507847,WP_031506624_1_isoleucine_tRNA_ligase_Streptomyces_megasporus:0.06101647500456569562):0.01979653155958923175[55]):0.01615458899417209979[37]):0.02768033971249966516[32]):0.03863064233512212425[77]):0.10980179144540450076[100],(WP_094451609_1_isoleucine_tRNA_ligase_Propionibacteriaceae_bacterium_NML_160184:0.32422110853939251074,(WP_020490441_1_isoleucine_tRNA_ligase_Dehalobacter_sp_FTH1:0.20951642360088740258,WP_083843644_1_isoleucine_tRNA_ligase_Microlunatus_phosphovorus:0.32542741425311288994):0.07581331177335806637[60]):0.15123926209555402234[100]):0.11269832701707992173[100]):0.12972806360610197873[100]):0.53206023298216120754[100]):0.07714979669421545561[57]):0.08579872125822024520[45],((WP_019192688_1_MULTISPECIES_isoleucine_tRNA_ligase_Firmicutes:0.46477401365346709960,((CDE99064_1_isoleucine_tRNA_ligase_Clostridium_sp_CAG628:0.56815765219206948444,CDF20167_1_isoleucine_tRNA_ligase_Clostridium_sp_CAG609:0.32820813760308420459):0.24469787994385594487[100],(WP_072908241_1_isoleucine_tRNA_ligase_Anaerobranca_californiensis:0.25406956529283236668,WP_050355591_1_isoleucine_tRNA_ligase_Gottschalkia_purinilytica:0.16092197495976642840):0.16210734718685282374[100]):0.10000321839347774133[47]):0.32996380726737672973[100],(WP_055232803_1_isoleucine_tRNA_ligase_Anaerostipes_hadrus:0.36264299031313584898,CDD08723_1_isoleucine_tRNA_ligase_Clostridium_sp_CAG349:0.41252752038454787442):0.30315543825914859077[100]):0.10773729543899417116[76]):0.08512243018467037514[54],RLF52967_1_isoleucine_tRNA_ligase_Thermoplasmata_archaeon:0.59601928723459496329):0.19257723498923712269[91]):0.20736110757180298281[90]):0.45563874604594650775[76]):0.86041442371839382819[45],LP_PHAGE_39_54:2.84924963914277462607):1.08039061578176[100],(glutamine_S21_PROPHAGE_CU_32_49:4.57427085641591535392,(glutamine_LP_PHAGE_COMPLETE_CU-CL_31_18:0.44467284804547702048,(glutamine_BJP_PHAGE_COMPLETE_CU-CL-ST_29_18:0.00819009410875935588,glutamine_BJP_PHAGE_COMPLETE_CU-CL_29_15:0.01520725724253903233)OROOT:0.41062236616629704811[100]):2.57339234356284896066[100]):1.08039061578176);
