# Supplementary material for: Clades of huge phages from across Earth’s ecosystems
Source: Nature. 2020 Feb 12;578(7795):425–31. doi: 10.1038/s41586-020-2007-4 (PMC7162821; doi:10.1038/s41586-020-2007-4)
Supplement: Supplementary file 7 — tRNA synthetase trees (Newick files). [file 41586_2020_2007_MOESM7_ESM.zip › tRNA-synthetase/glutamine-tRNA_synthetase_newick.tre]

((WP_100284250_1_glutamate_tRNA_ligase_Sphingomonas_sp_Cra20:0.07059583152776695292,(WP_103730608_1_glutamate_tRNA_ligase_Novosphingobium_sp_HII_3:0.70644652691500342545,WP_110152005_1_glutamate_tRNA_ligase_Nostoc_sp_3335mG:0.17680098119329165640):0.17133068087685426883[41]):10.0617008616943[100],(((WP_006522265.1:0.22598309685183151641,WP_092484548.1:0.12277897714836498444):0.03976426221839915454[65],((((((WP_078696833.1:0.37483905657982691251,WP_003517285.1:0.29681265193054501283):0.13274721995182733880[96],((RPI16133.1:0.49262520152912292470,(((RMG70395.1:0.39892719238513130176,((WP_009281829.1:0.10721334517882089021,(WP_071503011.1:0.14977618074397786030,(WP_077919632.1:0.13013814738189996567,(WP_046579484.1:0.11238315875502209729,WP_020595842.1:0.07666238121577359510):0.03586519260160381251[58]):0.15434720668522480813[99]):0.05528627619900935986[60]):0.14307859447653045737[99],(WP_092018597.1:0.34072333130257953515,((WP_090981057.1:0.14155320266852114419,((ACU06432.1:0.11439765501872335707,SMC69128.1:0.06415148414197810456):0.03325115624771303457[98],SHG74351.1:0.09677688507391260520):0.08332337553091671845[98]):0.25446846243129894738[100],((WP_117392749.1:0.10330771506021214912,WP_078347324.1:0.12274387157072895460):0.14565994272252877351[100],(WP_103787278.1:0.24315242948544707469,PWU03209.1:0.31079583009232436552):0.05282122304346756336[58]):0.04623036811847925504[82]):0.10091247411020239089[99]):0.04756241686746461028[80]):0.11690916750455428164[96]):0.11814759121248241680[86],((((WP_110362305.1:0.08010271734511328900,PCH67947.1:0.16230442230784541957):0.21367037032367278138[100],(((((PID68014.1:0.21910721775330699312,(((WP_117879495.1:0.18755168605007765947,WP_123896447.1:0.07456806242410830843):0.11672841724678631459[97],OIO12749.1:0.26242858480913450192):0.10754891208526924651[94],WP_072350556.1:0.34871948124418100656):0.06464719673523985910[46]):0.06078441971942658700[82],((KPQ13601.1:0.09803552011639449226,(WP_087938141.1:0.07039140347479455606,WP_092789702.1:0.08646903636392513914):0.04104141275772381359[89]):0.03851437348019465245[77],WP_026954048.1:0.09901117780952639613):0.39670285116130205028[100]):0.06320134873071399373[89],(((((AEK22207.1:0.12345716580611290625,((WP_095910706.1:0.09322855338079061305,(WP_009415673.1:0.08256342098632109272,WP_009746641.1:0.07394802302818086204):0.04211368132178260754[76]):0.05637192191411528192[100],WP_066427946.1:0.19227185010410530186):0.06503643728824783088[82]):0.18933821742828366164[100],((WP_112371188.1:0.15233280134582646848,WP_072318167.1:0.12168621991549155581):0.12835828534345097851[100],(WP_072304084.1:0.21752540152916680083,(WP_121064354.1:0.11642182287410454689,WP_116771582.1:0.06814002562899001969):0.08116481400784196498[93]):0.06899681224918328970[97]):0.04712885459738008070[86]):0.03412517071247107847[29],((WP_117158193.1:0.28136786388253864910,WP_073149299.1:0.31068758249015088202):0.10349500254154334056[97],(WP_010250396.1:0.24219108940695699417,(WP_014165840.1:0.21582359434895420636,((WP_035131717.1:0.09941814547250092671,WP_114677426.1:0.13560789451435098507):0.03712060863132662925[68],(((WP_054408699.1:0.09093916228460702245,WP_026992806.1:0.10406147073762103683):0.04710422682108727360[85],PZR23952.1:0.06443548436438648053):0.03868723449934734909[49],WP_094411688.1:0.11131294744505397520):0.02167905429048334887[49]):0.04979080817087530586[92]):0.04750166791812643341[54]):0.05907571319336174520[45]):0.01501665688541966269[22]):0.03422993055168701421[77],((WP_066312152.1:0.24246446164260884726,(WP_086455423.1:0.11312484712034949486,((WP_064715972.1:0.16919295482509291717,WP_121337225.1:0.08134196542063289181):0.02889107445161171600[40],OGS64416.1:0.07446440844048782259):0.05491984055081797211[55]):0.15039230460345207052[97]):0.21622160468551854251[100],PJB12667.1:0.29698924312036606432):0.06259303840322455459[94]):0.04079854625464614248[66],(WP_028377087.1:0.32252974275826401529,WP_013186447.1:0.26389626884121752948):0.17493683530941206428[99]):0.05564502816748261027[70]):0.14582996305241166524[99],WP_066205701.1:0.36143723807122951630):0.04539639563272615530[55],(PWM12258.1:0.35530474685461949091,(WP_060688632.1:0.17297844597975214898,WP_109617299.1:0.11438799656699558116):0.17051997743205649094[100]):0.06978312898526563279[38]):0.06427551314169055452[58]):0.03077265403671817362[52],(OIO99253.1:0.34389126336843800491,RLD43554.1:0.22121280425699080263):0.22257147224360265825[99]):0.01987191649473736554[30],((WP_111444710.1:0.30756275358175905188,WP_075591474.1:0.38641686096584471066):0.11679516064080482096[93],(OFX45065.1:0.16905147267167155989,PKP10865.1:0.23364065918031906577):0.26492587569681497195[100]):0.06605941900478277951[41]):0.10230483595516508266[79]):0.07841214144864835922[55],(LacPavin_0818_WC45_scaffold_160996_338_LacPavin_0818_WC45_Megaphage_completed_31_18:0.45709182140366561020,(Ig12092_scaffold_5_576_ig12092_HugePhage_29_15:0.00000093905322139818,Ig8144_scaffold_2_CLOSED_FINAL_ori_start.fasta_246_09V250M02_2016_bjp_ig8144_Phage_Complete_29_18_curated:0.00000093905322139818):0.24237533622459384031[100]):0.99953048140127964682[100]):0.14008560441804823737[74]):0.12749831006468337335[88],(WP_073092652.1:0.35557758676671630260,WP_110460402.1:0.45360653391487470998):0.07481718973430886988[47]):0.04485237816022095286[12]):0.05101422790419959247[6],(OQX91438.1:0.24545629941157773302,((WP_006929914.1:0.38214104685551020246,RME74654.1:0.17403225765524205082):0.09765055674586356482[65],RLC92429.1:0.18945117572355588131):0.05019429218950739041[35]):0.10803722183315761507[61]):0.06907758358381350938[8],((WP_046494788.1:0.35658024911791630363,KKM09392.1:0.18933750123515902253):0.08471080185442737831[35],(WP_093690252.1:0.22585515012256404677,WP_093796404.1:0.40441494823477547316):0.07690143694967066512[61]):0.02828952807866306693[10]):0.03306848575737000168[15],WP_027364446.1:0.23913701868891459879):0.03532890872517235881[6],(WP_003545200.1:0.17214878755577198155,(WP_077712901.1:0.28855743861243271509,(WP_099082726.1:0.09986415527746235477,CCO07770.1:0.10084586844041990017):0.06914258949597398840[95]):0.08959428326761958994[93]):0.04710162850037972332[39]):0.04639435081055747617[6]):0.17595554846623398526[3],WP_066637914.1:0.00000093905322139818)OROOT:10.0617008616943);
