# Supplementary material for: Clades of huge phages from across Earth’s ecosystems
Source: Nature. 2020 Feb 12;578(7795):425–31. doi: 10.1038/s41586-020-2007-4 (PMC7162821; doi:10.1038/s41586-020-2007-4)
Supplement: Supplementary file 7 — tRNA synthetase trees (Newick files). [file 41586_2020_2007_MOESM7_ESM.zip › tRNA-synthetase/tyrosine-tRNA_synthetase_newick.tre]

(WP_110152005_1_glutamate_tRNA_ligase_Nostoc_sp_3335mG:0.09728441716652447280,(WP_103730608_1_glutamate_tRNA_ligase_Novosphingobium_sp_HII_3:0.18339684057893582136,((((REJ33136.1_tyrosine--tRNA_ligase_Firmicutes_bacterium:0.47480427334960767505,(OIO35600.1_tyrosine--tRNA_ligase_Candidatus_Omnitrophica_bacterium_CG1_02_41_171:0.62133241484869972115,WP_016310454.1_tyrosine--tRNA_ligase_Enterorhabdus_caecimuris:0.51505766637063687963):0.04919241776654709880[10]):0.05003204429029364103[21],(((WP_068696264.1_tyrosine--tRNA_ligase_Paenibacillus_yonginensis:0.37848732949688834726,((ARF99407.1_tyrosine--tRNA_ligase_Veillonella_atypica:0.05073425028336567971,WP_095066027.1_tyrosine--tRNA_ligase_Veillonella_rodentium:0.05715635521477480802):0.14982672166161464800[100],(WP_006556538.1_tyrosine--tRNA_ligase_Veillonella_seminalis:0.11022275369719132521,WP_028255593.1_tyrosine--tRNA_ligase_Veillonella_magna:0.05091176246687920820):0.08073205142030601134[95]):0.21649133818855345601[100]):0.14210116307060124963[86],((SDH62523.1_tyrosyl-tRNA_synthetase_Fervidobacterium_changbaicum:0.26276905470813560761,WP_101510706.1_tyrosine--tRNA_ligase_Thermotoga_sp._KOL6:0.21318008124101339718):0.23086585990402572199[96],(RKX67857.1_tyrosine--tRNA_ligase_candidate_division_TA06_bacterium:0.58538113701241045739,PMQ01621.1_tyrosine--tRNA_ligase_Dictyoglomus_sp._NZ13-RE01:0.28645517329368452852):0.07589047945883578561[47]):0.08270972675016095843[39]):0.04124509886537661846[13],(((((WP_067321501.1_tyrosine--tRNA_ligase_Streptobacillus_felis:0.05045948140822444777,WP_066900891.1_tyrosine--tRNA_ligase_Streptobacillus_notomytis:0.08874147740282681274):0.06768938521951482767[100],WP_066894347.1_tyrosine--tRNA_ligase_Streptobacillus_hongkongensis:0.15814002638603044670):0.07193429279666406495[95],(WP_026748443.1_tyrosine--tRNA_ligase_Leptotrichia_trevisanii:0.16283808068379146405,WP_067139278.1_tyrosine--tRNA_ligase_Oceanivirga_salmonicida:0.19762393038258846412):0.07019192570433716027[81]):0.42657459414720982904[100],RLD12397.1_tyrosine--tRNA_ligase_Chlamydiae_bacterium:0.46123400196698266518):0.11982477595716944929[10],(((WP_121170579.1_tyrosine--tRNA_ligase_Thermovibrio_guaymasensis:0.27450751044808663348,(((RLD18401.1_tyrosine--tRNA_ligase_Caldiserica_bacterium:0.53034321311755638906,OGX36901.1_tyrosine--tRNA_ligase_Omnitrophica_WOR_2_bacterium_RIFCSPHIGHO2_02_FULL_50_17:0.52403294096214270148):0.10760829799410273622[22],RME64353.1_tyrosine--tRNA_ligase_Nitrospirae_bacterium:0.30322122684552926808):0.07381720442327019405[15],PMP77892.1_tyrosine--tRNA_ligase_Sulfurihydrogenibium_sp.:0.29439474782270164122):0.06244007423892694586[17]):0.05336447549242562954[8],(WP_015419243.1_MULTISPECIES_tyrosine--tRNA_ligase_Hydrogenobaculum:0.27342951250371955174,RMH02320.1_tyrosine--tRNA_ligase_partial_Aquificae_bacterium:0.25445276781574771574):0.12035085806598377900[76]):0.06114569069268182416[26],(((OUU43762.1_tyrosine--tRNA_ligase_Verrucomicrobia_bacterium_TMED56:0.63461519122504139734,PIR69599.1_tyrosine--tRNA_ligase_Candidatus_Niyogibacteria_bacterium_CG10_big_fil_rev_8_21_14_0_10_46_36:0.88984415714187325985):0.18188898131147857029[13],(WP_087287810.1_tyrosine--tRNA_ligase_Elusimicrobium_sp._An273:0.31944776388746137785,(PIS47048.1_tyrosine--tRNA_ligase_Elusimicrobia_bacterium_CG08_land_8_20_14_0_20_51_18:0.31746315583353557077,((OGR44255.1_tyrosine--tRNA_ligase_Elusimicrobia_bacterium_GWA2_56_46:0.06471502600701975472,OGS09201.1_tyrosine--tRNA_ligase_Elusimicrobia_bacterium_RIFOXYA12_FULL_51_18:0.06552730745041275562):0.13748301525711587034[100],((OGR53572.1_tyrosine--tRNA_ligase_Elusimicrobia_bacterium_GWA2_62_23:0.07034094209752828064,OGR73213.1_tyrosine--tRNA_ligase_Elusimicrobia_bacterium_GWD2_63_28:0.09828102999801022199):0.04223515707441597572[73],OGR68700.1_tyrosine--tRNA_ligase_Elusimicrobia_bacterium_GWC2_61_19:0.08653190314618748602):0.05806606821614399006[81]):0.10651184171045757765[98]):0.12742979061175241373[87]):0.21261563638177821689[95]):0.10800012696628805142[7],((WP_093285822.1_tyrosine--tRNA_ligase_Verrucomicrobium_sp._GAS474:0.35774598202902491151,((WP_039720506.1_tyrosine--tRNA_ligase_Methylacidiphilum_kamchatkense:0.11034751701545381097,WP_012463905.1_tyrosine--tRNA_ligase_Methylacidiphilum_infernorum:0.19038216832673135470):0.33505456133011646269[100],(WP_024807566.1_tyrosine--tRNA_ligase_Verrucomicrobia_bacterium_LP2A:0.06118684113455809259,WP_018292062.1_tyrosine--tRNA_ligase_Verrucomicrobium_sp._3C:0.09959668130436956368):0.27197383998517382642[99]):0.11550923709215379920[44]):0.21773854273040424423[95],(LacPavin_0818_WC40_scaffold_193576_299_LacPavin_0818_WC40_Phage_27_15:1.41486436177691654592,KKS68552.1_Tyrosine-tRNA_ligase_candidate_division_TM6_bacterium_GW2011_GWE2_42_60:0.60352804308223761964):0.11492894183211219139[8]):0.04668931612646256418[13]):0.10405863067888129758[2]):0.04089886641118742339[1]):0.05883528038831160878[8]):0.02612227404748861809[4]):0.73031482271878600532[59],(NODE_14_length_293356_cov_397.335986_319_METASPADES_js4906-22-2_S9_Phage_34_1:0.65826685523118488863,(CCX54131.1_tyrosine--tRNA_ligase_Bacteroides_sp._CAG1060:0.24014643983453998199,(((((WP_018696137.1_MULTISPECIES_tyrosine--tRNA_ligase_Alistipes:0.05347378287265382169,(WP_019130321.1_tyrosine--tRNA_ligase_Alistipes_obesi:0.06952917257801954909,WP_087311399.1_tyrosine--tRNA_ligase_Alistipes_sp._An116:0.07363199031849104736):0.01962154436037569921[28]):0.04878384513063646621[46],WP_004328414.1_tyrosine--tRNA_ligase_Alistipes_putredinis:0.08527189260859394104):0.08938884975639956043[95],(OKY83555.1_tyrosine--tRNA_ligase_Alistipes_sp._56_11:0.18724884116168999393,(WP_101572010.1_MULTISPECIES_tyrosine--tRNA_ligase_Alistipes:0.06472392221969602844,WP_026089694.1_tyrosine--tRNA_ligase_Alistipes_ihumii:0.09233345228043955688):0.07958063498462489282[99]):0.04997449415675485340[62]):0.06485255258363464836[95],((WP_123403833.1_tyrosine--tRNA_ligase_Muribaculaceae_bacterium_Isolate-113_HZI:0.14920293406937210068,(((SCI61687.1_Tyrosine--tRNA_ligase_uncultured_Bacteroides_sp.:0.03262260525949255835,((CCZ48094.1_tyrosine--tRNA_ligase_Bacteroides_sp._CAG661:0.04863348492493631270,(WP_073400303.1_tyrosine--tRNA_ligase_Bacteroides_luti:0.10843956923957318028,(WP_006743746.1_tyrosine--tRNA_ligase_Bacteroides_coprosuis:0.21641330752757351186,WP_008647003.1_MULTISPECIES_tyrosine--tRNA_ligase_Bacteroides:0.04942021850889274925):0.02461933926323230451[40]):0.02452927707538345506[35]):0.01720744057543970029[26],(CDA21903.1_tyrosine--tRNA_ligase_Bacteroides_sp._CAG144:0.10962498159049133273,CDE61018.1_tyrosine--tRNA_ligase_Parabacteroides_sp._CAG409:0.08106177792245056191):0.02539479520178536051[21]):0.02453066960747577255[12]):0.03399758330997138672[23],(OKZ25232.1_tyrosine--tRNA_ligase_Bacteroides_sp._43_108:0.11312627305950172241,(WP_008618839.1_tyrosine--tRNA_ligase_Paraprevotella_clara:0.06735656390988330189,WP_118525543.1_tyrosine--tRNA_ligase_Bacteroides_sp._OF04-15BH:0.06425075806032520820):0.02671589062093313732[79]):0.04859134801247079471[97]):0.05352682007865818686[23],(WP_036910525.1_MULTISPECIES_tyrosine--tRNA_ligase_Prevotella:0.12521397821615032342,KWW24664.1_tyrosyl-tRNA_synthetase_bacterium_F082:0.06941250133527705757):0.11600122508982832481[99]):0.02941742651191843125[21]):0.05780424404560932650[34],(WP_080902657.1_tyrosine--tRNA_ligase_Parabacteroides_sp._Marseille-P3160:0.16991700103008233746,WP_070467342.1_tyrosine--tRNA_ligase_Porphyromonas_sp._HMSC065F10:0.29849380561472860229):0.04943363447801586014[37]):0.01680015113887203121[40]):0.01842706848516013560[43],((((WP_013613029.1_tyrosine--tRNA_ligase_Odoribacter_splanchnicus:0.06641657308759046918,WP_009137375.1_tyrosine--tRNA_ligase_Odoribacter_laneus:0.06346505816583716819):0.19658483253646349964[100],RLD75329.1_tyrosine--tRNA_ligase_Bacteroidetes_bacterium:0.21700409320183580708):0.02489290887952053111[37],(PKP49970.1_tyrosine--tRNA_ligase_Bacteroidetes_bacterium_HGW-Bacteroidetes-11:0.06916633466648330897,WP_062042285.1_tyrosine--tRNA_ligase_Lentimicrobium_saccharophilum:0.04608090503359822676):0.14642029830358960218[92]):0.02926062081947330973[13],((((((PTN04248.1_tyrosyl-tRNA_synthetase_Mangrovibacterium_marinum:0.06015775737116059452,RKD91863.1_tyrosyl-tRNA_synthetase_Mangrovibacterium_diazotrophicum:0.07080785701432812385):0.08901990209981901214[100],(PLX04131.1_tyrosine--tRNA_ligase_Marinilabiliales_bacterium:0.18580766866624495726,PKP10749.1_tyrosine--tRNA_ligase_Bacteroidetes_bacterium_HGW-Bacteroidetes-4:0.15270902678580783318):0.03889854388623820158[62]):0.02323471148434643266[38],(OFX34457.1_tyrosine--tRNA_ligase_Bacteroidetes_bacterium_GWA2_42_15:0.10196939351087608294,PIF06617.1_tyrosine--tRNA_ligase_partial_Draconibacterium_sp.:0.17871111485560564613):0.02569360957881954705[40]):0.05955283687497411188[86],(((OFX58797.1_tyrosine--tRNA_ligase_Bacteroidetes_bacterium_GWB2_41_8:0.11009405806928881932,WP_093918571.1_tyrosine--tRNA_ligase_Sunxiuqinia_elliptica:0.09978706912275540908):0.03987641259748265360[69],(WP_073167673.1_tyrosine--tRNA_ligase_Tangfeifania_diversioriginum:0.11284986888825063178,(WP_038555728.1_tyrosine--tRNA_ligase_Draconibacterium_orientale:0.05171987026336169468,WP_119435851.1_tyrosine--tRNA_ligase_Prolixibacteraceae_bacterium_XSD2:0.08635784944407060015):0.04393131677641363975[100]):0.01984364104414173754[66]):0.00902642711909278604[12],WP_119349511.1_tyrosine--tRNA_ligase_Mariniphaga_sediminis:0.11749779038866808856):0.02685077616567014755[41]):0.03781620136478622968[39],(WP_025865101.1_tyrosine--tRNA_ligase_Prolixibacter_bellariivorans:0.13852008784637726002,(WP_120238239.1_tyrosine--tRNA_ligase_Marinifilum_flexuosum:0.14306571670562709397,((PKP39445.1_tyrosine--tRNA_ligase_Bacteroidetes_bacterium_HGW-Bacteroidetes-15:0.17761741563453414816,OFX47664.1_tyrosine--tRNA_ligase_Bacteroidetes_bacterium_GWA2_33_15:0.15990115941122476362):0.03928304717149390390[45],(WP_028580901.1_tyrosine--tRNA_ligase_Desulfobulbus_japonicus:0.06653999631958912309,(WP_006000394.1_tyrosine--tRNA_ligase_Desulfuromonas_acetoxidans:0.03839655781920832400,PLX98612.1_tyrosine--tRNA_ligase_Desulfuromonas_sp.:0.09640801334785387144):0.02962617512665614156[50]):0.12305839934144473247[94]):0.03427737495943788265[21]):0.02107593613642705713[5]):0.03038324254425493406[5]):0.01855499451261409874[6],(((WP_010528768.1_tyrosine--tRNA_ligase_Thermophagus_xiamenensis:0.09676109925555793911,WP_010417949.1_tyrosine--tRNA_ligase_Anaerophaga_thermohalophila:0.08411807582467580036):0.07654230407652970469[97],(WP_062123449.1_tyrosine--tRNA_ligase_Geofilum_rubicundum:0.09808796705407554772,WP_079558946.1_tyrosine--tRNA_ligase_Alkalitalea_saponilacus:0.09014214888238876455):0.07681736693656948667[95]):0.02012554973771189110[63],WP_075590999.1_tyrosine--tRNA_ligase_Labilibacter_marinus:0.19496750914394375687):0.05090172842554237936[43]):0.01961081339078976291[6]):0.04597739363126007728[14]):0.07566762550085423533[14]):0.17471476504466540436[41]):1.29217557982891362300[82]):1.23564086842547249390[54],(PSG97788.1_tyrosine--tRNA_ligase_Thermoplasmatales_archaeon_SW_10_69_26:0.39197212591641328316,(((((OWP55541.1_tyrosine--tRNA_ligase_Thermoplasmatales_archaeon_B_DKE:0.49880390637149341071,((EQB67248.1_hypothetical_protein_AMDU2_EPLC00005G0084_Thermoplasmatales_archaeon_E-plasma:0.45218880072800893277,EQB72609.1_hypothetical_protein_AMDU1_APLC00006G0033_Thermoplasmatales_archaeon_A-plasma:0.36880818499935802413):0.07559513957476642065[39],AKA48962.1_tyrosyl-tRNA_synthetase_uncultured_archaeon:0.38318317537668200590):0.06832147842803383553[41]):0.32452847932155393096[100],(PMP74229.1_tyrosine--tRNA_ligase_Aciduliprofundum_sp.:0.47592319812836691995,(WP_008085428.1_tyrosine--tRNA_ligase_Aciduliprofundum_boonei:0.06904549631717019076,WP_015282598.1_tyrosine--tRNA_ligase_Aciduliprofundum_sp._MAR08-339:0.13957151474602580432):0.34286680384915052544[96]):0.16243584959862703010[76]):0.05245210827690940936[38],(RLF66554.1_tyrosine--tRNA_ligase_Thermoplasmata_archaeon:0.42436610321642753707,(WP_075049439.1_tyrosine--tRNA_ligase_Ignicoccus_islandicus:0.31907679522759807567,((((WP_014025953.1_tyrosine--tRNA_ligase_Pyrolobus_fumarii:0.22257306617599389997,(WP_011822056.1_tyrosine--tRNA_ligase_Hyperthermus_butylicus:0.07512195395931492437,(WP_055410896.1_tyrosine--tRNA_ligase_Pyrodictium_delaneyi:0.06368035262923785189,WP_058370631.1_tyrosine--tRNA_ligase_Pyrodictium_occultum:0.09540169459623756842):0.03963464266212408244[40]):0.07038193546036700110[75]):0.12315172220217614207[97],((RLG82991.1_tyrosine--tRNA_ligase_Thermoprotei_archaeon:0.21749558837573312875,(ADM27373.1_tyrosyl-tRNA_synthetase_Ignisphaera_aggregans_DSM_17230:0.31179276430742092208,OYT48270.1_tyrosine--tRNA_ligase_Desulfurococcales_archaeon_ex4484_42:0.28445571208008485486):0.13780353047714480330[91]):0.10642289626963220839[55],((WP_011839181.1_tyrosine--tRNA_ligase_Staphylothermus_marinus:0.26299726260478117901,Q9YA64.1_RecName_Full=Tyrosine--tRNA_ligase_AltName_Full=Tyrosyl-tRNA_synthetase_Short=TyrRS:0.34836274073105077953):0.10455276510128896916[82],RLG88353.1_tyrosine--tRNA_ligase_Thermoprotei_archaeon:0.32331445864791213962):0.03740515247710713559[44]):0.04693159250626689760[34]):0.05240008733402264085[40],((OYT57339.1_tyrosine--tRNA_ligase_Desulfurococcales_archaeon_ex4484_217_2:0.16318993378502574809,RLG73022.1_tyrosine--tRNA_ligase_Thermoprotei_archaeon:0.23000278735716653267):0.13334220384742706544[97],((RLF24509.1_tyrosine--tRNA_ligase_Thermoprotei_archaeon:0.25673592913999387921,RLF15999.1_tyrosine--tRNA_ligase_Thermoprotei_archaeon:0.44538105237492281452):0.17987064050798107218[100],(RLI64327.1_tyrosine--tRNA_ligase_partial_Candidatus_Thorarchaeota_archaeon:0.51726320825791161084,((RLF11240.1_tyrosine--tRNA_ligase_Thermoprotei_archaeon:0.13008999970582510453,RLF08063.1_tyrosine--tRNA_ligase_Thermoprotei_archaeon:0.12286581048359726531):0.35914792556506952570[100],(RJS74125.1_tyrosine--tRNA_ligase_Candidatus_Bathyarchaeota_archaeon:0.45364605158825122011,OGD46920.1_tyrosine--tRNA_ligase_Candidatus_Bathyarchaeota_archaeon_RBG_16_48_13:0.43956678085542383316):0.11201772942053404847[86]):0.04762841502762411861[39]):0.02722001850082104643[22]):0.03471591238795548179[29]):0.05389758537833504864[41]):0.09490786701840915607[57],(((PVU73549.1_tyrosine--tRNA_ligase_Sulfolobales_archaeon_SCGC_AB-777_J03:0.23021900059884486955,(Q96YV3.3_RecName_Full=Tyrosine--tRNA_ligase_AltName_Full=Tyrosyl-tRNA_synthetase_Short=TyrRS:0.12142432124323344900,(WP_011277004.1_tyrosine--tRNA_ligase_Sulfolobus_acidocaldarius:0.17143535679297333685,PVU75614.1_tyrosine--tRNA_ligase_Sulfolobus_sp._SCGC_AB-777_G06:0.10569491993884094772):0.03278722592597063668[31]):0.05890091522273507157[82]):0.04654885712632817613[41],((EWG08146.1_tyrosyl-tRNA_ligase_Candidatus_Aramenus_sulfurataquae:0.15643542167168802970,((WP_048054546.1_tyrosine--tRNA_ligase_Acidianus_hospitalis:0.11076131928315696706,(ARM75764.1_tyrosine--tRNA_ligase_Acidianus_manzaensis:0.12375969227687801111,WP_048100204.1_tyrosine--tRNA_ligase_Candidatus_Acidianus_copahuensis:0.21063309534526980515):0.04349562698251973475[87]):0.08258459751584014408[100],WP_110270570.1_tyrosine--tRNA_ligase_Acidianus_brierleyi:0.14071795215618246311):0.03069024630517581259[55]):0.05817017683605711642[80],((WP_048060189.1_tyrosine--tRNA_ligase_Metallosphaera_sedula:0.05542623983821651223,(WP_110369266.1_tyrosine--tRNA_ligase_Metallosphaera_hakonensis:0.03864545750420819714,WP_013736746.1_tyrosine--tRNA_ligase_Metallosphaera_cuprina:0.09126540680659105120):0.04788357120892846458[77]):0.18928794530889303527[100],(SAI83629.1_tyrosyl-tRNA_ligase_Saccharolobus_solfataricus:0.13492045144896505637,WP_069282613.1_tyrosine--tRNA_ligase_Sulfolobus_sp._A20:0.12749788671638256909):0.13089957981011976496[100]):0.02244132399622624993[55]):0.02514519627517852046[46]):0.05109922035696626980[47],BBD73932.1_tyrosine--tRNA_ligase_Sulfodiicoccus_acidiphilus:0.34065974806559118360):0.15310901561045403563[100]):0.05966927495906317741[17]):0.15465861754653953408[96]):0.07790923862887411122[47]):0.05159735504956185215[14],((((OIR15170.1_tyrosine--tRNA_ligase_Marine_Group_III_euryarchaeote_CG-Bathy1:0.82006023253752535762,RLF55105.1_tyrosine--tRNA_ligase_Thermoplasmata_archaeon:0.46178091972763274375):0.07194926251997875444[21],(OGS62263.1_tyrosine--tRNA_ligase_Euryarchaeota_archaeon_RBG_19FT_COMBO_69_17:0.09311533996414694814,OGS48438.1_tyrosine--tRNA_ligase_Euryarchaeota_archaeon_RBG_16_68_13:0.16306565071837947345):0.43954677595802410517[100]):0.05270377928736495743[11],(OGS44880.1_tyrosine--tRNA_ligase_Euryarchaeota_archaeon_RBG_13_57_23:0.47094399185401963903,(WP_020448329.1_tyrosine--tRNA_ligase_Candidatus_Methanomassiliicoccus_intestinalis:0.16515857841301848086,KQM12424.1_tyrosyl-tRNA_synthetase_Methanomassiliicoccales_archaeon_RumEn_M1:0.21576314357258682963):0.22231218643209174624[99]):0.08507750542148798112[41]):0.06611737911514060928[13],(RLF48622.1_tyrosine--tRNA_ligase_Thermoplasmata_archaeon:0.51953601182423569949,((((RLF51385.1_tyrosine--tRNA_ligase_Thermoplasmata_archaeon:0.19252702746135852419,RLF53940.1_tyrosine--tRNA_ligase_Thermoplasmata_archaeon:0.21149511679028779043):0.10273988194997066281[91],((RLF27586.1_tyrosine--tRNA_ligase_Thermoplasmata_archaeon:0.23675762323268981224,RLF47489.1_tyrosine--tRNA_ligase_Thermoplasmata_archaeon:0.22778132916207674552):0.07214707360255503965[85],(RLF26329.1_tyrosine--tRNA_ligase_Thermoplasmata_archaeon:0.19881764668443541177,(((((RLF41088.1_tyrosine--tRNA_ligase_Thermoplasmata_archaeon:0.16541973997239053928,KYK20833.1_tyrosine--tRNA_ligase_Thermoplasmatales_archaeon_SG8-52-4:0.14985798449704174073):0.06820193418368449001[76],(KYK33188.1_tyrosine--tRNA_ligase_Thermoplasmatales_archaeon_SG8-52-3:0.10556569987246407216,KYK28813.1_tyrosine--tRNA_ligase_Thermoplasmatales_archaeon_SG8-52-1:0.09688795188630153210):0.08043520703432534280[98]):0.01571654112903155681[31],(RLF63484.1_tyrosine--tRNA_ligase_Thermoplasmata_archaeon:0.15532002840020678325,(RLF50945.1_tyrosine--tRNA_ligase_Thermoplasmata_archaeon:0.18209163393116881147,(PNX49387.1_tyrosine--tRNA_ligase_Thermoplasmata_archaeon_M9B1D:0.10176764994226981942,OYT27813.1_tyrosine--tRNA_ligase_Thermoplasmatales_archaeon_ex4572_165:0.22636266321216508279):0.06868610292117335869[92]):0.01248491329594326321[23]):0.04140343375714412161[26]):0.01884801366614441767[23],EMR74284.1_tyrosyl-tRNA_synthetase_Thermoplasmatales_archaeon_SCGC_AB-539-N05:0.15640825695180937682):0.04093749676150357925[52],(KYK22464.1_tyrosine--tRNA_ligase_Thermoplasmatales_archaeon_SM1-50:0.08754826145792903025,PNX47410.1_tyrosine--tRNA_ligase_Thermoplasmata_archaeon_M11B2D:0.06637820866698078415):0.12625840803338989060[99]):0.04483249489480879008[54]):0.09063267770386861100[74]):0.08237480921626323671[28]):0.04359468199117275816[36],RLF39465.1_tyrosine--tRNA_ligase_Thermoplasmata_archaeon:0.25566679040643364162):0.12432562490780031672[78],((RLF63489.1_tyrosine--tRNA_ligase_Thermoplasmata_archaeon:0.20949186110512807435,OYT61437.1_tyrosine--tRNA_ligase_Thermoplasmatales_archaeon_ex4484_30:0.15050256870372386020):0.14407656923403833193[95],(RLF33812.1_tyrosine--tRNA_ligase_Thermoplasmata_archaeon:0.21857410693286888348,OYT60939.1_tyrosine--tRNA_ligase_Thermoplasmatales_archaeon_ex4484_30:0.18343523143366538553):0.23776859694141860846[100]):0.08713595428466398840[61]):0.09378103830282270847[40]):0.08241231125878512032[42]):0.06211708923623013995[3]):0.16870317038067117466[30],rifcsphigho2_12_scaffold_16_321_RIFCSPHIGHO2_12_FULL_Potentially_Complete_Phage_35_23:1.01297415095099041515):0.04078858689773773305[17]):1.36936044521969080279[82]):7.46215080304809674772[100]):0.23879068361095087680[73],WP_100284250_1_glutamate_tRNA_ligase_Sphingomonas_sp_Cra20:0.20136352092890974497)OROOT;
