# Supplementary material for: Clades of huge phages from across Earth’s ecosystems
Source: Nature. 2020 Feb 12;578(7795):425–31. doi: 10.1038/s41586-020-2007-4 (PMC7162821; doi:10.1038/s41586-020-2007-4)
Supplement: Supplementary file 7 — tRNA synthetase trees (Newick files). [file 41586_2020_2007_MOESM7_ESM.zip › tRNA-synthetase/leucine-tRNA_synthetase_newick.tre]

(WP_100284250_1_glutamate_tRNA_ligase_Sphingomonas_sp_Cra20:0.24316563380403363737,(WP_103730608_1_glutamate_tRNA_ligase_Novosphingobium_sp_HII_3:0.30089204481089470988,(CRX36868_1_|_leuS_|_Leucine_tRNA_ligase_|_359464_Reverse_Candidatus_Hepatoplasma_crinochetorum_:1.03161918012838316194,(((KKR79787_1_Leucyl_tRNA_synthetase_Candidatus_Nomurabacteria_bacterium_GW2011_GWA2_40_9_:0.52449823468366352230,KKR39140_1_Leucyl_tRNA_synthetase_Parcubacteria_group_bacterium_GW2011_GWF2_40_10_:0.39866584533261317791):0.38483494124882866583[83],((PIE55366_1_leucine_tRNA_ligase_Dethiosulfovibrio_peptidovorans_:0.34482478761869994610,WP_006188576_1_leucine_tRNA_ligase_Treponema_vincentii_:0.47281813071590211850):0.09428891393917435138[95],PKL24028_1_leucine_tRNA_ligase_Spirochaetae_bacterium_HGW_Spirochaetae_3_:0.33122947784770745416):0.25680028017521083772[100]):0.06996147865813442945[54],((((((KKR71970_1_Leucine_tRNA_ligase_partial_Candidatus_Woesebacteria_bacterium_GW2011_GWA2_40_7_:0.02029568065787909492,KKQ92580_1_Leucyl_tRNA_synthetase_Candidatus_Woesebacteria_bacterium_GW2011_GWB1_39_10_:0.00919013762589470165):0.25719786919682818827[100],(OGM06634_1_hypothetical_protein_A2130_03295_Candidatus_Woesebacteria_bacterium_GWC2_33_12_:0.15563324460227009882,EKE04997_1_hypothetical_protein_ACD_19C00426G0019_uncultured_bacterium_:0.15937071489312329420):0.22658692716921757793[100]):0.53430613642261248764[100],PJB51758_1_leucine_tRNA_ligase_partial_Candidatus_Berkelbacteria_bacterium_CG_4_9_14_3_um_filter_33_5_:0.37858382984756039358):0.15329827745162452612[68],(KKU49195_1_Leucine_tRNA_ligase_Parcubacteria_group_bacterium_GW2011_GWA2_46_9_:0.52903425567789597039,((KKW32313_1_Leucine_tRNA_ligase_Candidatus_Uhrbacteria_bacterium_GW2011_GWA2_53_10_:0.52081736790892640965,((KKT28051_1_Leucine_tRNA_ligase_Parcubacteria_group_bacterium_GW2011_GWF1_43_9_:0.00000093905322139818,KKT22265_1_Leucine_tRNA_ligase_partial_Parcubacteria_group_bacterium_GW2011_GWE1_43_8_:0.00000093905322139818):0.00664834412679529523[76],KKS83439_1_Leucine_tRNA_ligase_partial_Parcubacteria_group_bacterium_GW2011_GWD2_43_10_:0.00518657430676221654):0.66823678024796895336[98]):0.25181644712900846939[92],KKW25737_1_Leucine_tRNA_ligase_candidate_division_Kazan_bacterium_GW2011_GWC1_52_13_:0.65960811469170754773):0.06810185892986635181[28]):0.07189573536404739174[34]):0.07342009851551598021[35],(OIO15888_1_leucine_tRNA_ligase_Candidatus_Kuenenbacteria_bacterium_CG1_02_38_13_:0.50955624466090410074,KXK26070_1_Leucine_tRNA_ligase_candidate_division_WS6_bacterium_OLB20_:0.77759829481704678678):0.16381136260826673068[84]):0.04318688776520028527[43],((((RPI31188_1_leucine_tRNA_ligase_partial_Actinobacteria_bacterium_:0.55888449376608761998,WP_119087068_1_leucine_tRNA_ligase_Candidatus_Cryosericum_hinesii_:0.52565984424102407679):0.20919238606374293554[93],PMP67166_1_leucine_tRNA_ligase_Caldisericum_exile_:0.56597984136417656131):0.20118672169786358528[95],((((((WP_012082834_1_leucine_tRNA_ligase_Nitratiruptor_sp_SB155_2_:0.12597816618427490343,WP_084274545_1_leucine_tRNA_ligase_Nitratiruptor_tergarcus_:0.13287566397220221259):0.13975723526087999171[99],(BBG66559_1_leucyl_tRNA_synthetase_Hydrogenimonas_sp_:0.34110692629770189566,((WP_104700116_1_leucine_tRNA_ligase_Helicobacter_marmotae_:0.42013005274579717785,WP_115569224_1_leucine_tRNA_ligase_Helicobacter_brantae_:0.38080473156180949523):0.17970693167196657991[98],((((EFC32598_1_leucyl_tRNA_synthetase_Campylobacter_jejuni_subsp_jejuni_414_:0.05350896999926001846,WP_100625297_1_leucine_tRNA_ligase_partial_Campylobacter_jejuni_:0.09677696097567353717):0.30559966560469992158[100],((WP_063999601_1_leucine_tRNA_ligase_Campylobacter_iguaniorum_:0.23750283686285975082,WP_012108346_1_leucine_tRNA_ligase_Campylobacter_hominis_:0.26052304331357178935):0.06853008312334878116[66],(WP_122867431_1_leucine_tRNA_ligase_Campylobacter_showae_:0.01309814509125968238,EMG30281_1_leucyl_tRNA_ligase_partial_Campylobacter_showae_CC57C_:0.07407597799285120521):0.22054956641275785811[98]):0.03877748845962768198[49]):0.13473695834417173667[98],(((WP_041958213_1_leucine_tRNA_ligase_Sulfurospirillum_arsenophilum_:0.09622576077849362419,WP_060825539_1_leucine_tRNA_ligase_Sulfurospirillum_cavolei_:0.09622204417943140686):0.13437158816978050924[100],DAB33839_1_TPA_leucine_tRNA_ligase_Sulfurospirillum_sp_UBA12182_:0.23583891312748098135):0.13893301134964275434[100],((RUM64212_1_leucine_tRNA_ligase_Sulfurospirillum_sp_:0.29357987197766277632,OQX73833_1_leucine_tRNA_ligase_Campylobacteraceae_bacterium_4484_4_:0.19666966757439885427):0.10354487786986427134[95],((PLY09439_1_leucine_tRNA_ligase_Arcobacter_sp_:0.16270641625959825216,(WP_046992396_1_leucine_tRNA_ligase_Arcobacter_butzleri_:0.01351516095343662134,PZP13421_1_leucine_tRNA_ligase_partial_Arcobacter_butzleri_:0.03755785135228335847):0.18057558793961164811[100]):0.18578804844495278026[100],((WP_035907720_1_MULTISPECIES_leucine_tRNA_ligase_Lebetimonas_:0.08986568484609283591,((WP_012663847_1_leucine_tRNA_ligase_Nautilia_profundicola_:0.09594253457708060151,WP_007474702_1_leucine_tRNA_ligase_Caminibacter_mediatlanticus_:0.09664099451887583903):0.04933720578290964193[62],WP_123352605_1_leucine_tRNA_ligase_Cetia_pacifica_:0.05722528959245134356):0.03901113761467678298[31]):0.29110796315511699994[99],(WP_008244443_1_leucine_tRNA_ligase_Sulfurovum_sp_AR_:0.23322214710935651460,WP_013553235_1_leucine_tRNA_ligase_Nitratifractor_salsuginis_:0.20997184049745715173):0.12872318318230918655[100]):0.04639025670296670345[50]):0.03141878298804369474[27]):0.03110652944817100460[38]):0.04667588627805006884[54]):0.06054494420620713802[86],(EJF06817_1_leucyl_tRNA_synthetase_Thiovulum_sp_ES_:0.47283110405659162234,(((OHE05633_1_leucine_tRNA_ligase_Sulfurimonas_sp_RIFOXYB12_FULL_35_9_:0.16396169210946973105,(((OIO17440_1_leucine_tRNA_ligase_Helicobacteraceae_bacterium_CG1_02_36_14_:0.08373423982027104751,(RUM63691_1_leucine_tRNA_ligase_Sulfurimonas_sp_:0.14084462214226914356,WP_013326392_1_leucine_tRNA_ligase_Sulfurimonas_autotrophica_:0.14969911792109266702):0.03925840371411835894[61]):0.02039059871343161870[40],WP_008338137_1_leucine_tRNA_ligase_Sulfurimonas_gotlandica_:0.08204301166987533478):0.01956263876704474394[36],PHS57393_1_leucine_tRNA_ligase_Sulfurimonas_sp_:0.15100385190436113603):0.04758524579531595716[63]):0.06587995293955917209[91],KIM05833_1_leucyl_tRNA_synthetase_Sulfurovum_sp_AS07_7_:0.17389155435062150779):0.20252633519133958484[100],((KFN38460_1_leucyl_tRNA_synthetase_Sulfuricurvum_sp_MLSB_:0.07410701698879826327,PHM18455_1_leucine_tRNA_ligase_Sulfuricurvum_sp_PD_MW2_:0.07163761943494637019):0.23391021146911758488[100],KIM09196_1_leucyl_tRNA_synthetase_Sulfurovum_sp_PC08_66_:0.36127396905188230436):0.04873891558498282678[51]):0.06107177598647943462[81]):0.06538323442822180365[37]):0.04381894954196522557[36]):0.02345662113739221954[7]):0.04734713877750922062[36]):0.32221612228108031939[91],(LacPavin_0818_WC55_scaffold_37948_301_LacPavin_0818_WC55_Phage-like_32_25:0.00824501103881424523,LacPavin_0818_WC45_scaffold_25674_229_LacPavin_0818_WC45_Megaphage_32_18:0.01552609963176088820):1.54254878863536593059[100]):0.21354688641105085134[65],WP_095165231_1_leucine_tRNA_ligase_Pseudomonas_sp_Irchel_3H3_:1.16509275200242634618):0.17504383814009474851[68],(WP_020514204_1_hypothetical_protein_Actinoplanes_globisporus_:0.42721380673799391747,(((WP_119140968_1_leucine_tRNA_ligase_Promicromonospora_thailandica_:0.10653428124959617163,(WP_108492875_1_leucine_tRNA_ligase_Promicromonospora_sp_AC04_:0.08522901037732397156,(WP_116673089_1_leucine_tRNA_ligase_Promicromonospora_sukumoe_:0.12297801164029177612,WP_121384610_1_leucine_tRNA_ligase_Promicromonospora_sp_YR516_:0.15824330054949700686):0.03723238176987880149[29]):0.06666299596403293948[52]):0.16457558780648362529[97],WP_125778349_1_leucine_tRNA_ligase_Promicromonosporaceae_bacterium_CFH_30434_:0.29454982532014611918):0.38095864179491539803[100],WP_029893986_1_hypothetical_protein_Nocardia_brasiliensis_:0.59421663564347859676):0.10760611810091152973[41]):0.84660055000982015194[99]):0.06925264550201917779[61],RKX53853_1_leucine_tRNA_ligase_partial_Thermotoga_sp_:0.46491002874497688868):0.13569860392839103169[59]):0.09080688597438210663[30],((PIZ85761_1_leucine_tRNA_ligase_bacterium_CG_4_10_14_0_2_um_filter_33_32_:0.78514624184399239848,((((PCH58762_1_hypothetical_protein_COC11_03295_Candidatus_Marinimicrobia_bacterium_:0.89493029870373375090,(((PWM36486_1_leucine_tRNA_ligase_Clostridiales_bacterium_:0.37904793019145072153,WP_034449040_1_leucine_tRNA_ligase_Butyrivibrio_sp_AE2032_:0.56090998055853369397):0.08539156098770818437[32],(PWM50538_1_leucine_tRNA_ligase_Firmicutes_bacterium_:0.21327111476135612866,(PWM53905_1_leucine_tRNA_ligase_Firmicutes_bacterium_:0.26805633556505320536,PWL97456_1_leucine_tRNA_ligase_Clostridiales_bacterium_:0.30303995712678988284):0.08073539008739685774[32]):0.24665665363846503433[89]):0.05203132565601141513[32],((WP_073338223_1_leucine_tRNA_ligase_Clostridium_grantii_:0.29219631454049460606,(((WP_010963965_1_MULTISPECIES_leucine_tRNA_ligase_Clostridium_:0.07743841561917538807,WP_066020605_1_MULTISPECIES_leucine_tRNA_ligase_Clostridium_:0.07940589293981051289):0.11041899259264775779[100],(WP_026883869_1_leucine_tRNA_ligase_Clostridium_akagii_:0.12517697809845426682,WP_084117559_1_leucine_tRNA_ligase_Clostridium_acidisoli_:0.09752049481431032674):0.12273690647411178434[100]):0.04731012787941479142[79],((WP_044036953_1_leucine_tRNA_ligase_Clostridium_bornimense_:0.22733387031121821131,((((PTR81122_1_leucine_tRNA_ligase_partial_Bacillus_anthracis_:0.11765932805580490983,WP_072990229_1_leucine_tRNA_ligase_Clostridium_cavendishii_:0.06749762163882078170):0.05386644837722434631[74],WP_021803123_1_leucine_tRNA_ligase_Clostridium_intestinale_:0.15133389439906932972):0.02997649678621461256[24],(((WP_090013553_1_leucine_tRNA_ligase_Clostridium_sp_DSM_8431_:0.10019312630470603165,WP_106059262_1_leucine_tRNA_ligase_Clostridium_vincentii_:0.16268847367145736205):0.03060147243332187600[96],(WP_105177263_1_leucine_tRNA_ligase_Clostridium_sp_Marseille_P4344_:0.08776255538021475455,(WP_058296605_1_leucine_tRNA_ligase_Clostridium_neonatale_:0.07417665025343249396,WP_077864122_1_leucine_tRNA_ligase_Clostridium_saccharobutylicum_:0.08884067001278067588):0.04242928343778001876[89]):0.09757314462668964516[99]):0.04239240629021054363[83],(WP_080022341_1_leucine_tRNA_ligase_Clostridium_thermobutyricum_:0.13757628504226346311,(WP_055070301_1_leucine_tRNA_ligase_Clostridium_sp_ND2_:0.10552232150412407807,(WP_003471892_1_leucine_tRNA_ligase_Clostridium_perfringens_:0.10980578456748628369,WP_066874695_1_leucine_tRNA_ligase_Clostridium_mediterraneense_:0.12859735846041608909):0.01449222910728450303[32]):0.04496475831310763754[65]):0.04283429080326930233[67]):0.02474804019035541786[23]):0.05424124620763021848[64],(WP_111940930_1_leucine_tRNA_ligase_Clostridiaceae_bacterium_14S0207_:0.22322277206711160780,(((((WP_014095180_1_leucine_tRNA_ligase_Candidatus_Arthromitus_sp_SFB_rat_Yit_:0.08053115933207519173,(WP_005805270_1_leucine_tRNA_ligase_Candidatus_Arthromitus_sp_SFB_mouse_:0.00000093905322139818,EIA27935_1_Leucyl_tRNA_synthetase_partial_Candidatus_Arthromitus_sp_SFB_4_:0.01359058986087899150):0.09797560251690981548[100]):0.09331679269397107068[100],WP_066760981_1_leucine_tRNA_ligase_Candidatus_Arthromitus_sp_SFB_turkey_:0.14476295443211820158):0.45404074092450430467[100],WP_074910831_1_leucine_tRNA_ligase_Proteiniclasticum_ruminis_:0.31150123032174853455):0.08917987588185961878[37],(WP_073008611_1_leucine_tRNA_ligase_Clostridium_amylolyticum_:0.19232948837035371281,WP_029452466_1_leucine_tRNA_ligase_Clostridium_algidicarnis_:0.18344045093078725772):0.03098666585884153266[36]):0.03011763003523541815[5],WP_090041485_1_leucine_tRNA_ligase_Clostridium_frigidicarnis_:0.17077993087395301752):0.03890039371523880407[8]):0.03125039109313706293[5]):0.02665308642398262970[6]):0.03156609817614656338[15],(WP_106063903_1_leucine_tRNA_ligase_Clostridium_liquoris_:0.19774166473753915230,((((WP_106008304_1_leucine_tRNA_ligase_Clostridium_luticellarii_:0.11408332445310261083,WP_073540597_1_leucine_tRNA_ligase_Clostridium_kluyveri_:0.13013732746440709320):0.03304029952613177223[86],(WP_023162566_1_leucine_tRNA_ligase_Clostridium_autoethanogenum_:0.08180379571142064321,WP_100228636_1_leucine_tRNA_ligase_Clostridium_tyrobutyricum_:0.13894393243485281264):0.02568637523574291218[76]):0.12601791585436131204[100],(WP_032079517_1_leucine_tRNA_ligase_Clostridium_drakei_:0.13296359140718022607,WP_066627548_1_leucine_tRNA_ligase_Clostridium_magnum_:0.09734776021903424059):0.04121126457942329846[94]):0.03904865101844455511[68],(WP_076236476_1_leucine_tRNA_ligase_Clostridium_botulinum_:0.01454560591913616266,WP_025776530_1_leucine_tRNA_ligase_partial_Clostridium_botulinum_:0.02319728335490600993):0.14348752303556930321[100]):0.02834443944288111625[54]):0.04763460826148373239[48]):0.04050377500512872958[22]):0.04155454231072069904[21]):0.13722470818420973160[97],(WP_072905642_1_leucine_tRNA_ligase_Anaerobranca_californiensis_:0.27939363837691094661,(KUK08690_1_Leucine_tRNA_ligase_partial_Caldanaerobacter_subterraneus_:0.14315305439373710028,(WP_035378629_1_leucine_tRNA_ligase_Fervidicella_metallireducens_:0.14554734426849208484,WP_114298947_1_leucine_tRNA_ligase_Anaerobacterium_chartisolvens_:0.27544563420528317410):0.05591530851530195773[56]):0.08729195786079495256[89]):0.07651577340452064835[57]):0.05015657260378644094[43]):0.24466746896400104472[84]):0.08268501152318795400[48],(WP_081040937_1_leucine_tRNA_ligase_partial_Candidatus_Kryptobacter_tengchongensis_:0.41107784591883222980,(PIQ09717_1_leucine_tRNA_ligase_Ignavibacteriales_bacterium_CG18_big_fil_WC_8_21_14_2_50_31_20_:0.28290690437455717765,GBD89433_1_leucine_tRNA_ligase_bacterium_BMS3Abin04_:0.19011333911313907374):0.35477288979229654187[100]):0.10387969245043568445[60]):0.10906394616445794221[78],RKY73586_1_leucine_tRNA_ligase_Candidatus_Latescibacteria_bacterium_:0.48972851676638745611):0.08119960911801092640[80],(((WP_114185136_1_hypothetical_protein_Microvirga_aerophila_:0.52392317092314799609,((Ig12092_scaffold_5_572_ig12092_HugePhage_29_15:0.00000093905322139818,Ig8144_scaffold_2_CLOSED_FINAL_ori_start.fasta_243_09V250M02_2016_bjp_ig8144_Phage_Complete_29_18_curated:0.00000093905322139818):0.59702013233519468649[100],LacPavin_0818_WC40_scaffold_269347_177_LacPavin_0818_WC40_Phage_27_44:1.11616232131210457723):0.47521087507492487667[97]):1.36624852473395952401[98],(PIR53723_1_leucine_tRNA_ligase_partial_Candidatus_Peregrinibacteria_bacterium_CG10_big_fil_rev_8_21_14_0_10_42_8_:0.87907181565125269707,((OGJ55828_1_leucine_tRNA_ligase_Candidatus_Peribacteria_bacterium_RIFCSPHIGHO2_01_FULL_51_9_:0.33635260835967856208,(OGJ57987_1_leucine_tRNA_ligase_Candidatus_Peribacteria_bacterium_RIFCSPHIGHO2_01_FULL_54_22_:0.32142154254979177219,OGJ53852_1_leucine_tRNA_ligase_Candidatus_Peribacteria_bacterium_RIFCSPHIGHO2_01_FULL_49_38_:0.30956127338451366882):0.06936073346694619779[75]):0.11576745211811213798[98],(OGJ84812_1_leucine_tRNA_ligase_Candidatus_Peribacteria_bacterium_RIFOXYD2_FULL_58_15_:0.51521096558337875493,(OIO53275_1_leucine_tRNA_ligase_Candidatus_Peregrinibacteria_bacterium_CG1_02_54_53_:0.17948154238364957824,ALM09712_1_leucyl_tRNA_synthetase_Candidatus_Peribacter_riflensis_:0.31907904947808929386):0.09308133051297960703[79]):0.09713571936964553177[81]):0.09009085096899181744[64]):0.32007910667867445209[99]):0.05739076393985416413[34],(PZN32731_1_leucine_tRNA_ligase_Chloroflexi_bacterium_:0.88797962991015200185,((WP_073596916_1_hypothetical_protein_Phormidium_ambiguum_:0.16265264852298100262,WP_083876994_1_hypothetical_protein_Leptolyngbya_sp_PCC_7375_:0.22793347682783343666):0.06925955156757584996[98],(WP_026736052_1_leucine_tRNA_ligase_Fischerella_sp_PCC_9605_:0.08810756401053984610,WP_096583291_1_MULTISPECIES_hypothetical_protein_Nostocales_:0.08380680116080706232):0.09962464601433157485[99]):0.53184298734533053121[100]):0.39200586122743003026[97]):0.05973218185295387644[23]):0.05904603769723998363[39]):0.04850559488550794385[33],((PIP27094_1_leucine_tRNA_ligase_Candidatus_Moranbacteria_bacterium_CG23_combo_of_CG06_09_8_20_14_all_39_10_:0.76520322061732759522,(OHB14426_1_leucine_tRNA_ligase_Candidatus_Zambryskibacteria_bacterium_RIFOXYC1_FULL_39_10_:0.24020529135397233889,OHA93282_1_leucine_tRNA_ligase_Candidatus_Zambryskibacteria_bacterium_RIFCSPHIGHO2_02_FULL_38_22_:0.22622052055022365269):0.40032685899997438872[95]):0.15260492759974414456[80],(OIO65726_1_leucine_tRNA_ligase_Candidatus_Wolfebacteria_bacterium_CG1_02_39_135_:0.28812892633533926379,PIY59366_1_leucine_tRNA_ligase_partial_Candidatus_Wolfebacteria_bacterium_CG_4_10_14_0_8_um_filter_37_11_:0.31764967474317301610):0.29537289059714716410[97]):0.13540816404187497324[42]):0.09014212487201843371[53]):0.06913842417763788051[18]):0.15711993964199447160[31]):0.48113837877825449407[13]):19.04472481384303250707[100]):0.39649871194263053287[69],WP_110152005_1_glutamate_tRNA_ligase_Nostoc_sp_3335mG:0.20478796669671903152)OROOT;
