# Supplementary material for: Clades of huge phages from across Earth’s ecosystems
Source: Nature. 2020 Feb 12;578(7795):425–31. doi: 10.1038/s41586-020-2007-4 (PMC7162821; doi:10.1038/s41586-020-2007-4)
Supplement: Supplementary file 7 — tRNA synthetase trees (Newick files). [file 41586_2020_2007_MOESM7_ESM.zip › tRNA-synthetase/methionine-tRNA_synthetase_newick.tre]

((glutamine_S21_PROPHAGE_CU_32_49:4.02653744955104730963,((glutamine_BJP_PHAGE_COMPLETE_CU-CL-ST_29_18:0.17188597201778696433,glutamine_BJP_PHAGE_COMPLETE_CU-CL_29_15:0.03163861274431734733):1.32824841670749571598[100],glutamine_LP_PHAGE_COMPLETE_CU-CL_31_18:1.13730088564569475906):2.87960887921968167191[100]):3.75323725058667[100],((((ARU39751_1_hypothetical_protein_CCB80_00755_Armatimonadetes_bacterium_Uphvl_Ar1:0.46366372364009006413,ARU44230_1_hypothetical_protein_CCB81_08735_Armatimonadetes_bacterium_Uphvl_Ar2:0.30838135014901718600):0.23540348997450960544[99],(RMG24597_1_methionine_tRNA_ligase_Armatimonadetes_bacterium:0.59855797502473062632,(WP_025226473_1_methionine_tRNA_ligase_Fimbriimonas_ginsengisoli:0.28050321470355488174,OJU62679_1_methionine_tRNA_ligase_subunit_beta_Armatimonadetes_bacterium_55_13:0.18043700132089887656):0.26731174611516311801[100]):0.08813001317175354898[59]):0.47921832886894610848[97],(((((WP_120857417_1_methionine_tRNA_ligase_Helicobacter_pylori:0.05009920038055766522,WP_042633085_1_methionine_tRNA_ligase_Helicobacter_pylori:0.06221442854981583392):0.53550255013419967298[100],(WP_041602860_1_methionine_tRNA_ligase_Helicobacter_bizzozeronii:0.30757353624754474319,(WP_006564169_1_methionine_tRNA_ligase_Helicobacter_suis:0.29018565099826487685,(WP_015107499_1_methionine_tRNA_ligase_Helicobacter_heilmannii:0.17165375419124273559,WP_053941303_1_methionine_tRNA_ligase_Helicobacter_ailurogastricus:0.22419170414018851911):0.22130970914752148837[100]):0.10538845426189659416[89]):0.33670753492462057732[100]):0.78962556813413264933[99],(RLE34593_1_methionine_tRNA_ligase_Acidobacteria_bacterium:0.81251512124880287402,RMF13962_1_methionine_tRNA_ligase_Candidatus_Dadabacteria_bacterium:0.84661221783037166055):0.07400575137793007074[15]):0.10291779905443977639[7],((WP_115603215_1_methionine_tRNA_ligase_Bradymonadaceae_bacterium_TMQ3:0.96035677139715058814,(RMH40035_1_methionine_tRNA_ligase_subunit_beta_partial_Deltaproteobacteria_bacterium:0.84013407535365391965,WP_105482213_1_methionine_tRNA_ligase_Abditibacterium_utsteinense:1.06210328783880147974):0.24343863236992038801[35]):0.05895854298023049667[6],(((((PYV58537_1_methionine_tRNA_ligase_Acidobacteria_bacterium:0.35051180908066392750,PYY15942_1_methionine_tRNA_ligase_Acidobacteria_bacterium:0.28739671750324113919):0.13396449154504136425[94],((((WP_089407295_1_methionine_tRNA_ligase_Granulicella_rosea:0.26626930653076813504,(SEF48275_1_methionyl_tRNA_synthetase_Bryocella_elongata:0.00000093905322139818,WP_103932087_1_methionine_tRNA_ligase_subunit_beta_Bryocella_elongata:0.18718040307172550962):0.49254364735688760391[100]):0.06653485730059796599[85],((WP_013579553_1_methionine_tRNA_ligase_subunit_beta_Granulicella_tundricola:0.43083912840586585657,((SEC48994_1_methionyl_tRNA_synthetase_Terriglobus_roseus:0.12154216417982116605,SDF27609_1_methionyl_tRNA_synthetase_Terriglobus_roseus:0.16277473077791787537):0.30244952688745274649[100],WP_013567885_1_methionine_tRNA_ligase_subunit_beta_Terriglobus_saanensis:0.25472521721274432593):0.03206720273370738256[65]):0.04783666968796024266[30],(WP_014266558_1_methionine_tRNA_ligase_subunit_beta_Granulicella_mallensis:0.26905801804040863079,((WP_123488613_1_methionine_tRNA_ligase_subunit_beta_Granulicella_sp_GAS466:0.19759664118310713010,WP_020712467_1_methionine_tRNA_ligase_subunit_beta_Acidobacteriaceae_bacterium_KBS_89:0.22149781360742626379):0.09213517711185639780[95],(OJV41388_1_methionine_tRNA_ligase_subunit_beta_Acidobacteriales_bacterium_59_55:0.23345887741309936936,WP_121471962_1_methionine_tRNA_ligase_subunit_beta_Edaphobacter_dinghuensis:0.22873362565432489579):0.03360025317182185889[54]):0.10245523691291126556[93]):0.03424152178827064019[33]):0.07199384134494843379[83]):0.06807403120147106912[75],WP_089838903_1_methionine_tRNA_ligase_Granulicella_pectinivorans:0.42988968918365610961):0.16424994179138657779[91],(((WP_109488095_1_methionine_tRNA_ligase_Occallatibacter_savannae:0.12548866210618914163,(WP_058188888_1_methionine_tRNA_ligase_Terracidiphilus_gabretensis:0.17778755458292908043,WP_026444603_1_methionine_tRNA_ligase_Acidobacteriaceae_bacterium_URHE0068:0.11021405946768278450):0.05741815843430499861[94]):0.22165081148167739555[99],WP_015897899_1_methionine_tRNA_ligase_Acidobacterium_capsulatum:0.40850971178093348213):0.05897135638702381832[47],WP_114206194_1_methionine_tRNA_ligase_Acidobacteriaceae_bacterium_SBC82:0.34078710690373942294):0.04386923466931191146[39]):0.18411394142696327347[87]):0.18614705924886784660[85],(OLC86664_1_methionine_tRNA_ligase_Acidobacteria_bacterium_13_1_40CM_4_61_5:0.36026725110998208956,PYU36701_1_methionine_tRNA_ligase_subunit_beta_partial_Acidobacteria_bacterium:0.23734649878635180609):0.22834827691775719249[99]):0.17175083475364805174[82],((PYS98111_1_methionine_tRNA_ligase_Acidobacteria_bacterium:0.50012087019296092016,((PYS85455_1_methionine_tRNA_ligase_Acidobacteria_bacterium:0.41492891670383302838,WP_041975303_1_methionine_tRNA_ligase_Pyrinomonas_methylaliphatogenes:0.29634251446975712341):0.06752568823823355826[50],(OLE51086_1_hypothetical_protein_AUG51_25330_Acidobacteria_bacterium_13_1_20CM_3_53_8:0.30864231640119560440,(PWT90497_1_methionine_tRNA_ligase_Blastocatellia_bacterium:0.17634845359888018379,PYS69740_1_methionine_tRNA_ligase_partial_Acidobacteria_bacterium:0.22353365031369964999):0.16574355838417195730[100]):0.05041033227209913703[45]):0.08845766659386115893[57]):0.27235859717895621879[100],(PYP87194_1_methionine_tRNA_ligase_Blastocatellia_bacterium_AA13:0.48079192605383341830,(OYT73639_1_methionine_tRNA_ligase_Chloracidobacterium_sp_CP2_5A:0.13733912773856299383,WP_014100033_1_methionine_tRNA_ligase_Chloracidobacterium_thermophilum:0.14554234046786637680):0.36658953353025169886[99]):0.18043386418956194883[88]):0.28012202823657589290[95]):0.18101490103023082368[65],(OGD10747_1_methionine_tRNA_ligase_Candidatus_Aminicenantes_bacterium_RBG_13_62_12:0.88112321941511650980,KKS68595_1_Methionyl_tRNA_synthetase_candidate_division_TM6_bacterium_GW2011_GWE2_42_60:1.13885265147389924678):0.21999989718031010000[59]):0.10933098911725591673[37]):0.04226403921731910346[1]):0.08470706750462368706[9],((((OGC79638_1_hypothetical_protein_A2145_04930_candidate_division_Zixibacteria_bacterium_RBG_16_40_9:0.66363368486229390442,WP_116454695_1_methionine_tRNA_ligase_candidate_division_GN15_bacterium:0.68675735598461407072):0.54209986062697157472[100],(RKU08269_1_methionine_tRNA_ligase_Candidatus_Poribacteria_bacterium:0.47700299848820326698,BAL54242_1_methionyl_tRNA_synthetase_uncultured_Acetothermia_bacterium:0.35321378234795441919):0.17938352908761176496[31]):0.16876395005615174583[18],((RAI15105_1_methionine_tRNA_ligase_Candidatus_Melainabacteria_bacterium:1.29934445259500330749,(PIP23172_1_methionine_tRNA_ligase_Candidatus_Nealsonbacteria_bacterium_CG23_combo_of_CG06_09_8_20_14_all_38_19:1.32484168861638118564,(((((((((OGZ65244_1_methionine_tRNA_ligase_Candidatus_Staskawiczbacteria_bacterium_RIFCSPHIGHO2_01_FULL_41_41:0.17417034343501167082,KKP43708_1_Methionine_tRNA_ligase_Parcubacteria_group_bacterium_GW2011_GWA2_33_14:0.24930097662826430915):0.18595288726454503592[100],KKP33095_1_Methionine_tRNA_ligase_Parcubacteria_group_bacterium_GW2011_GWC2_32_10:0.44125282831375756132):0.06511171877113680617[80],OGZ63366_1_methionine_tRNA_ligase_Candidatus_Staskawiczbacteria_bacterium_RIFCSPHIGHO2_01_FULL_37_17:0.39839271146266386214):0.14248746485258340089[99],(OIO46241_1_methionine_tRNA_ligase_Parcubacteria_group_bacterium_CG1_02_39_15:0.34460921653388043584,(OIP75902_1_methionine_tRNA_ligase_Parcubacteria_group_bacterium_CG2_30_36_21:0.37674771970065695781,PIS39230_1_methionine_tRNA_ligase_Candidatus_Nealsonbacteria_bacterium_CG08_land_8_20_14_0_20_38_20:0.28272443834908544957):0.04991367006594946143[43]):0.06129146530066499621[62]):0.19064336412088062067[99],((OGM97960_1_methionine_tRNA_ligase_Candidatus_Yanofskybacteria_bacterium_RIFCSPHIGHO2_01_FULL_41_21:0.60932983387455341706,PIR43777_1_methionine_tRNA_ligase_candidate_division_WWE3_bacterium_CG10_big_fil_rev_8_21_14_0_10_32_10:0.70618618361573815001):0.16910503374345842165[57],(PIR41101_1_methionine_tRNA_ligase_Candidatus_Yanofskybacteria_bacterium_CG10_big_fil_rev_8_21_14_0_10_46_23:0.64348593996409764184,OHA03491_1_hypothetical_protein_A3J58_03195_Candidatus_Sungbacteria_bacterium_RIFCSPHIGHO2_02_FULL_52_23:0.50100561922271380499):0.17666167321285691783[67]):0.09741876265828824932[20]):0.05205080485613917951[9],((OGD54164_1_hypothetical_protein_A3J78_01915_Candidatus_Beckwithbacteria_bacterium_RBG_13_35_6:0.87987593561840826695,(((((PLX27796_1_methionine_tRNA_ligase_Candidatus_Parcubacteria_bacterium:0.24415906726697411688,KKQ54068_1_Methionyl_tRNA_synthetase_Candidatus_Falkowbacteria_bacterium_GW2011_GWF2_38_1205:0.41550734426124458221):0.12376033345502612804[92],PLX21016_1_methionine_tRNA_ligase_Candidatus_Parcubacteria_bacterium:0.38909562879763887056):0.08556572312355409382[87],((OIO07851_1_methionine_tRNA_ligase_Candidatus_Falkowbacteria_bacterium_CG1_02_41_21:0.08751566198386388773,PIT94759_1_methionine_tRNA_ligase_Candidatus_Falkowbacteria_bacterium_CG10_big_fil_rev_8_21_14_0_10_39_9:0.23019289349497210062):0.30512743798061114919[100],(OIO06079_1_methionine_tRNA_ligase_Candidatus_Falkowbacteria_bacterium_CG1_02_37_21:0.39238235184957681589,KKT13186_1_Methionyl_tRNA_synthetase_Candidatus_Falkowbacteria_bacterium_GW2011_GWF2_43_32:0.31717566167180361036):0.31372910652179181179[100]):0.13054548845468810780[96]):0.05775894759415254459[65],((((PIR94931_1_methionine_tRNA_ligase_Candidatus_Falkowbacteria_bacterium_CG10_big_fil_rev_8_21_14_0_10_37_6:0.37520204142679947079,OGF28073_1_methionine_tRNA_ligase_Candidatus_Falkowbacteria_bacterium_RIFOXYA2_FULL_47_9:0.24674258386430122925):0.09003045428193434674[95],PIT93567_1_methionine_tRNA_ligase_Candidatus_Falkowbacteria_bacterium_CG10_big_fil_rev_8_21_14_0_10_43_11:0.19333039318620812153):0.10086266312275461721[92],((PIT89955_1_methionine_tRNA_ligase_Candidatus_Kuenenbacteria_bacterium_CG10_big_fil_rev_8_21_14_0_10_36_11:0.38752616532052730491,OGH00180_1_methionine_tRNA_ligase_Candidatus_Kuenenbacteria_bacterium_RIFCSPHIGHO2_12_FULL_42_14:0.58164051036756869717):0.04395372185646324870[59],PIR05270_1_methionine_tRNA_ligase_Candidatus_Kuenenbacteria_bacterium_CG11_big_fil_rev_8_21_14_0_20_37_9:0.49262786146531151177):0.09634672966426045815[48]):0.05831644965332551805[29],(PIT96067_1_methionine_tRNA_ligase_Candidatus_Falkowbacteria_bacterium_CG10_big_fil_rev_8_21_14_0_10_37_14:0.66674576505527149983,KKR14870_1_Methionine_tRNA_ligase_Candidatus_Falkowbacteria_bacterium_GW2011_GWA2_39_24:0.47352531943886461141):0.28716789229131645111[98]):0.05400363736496636979[19]):0.19286804098247783967[96],((OGD83006_1_methionine_tRNA_ligase_Candidatus_Collierbacteria_bacterium_RIFOXYD1_FULL_40_9:0.52791745390352839973,KKT38936_1_Methionine_tRNA_ligase_Candidatus_Collierbacteria_bacterium_GW2011_GWF1_44_12:0.51384314083344573287):0.26466172134453436193[99],(((((KKQ95967_1_Methionyl_tRNA_synthetase_Candidatus_Woesebacteria_bacterium_GW2011_GWA1_39_11b:0.48138782859857587315,(OGM18661_1_methionine_tRNA_ligase_Candidatus_Woesebacteria_bacterium_RIFCSPHIGHO2_01_FULL_38_10:0.46522958267561365098,KKQ55585_1_Methionyl_tRNA_synthetase_Candidatus_Woesebacteria_bacterium_GW2011_GWC1_38_13:0.43110356768370816649):0.18446880802263157517[90]):0.07343427319744651183[43],((KKT66755_1_Methionyl_tRNA_synthetase_Candidatus_Woesebacteria_bacterium_GW2011_GWA2_44_33:0.48246475179630055052,KKQ92140_1_Methionyl_tRNA_synthetase_Candidatus_Woesebacteria_bacterium_GW2011_GWB1_39_10:0.34447843489062357492):0.17733616445016139873[64],((KKT75793_1_Methionyl_tRNA_synthetase_Microgenomates_group_bacterium_GW2011_GWA2_44_7:0.53324173049648637690,OGC93089_1_methionine_tRNA_ligase_Candidatus_Amesbacteria_bacterium_RIFCSPHIGHO2_01_FULL_48_32b:0.47443966863194297900):0.06915749898063913714[57],(((EKE13476_1_hypothetical_protein_ACD_13C00015G0041_uncultured_bacterium:0.23552625356182996241,EKE13113_1_hypothetical_protein_ACD_13C00093G0027_uncultured_bacterium:0.32683010645005300399):0.14455729366965860971[95],OGM81233_1_methionine_tRNA_ligase_Candidatus_Woesebacteria_bacterium_RIFOXYB1_FULL_40_26:0.28743552778667652570):0.02741714940621011246[28],KKQ26115_1_Methionyl_tRNA_synthetase_Microgenomates_group_bacterium_GW2011_GWC1_37_12b:0.45815485570092995271):0.05659725515501599219[37]):0.06438368783249018290[27]):0.06696388720746222767[21]):0.10056586181610389918[73],RJQ27488_1_methionine_tRNA_ligase_Candidatus_Parcubacteria_bacterium:0.46922133416349293134):0.08158888143988896058[54],((((OGK13785_1_methionine_tRNA_ligase_Candidatus_Roizmanbacteria_bacterium_RIFCSPHIGHO2_01_FULL_38_15:0.34566322795453519046,((PIZ63508_1_methionine_tRNA_ligase_Candidatus_Roizmanbacteria_bacterium_CG_4_10_14_0_2_um_filter_39_13:0.10584474776616845104,PIQ73640_1_methionine_tRNA_ligase_Candidatus_Roizmanbacteria_bacterium_CG11_big_fil_rev_8_21_14_0_20_36_8:0.15137617304915393368):0.24149620425893414399[100],KKQ38778_1_Methionine_tRNA_ligase_Candidatus_Roizmanbacteria_bacterium_GW2011_GWA2_37_7:0.28323709958417914168):0.13538780258998117656[100]):0.24863469420690312295[100],(KKP73789_1_Methionine_tRNA_ligase_Candidatus_Roizmanbacteria_bacterium_GW2011_GWA2_35_19:0.47839758750579602919,((PIY72106_1_methionine_tRNA_ligase_Candidatus_Roizmanbacteria_bacterium_CG_4_10_14_0_8_um_filter_33_9:0.50915567793837668287,OGK17314_1_methionine_tRNA_ligase_Candidatus_Roizmanbacteria_bacterium_RIFCSPHIGHO2_01_FULL_39_12c:0.42923180592857629323):0.16262349379321797138[84],OGK14051_1_hypothetical_protein_A2859_02915_Candidatus_Roizmanbacteria_bacterium_RIFCSPHIGHO2_01_FULL_37_16b:0.52324086195297092594):0.08698287003051881350[67]):0.13077374458703830418[89]):0.12767385476806830669[67],OGK15952_1_methionine_tRNA_ligase_Candidatus_Roizmanbacteria_bacterium_RIFCSPHIGHO2_01_FULL_39_12b:0.47922788086045930989):0.09259187632317412986[36],KKU83271_1_Methionyl_tRNA_synthetase_Microgenomates_group_bacterium_GW2011_GWA2_47_8:0.73852039406241054564):0.06998388912108870208[18]):0.03881176978302283004[3],(KKR16973_1_Methionine_tRNA_ligase_Candidatus_Daviesbacteria_bacterium_GW2011_GWA2_39_33:0.56482853435655766550,((PIR07410_1_methionine_tRNA_ligase_Candidatus_Jorgensenbacteria_bacterium_CG11_big_fil_rev_8_21_14_0_20_38_23:0.67302848945855564544,PIT92823_1_methionine_tRNA_ligase_Candidatus_Harrisonbacteria_bacterium_CG10_big_fil_rev_8_21_14_0_10_42_17:0.50689976996530017317):0.21939244003906577252[91],((RJQ26621_1_methionine_tRNA_ligase_Candidatus_Parcubacteria_bacterium:0.77939050672430021383,KKT92219_1_Methionine_tRNA_ligase_Candidatus_Jorgensenbacteria_bacterium_GW2011_GWA2_45_13:0.44643985065046098981):0.12838048966491499847[40],(((OHA39990_1_methionine_tRNA_ligase_Candidatus_Taylorbacteria_bacterium_RIFCSPLOWO2_02_FULL_46_40:0.82019416605103834250,(KKQ39733_1_Methionine_tRNA_ligase_Candidatus_Magasanikbacteria_bacterium_GW2011_GWA2_37_8:0.11465622232693059579,((KKP94306_1_Methionyl_tRNA_synthetase_Candidatus_Nomurabacteria_bacterium_GW2011_GWF2_36_126:0.25751515009443931570,(PIR68541_1_methionine_tRNA_ligase_Candidatus_Nomurabacteria_bacterium_CG10_big_fil_rev_8_21_14_0_10_35_16:0.41306870779480558964,KKP72910_1_Methionyl_tRNA_synthetase_Candidatus_Nomurabacteria_bacterium_GW2011_GWB1_35_20:0.32345950189679117948):0.19711580837149619838[93]):0.35283459595771254902[100],KKP56325_1_Methionyl_tRNA_synthetase_Parcubacteria_group_bacterium_GW2011_GWC1_34_10:0.17723200579091311080):0.19661538561648608803[91]):0.30389080752891634019[100]):0.13436314708600924361[47],(((PIR85016_1_methionine_tRNA_ligase_Candidatus_Kaiserbacteria_bacterium_CG10_big_fil_rev_8_21_14_0_10_45_20:0.58403258957906400983,OGY60972_1_methionine_tRNA_ligase_Candidatus_Colwellbacteria_bacterium_RIFCSPLOWO2_12_FULL_43_11:0.61503564997185555807):0.16464316863668657098[71],((OGG70073_1_methionine_tRNA_ligase_Candidatus_Kaiserbacteria_bacterium_RIFCSPHIGHO2_12_FULL_53_13:0.29175614508998143348,OGG52344_1_methionine_tRNA_ligase_Candidatus_Kaiserbacteria_bacterium_RIFCSPHIGHO2_01_FULL_53_29:0.38362948707794414238):0.16559240545160411329[98],((KKQ08040_1_Methionine_tRNA_ligase_Parcubacteria_group_bacterium_GW2011_GWB1_36_5:0.35169528620493112347,OGI83022_1_methionine_tRNA_ligase_Candidatus_Nomurabacteria_bacterium_RIFCSPHIGHO2_12_FULL_44_22b:0.34471689532091259744):0.54243359503406818334[100],(RJQ34205_1_methionine_tRNA_ligase_Candidatus_Parcubacteria_bacterium:0.27841725646007953188,RJR13583_1_methionine_tRNA_ligase_Candidatus_Parcubacteria_bacterium:0.20135866915115838149):0.20608260998290939270[100]):0.22075144994994819192[88]):0.07380846207858118846[47]):0.03826608326181778208[22],OGF82560_1_hypothetical_protein_A3B18_01155_Candidatus_Giovannonibacteria_bacterium_RIFCSPLOWO2_01_FULL_46_13:0.55865545732453425476):0.03142091395414897681[16]):0.07615749999566000239[10],(PIR58181_1_methionine_tRNA_ligase_Parcubacteria_group_bacterium_CG10_big_fil_rev_8_21_14_0_10_38_31:0.55383359381582397685,(OGD67275_1_methionine_tRNA_ligase_Candidatus_Campbellbacteria_bacterium_RIFOXYC2_FULL_35_25:0.62096176722751050825,OJI09514_1_methionine_tRNA_ligase_bacterium_CG10_49_38:0.69411548382216481379):0.14643738544365889065[51]):0.07739207973278200425[14]):0.08254892148996416379[31]):0.13540708910939328047[77]):0.05493062654841262410[15]):0.06033884960096337624[14]):0.04457074399142684634[1]):0.04443241811027977967[3]):0.12311002163773178408[14]):0.03958556044752126885[3],(((OGF20739_1_methionine_tRNA_ligase_Candidatus_Falkowbacteria_bacterium_RIFOXYA2_FULL_38_12:0.49973373833533696331,(((PID52228_1_methionine_tRNA_ligase_Candidatus_Moranbacteria_bacterium:0.48561417564892672694,EKE22255_1_hypothetical_protein_ACD_7C00015G0004_uncultured_bacterium:0.20971815519763378766):0.29696542177811735552[100],(KKQ13351_1_Methionine_tRNA_ligase_Candidatus_Moranbacteria_bacterium_GW2011_GWF1_36_78:0.17063698817763930937,(PIU08443_1_methionine_tRNA_ligase_Candidatus_Moranbacteria_bacterium_CG08_land_8_20_14_0_20_34_16:0.54260657060719241773,(KKP80369_1_Methionine_tRNA_ligase_Candidatus_Moranbacteria_bacterium_GW2011_GWF2_35_39:0.19396955003704613452,PIP27927_1_methionine_tRNA_ligase_Candidatus_Moranbacteria_bacterium_CG23_combo_of_CG06_09_8_20_14_all_35_22:0.06114174971488527122):0.07266360030469358466[98]):0.04512649651133870954[41]):0.14064028353381405334[99]):0.06447095018497814300[46],((KKQ52794_1_Methionine_tRNA_ligase_Parcubacteria_group_bacterium_GW2011_GWD2_38_11:0.17370436398276034584,(EKE18505_1_hypothetical_protein_ACD_9C00313G0013_uncultured_bacterium:0.26286529488130305765,(KKP94806_1_Methionine_tRNA_ligase_Candidatus_Moranbacteria_bacterium_GW2011_GWD2_36_12:0.23476008598783415504,EKE19647_1_hypothetical_protein_ACD_8C00125G0002_uncultured_bacterium:0.32616540382479208837):0.04076400598374826934[37]):0.08476241891354047153[71]):0.26922831014858067400[100],((KKR21354_1_Methionyl_tRNA_synthetase_Candidatus_Moranbacteria_bacterium_GW2011_GWA2_39_41:0.35549453866536845359,EKE11152_1_hypothetical_protein_ACD_15C00133G0003_uncultured_bacterium:0.43364279420007473265):0.11477883267627406183[81],(OGI16793_1_methionine_tRNA_ligase_Candidatus_Moranbacteria_bacterium_RBG_19FT_COMBO_42_6:0.41171713932160658445,(OGI17841_1_methionine_tRNA_ligase_Candidatus_Moranbacteria_bacterium_RIFCSPHIGHO2_02_FULL_40_12b:0.29041410270558942752,GBE16469_1_methionine_tRNA_ligase_bacterium_BMS3Abin15:0.31933758401036776986):0.07566276026821622258[96]):0.11179575941420494267[89]):0.04233857361767091876[46]):0.07058627680855632247[58]):0.22701754105998608879[63]):0.24788708380262397535[92],(KKR08442_1_methionyl_tRNA_synthetase_methionyl_tRNA_synthetase_Candidatus_Peregrinibacteria_bacterium_GW2011_GWF2_39_17:0.36003633192972894772,EKD94019_1_hypothetical_protein_ACD_28C00005G0011_uncultured_bacterium:0.43982341670411884138):0.40618685433430778975[100]):0.11175647806031778486[14],(PIZ55870_1_methionine_tRNA_ligase_bacterium_Candidatus_Torokbacteria_CG_4_10_14_0_2_um_filter_35_8:0.58888845267044442888,(((OGH77211_1_methionine_tRNA_ligase_Candidatus_Magasanikbacteria_bacterium_RIFCSPLOWO2_02_FULL_47_16:0.00000093905322139818,OGH82368_1_methionine_tRNA_ligase_partial_Candidatus_Magasanikbacteria_bacterium_RIFCSPLOWO2_12_FULL_47_9b:0.00000093905322139818):0.49842590224509686347[100],OGH60112_1_hypothetical_protein_A2725_00490_Candidatus_Magasanikbacteria_bacterium_RIFCSPHIGHO2_01_FULL_33_34:0.52881249755786996491):0.08397884478990125245[31],((OGH71587_1_methionine_tRNA_ligase_Candidatus_Magasanikbacteria_bacterium_RIFCSPHIGHO2_02_FULL_44_13:0.40796862180692478050,(OGH64863_1_methionine_tRNA_ligase_Candidatus_Magasanikbacteria_bacterium_RIFCSPHIGHO2_01_FULL_41_23:0.43624194507403324383,PLX28225_1_methionine_tRNA_ligase_Candidatus_Parcubacteria_bacterium:0.50877010675830902642):0.04735925973090257535[9]):0.07184159718541746620[8],(((OGH83669_1_methionine_tRNA_ligase_Candidatus_Magasanikbacteria_bacterium_RIFOXYA2_FULL_44_8:0.37686804475807011983,OGH93617_1_hypothetical_protein_A2538_04150_Candidatus_Magasanikbacteria_bacterium_RIFOXYD2_FULL_41_14:0.53553943597756414885):0.14319149442353470980[61],KKQ28080_1_Methionine_tRNA_ligase_Candidatus_Magasanikbacteria_bacterium_GW2011_GWC2_37_14:0.32956863129002539337):0.06059967299754609460[10],((((OIO19411_1_methionine_tRNA_ligase_Candidatus_Magasanikbacteria_bacterium_CG1_02_41_34:0.21885868976877972947,KKS52058_1_Methionine_tRNA_ligase_Candidatus_Magasanikbacteria_bacterium_GW2011_GWC2_42_27:0.14666542949912769744):0.19746349745886535021[100],EKE07456_1_hypothetical_protein_ACD_18C00082G0004_uncultured_bacterium:0.34817879792858241750):0.14607230382448702088[100],(PIR76914_1_methionine_tRNA_ligase_Candidatus_Magasanikbacteria_bacterium_CG10_big_fil_rev_8_21_14_0_10_38_6:0.40607566185088156407,(PIR04152_1_methionine_tRNA_ligase_Candidatus_Magasanikbacteria_bacterium_CG11_big_fil_rev_8_21_14_0_20_39_34:0.41508891678511711243,PIT86938_1_methionine_tRNA_ligase_Candidatus_Magasanikbacteria_bacterium_CG10_big_fil_rev_8_21_14_0_10_43_6:0.48509140699264380325):0.10292093812175769074[50]):0.01540385957580052770[5]):0.06931094018747899210[44],(OGH70148_1_methionine_tRNA_ligase_Candidatus_Magasanikbacteria_bacterium_RIFCSPHIGHO2_02_FULL_51_14:0.24948139784138170794,KKW42026_1_Methionine_tRNA_ligase_Candidatus_Magasanikbacteria_bacterium_GW2011_GWA2_56_11:0.41543769012258852102):0.13712062239460770519[47]):0.07010663801584972321[16]):0.02595083966447079768[3]):0.05424695996597485304[23]):0.23089203968074839546[99]):0.06588891629529532168[63]):0.05601761546246921547[10]):0.02986570953170735940[2]):0.36628797216995190311[100],((KMQ49556_1_Methionyl_tRNA_synthetase_Chitinispirillum_alkaliphilum:0.87830606348719064691,((KUK66989_1_methionyl_tRNA_synthetase_partial_candidate_division_WS6_bacterium_36_33:0.22612062475018795960,(PKN02473_1_methionine_tRNA_ligase_Candidatus_Dojkabacteria_bacterium_HGW_Dojkabacteria_1:0.18121673876649152524,OGC44249_1_methionine_tRNA_ligase_partial_candidate_division_WS6_bacterium_RIFOXYB1_FULL_33_14:0.20004045343631324250):0.14261810401027821826[85]):0.16550893396668875379[97],KKP92614_1_Methionine_tRNA_ligase_candidate_division_WS6_bacterium_GW2011_GWC1_36_11:0.36397294208510561075):0.26829561623745135091[100]):0.28850193268679152903[85],((BJP_PHAGE_COMPLETE_CU-CL-ST_29_18:0.06476607806846478022,BJP_PHAGE_COMPLETE_CU-CL_29_15:0.03613417528326715727):1.08843739473157530284[100],MAD1_PHAGE_COMPLETE_CU-CL-ST_26_25:1.20423531224087332347):0.49099750452825036140[99]):0.65561963476569840026[100]):0.15040565108090175883[91],(((KKQ23118_1_methionyl_tRNA_synthetase_methionyl_tRNA_synthetase_Candidatus_Wolfebacteria_bacterium_GW2011_GWC1_37_10:0.46915057651603264688,KKR89173_1_Methionine_tRNA_ligase_Candidatus_Wolfebacteria_bacterium_GW2011_GWB1_41_12:0.45998716512466003570):0.42059078832016266736[100],((PIR54989_1_methionine_tRNA_ligase_Candidatus_Peregrinibacteria_bacterium_CG10_big_fil_rev_8_21_14_0_10_36_19:0.98415340761995062646,KKP38227_1_methionyl_tRNA_synthetase_alpha_subunit_methionyl_tRNA_synthetase_partial_Candidatus_Peregrinibacteria_bacterium_GW2011_GWF2_33_10:0.92538567769746982172):0.27713411998581510831[96],(OGN08140_1_methionine_tRNA_ligase_Candidatus_Yanofskybacteria_bacterium_RIFCSPHIGHO2_02_FULL_39_10:0.84096529690068533291,OHB17022_1_methionine_tRNA_ligase_Parcubacteria_group_bacterium_RIFCSPHIGHO2_01_FULL_40_30:0.77559434945058647326):0.30399055934726837425[85]):0.06600246838517367931[23]):0.08047731874063787649[39],KKR72527_1_Methionine_tRNA_ligase_Candidatus_Roizmanbacteria_bacterium_GW2011_GWB1_40_7:1.43554480960824792923):0.06429913265492170904[33]):0.04062748919907302469[25],PIT88806_1_methionine_tRNA_ligase_Candidatus_Magasanikbacteria_bacterium_CG10_big_fil_rev_8_21_14_0_10_36_32:0.91698339055878586024):0.11786013813884958779[42]):0.14001051031305075667[80]):0.14008166955266168618[50],(PLX16741_1_methionine_tRNA_ligase_bacterium_BM706:1.07954484562937991221,(PIR25703_1_methionine_tRNA_ligase_Deltaproteobacteria_bacterium_CG11_big_fil_rev_8_21_14_0_20_42_23:0.74912933216484123289,ODS59495_1_hypothetical_protein_ABS36_00750_Acidobacteria_bacterium_SCN_69_37:1.06009673285888417205):0.10141144991478411030[57]):0.10575003726575882279[54]):0.07972421090153879175[29]):0.03614191388003132333[6],(((((RKX54865_1_methionine_tRNA_ligase_Thermotoga_sp_:0.35728380531765480121,((SSC13537_1_Methionine_tRNA_ligase_Mesotoga_infera:0.24931460447666672908,((KUK68410_1_Methionine_tRNA_ligase_Mesotoga_infera:0.16533230810752058693,WP_099828774_1_MULTISPECIES_methionine_tRNA_ligase_Mesotoga:0.12302146143718539761):0.07179169419271007324[99],WP_006492167_1_methionine_tRNA_ligase_Mesotoga_prima:0.13313092480065077949):0.08856907577121217456[94]):0.18193809664244850466[100],(WP_012744534_1_methionine_tRNA_ligase_Kosmotoga_olearia:0.22815010024868701000,((RKX49963_1_methionine_tRNA_ligase_Thermotogae_bacterium:0.08383267742188006688,WP_068345603_1_methionine_tRNA_ligase_Kosmotoga_arenicorallina:0.16006665369895425877):0.07581739051721234079[100],WP_047753622_1_methionine_tRNA_ligase_Kosmotoga_pacifica:0.11987826102448760623):0.13052824529081036298[100]):0.04765269403785803159[66]):0.13037779243031211163[100]):0.06415283565667584398[44],((((WP_073071034_1_methionine_tRNA_ligase_Thermosipho_atlanticus:0.16673913639571794065,(WP_012057400_1_methionine_tRNA_ligase_Thermosipho_melanesiensis:0.16992371452219631744,WP_004102304_1_methionine_tRNA_ligase_Thermosipho_africanus:0.16790999609840462359):0.05777260650321747876[57]):0.13933154905816227953[100],(WP_069293304_1_methionine_tRNA_ligase_Fervidobacterium_thailandense:0.22341781777550612231,(WP_011993966_1_methionine_tRNA_ligase_Fervidobacterium_nodosum:0.10308597612670390709,(WP_033190865_1_methionine_tRNA_ligase_Fervidobacterium_islandicum:0.12030579591969066400,WP_072760093_1_methionine_tRNA_ligase_Fervidobacterium_gondwanense:0.15194649387296371712):0.03948847577308611106[48]):0.08160102701585834895[99]):0.14033018203266930946[100]):0.07045549075691799612[90],(OQX59269_1_methionine_tRNA_ligase_Thermotoga_sp_4484_232:0.30705825432781630457,(WP_013931512_1_methionine_tRNA_ligase_Pseudothermotoga_thermarum:0.18515691735487066483,(WP_041084028_1_methionine_tRNA_ligase_Thermotoga_profunda:0.17677150930409502028,WP_012002397_1_methionine_tRNA_ligase_Pseudothermotoga_lettingae:0.22621049171313570292):0.07261155837547518532[63]):0.25881114048069009392[100]):0.06901391732960340808[43]):0.15748078534234705161[99],((WP_072865650_1_methionine_tRNA_ligase_Marinitoga_hydrogenitolerans:0.13133271180852570947,(WP_014297389_1_methionine_tRNA_ligase_Marinitoga_piezophila:0.08634258006566201959,WP_047266925_1_MULTISPECIES_methionine_tRNA_ligase_Marinitoga:0.13851545108029705844):0.04712643821356080759[59]):0.16101955945739102050[100],(WP_091402266_1_methionine_tRNA_ligase_Geotoga_petraea:0.25852247030772124159,WP_109603828_1_methionine_tRNA_ligase_Oceanotoga_teriensis:0.27788441398702118379):0.17610634356447488202[100]):0.13219860002175506941[100]):0.04443736452154796457[36]):0.10416792812070074792[60],WP_036222972_1_methionine_tRNA_ligase_Mesoaciditoga_lauensis:0.49058798293857608375):0.20433389522378334058[97],(OIP12427_1_methionine_tRNA_ligase_Caldisericum_sp_CG2_30_36_11:0.41877000252753815435,WP_014453489_1_methionine_tRNA_ligase_Caldisericum_exile:0.38366733422101789719):0.62533476813752719714[96]):0.18415528123230917590[42],((((((((WP_103895048_1_methionine_tRNA_ligase_Caloramator_fervidus:0.12745838996987116087,WP_057979157_1_methionine_tRNA_ligase_Caloramator_mitchellensis:0.13074138062357718026):0.20635352455093508572[100],(((((WP_044996114_1_methionine_tRNA_ligase_subunit_beta_Lachnospiraceae_bacterium_JC7:0.26524343694923158132,WP_078037204_1_methionine_tRNA_ligase_Oribacterium_sp_C9:0.02168457405967494020):0.43006229006049134789[76],WP_067555514_1_methionine_tRNA_ligase_Faecalibaculum_rodentium:0.34362185019637714323):0.18227866518165425358[69],PWL48197_1_methionine_tRNA_ligase_Clostridiales_bacterium:0.71306523970638735488):0.06371844459947706429[33],WP_102365955_1_methionine_tRNA_ligase_Monoglobus_pectinilyticus:0.43739471434217985779):0.22545396646790963335[35],WP_092946265_1_methionine_tRNA_ligase_Ruminococcaceae_bacterium_YRB3002:0.78394938706657424365):0.13243762335404765662[16]):0.11146995953693569770[15],WP_026486383_1_methionine_tRNA_ligase_Caldanaerobius_polysaccharolyticus:0.32164157274214150162):0.09005282092377826786[11],(WP_012992864_1_methionine_tRNA_ligase_Mageeibacillus_indolicus:0.59231804991714975817,WP_013655664_1_methionine_tRNA_ligase_Cellulosilyticum_lentocellum:0.36268218773281307721):0.09420194696280052848[57]):0.07530070044825269704[20],(WP_008518097_1_methionine_tRNA_ligase_Dethiobacter_alkaliphilus:0.49155056422605281075,(((WP_067926340_1_methionine_tRNA_ligase_Alicyclobacillus_shizuokensis:0.09739702816399901930,WP_026962250_1_methionine_tRNA_ligase_Alicyclobacillus_herbarius:0.09716323244530879200):0.15950505921867982884[100],(WP_026974416_1_methionine_tRNA_ligase_Alicyclobacillus_contaminans:0.24080271118974447275,WP_029421957_1_methionine_tRNA_ligase_Alicyclobacillus_macrosporangiidus:0.15515596550869739656):0.06128298033723808547[63]):0.31027871702752329863[100],((WP_096180425_1_methionine_tRNA_ligase_Effusibacillus_lacus:0.12766806760954113598,WP_018131795_1_methionine_tRNA_ligase_Effusibacillus_pohliae:0.10144077419382530048):0.14596344038327313530[100],((WP_109690541_1_methionine_tRNA_ligase_Tumebacillus_permanentifrigoris:0.11538850585113638592,WP_038088383_1_methionine_tRNA_ligase_Tumebacillus_flagellatus:0.06804879749535634736):0.30111432814291960725[100],((WP_007506030_1_methionine_tRNA_ligase_Caldalkalibacillus_thermarum:0.21919300211274450607,((WP_101578956_1_MULTISPECIES_methionine_tRNA_ligase_Bacillus:0.22353823118329640973,WP_090083032_1_methionine_tRNA_ligase_Lentibacillus_persicus:0.28548209769192600671):0.06753323483252318682[84],((WP_047389075_1_methionine_tRNA_ligase_Firmicutes_bacterium_ZOR0006:0.41930171209157401924,(WP_109350116_1_methionine_tRNA_ligase_Kurthia_zopfii:0.18465641485946435174,(WP_017380249_1_methionine_tRNA_ligase_Paenisporosarcina_sp_TG_14:0.17962318789023956622,WP_106782136_1_methionine_tRNA_ligase_Lysinibacillus_sp_Marseille_P5727:0.14355681576618456452):0.03404354203343465390[64]):0.30177948857387904003[100]):0.05022459610964406101[37],((WP_054677808_1_methionine_tRNA_ligase_Lactobacillus_sharpeae:0.13981243663914064146,WP_125570374_1_methionine_tRNA_ligase_Lactobacillus_songhuajiangensis:0.14586798218861668497):0.67339103322618176772[99],WP_077614550_1_methionine_tRNA_ligase_Caenibacillus_caldisaponilyticus:0.19679337077025396696):0.06963413221459439917[22]):0.04240695367346897227[16]):0.10409135385856758960[78]):0.06195084056832707992[49],(WP_102991241_1_methionine_tRNA_ligase_Laceyella_sacchari:0.24526748203162090922,WP_073155041_1_methionine_tRNA_ligase_Seinonella_peptonophila:0.33271702711446199396):0.16577016764949281669[100]):0.04900872098136397487[53]):0.04272216256466942336[47]):0.06191365067457822724[30]):0.10642192481653402203[89]):0.05087624597960178213[45]):0.07315909143048998642[16],((WP_078810203_1_methionine_tRNA_ligase_Selenihalanaerobacter_shriftii:0.48931456976805853820,KLU38868_1_methionyl_tRNA_synthetase_Peptococcaceae_bacterium_1109:0.52968416403735285591):0.09882525759146643107[32],((((WP_022382724_1_methionine_tRNA_ligase_Dialister_sp_Marseille_P5638:0.36410807327593103233,ETI88128_1_Methionine_tRNA_ligase_Negativicoccus_succinicivorans_DORA_17_25:0.43753286807833369210):0.13695087489869553488[90],(EKY20010_1_methionine_tRNA_ligase_Veillonella_atypica_KON:0.07844492648051393235,(ETJ14463_1_Methionine_tRNA_ligase_Veillonella_sp_DORA_A_3_16_22:0.15069285640990368047,(EFR60547_1_methionine_tRNA_ligase_beta_subunit_Veillonella_sp_oral_taxon_158_str_F0412:0.55394628508256471555,WP_060924817_1_methionine_tRNA_ligase_Veillonella_dispar:0.00000093905322139818):0.01361922644687748457[99]):0.08986389971900689277[97]):0.48646439171373917487[100]):0.16444429633160612125[100],(WP_038674094_1_methionine_tRNA_ligase_Pelosinus_sp_UFO1:0.10687888459460938295,WP_007958758_1_methionine_tRNA_ligase_Pelosinus_fermentans:0.07228094647437098563):0.31374279167261348578[100]):0.13579677514108440262[96],(KJS18806_1_methionyl_tRNA_synthetase_Clostridiaceae_bacterium_BRH_c20a:0.31470171069565577859,WP_081908194_1_methionine_tRNA_ligase_Clostridiales_bacterium_DRI_13:0.24606723182668141514):0.18760354180066390883[97]):0.04377985885100524333[22]):0.04760734954141368491[21]):0.09531936954041475563[5],(PZN41298_1_methionine_tRNA_ligase_subunit_beta_partial_Firmicutes_bacterium:0.50136130531981881742,OUM93357_1_methionine_tRNA_ligase_subunit_beta_partial_Firmicutes_bacterium_ZCTH02_B6:0.55156577541971041345):0.12047375990265259127[34]):0.11491887233574320237[11],((((WP_100392132_1_methionine_tRNA_ligase_Desulfofaba_hansenii:0.62487685595579767206,((PWM70909_1_methionine_tRNA_ligase_Desulfovibrionaceae_bacterium:0.44330135967679207276,(WP_010939333_1_methionine_tRNA_ligase_Desulfovibrio_vulgaris:0.12496479030612579753,WP_116305233_1_methionine_tRNA_ligase_Desulfovibrio_sp_HK_II:0.18170652255228422756):0.15008331795285892452[100]):0.25835275157182063799[100],KUJ94812_1_Methionine_tRNA_ligase_partial_Desulfonauticus_sp_38_4375:0.48115387550423122098):0.16368586099727330807[94]):0.10012226794207211567[32],((KPL06060_1_hypothetical_protein_AMJ86_10015_bacterium_SM23_57:0.91489770202232711949,((WP_068668278_1_methionine_tRNA_ligase_Thermosulfurimonas_dismutans:0.30786098413827883702,RKX58246_1_methionine_tRNA_ligase_Thermodesulfobacteria_bacterium:0.87321795504639276864):0.35888009807299053877[99],(RJX26350_1_methionine_tRNA_ligase_Desulfurivibrio_sp_:0.35832210393987501407,OQX13473_1_methionine_tRNA_ligase_Desulfobulbaceae_bacterium_A2:0.49936356377280533003):0.23238740352469194894[100]):0.10300069007098186513[63]):0.04394689374383034530[8],((PKN10937_1_methionine_tRNA_ligase_Deltaproteobacteria_bacterium_HGW_Deltaproteobacteria_5:0.07188839508262627465,KFN40081_1_methionyl_tRNA_synthetase_Smithella_sp_F21:0.07127992736806004759):0.49461274029389223905[100],(OPX21051_1_methionine_tRNA_ligase_Desulfobacca_sp_4484_104:0.62950634078187683862,(WP_011697029_1_methionine_tRNA_ligase_Syntrophobacter_fumaroxidans:0.31518439390471869599,WP_073041361_1_methionine_tRNA_ligase_Desulfacinum_infernum:0.15334654707030284659):0.21662170028163460489[100]):0.07509351587638411762[53]):0.06089261294329637031[18]):0.02646888601148710343[4]):0.09434930747178509047[36],((AGK04582_1_methionyl_tRNA_ligase_Meiothermus_ruber_DSM_1279:0.50185669531663856802,((WP_045233464_1_methionine_tRNA_ligase_subunit_beta_partial_Deinococcus_pimensis:0.38027771040916824585,(WP_124868835_1_methionine_tRNA_ligase_Deinococcus_sp_S14_83:0.22463378764742492066,(WP_019584909_1_methionine_tRNA_ligase_Deinococcus_apachensis:0.05316731238299250706,WP_034355790_1_methionine_tRNA_ligase_Deinococcus_phoenicis:0.18399052531697832058):0.14550386823064878627[92]):0.04384150420290435640[58]):0.10543814679523658140[67],(WP_110885978_1_methionine_tRNA_ligase_Deinococcus_yavapaiensis:0.25404706695921291937,WP_015234013_1_methionine_tRNA_ligase_Deinococcus_peraridilitoris:0.22162856968596686413):0.04540547734025331128[51]):0.27358435010793352715[100]):0.57232441270632561370[100],(PYM35682_1_methionine_tRNA_ligase_Candidatus_Rokubacteria_bacterium:0.30130091046166224134,((OLB51787_1_methionine_tRNA_ligase_Candidatus_Rokubacteria_bacterium_13_2_20CM_2_70_11:0.24500068053496623643,(PYN49110_1_methionine_tRNA_ligase_Candidatus_Rokubacteria_bacterium:0.05610241423793117105,(PYM72895_1_methionine_tRNA_ligase_Candidatus_Rokubacteria_bacterium:0.11708439837977198394,PYN78636_1_methionine_tRNA_ligase_Candidatus_Rokubacteria_bacterium:0.09436456409607624218):0.03119324335597480763[65]):0.15109978936207812961[100]):0.07987991288442605753[95],PYO52725_1_methionine_tRNA_ligase_Candidatus_Rokubacteria_bacterium:0.20822097632795805167):0.12046458858939559922[85]):0.34486249139802832575[99]):0.06517098256501274722[31]):0.20599651195848478480[74],(OGW58144_1_methionine_tRNA_ligase_Nitrospirae_bacterium_RIFCSPLOW2_12_42_9:0.64501060350110539510,(((OGW53316_1_methionine_tRNA_ligase_subunit_beta_partial_Nitrospirae_bacterium_RBG_19FT_COMBO_55_12:0.26699045990846620446,OGW26318_1_methionine_tRNA_ligase_Nitrospirae_bacterium_GWC2_57_13:0.27595863850459567690):0.28875341274963645111[98],(RME69139_1_methionine_tRNA_ligase_Nitrospirae_bacterium:0.52438684886766884219,(OGW22387_1_methionine_tRNA_ligase_Nitrospirae_bacterium_GWA2_46_11:0.40624638861217932106,KPK36063_1_methionyl_tRNA_synthetase_Nitrospira_bacterium_SG8_35_1:0.38402642761621214040):0.14667689675381292980[94]):0.05766902884833873671[41]):0.12903877048401551919[94],(OLB76257_1_methionine_tRNA_ligase_subunit_beta_partial_Nitrospirae_bacterium_13_2_20CM_2_61_4:0.38878790762266562941,(((WP_087473718_1_methionine_tRNA_ligase_Nitrospira_cf_moscoviensis_SBR1015:0.27897941222401273498,((WP_086425925_1_methionine_tRNA_ligase_Nitrospira_cf_moscoviensis_SBR1015:0.19321658171179581509,WP_090895678_1_methionine_tRNA_ligase_Candidatus_Nitrospira_nitrificans:0.20347106552927982093):0.12248636825205110046[100],(WP_080888386_1_methionine_tRNA_ligase_Nitrospira_japonica:0.33613839621028429594,((ODT44203_1_methionine_tRNA_ligase_subunit_beta_partial_Nitrospira_sp_SCN_59_13:0.28665962307672887555,PLY22512_1_methionine_tRNA_ligase_Nitrospira_sp_CG24E:0.21683196701244286664):0.03135515980644319745[17],(WP_053380782_1_methionine_tRNA_ligase_Nitrospira_moscoviensis:0.17814206984129044020,((OQW67567_1_methionine_tRNA_ligase_Nitrospira_sp_ST_bin5:0.10191281481935034192,(WP_090747178_1_methionine_tRNA_ligase_Candidatus_Nitrospira_nitrosa:0.07766642353118967390,OYT20208_1_methionine_tRNA_ligase_Nitrospira_sp_UW_LDO_01:0.08405903092620303774):0.08356297521277798734[100]):0.08597740372051121405[99],PLY34680_1_hypothetical_protein_CAF41_02685_Nitrospira_sp_CG24A:0.28554001644171828067):0.04432249043588270404[51]):0.03135780350842989894[35]):0.06760543949259868735[44]):0.03976490847788827221[53]):0.04331484804012540601[34]):0.05794593496455381632[56],WP_062485582_1_methionine_tRNA_ligase_Candidatus_Nitrospira_inopinata:0.35173267841420280400):0.07291348282335639863[62],OGX05295_1_methionine_tRNA_ligase_Nitrospirae_bacterium_RIFCSPLOWO2_12_FULL_63_8:0.37115308065695951090):0.13797789980464730819[79]):0.28466108047489335764[97]):0.06078772918768020339[56]):0.12176687760717458398[83]):0.10494821659594180674[50]):0.07151861188843997019[2]):0.03282926817146562815[0]):0.06890091167562018004[0]):0.18490166429676369031[2]):0.31759795649965549824[2],((((RLI49209_1_methionine_tRNA_ligase_Candidatus_Thorarchaeota_archaeon:0.68057260681482534270,WP_013899139_1_methionine_tRNA_ligase_Methanosalsum_zhilinae:0.61896594610640376377):0.53389432655131885408[92],(WP_050724894_1_methionine_tRNA_ligase_Vulgatibacter_incomptus:0.77871721965130147325,RPH70857_1_methionine_tRNA_ligase_Myxococcaceae_bacterium:0.68406269090483806661):0.73038331339476025850[95]):0.19237473887561043484[64],((((PJD98129_1_methionine_tRNA_ligase_Parachlamydia_sp_:0.36005781319648177963,WP_013943111_1_methionine_tRNA_ligase_Simkania_negevensis:0.48106298379527356879):0.48469209389084938477[96],OGQ98477_1_hypothetical_protein_A2284_06680_Deltaproteobacteria_bacterium_RIFOXYA12_FULL_61_11:0.67278160437111866887):0.20174633949350440076[74],(((RKX69283_1_methionine_tRNA_ligase_candidate_division_WOR_3_bacterium:0.64798132023502685861,KPJ50737_1_hypothetical_protein_AMJ40_01900_candidate_division_TA06_bacterium_DG_26:0.66545317596296849061):0.17713795861908182561[50],(RKY89749_1_methionine_tRNA_ligase_candidate_division_KSB1_bacterium:0.50971403503218903897,((((((GBD06347_1_Methionine_tRNA_ligase_bacterium_HR21:0.54504987848668295936,KXB97502_1_hypothetical_protein_AA908_06495_Chlorobi_bacterium_NICIL_2:0.47866686151879622724):0.39222932210718075563[77],(OQY76344_1_methionine_tRNA_ligase_Ignavibacteriales_bacterium_UTCHB3:0.47913311670024133493,PJA95869_1_methionine_tRNA_ligase_Ignavibacteriales_bacterium_CG_4_9_14_3_um_filter_34_10:0.42374207868844199210):0.15665201506590920033[100]):0.07777800948402580072[66],RPI05683_1_methionine_tRNA_ligase_Ignavibacteriae_bacterium:0.52484015581847531795):0.12820654418112897854[65],WP_092350242_1_methionine_tRNA_ligase_Candidatus_Chrysopegis_kryptomonas:0.31026140058158463431):0.09723277862171193775[44],((RMD89886_1_methionine_tRNA_ligase_Calditrichaeota_bacterium:0.18716396889342876153,RMF60235_1_methionine_tRNA_ligase_Calditrichaeota_bacterium:0.27386525128184824318):0.27089264190991307890[99],(((((((AMS25688_1_methionyl_tRNA_synthetase_Bacteroidetes_bacterium_UKL13_3:0.19625523316790430273,OYU97612_1_methionine_tRNA_ligase_Bacteroidetes_bacterium_B12017:0.28985748858571908082):0.25054890684470676465[100],(WP_124397706_1_methionine_tRNA_ligase_Schleiferia_sp_LA:0.53663858590526725134,PCJ66007_1_methionine_tRNA_ligase_Bacteroidetes_bacterium:0.56612483388833478859):0.07977384465816557413[30]):0.09327729765458869782[22],(PTL98184_1_methionine_tRNA_ligase_Bacteroidetes_bacterium:0.51391400618672700151,WP_034964813_1_methionine_tRNA_ligase_Chryseobacterium_sp_FH1:0.50965393212283727209):0.08409428740059178564[17]):0.04908193594994060549[6],((WP_038031711_1_methionine_tRNA_ligase_Thermonema_rossianum:0.42576997676887268218,(OJV27212_1_methionine_tRNA_ligase_Bacteroidetes_bacterium_37_13:0.38360976788174266927,(((WP_025299126_1_methionine_tRNA_ligase_Niabella_soli:0.04926309781201522464,WP_067751406_1_methionine_tRNA_ligase_Niabella_ginsenosidivorans:0.07431371828030111648):0.19480386192242266086[99],((WP_074242416_1_methionine_tRNA_ligase_Chitinophaga_niabensis:0.09404133052437749218,WP_109694404_1_methionine_tRNA_ligase_Chitinophaga_sp_XJ_2:0.09180490673989830097):0.10592550227353275671[100],WP_111595240_1_methionine_tRNA_ligase_Chitinophaga_dinghuensis:0.20684119239091547371):0.10291088447715983356[98]):0.06124944956718088307[98],(OJW59063_1_methionine_tRNA_ligase_Sphingobacteriales_bacterium_50_39:0.19783963095870693571,(((ODT51544_1_methionine_tRNA_ligase_Niastella_sp_SCN_39_18:0.25112128371704200980,(((WP_066403545_1_methionine_tRNA_ligase_Flavisolibacter_tropicus:0.06954574157865921202,WP_121354393_1_methionine_tRNA_ligase_Flavisolibacter_sp_X7X:0.09468920680276121660):0.16312770944549953578[96],(PZR21067_1_methionine_tRNA_ligase_Citrobacter_freundii:0.12702295429857621278,OJW33371_1_methionine_tRNA_ligase_Sphingobacteriales_bacterium_46_32:0.18830513024921033405):0.05558284235829222264[97]):0.02230605644737832308[21],WP_039143357_1_methionine_tRNA_ligase_Flavihumibacter_solisilvae:0.21334497578251029881):0.01126782062610962899[16]):0.03105310501613122581[28],(WP_026769247_1_methionine_tRNA_ligase_Asinibacterium_sp_OR53:0.14243425981583365814,WP_091398713_1_methionine_tRNA_ligase_Arachidicoccus_rhizosphaerae:0.27068203473092145028):0.04353462338228783479[12]):0.01973740422676466960[5],WP_116845214_1_methionine_tRNA_ligase_Chitinophagaceae_bacterium_K23C18032701:0.17524575990137189474):0.01498058069067865171[11]):0.19436254577963910095[96]):0.19654869463195234758[94]):0.09963406152571163688[38]):0.05197114492106618550[15],(((((WP_015028607_1_methionine_tRNA_ligase_Emticicia_oligotrophica:0.18901455092522317925,((WP_071502249_1_methionine_tRNA_ligase_Arsenicibacter_rosenii:0.10074389877028666618,((WP_124909177_1_methionine_tRNA_ligase_Larkinella_knui:0.10324886917791215035,WP_044130267_1_methionine_tRNA_ligase_Rudanella_lutea:0.11784452444615389766):0.04035157548305197406[98],((((WP_085410260_1_methionine_tRNA_ligase_Fibrella_sp_ES10_3_2_2:0.08168300739465890470,WP_015334143_1_methionine_tRNA_ligase_Fibrella_aestuarina:0.06358923169436497824):0.14880248365550183265[100],((WP_026261018_1_methionine_tRNA_ligase_Spirosoma_luteum:0.06502102045063143376,(WP_040760847_1_methionine_tRNA_ligase_Spirosoma_panaciterrae:0.08430516783480820897,WP_111349557_1_methionine_tRNA_ligase_Spirosoma_sp_HMF3257:0.03874651841357650700):0.03766147585759659078[77]):0.03482233919008839718[93],WP_077922876_1_methionine_tRNA_ligase_Spirosoma_sp_209:0.10949681503585050046):0.03699192816335520467[60]):0.01746890785413677399[19],WP_009283778_1_methionine_tRNA_ligase_Fibrisoma_limi:0.09667889577963402481):0.02369409670693096992[16],WP_106138968_1_methionine_tRNA_ligase_Spirosoma_oryzae:0.11199483640045380939):0.04861414310277416967[76]):0.03635780779903465681[51]):0.11734435521247854606[100],((WP_037302437_1_methionine_tRNA_ligase_Runella_limosa:0.07060746002677986688,WP_013926017_1_methionine_tRNA_ligase_Runella_slithyformis:0.10270855896223489434):0.11573544598741618283[100],(WP_090339091_1_methionine_tRNA_ligase_Dyadobacter_koreensis:0.09635269445496731644,(WP_015812420_1_methionine_tRNA_ligase_Dyadobacter_fermentans:0.04506268937579360756,(WP_031530446_1_methionine_tRNA_ligase_Dyadobacter_crusticola:0.09805573682937829272,WP_026628492_1_methionine_tRNA_ligase_Dyadobacter_alkalitolerans:0.08213457955508342290):0.02469329934846602875[67]):0.05510024547134131923[81]):0.14556926786470764101[100]):0.05382473900352741786[61]):0.03509045152141587048[17]):0.06520227881383820756[86],(WP_102200616_1_methionine_tRNA_ligase_Siphonobacter_sp_BAB_5405:0.31117606897099769903,(WP_111372871_1_methionine_tRNA_ligase_Arcticibacterium_luteifluviistationis:0.09963420098154561477,WP_095533202_1_methionine_tRNA_ligase_Jiulongibacter_sediminis:0.05544512755421971556):0.16590825615761417566[100]):0.06121221660859720026[57]):0.07622345624114765239[90],(RPG64429_1_methionine_tRNA_ligase_Flammeovirgaceae_bacterium_TMED290:0.30155662576524083773,PDH50335_1_methionine_tRNA_ligase_Rhodothermaeota_bacterium_MED_G16:0.18116665260176476049):0.46699023273146328394[99]):0.08523248046444135972[52],(((WP_075352003_1_methionine_tRNA_ligase_Algoriphagus_marinus:0.08083684592650264289,((WP_026950478_1_methionine_tRNA_ligase_Algoriphagus_mannitolivorans:0.07877885033918845259,WP_092730696_1_methionine_tRNA_ligase_Algoriphagus_alkaliphilus:0.08248652947721671347):0.02874286224531696216[47],(PZX55897_1_methionyl_tRNA_synthetase_Algoriphagus_ratkowskyi:0.10313365943673594161,(WP_008202164_1_methionine_tRNA_ligase_Algoriphagus_machipongonensis:0.08062115076616656328,(WP_024282887_1_methionine_tRNA_ligase_Algoriphagus_marincola:0.08822886003434947388,((WP_092790877_1_methionine_tRNA_ligase_Algoriphagus_hitonicola:0.07505652355283413957,WP_087939189_1_methionine_tRNA_ligase_Algoriphagus_faecimaris:0.06827354905551008546):0.04516440345068142154[100],WP_026954580_1_methionine_tRNA_ligase_Algoriphagus_vanfongensis:0.06496038706552308140):0.02731760310496935198[66]):0.03569465815951122084[92]):0.01068677256751653266[67]):0.02010893739091447127[37]):0.02948862839319339735[49]):0.07448471901035504106[95],((WP_009033305_1_methionine_tRNA_ligase_Indibacter_alkaliphilus:0.09013764448547717523,((WP_009183672_1_methionine_tRNA_ligase_Cecembia_lonarensis:0.07193214243929084428,WP_106566146_1_methionine_tRNA_ligase_Cecembia_rubra:0.07876456693979232149):0.02174672330547545301[45],WP_008630683_1_methionine_tRNA_ligase_Mariniradius_saccharolyticus:0.13141369556107607153):0.02782464570446419386[57]):0.03962740976170230078[85],SDZ07700_1_methionyl_tRNA_synthetase_Rhodonellum_ikkaensis:0.11770988506767002257):0.04137760058051106332[85]):0.22123616691011496749[100],(WP_069836520_1_methionine_tRNA_ligase_Fabibacter_misakiensis:0.32923526450017331912,((PZN51917_1_methionine_tRNA_ligase_Bacteroidetes_bacterium:0.25677439929720730083,(KIF30594_1_methionyl_tRNA_synthetase_Hassallia_byssoidea_VB512170:0.12482152410024040246,(WP_112746393_1_methionine_tRNA_ligase_Chryseolinea_flava:0.16750314248513911708,GCC53329_1_methionyl_tRNA_synthetase_Cytophagaceae_bacterium_Ys:0.22426042528252415620):0.06380500533799837726[80]):0.05516725226430711088[47]):0.30341644401412382059[100],(PZR34263_1_methionine_tRNA_ligase_partial_Azospira_oryzae:0.17979254998389795905,WP_073132223_1_methionine_tRNA_ligase_Chryseolinea_serpens:0.20517610458224361247):0.19056020445325883017[100]):0.06805744975221414417[69]):0.05698632971087924659[79]):0.01708320020377162088[47]):0.04145443649005470937[36],(((((WP_092105095_1_methionine_tRNA_ligase_Pontibacter_chinhatensis:0.06728878516292614853,WP_089318760_1_methionine_tRNA_ligase_Pontibacter_ummariensis:0.07517092181118627259):0.16775254337476541711[100],(WP_014681924_1_methionine_tRNA_ligase_Solitalea_canadensis:0.24590105830485589622,(OFY84065_1_methionine_tRNA_ligase_Bacteroidetes_bacterium_RIFCSPLOWO2_12_FULL_35_15:0.26556801237827232232,((WP_056869122_1_methionine_tRNA_ligase_Pedobacter_sp_Leaf194:0.07403701345976873571,WP_010602108_1_MULTISPECIES_methionine_tRNA_ligase_Pedobacter:0.05470922473727389546):0.06896167424314923744[100],((WP_090993770_1_methionine_tRNA_ligase_Pedobacter_insulae:0.06466612666369049578,WP_113651314_1_methionine_tRNA_ligase_Pedobacter_namyangjuensis:0.07127803111717286033):0.04211718403649206133[89],WP_048908352_1_methionine_tRNA_ligase_Pedobacter_sp_V48:0.09348453458522062998):0.02885965004486170174[87]):0.17430852923947814936[99]):0.06742436437819267214[66]):0.06617010699447976874[82]):0.05486313670883882776[61],(((WP_111539975_1_methionine_tRNA_ligase_Mesonia_algae:0.15564675539713165864,(((((((PDH46233_1_methionine_tRNA_ligase_Flavobacteriales_bacterium_MED_G15:0.26275291071350037608,WP_008865867_1_methionine_tRNA_ligase_Flavobacteria_bacterium_MS024_2A:0.30276318334889068540):0.20400127628398220803[100],WP_008611040_1_methionine_tRNA_ligase_Joostella_marina:0.18069117428120390345):0.02283469954249886177[22],((((WP_038236042_1_methionine_tRNA_ligase_Zobellia_uliginosa:0.08700703339333998310,(WP_121063817_1_methionine_tRNA_ligase_Maribacter_vaceletii:0.10266907848611496468,WP_047418490_1_methionine_tRNA_ligase_Cellulophaga_sp_Hel_I_12:0.12933642546265985973):0.02926272303966661117[46]):0.02104627205412724564[23],((WP_125221508_1_methionine_tRNA_ligase_Maribacter_sp_PoM_212:0.11913182044973061324,WP_121850314_1_methionine_tRNA_ligase_Euzebyella_marina:0.07276858168035478525):0.02700856531825285636[71],SDM39503_1_methionyl_tRNA_synthetase_Kriegella_aquimaris:0.13406388861132331747):0.01456161704446546842[47]):0.04393740492367733536[75],((WP_045801933_1_methionine_tRNA_ligase_Muricauda_lutaonensis:0.13516393286306555011,((WP_067031483_1_methionine_tRNA_ligase_Muricauda_sp_CP2A:0.07902931886309710885,((WP_072880899_1_methionine_tRNA_ligase_Muricauda_antarctica:0.09341681422661833600,WP_090293012_1_methionine_tRNA_ligase_Muricauda_zhangzhouensis:0.06631139100831794086):0.02640881685273394758[58],(WP_014032960_1_methionine_tRNA_ligase_Muricauda_ruestringensis:0.07434084563530576895,WP_100817018_1_methionine_tRNA_ligase_Muricauda_sp_ES_050:0.05188840261407143967):0.02753445939162886200[75]):0.01977929710758829021[50]):0.03944274453867776392[95],(WP_097044662_1_methionine_tRNA_ligase_Flagellimonas_pacifica:0.06865293584980310115,WP_109659562_1_methionine_tRNA_ligase_Flagellimonas_aquimarina:0.05760424930454967340):0.01608074311150686428[63]):0.01714153341352656068[32]):0.04022311649677565853[71],WP_029511522_1_methionine_tRNA_ligase_Croceivirga_radicis:0.13926207289532907541):0.03306313618163000956[58]):0.02028216788493682199[42],WP_097441676_1_methionine_tRNA_ligase_Sediminicola_luteus:0.15498117180211731791):0.04454878534606523249[90]):0.03296594290521281945[20],(WP_026837229_1_methionine_tRNA_ligase_Gillisia_sp_JM1:0.16597548071841378148,PIX09613_1_methionine_tRNA_ligase_Flavobacteriaceae_bacterium_CG_4_8_14_3_um_filter_34_10:0.16038070460516923310):0.03935203378156095638[43]):0.01207832231746671162[4],(WP_008237351_1_methionine_tRNA_ligase_Imtechella_halotolerans:0.18996363820309242199,(WP_072993797_1_methionine_tRNA_ligase_Flavobacterium_segetis:0.11445934661748943806,WP_002988955_1_methionine_tRNA_ligase_Myroides_odoratus:0.14656693345679391860):0.04699670997157319452[86]):0.04307895532495482904[53]):0.01970598513263871476[26],((WP_068762161_1_methionine_tRNA_ligase_Aequorivita_soesokkakensis:0.04594127570732971927,(WP_045080557_1_methionine_tRNA_ligase_Aequorivita_vladivostokensis:0.11240787301632949868,WP_111815376_1_methionine_tRNA_ligase_Aequorivita_lipolytica:0.05972699331832036912):0.02298119134162162833[81]):0.09511072870549565350[99],WP_099644475_1_methionine_tRNA_ligase_Leeuwenhoekiella_nanhaiensis:0.17456249013830671402):0.04280502550366686865[73]):0.02815701808707946757[44],(PHS07820_1_methionine_tRNA_ligase_Kordia_sp_:0.22520011744369905493,((PTM07538_1_methionine_tRNA_ligase_Bacteroidetes_bacterium:0.08360948719587632527,(RLD29301_1_methionine_tRNA_ligase_Bacteroidetes_bacterium:0.14747930124445007838,WP_122516494_1_methionine_tRNA_ligase_Flavobacteriaceae_bacterium_PRS1:0.10993117793794258963):0.04180813610330676167[95]):0.03162750048983367646[74],((WP_115460915_1_methionine_tRNA_ligase_Winogradskyella_aurantiaca:0.24363256044661529831,WP_036119373_1_methionine_tRNA_ligase_Mangrovimonas_yunxiaonensis:0.08188417685904111898):0.03230642229593142650[12],(((WP_048331538_1_methionine_tRNA_ligase_Bizionia_psychrotolerans:0.08327220758439536630,PIV94372_1_methionine_tRNA_ligase_Flavobacteriaceae_bacterium_CG17_big_fil_post_rev_8_21_14_2_50_33_15:0.08008531889253202307):0.02282501625990783489[45],((WP_072400291_1_methionine_tRNA_ligase_Flaviramulus_basaltis:0.07355070496756363485,WP_117584397_1_methionine_tRNA_ligase_Tamlana_sedimentorum:0.07951868601323899832):0.01873300634264532180[11],((AXP80459_1_Methionine_tRNA_ligase_Mariniflexile_sp_TRM1_10:0.08963198441610653600,WP_100614467_1_methionine_tRNA_ligase_Confluentibacter_citreus:0.06611976101702971009):0.02683720333255200027[96],WP_051238782_1_methionine_tRNA_ligase_Gaetbulibacter_saemankumensis:0.07735835317241460118):0.01899967977235149028[69]):0.02086573269386924126[18]):0.01234343383877467559[2],((WP_119027674_1_methionine_tRNA_ligase_Flavobacteriaceae_bacterium_MAR_2010_72:0.10048271456474432151,(WP_091389432_1_methionine_tRNA_ligase_Flavobacteriaceae_bacterium_MAR_2010_188:0.17057944104161690269,PWK20771_1_methionyl_tRNA_synthetase_Formosa_spongicola:0.05968349307464189402):0.00970675038970553704[18]):0.02937782198571809583[27],((WP_099564987_1_methionine_tRNA_ligase_Gaetbulibacter_sp_4G1:0.08596933398701973872,(WP_109351794_1_methionine_tRNA_ligase_Algibacter_sp_ZY111:0.02562873048209965074,(GAL65582_1_methionyl_tRNA_synthetase_Jejuia_pallidilutea:0.00000093905322139818,GAL70143_1_methionyl_tRNA_synthetase_Jejuia_pallidilutea:0.00000093905322139818):0.06867532171111591366[100]):0.04460502077819371303[95]):0.02677308058787963158[43],(WP_104734897_1_methionine_tRNA_ligase_Hanstruepera_crassostreae:0.07923803690160186042,((WP_090836634_1_MULTISPECIES_methionine_tRNA_ligase_Olleya:0.08916580425802549115,(WP_115810861_1_methionine_tRNA_ligase_Winogradskyella_pacifica:0.05220082462350947999,(WP_094967231_1_methionine_tRNA_ligase_Winogradskyella_aurantia:0.12625844423049042975,(WP_087492143_1_methionine_tRNA_ligase_Winogradskyella_sp_PC_19:0.07321233901669570165,((WP_111682468_1_methionine_tRNA_ligase_Winogradskyella_tangerina:0.05340433445834213283,WP_114302017_1_methionine_tRNA_ligase_Winogradskyella_sp_KYW1333:0.08847269346593875095):0.02729606235385959381[61],(WP_076619577_1_methionine_tRNA_ligase_Winogradskyella_sp_J14_2:0.06542537060183449549,WP_045470919_1_methionine_tRNA_ligase_Winogradskyella_sp_PG_2:0.07699509351312405769):0.01990700347102821594[33]):0.02732312423281575003[82]):0.01434258633565891651[53]):0.02018394046081677801[53]):0.03856427950630690604[70]):0.02236799475836725656[31],(WP_033959760_1_methionine_tRNA_ligase_Psychroserpens_jangbogonensis:0.05195326737994103439,(WP_040280598_1_methionine_tRNA_ligase_Psychroserpens_damuponensis:0.06646234307772556915,WP_026754207_1_methionine_tRNA_ligase_Sediminibacter_sp_Hel_I_10:0.08675929896117665074):0.02708910639180856644[26]):0.01929284298863399860[62]):0.02509025776015066586[16]):0.01761914974234689638[4]):0.01003296236094650302[1]):0.01136955564903608350[0]):0.01786392413575518118[3]):0.01447563223382459727[18]):0.04571733653706933770[55]):0.02740650652101803142[39]):0.03553774916766894165[43]):0.08331044525278785695[82],PID67612_1_methionine_tRNA_ligase_Flavobacteriia_bacterium:0.30490413108616576388):0.13832708311444297244[89],((RLD65935_1_methionine_tRNA_ligase_Bacteroidetes_bacterium:0.20812326598662611588,(RLD37243_1_methionine_tRNA_ligase_Bacteroidetes_bacterium:0.20704593064990700624,((RLD37235_1_methionine_tRNA_ligase_Bacteroidetes_bacterium:0.21981502576950401329,RLD61991_1_methionine_tRNA_ligase_Bacteroidetes_bacterium:0.16555322276787462488):0.07043165875269960519[99],(PIQ32069_1_methionine_tRNA_ligase_Bacteroidetes_bacterium_CG18_big_fil_WC_8_21_14_2_50_41_14:0.00160519385039718646,PIY33533_1_methionine_tRNA_ligase_subunit_beta_partial_Bacteroidetes_bacterium_CG_4_10_14_3_um_filter_42_6:0.00293799181628846828):0.21993967264540745243[100]):0.04601248687693554329[87]):0.05586770487650795369[90]):0.06878767051081674522[90],(OFX46842_1_methionine_tRNA_ligase_Bacteroidetes_bacterium_GWA2_40_14:0.29459476219184427270,((((WP_116496285_1_methionine_tRNA_ligase_Balneicella_halophila:0.34527596656658993135,((WP_096428088_1_methionine_tRNA_ligase_Marinifilaceae_bacterium_SPP2:0.09170785883994013454,(WP_125031102_1_methionine_tRNA_ligase_Ancylomarina_sp_M1P:0.11234630984210229598,WP_054722717_1_methionine_tRNA_ligase_Marinifilum_fragile:0.04688226664259007026):0.01765896354926234021[41]):0.04911979387806274244[87],WP_018338326_1_methionine_tRNA_ligase_Butyricimonas_synergistica:0.19508914603275209765):0.04852956368568313306[84]):0.05211006329734328701[67],(WP_010526631_1_methionine_tRNA_ligase_Thermophagus_xiamenensis:0.24092254121908043829,(WP_068475569_1_methionine_tRNA_ligase_Labilibacter_aurantiacus:0.10482312647832489616,WP_075591041_1_methionine_tRNA_ligase_Labilibacter_marinus:0.12393139400337237210):0.10895915059131972003[100]):0.03550141840131217780[49]):0.01689426721823436214[33],RLD57182_1_methionine_tRNA_ligase_Bacteroidetes_bacterium:0.26440230998603048151):0.02491777862547762262[50],(((RPH32452_1_methionine_tRNA_ligase_Bacteroidales_bacterium:0.22136926691549363433,(OFY71212_1_methionine_tRNA_ligase_Bacteroidetes_bacterium_RBG_13_42_15:0.14806944639215505188,OFX40250_1_methionine_tRNA_ligase_Bacteroidetes_bacterium_GWA2_40_15:0.09630592209281281513):0.15717908455494303266[100]):0.04015607907173097957[25],WP_092440797_1_methionine_tRNA_ligase_Williamwhitmania_taraxaci:0.21324846155430868255):0.03857285908273282160[51],((WP_010261829_1_methionine_tRNA_ligase_Alistipes_timonensis:0.26059188690457668613,((OJV20674_1_methionine_tRNA_ligase_Bacteroidetes_bacterium_41_46:0.14524188758221212581,WP_022546336_1_methionine_tRNA_ligase_Bacteroidales_bacterium_CF:0.09649454421216122069):0.12300496697430222948[99],(WP_079584758_1_methionine_tRNA_ligase_Bacteroidales_bacterium_WCE2008:0.18960622170637370099,((CCX52142_1_methionine_tRNA_ligase_Alistipes_sp_CAG514:0.07800909831016065998,WP_079593090_1_methionine_tRNA_ligase_Bacteroidales_bacterium_WCE2004:0.15984314331390286901):0.03944392863592313669[90],CDC65073_1_methionine_tRNA_ligase_Bacteroides_sp_CAG770:0.10716997993658623767):0.04639897760572960633[89]):0.12186614423018256315[100]):0.08711649097121747232[98]):0.06433548531088921496[55],((WP_009433544_1_methionine_tRNA_ligase_Porphyromonas_sp_oral_taxon_279:0.22861971178611800726,((WP_078736554_1_methionine_tRNA_ligase_Porphyromonas_circumdentaria:0.27733950679659424843,WP_116680057_1_methionine_tRNA_ligase_Porphyromonas_loveana:0.09766882097583516609):0.05695313246201484658[70],((OKY84918_1_methionine_tRNA_ligase_Bacteroidales_bacterium_52_46:0.15370899600502202498,((WP_123618079_1_methionine_tRNA_ligase_Muribaculaceae_bacterium_Isolate_110_HZI:0.20206130050544754417,(WP_123485336_1_methionine_tRNA_ligase_Muribaculaceae_bacterium_Isolate_104_HZI:0.20222255272625339062,CCX48837_1_methionine_tRNA_ligase_Bacteroides_sp_CAG927:0.18773525618983677443):0.04193388371452726887[50]):0.04333243769275942070[79],WP_107033559_1_MULTISPECIES_methionine_tRNA_ligase_unclassified_Muribaculaceae:0.21347298972533024219):0.04047658204892876782[68]):0.18874397090950695288[100],RKW47392_1_methionine_tRNA_ligase_Porphyromonas_sp_:0.12433587280903114769):0.02614565838591316124[18]):0.02751338559374318440[29]):0.02244005748613728257[28],((((((((CCZ13564_1_methionine_tRNA_ligase_Prevotella_sp_CAG487:0.08983650154782774067,(WP_104369150_1_methionine_tRNA_ligase_Prevotella_sp_MGM1:0.11337162609026962823,((WP_008450820_1_methionine_tRNA_ligase_Prevotella_amnii:0.09195268604829491543,WP_004384587_1_methionine_tRNA_ligase_Prevotella_veroralis:0.09200063850970545409):0.07072307693783805305[100],((WP_090683280_1_methionine_tRNA_ligase_Bacteroidales_bacterium_KHT7:0.24597927725878501737,(((WP_094382614_1_methionine_tRNA_ligase_Prevotella_sp_P2_180:0.09934845029654747195,WP_022315713_1_MULTISPECIES_methionine_tRNA_ligase_Prevotella:0.11396971770527143664):0.03546845345689785683[74],WP_006848073_1_methionine_tRNA_ligase_Prevotella_copri:0.06951116990897751591):0.03934280785506242412[82],CDD00865_1_methionine_tRNA_ligase_Prevotella_sp_CAG474:0.12622163172948039356):0.05153168956869553369[98]):0.03397390964123397916[36],(WP_072288704_1_methionine_tRNA_ligase_Prevotellaceae_bacterium_HUN156:0.09170403992000596138,WP_125235117_1_methionine_tRNA_ligase_Prevotella_sp_OH937_COT_195:0.23431616620326284339):0.06268039749324057219[97]):0.00594948078479422618[20]):0.05170864583226573302[45]):0.03390909887571209869[32]):0.03581746081347902261[41],(WP_036879707_1_methionine_tRNA_ligase_Prevotella_oryzae:0.12796079755160050251,(CCX66100_1_methionine_tRNA_ligase_Prevotella_sp_CAG1058:0.07291001870082554348,WP_125105454_1_methionine_tRNA_ligase_Prevotella_sp_Marseille_P8229:0.00098218924385758285):0.08247125095706445141[99]):0.03193536504996070946[63]):0.10137295247970515288[84],WP_111899035_1_methionine_tRNA_ligase_Alloprevotella_sp_E39:0.16809139040278825439):0.04240696881193327383[72],(WP_006254633_1_methionine_tRNA_ligase_Alloprevotella_tannerae:0.23672334621976640068,(CDF21386_1_methionine_tRNA_ligase_Prevotella_sp_CAG617:0.09345810898140020917,WP_104405605_1_methionine_tRNA_ligase_Prevotella_sp_MGM2:0.16480724810457725305):0.02907700020581745898[74]):0.06748799748538768239[91]):0.07519316344791655837[98],(WP_044820407_1_methionine_tRNA_ligase_subunit_beta_partial_Bacteroides_fragilis:0.11758427198405864422,WP_002558334_1_methionine_tRNA_ligase_Bacteroides_sp_HPS0048:0.01072005491325500950):0.07432030775087136720[100]):0.04913512492772063867[87],((OJV44889_1_methionine_tRNA_ligase_Bacteroidales_bacterium_36_12:0.15065849712107765024,WP_068704443_1_methionine_tRNA_ligase_Paludibacter_jiangxiensis:0.26418728561228993490):0.06233695185907774106[89],((WP_101486401_1_methionine_tRNA_ligase_Dysgonamonadaceae_bacterium:0.17857961745611311555,(WP_045089026_1_methionine_tRNA_ligase_Fermentimonas_caenicola:0.11999613806206040068,WP_076928792_1_methionine_tRNA_ligase_Proteiniphilum_saccharofermentans:0.10262806616601739818):0.03612445835332316751[91]):0.03067857831905904109[43],KUL17472_1_Methionine_tRNA_ligase_partial_Proteiniphilum_sp_51_7:0.13706849233503581864):0.10457901104234518241[97]):0.03794028121273400334[39]):0.01062786723345685372[3],(PNE26237_1_methionine_tRNA_ligase_Tannerella_sp_oral_taxon_808:0.25972040386679878798,WP_036618968_1_methionine_tRNA_ligase_Parabacteroides_distasonis:0.06886270161510411880):0.04148305613958510468[64]):0.03099227605763211352[26],(CDA21001_1_methionine_tRNA_ligase_Bacteroides_sp_CAG144:0.13355987312660086430,(ERM90330_1_methionyl_tRNA_synthetase_Coprobacter_fastidiosus_NSB1:0.08393276092203993954,PWM89516_1_methionine_tRNA_ligase_Coprobacter_sp_:0.09718862370115124993):0.03648348603552355185[89]):0.09779241212255190829[100]):0.02841883636998450077[18]):0.10389784671159542351[92]):0.06800406809149163456[36]):0.04133588554069836385[30]):0.02972925682133296943[38]):0.04694863755155204155[60]):0.01862464779989014482[24]):0.02110518102764713175[16]):0.03855314282543240850[25],(PCH69134_1_methionine_tRNA_ligase_Bacteroidetes_bacterium:0.43214707321571693699,(REJ83084_1_methionine_tRNA_ligase_Bacteroidetes_bacterium:0.37634422301119840881,OFX25641_1_methionine_tRNA_ligase_Bacteroidetes_bacterium_GWA2_31_9b:0.28238927020729615025):0.04814337297847156444[50]):0.05194663077143048951[56]):0.02416925702613791777[33],((WP_044206157_1_methionine_tRNA_ligase_Flammeovirga_sp_OC4:0.33987468792356012592,((((OIQ37559_1_methionine_tRNA_ligase_Crocinitomix_sp_MedPE_SWsnd:0.21758542259724031331,WP_109359744_1_methionine_tRNA_ligase_Brumimicrobium_sp_C305:0.35034944212288671173):0.06309473173912936994[93],(RCL72513_1_methionine_tRNA_ligase_Flavobacteriales_bacterium:0.14949835364898578227,OUT71723_1_methionine_tRNA_ligase_Crocinitomicaceae_bacterium_TMED16:0.15302639877887078135):0.25477606718519901774[100]):0.09959119481555850362[99],PDH49172_1_methionine_tRNA_ligase_Bacteroidetes_bacterium_MED_G20:0.40639361193384548887):0.07894109393858476931[66],PCJ25388_1_methionine_tRNA_ligase_Flavobacteriales_bacterium:0.31899573160458838395):0.08829783704562396696[78]):0.08245423940170117094[82],(WP_085517740_1_methionine_tRNA_ligase_Marivirga_sericea:0.28045682941825084145,((((WP_092393816_1_methionine_tRNA_ligase_bacterium_A37T11:0.16125042381707138661,WP_013664718_1_methionine_tRNA_ligase_Sphingobacterium_sp_21:0.10703127398990504304):0.03263315934919926858[51],(SEK22813_1_methionyl_tRNA_synthetase_Parapedobacter_koreensis:0.06679896424729191151,WP_090971598_1_methionine_tRNA_ligase_Parapedobacter_composti:0.07816085139994882747):0.08730497745465266857[100]):0.06127233836192547828[73],((WP_002996974_1_methionine_tRNA_ligase_Sphingobacterium_spiritivorum:0.01228707148641982813,SUJ07475_1_Methionine_tRNA_ligase_Sphingobacterium_spiritivorum:0.02120338756581895134):0.08093373370847350978[100],((WP_038695154_1_methionine_tRNA_ligase_Sphingobacterium_sp_ML3W:0.08495585963653684569,WP_077439120_1_methionine_tRNA_ligase_Sphingobacterium_sp_CZ_UAM:0.09750558178832528788):0.04660101489089255727[71],((WP_039053249_1_methionine_tRNA_ligase_Sphingobacterium_sp_T2:0.08694446369126804242,WP_079643346_1_methionine_tRNA_ligase_Sphingobacterium_nematocida:0.08107781065520403008):0.03539552813037532414[82],(WP_093100568_1_methionine_tRNA_ligase_Sphingobacterium_mizutaii:0.13897740161053559471,(WP_066755675_1_methionine_tRNA_ligase_Sphingobacterium_sp_CFCC_11742:0.12327741481939000212,(WP_093366034_1_methionine_tRNA_ligase_Sphingobacterium_wenxiniae:0.08058133879784366849,(WP_081939384_1_methionine_tRNA_ligase_Sphingobacterium_deserti:0.08163568068837806502,WP_105714949_1_methionine_tRNA_ligase_Sphingobacterium_haloxyli:0.11013730056104879818):0.02446453413290681014[79]):0.03604114434112978826[90]):0.02238948234413850116[57]):0.00774804233667221367[24]):0.03050672837711326801[57]):0.02313642562025993582[43]):0.05996487902071273579[92]):0.16822261294492693584[100],RMG24351_1_methionine_tRNA_ligase_Bacteroidetes_bacterium:0.44023613841584269268):0.06565358983387051262[71]):0.10258813201465430409[98]):0.05401257500010527707[61]):0.04441031809608980002[26]):0.05718119386423832495[9]):0.03172038511842369818[1]):0.07672679819139864577[28],(WP_068216156_1_methionine_tRNA_ligase_Lewinella_sp_4G2:0.48015488868235856046,(WP_044230079_1_methionine_tRNA_ligase_Phaeodactylibacter_xiamenensis:0.36849160254843849049,AEE50283_1_Methionyl_tRNA_synthetase_Haliscomenobacter_hydrossis_DSM_1100:0.33711813221236014426):0.08887960326895870400[46]):0.40292422122460991307[98]):0.20863851233315144906[61],(WP_068127228_1_methionine_tRNA_ligase_Rhodothermaceae_bacterium_RA:0.39764839647869548722,WP_066223063_1_methionine_tRNA_ligase_Balneola_sp_EhC07:0.48935754276110493555):0.07004123068554378440[53]):0.13188199654072257916[35],OQX87137_1_methionine_tRNA_ligase_candidate_division_KSB1_bacterium_4484_87:0.37525519794876044388):0.10815715037909115481[51]):0.05231044794729992897[10]):0.08376546615426658238[14],RLD09267_1_methionine_tRNA_ligase_Chlamydiae_bacterium:0.64745769711330769525):0.06025692622697561424[9]):0.13188020366392058658[27]):0.09891878246659613350[2],(WP_025306791_1_methionine_tRNA_ligase_subunit_beta_Thermocrinis_ruber:0.35209189425863574030,PID27937_1_methionine_tRNA_ligase_Candidatus_Cloacimonetes_bacterium:0.59185262752747147541):0.21486251462622441011[25]):0.04631602965081123985[1]):0.09762740738032119059[0],((((pdb_4UP7_A_Chain_A_Lysine_trna_Ligase:3.04581113733168606927,ADV90564_1_methionyl_tRNA_synthetase_partial_Entamoeba_nuttalli:0.47916706369579253888):0.30430589881059028068[35],(ADV90562_1_lysyl_tRNA_synthetase_partial_Entamoeba_moshkovskii:0.07550247625674501306,ADV90561_1_lysyl_tRNA_synthetase_partial_Entamoeba_nuttalli:0.38629214540516387810):1.01161870766300565627[51]):1.47949742921472982005[96],XP_652867_1_methionyl_tRNA_synthetase_putative_Entamoeba_histolytica_HM_1IMSS:0.62334884674744872601):0.84604368014142794507[64],RJS93903_1_methionine_tRNA_ligase_Candidatus_Bathyarchaeota_archaeon:0.87101517542747808331):0.26541274921566715417[42]):0.17381828025960574524[0]):0.34033928292767540169[0],(((((R2_PHAGE_COMPLETE_46_26:1.17044371255714518831,((GD_PHAGE_COMPLETE_35_878:0.00000093905322139818,GD_PHAGE_COMPLETE_35_52:0.00000093905322139818):0.00000093905322139818[97],S27_BME27_1069154_prodigal-single_137_BML_PHAGE_COMPLETE_35_55:0.01402479726560699677):0.52265644331605343176[100]):0.15014576871916573975[9],((GD_PHAGE_62_180:0.60701456733537062505,(SR-VP_PHAGE_COMPLETE_63_141:0.00917511288185802847,SR-VP_PHAGE_COMPLETE_63_139:0.00000093905322139818):0.59569873000137396613[100]):0.51594078448531288661[97],((WP_008188182_1_tRNA_binding_protein_Moorea_producens:0.17546612978806369609,(WP_042351411_1_tRNA_binding_protein_Bacillus_massiliogorillae:0.14885001089311974964,(WP_002601813_1_methionine_tRNA_ligase_subunit_beta_Hungatella_hathewayi:0.08631085024520783466,WP_095175288_1_MULTISPECIES_tRNA_binding_protein_Blautia:0.08149986589734324605):0.03398492815868187772[84]):0.21192249972263968449[98]):0.10524020855656093798[83],((WP_102404116_1_tRNA_binding_protein_Vibrio_sp_10N_261_55_A7:0.13796833138388064910,WP_119009000_1_tRNA_binding_protein_Vibrio_superstes:0.03454139802285507987):0.42612763355602595317[96],PYQ43657_1_tRNA_binding_protein_Acidobacteria_bacterium:0.31944904582082150890):0.14043344971851956515[61]):0.55937216039393355960[100]):0.40534612314610835027[67]):0.31914819149308121249[6],(OGW64061_1_methionine_tRNA_ligase_subunit_beta_Nitrospirae_bacterium_RIFCSPHIGHO2_01_FULL_66_17:0.72754445452950877726,(PYS95200_1_methionine_tRNA_ligase_subunit_beta_partial_Acidobacteria_bacterium:0.47510766262156489681,PYS78008_1_methionine_tRNA_ligase_subunit_beta_Acidobacteria_bacterium:1.10044812565012084526):0.68444703825920305551[98]):0.63227295673506833662[66]):0.25259814643424555181[2],((OYT27986_1_methionine_tRNA_ligase_subunit_beta_Thermofilum_sp_ex4484_82:0.33364667955011173550,(WP_012309013_1_methionine_tRNA_ligase_subunit_beta_Candidatus_Korarchaeum_cryptofilum:0.29727276752903053492,((RLE52593_1_methionine_tRNA_ligase_subunit_beta_Candidatus_Verstraetearchaeota_archaeon:0.29473071107825088433,RLF67551_1_methionine_tRNA_ligase_subunit_beta_Thermoplasmata_archaeon:0.34013285056529296568):0.15845656814987968408[55],(WP_010867535_1_methionine_tRNA_ligase_subunit_beta_partial_Pyrococcus_abyssi:0.02896474750378408985,(((RLG77692_1_methionine_tRNA_ligase_subunit_beta_Thermoprotei_archaeon:0.18466253702559412564,(WP_013748270_1_methionine_tRNA_ligase_subunit_beta_Pyrococcus_sp_NA2:0.00000093905322139818,pdb_2CWP_A_Chain_A_Metrs_Related_Protein:0.18325193749541385246):0.02589830220786974377[59]):0.02738271647226211275[32],OYT28274_1_methionine_tRNA_ligase_subunit_beta_Thermofilum_sp_ex4484_79:0.11564817949013379839):0.06322618856325808168[45],(WP_088865025_1_methionine_tRNA_ligase_subunit_beta_Thermococcus_barossii:0.21031597638134613693,(WP_004066742_1_methionine_tRNA_ligase_subunit_beta_Thermococcus_litoralis:0.10172540158402418320,((WP_048152084_1_methionine_tRNA_ligase_subunit_beta_Palaeococcus_ferrophilus:0.17931741506683721021,WP_062387721_1_methionine_tRNA_ligase_subunit_beta_Thermococcus_peptonophilus:0.08275441324737475846):0.04809986027626136224[30],WP_088857718_1_methionine_tRNA_ligase_subunit_beta_Thermococcus_profundus:0.04687149359847950225):0.02864925105968872329[12]):0.04002319588110703902[21]):0.03178452532706715211[19]):0.03292997444726832035[16]):0.20663571284051404642[66]):0.10654030921204291071[40]):0.17329397346954614201[31]):0.79568899301154127901[74],OLS24883_1_Methionine_tRNA_ligase_Candidatus_Heimdallarchaeota_archaeon_LC_3:0.85855324453732029255):0.00000093905322139818[0]):0.08488261157690603353[0],(((((PNV78094_1_methionine_tRNA_ligase_subunit_beta_Candidatus_Korarchaeota_archaeon:0.60667387404251349459,(RLI92590_1_methionine_tRNA_ligase_subunit_beta_Candidatus_Altiarchaeales_archaeon:0.58777806456947867542,(RLE77328_1_methionine_tRNA_ligase_subunit_beta_Thermoprotei_archaeon:0.40248565410293268840,RLE59890_1_methionine_tRNA_ligase_subunit_beta_Thermoprotei_archaeon:0.29031195406765869516):0.08767995396662257857[51]):0.10053546429081783309[24]):0.09294884283957544069[10],(((((RIK51256_1_methionine_tRNA_ligase_subunit_beta_Candidatus_Microgenomates_bacterium:0.09920238218720979495,(KKU87709_1_Methionine_tRNA_ligase_Microgenomates_group_bacterium_GW2011_GWF2_47_9:0.26097548314191176821,(KKU45904_1_Methionyl_tRNA_synthetase_Microgenomates_group_bacterium_GW2011_GWA2_46_7:0.11496413915210192125,KKU21472_1_hypothetical_protein_UX32_C0002G0014_Microgenomates_group_bacterium_GW2011_GWF1_46_12:0.14463396537424622057):0.08121414711112567852[92]):0.17006904960097055102[90]):0.95549589531610390480[99],EKD90843_1_hypothetical_protein_ACD_30C00081G0014_uncultured_bacterium:0.50022074415225037392):0.16932132607121308521[15],(((((OGD63098_1_hypothetical_protein_A3F39_01270_Candidatus_Berkelbacteria_bacterium_RIFCSPHIGHO2_12_FULL_50_11:0.11439188638830062594,KKU44451_1_Methionine_tRNA_ligase_Berkelbacteria_bacterium_GW2011_GWA2_46_7:0.28631966082553150788):0.68302153453815150908[100],OGZ64605_1_hypothetical_protein_A2730_02840_Candidatus_Staskawiczbacteria_bacterium_RIFCSPHIGHO2_01_FULL_39_25:0.22347859273051462470):0.11223944116400841331[34],OGZ69768_1_methionine_tRNA_ligase_subunit_beta_Candidatus_Staskawiczbacteria_bacterium_RIFCSPHIGHO2_02_FULL_34_9:0.24948528641844097686):0.08473935949288363689[30],PIP56049_1_methionine_tRNA_ligase_candidate_division_WWE3_bacterium_CG22_combo_CG10_13_8_21_14_all_39_12:0.63964514354422663533):0.10759581043433687209[20],(((OHB14853_1_hypothetical_protein_A2605_01950_Candidatus_Zambryskibacteria_bacterium_RIFOXYD1_FULL_39_35:0.22350212894861873347,OHA93813_1_hypothetical_protein_A3D37_00555_Candidatus_Zambryskibacteria_bacterium_RIFCSPHIGHO2_02_FULL_38_22:0.12771732013444803133):0.48749391091145649613[97],((OHA32008_1_hypothetical_protein_A2928_00240_Candidatus_Taylorbacteria_bacterium_RIFCSPLOWO2_01_FULL_45_15b:0.60739803122031443827,((OGZ03411_1_hypothetical_protein_A2430_02410_Candidatus_Liptonbacteria_bacterium_RIFOXYC1_FULL_36_8:0.35736027163334965762,KKR39126_1_Methionine_tRNA_ligase_Parcubacteria_group_bacterium_GW2011_GWF2_40_10:0.15807465454606606237):0.02236774331501114460[48],RJQ32766_1_hypothetical_protein_C4572_00510_Candidatus_Parcubacteria_bacterium:0.27663063404217419494):0.20286049729645969086[77]):0.17897597296846851078[47],PIR37230_1_methionine_tRNA_ligase_subunit_beta_Candidatus_Zambryskibacteria_bacterium_CG10_big_fil_rev_8_21_14_0_10_42_12:0.46438027226955613802):0.10955905610580982112[3]):0.06082145049992919439[11],(((((OIP77134_1_hypothetical_protein_AUK16_02480_Parcubacteria_group_bacterium_CG2_30_44_11:0.45757615166931825401,OGG70291_1_hypothetical_protein_A2929_04445_Candidatus_Kaiserbacteria_bacterium_RIFCSPLOWO2_01_FULL_45_25:0.16023758689997005811):0.09255646912330291187[51],OGZ04264_1_hypothetical_protein_A2648_00495_Candidatus_Lloydbacteria_bacterium_RIFCSPHIGHO2_01_FULL_41_20:0.65156688617075897429):0.09232305705648030658[29],(KXK00607_1_Methionine_tRNA_ligase_Parcubacteria_bacterium_OLB19:0.46787223218874357533,PIR84646_1_hypothetical_protein_COU16_03695_Candidatus_Kaiserbacteria_bacterium_CG10_big_fil_rev_8_21_14_0_10_47_16:0.52073482188188513486):0.07094150963897973006[19]):0.18148078800222605667[37],((PCH90644_1_hypothetical_protein_COB87_02915_Candidatus_Wolfebacteria_bacterium:0.67776552275975554540,(OGG44351_1_hypothetical_protein_A2841_01020_Candidatus_Kaiserbacteria_bacterium_RIFCSPHIGHO2_01_FULL_48_10:0.49462300971483635914,(OYV83563_1_hypothetical_protein_B7X04_03730_Parcubacteria_group_bacterium_21_54_25:0.21868990537783886130,(KND51183_1_tRNA_binding_protein_Parcubacteria_bacterium_C7867_001:0.30682928055320873861,((OGG76411_1_hypothetical_protein_A2950_00940_Candidatus_Kaiserbacteria_bacterium_RIFCSPLOWO2_01_FULL_55_19:0.22631413348777104644,OGG92634_1_hypothetical_protein_A2609_02135_Candidatus_Kaiserbacteria_bacterium_RIFOXYD1_FULL_47_14:0.11796736191957284123):0.04143920367184458081[14],(((KKW43201_1_Methionyl_tRNA_synthetase_Parcubacteria_group_bacterium_GW2011_GWA1_56_13:0.16744943572185685965,OGG64943_1_hypothetical_protein_A3C94_01470_Candidatus_Kaiserbacteria_bacterium_RIFCSPHIGHO2_02_FULL_55_17:0.17991785435443116703):0.05404763631632866772[45],(KKW38997_1_Methionyl_tRNA_synthetase_Parcubacteria_group_bacterium_GW2011_GWA1_54_9:0.06012376506251865954,OGG48762_1_hypothetical_protein_A2678_03645_Candidatus_Kaiserbacteria_bacterium_RIFCSPHIGHO2_01_FULL_53_31:0.14986470829692205564):0.01475972647713154860[30]):0.05969938224725507281[11],(OGG49330_1_hypothetical_protein_A2704_01950_Candidatus_Kaiserbacteria_bacterium_RIFCSPHIGHO2_01_FULL_54_36b:0.14766258609266366686,(KND46858_1_tRNA_binding_protein_Parcubacteria_bacterium_C7867_004:0.16457236191865398656,(KND51561_1_tRNA_binding_protein_Parcubacteria_bacterium_C7867_007:0.24726222417477503046,KND50127_1_tRNA_binding_protein_Parcubacteria_bacterium_C7867_008:0.05829653984429489927):0.47739223563353783142[98]):0.09537400752330879583[38]):0.07453843358001732700[19]):0.02510439127671213258[1]):0.11932390036319635851[28]):0.15325361105059670530[41]):0.31030195300244917123[78]):0.11173427145412502537[54]):0.09216774647388661923[11],((((OHB18803_1_hypothetical_protein_A2854_02975_Parcubacteria_group_bacterium_RIFCSPHIGHO2_01_FULL_56_18:0.29494666124403889906,RJQ33557_1_methionine_tRNA_ligase_subunit_beta_Candidatus_Parcubacteria_bacterium:0.16794422523759902632):0.00000093905322139818[5],(((OGG77856_1_hypothetical_protein_A3B35_02345_Candidatus_Kaiserbacteria_bacterium_RIFCSPLOWO2_01_FULL_54_24:0.45117227921407487834,RJR12902_1_hypothetical_protein_C4585_03005_Candidatus_Parcubacteria_bacterium:0.13604400433118132852):0.00000093905322139818[19],(((OGG52051_1_hypothetical_protein_A2704_06160_Candidatus_Kaiserbacteria_bacterium_RIFCSPHIGHO2_01_FULL_54_36b:0.11937907986879341127,(KKW44606_1_Methionine_tRNA_ligase_Parcubacteria_group_bacterium_GW2011_GWA2_56_21:0.18042330759512492655,OGG52370_1_hypothetical_protein_A2851_04955_Candidatus_Kaiserbacteria_bacterium_RIFCSPHIGHO2_01_FULL_53_29:0.18822371471283089184):0.03552093920747154132[22]):0.05929074251593306061[29],(OGG50944_1_hypothetical_protein_A2763_02830_Candidatus_Kaiserbacteria_bacterium_RIFCSPHIGHO2_01_FULL_54_36:0.16040705808874494709,(OGG56496_1_hypothetical_protein_A2680_04065_Candidatus_Kaiserbacteria_bacterium_RIFCSPHIGHO2_01_FULL_55_37:0.05521665918247784660,RJQ34227_1_hypothetical_protein_C4556_03280_Candidatus_Parcubacteria_bacterium:0.17110036973178424646):0.06841947668524950288[53]):0.03728420552232945828[6]):0.05156665587134100920[14],OGG52787_1_hypothetical_protein_A2764_01465_Candidatus_Kaiserbacteria_bacterium_RIFCSPHIGHO2_01_FULL_55_79:0.23982981021394675358):0.03413008301060475175[12]):0.06399505797160925935[30],OGG74533_1_hypothetical_protein_A3A37_00600_Candidatus_Kaiserbacteria_bacterium_RIFCSPLOWO2_01_FULL_52_36:0.33325389385631548622):0.07972712074786836300[20]):0.26470510872948110892[73],(PCI30850_1_hypothetical_protein_COB52_00775_Candidatus_Kaiserbacteria_bacterium:0.10856828736280270398,PCH91897_1_hypothetical_protein_COB80_01240_Candidatus_Kaiserbacteria_bacterium:0.14243495019477472874):0.33133102463532737580[96]):0.22336626197419587325[70],((OGZ08933_1_hypothetical_protein_A3D67_01570_Candidatus_Lloydbacteria_bacterium_RIFCSPHIGHO2_02_FULL_51_22:0.34294885255987761496,OGG73051_1_hypothetical_protein_A3A38_01890_Candidatus_Kaiserbacteria_bacterium_RIFCSPLOWO2_01_FULL_53_17:0.09512471950306383706):0.54741540435996105529[100],AKM82456_1_hypothetical_protein_UT28_C0001G0657_Berkelbacteria_bacterium_GW2011_GWE1_39_12:0.63449909959994366115):0.04348685925928776758[12]):0.11301466308652420578[20]):0.16290269409807245360[16]):0.21587706499388686909[12],((((((BJP_PHAGE_COMPLETE_CU-CL_29_15:0.00000093905322139818,BJP_PHAGE_COMPLETE_CU-CL-ST_29_18:0.00000093905322139818):1.71648069055484997492[100],MAD1_PHAGE_COMPLETE_CU-CL-ST_26_25:1.40990616099387700011):0.36697332790335562835[17],LP_PHAGE_30_11:1.42034982327887604470):0.51045874261089285717[8],((BML_PHAGE_COMPLETE_30_13:0.70786593836545319558,LP_PHAGE_30_17:0.99971511645815469560):0.91815363116222026285[91],(RTP_PHAGE_33_21:0.40739514952846378470,RIF_PHAGE_CU_29_17:0.62789286910265151853):0.33313266443089117885[76]):0.21075737284610115974[79]):0.53951291134032597352[6],KKS39141_1_Methionyl_tRNA_synthetase_Parcubacteria_group_bacterium_GW2011_GWD2_42_14:0.49976344581701293013):0.25489075396724342193[0],(PIQ66988_1_hypothetical_protein_COV95_01150_Candidatus_Zambryskibacteria_bacterium_CG11_big_fil_rev_8_21_14_0_20_40_24:0.52973990076695021134,(OHA15618_1_hypothetical_protein_A2825_00910_Candidatus_Taylorbacteria_bacterium_RIFCSPHIGHO2_01_FULL_43_120:0.34800900252355260189,((OHA37038_1_methionine_tRNA_ligase_subunit_beta_Candidatus_Taylorbacteria_bacterium_RIFCSPLOWO2_02_FULL_43_11:0.96298959077307877408,(KKR67946_1_Methionyl_tRNA_synthetase_Parcubacteria_group_bacterium_GW2011_GWF1_40_6:0.24809244347315570489,(KKT45245_1_Methionyl_tRNA_synthetase_Parcubacteria_group_bacterium_GW2011_GWA2_44_15:0.38216851405171364808,OHA21091_1_hypothetical_protein_A2759_03570_Candidatus_Taylorbacteria_bacterium_RIFCSPHIGHO2_01_FULL_49_60:0.35463802268880995072):0.12082863173740653051[43]):0.00063120649329717030[32]):0.13224158016298473428[24],(PID83540_1_methionine_tRNA_ligase_subunit_beta_Candidatus_Campbellbacteria_bacterium:1.08553169702975016442,PJE74563_1_hypothetical_protein_COV01_00835_Candidatus_Taylorbacteria_bacterium_CG10_big_fil_rev_8_21_14_0_10_41_48:0.32099261618643143423):0.34382513125386648944[24]):0.21782878922244683362[6]):0.18942565867772978572[7]):0.07383437352803931542[3]):0.13158390775708891929[0]):0.20204306182120110313[0]):0.08454042592652716293[0]):0.10973311682079771312[0]):0.24034500261386151920[0],((KKT79058_1_hypothetical_protein_UW74_C0005G0004_Candidatus_Giovannonibacteria_bacterium_GW2011_GWC2_44_8:0.31204354924727684129,((OGG39728_1_methionine_tRNA_ligase_subunit_beta_Candidatus_Jorgensenbacteria_bacterium_RIFCSPLOWO2_01_FULL_45_25b:0.49065922834607883507,PIQ07182_1_methionine_tRNA_ligase_subunit_beta_Candidatus_Nealsonbacteria_bacterium_CG18_big_fil_WC_8_21_14_2_50_37_10:0.46731814643718666558):0.00000093905322139818[8],(OGZ46599_1_methionine_tRNA_ligase_subunit_beta_Candidatus_Ryanbacteria_bacterium_RIFCSPHIGHO2_02_FULL_45_13b:0.07774797206699053664,OGZ44013_1_methionine_tRNA_ligase_subunit_beta_Candidatus_Ryanbacteria_bacterium_RIFCSPHIGHO2_01_FULL_45_22:0.08692840534779316952):0.43946743983691893831[98]):0.12663530011261395214[13]):0.04329565099535616357[3],(((GBD33803_1_Methionine_tRNA_ligase_bacterium_HR34:0.50882561479269172722,(OGG44198_1_methionine_tRNA_ligase_subunit_beta_Candidatus_Kaiserbacteria_bacterium_RIFCSPHIGHO2_01_FULL_48_10:0.51108603550783748837,RJQ28568_1_methionine_tRNA_ligase_subunit_beta_Candidatus_Parcubacteria_bacterium:0.43520221916005374929):0.10637712093273914149[41]):0.07500430288883046248[17],OGZ02781_1_methionine_tRNA_ligase_subunit_beta_Candidatus_Liptonbacteria_bacterium_RIFCSPLOWO2_12_FULL_60_15:0.31084806138191578562):0.11273772683438526565[6],((OGN08243_1_methionine_tRNA_ligase_subunit_beta_Candidatus_Yanofskybacteria_bacterium_RIFCSPHIGHO2_01_FULL_45_42:0.48446502644234440416,((OGZ45724_1_methionine_tRNA_ligase_subunit_beta_Candidatus_Ryanbacteria_bacterium_RIFCSPHIGHO2_01_FULL_48_27:0.45971233809413875049,(OHA59572_1_methionine_tRNA_ligase_subunit_beta_Candidatus_Vogelbacteria_bacterium_RIFOXYD1_FULL_46_19:0.68065474397480763002,OHA05197_1_methionine_tRNA_ligase_Candidatus_Sungbacteria_bacterium_RIFCSPLOWO2_01_FULL_47_10:0.24736670760451257012):0.12259312422617196781[16]):0.04815492625666171339[5],(((KKU37083_1_Methionine_tRNA_ligase_Candidatus_Wolfebacteria_bacterium_GW2011_GWC2_46_275:0.17505741786430784046,(EKD23601_1_hypothetical_protein_ACD_81C00213G0006_uncultured_bacterium:0.34326928557149444243,(OGM94652_1_methionine_tRNA_ligase_subunit_beta_Candidatus_Wolfebacteria_bacterium_RIFOXYD1_FULL_48_65:0.02797503105639024754,OGM93055_1_methionine_tRNA_ligase_subunit_beta_Candidatus_Wolfebacteria_bacterium_RIFOXYB1_FULL_54_12:0.24453305496340893566):0.26968240281120048341[84]):0.12731341534702816931[55]):0.78719907882374007269[97],OGW77273_1_methionine_tRNA_ligase_subunit_beta_Omnitrophica_bacterium_RIFCSPHIGHO2_02_FULL_46_20:0.37766892917820565900):0.20373360561540959646[19],(OGD32617_1_methionine_tRNA_ligase_subunit_beta_Candidatus_Azambacteria_bacterium_RIFCSPHIGHO2_02_FULL_52_12:0.22894460309069969428,(OGN35993_1_methionine_tRNA_ligase_subunit_beta_Candidatus_Yanofskybacteria_bacterium_RIFOXYA1_FULL_44_17:0.25891890007431844767,OHA02213_1_methionine_tRNA_ligase_subunit_beta_Candidatus_Sungbacteria_bacterium_RIFCSPHIGHO2_02_FULL_49_20:0.42494161869538515930):0.11462432789799316402[49]):0.08072441640959558684[26]):0.06916543488991135080[4]):0.04298887272301564477[0]):0.03259668350656426405[0],KKP98933_1_Methionyl_tRNA_synthetase_beta_subunit_Parcubacteria_group_bacterium_GW2011_GWC2_36_17:0.51763979847240970678):0.07782418462869086784[0]):0.07529210109421961838[1]):0.15953127647303419478[7]):0.14261689302017055425[0],RLJ01061_1_methionine_tRNA_ligase_subunit_beta_Candidatus_Aenigmarchaeota_archaeon:0.61816000770078605164):0.11807169926886204592[0]):0.03948884433267445954[0],OYV03601_1_methionine_tRNA_ligase_subunit_beta_candidate_division_bacterium_WOR_3_4484_18:0.97787578490356508176):0.07202445172501499571[0],(KUK98456_1_Methionine_tRNA_ligase_Atribacteria_bacterium_34_868:1.17684049441301907812,KUK38856_1_Methionine_tRNA_ligase_partial_Synergistales_bacterium_54_24:0.83166911995957759629):0.42585587580604039593[32]):0.07155008114241072359[0],(GBC98651_1_Methionine_tRNA_ligase_bacterium_HR17:0.41988744774225200684,SR-VP_PHAGE_COMPLETE_35_26:1.24127779178502217761)OROOT:0.31587712729620676111[15]):0.14324398677677110947[0]):0.46154079967765337944[0]):0.18168276141569983384[2]):3.75323725058667);
