# Supplementary material for: Clades of huge phages from across Earth’s ecosystems
Source: Nature. 2020 Feb 12;578(7795):425–31. doi: 10.1038/s41586-020-2007-4 (PMC7162821; doi:10.1038/s41586-020-2007-4)
Supplement: Supplementary file 7 — tRNA synthetase trees (Newick files). [file 41586_2020_2007_MOESM7_ESM.zip › tRNA-synthetase/aspartate-tRNA_synthetase_newick.tre]

((glutamine_S21_PROPHAGE_CU_32_49:0.67153533282642685620,(glutamine_LP_PHAGE_COMPLETE_CU-CL_31_18:0.23910623641634282111,(glutamine_BJP_PHAGE_COMPLETE_CU-CL-ST_29_18:0.00000093905322139818,glutamine_BJP_PHAGE_COMPLETE_CU-CL_29_15:0.00000093905322139818):0.16842058196930229097[100]):0.65073812366967742626[98]):4.02350446402509[100],(((RQD67091_1_aspartate_tRNAAsn_ligase_Tindallia_sp_MSAO_Bac2:0.30608096506180998420,((WP_087677942_1_aspartate_tRNAAsn_ligase_Garciella_nitratireducens:0.30888975765031845278,WP_069981225_1_aspartate_tRNAAsn_ligase_Geosporobacter_ferrireducens:0.38185686765571591472):0.06042611059540338447[46],(WP_053242458_1_aspartate_tRNAAsn_ligase_Clostridium_sp_DMHC_10:0.40628277313131339055,((WP_073340973_1_aspartate_tRNAAsn_ligase_Clostridium_grantii:0.41181142455267816249,KUO71834_1_aspartate_tRNAAsp_Asn_ligase_Clostridia_bacterium_BRH_c25:0.26542502753541663552):0.05947757179483661311[36],WP_083399312_1_aspartate_tRNAAsn_ligase_Terrisporobacter_glycolicus:0.33228643114257350177):0.05143530726982380868[38]):0.04974662457567571860[55]):0.09740589830386385539[42]):0.13890603882069768593[86],((((((WP_035289221_1_aspartate_tRNAAsn_ligase_Clostridium_sp_KNHs214:0.16705053692634685980,WP_102398771_1_aspartate_tRNAAsn_ligase_Khelaifiella_massiliensis:0.15130643359244630441):0.14447339523800722949[100],(WP_039636279_1_aspartate_tRNAAsn_ligase_Clostridium_argentinense:0.33032542668674963471,(((WP_017414298_1_aspartate_tRNAAsn_ligase_Clostridium_tunisiense:0.24494216391560258428,WP_040329977_1_aspartate_tRNAAsn_ligase_Clostridium_ihumii:0.22345783705081490034):0.09361743014164074228[67],(((WP_040192207_1_aspartate_tRNAAsn_ligase_Clostridium_sp_CL_6:0.27500460447972296940,(WP_072993650_1_aspartate_tRNAAsn_ligase_Clostridium_cavendishii:0.26754198238806703447,((WP_066892332_1_aspartate_tRNAAsn_ligase_Clostridium_nigeriense:0.16415099879573455399,WP_016208271_1_aspartate_tRNAAsn_ligase_Clostridium_sartagoforme:0.33530425005732344967):0.13504562848567264188[100],WP_021803785_1_aspartate_tRNAAsn_ligase_Clostridium_intestinale:0.53332934130316578258):0.08809979911275575559[41]):0.03379993339012440923[5]):0.02647835383667225193[1],(((WP_094365974_1_aspartate_tRNAAsn_ligase_Romboutsia_weinsteinii:0.15592905753025995685,(WP_021428738_1_aspartate_tRNAAsn_ligase_Paraclostridium_bifermentans:0.12882596356926015457,WP_026901528_1_aspartate_tRNAAsn_ligase_Peptostreptococcaceae_bacterium_VA2:0.10890810998290977041):0.07040110079235699370[99]):0.06890694759950229120[92],WP_021129462_1_aspartate_tRNAAsn_ligase_Paeniclostridium_sordellii:0.22373296306829620894):0.06205774329349945939[78],((WP_111942547_1_aspartate_tRNAAsn_ligase_Clostridiaceae_bacterium_14S0207:0.23854910339069912428,(WP_003452951_1_aspartate_tRNAAsn_ligase_Clostridium_perfringens:0.14618775631254932179,WP_032119442_1_aspartate_tRNAAsn_ligase_Clostridium_sp_CL_2:0.24497296761463666082):0.05354599603745408692[69]):0.03190207127646291219[31],(WP_011948698_1_aspartate_tRNAAsn_ligase_Clostridium_botulinum:0.20056062344921732343,WP_027624578_1_aspartate_tRNAAsn_ligase_Clostridium_lundense:0.12122858359849750243):0.07575269269693039875[98]):0.12084811471314960141[99]):0.01853680993838759464[8]):0.01886160085223658259[4],(((WP_012423938_1_aspartate_tRNAAsn_ligase_Clostridium_botulinum:0.23617564015486980367,WP_077363993_1_aspartate_tRNAAsn_ligase_Clostridium_saccharoperbutylacetonicum:0.20148886938550475412):0.04388584563221527984[61],(WP_077839277_1_aspartate_tRNAAsn_ligase_Clostridium_beijerinckii:0.23932328537653285716,WP_077850039_1_aspartate_tRNAAsn_ligase_Clostridium_puniceum:0.17603711680273473328):0.03639397482503926168[44]):0.07351513026994796474[89],(WP_035132323_1_aspartate_tRNAAsn_ligase_Clostridium_sulfidigenes:0.29398039335471493061,(WP_104410057_1_aspartate_tRNAAsn_ligase_Clostridium_algidicarnis:0.18287862735165372197,WP_010299269_1_aspartate_tRNAAsn_ligase_Clostridium_senegalense:0.16859172745500583535):0.07557439106736910106[87]):0.05466400750675532577[10]):0.01575880375920548498[4]):0.05720450543539321725[22]):0.08594065326894448353[88],WP_055670037_1_aspartate_tRNAAsn_ligase_Desnuesiella_massiliensis:0.39603487054653674360):0.03719043035201407416[63]):0.06839603749802940225[75]):0.17266864604188814081[94],(WP_066823414_1_aspartate_tRNAAsn_ligase_Clostridium_tepidiprofundi:0.30009188122381635910,AZR74487_1_aspartate_tRNAAsn_ligase_Anoxybacter_fermentans:0.33252564016771340993):0.11945856194341036849[100]):0.12906070273716280239[92],(WP_114744291_1_aspartate_tRNAAsn_ligase_Falsibacillus_pallidus:0.50684804029500230005,((WP_102275906_1_aspartate_tRNAAsn_ligase_Bacillus_massiliogabonensis:0.11943776794937734087,WP_053477449_1_aspartate_tRNAAsn_ligase_Bacillus_sp_FJAT_21945:0.05347697613402437045):0.32407559679341851888[100],((WP_047944680_1_aspartate_tRNAAsn_ligase_Bacillus_circulans:0.09721666290569851154,((SLL35457_1_aspartyl_tRNA_synthetase_Mycobacteroides_abscessus_subsp_abscessus:0.06362159683998744319,WP_031535086_1_MULTISPECIES_aspartate_tRNAAsn_ligase_Bacillus:0.07931311136980306875):0.03294674520949812668[89],WP_016201364_1_aspartate_tRNAAsn_ligase_Bacillus_nealsonii:0.04438733092018503495):0.02365572061255678468[74]):0.39645830341401383512[99],(EEL71035_1_Aspartyl_asparaginyl_tRNA_synthetase_Bacillus_mycoides:0.10268844244204297644,(WP_000372947_1_aspartate_tRNAAsn_ligase_Bacillus_cereus:0.05575843141716891466,WP_097898449_1_MULTISPECIES_aspartate_tRNAAsn_ligase_Bacillus:0.09445613550786643997):0.06364315050773983184[97]):0.19692720629525567455[100]):0.09536830748338639974[57]):0.09398769938537147872[66]):0.27645364363492869186[97]):0.08285006624844358514[42],OGF53102_1_aspartate_tRNAAsn_ligase_Candidatus_Fraserbacteria_bacterium_RBG_16_55_9:0.64215532440768208211):0.07237293930639968065[43],((PIN75110_1_aspartate_tRNAAsn_ligase_Candidatus_Woesearchaeota_archaeon_CG10_big_fil_rev_8_21_14_0_10_37_12:0.46641687744720161657,(((BJP_PHAGE_COMPLETE_CU-CL-ST_29_18:0.00000093905322139818,BJP_PHAGE_COMPLETE_CU-CL_29_15:0.00000093905322139818):0.10648916165582279769[100],LP_PHAGE_COMPLETE_CU-CL_31_18:0.11847132943122488935):0.17538204594555609206[99],LP_PHAGE_27_15:0.37512519035512359444):0.44619818191175913968[99]):0.25412664350278646452[94],EKE11732_1_hypothetical_protein_ACD_15C00031G0002_uncultured_bacterium:0.95595202633356590738):0.15886017282772602055[77]):0.21470336553897598209[68]):1.47289969530992848057[88],(((((WP_028874242_1_aspartate_tRNA_ligase_Tepidiphilus_margaritifer:0.17911699878410991538,OIP08239_1_aspartate_tRNA_ligase_Betaproteobacteria_bacterium_CG2_30_68_42:0.25554621029994684100):0.14972791220627465480[100],((WP_043108285_1_aspartate_tRNA_ligase_endosymbiont_of_unidentified_scaly_snail_isolate_Monju:0.11123147116260419243,(WP_029132131_1_aspartate_tRNA_ligase_Sedimenticola_selenatireducens:0.16218374776797711556,OGT88287_1_aspartate_tRNA_ligase_Gammaproteobacteria_bacterium_RIFOXYA12_FULL_61_12:0.16320140618571229996):0.03988504164828824555[64]):0.13631506226261411174[100],WP_054965339_1_aspartate_tRNA_ligase_Thiohalorhabdus_denitrificans:0.31882661407932538777):0.07366669761771921232[68]):0.10938173848437154900[93],(WP_049724566_1_aspartate_tRNA_ligase_Wenzhouxiangella_marina:0.28624158313627912076,((WP_022970061_1_aspartate_tRNA_ligase_Arenimonas_oryziterrae:0.15607696274757831834,((WP_095207102_1_aspartate_tRNA_ligase_Luteimonas_sp_JM171:0.21665075028894956177,(WP_066097020_1_aspartate_tRNA_ligase_Xanthomonas_massiliensis:0.12059061403973404814,(((WP_004089732_1_aspartate_tRNA_ligase_Xylella_fastidiosa:0.20134799844197218133,WP_013534272_1_aspartate_tRNA_ligase_Pseudoxanthomonas_suwonensis:0.04094018946973115164):0.02502441577010936988[13],WP_088433896_1_aspartate_tRNA_ligase_Stenotrophomonas_maltophilia:0.06277964299966608264):0.02542296139999978416[24],WP_055940356_1_aspartate_tRNA_ligase_Pseudoxanthomonas_sp_Root65:0.05377856816372505316):0.03818517716505986925[39]):0.05223846094097192583[95]):0.05858236978028905084[57],((WP_055900421_1_MULTISPECIES_aspartate_tRNA_ligase_Lysobacter:0.10078087160604659589,WP_123087415_1_aspartate_tRNA_ligase_Lysobacter_sp_ZS60:0.10632707754572069681):0.08481988164155773724[99],WP_123769684_1_aspartate_tRNA_ligase_Vulcaniibacterium_tengchongense:0.08063177247167305217):0.02346565353388571640[45]):0.06296827152215170309[98]):0.03681603430488764733[89],((WP_014404216_1_aspartate_tRNA_ligase_Frateuria_aurantia:0.21156095426353940803,(WP_049623140_1_aspartate_tRNA_ligase_Dyella_like_sp_DHo:0.07071566357218868337,(WP_089977681_1_aspartate_tRNA_ligase_Luteibacter_sp_UNCMF331Sha3_1:0.09870657357655400477,((WP_077442134_1_aspartate_tRNA_ligase_Rhodanobacter_sp_C01:0.07506756276171316911,WP_008211013_1_aspartate_tRNA_ligase_Rhodanobacter_sp_115:0.06673077038326537258):0.01498156602016065958[55],WP_126674608_1_aspartate_tRNA_ligase_Dyella_sp_DHOA06:0.06332570698197544090):0.01715549236374136477[53]):0.02894176546762416632[83]):0.04688965201381098402[95]):0.06574066904616085449[98],OJY96610_1_aspartate_tRNA_ligase_Xanthomonadales_bacterium_63_13:0.17946736571488983158):0.05674587764731174599[95]):0.20059713062737474787[97]):0.18172901358018414553[97]):0.16330313989270206498[93],((WP_038065917_1_aspartate_tRNA_ligase_Thermus_filiformis:0.11204954216788344523,(WP_039458937_1_aspartate_tRNA_ligase_Thermus_sp_2_9:0.04662894832517222587,(WP_003044641_1_aspartate_tRNA_ligase_Thermus_aquaticus:0.09131388079984968653,WP_008632102_1_aspartate_tRNA_ligase_Thermus_parvatiensis:0.06802379371945546649):0.01983410981178204344[44]):0.06618423392797508076[91]):0.40998164704658979218[100],(RMG47523_1_aspartate_tRNA_ligase_Acidobacteria_bacterium:0.59157255365917038592,((VDN73704_1_Aspartyl_tRNA_synthetase_@_Aspartyl_tRNAAsn_synthetase_Pasteuria_penetrans:0.72807799829566510752,R2_PLASMID_COMPLETE_59_76:1.30680243742935053852):0.20576424405964538478[45],(OGS69919_1_aspartate_tRNA_ligase_Firmicutes_bacterium_RBG_13_65_8:0.62342802177749534476,GBC84095_1_Aspartate_tRNA_ligase_bacterium_HR11:0.39257128613577302323):0.05817872687568783480[36]):0.05341319154626238824[8]):0.04544111545828765503[13]):0.09304044487385500217[13]):0.04122266399782204688[13],((((WP_092864309_1_aspartate_tRNA_ligase_Quadrisphaera_sp_DSM_44207:0.20893057026680289523,(WP_062078889_1_aspartate_tRNA_ligase_Demequina_globuliformis:0.21016943457315709343,(WP_028636773_1_aspartate_tRNA_ligase_Nocardioides_sp_URHA0032:0.09756718459835493629,(KRF11513_1_aspartate_tRNAAsp_Asn_ligase_Nocardioides_sp_Soil797:0.10326072841486236276,(WP_108345482_1_aspartate_tRNA_ligase_Nocardioides_currus:0.06380499014066411123,WP_056756703_1_aspartate_tRNA_ligase_Nocardioides_sp_Root190:0.09802144918671649998):0.02625020081384752194[75]):0.05491537686138037860[93]):0.04991903039785886703[87]):0.04769092757537077287[47]):0.14626125367309492087[91],WP_066886314_1_aspartate_tRNA_ligase_Streptomyces_thermoautotrophicus:0.11553895553181228739):0.06722038114286667254[45],WP_092655192_1_aspartate_tRNA_ligase_Actinopolymorpha_singaporensis:0.20547391507157447554):0.05178348254389461558[39],PLW71308_1_aspartate_tRNA_ligase_Streptomyces_sp_DJ:0.19015613772873460330)OROOT:0.35447268174113177874[87]):1.04313423398052895763[75]):4.02350446402509);
