# Supplementary material for: Clades of huge phages from across Earth’s ecosystems
Source: Nature. 2020 Feb 12;578(7795):425–31. doi: 10.1038/s41586-020-2007-4 (PMC7162821; doi:10.1038/s41586-020-2007-4)
Supplement: Supplementary file 7 — tRNA synthetase trees (Newick files). [file 41586_2020_2007_MOESM7_ESM.zip › tRNA-synthetase/serine-tRNA_synthetase_newick.tre]

((((PIN79824_1_serine_tRNA_ligase_Candidatus_Woesearchaeota_archaeon_CG10_big_fil_rev_8_21_14_0_10_34_8:0.45324097554819747780,RLF94494_1_serine_tRNA_ligase_Thermococci_archaeon:0.31435359085854164274):0.11944344008656411493[90],(((((RLI55514_1_serine_tRNA_ligase_Candidatus_Thorarchaeota_archaeon:0.20607786739884545457,RLI49174_1_serine_tRNA_ligase_Candidatus_Thorarchaeota_archaeon:0.24788790627881057693):0.29424829927135143226[100],(PSN90681_1_serine_tRNA_ligase_Candidatus_Marsarchaeota_G2_archaeon_ECH_B_SAG_M15:0.19052121212748537871,PSN83851_1_serine_tRNA_ligase_Candidatus_Marsarchaeota_G1_archaeon_OSP_D:0.21078030445156048511):0.46497129055196356751[100]):0.10313415062320176185[34],(OIO23398_1_serine_tRNA_ligase_Candidatus_Micrarchaeota_archaeon_CG1_02_51_15:0.29335056804095893668,OIO27368_1_serine_tRNA_ligase_Candidatus_Micrarchaeota_archaeon_CG1_02_60_51:0.53709839107547951986):0.11089346620640587460[89]):0.07459081969898484488[22],(OGI15379_1_serine_tRNA_ligase_Candidatus_Micrarchaeota_archaeon_RBG_16_49_10:0.49861580842503994138,PIN86660_1_serine_tRNA_ligase_Candidatus_Woesearchaeota_archaeon_CG10_big_fil_rev_8_21_14_0_10_44_13:0.31489151720368152576):0.09911154099862909406[24]):0.03597741216587431456[7],(((((((RJS85105_1_serine_tRNA_ligase_Candidatus_Bathyarchaeota_archaeon:0.22186499203692727766,(RLI37244_1_serine_tRNA_ligase_Candidatus_Bathyarchaeota_archaeon:0.13906561873441669608,RJS80360_1_serine_tRNA_ligase_Candidatus_Bathyarchaeota_archaeon:0.12549290092685369546):0.04441992276597916955[67]):0.15246260724279497856[100],((OGD58902_1_serine_tRNA_ligase_Candidatus_Bathyarchaeota_archaeon_RBG_13_52_12:0.40991494537675426946,RLI06707_1_serine_tRNA_ligase_Candidatus_Bathyarchaeota_archaeon:0.21742538578608050504):0.08692827772405664621[79],RJS88993_1_serine_tRNA_ligase_Candidatus_Bathyarchaeota_archaeon:0.13637119875829395443):0.06979673337393846322[44]):0.03583251510720536492[14],(OIN88281_1_serine_tRNA_ligase_Candidatus_Aenigmarchaeota_archaeon_CG1_02_38_14:0.42392834955120156648,KON32568_1_seryl_tRNA_synthetase_miscellaneous_Crenarchaeota_group_1_archaeon_SG8_32_1:0.33892373611644238673):0.06897171105922375589[38]):0.05254796091551328791[35],(PIO00548_1_serine_tRNA_ligase_archaeon_CG10_big_fil_rev_8_21_14_0_10_43_11:0.56386820418960481582,RLG20856_1_serine_tRNA_ligase_Candidatus_Micrarchaeota_archaeon:0.39476212568365492972):0.10201592729246594660[53]):0.10766907332494464467[89],(PDM25921_1_serine_tRNA_ligase_Candidatus_Bathyarchaeota_archaeon_B24_2:0.41284909165604133374,(KPV63753_1_Serine_tRNA_ligase_Candidatus_Bathyarchaeota_archaeon_BA1:0.30716827469330582057,((((PMB75065_1_serine_tRNA_ligase_Candidatus_Bathyarchaeota_archaeon:0.11075049510259060703,(PIX31778_1_serine_tRNA_ligase_Candidatus_Bathyarchaeota_archaeon_CG_4_8_14_3_um_filter_42_8:0.06490515765732163267,(OGD44119_1_serine_tRNA_ligase_Candidatus_Bathyarchaeota_archaeon_RBG_13_46_16b:0.20580823808564233102,(PIU59109_1_serine_tRNA_ligase_Candidatus_Bathyarchaeota_archaeon_CG07_land_8_20_14_0_80_47_9:0.12892780317019353342,(KON31723_1_seryl_tRNA_synthetase_miscellaneous_Crenarchaeota_group_1_archaeon_SG8_32_3:0.15656341095327883095,(KON33227_1_seryl_tRNA_synthetase_miscellaneous_Crenarchaeota_group_6_archaeon_AD8_1:0.35224665570027707817,WP_119817451_1_serine_tRNA_ligase_Candidatus_Bathyarchaeota_archaeon:0.22041067739556186034):0.06649725813955256748[59]):0.10040360071309946399[99]):0.01736779500724379768[35]):0.02941780888950973338[37]):0.01769470631461324273[24]):0.02456292544093114164[32],(RLI16692_1_serine_tRNA_ligase_Candidatus_Bathyarchaeota_archaeon:0.12252191119595397251,RJS80430_1_serine_tRNA_ligase_Candidatus_Bathyarchaeota_archaeon:0.20115812518436898548):0.03288448662836017389[28]):0.03929227981290559640[56],PMB74282_1_serine_tRNA_ligase_Candidatus_Bathyarchaeota_archaeon:0.15611815385863717087):0.06934753485036565523[90],RLG90237_1_serine_tRNA_ligase_Candidatus_Bathyarchaeota_archaeon:0.18698745087930437880):0.05991078312373330356[95]):0.09983582685694002146[93]):0.07583775958332443501[58]):0.08487380417236704833[35],((OYT59566_1_serine_tRNA_ligase_Euryarchaeota_archaeon_ex4484_178:0.65911266399592427501,KHO45141_1_seryl_tRNA_synthetase_archaeon_GW2011_AR4:0.47001718561555549947):0.10611926923029417480[34],RMF05034_1_serine_tRNA_ligase_Candidatus_Woesearchaeota_archaeon:0.45901075406661978606):0.07987954283470134753[17]):0.05906870056166810962[3],(((((((SCL75070_1_Serine_tRNA_ligase_Methanoculleus_chikugoensis:0.04277193878278000988,CVK32345_1_Serine_tRNA_ligase_Methanoculleus_sp_MAB1:0.05560855610142033389):0.17430045208137043278[100],(WP_004038771_1_serine_tRNA_ligase_Methanofollis_liminatans:0.06887940182452657878,WP_067051665_1_serine_tRNA_ligase_Methanofollis_ethanolicus:0.10987492957761700596):0.07806184312551901761[100]):0.04450441463099547024[79],((WP_042705300_1_serine_tRNA_ligase_Methanomicrobium_mobile:0.13403973432384891362,WP_004076476_1_serine_tRNA_ligase_Methanoplanus_limicola:0.14593183290205974378):0.03283808761211545052[84],WP_013330601_1_serine_tRNA_ligase_Methanolacinia_petrolearia:0.08569832223041620733):0.13262781084907096507[100]):0.08337210712907465460[96],((WP_007314254_1_serine_tRNA_ligase_Methanolinea_tarda:0.23650156201182045979,(RQD80686_1_serine_tRNA_ligase_Methanocalculus_sp_MSAO_Arc1:0.10957845582940389795,KUK71106_1_Serine_tRNA_ligase_Methanocalculus_sp_52_23:0.11522551526976816672):0.16698355126308966900[100]):0.08153240886608520421[98],(((WP_011833083_1_serine_tRNA_ligase_Methanocorpusculum_labreanum:0.31333942072188897265,((WP_011449465_1_serine_tRNA_ligase_Methanospirillum_hungatei:0.08332974511532276196,WP_109940261_1_serine_tRNA_ligase_Methanospirillum_stamsii:0.12125917694517861223):0.05908291198805150357[96],(PKL60710_1_serine_tRNA_ligase_Methanomicrobiales_archaeon_HGW_Methanomicrobiales_4:0.11494899046893958250,WP_109968699_1_serine_tRNA_ligase_Methanospirillum_lacunae:0.08525382938212842932):0.03450915340236849344[78]):0.04610426988859350761[91]):0.03911150386235882209[59],(WP_012106984_1_serine_tRNA_ligase_Methanoregula_boonei:0.17937982630666202133,(PKL70762_1_serine_tRNA_ligase_Methanomicrobiales_archaeon_HGW_Methanomicrobiales_1:0.10009650958301496981,(WP_015285717_1_serine_tRNA_ligase_Methanoregula_formicica:0.08491308389747455332,(RPI35701_1_serine_tRNA_ligase_partial_Methanoregulaceae_archaeon:0.11828775866335825007,(PKL64188_1_serine_tRNA_ligase_Methanomicrobiales_archaeon_HGW_Methanomicrobiales_3:0.10364295960812038022,PKG31639_1_serine_tRNA_ligase_Methanoregula_sp_:0.12503474035183839708):0.05058875024419400013[88]):0.02385367391351126201[30]):0.02379792101857728867[30]):0.04309199342332779847[76]):0.04056580065242112315[67]):0.07218508393653792765[93],WP_012037272_1_serine_tRNA_ligase_Methanocella_arvoryzae:0.16469135225061956596):0.03927597731587218616[41]):0.04467631929682813058[75]):0.19518350451124699685[96],(((OIO26953_1_serine_tRNA_ligase_Candidatus_Micrarchaeota_archaeon_CG1_02_55_22:0.64703469608554053938,(OIO63680_1_serine_tRNA_ligase_Candidatus_Woesearchaeota_archaeon_CG1_02_47_18:0.37850243847531239716,PIU30343_1_serine_tRNA_ligase_Candidatus_Woesearchaeota_archaeon_CG07_land_8_20_14_0_80_44_23:0.35006026154878866485):0.10355815539287570315[86]):0.08076126308161514500[73],PIU02503_1_serine_tRNA_ligase_Candidatus_Diapherotrites_archaeon_CG09_land_8_20_14_0_10_32_12:0.36111118419585097605):0.06315694980579997231[33],PIN85697_1_serine_tRNA_ligase_Candidatus_Diapherotrites_archaeon_CG11_big_fil_rev_8_21_14_0_20_37_9:0.48075107154977125834):0.02398026832973268810[17]):0.02921924943029389349[16],OIO64694_1_serine_tRNA_ligase_Candidatus_Woesearchaeota_archaeon_CG1_02_57_44:0.67103194260060938792):0.06747342440835268906[47],(OGS60077_1_serine_tRNA_ligase_Euryarchaeota_archaeon_RBG_19FT_COMBO_69_17:0.58168993520880241110,(((RME78541_1_serine_tRNA_ligase_Candidatus_Woesearchaeota_archaeon:0.38370611700311840764,((PIO04586_1_serine_tRNA_ligase_partial_Candidatus_Woesearchaeota_archaeon_CG08_land_8_20_14_0_20_43_7:0.02878247169783451631,PIN70528_1_serine_tRNA_ligase_Candidatus_Woesearchaeota_archaeon_CG11_big_fil_rev_8_21_14_0_20_43_8:0.00000093905322139818):0.35105015265808031666[100],RME55378_1_serine_tRNA_ligase_Candidatus_Woesearchaeota_archaeon:0.28198895050097277926):0.16537059086967584309[100]):0.11231080379906348277[85],(RIF_PHAGE_COMPLETE_35_23:0.88498244844861451153,PIN99108_1_serine_tRNA_ligase_Candidatus_Diapherotrites_archaeon_CG10_big_fil_rev_8_21_14_0_10_31_34:0.59416091724093045290):0.08511747495051348589[29]):0.05382710584626158173[14],(KXA88905_1_seryl_tRNA_synthetase_candidate_division_MSBL1_archaeon_SCGC_AAA259B11:0.27705380117339878376,(KXB02575_1_seryl_tRNA_synthetase_partial_candidate_division_MSBL1_archaeon_SCGC_AAA261D19:0.36175372268219579963,(KXB02316_1_seryl_tRNA_synthetase_candidate_division_MSBL1_archaeon_SCGC_AAA261F17:0.00000093905322139818,KXB00530_1_seryl_tRNA_synthetase_partial_candidate_division_MSBL1_archaeon_SCGC_AAA261C02:0.00439557020122123727):0.17206312182448779691[100]):0.04742446276683808665[50]):0.34923122451134869237[100]):0.02297998703623358591[6]):0.07575979791584204481[12]):0.07167342902461984466[68]):0.03892959933305136649[0]):0.02260699110164512624[17]):0.35531156695646576305[88],((((WP_092457949_1_serine_tRNA_ligase_Crenotalea_thermophila:0.31454543344952373696,(((PKP18877_1_serine_tRNA_ligase_Bacteroidetes_bacterium_HGW_Bacteroidetes_21:0.51194562315005531783,(WP_062123301_1_serine_tRNA_ligase_Geofilum_rubicundum:0.24530056927601348593,(OQX98186_1_serine_tRNA_ligase_Bacteroidetes_bacterium_4572_128:0.35857296722871367933,PLX22777_1_serine_tRNA_ligase_Marinilabiliales_bacterium:0.22431345671200703107):0.08639433538696550396[71]):0.03271645606075784807[26]):0.05592103477638429854[69],((((PLW97671_1_serine_tRNA_ligase_Marinilabiliales_bacterium:0.20569402403705094873,PIQ33748_1_serine_tRNA_ligase_Bacteroidetes_bacterium_CG18_big_fil_WC_8_21_14_2_50_41_14:0.25430245640781729000):0.07103034618515964571[93],OQX75228_1_serine_tRNA_ligase_Bacteroidetes_bacterium_4484_249:0.27092624339640214437):0.10880077174085533986[88],((WP_012781761_1_serine_tRNA_ligase_Flavobacteriaceae_bacterium_3519_10:0.46657022305387768624,(((((WP_066431649_1_serine_tRNA_ligase_Gelidibacter_algens:0.10947975346260295504,((WP_102994884_1_serine_tRNA_ligase_Tamlana_sp_UJ94:0.09112095455909581532,WP_092849769_1_serine_tRNA_ligase_Algibacter_pectinivorans:0.08980720055752468289):0.05530179620405371171[92],(WP_092133353_1_serine_tRNA_ligase_Bizionia_paragorgiae:0.12487458563868857053,(WP_106687455_1_MULTISPECIES_serine_tRNA_ligase_Mesoflavibacter:0.12435731508143393897,((WP_106463058_1_serine_tRNA_ligase_Mesoflavibacter_aestuarii:0.19852947468299977918,WP_042244329_1_serine_tRNA_ligase_Jejuia_pallidilutea:0.14013644608898517818):0.03611187481658109655[46],(WP_103050437_1_serine_tRNA_ligase_Hanstruepera_neustonica:0.06329552802936437572,WP_104734876_1_serine_tRNA_ligase_Hanstruepera_crassostreae:0.09006961575838713652):0.05680877949492697115[100]):0.02495117069057911294[32]):0.02072498015465413720[26]):0.01631087895701186299[5]):0.01257092784776388771[9]):0.03168850061599671336[18],WP_072348181_1_serine_tRNA_ligase_Flavobacteriaceae_bacterium_A100:0.11776303553415015668):0.02801322755456892369[38],WP_076618716_1_serine_tRNA_ligase_Winogradskyella_sp_J14_2:0.13919450301036337403):0.06987033906770748204[78],(((WP_091896818_1_serine_tRNA_ligase_Polaribacter_sp_KT25b:0.17862729263384627409,(WP_121146549_1_serine_tRNA_ligase_Tenacibaculum_discolor:0.08795723297856060385,(PIE97313_1_serine_tRNA_ligase_partial_Polaribacter_sp_:0.10127752399175936338,WP_093670633_1_serine_tRNA_ligase_Tenacibaculum_sp_MAR_2009_124:0.08291300522259922867):0.03117403749290761916[44]):0.01873655213130979644[24]):0.08259396127777823837[76],WP_072350929_1_serine_tRNA_ligase_Flavobacteriaceae_bacterium_A100:0.12015440535749154216):0.05332383587563993554[95],WP_068823993_1_serine_tRNA_ligase_Wenyingzhuangia_fucanilytica:0.23747122399886183564):0.02910438781631326938[52]):0.06891101120560798321[91],(WP_045969847_1_serine_tRNA_ligase_Flavobacterium_sp_316:0.18371202961474714099,(WP_021627145_1_serine_tRNA_ligase_Capnocytophaga_sp_oral_taxon_863:0.05403914446207092742,WP_009640771_1_serine_tRNA_ligase_Capnocytophaga_sp_CM59:0.08569175491766431452):0.17814706649968448104[100]):0.07200815932733543867[69]):0.09552365311502851453[94]):0.09856021967192585276[97],(((WP_014681514_1_serine_tRNA_ligase_Solitalea_canadensis:0.06496156757649294844,WP_103790366_1_serine_tRNA_ligase_Solitalea_longa:0.06477852203138766141):0.13972593624774864995[100],(WP_068823022_1_serine_tRNA_ligase_Pedobacter_psychrophilus:0.23686276640942183214,(WP_103905806_1_serine_tRNA_ligase_Sphingobacterium_lactis:0.15585918129238118812,(((WP_046674012_1_serine_tRNA_ligase_Sphingobacterium_sp_Ag1:0.11823747100694921575,WP_038696251_1_serine_tRNA_ligase_Sphingobacterium_sp_ML3W:0.09562749757442927379):0.03795813556577873338[71],(WP_105716514_1_serine_tRNA_ligase_Sphingobacterium_haloxyli:0.08625161398204618524,(WP_093367182_1_serine_tRNA_ligase_Sphingobacterium_wenxiniae:0.04057289348635503140,(WP_086947613_1_serine_tRNA_ligase_Sphingobacterium_sp_JB170:0.13279700978063821437,WP_037495150_1_serine_tRNA_ligase_Sphingobacterium_deserti:0.07931354203544155324):0.02449874214055168878[44]):0.01628920124857901816[39]):0.02635758482191299240[61]):0.01632923321193381974[51],(WP_021071424_1_serine_tRNA_ligase_Sphingobacterium_paucimobilis:0.09073375419255515217,WP_039053970_1_serine_tRNA_ligase_Sphingobacterium_sp_T2:0.06005222558257780618):0.01448355368504817935[52]):0.09030256192892680001[100]):0.08811039779901513880[99]):0.04040987021023057651[74]):0.09221947269686484039[93],(((((WP_106933259_1_serine_tRNA_ligase_Adhaeribacter_sp_HMF7605:0.16327163588402052175,(WP_062542548_1_serine_tRNA_ligase_Rufibacter_tibetensis:0.12578260017255368797,((WP_114778418_1_serine_tRNA_ligase_Hymenobacteraceae_bacterium_SYSU_D60016:0.08887696654908028293,((WP_073854139_1_serine_tRNA_ligase_Pontibacter_sp_S10_8:0.03123256176462073028,WP_068838338_1_serine_tRNA_ligase_Pontibacter_akesuensis:0.09311803934640443259):0.03482074770241805339[92],WP_018477054_1_serine_tRNA_ligase_Pontibacter_roseus:0.07601548721173505274):0.01123432163563971645[35]):0.02024994732802801525[39],WP_112303742_1_serine_tRNA_ligase_Pontibacter_sp_2b14:0.05371616736890395122):0.09642637389950979576[100]):0.05094673845408355384[71]):0.05042551061455772393[55],WP_026461921_1_serine_tRNA_ligase_Adhaeribacter_aquaticus:0.11288193672298627024):0.14120519477897305882[100],((WP_124873767_1_serine_tRNA_ligase_Larkinella_rosea:0.08619190294950093700,(WP_009285286_1_serine_tRNA_ligase_Fibrisoma_limi:0.10379098584252971493,(((WP_077922408_1_serine_tRNA_ligase_Spirosoma_sp_209:0.05646805960070327285,WP_077133202_1_serine_tRNA_ligase_Spirosoma_montaniterrae:0.06945118367923126812):0.04635829114372781029[85],((WP_080237472_1_serine_tRNA_ligase_Spirosoma_rigui:0.11604732801311393176,(WP_020606834_1_serine_tRNA_ligase_Spirosoma_spitsbergense:0.08918592147754011989,WP_046578498_1_serine_tRNA_ligase_Spirosoma_radiotolerans:0.06548259739998101014):0.02568840588437222225[68]):0.02105709197069646071[67],WP_020596305_1_serine_tRNA_ligase_Spirosoma_panaciterrae:0.03878065139805184774):0.03946956397827194180[76]):0.05035063831790261013[83],(WP_019989195_1_serine_tRNA_ligase_Rudanella_lutea:0.12537856775876565774,(WP_015330292_1_serine_tRNA_ligase_Fibrella_aestuarina:0.07570699671350759885,WP_085412408_1_serine_tRNA_ligase_Fibrella_sp_ES10_3_2_2:0.11522922114776917857):0.07502476422678780454[100]):0.07409536370703843911[93]):0.02741068319841490422[33]):0.04144319084521549262[44]):0.07370606792688343123[95],((WP_015028672_1_serine_tRNA_ligase_Emticicia_sp_MM:0.14671654354111948737,((WP_013926806_1_serine_tRNA_ligase_Runella_slithyformis:0.17167527324979645065,WP_094811143_1_serine_tRNA_ligase_Siphonobacter_sp_BAB_5385:0.12560506355468445405):0.04135918898652251458[80],(WP_090336659_1_serine_tRNA_ligase_Dyadobacter_koreensis:0.09654024258245860746,(WP_115833556_1_serine_tRNA_ligase_Dyadobacter_sp_RS19:0.10370956789572272072,(WP_026629647_1_serine_tRNA_ligase_Dyadobacter_alkalitolerans:0.08317938707377638130,(WP_109676627_1_serine_tRNA_ligase_Dyadobacter_jejuensis:0.20676109593548744336,WP_090155109_1_serine_tRNA_ligase_Dyadobacter_soli:0.07687882804508282264):0.02921784478544284247[20]):0.02135185402686480549[20]):0.02635059349298258385[34]):0.15826754657077699018[98]):0.06009346296065781745[76]):0.05070448062878166878[54],(WP_092018234_1_serine_tRNA_ligase_Pseudarcicella_hirudinis:0.10696630942998958114,(WP_044172656_1_serine_tRNA_ligase_Flectobacillus_major:0.08546951398824606527,WP_109743852_1_serine_tRNA_ligase_Arcicella_aurantiaca:0.07859111616268697753):0.03492695851047571826[63]):0.09227720799144313590[99]):0.02597732991995707619[21]):0.08656988083909095133[76]):0.02271644706203480510[20],WP_091538654_1_serine_tRNA_ligase_Thermoflexibacter_ruber:0.35113811571020853153):0.02780602061628428823[19],((WP_011586944_1_serine_tRNA_ligase_Cytophaga_hutchinsonii:0.23599665759132712473,WP_028978987_1_serine_tRNA_ligase_Sporocytophaga_myxococcoides:0.24564563152338658725):0.07541984214332869696[91],WP_101357543_1_serine_tRNA_ligase_Raineya_orbicola:0.30708540001901846184):0.04214211447631573820[29]):0.10558932302525607383[64]):0.03858823484814309646[23]):0.01828797827239882559[19]):0.01450830209564285891[12],MAD1_PHAGE_COMPLETE_CU-CL-ST_26_25:0.75051722128537079470):0.03383122439820966665[47]):0.14515019499112891133[82],((((WP_039136905_1_serine_tRNA_ligase_Flavihumibacter_solisilvae:0.14062507468230237007,KYP13845_1_serine_tRNA_ligase_Flavihumibacter_sp_CACIAM_22H1:0.18441192779489837261):0.11141159058028753115[100],(((((OJY87756_1_serine_tRNA_ligase_Sphingobacteriales_bacterium_40_81:0.11056230673993283631,OJY87243_1_serine_tRNA_ligase_Sphingobacteriales_bacterium_44_15:0.14250394038552588460):0.13434977872146602884[100],((WP_086105527_1_serine_tRNA_ligase_Chitinophagaceae_bacterium_IBVUCB2:0.20869897931904393684,OJW02968_1_serine_tRNA_ligase_Sphingobacteriales_bacterium_44_61:0.12489093505399255501):0.05111679568461071493[70],((WP_090389371_1_serine_tRNA_ligase_Niabella_drilacis:0.05318474620703630279,WP_008586291_1_serine_tRNA_ligase_Niabella_soli:0.11175055149090994122):0.08098566611107602120[100],ODT35541_1_serine_tRNA_ligase_Niabella_sp_SCN_42_15:0.17326600250856344365):0.07504123752416659576[95]):0.01480285714206556330[25]):0.02091104435645396026[57],((PZP52230_1_serine_tRNA_ligase_Pseudopedobacter_saltans:0.22683845250236725488,(WP_066207040_1_serine_tRNA_ligase_Arachidicoccus_sp_BS20:0.09329599507221997268,WP_119984007_1_serine_tRNA_ligase_Arachidicoccus_sp_KIS59_12:0.11571449859769042390):0.05977137879482560118[73]):0.08133732330408453837[100],(((WP_026764369_1_serine_tRNA_ligase_Sediminibacterium_salmoneum:0.16540840660937397577,(WP_026768286_1_serine_tRNA_ligase_Asinibacterium_sp_OR53:0.12305121352614656338,WP_078829484_1_serine_tRNA_ligase_Sediminibacterium_ginsengisoli:0.12325216420891234315):0.05435091741334109605[90]):0.03371222640427296025[55],WP_116845633_1_serine_tRNA_ligase_Chitinophagaceae_bacterium_K23C18032701:0.20513724667273641744):0.06410423955842961541[93],OYU56266_1_serine_tRNA_ligase_Chitinophagaceae_bacterium_BSSC1:0.17946894243147876180):0.04425799929660471921[64]):0.07466945467849142593[96]):0.04967530120546879979[79],(OQY93430_1_serine_tRNA_ligase_Sphingobacteriales_bacterium_UTBCD1:0.16703032789780322687,((WP_119053033_1_serine_tRNA_ligase_Pseudoflavitalea_sp_5GH32_13:0.13242203173198879851,(WP_014221894_1_serine_tRNA_ligase_Niastella_koreensis:0.07797985821163537501,WP_054282076_1_serine_tRNA_ligase_Chitinophagaceae_bacterium_PMP191F:0.11112538911288724619):0.01257147655391437427[48]):0.04651166667847788511[87],PWT97868_1_serine_tRNA_ligase_Bacteroidetes_bacterium:0.25680179864264979228):0.03658740978634154872[73]):0.02213936059656494704[24]):0.02005605459854855471[24],((WP_123846519_1_serine_tRNA_ligase_Chitinophaga_sp_ZY74:0.08637047576323204912,(WP_126244296_1_serine_tRNA_ligase_Chitinophaga_rhizosphaerae:0.15193448680237742199,WP_120517393_1_serine_tRNA_ligase_Chitinophaga_barathri:0.07354814535938017372):0.03579278343935604623[69]):0.08250738144188113354[100],((WP_095836565_1_serine_tRNA_ligase_Chitinophaga_sp_MD30:0.13944996374619234025,(((WP_072364282_1_serine_tRNA_ligase_Chitinophaga_sancti:0.08107177954859552671,(WP_012787892_1_serine_tRNA_ligase_Chitinophaga_pinensis:0.10769349414814288757,WP_089780810_1_serine_tRNA_ligase_Chitinophaga_sp_YR573:0.10555894163519807805):0.04512182805987712680[92]):0.04934956231200628152[97],(WP_111598420_1_serine_tRNA_ligase_Chitinophaga_skermanii:0.08178675611270912194,WP_098193430_1_serine_tRNA_ligase_Chitinophaga_caeni:0.11319346459086188084):0.12348859659198603567[100]):0.02752148919821058998[45],(WP_073078319_1_serine_tRNA_ligase_Chitinophaga_jiangningensis:0.14044241500281778867,((WP_078669194_1_serine_tRNA_ligase_Chitinophaga_eiseniae:0.08984672535490102752,RUT21202_1_serine_tRNA_ligase_Chitinophaga_sp_Mgbs1:0.08777227775153688405):0.03463631271318703270[75],WP_079469724_1_serine_tRNA_ligase_Chitinophaga_ginsengisegetis:0.09554309518099168841):0.05121804077755278545[86]):0.04354576092070624321[71]):0.02605205372295315430[25]):0.01328092269209915806[27],WP_089711859_1_serine_tRNA_ligase_Chitinophaga_costaii:0.24302776225534442056):0.04044182186467975421[69]):0.07645116363203176280[96]):0.03553586615301882606[20]):0.02734777354053069195[24],WP_123120717_1_serine_tRNA_ligase_Ferruginibacter_sp_BO_59:0.24344149796588748780):0.07277340999225534457[81],((((KXK43547_1_seryl_tRNA_synthetase_Bacteroidetes_bacterium_OLB11:0.23738292362670798674,GBL35226_1_serine_tRNA_ligase_Filimonas_sp_:0.19951031124581453113):0.10620318174481675755[93],LP_PHAGE_27_15:0.60991773021847683900):0.05860681723517214420[30],((OJU75928_1_serine_tRNA_ligase_Bacteroidetes_bacterium_47_18:0.20696529651147696494,((WP_106524479_1_serine_tRNA_ligase_Taibaiella_chishuiensis:0.12073760146471256005,WP_118952760_1_serine_tRNA_ligase_Taibaiella_sp_F_4:0.16274099434038638567):0.07133150756126754866[77],WP_124636813_1_serine_tRNA_ligase_Taibaiella_sp_KBW10:0.21372190938538088156):0.04952140713345929562[90]):0.08807815816694286593[85],((OJW96222_1_serine_tRNA_ligase_Bacteroidetes_bacterium_43_93:0.06401229770535624142,WP_086099565_1_serine_tRNA_ligase_Chitinophagaceae_bacterium_IBVUCB1:0.15014440961811581499):0.05388420301466782109[98],(WP_110998716_1_serine_tRNA_ligase_Taibaiella_soli:0.16832035627802904854,(WP_105039286_1_serine_tRNA_ligase_Flavipsychrobacter_stenotrophus:0.20966276367485425780,OJW82718_1_serine_tRNA_ligase_Bacteroidetes_bacterium_46_16:0.10069819128754599336):0.06092370539884585379[95]):0.02097282642596499935[61]):0.08155192623982249200[97]):0.04318088737088063289[64]):0.03726719713486995739[39],(RTL57154_1_serine_tRNA_ligase_Sphingobacteriales_bacterium:0.20595450031007492275,PHX74138_1_serine_tRNA_ligase_Chitinophagaceae_bacterium:0.33550432266220014954):0.09111229909906888580[71]):0.02930885893780900420[19]):0.06550728850313904117[59]):0.10966386491646830381[46]):0.77920146891876373996[100],(((((OUT42409_1_serine_tRNA_ligase_Micavibrio_sp_TMED2:0.42856624290449252257,(((OFW84060_1_serine_tRNA_ligase_Alphaproteobacteria_bacterium_GWF2_58_20:0.35752981222269619721,((WP_034846061_1_serine_tRNA_ligase_Inquilinus_limosus:0.35226723305263590857,WP_044431237_1_serine_tRNA_ligase_Skermanella_aerolata:0.17473278472968828412):0.06334123382450798645[30],((WP_109072626_1_serine_tRNA_ligase_Azospirillum_sp_TSH58:0.05754856037201021984,WP_012974062_1_serine_tRNA_ligase_Azospirillum_lipoferum:0.13188268662121582775):0.12126156114320318924[100],(WP_054167596_1_serine_tRNA_ligase_alpha_proteobacterium_AAP38:0.20610437932594438681,WP_119678298_1_serine_tRNA_ligase_Indioceanicola_profundi:0.16348858341875652234):0.06029795752205546755[78]):0.07773903202315932126[81]):0.03944671213221476180[35]):0.06227979554248118388[36],((CCG06750_1_Seryl_tRNA_synthetase_Pararhodospirillum_photometricum_DSM_122:0.35992703445599755208,WP_085122289_1_serine_tRNA_ligase_Tistlia_consotensis:0.31089297234315621532):0.08605077424501929306[26],((WP_101251542_1_serine_tRNA_ligase_Telmatospirillum_siberiense:0.21407188706968000025,((WP_068502321_1_serine_tRNA_ligase_Magnetospirillum_moscoviense:0.10577309660144634806,WP_024079294_1_serine_tRNA_ligase_Magnetospirillum_gryphiswaldense:0.12230773759699568870):0.11858413890294752790[100],((WP_008613244_1_serine_tRNA_ligase_Magnetospirillum_caucaseum:0.06985056098678098235,WP_068495837_1_serine_tRNA_ligase_Magnetospirillum_marisnigri:0.08717947308977595788):0.04955487062081487259[91],WP_074764966_1_serine_tRNA_ligase_Phaeospirillum_fulvum:0.13582728108529568134):0.07406761296896541280[88]):0.04631418197950637472[81]):0.06538676274687085788[85],(WP_008944670_1_serine_tRNA_ligase_Oceanibaculum_indicum:0.26007923453379316880,(PPR11384_1_Serine_tRNA_ligase_Alphaproteobacteria_bacterium_MarineAlpha11_Bin1:0.52337289640658657408,((WP_119304230_1_serine_tRNA_ligase_Rhodospirillaceae_bacterium_SYSU_D60009:0.13902257198946654793,WP_028097318_1_serine_tRNA_ligase_Dongia_sp_URHE0060:0.21944717922235795760):0.09071331452390708761[99],WP_119458790_1_serine_tRNA_ligase_Rhodospirillaceae_bacterium_SYSU_D60014:0.23970962063211523341):0.06158478257100438030[77]):0.05653556646046877660[23]):0.02531009581377632878[6]):0.04756233435569794804[6]):0.01011761859665194496[0]):0.05254600636134484221[0],(((((WP_073055101_1_serine_tRNA_ligase_Kaistia_soli:0.33632134919707934451,(((WP_056505535_1_serine_tRNA_ligase_Aureimonas_sp_Leaf454:0.27685790955177125294,(WP_009209274_1_serine_tRNA_ligase_Aurantimonas_manganoxydans:0.14966857680769898864,WP_083590373_1_serine_tRNA_ligase_Aurantimonas_sp_22II_16_19i:0.16162099217548259178):0.07040058405061538904[84]):0.05966872740504175487[81],(((PZO76787_1_serine_tRNA_ligase_Mesorhizobium_amorphae:0.20714618670499784781,(WP_072605342_1_serine_tRNA_ligase_Mesorhizobium_oceanicum:0.15682433854959060282,WP_108608311_1_serine_tRNA_ligase_Aminobacter_sp_MSH1:0.15634546562096396372):0.05309538688404413787[60]):0.07194813620041357050[77],(WP_011581140_1_serine_tRNA_ligase_Chelativorans_sp_BNC1:0.12296047796435756461,(WP_036480169_1_serine_tRNA_ligase_Nitratireductor_basaltis:0.20384330388499635744,(WP_009451723_1_serine_tRNA_ligase_Nitratireductor_indicus:0.04841525671590320157,(WP_048647850_1_serine_tRNA_ligase_Nitratireductor_soli:0.06769701715187337321,WP_007008239_1_serine_tRNA_ligase_Nitratireductor_aquibiodomus:0.07893077985852603451):0.03377847817868291636[88]):0.03720680534497639025[66]):0.08633299268428315520[98]):0.04414950517309192829[62]):0.05933142979511753928[86],(WP_026481574_1_serine_tRNA_ligase_Ahrensia_sp_13_GOM_1096m:0.25183792075536381994,WP_109706243_1_serine_tRNA_ligase_Falsochrobactrum_sp_HN4:0.16738170164334484347):0.06349107915169513450[82]):0.04062649000041523156[85]):0.05645556619632668971[86],(WP_006933277_1_serine_tRNA_ligase_Labrenzia_aggregata:0.30435547928044975885,(WP_108661628_1_serine_tRNA_ligase_Acuticoccus_kandeliae:0.18890986242647053728,WP_111347910_1_serine_tRNA_ligase_Acuticoccus_sp_PTG4_2:0.13031104975245649813):0.20141601146874782424[100]):0.06766466562957056119[76]):0.03094321022654178410[44]):0.04178089531081830704[40],((WP_111199940_1_serine_tRNA_ligase_Rhizobiales_bacterium_KCTC_52945:0.33139606609067762122,WP_108882785_1_serine_tRNA_ligase_Anderseniella_sp_Alg231_50:0.24689946526396747140):0.04885680750492777530[52],WP_038036465_1_serine_tRNA_ligase_Thermopetrobacter_sp_TC1:0.27231772445816276873):0.04768619512467715121[39]):0.02033724647736924115[5],(PLX33547_1_serine_tRNA_ligase_Rhizobiales_bacterium:0.26961918425334169269,(((PZN14016_1_serine_tRNA_ligase_Proteobacteria_bacterium:0.15729057190001222155,WP_054357175_1_serine_tRNA_ligase_Prosthecomicrobium_hirschii:0.27634655188577789131):0.03403807448963736687[35],((WP_012589628_1_serine_tRNA_ligase_Methylocella_silvestris:0.05122690361806159220,WP_102844550_1_serine_tRNA_ligase_Methylocella_silvestris:0.05425326672105141440):0.14434142288177798097[100],WP_024879883_1_serine_tRNA_ligase_Methylosinus_sp_LW3:0.22722552083898048259):0.17035359434333013917[98]):0.05075525040652095754[5],(CPR20438_1_seryl_tRNA_synthetase_also_charges_selenocysteinyl_tRNA_with_serine_Candidatus_Filomicrobium_marinum:0.22766260858182624238,WP_068461052_1_serine_tRNA_ligase_Hyphomicrobium_sulfonivorans:0.17709612712671587986):0.05474338674619886463[22]):0.04474246118568461772[17]):0.04203596890920024282[8]):0.03223246866485169476[7],((WP_037237090_1_serine_tRNA_ligase_Rhodomicrobium_udaipurense:0.01532796717521488217,WP_013419227_1_serine_tRNA_ligase_Rhodomicrobium_vannielii:0.04993688865172518643):0.23391571406682634682[99],(WP_027134695_1_serine_tRNA_ligase_Geminicoccus_roseus:0.35886619252666596136,SNB61525_1_seryl_tRNA_synthetase_Arboricoccus_pini:0.31265016007212337312):0.15655388028012934276[92]):0.05705227162430721172[34]):0.07644039116944227608[13],((((OYX18838_1_serine_tRNA_ligase_Brevundimonas_diminuta:0.09955249423357100114,((WP_119412020_1_serine_tRNA_ligase_Brevundimonas_sp_LPMIX5:0.03447261657224875292,WP_024352746_1_serine_tRNA_ligase_Brevundimonas_naejangsanensis:0.02785193655103080507):0.00691646758552885189[45],WP_076222633_1_serine_tRNA_ligase_Brevundimonas_sp_ZS04:0.03928401325972970953):0.01299788397701056274[56]):0.29748394683975393216[96],(WP_015827242_1_serine_tRNA_ligase_Hirschia_baltica:0.27881216480123283130,(OUX95220_1_serine_tRNA_ligase_Hyphomonas_sp_TMED17:0.35020656068941941053,(WP_070959517_1_serine_tRNA_ligase_Hyphomonas_sp_Mor2:0.25036712724098575400,(((WP_034795897_1_serine_tRNA_ligase_Hyphomonas_beringensis:0.10331886534164931579,WP_034767248_1_MULTISPECIES_serine_tRNA_ligase_Hyphomonas:0.07534888599779408780):0.05513905205155648914[80],((WP_035614755_1_serine_tRNA_ligase_Hyphomonas_johnsonii:0.05877755829574731611,WP_034742338_1_serine_tRNA_ligase_Hyphomonas_chukchiensis:0.05030329434703245672):0.08001169686310777296[100],(WP_011646931_1_MULTISPECIES_serine_tRNA_ligase_Hyphomonas:0.03361951919809895439,OZB18010_1_serine_tRNA_ligase_Hyphomonas_sp_34_62_18:0.09176984471432003687):0.15964633604571537573[100]):0.05211617757320250593[85]):0.11027228324194841835[90],WP_018147059_1_serine_tRNA_ligase_Henriciella_marina:0.17060387366783286156):0.03725541501800992000[47]):0.03918847238622923806[36]):0.10389494948031831323[95]):0.10049209366759120909[83]):0.06256786158218297089[39],((ALT_PHAGE_51_12:1.05149106511604673031,(PHR57736_1_serine_tRNA_ligase_Robiginitomaculum_sp_:0.15257899932253332631,PHR75983_1_serine_tRNA_ligase_Robiginitomaculum_sp_:0.18526766525314317113):0.18544581392308884249[100]):0.12166962307850542890[33],(KPP82689_1_seryl_tRNA_synthetase_SerS_Oceanicaulis_sp_HLUCCA04:0.29203114932444840246,(WP_091767705_1_serine_tRNA_ligase_Maricaulis_salignorans:0.12901151009037398198,WP_011643843_1_serine_tRNA_ligase_Maricaulis_maris:0.14999543892853889338):0.12405935155401402736[95]):0.09022332163181200071[87]):0.08785920624018070391[20]):0.12580209428263000593[19],((R2_PHAGE_49_14:0.83785548764057460325,((WP_071688430_1_serine_tRNA_ligase_Nioella_sediminis:0.11780489643368063923,WP_117295178_1_serine_tRNA_ligase_Rhodobacteraceae_bacterium_W635:0.10052562409286866507):0.08963087970820528272[95],(WP_012643477_1_serine_tRNA_ligase_Rhodobacter_sphaeroides:0.22433251048109828507,WP_085525031_1_serine_tRNA_ligase_Maritimibacter_sp_HL_12:0.24017005734190341459):0.03095915757721541886[67]):0.26447357757733491734[98]):0.13254819747048346423[32],(((((((WP_119513908_1_serine_tRNA_ligase_Altererythrobacter_sp_Ery1:0.12420709985166142331,(WP_021690261_1_serine_tRNA_ligase_Novosphingobium_tardaugens:0.20949093499216422942,((WP_007011704_1_serine_tRNA_ligase_Novosphingobium_pentaromativorans:0.04973695810253364602,((WP_043976351_1_serine_tRNA_ligase_Novosphingobium_sp_P6W:0.06077379516301632811,WP_007684041_1_serine_tRNA_ligase_Novosphingobium_sp_AP12:0.08809365290357216993):0.05582764552400820007[94],WP_021232174_1_serine_tRNA_ligase_Novosphingobium_lindaniclasticum:0.07210708680042884899):0.03954476214104804543[88]):0.09471226292071957542[100],WP_098104303_1_serine_tRNA_ligase_Novosphingobium_sp_PC22D:0.14049614919227948473):0.03010962581915438419[62]):0.04025205110770018607[54]):0.04075903257768801607[50],((WP_008069895_1_serine_tRNA_ligase_Novosphingobium_nitrogenifigens:0.08943145118529172155,WP_028639954_1_serine_tRNA_ligase_Novosphingobium_acidiphilum:0.14071030082070454248):0.04182353839517018168[45],(WP_067906064_1_serine_tRNA_ligase_Novosphingobium_fuchskuhlense:0.10734485642478906742,(OYX95182_1_serine_tRNA_ligase_Novosphingobium_sp_35_62_5:0.07344795764827653783,OYX60772_1_serine_tRNA_ligase_Novosphingobium_sp_32_60_15:0.07409524213827484163):0.05692554751882243635[100]):0.02249243362049178213[63]):0.05749504666070184150[75]):0.03533505156426582777[20],((WP_088306817_1_serine_tRNA_ligase_Novosphingobium_sp_B_225:0.18194325364142391321,(((PHR01007_1_serine_tRNA_ligase_Erythrobacter_sp_:0.08858104065106986447,PZT90511_1_serine_tRNA_ligase_Citromicrobium_sp_:0.17394387406833747289):0.09096206682287834300[99],(WP_047004894_1_serine_tRNA_ligase_Erythrobacter_luteus:0.09484813751273105109,WP_047092172_1_serine_tRNA_ligase_Erythrobacter_marinus:0.11684222779937876446):0.04356291137027169802[94]):0.05778197708323796339[99],(WP_067601516_1_serine_tRNA_ligase_Altererythrobacter_ishigakiensis:0.14209208648472981817,(WP_011413092_1_serine_tRNA_ligase_Erythrobacter_litoralis:0.13959931802904487763,WP_086436638_1_serine_tRNA_ligase_Altererythrobacter_xiamenensis:0.06559509232469236395):0.03619563596784137333[64]):0.02389214753001929481[61]):0.07272783107520047752[96]):0.05711782182889237752[88],(((OYX67203_1_serine_tRNA_ligase_Sphingomonadales_bacterium_32_64_17:0.17828859373494965190,(WP_048885043_1_serine_tRNA_ligase_Erythrobacter_atlanticus:0.19251899115654802497,WP_119587250_1_serine_tRNA_ligase_Erythrobacter_sp_V18:0.13873365123732311899):0.04589915367084673042[73]):0.04326787025792931674[59],((WP_095012910_1_serine_tRNA_ligase_Altererythrobacter_mangrovi:0.08570871502737383019,WP_102155339_1_MULTISPECIES_serine_tRNA_ligase_Altererythrobacter:0.07329243530607050527):0.10273839669034377786[100],OGS51493_1_serine_tRNA_ligase_Erythrobacter_sp_RIFCSPHIGHO2_12_FULL_63_10:0.21191961985369758836):0.04626791148352357719[41]):0.03273604327495724386[37],(WP_046903334_1_serine_tRNA_ligase_Altererythrobacter_atlanticus:0.14041463479039426043,WP_055916952_1_serine_tRNA_ligase_Altererythrobacter_sp_Root672:0.14985360228064148469):0.07993277780500031293[91]):0.04753046396879120200[40]):0.01273495528162553805[22]):0.03538467673515183903[27],OYY16127_1_serine_tRNA_ligase_Sphingomonadales_bacterium_35_56_22:0.22933672974402719014):0.04080451004564523976[38],(WP_066774185_1_serine_tRNA_ligase_Croceicoccus_mobilis:0.34409271390125895085,WP_060977150_1_MULTISPECIES_serine_tRNA_ligase_Proteobacteria:0.27624108096362265385):0.03147706586625925729[11]):0.03694247080828393787[33],((WP_119759167_1_serine_tRNA_ligase_Sphingomonas_sp_K2R01_6:0.19983022744806844262,(WP_015460185_1_serine_tRNA_ligase_Sphingomonas_sp_MM_1:0.12186474282962840576,WP_089220177_1_serine_tRNA_ligase_Sphingomonas_laterariae:0.09700106639845476608):0.10632976374809899323[100]):0.07272157083433263003[84],((((PZU13616_1_serine_tRNA_ligase_Sphingobium_sp_:0.10787207189828605658,(WP_043151163_1_serine_tRNA_ligase_Sphingobium_sp_Ant17:0.08851290654268818836,WP_004211398_1_MULTISPECIES_serine_tRNA_ligase_Sphingobium:0.05554426780129745334):0.01194623847494540730[28]):0.01379130875954634287[52],(WP_024021515_1_serine_tRNA_ligase_Sphingobium_sp_C100:0.03539583246836157382,WP_021224924_1_serine_tRNA_ligase_Sphingobium_lactosutens:0.13530750435965882561):0.03998737978226464540[92]):0.02632050757272998143[65],((WP_021238215_1_serine_tRNA_ligase_Sphingobium_quisquiliarum:0.09551892332966924193,(WP_037463340_1_serine_tRNA_ligase_Sphingobium_herbicidovorans:0.09120793010368899445,WP_097091160_1_serine_tRNA_ligase_Novosphingobium_sp_Chol11:0.07039896483661220450):0.01934655869017244331[63]):0.02514452748230911611[79],(WP_013846217_1_serine_tRNA_ligase_Sphingobium_chlorophenolicum:0.06431080740296242493,WP_021243295_1_serine_tRNA_ligase_Sphingobium_baderi:0.07206296491164949913):0.01176431692269238119[22]):0.02906755490165264730[58]):0.02832874238816162141[47],(PZU60207_1_serine_tRNA_ligase_Sphingobium_sp_:0.14290093404821616052,WP_104953296_1_serine_tRNA_ligase_Sphingobium_sp_SCG_1:0.16324115889252641121):0.03457400798290719696[50]):0.11931156858618974237[99]):0.04254978173567493249[32]):0.05649089985724192048[41],WP_123155306_1_serine_tRNA_ligase_Sphingomonadaceae_bacterium_KCTC_52944:0.37118225732955284490):0.07440676049117368740[57]):0.04698715692287312035[4]):0.03332024271666174375[2]):0.05083476348202844997[1]):0.04932348517098963936[0]):0.02456205019759204189[0],WP_094408875_1_serine_tRNA_ligase_Elstera_cyanobacteriorum:0.37608799426867750570):0.02068342664327708219[0],(PPR18142_1_Serine_tRNA_ligase_Alphaproteobacteria_bacterium_MarineAlpha9_Bin7:0.55051256445645202486,(WP_046021070_1_serine_tRNA_ligase_Magnetospira_sp_QH_2:0.22204313900710212493,WP_069185658_1_serine_tRNA_ligase_Candidatus_Terasakiella_magnetica:0.28466665912196925659):0.14540606015587603794[96]):0.05576205192228441548[21]):0.08751941146982886166[4],(PPR28344_1_Serine_tRNA_ligase_Alphaproteobacteria_bacterium_MarineAlpha9_Bin2:0.74555702257138478650,(BML_PHAGE_45_11:1.06140495361140496655,RPF90946_1_serine_tRNA_ligase_Rhizobiales_bacterium_TMED168:0.70803253991548209534):0.16513413221621872640[17]):0.14674870606980860988[5]):0.15593270382227697457[48],((((WP_009501552_1_serine_tRNA_ligase_Moraxella_macacae:0.18620839947339268283,EEV23363_1_serine_tRNA_ligase_Enhydrobacter_aerosaccus_SK60:0.08649754558582226083):0.10289605514767227734[99],((EKF84072_1_seryl_tRNA_synthetase_Moraxella_catarrhalis_RH4:0.10897654772356521469,WP_078318169_1_serine_tRNA_ligase_Moraxella_porci:0.10578488120145380924):0.03405998444759828631[39],(WP_076554378_1_serine_tRNA_ligase_Moraxella_cuniculi:0.10666279282349486190,(STZ09908_1_Serine_tRNA_ligase_Moraxella_caviae:0.08852750841719349284,(WP_089539842_1_serine_tRNA_ligase_Moraxella_sp_VT_16_12:0.07696517521797034689,RKW41546_1_serine_tRNA_ligase_Moraxella_sp_:0.12681692921333304058):0.03520047684452390357[67]):0.07758182878358355072[94]):0.01682986114936487268[21]):0.08711127207514163251[67]):0.06619904186761611797[71],(AGP49501_1_seryl_tRNA_synthetase_Psychrobacter_sp_G:0.13777512793656473966,WP_007395149_1_serine_tRNA_ligase_Psychrobacter_sp_15012011:0.09010930907772823906):0.18423706971311298863[99]):0.24880740697166139896[99],((WP_027349060_1_serine_tRNA_ligase_Halotalea_alkalilenta:0.36950028268282691934,(((OYY42574_1_serine_tRNA_ligase_Halothiobacillus_sp_35_54_62:0.42803418877090626538,((WP_123591256_1_serine_tRNA_ligase_Salinisphaera_halophila:0.15091657857274232146,(WP_109994781_1_serine_tRNA_ligase_Salinisphaera_sp_LB1:0.15119339197358713789,WP_120096449_1_serine_tRNA_ligase_Salinisphaera_sp_Q1T1_3:0.14832200050044264117):0.13784944749495384175[100]):0.16752387183622829969[98],WP_043767417_1_serine_tRNA_ligase_Algiphilus_aromaticivorans:0.30721382712958089645):0.07208337215232632489[65]):0.04461495557468986989[50],((RMH37721_1_serine_tRNA_ligase_Gammaproteobacteria_bacterium:0.40088411469680157451,((WP_038086768_1_serine_tRNA_ligase_Acidihalobacter_prosperus:0.07697547579719669908,WP_076838481_1_serine_tRNA_ligase_Acidihalobacter_ferrooxidans:0.11942128595113217504):0.19583560983897055352[99],(OQX31156_1_serine_tRNA_ligase_Gammaproteobacteria_bacterium_LUC14_002_19_P1:0.19820500165677293336,WP_020507888_1_serine_tRNA_ligase_Lamprocystis_purpurea:0.20459701855850639940):0.12803245489129047585[97]):0.05303779195229522958[32]):0.02802538104957249393[12],(((WP_028874937_1_serine_tRNA_ligase_Tepidiphilus_margaritifer:0.37311310112426926411,(WP_126444137_1_serine_tRNA_ligase_Sterolibacteriaceae_bacterium_J5B:0.20639186075760351802,PKO83750_1_serine_tRNA_ligase_Betaproteobacteria_bacterium_HGW_Betaproteobacteria_11:0.26399729365192980968):0.05560892825352554969[71]):0.09408912214385498074[90],(WP_013292245_1_serine_tRNA_ligase_Gallionella_capsiferriformans:0.28728143066300826369,(WP_077297018_1_serine_tRNA_ligase_Aquaspirillum_sp_LM1:0.10957761881180551333,(WP_028500020_1_MULTISPECIES_serine_tRNA_ligase_Microvirgula:0.15297156159247032869,WP_012698026_1_serine_tRNA_ligase_Laribacter_hongkongensis:0.12759889844910465850):0.04176362727325675511[36]):0.11721381003024432255[92]):0.06478747985688136646[37]):0.04286861862914521232[37],((WP_035231117_1_serine_tRNA_ligase_Alcanivorax_nanhaiticus:0.08437685543892213536,((WP_089031974_1_serine_tRNA_ligase_Alcanivorax_sp_N3_2A:0.16123761997441876659,KXJ44069_1_serine_tRNA_ligase_Alcanivorax_sp_Nap_24:0.10366016255895250942):0.05618363210731926877[80],WP_008929739_1_serine_tRNA_ligase_Alcanivorax_hongdengensis:0.05894648819607768708):0.03101037993855743774[47]):0.07893909519064161440[83],WP_111656637_1_serine_tRNA_ligase_Alcanivorax_indicus:0.19926467655908128296):0.34971763703853675498[100]):0.05670832576130603597[11]):0.04903817331003048480[11]):0.03108628640578469868[3],((WP_071872689_1_serine_tRNA_ligase_Pseudomonas_hussainii:0.07798647217640393425,(WP_053101718_1_serine_tRNA_ligase_Oblitimonas_alkaliphila:0.18026639394442287023,(WP_073299590_1_serine_tRNA_ligase_Pseudomonas_xanthomarina:0.08667600201146230532,WP_074980655_1_serine_tRNA_ligase_Pseudomonas_citronellolis:0.12382427146361967008):0.02177107946002273045[58]):0.05492344394309470884[59]):0.13336531093408138249[100],WP_036522928_1_serine_tRNA_ligase_Nitrincola_sp_A_D6:0.35691601881429796395):0.09822329679479772924[52]):0.03375692701268401957[8]):0.06606667764610105187[13],((R2_PLASMID_COMPLETE_59_76:1.05327907285731936504,WP_004284726_1_serine_tRNA_ligase_Neisseria_weaveri:0.31479952654137383083):0.13275694577316687894[22],(WP_122531445_1_serine_tRNA_ligase_Pseudomonas_sp_286:0.14056395920292286128,WP_005742584_1_serine_tRNA_ligase_Pseudomonas_amygdali:0.17412262164285430277):0.35994855523581636980[99]):0.05295126429804999230[3]):0.08079694044680939269[12]):0.12220963317878556775[73]):0.11104139313994536298[59]):0.12399058456790143512[14],((((WP_123042731_1_serine_tRNA_ligase_Cohnella_sp_18JY8_7:0.25282715273368749909,(WP_017691327_1_MULTISPECIES_serine_tRNA_ligase_Paenibacillus:0.14670498522994981916,WP_018753770_1_serine_tRNA_ligase_Paenibacillus_sanguinis:0.15535626634500374066):0.07177538367881990122[96]):0.02590735067150420207[52],(WP_090581766_1_serine_tRNA_ligase_Paenibacillus_sp_OV219:0.14739555924270245080,WP_110045938_1_serine_tRNA_ligase_Paenibacillus_cellulosilyticus:0.16341809110096924829):0.02016549463205425177[42]):0.16551363961021151039[98],((PKL78903_1_serine_tRNA_ligase_Ignavibacteriae_bacterium_HGW_Ignavibacteriae_4:0.33861010677360298127,WP_084662949_1_serine_tRNA_ligase_Thermanaeromonas_toyohensis:0.35480250418933306777):0.04742711214082130644[27],WP_068747568_1_serine_tRNA_ligase_Thermovenabulum_gondwanense:0.36370447074020356704):0.05101890092035101659[39]):0.04345961626222229895[34],WP_092213236_1_serine_tRNA_ligase_Desulfoluna_spongiiphila:0.52054305512410492529):0.15852438456035936043[68]):0.07372232732710415348[16],(WP_016999168_1_serine_tRNA_ligase_Staphylococcus_lentus:0.13032421759772253034,WP_119485172_1_serine_tRNA_ligase_Staphylococcus_gallinarum:0.24050067955637216555):0.33787485868068301009[100]):0.41923632299777385812[59]):2.80661712110342[100],(glutamine_S21_PROPHAGE_CU_32_49:1.20073091230848372213,((glutamine_BJP_PHAGE_COMPLETE_CU-CL_29_15:0.00000093905322139818,glutamine_BJP_PHAGE_COMPLETE_CU-CL-ST_29_18:0.00000093905322139818):0.23228416672719531810[100],glutamine_LP_PHAGE_COMPLETE_CU-CL_31_18:0.39715278263538278392)OROOT:0.55761239205928314622[95]):2.80661712110342);
