# Supplementary material for: Clades of huge phages from across Earth’s ecosystems
Source: Nature. 2020 Feb 12;578(7795):425–31. doi: 10.1038/s41586-020-2007-4 (PMC7162821; doi:10.1038/s41586-020-2007-4)
Supplement: Supplementary file 7 — tRNA synthetase trees (Newick files). [file 41586_2020_2007_MOESM7_ESM.zip › tRNA-synthetase/phenylalanine-tRNA_synthetase_newick.tre]

(WP_100284250_1_glutamate_tRNA_ligase_Sphingomonas_sp_Cra20:0.21220469918047249469,(WP_103730608_1_glutamate_tRNA_ligase_Novosphingobium_sp_HII_3:0.20746225420614655688,(((KOO28244_1_phenylalanine_tRNA_synthetase_like_protein_Chrysochromulina_sp_CCMP291_:0.71440536416534439201,(OEU11786_1_phenylalanyl_tRNA_synthetase_Fragilariopsis_cylindrus_CCMP1102_:0.40365568022671477477,(EJK61167_1_hypothetical_protein_THAOC_18390_Thalassiosira_oceanica_:0.17227223183285333974,XP_002292828_1_phenylalanine_trna_synthetase_like_protein_Thalassiosira_pseudonana_CCMP1335_:0.17148692452474245673):0.23500719623316954077[98]):0.34693551650137632869[97]):0.20289455000854986211[61],((GAX26389_1_phenylalanyl_tRNA_synthetase_alpha_chain_Fistulifera_solaris_:0.57277891890556797971,XP_002180877_1_phenylalanyl_trna_synthetase_class_IIc_family_protein_Phaeodactylum_tricornutum_CCAP_1055/1_:0.60900193818043357741):0.39462935108134017392[78],((LacPavin_0818_WC40_scaffold_193576_273_LacPavin_0818_WC40_Phage_27_15:10.14070011857888431450,(EWM28680_1_phenylalanyl_trna_synthetase_Nannochloropsis_gaditana_:0.89282339048318415387,((GAY03495_1_phenylalanine_tRNA_ligase_Pythium_insidiosum_:0.20892280553725794956,(RLN37655_1_hypothetical_protein_BBJ28_00001911_Nothophytophthora_sp_Chile5_:0.12649694516260615029,(POM66089_1_Phenylalanine_tRNA_ligase_Phytophthora_palmivora_var_palmivora_:0.08642715595366977366,RQM13296_1_hypothetical_protein_DD237_005485_Peronospora_effusa_:0.15065762481623770630):0.15955170118040501448[100]):0.12967689519403516329[95]):0.16596678098794084844[100],(XP_009828656_1_phenylalanine_tRNA_ligase_Aphanomyces_astaci_:0.22784413317942101007,(OQR83060_1_hypothetical_protein_ACHHYP_15174_Achlya_hypogyna_:0.06940924522483479797,OQR81879_1_hypothetical_protein_THRCLA_11322_Thraustotheca_clavata_:0.19460869216399828696):0.15000976356779657794[95]):0.31371493973233333108[100]):0.40818191245946144896[100]):0.18003972064780882079[39]):0.00000093905322139818[0],(GBG29786_1_Phenylalanine_tRNA_ligase_mitochondrial_Hondaea_fermentalgiana_:1.10995144113211319237,((SR-VP_2-4_scaffold_141_1208361_291_SR-VP_2-4cm_Potentially_Complete_Phage_35_26:2.07227458149920051866,((WP_008782330_1_hypothetical_protein_Bacteroides_sp_3_1_40A_:1.49008307901480785418,LacPavin_0818_WC40_scaffold_15340_159_LacPavin_0818_WC40_Phage_29_14:1.90854805014942341401):0.17612210648871773344[35],((BML_08042016_6_5m_scaffold_2_279_BML_08042016_6_5m_Fragmented_Jumbo_Phage_29_17:0.62626750222085214581,Rifle_16ft_4_minimus_37632_96_16FT_4_MIN_Phage_29_7:0.61115227419462803127):0.14079657660038222278[52],(CEM15625_1_unnamed_protein_product_Vitrella_brassicaformis_CCMP3155_:1.32378491575177292816,(AUL77638_1_phenylalanyl_tRNA_synthetase_Tupanvirus_soda_lake_:0.16539262935413395761,AUL78920_1_phenylalanyl_tRNA_synthetase_Tupanvirus_deep_ocean_:0.13988518516809111958):0.65000290931225446212[100]):0.31899254358704687284[76]):0.12921454636094437118[23]):0.20459809516478491553[60]):0.57538137006086409464[45],((XP_003074995_1_Phenylalanyl_tRNA_synthetase_Ostreococcus_tauri_:0.58969601520654768567,XP_002504517_1_predicted_protein_Micromonas_commoda_:0.33217702780770680393):0.23145452310110578575[100],(((((PSC68201_1_phenylalanine_tRNA_chloroplastic_mitochondrial_Micractinium_conductrix_:0.22203669720743415827,(PRW57266_1_phenylalanine_tRNA_chloroplastic_mitochondrial_Chlorella_sorokiniana_:0.22759198995052043468,XP_005849441_1_hypothetical_protein_CHLNCDRAFT_56054_Chlorella_variabilis_:0.17612235960937808188):0.05724081930234299620[35]):0.16037586953960780711[82],(GBF98917_1_hypothetical_protein_Rsub_11709_Raphidocelis_subcapitata_:0.36253224366943143098,((XP_002954903_1_hypothetical_protein_VOLCADRAFT_82992_Volvox_carteri_f_nagariensis_:0.08603366501839311564,((PNW86275_1_hypothetical_protein_CHLRE_02g079600v5_Chlamydomonas_reinhardtii_:0.19510214847860243847,PNH06170_1_Phenylalanine_tRNA_ligase_chloroplastic/mitochondrial_Tetrabaena_socialis_:0.21310875435429132985):0.07353993384826687518[69],KXZ53570_1_hypothetical_protein_GPECTOR_6g487_Gonium_pectorale_:0.32181209888650386119):0.01175622204028358223[49]):0.23772715318925899397[96],GAX80523_1_hypothetical_protein_CEUSTIGMA_g7961_t1_Chlamydomonas_eustigma_:0.38996934453916937136):0.08253077002880475355[72]):0.22416908246232039592[96]):0.05704954619254894860[43],XP_011401451_1_Phenylalanine_tRNA_ligase_chloroplastic/mitochondrial_Auxenochlorella_protothecoides_:0.84279127924837804464):0.05007059083608163957[44],XP_005651656_1_phenylalanyl_tRNA_synthetase_Coccomyxa_subellipsoidea_C_169_:0.57734320929177906923):0.05782650085432591847[38],(GAQ79732_1_Phenylalanyl_tRNA_synthetase_Klebsormidium_nitens_:0.49372475329508364039,((((XP_015620549_1_phenylalanine_tRNA_ligase_chloroplastic/mitochondrial_isoform_X1_Oryza_sativa_Japonica_Group_:0.21647212350765010491,XP_003575825_1_phenylalanine_tRNA_ligase_chloroplastic/mitochondrial_Brachypodium_distachyon_:0.13970538610108965139):0.04319177514254517875[54],(PWZ31157_1_hypothetical_protein_Zm00014a_024792_Zea_mays_:0.14195970673275340457,XP_004962861_1_phenylalanine_tRNA_ligase_chloroplastic/mitochondrial_Setaria_italica_:0.14157487386378078686):0.03577903750899097401[63]):0.08077135690320005890[93],(XP_020101970_1_phenylalanine_tRNA_ligase_chloroplastic/mitochondrial_Ananas_comosus_:0.09468150831616387042,((((PIA49384_1_hypothetical_protein_AQUCO_01300300v1_Aquilegia_coerulea_:0.28696888478423776547,XP_021851294_1_phenylalanine_tRNA_ligase_chloroplastic/mitochondrial_Spinacia_oleracea_:0.23674769502356615702):0.05909891323352434861[37],((XP_010247583_1_PREDICTED_phenylalanine_tRNA_ligase_chloroplastic/mitochondrial_isoform_X1_Nelumbo_nucifera_:0.15553779410582019294,((XP_027087920_1_phenylalanine_tRNA_ligase_chloroplastic/mitochondrial_like_isoform_X1_Coffea_arabica_:0.20093386549658423523,((KZV43067_1_phenylalanine_tRNA_ligase_chloroplastic/mitochondrial_like_Dorcoceras_hygrometricum_:0.44543216419968467701,XP_019189099_1_PREDICTED_phenylalanine_tRNA_ligase_chloroplastic/mitochondrial_like_isoform_X1_Ipomoea_nil_:0.10942111234131106368):0.05149247504652266355[60],XP_015076011_1_PREDICTED_phenylalanine_tRNA_ligase_chloroplastic/mitochondrial_Solanum_pennellii_:0.17619436954307107768):0.02921495557841671115[47]):0.03954527761716026407[28],(((OWM65899_1_hypothetical_protein_CDL15_Pgr015324_Punica_granatum_:0.15993223383487534250,XP_010048669_1_PREDICTED_LOW_QUALITY_PROTEIN_phenylalanine_tRNA_ligase_chloroplastic/mitochondrial_like_Eucalyptus_grandis_:0.12586639819209938240):0.13129816299050170447[94],(KDO50812_1_hypothetical_protein_CISIN_1g014218mg_Citrus_sinensis_:0.16798308817662677139,((XP_010557470_1_PREDICTED_phenylalanine_tRNA_ligase_chloroplastic/mitochondrial_like_isoform_X1_Tarenaya_hassleriana_:0.17999639440866016526,(XP_018486052_1_PREDICTED_phenylalanine_tRNA_ligase_chloroplastic/mitochondrial_like_Raphanus_sativus_:0.08239349340739733629,(CAB68152_1_phenylalanine_tRNA_synthetase_like_protein_Arabidopsis_thaliana_:0.05687162037794926683,XP_010504764_1_PREDICTED_phenylalanine_tRNA_ligase_chloroplastic/mitochondrial_like_Camelina_sativa_:0.08576549207889307136):0.03487393327695418460[77]):0.21693451247630043954[97]):0.07752321205614130795[62],(XP_011003959_1_PREDICTED_phenylalanine_tRNA_ligase_chloroplastic/mitochondrial_Populus_euphratica_:0.11283867232863248331,XP_021679423_1_phenylalanine_tRNA_ligase_chloroplastic/mitochondrial_like_isoform_X1_Hevea_brasiliensis_:0.16686670775216977392):0.03145919355273953111[35]):0.01403298041494863840[11]):0.01343353077811671251[18]):0.04583825671808496038[7],(((XP_002270417_1_PREDICTED_phenylalanine_tRNA_ligase_chloroplastic/mitochondrial_Vitis_vinifera_:0.09450600377887281855,XP_021894147_1_phenylalanine_tRNA_ligase_chloroplastic/mitochondrial_Carica_papaya_:0.07813027908479960870):0.02943235309630470170[47],((XP_022146633_1_phenylalanine_tRNA_ligase_chloroplastic/mitochondrial_Momordica_charantia_:0.03013080102239083444,XP_004134536_1_PREDICTED_phenylalanine_tRNA_ligase_chloroplastic/mitochondrial_Cucumis_sativus_:0.10986708255967055081):0.12089664843523956206[100],(PRQ30071_1_putative_phenylalanine_tRNA_ligase_Rosa_chinensis_:0.12774161060168934267,(XP_010112292_1_phenylalanine_tRNA_ligase_chloroplastic/mitochondrial_Morus_notabilis_:0.20421254178605446894,XP_015881985_1_phenylalanine_tRNA_ligase_chloroplastic/mitochondrial_Ziziphus_jujuba_:0.08527486557247734855):0.03106464927077058277[63]):0.01124741323700395416[33]):0.01829750426249644041[15]):0.01338046900855210074[2],((((XP_004491106_1_phenylalanine_tRNA_ligase_chloroplastic/mitochondrial_Cicer_arietinum_:0.05228421657407408135,XP_003624422_2_phenylalanine_tRNA_ligase_chloroplastic/mitochondrial_Medicago_truncatula_:0.16230650720764394634):0.04910945366798543515[89],(XP_027348948_1_phenylalanine_tRNA_ligase_chloroplastic/mitochondrial_isoform_X1_Abrus_precatorius_:0.04300123897000472650,XP_025696057_1_phenylalanine_tRNA_ligase_chloroplastic/mitochondrial_like_Arachis_hypogaea_:0.15592594158205635990):0.03731610433086311740[74]):0.08187211481054688933[97],XP_012455648_1_PREDICTED_phenylalanine_tRNA_ligase_chloroplastic/mitochondrial_isoform_X1_Gossypium_raimondii_:0.17711911909266433995):0.03888729359550414238[14],(((XP_023751819_1_phenylalanine_tRNA_ligase_chloroplastic/mitochondrial_Lactuca_sativa_:0.09021329347093179352,PWA82186_1_phenylalanyl_tRNA_synthetase_class_IIc_family_protein_Artemisia_annua_:0.21022150159331540187):0.19552934590239384738[99],GAV74689_1_tRNA_synt_2d_domain_containing_protein/FDX_ACB_domain_containing_protein_Cephalotus_follicularis_:0.18251871675601585854):0.05811845394615712534[32],(XP_018835856_1_PREDICTED_phenylalanine_tRNA_ligase_chloroplastic/mitochondrial_Juglans_regia_:0.23759652515560875097,XP_023897351_1_phenylalanine_tRNA_ligase_chloroplastic/mitochondrial_like_Quercus_suber_:0.07250543622853265757):0.02709432601662793011[17]):0.02437794833276026724[5]):0.00843523104779727098[1]):0.02200098670074470894[0]):0.01291343687812822327[1]):0.06106117928393889338[11]):0.06886693663277955457[15],(OVA08626_1_Phenylalanyl_tRNA_synthetase_Macleaya_cordata_:0.11816641351144281658,XP_026398217_1_phenylalanine_tRNA_ligase_chloroplastic/mitochondrial_like_Papaver_somniferum_:0.20019419634804075381):0.11091399434701529336[97]):0.03233262881835307495[1]):0.09440973882134708062[40],XP_008792581_1_phenylalanine_tRNA_ligase_chloroplastic/mitochondrial_isoform_X1_Phoenix_dactylifera_:0.17812451300134837795):0.04543329063019774239[20],(XP_020684553_1_phenylalanine_tRNA_ligase_chloroplastic/mitochondrial_Dendrobium_catenatum_:0.00000093905322139818,PKU86016_1_Phenylalanine_tRNA_ligase_chloroplastic/mitochondrial_Dendrobium_catenatum_:0.02576236711335900056):0.27905352846829745150[99]):0.05935105768239455626[27]):0.16068686573815649243[59]):0.18731070382161718602[67],(XP_024375204_1_phenylalanine_tRNA_ligase_chloroplastic/mitochondrial_like_Physcomitrella_patens_:0.36387806103656389345,(PTQ35239_1_hypothetical_protein_MARPO_0072s0003_Marchantia_polymorpha_:0.36283117597321956627,XP_002962410_1_phenylalanine_tRNA_ligase_chloroplastic/mitochondrial_Selaginella_moellendorffii_:0.36243969183698698799):0.05134572663244869883[33]):0.09411381896945893166[65]):0.19462149422535018894[65]):0.12099782055607644082[55]):0.06689568516969851553[35]):0.27728845964543508140[60]):0.06798399568072927002[4]):0.04560655877795832813[4]):0.15500083017532803598[18]):0.20919540804897787667[27]):1.82385188861692282281[56],(WP_109695690_1_phenylalanine_tRNA_ligase_subunit_alpha_Chitinophaga_sp_XJ_2_:0.10459832794419064717,((SKD08324_1_phenylalanyl_tRNA_synthetase_alpha_subunit_Chitinophaga_ginsengisegetis_:0.12295278131310473368,(((WP_089906894_1_phenylalanine_tRNA_ligase_subunit_alpha_Chitinophaga_rupis_:0.09498602779391568385,WP_012788366_1_phenylalanine_tRNA_ligase_subunit_alpha_Chitinophaga_pinensis_:0.08630028667298726697):0.03310822214893773680[43],(WP_095836931_1_phenylalanine_tRNA_ligase_subunit_alpha_Chitinophaga_sp_MD30_:0.10959248228549324511,WP_111599196_1_phenylalanine_tRNA_ligase_subunit_alpha_Chitinophaga_skermanii_:0.11150137793457262636):0.01920254734523204818[15]):0.01669637813670425686[15],WP_108685126_1_phenylalanine_tRNA_ligase_subunit_alpha_Chitinophaga_parva_:0.09820706556069597193):0.01154922772363263517[5]):0.05791212397688049601[55],(((((WP_106635502_1_phenylalanine_tRNA_ligase_subunit_alpha_Siphonobacter_sp_BAB_5404_:0.10363908009041518377,WP_093199098_1_phenylalanine_tRNA_ligase_subunit_alpha_Siphonobacter_aquaeclarae_:0.18132887216386286977):0.12835086196525644087[100],((WP_080240745_1_phenylalanine_tRNA_ligase_subunit_alpha_Spirosoma_rigui_:0.07912465078588715173,WP_077130291_1_phenylalanine_tRNA_ligase_subunit_alpha_Spirosoma_montaniterrae_:0.10629007101031603955):0.09818834670038192880[97],WP_124907517_1_phenylalanine_tRNA_ligase_subunit_alpha_Larkinella_knui_:0.23579172013943891506):0.19048665810609077820[97]):0.27681512273588404494[95],(WP_056870106_1_phenylalanine_tRNA_ligase_subunit_alpha_Pedobacter_sp_Leaf194_:0.29604769915983747408,(OJX37257_1_phenylalanine_tRNA_ligase_subunit_alpha_Flavobacteriia_bacterium_40_80_:0.25408731577004561863,(PWL31576_1_phenylalanine_tRNA_ligase_subunit_alpha_Fluviicola_sp_XM_24bin1_:0.12214458364012834024,CCF99152_1_phenylalanyl_tRNA_synthetase_subunit_alpha_uncultured_Flavobacteriia_bacterium_:0.17101551770429770927):0.08017152224626471202[68]):0.21718452041857666535[96]):0.08701425420060568405[92]):0.18157143664924135784[90],(((PWT77978_1_phenylalanine_tRNA_ligase_subunit_alpha_Bacteroidetes_bacterium_:0.12849701785548123256,OJW56738_1_phenylalanine_tRNA_ligase_subunit_alpha_Sphingobacteriales_bacterium_50_39_:0.06882077501607512804):0.10308028787678610860[100],(((WP_066208071_1_phenylalanine_tRNA_ligase_subunit_alpha_Arachidicoccus_sp_BS20_:0.13834230764440266781,((WP_074421163_1_phenylalanine_tRNA_ligase_subunit_alpha_Hydrotalea_flava_:0.08290680248968197719,PZX60655_1_phenylalanyl_tRNA_synthetase_alpha_subunit_Hydrotalea_sandarakina_:0.09263319736863299958):0.13187211857399100401[100],(OYY12591_1_phenylalanine_tRNA_ligase_subunit_alpha_partial_Sphingobacteriia_bacterium_35_40_8_:0.16411371630234175556,WP_092726782_1_MULTISPECIES_phenylalanine_tRNA_ligase_subunit_alpha_Chitinophagaceae_:0.09448065461325504122):0.05251358975176104865[89]):0.02153620682463820712[35]):0.03072004353115324882[76],WP_090660384_1_phenylalanine_tRNA_ligase_subunit_alpha_Parafilimonas_terrae_:0.24132430941518964729):0.05040944086513730188[67],(PVY23068_1_phenylalanyl_tRNA_synthetase_alpha_subunit_Filimonas_sp_YR581_:0.16490251739099076600,WP_018617394_1_phenylalanine_tRNA_ligase_subunit_alpha_Segetibacter_koreensis_:0.18712181510673756013):0.03336826046870058904[65]):0.03795617341750025936[34]):0.02346713300069657587[35],((WP_110998640_1_phenylalanine_tRNA_ligase_subunit_alpha_Taibaiella_soli_:0.05842119090673547621,((OJW82158_1_phenylalanine_tRNA_ligase_subunit_alpha_Bacteroidetes_bacterium_46_16_:0.09204944416711213773,WP_086099602_1_phenylalanine_tRNA_ligase_subunit_alpha_Chitinophagaceae_bacterium_IBVUCB1_:0.05548342463118570433):0.04044697879578446759[50],WP_105039288_1_phenylalanine_tRNA_ligase_subunit_alpha_Flavipsychrobacter_stenotrophus_:0.14313299813523436277):0.02465271008490475813[20]):0.07965982235731851324[81],(OJU73736_1_phenylalanine_tRNA_ligase_subunit_alpha_Bacteroidetes_bacterium_47_18_:0.23470089894293139077,(WP_106521014_1_phenylalanine_tRNA_ligase_subunit_alpha_Taibaiella_chishuiensis_:0.06963377818335007852,WP_118974030_1_phenylalanine_tRNA_ligase_subunit_alpha_Taibaiella_koreensis_:0.10065540651967676278):0.07805707421699320525[99]):0.09413847780101936014[91]):0.22331171735917404453[100]):0.03114869268566262950[68]):0.03163779902206007022[53],(((((PHX74575_1_phenylalanine_tRNA_ligase_subunit_alpha_Chitinophagaceae_bacterium_:0.32768545159783651899,(WP_014222770_1_phenylalanine_tRNA_ligase_subunit_alpha_Niastella_koreensis_:0.09319405024265774162,WP_054279989_1_phenylalanine_tRNA_ligase_subunit_alpha_Chitinophagaceae_bacterium_PMP191F_:0.06770338681632445677):0.11235360763050603050[100]):0.05420671303422784637[35],(((OJU29371_1_phenylalanine_tRNA_ligase_subunit_alpha_Sphingobacteriales_bacterium_41_5_:0.11264654896329898137,(WP_008587517_1_phenylalanine_tRNA_ligase_subunit_alpha_Niabella_soli_:0.15608859220464041395,WP_114791991_1_phenylalanine_tRNA_ligase_subunit_alpha_Niabella_yanshanensis_:0.08786075834176135246):0.01787259263792424779[64]):0.10959267672223864387[97],((OJW32531_1_phenylalanine_tRNA_ligase_subunit_alpha_Sphingobacteriales_bacterium_46_32_:0.10744181021475067428,(PZR29396_1_phenylalanine_tRNA_ligase_subunit_alpha_Citrobacter_freundii_:0.07739295331828764668,OJW03177_1_phenylalanine_tRNA_ligase_subunit_alpha_Sphingobacteriales_bacterium_44_61_:0.05956435962284575836):0.04243423837218204819[100]):0.03428683670829719282[88],WP_086105594_1_phenylalanine_tRNA_ligase_subunit_alpha_Chitinophagaceae_bacterium_IBVUCB2_:0.11693789207568849875):0.04016128735774038977[78]):0.05636846921068734695[73],(KXK42842_1_phenylalanyl_tRNA_synthetase_subunit_alpha_Bacteroidetes_bacterium_OLB11_:0.42278062715367537017,PWT99688_1_phenylalanine_tRNA_ligase_subunit_alpha_Bacteroidetes_bacterium_:0.18198437657550478597):0.04511499803848335877[25]):0.04137916369330375127[7]):0.02506962778642455106[27],((SHE69933_1_phenylalanyl_tRNA_synthetase_alpha_subunit_Flavisolibacter_ginsengisoli_DSM_18119_:0.11291326487878121376,WP_121353454_1_phenylalanine_tRNA_ligase_subunit_alpha_Flavisolibacter_sp_X7X_:0.10128993079257211929):0.06439781161744156934[84],OQY95156_1_phenylalanine_tRNA_ligase_subunit_alpha_Sphingobacteriales_bacterium_UTBCD1_:0.23407049756311273936):0.04671630477600281772[36]):0.03247090529722767432[22],(AIA17674_1_tRNA_synthetases_class_II_core_domain_F_partial_uncultured_bacterium_:0.14405674876190824318,(WP_082886550_1_phenylalanine_tRNA_ligase_subunit_alpha_Flavisolibacter_tropicus_:0.14676912587277488043,(WP_073044255_1_phenylalanine_tRNA_ligase_subunit_alpha_Cnuella_takakiae_:0.09428796467649297464,WP_114236513_1_phenylalanine_tRNA_ligase_subunit_alpha_Chitinophagaceae_bacterium_N24_:0.09080961096859674342):0.05618452721287221785[90]):0.01880394315196430924[45]):0.06461637144627370433[49]):0.00907487525449559955[11],(KYP13777_1_phenylalanine_tRNA_ligase_subunit_alpha_Flavihumibacter_sp_CACIAM_22H1_:0.15290262279998478867,(WP_039139451_1_phenylalanine_tRNA_ligase_subunit_alpha_Flavihumibacter_solisilvae_:0.07632321797327382140,WP_039126360_1_phenylalanine_tRNA_ligase_subunit_alpha_Flavihumibacter_sp_ZG627_:0.09471073032809372572):0.02385572564008990593[52]):0.11030398862461095189[97]):0.04027208991780932557[22]):0.15740509576490821497[33]):0.01863071978495536851[13]):1.81729911178567893337[82]):14.16657890004725040001[100]):0.27384256669346063173[100],WP_110152005_1_glutamate_tRNA_ligase_Nostoc_sp_3335mG:0.12901298230570815151)OROOT;
