# Supplementary material for: Clades of huge phages from across Earth’s ecosystems
Source: Nature. 2020 Feb 12;578(7795):425–31. doi: 10.1038/s41586-020-2007-4 (PMC7162821; doi:10.1038/s41586-020-2007-4)
Supplement: Supplementary file 7 — tRNA synthetase trees (Newick files). [file 41586_2020_2007_MOESM7_ESM.zip › tRNA-synthetase/valine-tRNA_synthetase_newick.tre]

((glutamine_S21_PROPHAGE_CU_32_49:0.90552561923965968482,(glutamine_LP_PHAGE_COMPLETE_CU-CL_31_18:0.53879550839643963744,(glutamine_BJP_PHAGE_COMPLETE_CU-CL-ST_29_18:0.00000093905322139818,glutamine_BJP_PHAGE_COMPLETE_CU-CL_29_15:0.00000093905322139818):0.35995734212321162104[100]):1.11350161190659058263[100]):3.40476420311636[100],((((WP_075666535_1_MULTISPECIES_valine_tRNA_ligase_Thermosipho:0.11708607019029430851,WP_004102918_1_valine_tRNA_ligase_Thermosipho_africanus:0.13465466005839060726):0.28323451821825557095[100],WP_015869067_1_MULTISPECIES_valine_tRNA_ligase_Kosmotoga:0.40827847117245397168):0.32853906267422344767[100],(((((WP_026961137_1_valine_tRNA_ligase_Alicyclobacillus_herbarius:0.36565057323145799817,(WP_008340912_1_valine_tRNA_ligase_Alicyclobacillus_acidocaldarius:0.28789442496958039808,WP_006446699_1_valine_tRNA_ligase_Alicyclobacillus_hesperidum:0.25681013377408817844):0.27559806365259120753[100]):0.32527305082133933789[97],((WP_069641808_1_valine_tRNA_ligase_Desulfuribacillus_alkaliarsenatis:0.10411260058885034308,WP_069703441_1_valine_tRNA_ligase_Desulfuribacillus_stibiiarsenatis:0.13238363098578309618):0.32218019623909649463[100],(WP_068778129_1_valine_tRNA_ligase_Paenibacillus_sp_GM2:0.32851068752047857258,(((KRK42758_1_valyl_tRNA_synthetase_Lactobacillus_crustorum_JCM_15951:0.09138092602702062306,WP_125676630_1_valine_tRNA_ligase_Lactobacillus_sp_33_7:0.09208703322093456101):0.50274333059211961938[100],WP_033672748_1_valine_tRNA_ligase_Bacillus_gaemokensis:0.20547307000563908019):0.17085442093189576185[100],WP_073154266_1_valine_tRNA_ligase_Seinonella_peptonophila:0.37211531344759368745):0.04653470858011349298[50]):0.18810122482148444734[100]):0.08533501422644489132[71]):0.11362252768505565204[62],(((WP_028953876_1_valine_tRNA_ligase_Succinispira_mobilis:0.40102876121181330049,(WP_093794957_1_valine_tRNA_ligase_Sporomusa_acidovorans:0.24551895604948373308,WP_038672010_1_valine_tRNA_ligase_Pelosinus_sp_UFO1:0.17184368901153165843):0.08442896024702579993[89]):0.18083866021805994340[98],(((WP_018085807_1_valine_tRNA_ligase_Desulfurispora_thermophila:0.21526167753207817168,((KJS66185_1_valyl_tRNA_synthetase_Peptococcaceae_bacterium_BICA1_7:0.13086813137103986415,KJR99436_1_valyl_tRNA_synthetase_Peptococcaceae_bacterium_BRH_c4a:0.16738760259644369643):0.15708397633009163474[100],WP_066667641_1_valine_tRNA_ligase_Desulfotomaculum_copahuensis:0.25885219731072395266):0.05340647765888748705[75]):0.17326412963710416393[100],(WP_084664028_1_valine_tRNA_ligase_Thermanaeromonas_toyohensis:0.24537650645620615042,((WP_109206318_1_valine_tRNA_ligase_Moorella_sp_Hama_1:0.08877870674595612910,WP_011392069_1_valine_tRNA_ligase_Moorella_thermoacetica:0.09137222786749306380):0.06908180784297891786[99],(PRR74998_1_Valine_tRNA_ligase_Moorella_humiferrea:0.10818951533776145768,WP_054936277_1_MULTISPECIES_valine_tRNA_ligase_Moorella:0.05837199971665404941):0.05231974837192401168[92]):0.16283332640693440330[99]):0.18786211717082454409[99]):0.10322409488183147130[97],WP_088370673_1_valine_tRNA_ligase_endosymbiont_TC1_of_Trimyema_compressum:0.65738808906384760267):0.05241572939273456827[71]):0.09542136655104936638[84],((WP_013405611_1_valine_tRNA_ligase_Halanaerobium_hydrogeniformans:0.09063363372926790118,(PUU89617_1_valyl_tRNA_synthetase_Halanaerobium_sp_:0.09700903905417139483,WP_089860867_1_valine_tRNA_ligase_Halanaerobium_salsuginis:0.19299848668561470078):0.02986131154201166274[62]):0.51257422400945262808[100],((WP_089281683_1_valine_tRNA_ligase_Anaerovirgula_multivorans:0.17079196227522122631,(WP_012159883_1_valine_tRNA_ligase_Alkaliphilus_oremlandii:0.16934768674376815545,WP_012062643_1_valine_tRNA_ligase_Alkaliphilus_metalliredigens:0.23952054715746357028):0.04603483680987658505[42]):0.25326391065268311076[100],((WP_006598163_1_valine_tRNA_ligase_Pseudoramibacter_alactolyticus:0.70282975872692665664,((((PWM55773_1_valine_tRNA_ligase_Ruminococcaceae_bacterium:0.51086790402884840745,(((WP_044973486_1_valine_tRNA_ligase_Ruminococcus_sp_HUN007:0.13629047023645299297,(CDE81641_1_valine_tRNA_ligase_Ruminococcus_sp_CAG353:0.15285433625235539390,WP_024862038_1_valine_tRNA_ligase_Ruminococcus_flavefaciens:0.13371725682619306497):0.06629214732079026506[97]):0.19882094682453391177[100],(((WP_066453800_1_valine_tRNA_ligase_Anaerotruncus_rubiinfantis:0.09738021358142759376,WP_016315369_1_valine_tRNA_ligase_Anaerotruncus_sp_G32012:0.13083083302090822708):0.13143351341936454491[100],((WP_071427952_1_valine_tRNA_ligase_Phocea_massiliensis:0.23243326967761474000,WP_071422302_1_valine_tRNA_ligase_Ruminococcaceae_bacterium_Marseille_P2935:0.18323061658774339455):0.04605787125444944091[48],WP_092755713_1_valine_tRNA_ligase_Hydrogenoanaerobacterium_saccharovorans:0.23942961486034952667):0.02997700690189351522[67]):0.02190502530510785376[69],(WP_021659825_1_MULTISPECIES_valine_tRNA_ligase_Clostridium:0.17149345102937688101,SCJ90056_1_Valine_tRNA_ligase_uncultured_Anaerotruncus_sp_:0.15757491628583988885):0.20029851834691106416[100]):0.03083485313126584776[31]):0.03007010843118079410[21],((WP_013485380_1_valine_tRNA_ligase_Ethanoligenens_harbinense:0.36108401534353234963,(WP_034836724_1_valine_tRNA_ligase_Clostridium_cellulosi:0.21269160592116490016,(WP_003531581_1_valine_tRNA_ligase_Clostridium_leptum:0.22508595039746423505,(WP_087233023_1_valine_tRNA_ligase_Anaeromassilibacillus_sp_An250:0.12742362715422764219,(WP_086035905_1_valine_tRNA_ligase_Ruminococcaceae_bacterium_CPB6:0.25886231256140185275,WP_114173328_1_valine_tRNA_ligase_Ruminococcaceae_bacterium_HV4_5_B5C:0.14911365960453820678):0.04196605855421477876[87]):0.09055858799208105214[100]):0.08664583684250030948[99]):0.03463303673801110261[59]):0.06363485457599843409[88],(CDA89680_1_valine_tRNA_ligase_Ruminococcus_sp_CAG563:0.20091730809697072591,(PWL87354_1_valine_tRNA_ligase_Escherichia_coli:0.12887132600426121076,(CCY68658_1_valine_tRNA_ligase_Clostridium_sp_CAG678:0.15843158772706705806,CDB52134_1_valine_tRNA_ligase_Clostridium_sp_CAG217:0.14546359115503851300):0.04023385842111146943[43]):0.12843678403673736144[100]):0.08807703294650393033[100]):0.04038545384404924193[32]):0.12143597746541395788[100]):0.09516334671812423651[93],(WP_027115232_1_valine_tRNA_ligase_Lachnospiraceae_bacterium_P6B14:0.26375478127614604418,((WP_075670351_1_valine_tRNA_ligase_Anaerostipes_sp_992a:0.09428275085397505584,(WP_006565632_1_valine_tRNA_ligase_Anaerostipes_caccae:0.00000093905322139818,EFV21516_1_valyl_tRNA_synthetase_Anaerostipes_caccae:0.14396394152476463257):0.10655772359596388243[100]):0.07975742429097243402[99],((WP_118770968_1_valine_tRNA_ligase_Clostridiaceae_bacterium_OM08_6BH:0.16922905792903039646,(((WP_040783917_1_valine_tRNA_ligase_Marvinbryantia_formatexigens:0.10395239386792520797,WP_118509268_1_valine_tRNA_ligase_Ruminococcus_sp_AF21_42:0.25368624872936185177):0.08187603597198574168[94],(WP_042735627_1_valine_tRNA_ligase_Lachnospiraceae_bacterium_TWA4:0.16766351601298670748,WP_008751722_1_valine_tRNA_ligase_Lachnoanaerobaculum_saburreum:0.46227937009403075042):0.05090383667787044819[32]):0.03336451394068713772[34],WP_118557128_1_valine_tRNA_ligase_Lachnotalea_sp_AF33_28:0.14789443088931333858):0.04418619806495131808[55]):0.04022471757166620060[49],WP_123609571_1_valine_tRNA_ligase_Mobilisporobacter_senegalensis:0.19532943097799199128):0.03640256369930327390[45]):0.14993940303803024450[96]):0.13614230310125319257[93]):0.06739622132310109370[45],(WP_122013188_1_valine_tRNA_ligase_Christensenella_sp_Marseille_P3954:0.53341155222638347855,(WP_014042328_1_valine_tRNA_ligase_Caldicellulosiruptor_lactoaceticus:0.07828695519838704819,WP_013403142_1_valine_tRNA_ligase_Caldicellulosiruptor_hydrothermalis:0.07033885257475465391):0.40889750034493249631[100]):0.06735067365491825830[32]):0.03268876244154284016[5],(CDB31631_1_valine_tRNA_ligase_Clostridium_sp_CAG575:0.70909142249516732281,WP_004835245_1_valine_tRNA_ligase_Anaerococcus_prevotii:0.81090490103235735031):0.13044578001694145941[27]):0.04482701556947495808[25]):0.03468786883251943204[17],(WP_015311336_1_valine_tRNA_ligase_Thermoanaerobacterium_thermosaccharolyticum:0.43461583883067000933,WP_057977814_1_valine_tRNA_ligase_Caloramator_mitchellensis:0.34816422289233400766):0.09024808828752965695[41]):0.03589031853874413702[31]):0.12310663508219341078[83]):0.05563762109029129349[52]):0.03992343933565647290[24]):0.05784179767661702665[35],((WP_119724963_1_valine_tRNA_ligase_Candidatus_Gracilibacteria_bacterium_HOT_871:1.32608875189831998398,(((R2_PHAGE_COMPLETE_43_124:2.67776115724357488546,R2_PLASMID_COMPLETE_59_76:1.30649618059908179113):0.82620761017077815058[99],(WP_084142546_1_hypothetical_protein_Cellulomonas_cellasea:0.25884429762314731249,((WP_056026858_1_hypothetical_protein_Cellulomonas_sp_Leaf395:0.21260706808998180994,KRD43540_1_hypothetical_protein_ASE38_04750_Cellulomonas_sp_Root930:0.20116486619767931510):0.10070843900645361224[94],WP_055912959_1_hypothetical_protein_Cellulomonas_sp_Root485:0.23137369758504328088):0.14176600076318340848[74]):1.73552328079969186980[100]):0.53875052722390681659[49],((PIQ79546_1_valine_tRNA_ligase_Candidatus_Peregrinibacteria_bacterium_CG11_big_fil_rev_8_21_14_0_20_41_10:0.60070632567640214194,(OGD69042_1_valine_tRNA_ligase_Candidatus_Campbellbacteria_bacterium_RIFCSPHIGHO2_12_FULL_35_10:0.62849164568097215522,PJE73926_1_valine_tRNA_ligase_Candidatus_Taylorbacteria_bacterium_CG10_big_fil_rev_8_21_14_0_10_41_48:0.53867920498536359108):0.59950936713413927048[100]):0.29854881549100298344[100],((OGC88329_1_valine_tRNA_ligase_Candidatus_Adlerbacteria_bacterium_RIFOXYC1_FULL_48_26:0.22257222211742822005,OGC87207_1_valine_tRNA_ligase_Candidatus_Adlerbacteria_bacterium_RIFCSPLOWO2_01_FULL_54_21b:0.18435271818378826114):0.95289336278541858505[100],((EKE13493_1_hypothetical_protein_ACD_13C00015G0058_uncultured_bacterium:0.37077502216894392406,((KKQ92162_1_Valine_tRNA_ligase_Candidatus_Woesebacteria_bacterium_GW2011_GWB1_39_10:0.34779290585738326103,RLC32695_1_valine_tRNA_ligase_Candidatus_Woesebacteria_bacterium:0.50194637870472780250):0.22224943391647231095[91],KKR41756_1_Valyl_tRNA_synthetase_Candidatus_Woesebacteria_bacterium_GW2011_GWB1_40_12:0.22823131685998976348):0.11875056254267056521[57]):0.34469195801966429071[97],(KKP46526_1_Valine_tRNA_ligase_Candidatus_Woesebacteria_bacterium_GW2011_GWA2_33_28:0.78040893370005726126,(KKT46555_1_Valine_tRNA_ligase_Candidatus_Collierbacteria_bacterium_GW2011_GWF2_44_15:0.35547277054545667330,(KKS32833_1_Valine_tRNA_ligase_Candidatus_Collierbacteria_bacterium_GW2011_GWB2_42_12:0.28211496679529995957,((KKT40543_1_Valyl_tRNA_synthetase_Candidatus_Collierbacteria_bacterium_GW2011_GWC2_44_13:0.24858371302739815101,EKD53618_1_hypothetical_protein_ACD_61C00005G0004_uncultured_bacterium:0.21257273180459090867):0.08201142952849659051[97],KKS94158_1_Valyl_tRNA_synthetase_Candidatus_Collierbacteria_bacterium_GW2011_GWC2_43_12:0.30878595047734502810):0.11541114058208078175[100]):0.11573056388050488585[83]):0.20147797717251728078[93]):0.33131563292303850554[100]):0.40934244404377123638[100]):0.44726426613839120883[100]):0.10098853352971234876[56]):0.11493544345218065228[34]):0.06624786646137553747[24],(((XP_005652180_1_valyl_tRNA_synthetase_Coccomyxa_subellipsoidea_C_169:0.61719524865920161183,(XP_021891338_1_valine_tRNA_ligase_chloroplastic_mitochondrial_2_Carica_papaya:0.12978528943638806270,(XP_008457009_1_PREDICTED_valine_tRNA_ligase_chloroplastic_mitochondrial_2_isoform_X4_Cucumis_melo:0.01659818051582183721,XP_008457008_1_PREDICTED_valine_tRNA_ligase_chloroplastic_mitochondrial_2_isoform_X3_Cucumis_melo:0.00166936818290682127):0.13289908640614608859[100]):0.49290466666970045306[100]):0.26392058109651006514[100],(((WP_011954929_1_valine_tRNA_ligase_Roseiflexus_sp_RS_1:0.09693218503557615717,WP_011997903_1_valine_tRNA_ligase_Roseiflexus_castenholzii:0.07972563002888151396):0.18344319968033045987[100],RLT32469_1_valine_tRNA_ligase_Chloroflexi_bacterium:0.42013706331685884976):0.43334793889037848125[99],((PJF41664_1_valine_tRNA_ligase_Candidatus_Thermofonsia_Clade_2_bacterium:0.32966076026884688632,PZN54922_1_valine_tRNA_ligase_Chloroflexi_bacterium:0.25415794916260625591):0.32740476725245926115[100],((OGO15392_1_valine_tRNA_ligase_Chloroflexi_bacterium_RBG_13_68_17:0.20295869913843458954,OGT26423_1_valine_tRNA_ligase_Gammaproteobacteria_bacterium_RBG_16_66_13:0.26374771089831622328):0.20554662009353638630[100],(RME91519_1_valine_tRNA_ligase_Anaerolineae_bacterium:0.23449740757124079571,OQX63411_1_valine_tRNA_ligase_Anaerolinea_sp_4484_236:0.39553061743669370998):0.18049679381459701744[99]):0.16162954244836982842[100]):0.06543221988892040930[57]):0.06917581306575860955[41]):0.11298558085268760320[88],WP_014434749_1_valine_tRNA_ligase_Caldilinea_aerophila:0.56558842988081348135):0.20835087095350476871[86]):0.18311356509813489502[55]):0.10300728441335711694[23],(WP_060918183_1_valine_tRNA_ligase_Leptotrichia_wadei:0.49023317268119331880,WP_099959510_1_valine_tRNA_ligase_Fusobacterium_periodonticum:0.43421259234448544850):0.43226867713164257578[99]):0.04041152755058153440[15]):0.54707591652696663242[69],((((RME77342_1_valine_tRNA_ligase_partial_Candidatus_Woesearchaeota_archaeon:0.50981998912420078973,PIN87703_1_valine_tRNA_ligase_partial_Candidatus_Woesearchaeota_archaeon_CG10_big_fil_rev_8_21_14_0_10_32_24:0.63466211165860930699):0.15017424457794137371[99],(AQS32708_1_hypothetical_protein_uncultured_archaeon:0.54641861334475516632,(KHO48672_1_hypothetical_protein_QJ16_C0005G0153_archaeon_GW2011_AR1:0.58116391615876494825,(AQS29637_1_hypothetical_protein_uncultured_archaeon:0.30949979265014204710,(OIO43126_1_valine_tRNA_ligase_Candidatus_Pacearchaeota_archaeon_CG1_02_39_14:0.30025897043297239408,OIO42672_1_valine_tRNA_ligase_Candidatus_Pacearchaeota_archaeon_CG1_02_35_32:0.37355837027354948932):0.17239010704384480355[100]):0.15407206213479338053[96]):0.29224439513386657463[100]):0.22900420510782948380[100]):0.14026684845379111533[97],((RAP34299_1_valine_tRNA_ligase_Candidatus_Marinamargulisbacteria_bacterium_SCGC_AAA071_K20:1.27777062391392304264,(((WP_094648808_1_valine_tRNA_ligase_Rickettsia_endosymbiont_of_Culicoides_newsteadi:0.32309527699428441938,(WP_011477181_1_valine_tRNA_ligase_Rickettsia_bellii:0.07183269411768027080,(WP_004599517_1_valine_tRNA_ligase_Rickettsia_prowazekii:0.16211274239112943851,(XP_002401710_1_valyl_tRNA_synthetase_putative_partial_Ixodes_scapularis:0.02812755180999475246,ABV85114_1_Valyl_tRNA_synthetase_Rickettsia_massiliae_MTU5:0.05945816487821060231):0.03768695776980735684[98]):0.04693606600380673122[87]):0.24361654746964339635[100]):0.36480576280434018344[100],AUL77567_1_valine_tRNA_ligase_Tupanvirus_soda_lake:0.76305816902098699828):0.14989500900794033855[94],(KDB56725_1_valyl_tRNA_synthetase_Anaplasma_phagocytophilum_str_CRT35:1.04426504566362399196,((CAI26565_1_Valyl_tRNA_synthetase_Ehrlichia_ruminantium_str_Welgevonden:0.28865055379930737445,((WP_006010095_1_valine_tRNA_ligase_Ehrlichia_chaffeensis:0.04758755532601535027,WP_045804954_1_valine_tRNA_ligase_Ehrlichia_muris:0.11442162613222903178):0.02674895323333676897[84],WP_045171100_1_valine_tRNA_ligase_Ehrlichia_minasensis:0.08572879767560505349):0.12703001352629342269[100]):0.39345015319974646628[100],(WP_110410316_1_valine_tRNA_ligase_Wolbachia_endosymbiont_of_Folsomia_candida:0.09101110989413088714,(WP_077188150_1_valine_tRNA_ligase_Wolbachia_pipientis:0.07916465499220688706,(BAP00368_1_valyl_tRNA_synthetase_Wolbachia_endosymbiont_of_Cimex_lectularius:0.09177919737944403855,WP_015587669_1_valine_tRNA_ligase_Wolbachia_endosymbiont_of_Drosophila_simulans:0.11783683113547892274):0.01522200496774563441[26]):0.06449352828318383191[70]):0.40638614703975300957[100]):0.16217656745770847593[74]):0.17077295084613661191[97]):0.27646362050386691367[100]):0.28365741058237436967[99],(((WP_007280817_1_valine_tRNA_ligase_Lentisphaera_araneosa:1.08414190832738244197,(KKQ69623_1_Valine_tRNA_ligase_Candidatus_Shapirobacteria_bacterium_GW2011_GWE2_38_30:1.10764438650060537128,PCI24449_1_valine_tRNA_ligase_Candidatus_Peregrinibacteria_bacterium:0.83887103902718207493):0.16263372629362352062[62]):0.11399260997810679863[42],(WP_079422929_1_valine_tRNA_ligase_Clostridium_oryzae:0.21175922307422459512,(WP_055669845_1_valine_tRNA_ligase_Desnuesiella_massiliensis:0.30535945899029726114,WP_007062903_1_valine_tRNA_ligase_Clostridium_carboxidivorans:0.27718252165301510148):0.09027087765097469019[67]):0.72801169054969050443[100]):0.05628709201765119685[22],(((KKP26489_1_Valine_tRNA_ligase_candidate_division_TM6_bacterium_GW2011_GWF2_30_66:0.64145747895219096257,KKP35913_1_Valine_tRNA_ligase_candidate_division_TM6_bacterium_GW2011_GWF2_32_72:0.42436825753598256261):0.20732194930187886062[99],KKP95818_1_Valine_tRNA_ligase_candidate_division_TM6_bacterium_GW2011_GWF2_36_131:0.54519181225438406724):0.19388769610850312142[100],((KKQ32597_1_Valine_tRNA_ligase_candidate_division_TM6_bacterium_GW2011_GWF2_37_49:0.40292203359322509293,(KKP24374_1_Valine_tRNA_ligase_candidate_division_TM6_bacterium_GW2011_GWF2_28_16:0.45319817227668768300,KKP25831_1_Valine_tRNA_ligase_candidate_division_TM6_bacterium_GW2011_GWE2_31_21:0.49876813550232146355):0.08843914415906645177[78]):0.10128598207873804049[86],PCI74521_1_valine_tRNA_ligase_Candidatus_Dependentiae_bacterium:0.80044406310136861915):0.12831258200606629472[88]):0.46923288691655112848[100]):0.08795664081901166664[36]):0.10837200780138998846[44]):0.28708252034229653216[47],(BJP_PHAGE_COMPLETE_CU-CL-ST_29_18:0.01766411129291735674,BJP_PHAGE_COMPLETE_CU-CL_29_15:0.00000093905322139818)OROOT:2.54893772938801088657[100]):1.07670997730323070307[100]):3.40476420311636);
