# Supplementary material for: Clades of huge phages from across Earth’s ecosystems
Source: Nature. 2020 Feb 12;578(7795):425–31. doi: 10.1038/s41586-020-2007-4 (PMC7162821; doi:10.1038/s41586-020-2007-4)
Supplement: Supplementary file 7 — tRNA synthetase trees (Newick files). [file 41586_2020_2007_MOESM7_ESM.zip › tRNA-synthetase/threonine-tRNA_synthetase_newick.tre]

((glutamine_S21_PROPHAGE_CU_32_49:2.58526996054739210962,(glutamine_LP_PHAGE_COMPLETE_CU-CL_31_18:0.56964586277505124823,(glutamine_BJP_PHAGE_COMPLETE_CU-CL_29_15:0.00000093905322139818,glutamine_BJP_PHAGE_COMPLETE_CU-CL-ST_29_18:0.02074465092327420698):0.34285001970149081574[100]):1.24498977305431268725[79]):8.75083348741797[100],(((WP_039128436_1_threonine_tRNA_ligase_Leisingera_sp_ANG_Vp:0.12944254541108712875,WP_093256338_1_threonine_tRNA_ligase_Rubrimonas_cliftonensis:0.17692738932014628883):0.01469169443144004335[21],(WP_100163676_1_threonine_tRNA_ligase_Pseudooceanicola_lipolyticus:0.11230412650748106129,(((WP_107497456_1_threonine_tRNA_ligase_Thalassobius_sp_I31_1:0.09779716674078037242,((((WP_039531477_1_threonine_tRNA_ligase_Ruegeria_sp_ANG_S4:0.10136543899477092057,WP_039682540_1_threonine_tRNA_ligase_Tateyamaria_sp_ANG_S1:0.09560717313090953684):0.08453658811996034306[98],WP_035256660_1_threonine_tRNA_ligase_Actibacterium_mucosum:0.12858842789823163311):0.36113096675793865398[96],((((WP_093234157_1_threonine_tRNA_ligase_Sinorhizobium_sp_NFACC03:0.22098228069589254119,WP_024280122_1_threonine_tRNA_ligase_Xanthobacter_sp_126:0.20618881265106719924):0.08663126981469387866[98],(((((PCJ91850_1_threonine_tRNA_ligase_Rhizobiales_bacterium:0.29859047417809925218,PCI88659_1_threonine_tRNA_ligase_Rhizobiales_bacterium:0.28981481054342089765):0.07199211409990900756[39],(((PCH80023_1_threonine_tRNA_ligase_Rhizobiales_bacterium:0.18132162734261964010,(WP_097152817_1_threonine_tRNA_ligase_Cohaesibacter_gelatinilyticus:0.07256778210272138430,(WP_101531797_1_threonine_tRNA_ligase_Cohaesibacter_sp_H1304:0.05981312519112085002,(WP_096175920_1_threonine_tRNA_ligase_Cohaesibacter_sp_ES_047:0.06493089180620360834,WP_090074911_1_threonine_tRNA_ligase_Cohaesibacter_marisflavi:0.08850954285220084816):0.03008753341443731050[72]):0.05606065112000846451[98]):0.05143846319149692620[96]):0.12698734193570843098[97],WP_119060399_1_threonine_tRNA_ligase_Dichotomicrobium_thermohalophilum:0.27224657358892723202):0.03442923308426363432[34],GBE44404_1_threonine_tRNA_ligase_bacterium_BMS3Bbin10:0.20604186168468222040):0.01662764006966427344[11]):0.00612279096178143609[3],(((WP_043949339_1_threonine_tRNA_ligase_Candidatus_Phaeomarinobacter_ectocarpi:0.35781198540965497568,PLX33249_1_threonine_tRNA_ligase_Rhizobiales_bacterium:0.22771151988576757152):0.04589243028550945430[22],((((GBD44433_1_Threonine_tRNA_ligase_bacterium_HR40:0.43326833507164635995,((OUX91358_1_threonine_tRNA_ligase_Candidatus_Endolissoclinum_sp_TMED26:0.17596599138165505694,(WP_028796319_1_MULTISPECIES_threonine_tRNA_ligase_Thalassobaculum:0.14006068280633551804,WP_007675110_1_threonine_tRNA_ligase_alpha_proteobacterium_BAL199:0.09201691765239926324):0.13376667202553513270[100]):0.13158614447792718605[99],(WP_048861836_1_threonine_tRNA_ligase_Acidisphaera_rubrifaciens:0.17485427094025418615,((WP_043833970_1_threonine_tRNA_ligase_Roseomonas_aerilata:0.10318667122721482399,(WP_007003208_1_threonine_tRNA_ligase_Roseomonas_cervicalis:0.10189924412899152573,WP_120006584_1_threonine_tRNA_ligase_Roseomonas_sp_CPCC_101021:0.05116162543729803336):0.10408361448491038059[100]):0.07183043014913560731[100],((WP_110438322_1_threonine_tRNA_ligase_Commensalibacter_sp_ESL0284:0.13694815832703222114,WP_034336020_1_threonine_tRNA_ligase_Commensalibacter_sp_MX01:0.10775275393464134321):0.22241478279413468000[100],(KMQ90021_1_threonyl_trna_synthetase_Lasius_niger:0.41236259785123796640,((WP_023979862_1_MULTISPECIES_threonine_tRNA_ligase_Asaia:0.13921455074891467274,(WP_010503476_1_threonine_tRNA_ligase_Gluconobacter_frateurii:0.07276287131052228130,WP_068168128_1_threonine_tRNA_ligase_Neokomagataea_thailandica:0.08477311530427734942):0.07050680494847637314[97]):0.04366066580181770379[61],((WP_010668184_1_threonine_tRNA_ligase_Acetobacter_aceti:0.15284549765573482438,WP_007399885_1_MULTISPECIES_threonine_tRNA_ligase_Acetobacteraceae:0.10044211776815166470):0.03860911304586308462[62],WP_114725525_1_threonine_tRNA_ligase_Gluconacetobacter_liquefaciens:0.07470338073306574678):0.03231224581482120689[52]):0.04399542184726171895[54]):0.03786348648390525096[87]):0.05852648329419525564[95]):0.03513853147024308121[70]):0.18146024777565630814[99]):0.03268073265427674096[24]):0.02874372000449351358[43],((WP_022727810_1_threonine_tRNA_ligase_Fodinicurvata_sediminis:0.24695755444622544128,WP_067553260_1_threonine_tRNA_ligase_Oceanibaculum_pacificum:0.24776443617050303292):0.07223119792567903041[76],((WP_007092158_1_MULTISPECIES_threonine_tRNA_ligase_Thalassospira:0.40556034958168979410,(((((OJX13178_1_threonine_tRNA_ligase_Caedibacter_sp_37_49:0.07224290472218496129,AIL12743_1_threonine_tRNA_ligase_Candidatus_Paracaedimonas_acanthamoebae:0.07059625651235600097):0.27254195699620159532[100],(MAD1_PHAGE_COMPLETE_CU-CL-ST_26_25:1.02684566766011431405,(EKE09760_1_hypothetical_protein_ACD_16C00111G0004_uncultured_bacterium:0.13510156131897202436,OJW49060_1_threonine_tRNA_ligase_Alphaproteobacteria_bacterium_41_28:0.11812552487883017094):0.22991099241370949180[100]):0.07819572675308747445[26]):0.06658757428307228443[23],((WP_032113781_1_threonine_tRNA_ligase_Candidatus_Paracaedibacter_symbiosus:0.19850664572261317309,WP_010302887_1_threonine_tRNA_ligase_Candidatus_Odyssella_thessalonicensis:0.17866690710643931550):0.12537207061057561996[99],PIZ33806_1_threonine_tRNA_ligase_Alphaproteobacteria_bacterium_CG_4_10_14_0_8_um_filter_37_21:0.43623806961514749458):0.03291037723115633473[38]):0.03418663806410269373[17],OJV46319_1_threonine_tRNA_ligase_Alphaproteobacteria_bacterium_43_37:0.41524596238337913023):0.05712360988455295746[24],(((PPR41226_1_Threonine_tRNA_ligase_Alphaproteobacteria_bacterium_MarineAlpha5_Bin12:0.35475495437747917027,PPR44739_1_Threonine_tRNA_ligase_Alphaproteobacteria_bacterium_MarineAlpha5_Bin11:0.26749989109369431972):0.30037891563849444809[100],(OUV54122_1_threonine_tRNA_ligase_Rickettsiales_bacterium_TMED127:0.30284177191165267962,OUW71680_1_threonine_tRNA_ligase_Rickettsiales_bacterium_TMED211:0.24659276047674053012):0.39855428896800187966[100]):0.12652522153675940797[54],(OYW13278_1_threonine_tRNA_ligase_partial_Rhodospirillales_bacterium_12_54_5:0.33813036054515838158,((OFW79989_1_threonine_tRNA_ligase_Alphaproteobacteria_bacterium_RIFCSPHIGHO2_02_FULL_40_34:0.39777235997071469509,(WP_011305038_1_threonine_tRNA_ligase_Ehrlichia_canis:0.44226872690923257903,(WP_110409757_1_threonine_tRNA_ligase_Wolbachia_endosymbiont_of_Folsomia_candida:0.07544423727359551857,(CQD05257_1_threonyl_tRNA_synthetase_Wolbachia_endosymbiont_wPip_Mol_of_Culex_molestus:0.05376354999700640874,XP_011860192_1_PREDICTED_probable_threonine_tRNA_ligase_cytoplasmic_Vollenhovia_emeryi:0.07044701915409018467):0.05844892836818724180[98]):0.26895845688829422837[100]):0.23102245185538450301[99]):0.07128068635894664606[17],((PIR38479_1_threonine_tRNA_ligase_Alphaproteobacteria_bacterium_CG11_big_fil_rev_8_21_14_0_20_39_49:0.39359284801572019807,((ABV84565_1_Threonyl_tRNA_synthetase_Rickettsia_massiliae_MTU5:0.24197981306116950195,RTK92351_1_threonine_tRNA_ligase_Rickettsiales_bacterium:0.30611958317009829722):0.15759432702012093896[100],KKB96799_1_Threonine_tRNA_ligase_Candidatus_Arcanobacter_lacustris:0.31777970864517002259):0.03711749749951162580[34]):0.03433302795543512892[26],(OJV14156_1_threonine_tRNA_ligase_Alphaproteobacteria_bacterium_33_17:0.34467146163786255286,WP_125215731_1_threonine_tRNA_ligase_Rickettsiales_endosymbiont_of_Stachyamoeba_lipophora:0.32090835946955431623):0.11064321905876864371[87]):0.03235045009624413354[36]):0.01836024821613451569[30]):0.03667373543243818840[16]):0.05658340196819650059[24]):0.05807142497564998784[35]):0.04925411686937823663[39],(((WP_011391234_1_threonine_tRNA_ligase_Rhodospirillum_rubrum:0.21190811185866739730,(WP_009541903_1_threonine_tRNA_ligase_Caenispirillum_salinarum:0.20444192865333837839,WP_019645051_1_threonine_tRNA_ligase_Novispirillum_itersonii:0.27468170333266550553):0.06439699298897232083[40]):0.05532431810143314393[49],((WP_069957644_1_threonine_tRNA_ligase_Magnetovibrio_blakemorei:0.17660615327234882588,OUT76210_1_threonine_tRNA_ligase_Rhodospirillaceae_bacterium_TMED23:0.33359113927519640219):0.04006899057683463439[50],WP_028880725_1_threonine_tRNA_ligase_Terasakiella_pusilla:0.19983647997627979054):0.03930340372873722399[65]):0.04449015016708806475[60],(WP_068503914_1_threonine_tRNA_ligase_Magnetospirillum_moscoviense:0.23640245845116150680,((PCI50557_1_threonine_tRNA_ligase_Alphaproteobacteria_bacterium:0.12470123710854509602,PCJ33619_1_threonine_tRNA_ligase_Alphaproteobacteria_bacterium:0.06471388563801799831):0.30134986616445891272[100],(OUR80716_1_threonine_tRNA_ligase_Alphaproteobacteria_bacterium_46_93_T64:0.12889514964906861882,PHQ69594_1_threonine_tRNA_ligase_Sneathiella_sp_:0.09395232640296800886):0.12540240880925143663[100]):0.11122298196413438198[99]):0.04354858966921144187[28]):0.03771888473114234919[5]):0.02924045135019141123[16]):0.02684801473742249797[7]):0.10846903464962072416[74],((PHS79389_1_threonine_tRNA_ligase_Rhodospirillaceae_bacterium:0.31866561621674593940,((OFW83087_1_threonine_tRNA_ligase_Alphaproteobacteria_bacterium_GWF2_58_20:0.36721620365563800714,WP_092617814_1_threonine_tRNA_ligase_Roseospirillum_parvum:0.27087595794789781634):0.07404205002289319937[66],(RLA24470_1_threonine_tRNA_ligase_Gammaproteobacteria_bacterium:0.24169010940190308045,(((WP_028488004_1_threonine_tRNA_ligase_Thiothrix_lacustris:0.08629671870015662161,EIJ33502_1_threonyl_tRNA_synthetase_Thiothrix_nivea_DSM_5205:0.05900026010386418690):0.10899260062387403081[100],WP_020560930_1_threonine_tRNA_ligase_Thiofilum_flexile:0.18202316979503579963):0.10779496183382342167[95],((((WP_018715892_1_threonine_tRNA_ligase_Brachymonas_chironomi:0.15686470780923267299,WP_087278698_1_threonine_tRNA_ligase_Comamonas_serinivorans:0.15133424217277610668):0.15967259046717724447[100],WP_121240971_1_threonine_tRNA_ligase_Sulfurisoma_sediminicola:0.27098612422260143218):0.12629240466289334832[99],(((((WP_120201552_1_threonine_tRNA_ligase_Corallococcus_sp_H22C18031201:0.18134655481953840250,(WP_015348299_1_threonine_tRNA_ligase_Myxococcus_stipitatus:0.26422588316764122895,WP_120535657_1_threonine_tRNA_ligase_Corallococcus_sp_CA047B:0.16704152544360942323):0.08877284987620780166[76]):0.52404891802988007310[100],(WP_123688349_1_threonine_tRNA_ligase_Stella_humosa:0.57364103834811375204,WP_051357691_1_threonine_tRNA_ligase_Leisingera_caerulea:0.66484799267271843526):0.45240011858172429760[99]):0.28168510935023050035[71],(((WP_050045710_1_threonine_tRNA_ligase_Tolypothrix_bouteillei:0.27582214258206644297,(WP_012167041_1_threonine_tRNA_ligase_Acaryochloris_marina:0.38611182575085090107,((WP_081588144_1_threonine_tRNA_ligase_Chlorogloeopsis_fritschii:0.10587139606463788488,WP_062243914_1_threonine_tRNA_ligase_Fischerella_sp_NIES_3754:0.09564343849240548867):0.03898794274239896634[86],WP_051470066_1_threonine_tRNA_ligase_Fischerella_sp_PCC_9605:0.06382158539638466133):0.09902952488603779246[100]):0.13081211495462460870[100]):0.02132126445389575381[45],(WP_096689116_1_MULTISPECIES_threonine_tRNA_ligase_Calothrix:0.29353070225768296275,WP_086684014_1_threonine_tRNA_ligase_Nostoc_sp_T09:0.23287811483636886023):0.08776409639466423163[85]):0.71189372462274980169[100],(R2_PLASMID_COMPLETE_59_76:1.18864626001474582573,WP_080411320_1_hypothetical_protein_Burkholderia_ubonensis:1.56631027645515619184):0.16698777618996965555[55]):0.34931462803915419579[98]):0.50839032444469656191[98],RMF85070_1_threonine_tRNA_ligase_partial_Nitrospirae_bacterium:0.52055405310794367058):0.20172566106897599214[58],(((RKZ99699_1_threonine_tRNA_ligase_partial_Gammaproteobacteria_bacterium:0.00000093905322139818,RKZ89017_1_threonine_tRNA_ligase_Gammaproteobacteria_bacterium:0.00000093905322139818):0.26305462434672288730[100],(WP_015005582_1_threonine_tRNA_ligase_Cycloclasticus_sp_P1:0.07238707438659583437,ORU90781_1_threonine_tRNA_ligase_Cycloclasticus_sp_symbiont_of_Poecilosclerida_sp_M:0.11202824045600870417):0.24291115825027290165[100]):0.07316461977875372835[66],(WP_028859422_1_threonine_tRNA_ligase_Psychrobacter_phenylpyruvicus:0.39918897519833973497,(WP_068507661_1_MULTISPECIES_threonine_tRNA_ligase_Oleiphilus:0.00000093905322139818,KZZ47279_1_threonine_tRNA_ligase_partial_Oleiphilus_sp_HI0085:0.00000093905322139818):0.36446308308788472052[100]):0.18333221747433792181[99]):0.08822680706513005844[48]):0.06012638468826496385[57]):0.24076719766197796080[74],(WP_026686073_1_threonine_tRNA_ligase_Azovibrio_restrictus:0.22613642781540826965,(WP_092317923_1_threonine_tRNA_ligase_Pseudomonas_saponiphila:0.50971088074592652006,WP_028873848_1_threonine_tRNA_ligase_Tepidiphilus_margaritifer:0.22909666193273114931):0.09395915913947461284[88]):0.03789155650410952481[53]):0.04906497936535293702[43]):0.11460191598862355666[58]):0.23602753940349532891[58]):0.02365696226821279932[15]):0.05537059937201878335[27],(((PPR50576_1_Threonine_tRNA_ligase_Alphaproteobacteria_bacterium_MarineAlpha5_Bin5:0.35846002820664540911,PPR29675_1_Threonine_tRNA_ligase_Alphaproteobacteria_bacterium_MarineAlpha9_Bin1:0.31225323612397498652):0.23376557109659032441[87],RPF98220_1_threonine_tRNA_ligase_Rhodospirillaceae_bacterium_TMED63:0.19664832855253780441):0.05043054377498615987[39],RIK95233_1_threonine_tRNA_ligase_Proteobacteria_bacterium:0.29408127689770852120):0.03067806831448720642[20]):0.05547624558748658063[10]):0.03852512093440148971[18],WP_092783756_1_threonine_tRNA_ligase_Rhodospira_trueperi:0.33503808970637011244):0.09086749405514597810[26]):0.05808094545581950208[13],OUT83346_1_threonine_tRNA_ligase_Rhizobiales_bacterium_TMED28:0.53067314631676854031):0.02282548534200734905[5]):0.04203694984422789299[9],(WP_108659350_1_threonine_tRNA_ligase_Acuticoccus_kandeliae:0.34955051146900567582,WP_038034696_1_threonine_tRNA_ligase_Thermopetrobacter_sp_TC1:0.22360903935140197252):0.04236229472092686160[41]):0.05522139229961884471[25],((WP_114957596_1_threonine_tRNA_ligase_Rhizobiaceae_bacterium_CPCC_101076:0.22338984198974293216,(OLB78316_1_threonine_tRNA_ligase_Alphaproteobacteria_bacterium_13_2_20CM_2_64_7:0.13190574777794644712,WP_116459651_1_threonine_tRNA_ligase_Bradyrhizobiaceae_bacterium:0.10252787494909128274):0.16521835505590262705[96]):0.04828428466823182774[74],((RTL72349_1_threonine_tRNA_ligase_Rhizobiales_bacterium:0.16139940418484199913,((WP_020086452_1_threonine_tRNA_ligase_Hyphomicrobium_zavarzinii:0.06261538372637207028,WP_023787791_1_threonine_tRNA_ligase_Hyphomicrobium_nitrativorans:0.10751300161775799447):0.02757187281882429036[60],(WP_072377534_1_threonine_tRNA_ligase_Hyphomicrobium_sp_NDB2Meth4:0.08765191891536695812,WP_068463144_1_threonine_tRNA_ligase_Hyphomicrobium_sulfonivorans:0.07216199736666464859):0.03718799198847620030[74]):0.05442300970034811419[88]):0.18013056654219780639[100],((PZN51492_1_threonine_tRNA_ligase_Proteobacteria_bacterium:0.31984630703183497547,(SCZ11131_1_threonyl_tRNA_synthetase_Microvirga_guangxiensis:0.13597062448583038807,((WP_018185239_1_threonine_tRNA_ligase_Kaistia_granuli:0.14214870724089262444,(WP_075655266_1_threonine_tRNA_ligase_Pseudochrobactrum_sp_B5:0.12385362410461080163,WP_023708459_1_MULTISPECIES_threonine_tRNA_ligase_Mesorhizobium:0.16341936792876077256):0.10859482089849691044[100]):0.07412887106468941945[100],WP_110375538_1_threonine_tRNA_ligase_Chelatococcus_asaccharovorans:0.10786299793166823080):0.02279977541008263581[62]):0.07980044315130987997[100]):0.05154614528889032293[72],(((WP_088520250_1_threonine_tRNA_ligase_Rhodoblastus_acidophilus:0.20190598246312541075,(WP_018267546_1_threonine_tRNA_ligase_Methylosinus_sp_LW4:0.10628771497496987408,(WP_085772866_1_threonine_tRNA_ligase_Methylocystis_bryophila:0.13714018518322965146,WP_016921553_1_threonine_tRNA_ligase_Methylocystis_parvus:0.12829336288565398871):0.03602542008840151772[74]):0.06142572478095544020[95]):0.02961082166299381854[47],(((WP_091682665_1_threonine_tRNA_ligase_Methylocapsa_palsarum:0.12525276450912251058,WP_012592496_1_threonine_tRNA_ligase_Methylocella_silvestris:0.15146405512253044434):0.03794949508495618073[56],(WP_026605758_1_threonine_tRNA_ligase_Methylocapsa_acidiphila:0.13382030966258523508,(WP_084573020_1_threonine_tRNA_ligase_Methylocapsa_aurea:0.09958215688094788909,PNE11320_1_threonine_tRNA_ligase_Beijerinckiaceae_bacterium:0.14628686397976184419):0.02385439029920069509[15]):0.01843068748951822572[12]):0.03223131403492277697[42],(WP_026595768_1_threonine_tRNA_ligase_Methyloferula_stellata:0.11908181309605946063,WP_012385332_1_threonine_tRNA_ligase_Beijerinckia_indica:0.11712100407820688619):0.02974503255985600295[41]):0.02694135860811157010[48]):0.03164493481041961986[48],WP_115836786_1_threonine_tRNA_ligase_Methylovirgula_ligni:0.11216086863923856176):0.10882190641307921963[95]):0.03073263664082623303[54]):0.03723310379245303031[59]):0.04996758073920515297[59]):0.11189923967973676444[25]):0.08576460442371822146[24],(R2_PHAGE_46_15:0.00580566547807759899,R2_PHAGE_COMPLETE_46_32:0.00000093905322139818):0.94279766511730034306[100]):0.04366045429546239892[8],WP_075787760_1_threonine_tRNA_ligase_Rhodovulum_sulfidophilum:0.32696074790059054260):0.07668005824389502456[8]):0.18206120015772617182[15],WP_066708783_1_threonine_tRNA_ligase_Celeribacter_ethanolicus:0.07951330487333371777):0.02102659226924612212[2]):0.02254069505112932248[4],WP_111732159_1_threonine_tRNA_ligase_Roseovarius_sp_GCL_8:0.09695999827627904688):0.03368070700754701580[4],(WP_090738265_1_threonine_tRNA_ligase_Paracoccus_homiensis:0.12836909741594726420,WP_028093156_1_threonine_tRNA_ligase_Pseudodonghicola_xiamenensis:0.07914847924585785566):0.02547469014966572895[26]):0.00787565342189176093[1]):0.02181605984140695675[3]):0.12820150928832771409[9],WP_093014334_1_threonine_tRNA_ligase_Roseivivax_halotolerans:0.00000093905322139818)OROOT:8.75083348741797);
