# Supplementary material for: Clades of huge phages from across Earth’s ecosystems
Source: Nature. 2020 Feb 12;578(7795):425–31. doi: 10.1038/s41586-020-2007-4 (PMC7162821; doi:10.1038/s41586-020-2007-4)
Supplement: Supplementary file 7 — tRNA synthetase trees (Newick files). [file 41586_2020_2007_MOESM7_ESM.zip › tRNA-synthetase/cysteine-tRNA_synthetase_newick.tre]

((glutamine_S21_PROPHAGE_CU_32_49:3.05530370150736274582,glutamine_BJP_PHAGE_COMPLETE_CU-CL_29_15:0.41197505612846779810):0.216321581598225[63],((((WP_114834565_1_cysteine_tRNA_ligase_Aquicella_lusitana:0.55116114337937505141,(((PIE45104_1_cysteine_tRNA_ligase_Gammaproteobacteria_bacterium:0.61154806169356412671,(WP_035894800_1_MULTISPECIES_cysteine_tRNA_ligase_Legionella:0.22811282568626126133,(OJY31303_1_cysteine_tRNA_ligase_Legionella_sp_40_6:0.21033639976399925997,((WP_028387645_1_cysteine_tRNA_ligase_Legionella_fairfieldensis:0.26151542468828431476,((WP_010947038_1_cysteine_tRNA_ligase_Legionella_pneumophila:0.12101346014088253111,WP_018576913_1_cysteine_tRNA_ligase_Legionella_shakespearei:0.10644434996533105875):0.05340276070533733072[98],(WP_031567270_1_cysteine_tRNA_ligase_Legionella_wadsworthii:0.09704745945710184507,WP_058465637_1_cysteine_tRNA_ligase_Legionella_cincinnatiensis:0.09763443726103217257):0.09365083430505301287[100]):0.03342603728220842202[84]):0.05504607702372436157[50],(WP_112218611_1_cysteine_tRNA_ligase_Legionella_quinlivanii:0.07157357802980572614,WP_058524506_1_cysteine_tRNA_ligase_Legionella_birminghamensis:0.07344198980077933092):0.18491521965740531641[99]):0.05422710247361808150[60]):0.05178254893803498765[55]):0.31987211421952510548[99]):0.06691695942447085932[23],((WP_008483361_1_cysteine_tRNA_ligase_Gallaecimonas_xiamenensis:0.08774626507922855811,WP_050658660_1_cysteine_tRNA_ligase_Gallaecimonas_pentaromativorans:0.07849897066103447840):0.28095820837734514219[100],(WP_034773783_1_cysteine_tRNA_ligase_Idiomarina_salinarum:0.34799495205739150450,(((WP_111569569_1_cysteine_tRNA_ligase_Aliidiomarina_maris:0.17666516786711339293,WP_126788441_1_cysteine_tRNA_ligase_Aliidiomarina_sedimenti:0.14587360409304314657):0.07874486187656130898[93],((WP_113907300_1_cysteine_tRNA_ligase_Aliidiomarina_sp_F3105:0.14810907858188304687,WP_111913790_1_cysteine_tRNA_ligase_Aliidiomarina_sp_B3213:0.24522728608032390296):0.03790194266582272431[70],(WP_126793843_1_cysteine_tRNA_ligase_Aliidiomarina_haloalkalitolerans:0.10807390963931431949,WP_126766654_1_cysteine_tRNA_ligase_Aliidiomarina_iranensis:0.17241851927174398074):0.06548683750373880674[90]):0.07954276959284824200[90]):0.12728130624103745072[96],(APD86680_1_cysteine_tRNA_ligase_Alteromonas_sp_Mex14:0.42042807758088207581,((((WP_064553156_1_cysteine_tRNA_ligase_Buttiauxella_noackiae:0.14299846177008990189,(WP_004390635_1_cysteine_tRNA_ligase_Yersinia_kristensenii:0.08621969951204437599,WP_008812680_1_cysteine_tRNA_ligase_Enterobacteriaceae_bacterium_9_2_54FAA:0.09536990577628544352):0.03979460892465570138[79]):0.04419628370095621955[81],WP_017346789_1_cysteine_tRNA_ligase_Pantoea_sp_A4:0.14507397925675266648):0.08168196517303069615[97],WP_115249059_1_cysteine_tRNA_ligase_Avibacterium_avium:0.21238134697821742236):0.15388180708603299562[100],(WP_048694813_1_cysteine_tRNA_ligase_Catenovulum_maritimum:0.17447811543243066379,WP_035015050_1_cysteine_tRNA_ligase_Catenovulum_agarivorans:0.15535278341289984749):0.15722103734743234082[100]):0.07882418871988523812[82]):0.04550101762690002272[33]):0.02395543144120942936[18]):0.04806581926562860513[47]):0.10905599243049521330[100]):0.06396460363739357724[24],((((WP_074904737_1_cysteine_tRNA_ligase_Nitrosomonas_communis:0.32941038825470636553,WP_077299014_1_cysteine_tRNA_ligase_Aquaspirillum_sp_LM1:0.26379887922954292634):0.20328332478187785548[100],(KXJ39376_1_cysteine_tRNA_ligase_Methylothermaceae_bacteria_B42:0.31812826240890551555,((RTZ72166_1_cysteine_tRNA_ligase_Gammaproteobacteria_bacterium:0.18805133803299556305,(WP_043107530_1_cysteine_tRNA_ligase_endosymbiont_of_unidentified_scaly_snail_isolate_Monju:0.10569268063946317404,((OQX32067_1_cysteine_tRNA_ligase_Gammaproteobacteria_bacterium_LUC14_002_19_P1:0.21597273950228032535,WP_078120656_1_cysteine_tRNA_ligase_Chromatiaceae_bacterium_2141T_STBD_0c_01a:0.18097669889190481918):0.06440745267498729221[51],RMG33297_1_cysteine_tRNA_ligase_Gammaproteobacteria_bacterium:0.05805883694386346217):0.02346604617458330003[27]):0.11102343627559611849[92]):0.05809881895705988619[84],WP_123401615_1_cysteine_tRNA_ligase_Inmirania_thermothiophila:0.17982911372701204655):0.06609791157343172796[68]):0.07830482808517325033[49]):0.01811602870567950371[11],((WP_126455965_1_cysteine_tRNA_ligase_Sulfuriflexus_mobilis:0.39323544412355093680,KPK39290_1_cysteinyl_tRNA_synthetase_Gammaproteobacteria_bacterium_SG8_47:0.25337890556229875072):0.11541075551769336416[97],(GBE48057_1_cysteine_tRNA_ligase_bacterium_BMS3Bbin12:0.35565878710301424004,(OGI69195_1_cysteine_tRNA_ligase_Candidatus_Muproteobacteria_bacterium_RBG_16_60_9:0.38480913505600594648,(RUQ38115_1_cysteine_tRNA_ligase_Candidatus_Competibacteraceae_bacterium:0.25465687512502260814,RUQ38757_1_cysteine_tRNA_ligase_Candidatus_Competibacteraceae_bacterium:0.15680100683569048181):0.14963299426386458824[94]):0.04495006601259977225[46]):0.05756957556818957655[29]):0.03114832707223918681[14]):0.04813475085565725037[31],(WP_027708748_1_cysteine_tRNA_ligase_Zooshikella_ganghwensis:0.37919278390571248272,(WP_095617015_1_cysteine_tRNA_ligase_Halovibrio_sp_YL5_2:0.28589906991260810587,WP_027832432_1_cysteine_tRNA_ligase_Marinobacter_sp_HL_58:0.22300580367423200601):0.23443737067176673161[98]):0.08453343935469771753[58]):0.05254345145232165726[33]):0.06802844616594351523[35]):0.12743525159363550125[59],(((((WP_010472915_1_cysteine_tRNA_ligase_Acaryochloris_sp_CCMEE_5410:0.36048845813951785333,(((((WP_046279683_1_cysteine_tRNA_ligase_Limnoraphis_robusta:0.07587196531208524608,WP_009783368_1_cysteine_tRNA_ligase_Lyngbya_sp_PCC_8106:0.13673076997184627213):0.18003762469864273421[65],((BC_PHAGE_31_62:1.11259314520671304116,(WP_108615019_1_cysteine_tRNA_ligase_Arthrospira_sp_TJSD092:0.08404139622213982475,WP_006618270_1_cysteine_tRNA_ligase_Arthrospira_platensis:0.08453105416423586926):0.12302735922393924495[99]):0.06924470397379797748[22],(WP_072719934_1_cysteine_tRNA_ligase_Planktothrix_tepida:0.10920336793104680473,(CUR10277_1_Cysteine_tRNA_ligase_Planktothrix_serta_PCC_8927:0.08903746131801255903,OIP69625_1_cysteine_tRNA_ligase_Oscillatoriales_cyanobacterium_CG2_30_40_61:0.07651426226695502708):0.04837162769826820058[54]):0.20967994723745270180[81]):0.05480490928061004796[39]):0.04374062006025951355[17],(((ACB54189_1_cysteinyl_tRNA_synthetase_Cyanothece_sp_ATCC_51142:0.05555558147568850219,EHJ13108_1_Cysteinyl_tRNA_synthetase_Crocosphaera_watsonii_WH_0003:0.08551036186735201661):0.03564713013578512529[90],WP_015144519_1_cysteine_tRNA_ligase_Pleurocapsa_minor:0.05630303498067895651):0.25167324337914659393[96],WP_017661313_1_cysteine_tRNA_ligase_Geitlerinema_sp_PCC_7105:0.30125914543866544326):0.03471621980451658485[30]):0.04319272884613206687[12],((((WP_035154713_1_cysteine_tRNA_ligase_Calothrix_sp_336_3:0.13098780404775789421,(WP_015128022_1_cysteine_tRNA_ligase_Calothrix_sp_PCC_7507:0.14061427047748004115,(WP_103138568_1_cysteine_tRNA_ligase_Nostoc_sp_CENA543:0.05671441715127160249,WP_010995266_1_MULTISPECIES_cysteine_tRNA_ligase_Nostocaceae:0.10950823277805890599):0.01657175140707693381[46]):0.03845760017486411775[81]):0.02915423400067970044[74],(WP_008233635_1_cysteine_tRNA_ligase_Richelia_intracellularis:0.31766714704089465959,WP_088240810_1_cysteine_tRNA_ligase_Calothrix_rhizosoleniae:0.08014327653356646819):0.04609866463627667471[45]):0.03438485570467859215[34],(((WP_096610726_1_cysteine_tRNA_ligase_Calothrix_sp_NIES_4101:0.18953284389054633752,(WP_019490051_1_cysteine_tRNA_ligase_Calothrix_sp_PCC_7103:0.08499754055186556356,WP_096688335_1_MULTISPECIES_cysteine_tRNA_ligase_Calothrix:0.05819334787504021334):0.11199409355708456193[99]):0.05976400424311174159[88],WP_096620572_1_cysteine_tRNA_ligase_Calothrix_sp_NIES_3974:0.16690871830552872490):0.06307631651022534147[78],WP_009455385_1_cysteine_tRNA_ligase_Fischerella_thermalis:0.12560934390885669654):0.04282370086938328685[42]):0.13785999681612842727[46],((WP_016875245_1_cysteine_tRNA_ligase_Chlorogloeopsis_fritschii:0.09860749528426443478,PMB40049_1_cysteine_tRNA_ligase_Fischerella_thermalis_CCMEE_5319:0.09849407653782192573):0.19359660603477710228[98],(WP_019497579_1_cysteine_tRNA_ligase_Calothrix_sp_PCC_7103:0.27716266057257787914,(AFZ18796_1_cysteinyl_tRNA_synthetase_Microcoleus_sp_PCC_7113:0.18074505379618122092,WP_105218318_1_cysteine_tRNA_ligase_Gloeocapsopsis_sp_AAB1__1H9:0.17406946132404493843):0.15059460099223545559[99]):0.09338121860504440541[89]):0.05528237669668598780[62]):0.02786325218689011951[14]):0.04868027094241201419[3],((((EGJ32010_1_cysteinyl_tRNA_synthetase_Moorea_producens_3L:0.47554710993554538678,WP_008185939_1_cysteine_tRNA_ligase_Moorea_producens:0.05088567631355097459):0.16890598221016223102[99],((((WP_036481585_1_cysteine_tRNA_ligase_Myxosarcina_sp_GI1:0.15686186287395997851,((WP_106234505_1_cysteine_tRNA_ligase_Pleurocapsa_sp_CCALA_161:0.15599646700706151781,WP_026102609_1_cysteine_tRNA_ligase_Pleurocapsa_sp_PCC_7319:0.13116304925741839593):0.03704745786388374124[82],WP_096721967_1_cysteine_tRNA_ligase_Chondrocystis_sp_NIES_4102:0.16997570099973313695):0.10205010586756672886[94]):0.06164440506309984413[91],(WP_096384929_1_cysteine_tRNA_ligase_Stanieria_sp_NIES_3757:0.12835742514692560778,WP_006511520_1_cysteine_tRNA_ligase_Xenococcus_sp_PCC_7305:0.31399952955612270289):0.03763854418688269282[54]):0.05021107916080221750[64],(RMF22992_1_cysteine_tRNA_ligase_Cyanobacteria_bacterium_J083:0.25210058602842916331,WP_006530906_1_cysteine_tRNA_ligase_Gloeocapsa_sp_PCC_73106:0.26206756408988773899):0.06428953934262469916[28]):0.02720809509123719300[23],((WP_013324484_1_cysteine_tRNA_ligase_Cyanothece_sp_PCC_7822:0.17420859256081144828,((WP_008277454_1_cysteine_tRNA_ligase_Cyanothece_sp_CCY0110:0.09177774159611196136,WP_009546591_1_MULTISPECIES_cysteine_tRNA_ligase_Cyanothece:0.06676075586253549243):0.11647378886515449836[100],((WP_015783140_1_cysteine_tRNA_ligase_Cyanothece_sp_PCC_8802:0.10052417684803101328,(WP_044105806_1_cysteine_tRNA_ligase_cyanobacterium_endosymbiont_of_Epithemia_turgida:0.23465173293841884439,WP_085436803_1_cysteine_tRNA_ligase_unicellular_cyanobacterium_SU2:0.06196182572373929581):0.05007886619724503247[82]):0.03195283431602108370[54],WP_124975952_1_cysteine_tRNA_ligase_Aphanothece_sacrum:0.11232283310666972553):0.02817999756771068925[36]):0.08027091391343410542[86]):0.03467622159246316893[23],(WP_069791295_1_cysteine_tRNA_ligase_Cyanobacterium_sp_IPPAS_B_1200:0.46765467637844365667,WP_073599211_1_cysteine_tRNA_ligase_Hydrococcus_rivularis:0.09724527183356661275):0.06498687903028860235[37]):0.02189871547267350019[25]):0.02524508178186157803[46]):0.06242555192424251165[79],((WP_009632719_1_cysteine_tRNA_ligase_Synechocystis_sp_PCC_7509:0.27072258247214214810,(OWY65950_1_cysteine_tRNA_ligase_cyanobacterium_TDX16:0.16743503246809054996,((((WP_041036434_1_cysteine_tRNA_ligase_Tolypothrix_campylonemoides:0.09948376563249580751,WP_017315385_1_cysteine_tRNA_ligase_Mastigocladopsis_repens:0.09026027414244504332):0.02634655225079226420[57],(WP_017323089_1_cysteine_tRNA_ligase_cyanobacterium_PCC_7702:0.14753360578089952382,WP_016873475_1_cysteine_tRNA_ligase_Chlorogloeopsis_fritschii:0.09843286933211713163):0.03206463133141112393[87]):0.01048150666260706104[43],(WP_026134936_1_cysteine_tRNA_ligase_Scytonema_hofmannii:0.05840620834611750384,WP_050045365_1_cysteine_tRNA_ligase_Tolypothrix_bouteillei:0.05431471476577395818):0.10893237691823733082[100]):0.01630687018469553426[45],((((WP_086688880_1_cysteine_tRNA_ligase_Nostoc_sp_T09:0.06354897692111159679,WP_096607628_1_cysteine_tRNA_ligase_Calothrix_sp_NIES_2100:0.07233784224495537485):0.02550852728055320179[69],BAY19344_1_cysteinyl_tRNA_synthetase_Anabaenopsis_circularis_NIES_21:0.09584502797054936241):0.01785643896461228466[61],(WP_013190188_1_cysteine_tRNA_ligase_Trichormus_azollae:0.13258626765561337679,((WP_104387619_1_cysteine_tRNA_ligase_Cuspidothrix_issatschenkoi:0.04905498103092553047,WP_006276567_1_cysteine_tRNA_ligase_Cylindrospermopsis_raciborskii:0.15780974043185838629):0.04062403571585649492[91],((OBQ32957_1_cysteinyl_tRNA_synthetase_partial_Anabaena_sp_MDT14b:1.23836451244262391036,(WP_028082898_1_cysteine_tRNA_ligase_Dolichospermum_circinale:0.09375724843711785716,WP_027404495_1_cysteine_tRNA_ligase_Aphanizomenon_flos_aquae:0.03481671926197407729):0.04146160367929831864[78]):0.00000093905322139818[9],WP_026103910_1_cysteine_tRNA_ligase_Anabaena_sp_PCC_7108:0.06650196026588428566):0.03270390118088464110[8]):0.01602992486615082909[6]):0.06921796407677997809[19]):0.02463885506939992101[11],(ACC82327_1_cysteinyl_tRNA_synthetase_Nostoc_punctiforme_PCC_73102:0.07081422619543588370,WP_073641164_1_cysteine_tRNA_ligase_Nostoc_calcicola:0.06072868905893338831):0.05147079166314889181[100]):0.01340475464679114978[14]):0.05883306822205200404[18]):0.02512364546654772407[11]):0.04286554721565338788[16],(WP_015202905_1_cysteine_tRNA_ligase_Crinalium_epipsammum:0.21109923351900836130,WP_015160590_1_cysteine_tRNA_ligase_Chamaesiphon_minutus:0.57086659684369212009):0.06344015227994180550[20]):0.04412058237706233121[5]):0.04098333880400471113[10],(WP_015171602_1_cysteine_tRNA_ligase_Geitlerinema_sp_PCC_7407:0.29229576691852360293,((WP_017288790_1_cysteine_tRNA_ligase_Leptolyngbya_boryana:0.12992487036529082323,WP_059001007_1_cysteine_tRNA_ligase_Leptolyngbya_sp_NIES_2104:0.13357432664952309520):0.17900887905341134054[100],(BC_PHAGE_31_62:0.89710717891906033294,((WP_124145810_1_cysteine_tRNA_ligase_Okeania_hirsuta:0.08318257882141420756,(WP_011613355_1_cysteine_tRNA_ligase_Trichodesmium_erythraeum:0.16040302094216088435,WP_094671771_1_cysteine_tRNA_ligase_Hydrocoleum_sp_CS_953:0.05714923718644190909):0.03498102836143688471[68]):0.16599449315312164721[100],WP_015151687_1_cysteine_tRNA_ligase_Oscillatoria_acuminata:0.25928810008863834025):0.00000093905322139818[38]):0.03111888427954455361[10]):0.04294875447837892546[13]):0.01770078150201791906[12]):0.06455068808685088255[3]):0.09577469020165486902[39]):0.07001406460627222772[42],WP_036536510_1_cysteine_tRNA_ligase_Neosynechococcus_sphagnicola:0.44444828200245689587):0.05050680816836717463[26],(WP_009555379_1_cysteine_tRNA_ligase_Oscillatoriales_cyanobacterium_JSC_12:0.31031910313473909380,WP_068509099_1_cysteine_tRNA_ligase_Leptolyngbya_sp_O_77:0.29251093186648546851):0.08017281179707891337[88]):0.45787282298357878663[74],(((((PYO55196_1_cysteine_tRNA_ligase_Candidatus_Rokubacteria_bacterium:0.09704509603955949193,PYM29893_1_cysteine_tRNA_ligase_Candidatus_Rokubacteria_bacterium:0.12706418328247631733):0.06117547817608247340[100],PYM21302_1_cysteine_tRNA_ligase_Candidatus_Rokubacteria_bacterium:0.15129706240222490221):0.15042170177023359012[100],PYN46226_1_cysteine_tRNA_ligase_Candidatus_Rokubacteria_bacterium:0.28592795031085099788):0.05985565143409492250[45],(OGK79204_1_cysteine_tRNA_ligase_Candidatus_Rokubacteria_bacterium_GWA2_73_35:0.30273831044814270008,((PYO23509_1_cysteine_tRNA_ligase_Candidatus_Rokubacteria_bacterium:0.16771299765423014483,(OLC10125_1_cysteine_tRNA_ligase_Candidatus_Rokubacteria_bacterium_13_1_40CM_69_96:0.12289255275534884115,OLB04893_1_cysteine_tRNA_ligase_Candidatus_Rokubacteria_bacterium_13_2_20CM_69_15_1:0.10324281891944295242):0.08224781092297350771[86]):0.10293602289152428697[94],OGK96806_1_cysteine_tRNA_ligase_Candidatus_Rokubacteria_bacterium_RIFCSPHIGHO2_02_FULL_73_26:0.19833534833541605069):0.04650976584074273390[73]):0.05524666596560681014[55]):0.21581172374918863865[99],PYN11289_1_cysteine_tRNA_ligase_Candidatus_Rokubacteria_bacterium:0.51738483343649221968):0.26854221381448295514[99]):0.05668699713812581226[4],((((OGP30383_1_cysteine_tRNA_ligase_Deltaproteobacteria_bacterium_GWB2_42_7:0.27421032550427465457,(OGQ02124_1_cysteine_tRNA_ligase_partial_Deltaproteobacteria_bacterium_RBG_19FT_COMBO_58_16:0.31502559454231332525,(OGP25581_1_cysteine_tRNA_ligase_Deltaproteobacteria_bacterium_GWB2_55_19:0.24414922299796265603,(OGP20496_1_cysteine_tRNA_ligase_Deltaproteobacteria_bacterium_GWA2_55_10:0.17260265754930023685,OGP18479_1_cysteine_tRNA_ligase_Deltaproteobacteria_bacterium_GWA2_55_82:0.11240831465415632162):0.16048254476832624071[100]):0.07414990669725411709[77]):0.16176510343093888911[99]):0.27816197326007430224[99],((OGP73886_1_cysteine_tRNA_ligase_Deltaproteobacteria_bacterium_RBG_16_50_11:0.12322066692748957772,((OGP95773_1_cysteine_tRNA_ligase_Deltaproteobacteria_bacterium_RBG_16_47_11:0.12600100559592974925,OGP59598_1_cysteine_tRNA_ligase_Deltaproteobacteria_bacterium_RBG_13_52_11b:0.20116343300376704484):0.03555846862043639950[66],OGP56875_1_cysteine_tRNA_ligase_Deltaproteobacteria_bacterium_RBG_13_52_11b:0.17038294702324666141):0.03978719842930891759[68]):0.32954990092596436746[99],(RTZ90373_1_cysteine_tRNA_ligase_Deltaproteobacteria_bacterium:0.56034028670913693659,WP_068549656_1_cysteine_tRNA_ligase_Thermosulfidibacter_takaii:0.41776822558790216444):0.08854694818434460934[39]):0.08405408296299798909[52]):0.04881146317467267848[42],(((WP_013681953_1_cysteine_tRNA_ligase_Hippea_maritima:0.26866878920063369529,WP_035587799_1_cysteine_tRNA_ligase_Hippea_jasoniae:0.19874382220098085750):0.12991973911829790556[70],WP_025391965_1_cysteine_tRNA_ligase_Desulfurella_acetivorans:0.44440754871753213040):0.32374282436891554937[97],(RMF92967_1_cysteine_tRNA_ligase_Candidatus_Schekmanbacteria_bacterium:0.44797275006086878513,(OGL44385_1_cysteine_tRNA_ligase_Candidatus_Schekmanbacteria_bacterium_RBG_16_38_11:0.16467092882632347606,OGL41672_1_cysteine_tRNA_ligase_Candidatus_Schekmanbacteria_bacterium_GWA2_38_9:0.19712629769697501136):0.22781221002388282737[98]):0.12351055494587975803[87]):0.06460257500004362718[23]):0.08130019662341377018[52],((WP_124803495_1_cysteine_tRNA_ligase_Chryseobacterium_sp_F5649:1.45795022907059990125,(CUS76310_1_tRNA_synthetases_class_I_C_catalytic_domain_containing_protein_partial_Candidatus_Kryptonium_thompsoni:0.51209845412730192749,CDE93068_1_cysteine_tRNA_ligase_Fusobacterium_sp_CAG815:0.89799647793913239813):0.05324582954534629736[8]):0.24798702527064930834[7],((WP_011972193_1_cysteine_tRNA_ligase_Methanococcus_vannielii:0.30482115344611743213,(WP_012194328_1_cysteine_tRNA_ligase_Methanococcus_maripaludis:0.07285465210589324447,AAF18750_1_cysteinyl_tRNA_synthetase_Methanococcus_maripaludis:0.05251216005241265278):0.15072876402032145404[88]):0.78107972821457849477[100],((WP_097018183_1_cysteine_tRNA_ligase_Orenia_metallireducens:0.64958240773108577581,PIQ07699_1_cysteine_tRNA_ligase_Ignavibacteriales_bacterium_CG18_big_fil_WC_8_21_14_2_50_31_20:0.88893909389168734858):0.11066015298553150137[5],((((((PIO06601_1_cysteine_tRNA_ligase_Candidatus_Micrarchaeota_archaeon_CG08_land_8_20_14_0_20_59_11:0.77085695520088581834,(((OIO39899_1_cysteine_tRNA_ligase_Candidatus_Pacearchaeota_archaeon_CG1_02_31_27:0.34288804902320879631,OIO62049_1_cysteine_tRNA_ligase_Candidatus_Woesearchaeota_archaeon_CG1_02_33_12:0.14924802426503366859):0.18605530993560773223[46],((OYT30829_1_cysteine_tRNA_ligase_partial_Candidatus_Woesearchaeota_archaeon_ex4484_78:0.49196436976903845650,RME15830_1_cysteine_tRNA_ligase_Bdellovibrio_sp_:0.39983789496205457414):0.11379565104746725002[29],((PIS07815_1_cysteine_tRNA_ligase_Candidatus_Berkelbacteria_bacterium_CG10_big_fil_rev_8_21_14_0_10_43_13:0.88566123535897411934,((((OGZ46871_1_cysteine_tRNA_ligase_Candidatus_Ryanbacteria_bacterium_RIFCSPHIGHO2_02_FULL_45_13b:0.29371808333925880641,OGZ44075_1_cysteine_tRNA_ligase_Candidatus_Ryanbacteria_bacterium_RIFCSPHIGHO2_01_FULL_45_22:0.28857291988016720019):0.42669908701603570522[100],(((OGF64420_1_cysteine_tRNA_ligase_Candidatus_Giovannonibacteria_bacterium_RIFCSPHIGHO2_01_FULL_45_24:0.66270565851715701466,KKS44254_1_Cysteine_tRNA_ligase_Candidatus_Azambacteria_bacterium_GW2011_GWB1_42_17:0.33978312060118232019):0.16988547055267388952[69],(OHA57410_1_cysteine_tRNA_ligase_Candidatus_Vogelbacteria_bacterium_GWA1_51_14:0.83672728756833292252,(((EKD91059_1_hypothetical_protein_ACD_30C00049G0027_uncultured_bacterium:0.33041879414069219578,(OGM29940_1_cysteine_tRNA_ligase_Candidatus_Woesebacteria_bacterium_RIFCSPHIGHO2_01_FULL_44_10:0.55429128179672293442,KKQ65988_1_Cysteine_tRNA_ligase_Candidatus_Daviesbacteria_bacterium_GW2011_GWA2_38_24:0.23171480037981778688):0.06600298437181530142[61]):0.09079753936118910296[88],(OGE31440_1_cysteine_tRNA_ligase_Candidatus_Daviesbacteria_bacterium_RIFCSPHIGHO2_02_FULL_36_13:0.41751611439667962733,KKR81367_1_cysteinyl_tRNA_synthetase_cysteinyl_tRNA_synthetase_Candidatus_Daviesbacteria_bacterium_GW2011_GWC1_40_9:0.24667120942996398347):0.03387984552313044045[51]):0.21793204996421752795[99],((KKR51167_1_Cysteine_tRNA_ligase_Candidatus_Curtissbacteria_bacterium_GW2011_GWA1_40_16:0.32642635802240216325,OGD86984_1_cysteine_tRNA_ligase_Candidatus_Curtissbacteria_bacterium_RIFCSPHIGHO2_01_FULL_41_11:0.35851355372045173864):0.15588659575596805484[89],OGD86044_1_cysteine_tRNA_ligase_Candidatus_Curtissbacteria_bacterium_RBG_16_39_7:0.58370684737954925403):0.09482830622264755427[55]):0.07838555068263293457[37]):0.05911703493973640561[32]):0.04918949746222461838[19],(PIS13534_1_cysteine_tRNA_ligase_Candidatus_Tagabacteria_bacterium_CG09_land_8_20_14_0_10_41_14:0.72130669475395270407,((PJC65447_1_cysteine_tRNA_ligase_Candidatus_Colwellbacteria_bacterium_CG_4_9_14_0_2_um_filter_50_12:0.35436459661148972389,(PIR97710_1_cysteine_tRNA_ligase_Candidatus_Colwellbacteria_bacterium_CG10_big_fil_rev_8_21_14_0_10_42_22:0.29253478981630054445,PIR98529_1_cysteine_tRNA_ligase_Candidatus_Colwellbacteria_bacterium_CG10_big_fil_rev_8_21_14_0_10_41_28:0.38054871522411320983):0.27168672218782580208[100]):0.06187792333623519381[47],(PIW35164_1_cysteine_tRNA_ligase_Candidatus_Nealsonbacteria_bacterium_CG15_BIG_FIL_POST_REV_8_21_14_020_37_12:0.42984055990001945879,PIY59414_1_cysteine_tRNA_ligase_Candidatus_Wolfebacteria_bacterium_CG_4_10_14_0_8_um_filter_37_11:0.36296193178845015392):0.12143340474212691027[66]):0.10055270927786207069[77]):0.07894014855851255730[29]):0.08181421165435692755[62]):0.04456695110034560731[18],(PID52558_1_cysteine_tRNA_ligase_Candidatus_Moranbacteria_bacterium:0.97896462708286069443,((CDD15522_1_cysteine_tRNA_ligase_Clostridium_sp_CAG798:0.19344573108522117311,CDC31449_1_cysteine_tRNA_ligase_Clostridium_sp_CAG508:0.12807818463657624775):0.63674694440171819565[100],(RKX88055_1_cysteine_tRNA_ligase_Spirochaetes_bacterium:0.71262506832116179201,(WP_073230107_1_cysteine_tRNA_ligase_Fibrobacter_sp_UWEL:0.81957661570092721348,WP_027986520_1_cysteine_tRNA_ligase_delta_proteobacterium_PSCGC_5451:0.59317232307710598960):0.16489577937537061580[70]):0.13655486683304654538[83]):0.14173448648634195957[100]):0.13577053842796818484[63]):0.05993911472919302014[15],(((LP_PHAGE_27_15:2.42845546144681145861,((KKW06765_1_Cysteine_tRNA_ligase_Parcubacteria_group_bacterium_GW2011_GWA2_49_16:0.35383468790552929928,((OGL34810_1_cysteine_tRNA_ligase_Candidatus_Saccharibacteria_bacterium_RIFCSPHIGHO2_12_FULL_47_16b:0.20077167054443242900,OGL40258_1_cysteine_tRNA_ligase_Candidatus_Saccharibacteria_bacterium_RIFCSPLOWO2_02_FULL_46_7:0.14106169135781240764):0.34611024332242673607[100],OGL30276_1_cysteine_tRNA_ligase_Candidatus_Saccharibacteria_bacterium_RIFCSPHIGHO2_02_FULL_47_12:0.46932568981787942120):0.06936063303618325571[68]):0.22162136170692944837[95],OGL31196_1_cysteine_tRNA_ligase_Candidatus_Saccharibacteria_bacterium_RIFCSPHIGHO2_12_FULL_41_12:0.83640215675378715154):0.12795937041830623970[89]):0.27417636802664396845[45],(EEZ92967_1_cysteinyl_tRNA_synthetase_Candidatus_Parvarchaeum_acidiphilum_ARMAN_4:0.35638104114030660918,EFD92250_1_cysteinyl_tRNA_synthetase_Candidatus_Parvarchaeum_acidophilus_ARMAN_5:0.31277327322869347137):0.53419271005476798297[100]):0.15185326849242425373[34],(PIT97214_1_cysteine_tRNA_ligase_Candidatus_Berkelbacteria_bacterium_CG10_big_fil_rev_8_21_14_0_10_41_12:1.09226211637831904788,OHA62343_1_cysteine_tRNA_ligase_Candidatus_Vogelbacteria_bacterium_RIFOXYD2_FULL_44_9:1.04423646804961633983):0.15423366126111245911[42]):0.07747146408783782412[7]):0.07717552694650474387[12]):0.09028144858726830368[30],(((RLG12300_1_cysteine_tRNA_ligase_Candidatus_Pacearchaeota_archaeon:0.31335780556914427653,(GBE19909_1_cysteine_tRNA_ligase_archaeon_BMS3Abin17:0.30590227654217772013,OGJ12657_1_cysteine_tRNA_ligase_Candidatus_Pacearchaeota_archaeon_RBG_19FT_COMBO_34_9:0.31847371090315546027):0.04672457203338765269[47]):0.10469614573372322541[87],(KHO51491_1_Cysteine_tRNA_ligase_archaeon_GW2011_AR13:0.35963186132227292768,PIN78076_1_cysteine_tRNA_ligase_Candidatus_Woesearchaeota_archaeon_CG10_big_fil_rev_8_21_14_0_10_34_12:0.38410377869024253661):0.04786228930084805711[47]):0.14260458737486075842[80],PCI20644_1_cysteine_tRNA_ligase_Candidatus_Wolfebacteria_bacterium:0.68428308566834628035):0.05019229601092855403[46]):0.17231593717190135662[27]):0.06958861960887499643[6]):0.07786207048286097887[7],((RLE43953_1_cysteine_tRNA_ligase_partial_Candidatus_Woesearchaeota_archaeon:0.01511219036533787211,RLE40657_1_cysteine_tRNA_ligase_Candidatus_Woesearchaeota_archaeon:0.05667630190860465517):0.61737502415600875594[98],(RJS68653_1_cysteine_tRNA_ligase_Candidatus_Bathyarchaeota_archaeon:0.19301669547130312354,(OYT49554_1_cysteine_tRNA_ligase_Candidatus_Bathyarchaeota_archaeon_ex4484_231:0.27419697115333402371,RLG99239_1_cysteine_tRNA_ligase_Candidatus_Bathyarchaeota_archaeon:0.17882324896512089007):0.07368333436042011353[78]):0.16379816812993067132[93]):0.07284111187980155111[22]):0.09263171214531840114[13]):0.03169408774243873128[9],(((PIS01536_1_cysteine_tRNA_ligase_Chlamydiae_bacterium_CG10_big_fil_rev_8_21_14_0_10_35_9:0.55329558953089263973,(PIS03349_1_cysteine_tRNA_ligase_Chlamydiae_bacterium_CG10_big_fil_rev_8_21_14_0_10_42_34:0.38514172743294688983,PJD95802_1_cysteine_tRNA_ligase_Parachlamydia_sp_:0.43387478687497793572):0.16769757907304139177[94]):0.30381182496011965855[98],(((PYK45704_1_cysteine_tRNA_ligase_Verrucomicrobia_bacterium:0.18616172854605428366,PYI76918_1_cysteine_tRNA_ligase_Verrucomicrobia_bacterium:0.08711576122589125004):0.05601744115365363957[90],((PYK39319_1_cysteine_tRNA_ligase_Verrucomicrobia_bacterium:0.26482972917894515019,PYJ78132_1_cysteine_tRNA_ligase_Verrucomicrobia_bacterium:0.16092052992086086638):0.03509819018017577147[48],PYJ15675_1_cysteine_tRNA_ligase_Verrucomicrobia_bacterium:0.06287283117257870535):0.04823447468129295895[60]):0.61331722373762664891[100],OVE75405_1_cysteine_tRNA_ligase_bacterium_E082017:0.43808428079349731599):0.12299885446757566343[32]):0.08632914144346015561[66],WP_116456731_1_cysteine_tRNA_ligase_candidate_division_GN15_bacterium:0.52087028240996258166):0.09170448379497295188[37]):0.06384727117902162796[7],((RMH35179_1_cysteine_tRNA_ligase_Acidobacteria_bacterium:0.46338763643861829999,((OFV98129_1_cysteine_tRNA_ligase_Acidobacteria_bacterium_RIFCSPLOWO2_02_FULL_61_28:0.15214216787869067060,OFW37426_1_cysteine_tRNA_ligase_Acidobacteria_bacterium_RIFCSPLOWO2_12_FULL_60_22:0.13497803388060555796):0.36112699842074269529[100],((PYV91618_1_cysteine_tRNA_ligase_Acidobacteria_bacterium:0.21841631326381158451,(PYV61797_1_cysteine_tRNA_ligase_Acidobacteria_bacterium:0.23364766542551354545,(((PYX30614_1_cysteine_tRNA_ligase_Acidobacteria_bacterium:0.13678920595217589073,PYX55807_1_cysteine_tRNA_ligase_Acidobacteria_bacterium:0.15659039903518257031):0.03832832366233547561[73],(WP_106808108_1_cysteine_tRNA_ligase_Candidatus_Sulfotelmatobacter_kueseliae:0.10588063869550193297,PYX46764_1_cysteine_tRNA_ligase_Acidobacteria_bacterium:0.11695716132956580913):0.04710836194402505395[93]):0.07939700596662899179[96],((PYX63972_1_cysteine_tRNA_ligase_Acidobacteria_bacterium:0.11152432161415190559,PYX68680_1_cysteine_tRNA_ligase_Acidobacteria_bacterium:0.13576723395125955829):0.07705658362168624209[60],(PYX08531_1_cysteine_tRNA_ligase_Acidobacteria_bacterium:0.11746368356259717647,PYS16422_1_cysteine_tRNA_ligase_Acidobacteria_bacterium:0.16248491446581186937):0.03667885381005464573[44]):0.06317851560192899729[41]):0.06406333584531867520[53]):0.07004319566434574762[44]):0.38908806426603209649[97],((OLE86313_1_cysteine_tRNA_ligase_Acidobacteria_bacterium_13_1_20CM_2_60_10:0.16086462094973047465,((OLC97686_1_cysteine_tRNA_ligase_Acidobacteria_bacterium_13_1_40CM_4_58_4:0.09088056330553957729,PYT72480_1_cysteine_tRNA_ligase_Acidobacteria_bacterium:0.09540252833597306914):0.03899490824827552687[90],PYT48943_1_cysteine_tRNA_ligase_Acidobacteria_bacterium:0.06758574182404024355):0.05312122758568924713[91]):0.26913779025932060840[100],(WP_105313581_1_cysteine_tRNA_ligase_Solibacteres_bacterium_SbA2:0.17818048720776530347,PYV08296_1_cysteine_tRNA_ligase_Acidobacteria_bacterium:0.22300484865965186643):0.17699800113664471146[99]):0.08744299042219601248[57]):0.05286893744909473142[25]):0.15245104906390563593[86]):0.15385053893607164577[74],(OGD21440_1_cysteine_tRNA_ligase_Candidatus_Aminicenantes_bacterium_RBG_13_64_14:0.77668784980421479158,(WP_096206914_1_cysteine_tRNA_ligase_Candidatus_Methanoperedens_nitroreducens:0.18313869832071841270,WP_048089513_1_cysteine_tRNA_ligase_Candidatus_Methanoperedens_nitroreducens:0.19463945874745372522):0.45341299798505552143[100]):0.04933568517888117788[26]):0.09015563780488350387[23]):0.06218529427026969064[5],(PYQ64304_1_cysteine_tRNA_ligase_Acidobacteria_bacterium:0.66993805109801507491,CDE84660_1_cysteine_tRNA_ligase_Coraliomargarita_sp_CAG312:1.12679903226454358744):0.11352725038464729634[23]):0.08171157940401443942[16],(OQX63208_1_cysteine_tRNA_ligase_Desulfococcus_sp_4484_241:0.45120696932243919974,RLC74633_1_cysteine_tRNA_ligase_partial_Chloroflexi_bacterium:0.38549798686929231950):0.85452710161579081838[100]):0.32134904811579584338[73],(((WP_021772163_1_cysteine_tRNA_ligase_Mitsuokella_sp_oral_taxon_131:0.15135902384546545685,WP_074695265_1_cysteine_tRNA_ligase_Selenomonas_ruminantium:0.12923832770991058871):0.15957111470069115788[100],WP_006192844_1_cysteine_tRNA_ligase_Selenomonas_sputigena:0.17505202596325908360):0.44290204572659608306[100],(OIP74971_1_cysteine_tRNA_ligase_Candidatus_Atribacteria_bacterium_CG2_30_33_13:0.52556349075160446738,(((WP_073344765_1_cysteine_tRNA_ligase_Caldanaerobius_fijiensis:0.38607322981670061379,((WP_052221543_1_cysteine_tRNA_ligase_Clostridium_homopropionicum:0.14291420271976790213,(((BJP_PHAGE_COMPLETE_CU-CL_29_15:0.07943665881384766314,BJP_PHAGE_COMPLETE_CU-CL-ST_29_18:0.00000093905322139818):5.94795159094794900767[100],SFB34740_1_cysteinyl_tRNA_synthetase_Clostridium_frigidicarnis:0.00000093905322139818):0.28365697537648337789[12],((WP_119969943_1_cysteine_tRNA_ligase_Clostridium_sp_JN500901:0.11314063649883591978,WP_123054749_1_cysteine_tRNA_ligase_Clostridium_sp_JN_1:0.07710663270731112073):0.09801594171413971490[96],WP_070109666_1_cysteine_tRNA_ligase_Clostridium_acetireducens:0.17234864018731693713):0.05549936435450396333[71]):0.04511905015112756961[16]):0.11215320538961763563[31],KPU42654_1_cysteine_tRNA_ligase_Oxobacter_pfennigii:0.23025031189617181648):0.15002818947291107765[32]):0.04537400639688195930[8],(((CCY67271_1_cysteine_tRNA_ligase_Clostridium_sp_CAG678:0.15236479206217667937,WP_078768489_1_cysteine_tRNA_ligase_Eubacterium_coprostanoligenes:0.14918728137130105038):0.41887255885893603935[97],WP_073027403_1_cysteine_tRNA_ligase_Lutispora_thermophila:0.30537290980545556129):0.04483449276446765941[33],(WP_058486082_1_cysteine_tRNA_ligase_Defluviitalea_phaphyphila:0.41164850235818128965,((WP_120167600_1_cysteine_tRNA_ligase_Thermohalobacter_berrensis:0.23574602217501114398,WP_006314775_1_cysteine_tRNA_ligase_Caldisalinibacter_kiritimatiensis:0.19757530798922487425):0.09166488397101700547[61],KUK74033_1_Cysteinyl_tRNA_synthetase_Clostridiales_bacterium_38_11:0.51149287546863153597):0.19166700839193001604[98]):0.07438113820887251593[32]):0.04774805554811657055[21]):0.05428393175708735863[5],((WP_034980344_1_cysteine_tRNA_ligase_Lactobacillus_sp_wkB10:0.24212380257442159270,(WP_009559754_1_cysteine_tRNA_ligase_Lactobacillus_pasteurii:0.22680079196975161393,WP_003649430_1_cysteine_tRNA_ligase_Lactobacillus_paragasseri:0.23129876422625811339):0.06137669366539438842[49]):0.43536525037844420183[96],((WP_021753327_1_cysteine_tRNA_ligase_Gemella_bergeri:0.10880720340740374086,WP_004633074_1_cysteine_tRNA_ligase_Gemella_morbillorum:0.12003849319634880832):0.52829512161997294051[100],WP_069657617_1_cysteine_tRNA_ligase_Vulcanibacillus_modesticaldus:0.42956965721200418562):0.11564449644344416968[67]):0.11147752720911542623[53]):0.06952869745609420449[22]):0.10121747626959828881[30]):0.06492971608254104188[5]):0.02521798293538366972[2]):0.05878545356805148225[1]):0.03686639701093671201[1]):0.07449655425429761724[3]):0.16486122170079448024[7]):0.07212498367953094902[8]):0.07209460659574291885[5],((((((WP_119480861_1_cysteine_tRNA_ligase_Amnibacterium_sp_DD4a:0.38404697799855153084,((WP_066518160_1_cysteine_tRNA_ligase_Curtobacterium_ammoniigenes:0.28821509680174983714,WP_087137317_1_cysteine_tRNA_ligase_Mycetocola_reblochoni:0.38349219713384369301):0.04808643226072508575[37],WP_086514255_1_cysteine_tRNA_ligase_Clavibacter_michiganensis:0.29541093750078079028):0.03432751486172724853[16]):0.06356295395986343022[28],(((WP_017883574_1_cysteine_tRNA_ligase_Leucobacter_sp_UCD_THU:0.15489747268882153586,WP_053384765_1_cysteine_tRNA_ligase_Leucobacter_celer:0.16291644763847951127):0.04807745649858653769[66],(WP_017793141_1_cysteine_tRNA_ligase_Leucobacter_salsicius:0.17559477803900991333,(WP_058594611_1_cysteine_tRNA_ligase_Leucobacter_chromiiresistens:0.16939522343511581592,WP_119284948_1_cysteine_tRNA_ligase_Rhodospirillaceae_bacterium_SYSU_D60006:0.22507113559745373088):0.02801389301667673096[27]):0.04201095422503343252[53]):0.22672368066254819374[100],(WP_067948710_1_cysteine_tRNA_ligase_Agromyces_sp_NDB4Y10:0.12121701099706333471,WP_092668766_1_cysteine_tRNA_ligase_Agromyces_flavus:0.14593530124734294118):0.26412950349516611803[100]):0.05959734466886360688[31]):0.08009765122035350515[73],WP_120264960_1_cysteine_tRNA_ligase_Microbacterium_sp_AG238:0.37878959377447485313):0.09071244363698634239[94],((AXE39623_1_Cysteine_tRNA_ligase_Acidipropionibacterium_virtanenii:0.57432784645598922157,(WP_113809774_1_cysteine_tRNA_ligase_Blastococcus_sp_TBT05_19:0.12287561449001353775,(WP_093577798_1_cysteine_tRNA_ligase_Geodermatophilus_amargosae:0.11277168389631175849,(WP_075013004_1_cysteine_tRNA_ligase_Geodermatophilus_obscurus:0.11203018249866351919,WP_091109260_1_cysteine_tRNA_ligase_Geodermatophilus_sp_DSM_44208:0.05094298766807045520):0.06388771293188665046[99]):0.04825243570665109505[59]):0.22087271813477996063[100]):0.08232965634939003186[26],(((WP_123380026_1_cysteine_tRNA_ligase_Pseudokineococcus_lusitanus:0.37411711766163185944,(WP_101849913_1_cysteine_tRNA_ligase_Kytococcus_schroeteri:0.29395050383156301477,(WP_030528507_1_cysteine_tRNA_ligase_Phycicoccus_jejuensis:0.30231212093242471051,WP_006592360_1_cysteine_tRNA_ligase_Kineosphaera_limosa:0.29473601355418743708):0.09253389871680951784[81]):0.09228801224566131334[88]):0.04377225638434666805[28],((((((WP_062296351_1_cysteine_tRNA_ligase_Lysinimicrobium_aestuarii:0.06904257216966383504,(WP_062304659_1_cysteine_tRNA_ligase_Lysinimicrobium_subtropicum:0.06916040759379124547,(WP_062462045_1_cysteine_tRNA_ligase_Lysinimicrobium_soli:0.08251774754186848304,WP_042213681_1_cysteine_tRNA_ligase_Lysinimicrobium_mangrovi:0.06170246751065064372):0.02257735774768217588[40]):0.01120756756439703419[17]):0.03388007572905188391[42],WP_062292594_1_cysteine_tRNA_ligase_Lysinimicrobium_flavum:0.11510192220745878167):0.08302982416414032840[100],((WP_062074669_1_cysteine_tRNA_ligase_Demequina_lutea:0.12435395942848843920,PKQ18701_1_cysteine_tRNA_ligase_Actinobacteria_bacterium_HGW_Actinobacteria_8:0.22533723874575073420):0.05920089048810532606[78],((WP_062203748_1_cysteine_tRNA_ligase_Demequina_salsinemoris:0.19452448766652830070,WP_084075478_1_cysteine_tRNA_ligase_Demequina_sp_NBRC_110052:0.10069366392700736246):0.05422366483763015055[77],((WP_062071426_1_cysteine_tRNA_ligase_Demequina_sediminicola:0.10893549244935663012,WP_084079084_1_cysteine_tRNA_ligase_Demequina_sp_NBRC_110057:0.09744940031949884951):0.04252834976989591093[70],(WP_084039252_1_cysteine_tRNA_ligase_Demequina_sp_NBRC_110053:0.09532071764958925664,WP_084104858_1_cysteine_tRNA_ligase_Demequina_sp_NBRC_110056:0.07744879643782495715):0.06844403155372882908[96]):0.02269012878636985503[58]):0.03837445724562102423[52]):0.02394320625460207019[34]):0.03043085201715414745[35],WP_061964742_1_cysteine_tRNA_ligase_Demequina_aurantiaca:0.22498991540180229842):0.19094421479632683880[100],(((WP_125776255_1_cysteine_tRNA_ligase_Promicromonosporaceae_bacterium_CFH_30434:0.16586608670920016673,(WP_079570740_1_cysteine_tRNA_ligase_Krasilnikoviella_flava:0.15543154600831393664,((WP_098464585_1_cysteine_tRNA_ligase_Isoptericola_jiangsuensis:0.21833692311874622338,WP_013839717_1_cysteine_tRNA_ligase_Isoptericola_variabilis:0.07313218845095330323):0.05838540617264337262[82],(WP_069983714_1_cysteine_tRNA_ligase_Isoptericola_variabilis:0.14742441451150262166,(WP_123813058_1_cysteine_tRNA_ligase_Myceligenerans_xiligouense:0.19297128884549874517,WP_116677006_1_cysteine_tRNA_ligase_Promicromonospora_sukumoe:0.13932624177962482648):0.06583052857286594839[90]):0.03724460858263139995[45]):0.04148721543163187697[47]):0.01643053473727303093[36]):0.08410903964001326116[95],(((WP_070318874_1_cysteine_tRNA_ligase_Cellulomonas_iranensis:0.08436751755716694057,WP_013115917_1_cysteine_tRNA_ligase_Cellulomonas_flavigena:0.09013022232977803416):0.12451140062827366350[100],WP_028046220_1_cysteine_tRNA_ligase_Cellulomonas_sp_URHE0023:0.15687205190438263669):0.06883010954029260275[88],SDF73703_1_cysteinyl_tRNA_synthetase_Cellulosimicrobium_cellulans:0.17895482303341136987):0.03031468866519857266[39]):0.04406842750101099687[50],(WP_034225032_1_cysteine_tRNA_ligase_Actinotalea_ferrariae:0.14172063523035194343,WP_043605432_1_cysteine_tRNA_ligase_Cellulomonas_carbonis:0.18636875287419596425):0.17857002223444903843[100]):0.05413586811124550258[83]):0.09225388538230983038[90],((WP_123303693_1_cysteine_tRNA_ligase_Bogoriella_caseilytica:0.33245972121043887437,((OJX97572_1_cysteine_tRNA_ligase_Micrococcales_bacterium_73_15:0.21178936572523715531,WP_012725821_1_cysteine_tRNA_ligase_Beutenbergia_cavernae:0.33163513785315235083):0.03706584233605653839[48],((WP_022919632_1_cysteine_tRNA_ligase_Ruania_albidiflava:0.12857463374489946917,WP_089774385_1_cysteine_tRNA_ligase_Haloactinobacterium_album:0.18727796359579146346):0.13805501573772002710[100],(((WP_004014164_1_cysteine_tRNA_ligase_Mobiluncus_mulieris:0.55121717829056116056,(WP_101628538_1_cysteine_tRNA_ligase_Actinomyces_turicensis:0.18842136466675782347,WP_009408460_1_cysteine_tRNA_ligase_Actinomyces_sp_oral_taxon_181:0.22311910888260494401):0.15533469770700630841[100]):0.05754844171130336916[60],WP_075362003_1_cysteine_tRNA_ligase_Actinomyces_marimammalium:0.30636401186160316934):0.06546762539073214260[57],(WP_067940819_1_cysteine_tRNA_ligase_Actinomyces_radicidentis:0.13351759723845535444,WP_009748555_1_cysteine_tRNA_ligase_Actinomyces_sp_oral_taxon_448:0.18768494061593909983):0.19460991526264947993[100]):0.09564492721501717531[84]):0.04376895566923838521[43]):0.04294211224963107726[23]):0.04387467593152834938[38],(WP_073826065_1_cysteine_tRNA_ligase_Actinomyces_hordeovulneris:0.38957991519417223270,WP_087104106_1_cysteine_tRNA_ligase_Brachybacterium_nesterenkovii:0.51976887000129967653):0.07605259352336411760[42]):0.04530590219183475154[61]):0.10286868177786591405[93]):0.03352338112842023071[28],PHX76365_1_cysteine_tRNA_ligase_Actinobacteria_bacterium:0.69207746613728982066):0.04069397312043541298[22]):0.10394843047734914077[52]):0.27017345112141466501[93],F21_PHAGE-PLASMID_55_22:1.61846941719506265400):0.35757850918303141219[95],((WP_115546325_1_cysteine_tRNA_ligase_Helicobacter_sp_MIT_14_3879:0.48402965873831493848,KIM05488_1_cysteinyl_tRNA_synthetase_Sulfurovum_sp_AS07_7:0.48979461822386982650):0.92728581524351638699[98],((R2_PLASMID_COMPLETE_59_76:0.86703449366865026349,(WP_083944165_1_MULTISPECIES_hypothetical_protein_Variovorax:0.46309073477958123677,WP_087863944_1_cysteine_tRNA_ligase_Comamonas_thiooxydans:0.42126385001567051569):0.99358466465519212907[100]):0.81541809526831776633[100],(((((WP_077413091_1_cysteine_tRNA_ligase_Marinicella_sediminis:0.70678866504388815351,WP_069865667_1_cysteine_tRNA_ligase_Pseudomonas_sp_CCA_1:0.70139410856920902937):0.08705491157266788405[15],(((((((((((WP_107870972_1_cysteine_tRNA_ligase_Asticcacaulis_sp_CF398:0.05487539602657913462,(WP_126419690_1_cysteine_tRNA_ligase_Asticcacaulis_excentricus:0.20381225751015336067,WP_013479259_1_cysteine_tRNA_ligase_Asticcacaulis_excentricus:0.04444048975556293829):0.04839553583880464721[49]):0.05920488307958785695[50],WP_023462030_1_cysteine_tRNA_ligase_Asticcacaulis_sp_YBE204:0.09275908333323355792):0.26478585624785994090[100],((OXE37218_1_cysteine_tRNA_ligase_Phenylobacterium_zucineum:0.33387281972088977966,WP_012520980_1_cysteine_tRNA_ligase_Phenylobacterium_zucineum:0.32948929450096270388):0.11494710029421918718[84],((WP_101714184_1_cysteine_tRNA_ligase_Caulobacter_flavus:0.07762317793906985119,((SFI66050_1_cysteinyl_tRNA_synthetase_Caulobacter_sp_UNC279MFTsu5_1:0.11148037991788131706,WP_035045785_1_cysteine_tRNA_ligase_Caulobacter_henricii:0.08020964702276099645):0.04910556437961437204[72],XP_005973714_1_PREDICTED_cysteine_tRNA_ligase_cytoplasmic_like_Pantholops_hodgsonii:0.13200338128334940246):0.03709849317320470380[38]):0.22113483984669105031[100],OJU12338_1_cysteine_tRNA_ligase_Caulobacterales_bacterium_68_7:0.18724655475020060558):0.11051437322975772581[85]):0.11224910371706592338[89]):0.14980294878632519073[98],((AMS30716_1_cysteinyl_tRNA_synthetase_Hyphomonadaceae_bacterium_UKL13_1:0.12808298153300065603,WP_108985634_1_cysteine_tRNA_ligase_Candidatus_Phycosocius_bacilliformis:0.07096873541577851385):0.41899920154416780971[100],((WP_094748106_1_cysteine_tRNA_ligase_alpha_proteobacterium_U9_1i:0.14899214607188868142,(PZO50247_1_cysteine_tRNA_ligase_Alphaproteobacteria_bacterium:0.15177202976071457741,(WP_066768232_1_cysteine_tRNA_ligase_Caulobacteraceae_bacterium_OTSz_A_272:0.09346013236041880723,OQW56459_1_cysteine_tRNA_ligase_Proteobacteria_bacterium_HN_bin10:0.07307747504773556835):0.08932971276202475441[100]):0.06572584021037869428[82]):0.37263233231527526090[100],(OYX49606_1_cysteine_tRNA_ligase_Alphaproteobacteria_bacterium_32_64_14:0.32784950604148582753,((WP_018995669_1_cysteine_tRNA_ligase_Hirschia_maritima:0.07963496276358766890,WP_015828208_1_cysteine_tRNA_ligase_Hirschia_baltica:0.12531212216351397815):0.23201123496982525851[100],((WP_084391951_1_cysteine_tRNA_ligase_Henriciella_pelagia:0.06465337627477438232,(WP_084420555_1_cysteine_tRNA_ligase_Henriciella_litoralis:0.07565882593052326854,((WP_018149043_1_cysteine_tRNA_ligase_Henriciella_marina:0.10099386999992218672,PHR79465_1_cysteine_tRNA_ligase_Henriciella_sp_:0.07503465098904868458):0.06040629503125975047[100],(WP_084399260_1_cysteine_tRNA_ligase_Henriciella_aquimarina:0.09578296394174382056,WP_119375483_1_cysteine_tRNA_ligase_Henriciella_sp_JN25:0.07100765943686333792):0.01774608615946607695[75]):0.02429055363696413020[62]):0.02325230038204808419[68]):0.11350616460856466361[99],(WP_034792220_1_cysteine_tRNA_ligase_Hyphomonas_beringensis:0.05941369578253277023,(WP_035569378_1_cysteine_tRNA_ligase_Hyphomonas_adhaerens:0.09051471250417335301,(WP_034814868_1_cysteine_tRNA_ligase_Hyphomonas_sp_L_53_1_40:0.11546404142417882044,OUX87441_1_cysteine_tRNA_ligase_Hyphomonas_sp_TMED31:0.06167924952413973011):0.03555403180299337995[85]):0.02382475898337891099[56]):0.10696951754831596215[98]):0.13696004235966899309[96]):0.12991135118138963378[84]):0.07442880260636719481[84]):0.05239393494198064244[46]):0.09435259899331663314[81]):0.03728044350183758876[32],((PHR77350_1_cysteine_tRNA_ligase_Robiginitomaculum_sp_:0.25420670040396742273,PHS24591_1_cysteine_tRNA_ligase_Robiginitomaculum_sp_:0.31831966492305224792):0.20614883476964346309[100],((WP_109259526_1_cysteine_tRNA_ligase_Hyphobacterium_indicum:0.30038692760221613609,(WP_011644335_1_cysteine_tRNA_ligase_Maricaulis_maris:0.12071551132624322444,WP_091771008_1_cysteine_tRNA_ligase_Maricaulis_salignorans:0.22758550656636203358):0.18861392054302303367[100]):0.12175052203046145272[98],((WP_019961058_1_cysteine_tRNA_ligase_Woodsholea_maritima:0.31017712233762839702,WP_036510205_1_cysteine_tRNA_ligase_Oceanicaulis_sp_HL_87:0.26219933023397545835):0.10970937454062060223[91],(WP_009802825_1_cysteine_tRNA_ligase_Oceanicaulis_sp_HTCC2633:0.21293052711728321924,WP_109253832_1_cysteine_tRNA_ligase_Marinicauda_sp_WD6_1:0.20738676273850245591):0.06031379126088683845[56]):0.11791262220184003939[100]):0.09678636594897702117[75]):0.04692589979472813061[36]):0.03545428311607085742[34],(WP_022697669_1_cysteine_tRNA_ligase_Euryhalocaulis_caribicus:0.46004750681238620880,(WP_104829104_1_cysteine_tRNA_ligase_Marinicaulis_flavus:0.22347078219792257392,(((PIR82092_1_cysteine_tRNA_ligase_Candidatus_Komeilibacteria_bacterium_CG10_big_fil_rev_8_21_14_0_10_36_65:0.19122947597651601681,PJE76821_1_cysteine_tRNA_ligase_Candidatus_Uhrbacteria_bacterium_CG10_big_fil_rev_8_21_14_0_10_48_16:0.19845992698591097270):0.26633074607534440448[100],WP_089411356_1_cysteine_tRNA_ligase_Amphiplicatus_metriothermophilus:0.13515072026788305104):0.12855238108493738380[98],OFX04904_1_cysteine_tRNA_ligase_Alphaproteobacteria_bacterium_RIFCSPHIGHO2_12_FULL_63_12:0.27875937588484128726):0.08068384775635453754[81]):0.23289713779208848221[100]):0.07863136140699980570[58]):0.04308495171213243269[32],((WP_119531326_1_cysteine_tRNA_ligase_Sphingomonas_sp_DAC4:0.22674955828187409734,(WP_109271724_1_cysteine_tRNA_ligase_Sphingosinicella_sp_QZX222:0.13229524268075823490,WP_106639474_1_cysteine_tRNA_ligase_Sphingosinicella_vermicomposti:0.12127331491473654357):0.10628511614407933072[98]):0.15043993406069935959[100],WP_072597816_1_cysteine_tRNA_ligase_Sphingomonas_sp_JJ_A5:0.27652184302492738288):0.22319949293969704174[100]):0.05269845451816732723[24],(WP_008520137_1_cysteine_tRNA_ligase_alpha_proteobacterium_IMCC14465:0.20299333673439623471,(WP_108845848_1_cysteine_tRNA_ligase_Phyllobacteriaceae_bacterium_Water_Bin73:0.22181981384651239253,(OUT93881_1_cysteine_tRNA_ligase_Rhizobiales_bacterium_TMED29:0.10836279331425492656,RPF95096_1_cysteine_tRNA_ligase_Rhizobiales_bacterium_TMED83:0.05525529884154466165):0.24804848276527011186[100]):0.07484001475427039252[84]):0.24701502606227779268[96]):0.05180565678739177532[6],(ANK82860_1_cysteine_tRNA_ligase_Rhizobiales_bacterium_NRL2:0.52726525243175847990,(WP_045448152_1_cysteine_tRNA_ligase_Tepidicaulis_marinus:0.22228006089496094022,((PCJ71686_1_cysteine_tRNA_ligase_Rhodobiaceae_bacterium:0.12144984796741412070,WP_029639002_1_cysteine_tRNA_ligase_alpha_proteobacterium_Mf_1_05b_01:0.10868057292106449163):0.18137527182733401143[100],(PKQ05220_1_cysteine_tRNA_ligase_partial_Alphaproteobacteria_bacterium_HGW_Alphaproteobacteria_11:0.12486803034870828932,sp_A7HWJ0_1_SYC_PARL1_RecName_Full_Cysteine_tRNA_ligase_AltName_Full_Cysteinyl_tRNA_synthetase_Short_CysRS:0.05044064476573614092):0.14473357918345752804[100]):0.04900497019481613731[35]):0.07405372780746852235[80]):0.07151665203816885696[33]):0.02631136866021615076[2],((((WP_126537355_1_cysteine_tRNA_ligase_Rhodanobacteraceae_bacterium_Dysh456:0.39899066264087951206,(PIV33042_1_cysteine_tRNA_ligase_Xanthomonadales_bacterium_CG02_land_8_20_14_3_00_62_12:0.27946186425315344692,WP_026815904_1_cysteine_tRNA_ligase_Arenimonas_composti:0.28565126874319968220):0.06374231047071073075[71]):0.02322321411587251194[21],((WP_062536026_1_cysteine_tRNA_ligase_Mizugakiibacter_sediminis:0.12445193696710485365,WP_081128527_1_cysteine_tRNA_ligase_Metallibacterium_scheffleri:0.38754715194789646215):0.05859168199476370159[87],(((WP_046978929_1_cysteine_tRNA_ligase_Luteibacter_rhizovicinus:0.09764341259368879145,(WP_036142928_1_cysteine_tRNA_ligase_Luteibacter_sp_9135:0.08711810485814579230,WP_036111759_1_MULTISPECIES_cysteine_tRNA_ligase_Luteibacter:0.09300069073654503027):0.03220932902143602838[91]):0.03218821568815805750[85],WP_029213699_1_cysteine_tRNA_ligase_Luteibacter_sp_UNCMF331Sha3_1:0.06573427541274175223):0.12948729095101799147[100],((((ODU75951_1_cysteine_tRNA_ligase_Rhodanobacter_sp_SCN_69_32:0.15995618513907974845,(WP_027484801_1_cysteine_tRNA_ligase_Rhodanobacter_sp_OR87:0.08625949382443519331,WP_099653566_1_cysteine_tRNA_ligase_Rhodanobacter_sp_TND4EH1:0.08529562776164724414):0.07023946872205169556[85]):0.04752111620781428181[37],(WP_113065901_1_cysteine_tRNA_ligase_Oleiagrimonas_sp_MCCC_1A03011:0.24465567434258658763,AND69095_1_cysteinyl_tRNA_synthetase_Dyella_thiooxydans:0.08346954249299479156):0.06529086664310396193[61]):0.04178028972022983928[42],WP_074550018_1_MULTISPECIES_cysteine_tRNA_ligase_Dyella:0.14580234939108377423):0.02808703623973814525[25],WP_056079949_1_cysteine_tRNA_ligase_Rhodanobacter_sp_Root480:0.17049820522644040799):0.03966422476404138364[31]):0.08743396820553379911[68]):0.05704907426027018558[62]):0.25161359301653957177[100],((WP_116896797_1_MULTISPECIES_cysteine_tRNA_ligase_Wenzhouxiangella:0.11001679997677381306,WP_116651930_1_cysteine_tRNA_ligase_Wenzhouxiangella_sediminis:0.10192829407486937721):0.37006285418181267266[100],(WP_113952845_1_cysteine_tRNA_ligase_Arenicella_xantha:0.50598882062149130867,(WP_109718843_1_cysteine_tRNA_ligase_Abyssibacter_profundi:0.39290670800254889894,(WP_043764813_1_cysteine_tRNA_ligase_Algiphilus_aromaticivorans:0.24700521383818796473,(WP_007183460_1_cysteine_tRNA_ligase_Hydrocarboniphaga_effusa:0.19053672032677623771,(WP_029891340_1_cysteine_tRNA_ligase_Polycyclovorans_algicola:0.21741781437088242290,(WP_093289592_1_cysteine_tRNA_ligase_Solimonas_aquatica:0.08034613897090459034,WP_028007941_1_cysteine_tRNA_ligase_Solimonas_flava:0.09651653387764434766):0.07303422344731261284[100]):0.03993459466701686222[76]):0.16280787989299055907[100]):0.06980438645574443823[87]):0.03720657895633749934[42]):0.04261762525258231543[53]):0.04136802739557973729[24]):0.04809030167829003027[9],((PPR09141_1_Cysteine_tRNA_ligase_Alphaproteobacteria_bacterium_MarineAlpha11_Bin1:0.19977300575358214463,RPF95742_1_cysteine_tRNA_ligase_Rhodospirillaceae_bacterium_TMED63:0.10923313327652968419):0.24702862441643036462[100],RCL47132_1_cysteine_tRNA_ligase_Candidatus_Thioglobus_sp_:0.44298724937973843474):0.09583530368303978808[22]):0.01470138872945047498[0]):0.02114415362483525532[1],((OUV26773_1_cysteine_tRNA_ligase_Alphaproteobacteria_bacterium_TMED109:0.40174433227589634310,RCL44003_1_cysteine_tRNA_ligase_SAR86_cluster_bacterium:0.40375667562985412262):0.22457422227933560022[100],PZO83401_1_cysteine_tRNA_ligase_Micavibrio_aeruginosavorus:0.35022167259609782164):0.23994593315059170591[99]):0.01588264710289781154[3]):0.03245311742020731000[11],((WP_045775748_1_cysteine_tRNA_ligase_Elstera_litoralis:0.12611340953265007259,WP_094410203_1_cysteine_tRNA_ligase_Elstera_cyanobacteriorum:0.15372404371248110655):0.35202597304127386524[100],((((((WP_008733533_1_cysteine_tRNA_ligase_Alcanivorax_pacificus:0.16039196914415271289,(WP_014993261_1_cysteine_tRNA_ligase_Alcanivorax_dieselolei:0.08150816133678716324,(WP_008927225_1_cysteine_tRNA_ligase_Alcanivorax_hongdengensis:0.13924842824825098275,(KXJ45494_1_cysteine_tRNA_ligase_Alcanivorax_sp_Nap_24:0.13108256827126518740,WP_089033394_1_MULTISPECIES_cysteine_tRNA_ligase_Alcanivorax:0.08793487467536227620):0.03646942041408028634[76]):0.02677439795549548668[33]):0.10817241834991114802[97]):0.04752777800962855459[42],PKM22415_1_cysteine_tRNA_ligase_Gammaproteobacteria_bacterium_HGW_Gammaproteobacteria_14:0.15280227602381107888):0.16747986756365965122[99],(((WP_085158407_1_cysteine_tRNA_ligase_Alteromonadaceae_bacterium_Bs31:0.33097487841971762190,WP_015045506_1_cysteine_tRNA_ligase_Simiduia_agarivorans:0.29449638908252034897):0.06335238395515886689[86],((ADD93505_1_cysteinyl_tRNA_synthetase_uncultured_marine_bacterium_MedDCM_OCT_S04_C13:0.21369182762468955095,KRP19129_1_cysteine_tRNA_ligase_SAR92_bacterium_BACL16_MAG_120619_bin48:0.25583143017416476450):0.22140887086527225036[100],((WP_108733724_1_cysteine_tRNA_ligase_Microbulbifer_sp_A4B17:0.09512953187139129574,(WP_073277818_1_cysteine_tRNA_ligase_Microbulbifer_donghaiensis:0.07296540799912377973,(WP_069947710_1_cysteine_tRNA_ligase_Microbulbifer_aggregans:0.06345384184794405913,WP_091512619_1_cysteine_tRNA_ligase_Microbulbifer_yueqingensis:0.08723943921170598803):0.03541839808676637558[92]):0.04065520520538114940[72]):0.03832896415705103893[96],(WP_010131340_1_cysteine_tRNA_ligase_Microbulbifer_agarilyticus:0.06472486210663212780,WP_078083735_1_cysteine_tRNA_ligase_Microbulbifer_mangrovi:0.05997234014583488482):0.03356720904843225883[89]):0.11380782384874496560[100]):0.05323059665169283666[85]):0.06303480270296238364[97],((WP_027951032_1_cysteine_tRNA_ligase_Haliea_salexigens:0.15320011340610642514,((WP_116364266_1_cysteine_tRNA_ligase_Parahaliea_mediterranea:0.16773720259371982522,(RLA46017_1_cysteine_tRNA_ligase_Gammaproteobacteria_bacterium:0.15893504378027731305,(WP_076000995_1_cysteine_tRNA_ligase_Halioglobus_pacificus:0.11992158396346191962,(WP_117953212_1_cysteine_tRNA_ligase_Halioglobus_sp_U0301:0.07218209829677331435,(WP_007227703_1_cysteine_tRNA_ligase_marine_gamma_proteobacterium_HTCC2148:0.10312084310133809439,WP_066049570_1_cysteine_tRNA_ligase_Halioglobus_sp_HI00S01:0.09284868529893407219):0.02461880496431852194[50]):0.01918901434366275527[50]):0.05243725425511171212[84]):0.03638145443602821411[57]):0.07376770527388086529[72],WP_101521543_1_cysteine_tRNA_ligase_Chromatocurvus_sp_F02:0.14191229472737662554):0.06441278483572324132[69]):0.15583781413738842514[98],WP_009019134_1_cysteine_tRNA_ligase_Luminiphilus_syltensis:0.35996241762633379713):0.13832328963769738306[98]):0.03390960237839278635[65]):0.10982469008701928326[94],(PCJ44936_1_cysteine_tRNA_ligase_Moraxellaceae_bacterium:0.44720224332708080617,RUM92423_1_cysteine_tRNA_ligase_Thiothrix_sp_:0.38700827457687492217):0.07441227716869019959[27]):0.08133466205446142350[32],WP_070987958_1_cysteine_tRNA_ligase_Halofilum_ochraceum:0.35143219986921186981):0.07583368994177162870[66],((RMF12502_1_cysteine_tRNA_ligase_Alphaproteobacteria_bacterium:0.29105093923690272817,WP_121938219_1_cysteine_tRNA_ligase_Eilatimonas_milleporae:0.48204053499263987970):0.16030849448658304746[90],(((((OUT42482_1_cysteine_tRNA_ligase_Micavibrio_sp_TMED2:0.47208319816987931450,(WP_034843770_1_cysteine_tRNA_ligase_Inquilinus_limosus:0.12398510293528858250,WP_026870324_1_cysteine_tRNA_ligase_Inquilinus_limosus:0.06640746477659886793):0.21759187406954347277[100]):0.07243622061938989609[32],((((PKP62502_1_cysteine_tRNA_ligase_partial_Alphaproteobacteria_bacterium_HGW_Alphaproteobacteria_8:0.46330730989532903363,(WP_018633441_1_cysteine_tRNA_ligase_Neomegalonema_perideroedes:0.45368096430520943318,(WP_119897204_1_cysteine_tRNA_ligase_Paracoccus_siganidrum:0.45682073160691921698,(((PHQ96743_1_cysteine_tRNA_ligase_Marinosulfonomonas_sp_:0.28014055558829903392,PHR03777_1_cysteine_tRNA_ligase_Sulfitobacter_sp_:0.30433426710143263172):0.06258671441936548840[34],(WP_058334459_1_cysteine_tRNA_ligase_Phaeobacter_sp_CECT_5382:0.31028442820407758918,(WP_092833606_1_cysteine_tRNA_ligase_Roseovarius_lutimaris:0.20170861735223702405,WP_065270174_1_MULTISPECIES_cysteine_tRNA_ligase_Phaeobacter:0.21162786998818161610):0.03184584007499825786[30]):0.07569442524167221964[58]):0.05922635514617601016[36],PIV72781_1_cysteine_tRNA_ligase_Rhodobacteraceae_bacterium_CG17_big_fil_post_rev_8_21_14_2_50_65_11:0.41108983066502541304):0.08323909015473575368[90]):0.10613792256461801466[98]):0.10071612316283390376[89]):0.21874968459916743768[84],((ABL97331_1_cysteinyl_tRNA_synthetase_uncultured_marine_bacterium_HF10_12C08:0.53272334222731687614,PPR43759_1_Cysteine_tRNA_ligase_Alphaproteobacteria_bacterium_MarineAlpha5_Bin11:0.74603043786939138293):0.33325210397747778712[94],(((((PZQ17912_1_cysteine_tRNA_ligase_Starkeya_novella:0.48875004138317151847,(((WP_068020164_1_cysteine_tRNA_ligase_Rhodoplanes_sp_Z2_YC6860:0.12206687951399700087,(WP_111358218_1_cysteine_tRNA_ligase_Rhodoplanes_elegans:0.12695990496992823338,WP_008391457_1_cysteine_tRNA_ligase_Rhodovulum_sp_PH10:0.12429099068489757318):0.05991448758072007857[69]):0.12181149068797991752[85],(OJY43279_1_cysteine_tRNA_ligase_Rhizobiales_bacterium_64_17:0.26784426135617844800,((OYX80477_1_cysteine_tRNA_ligase_Bradyrhizobium_sp_35_63_5:0.13616936717696007109,(WP_056911592_1_cysteine_tRNA_ligase_Pseudolabrys_sp_Root1462:0.13866444639815497797,WP_115694194_1_cysteine_tRNA_ligase_Pseudolabrys_taiwanensis:0.14838919799496425034):0.03358340411341049353[34]):0.03719937689105110717[58],WP_116456205_1_cysteine_tRNA_ligase_Bradyrhizobiaceae_bacterium:0.27146472483646461038):0.05530428658022204513[58]):0.06538229056815005047[69]):0.05256105758551540830[69],((OYW58227_1_cysteine_tRNA_ligase_Rhizobiales_bacterium_12_68_15:0.13507692101271959184,(WP_012116687_1_cysteine_tRNA_ligase_Xanthobacter_autotrophicus:0.11066891026373963658,WP_012170312_1_cysteine_tRNA_ligase_Azorhizobium_caulinodans:0.13809576066227077784):0.02108807872281713916[43]):0.28293936557650190000[100],WP_037015341_1_cysteine_tRNA_ligase_Rhizobiales_bacterium_YIM_77505:0.30412636796836345354):0.04463394046520986064[22]):0.05108146014482010944[31]):0.02417582975890880670[4],((WP_123176573_1_cysteine_tRNA_ligase_Methylocystis_hirsuta:0.12348333672706825193,((WP_124737929_1_cysteine_tRNA_ligase_Methylocystis_rosea:0.20070739158500372490,(WP_109027484_1_cysteine_tRNA_ligase_Methylocystis_sp_MitZ_2018:0.14632948847393689729,PPD05482_1_cysteine_tRNA_ligase_Methylocystis_sp_:0.14421212298154229003):0.06285192487938896788[60]):0.03766668525419347019[49],WP_018407837_1_cysteine_tRNA_ligase_Methylocystis_rosea:0.21037150857160483164):0.06171983608701641505[90]):0.17326992939427068863[100],(WP_115836176_1_cysteine_tRNA_ligase_Methylovirgula_ligni:0.32607484652306195638,WP_119272610_1_cysteine_tRNA_ligase_Phyllobacteriaceae_bacterium_SYSU_D60010:0.37549215530860413637):0.10543728993006087902[68]):0.04977367364938711791[37]):0.07710632209311582552[28],(WP_038036532_1_cysteine_tRNA_ligase_Thermopetrobacter_sp_TC1:0.30280123150728532888,WP_111432726_1_cysteine_tRNA_ligase_Rhodobium_orientis:0.19799861450843378452):0.08509603588641839744[43]):0.03200213965571804819[9],(((((PCJ95781_1_cysteine_tRNA_ligase_Rhizobiales_bacterium:0.54480776492990035109,(WP_035873227_1_cysteine_tRNA_ligase_Cucumibacter_marinus:0.40206615633463410608,(WP_018699927_1_cysteine_tRNA_ligase_Amorphus_coralli:0.36637100258197358160,(WP_108659661_1_cysteine_tRNA_ligase_Acuticoccus_kandeliae:0.27734351457550554532,WP_111348718_1_cysteine_tRNA_ligase_Acuticoccus_sp_PTG4_2:0.21222070204499421386):0.32075373427433512274[100]):0.03167853263743961034[29]):0.08952421397939430703[41]):0.05593168167542633684[24],WP_046478865_1_cysteine_tRNA_ligase_Candidatus_Filomicrobium_marinum:0.23976112470526103615):0.07238170872930317634[13],(KUO57228_1_cysteine_tRNA_ligase_Alphaproteobacteria_bacterium_BRH_c36:0.33620645872434490320,(PZN13703_1_cysteine_tRNA_ligase_Proteobacteria_bacterium:0.26739083494379517481,(WP_072377173_1_cysteine_tRNA_ligase_Hyphomicrobium_sp_NDB2Meth4:0.13247183643980944834,WP_068459141_1_cysteine_tRNA_ligase_Hyphomicrobium_sulfonivorans:0.12250353429045401921):0.18648266561244616901[100]):0.04356811835228332347[23]):0.05002149998176606133[21]):0.04348675715819189103[16],(RMF02459_1_cysteine_tRNA_ligase_partial_Alphaproteobacteria_bacterium:0.26381028081619845027,GBE44574_1_cysteine_tRNA_ligase_bacterium_BMS3Bbin10:0.18043988489435330846):0.13971087984592023279[94]):0.05215801340822726756[5],((PLX43685_1_cysteine_tRNA_ligase_Rhizobiales_bacterium:0.36781782269368229477,(WP_013419316_1_cysteine_tRNA_ligase_Rhodomicrobium_vannielii:0.41894882624568424712,WP_069095833_1_cysteine_tRNA_ligase_Methyloligella_halotolerans:0.31616680136713998239):0.07042820988899813062[63]):0.08459626962651589643[40],(WP_023434160_1_cysteine_tRNA_ligase_Lutibaculum_baratangense:0.27484917932576513611,RCL81794_1_cysteine_tRNA_ligase_SAR116_cluster_bacterium:0.95799259700646632876):0.13226837297204943611[33]):0.02578725298131168478[1]):0.02605738269693196399[0]):0.09372322008319214359[25],(PCH81226_1_cysteine_tRNA_ligase_Rhizobiales_bacterium:0.40196548725643027611,(WP_097152627_1_cysteine_tRNA_ligase_Cohaesibacter_gelatinilyticus:0.16212866239768783383,(WP_090071802_1_cysteine_tRNA_ligase_Cohaesibacter_marisflavi:0.05786850780222251717,(WP_101533392_1_cysteine_tRNA_ligase_Cohaesibacter_sp_H1304:0.12554047571970344821,WP_114009006_1_cysteine_tRNA_ligase_Cohaesibacter_sp_YE_B6:0.09105039663774772141):0.01458281976460384412[50]):0.06254342428737739989[78]):0.08141595213305673207[89]):0.22670888526968319132[99]):0.04081428976459186564[37]):0.04680834965740066772[22]):0.08950437819442047527[31],((OUU50317_1_cysteine_tRNA_ligase_Candidatus_Puniceispirillum_sp_TMED52:0.54154583580176618440,OUU55459_1_cysteine_tRNA_ligase_Candidatus_Endolissoclinum_sp_TMED55:0.48748801729926188875):0.06633604113208446673[31],WP_028465392_1_cysteine_tRNA_ligase_Nisaea_denitrificans:0.38416578500160852849):0.07288661438996420217[70]):0.08429574989087984527[10],((((WP_046508054_1_cysteine_tRNA_ligase_Kiloniella_litopenaei:0.07889651845149817100,WP_020591962_1_cysteine_tRNA_ligase_Kiloniella_laminariae:0.08708505048837054952):0.33181621992585608183[100],(WP_022727186_1_cysteine_tRNA_ligase_Fodinicurvata_sediminis:0.37203913769848934168,(RMD63074_1_cysteine_tRNA_ligase_Alphaproteobacteria_bacterium:0.20278919869731518166,(WP_090019518_1_cysteine_tRNA_ligase_Limimonas_halophila:0.28031092267447982325,(WP_114582402_1_cysteine_tRNA_ligase_Rhodospirillaceae_bacterium:0.18678037662120647311,WP_037257406_1_cysteine_tRNA_ligase_Rhodovibrio_salinarum:0.21072648973338317657):0.06578536928920601656[97]):0.08648057454800268939[98]):0.04363172582430049212[84]):0.03407388462692989561[51]):0.03255733594630195321[70],(WP_028096155_1_cysteine_tRNA_ligase_Dongia_sp_URHE0060:0.16148096903257033730,WP_119284484_1_cysteine_tRNA_ligase_Rhodospirillaceae_bacterium_SYSU_D60006:0.24024504838369392656):0.17471501765172481324[99]):0.03581360581457685571[45],WP_093149554_1_cysteine_tRNA_ligase_Thalassobaculum_litoreum:0.42941179840590448791):0.02859889134503085587[24]):0.03207343739656131482[1]):0.02206108865612990341[1],((WP_092822799_1_cysteine_tRNA_ligase_Rhodospirillales_bacterium_URHD0017:0.30856293880850049760,WP_119263769_1_cysteine_tRNA_ligase_Rhodospirillaceae_bacterium_SYSU_D60007:0.18110340867153737476):0.16334550022291399740[100],(WP_037446985_1_cysteine_tRNA_ligase_Skermanella_stibiiresistens:0.27505795721920539565,(WP_029009534_1_cysteine_tRNA_ligase_Azospirillum_halopraeferens:0.12760386867615841622,(WP_014239490_1_cysteine_tRNA_ligase_Azospirillum_brasilense:0.08379292829517051566,(WP_109328472_1_cysteine_tRNA_ligase_Azospirillum_sp_CFH_70021:0.08218715732230048865,WP_085090728_1_cysteine_tRNA_ligase_Azospirillum_oryzae:0.11228083081429664214):0.04562041323911852214[79]):0.06835903852445987527[97]):0.09700879218872460186[97]):0.06708832332421488243[69]):0.05646365943843335150[21]):0.06074497286539660978[1],((WP_085883807_1_cysteine_tRNA_ligase_Oceanibacterium_hippocampi:0.33494409622384840874,(WP_025898888_1_cysteine_tRNA_ligase_Sneathiella_glossodoripedis:0.17077224334922122551,OUR78037_1_cysteine_tRNA_ligase_Alphaproteobacteria_bacterium_46_93_T64:0.12863641637808204132):0.27494745325374925216[100]):0.13035358525082846315[95],WP_014745812_1_cysteine_tRNA_ligase_Tistrella_mobilis:0.37570871655251458776):0.02960944409710811881[15]):0.02113820318996168998[1],((PPR21326_1_Cysteine_tRNA_ligase_Alphaproteobacteria_bacterium_MarineAlpha10_Bin1:0.46110546427647502998,((((WP_104521001_1_cysteine_tRNA_ligase_Rhodopila_globiformis:0.13081663850085539780,OYV33968_1_cysteine_tRNA_ligase_Rhodospirillales_bacterium_20_64_7:0.10890540365061969486):0.06208740602481881143[93],(OJW19051_1_cysteine_tRNA_ligase_Rhodospirillales_bacterium_69_11:0.18472711209376815877,(OYV32856_1_cysteine_tRNA_ligase_partial_Acidocella_sp_20_61_6:0.32877713631699428953,(WP_007421796_1_cysteine_tRNA_ligase_Acidiphilium_sp_PM:0.31191429039114249022,WP_114913947_1_cysteine_tRNA_ligase_Acidisphaera_sp_G45_3:0.30663361990389281786):0.04712508951664366036[64]):0.06643979687678487622[40]):0.03993409576255528559[27]):0.05102455858866639105[44],(WP_043364562_1_cysteine_tRNA_ligase_Belnapia_sp_F_4_1:0.45201289791671200868,WP_025286592_1_cysteine_tRNA_ligase_Granulibacter_bethesdensis:0.38499618967573878692):0.05098206994189683622[35]):0.05841349875249851609[30],((WP_122124271_1_cysteine_tRNA_ligase_Commensalibacter_sp_AMU001:0.24995643918972171305,WP_086631760_1_cysteine_tRNA_ligase_Commensalibacter_intestini:0.18612589896280434809):0.30443998635123392660[100],(WP_048848757_1_cysteine_tRNA_ligase_Tanticharoenia_sakaeratensis:0.20838829003806763618,(WP_007282517_1_cysteine_tRNA_ligase_Gluconobacter_thailandicus:0.07578315339209747148,(WP_008850632_1_cysteine_tRNA_ligase_Gluconobacter_morbifer:0.12564021289489052391,WP_011253296_1_cysteine_tRNA_ligase_Gluconobacter_oxydans:0.10002173150214305197):0.03252356716200133224[44]):0.14843459102072922851[100]):0.15771378874392097402[98]):0.14069117219278773345[92]):0.20430685008292501226[89]):0.07489779327319968927[10],((WP_062952948_1_cysteine_tRNA_ligase_Thalassospira_lucentensis:0.40264782669172416441,((OLA81420_1_cysteine_tRNA_ligase_Azospirillum_sp_51_20:0.21960798139918560890,(CCZ30213_1_cysteine_tRNA_ligase_Proteobacteria_bacterium_CAG495:0.24095626975238446099,CDB52848_1_cysteine_tRNA_ligase_Azospirillum_sp_CAG239:0.12339334362699655445):0.04844083961374933550[49]):0.39913618437835707287[100],CCZ22936_1_cysteine_tRNA_ligase_Acetobacter_sp_CAG977:0.30585127028742509214):0.11219384109192177823[67]):0.08152524059211080365[40],((WP_008945731_1_cysteine_tRNA_ligase_Oceanibaculum_indicum:0.33264663199177374464,(WP_101249364_1_cysteine_tRNA_ligase_Telmatospirillum_siberiense:0.24440250566356397366,((WP_096700391_1_cysteine_tRNA_ligase_Magnetospirillum_sp_15_1:0.12155534705394396844,(WP_112142610_1_cysteine_tRNA_ligase_Magnetospirillum_sp_LBB_42:0.06927141135603893940,(EPY01958_1_cysteinyl_tRNA_ligase_Phaeospirillum_fulvum_MGU_K5:0.20824312258758012617,WP_068491779_1_cysteine_tRNA_ligase_Magnetospirillum_marisnigri:0.07053544924607364763):0.02680793040022400736[43]):0.05489696170070319098[59]):0.07618359168359650768[94],(WP_024078748_1_cysteine_tRNA_ligase_Magnetospirillum_gryphiswaldense:0.06735808470218815347,OJX78359_1_cysteine_tRNA_ligase_Magnetospirillum_sp_64_120:0.07502633204191330729):0.11683656039237995394[100]):0.04824652502000793819[91]):0.07257862962733617473[97]):0.04056610190375247588[33],WP_046022399_1_cysteine_tRNA_ligase_Magnetospira_sp_QH_2:0.43986395332303751537):0.01986300422796388743[7]):0.03996399288919301462[5]):0.02611169191311422250[0]):0.04662039238369614785[7]):0.04318780951413333374[9]):0.03461977650487693681[3]):0.02497702515122628836[1]):0.07594505708765469931[4],(WP_114185137_1_cysteine_tRNA_ligase_Microvirga_aerophila:0.48761124491806273618,GR_PHAGE_54_16_A:0.70637985690295412855):0.38177148017612744235[100]):0.11647047145691322156[7],(R2_PHAGE_49_14:0.68454738320891816983,(R2_PHAGE_49_14:0.87618354643425477857,(R2_PHAGE_47_28:0.85328505470668070121,(R2_PHAGE_46_52:0.00000093905322139818,(R2_PHAGE_46_15:0.00000093905322139818,R2_PHAGE_COMPLETE_46_32:0.00482640951133705975):0.02971376892688092769[86]):0.65504388038739047584[100]):0.31222731006886655925[93]):0.04055307813614663498[37]):0.23489669431389087473[14]):0.07818040720613278483[41]):0.03756318449924395814[29]):0.07353299184918589415[11]):0.00000093905322139818[4]):4.36963289631719753459[100],(glutamine_BJP_PHAGE_COMPLETE_CU-CL-ST_29_18:0.17540648421318691397,glutamine_LP_PHAGE_COMPLETE_CU-CL_31_18:1.04676231062928914994)OROOT:0.78627222854694578391[100]):0.216321581598225);
