# Supplementary material for: Clades of huge phages from across Earth’s ecosystems
Source: Nature. 2020 Feb 12;578(7795):425–31. doi: 10.1038/s41586-020-2007-4 (PMC7162821; doi:10.1038/s41586-020-2007-4)
Supplement: Supplementary file 7 — tRNA synthetase trees (Newick files). [file 41586_2020_2007_MOESM7_ESM.zip › tRNA-synthetase/tryptophan-tRNA_synthetase_newick.tre]

((glutamine_S21_PROPHAGE_CU_32_49:0.90441388743350803470,(glutamine_LP_PHAGE_COMPLETE_CU-CL_31_18:0.37963190345308112095,(glutamine_BJP_PHAGE_COMPLETE_CU-CL_29_15:0.02109371913900841278,glutamine_BJP_PHAGE_COMPLETE_CU-CL-ST_29_18:0.04515481456767547058):0.19686552897949335938[72]):0.82992425008169190548[100]):2.55732933856247[100],((((KKT22445_1_tryptophanyl_tRNA_ligase_Parcubacteria_group_bacterium_GW2011_GWE1_43_8:0.59864072396372447482,PIP29572_1_tryptophan_tRNA_ligase_Candidatus_Kuenenbacteria_bacterium_CG23_combo_of_CG06_09_8_20_14_all_36_9:0.48019039520580852898):0.08182306637927024007[19],(((KKT01552_1_Tryptophan_tRNA_ligase_Parcubacteria_group_bacterium_GW2011_GWA2_43_17:0.19419975940563177774,PIT90675_1_tryptophan_tRNA_ligase_Candidatus_Komeilibacteria_bacterium_CG10_big_fil_rev_8_21_14_0_10_41_13:0.20258840808293801516):0.19159808793031901653[100],(WP_116593819_1_tryptophan_tRNA_ligase_Parcubacteria_group_bacterium:0.29667035359582338838,PIR06152_1_tryptophan_tRNA_ligase_Candidatus_Komeilibacteria_bacterium_CG11_big_fil_rev_8_21_14_0_20_36_20:0.37841266201975465311):0.36240344336241681056[100]):0.11852330006881120483[62],(((ANM28378_1_tryptophanyl_tRNA_synthetase_Acidobacteria_bacterium_Mor1:0.26690972343938895728,((WP_002658442_1_tryptophan_tRNA_ligase_Saprospira_grandis:0.32321532426676663485,((WP_099148448_1_tryptophan_tRNA_ligase_Lewinella_nigricans:0.13246046970206371007,((WP_116127098_1_tryptophan_tRNA_ligase_Lewinella_sp_IMCC34183:0.11768135482612865350,PPK88682_1_tryptophanyl_tRNA_synthetase_Lewinella_xylanilytica:0.08612041097297502834):0.22863683817377092322[100],(WP_026211584_1_tryptophan_tRNA_ligase_Lewinella_cohaerens:0.07190565229609022224,RME95322_1_tryptophan_tRNA_ligase_Bacteroidetes_bacterium:0.14235367963292006044):0.08216953993198254647[98]):0.06010335621170174308[91]):0.07339084191782384303[83],(WP_044215979_1_tryptophan_tRNA_ligase_Phaeodactylibacter_xiamenensis:0.10688892974725069940,KXK38831_1_tryptophanyl_tRNA_synthetase_Bacteroidetes_bacterium_OLB9:0.34925912724131941145):0.06044708715052002357[39]):0.06294287000844071833[48]):0.13092567924277642710[79],KXK21386_1_tryptophanyl_tRNA_synthetase_Bacteroidetes_bacterium_OLB8:0.39837317340789235587):0.22552937813104534381[95]):0.28079381876807646412[99],(BAL59150_1_tryptophanyl_tRNA_synthetase_Candidatus_Acetothermum_autotrophicum:0.35361523470857114670,(RLE32131_1_tryptophan_tRNA_ligase_Candidatus_Acetothermia_bacterium:0.08233181522906769800,(WP_122030496_1_tryptophan_tRNA_ligase_Candidatus_Bipolaricaulis_anaerobius:0.20087845958238489952,RLE28067_1_tryptophan_tRNA_ligase_Candidatus_Acetothermia_bacterium:0.09491378374582211397):0.09964935040614936179[72]):0.34875879737022397187[100]):0.11103481556882503767[87]):0.18838788984153465034[93],(OJI06794_1_tryptophan_tRNA_ligase_bacterium_CG10_46_32:0.27025939418017480564,(OGY93127_1_tryptophan_tRNA_ligase_Candidatus_Komeilibacteria_bacterium_RIFCSPLOWO2_02_FULL_48_11:0.22795271818509682538,(OIO49573_1_tryptophan_tRNA_ligase_Parcubacteria_group_bacterium_CG1_02_41_12:0.23518959326699487300,OIN91484_1_tryptophan_tRNA_ligase_Candidatus_Collierbacteria_bacterium_CG1_02_44_10:0.15887393779094463597):0.04711519852834463590[64]):0.04567955671759701269[46]):0.17166186834771438030[97]):0.13834061924499127527[72]):0.02584509638792404501[5]):0.06351697275053345970[23],(KKU43770_1_Tryptophan_tRNA_ligase_Berkelbacteria_bacterium_GW2011_GWA2_46_7:0.77886280851987343965,(((((KKR57559_1_Tryptophan_tRNA_ligase_Candidatus_Uhrbacteria_bacterium_GW2011_GWF2_40_263:0.56213931136324635229,((WP_027399614_1_tryptophan_tRNA_ligase_Anaerovorax_odorimutans:0.12397821611313016021,((SCH46551_1_Tryptophan_tRNA_ligase_uncultured_Eubacterium_sp_:0.15971127532312784369,(CDB03025_1_tryptophan_tRNA_ligase_Firmicutes_bacterium_CAG145:0.11546678177099727047,WP_006000407_1_tryptophan_tRNA_ligase_Eubacterium_infirmum:0.15290542980531968142):0.02240304449685558835[29]):0.01667254385361417041[19],CDA90223_1_tryptophan_tRNA_ligase_Firmicutes_bacterium_CAG238:0.17914233257043449266):0.03994520354502167220[52]):0.32508173591643979572[100],(CCY45404_1_tryptophan_tRNA_ligase_Clostridium_sp_CAG1193:0.47406779881857580294,(((WP_020836143_1_tryptophan_tRNA_ligase_Spiroplasma_diminutum:0.16458154444342304457,WP_069115938_1_tryptophan_tRNA_ligase_Spiroplasma_helicoides:0.20489761472565756750):0.27678593819398944476[100],(WP_004419426_1_tryptophan_tRNA_ligase_Mycoplasma_bovigenitalium:0.31005891684716285761,BAH69677_1_hypothetical_protein_MBIO_0412_Mycoplasma_fermentans_PG18:0.14129366731066439478):0.59056077937270745615[100]):0.08466193614580100335[64],((WP_071441841_1_tryptophan_tRNA_ligase_Traorella_massiliensis:0.16117827509531512664,WP_022938182_1_tryptophan_tRNA_ligase_Dielma_fastidiosa:0.12568652710581382226):0.20014920378102693532[100],(((WP_006526456_1_tryptophan_tRNA_ligase_Solobacterium_moorei:0.08971318959212225275,(WP_108775746_1_tryptophan_tRNA_ligase_Solobacterium_sp_Marseille_P4301:0.16574239458796455327,(WP_105304511_1_tryptophan_tRNA_ligase_Anaerotruncus_sp_Marseille_P4302:0.12132492265003817777,WP_102342485_1_tryptophan_tRNA_ligase_Lactomassilus_timonensis:0.16809102650754478847):0.05605966288949527920[45]):0.06370909697089686963[66]):0.02826643481012226788[40],WP_034925444_1_tryptophan_tRNA_ligase_Erysipelotrichaceae_bacterium_NK3D112:0.13259981167878284736):0.12004870263071998338[97],WP_078712426_1_tryptophan_tRNA_ligase_Anaerorhabdus_furcosa:0.15365375128113603620):0.15404190049028632092[100]):0.12079624756894044579[96]):0.05346992257943188054[57]):0.17560863641481519459[97]):0.06630890184833854173[29]):0.03877929421476443428[6],((OZA98099_1_tryptophan_tRNA_ligase_Thiotrichales_bacterium_34_46_19:0.58848200258678406982,GBD85233_1_tryptophan_tRNA_ligase_bacterium_BMS3Abin02:0.82203838374972526548):0.14439627628231652134[15],((PLX26706_1_tryptophan_tRNA_ligase_Candidatus_Parcubacteria_bacterium:0.42842798374519497351,((KKR44268_1_Tryptophan_tRNA_ligase_Candidatus_Moranbacteria_bacterium_GW2011_GWC2_40_12:0.17181684969930396956,PIU79395_1_tryptophan_tRNA_ligase_Candidatus_Moranbacteria_bacterium_CG06_land_8_20_14_3_00_43_56:0.12766693631142456145):0.15076127745118594881[97],((OGI20008_1_tryptophan_tRNA_ligase_Candidatus_Moranbacteria_bacterium_RIFCSPLOWO2_02_FULL_48_19:0.31683388813659862926,((PIW94830_1_tryptophan_tRNA_ligase_Candidatus_Moranbacteria_bacterium_CG_4_8_14_3_um_filter_34_16:0.26484733859545667167,PIP27146_1_tryptophan_tRNA_ligase_Candidatus_Moranbacteria_bacterium_CG23_combo_of_CG06_09_8_20_14_all_39_10:0.10435893323031519841):0.10749928587218272880[99],PJA87033_1_tryptophan_tRNA_ligase_Candidatus_Moranbacteria_bacterium_CG_4_9_14_3_um_filter_42_9:0.13657914052836875318):0.05647874080531372493[63]):0.04974960382632564321[47],KKP70906_1_Tryptophan_tRNA_ligase_Candidatus_Moranbacteria_bacterium_GW2011_GWE2_35_2_:0.30976873566036444707):0.03561224362636244978[57]):0.08833626802494627672[89]):0.12371657966785730431[63],(((REJ77622_1_tryptophan_tRNA_ligase_Acidobacteria_bacterium:0.19918715475007686688,((RMH35168_1_tryptophan_tRNA_ligase_Acidobacteria_bacterium:0.07984079315917008701,RMF98828_1_tryptophan_tRNA_ligase_Acidobacteria_bacterium:0.14866989324277490869):0.13402373351361415721[100],KXK02225_1_tryptophanyl_tRNA_synthetase_Acidobacteria_bacterium_OLB17:0.31026220384544273001):0.03663397141021134534[39]):0.09532674356446765862[87],PYS46187_1_tryptophan_tRNA_ligase_Acidobacteria_bacterium:0.32005073846430415196):0.09840662283888221284[76],(ER_PHAGE_35_11:1.27589049786991592939,(WP_000256510_1_tryptophan_tRNA_ligase_Helicobacter_pylori:0.22180311431444774128,CBG40217_1_tryptophanyl_tRNA_synthetase_Helicobacter_mustelae_12198:0.32358639571760278164):0.23600089479337052478[100]):0.08473333176979132297[33]):0.11177535486579495694[41]):0.03385782597080798373[11]):0.05970809053755162660[14]):0.05989917786301748870[14],WP_125215822_1_tryptophan_tRNA_ligase_Rickettsiales_endosymbiont_of_Stachyamoeba_lipophora:0.92434070995669226356):0.07522320154156775240[21],(((OJW21230_1_tryptophan_tRNA_ligase_Planctomycetales_bacterium_71_10:1.56714860681970247214,((LP_PHAGE_32_18:0.06368546544633441053,LP_PHAGE_CU_32_25:0.00195643603780308812):0.28372556235439222450[99],LP_PHAGE_COMPLETE_CU-CL_31_18:0.33605377195759084108):1.34683212532297402753[100]):0.44590828506393059838[18],(GBD34210_1_Tryptophan_tRNA_ligase_bacterium_HR34:0.52164030696070118331,(OGZ58513_1_tryptophan_tRNA_ligase_partial_Candidatus_Spechtbacteria_bacterium_RIFCSPHIGHO2_01_FULL_43_30:0.53794743943616551984,((PIQ91962_1_tryptophan_tRNA_ligase_Parcubacteria_group_bacterium_CG11_big_fil_rev_8_21_14_0_20_39_14:0.40950148829697446962,(OGZ17826_1_tryptophan_tRNA_ligase_Candidatus_Nealsonbacteria_bacterium_RBG_13_37_56:0.13291970569801705992,KKQ67961_1_Tryptophan_tRNA_ligase_Parcubacteria_group_bacterium_GW2011_GWA2_38_27:0.20065855271942950599):0.12298325309382986126[97]):0.03184840927923792558[63],(((OGZ71631_1_tryptophan_tRNA_ligase_Candidatus_Staskawiczbacteria_bacterium_RIFCSPLOWO2_01_FULL_33_9:0.17944198303024613828,OGZ63794_1_tryptophan_tRNA_ligase_Candidatus_Staskawiczbacteria_bacterium_RIFCSPHIGHO2_01_FULL_39_25:0.15254814814030248638):0.17068183265365632906[91],((PIP23865_1_tryptophan_tRNA_ligase_Candidatus_Nealsonbacteria_bacterium_CG23_combo_of_CG06_09_8_20_14_all_38_19:0.23774407664950417129,PIZ87671_1_tryptophan_tRNA_ligase_Candidatus_Nealsonbacteria_bacterium_CG_4_10_14_0_2_um_filter_40_15:0.13058564397147906511):0.08271145921341441221[95],(PIP31874_1_tryptophan_tRNA_ligase_bacterium_Candidatus_Gribaldobacteria_CG23_combo_of_CG06_09_8_20_14_all_37_87_8:0.38168792871744727790,PJA02296_1_tryptophan_tRNA_ligase_bacterium_Candidatus_Gribaldobacteria_CG_4_10_14_0_2_um_filter_36_18:0.32331504606496919152):0.06002333020454668489[28]):0.03678044376795523707[25]):0.01392936866512894598[7],(OHA74471_1_tryptophan_tRNA_ligase_Candidatus_Wildermuthbacteria_bacterium_RIFCSPLOWO2_01_FULL_48_29:0.20637651792979663790,OHA67461_1_tryptophan_tRNA_ligase_Candidatus_Wildermuthbacteria_bacterium_RIFCSPHIGHO2_02_FULL_45_25:0.23429332985813169921):0.24168488049241604321[98]):0.02089955973196196831[12]):0.17837361667581477787[76]):0.05917415638444554343[14]):0.02558044543300157583[26]):0.04362309314746827538[2],((((RKY11599_1_tryptophan_tRNA_ligase_Planctomycetes_bacterium:0.35568353728610307973,(OFW61228_1_tryptophan_tRNA_ligase_Actinobacteria_bacterium_RBG_16_64_13:0.07288562417497754242,OFW68358_1_tryptophan_tRNA_ligase_Actinobacteria_bacterium_RBG_13_63_9:0.07190840015603222612):0.26762675428831395052[100]):0.03471122768438500428[33],((((EFS22395_1_tryptophan_tRNA_ligase_Fusobacterium_necrophorum_D12:0.15915647786918735163,(WP_005949255_1_MULTISPECIES_tryptophan_tRNA_ligase_Fusobacterium:0.05335771658221427627,WP_101473620_1_tryptophan_tRNA_ligase_Fusobacterium_sp_:0.10389585720027276483):0.06023238709611328234[81]):0.31252919507201176730[100],((PTM05642_1_tryptophan_tRNA_ligase_Bacteroidetes_bacterium:0.34954180555342861947,(WP_124396749_1_tryptophan_tRNA_ligase_Schleiferia_sp_LA:0.11197843781907322602,WP_037357783_1_tryptophan_tRNA_ligase_Schleiferia_thermophila:0.09814807479554722713):0.12627146827634830317[100]):0.03901832775810549353[80],((((WP_091547960_1_tryptophan_tRNA_ligase_Thermoflexibacter_ruber:0.21838635321523888755,((WP_111628128_1_tryptophan_tRNA_ligase_Larkinella_arboricola:0.20181816512616326809,(WP_090338213_1_tryptophan_tRNA_ligase_Dyadobacter_koreensis:0.14826857204210147634,((WP_109673796_1_tryptophan_tRNA_ligase_Dyadobacter_jejuensis:0.07053963631936825684,WP_025761703_1_tryptophan_tRNA_ligase_Dyadobacter_tibetensis:0.10707050357758064740):0.10180240517107407017[99],((WP_031527089_1_tryptophan_tRNA_ligase_Dyadobacter_crusticola:0.04652348842769706005,WP_026632912_1_tryptophan_tRNA_ligase_Dyadobacter_alkalitolerans:0.08876299755630717714):0.02726438841285392170[87],(WP_115832142_1_tryptophan_tRNA_ligase_Dyadobacter_sp_RS19:0.10379674126514031041,WP_012780040_1_tryptophan_tRNA_ligase_Dyadobacter_fermentans:0.07308277574906558993):0.04700903567916365350[92]):0.03106684687954894622[91]):0.02724603280845104905[84]):0.09258018274691989791[100]):0.10835622021482207988[97],(WP_093204015_1_tryptophan_tRNA_ligase_Siphonobacter_aquaeclarae:0.09728212446898959476,(WP_094809040_1_tryptophan_tRNA_ligase_Siphonobacter_sp_BAB_5385:0.04595758354895321945,WP_106634823_1_tryptophan_tRNA_ligase_Siphonobacter_sp_BAB_5404:0.07357131650960370417):0.10698784194110377843[100]):0.08366993091654646719[100]):0.04510904272133481330[66]):0.03165181617365948885[33],(((WP_101358790_1_tryptophan_tRNA_ligase_Raineya_orbicola:0.06895966447801207821,WP_054041662_1_tryptophan_tRNA_ligase_bacterium_336_3:0.16769381616921655298):0.08201889863580533180[99],WP_038032921_1_tryptophan_tRNA_ligase_Thermonema_rossianum:0.18269100042158753494):0.06969197854256434232[49],((((LP_PHAGE_22_14:0.47883356212612587788,OFY63356_1_tryptophan_tRNA_ligase_Bacteroidetes_bacterium_RIFCSPLOWO2_02_FULL_36_8:0.34701663249841280257):0.06031947860429809349[31],(RPG64128_1_tryptophan_tRNA_ligase_Flammeovirgaceae_bacterium_TMED290:0.04902525714344698610,(PDH50797_1_tryptophan_tRNA_ligase_Rhodothermaeota_bacterium_MED_G16:0.04469958657717601480,PDH41401_1_tryptophan_tRNA_ligase_Rhodothermaeota_bacterium_MED_G19:0.09941590135361827452):0.04283206828319145731[66]):0.28299444864314515780[100]):0.09847926537674829561[29],WP_020532943_1_tryptophan_tRNA_ligase_Flexithrix_dorotheae:0.21508854545689745641):0.06378392425300927204[8],WP_020538464_1_tryptophan_tRNA_ligase_Lewinella_cohaerens:0.38009732635921689159):0.02528138082758765032[0]):0.03652868191763547490[0]):0.05099700822902098613[1],((WP_020568659_1_tryptophan_tRNA_ligase_Lewinella_persica:0.41000931422961167661,WP_096091627_1_tryptophan_tRNA_ligase_Sphingobacteriaceae_bacterium:0.30155432837283990821):0.09562721493459180877[21],((((WP_014022946_1_tryptophan_tRNA_ligase_Cyclobacterium_marinum:0.16570612831386480335,(WP_092168373_1_tryptophan_tRNA_ligase_Cyclobacterium_halophilum:0.12440569309778004570,WP_073097735_1_tryptophan_tRNA_ligase_Cyclobacterium_lianum:0.11897758537056220274):0.04193007395079506594[81]):0.04444771282159069858[82],WP_114748856_1_tryptophan_tRNA_ligase_Negadavirga_sp_SW125:0.18675354687349379756):0.03707944310927342030[59],((WP_015266778_1_tryptophan_tRNA_ligase_Echinicola_vietnamensis:0.09124189232409068984,WP_018474370_1_tryptophan_tRNA_ligase_Echinicola_pacifica:0.07545839776367711804):0.07182419247340578183[98],(((((WP_092732097_1_tryptophan_tRNA_ligase_Algoriphagus_alkaliphilus:0.06903646578227067010,(WP_119477762_1_tryptophan_tRNA_ligase_Algoriphagus_sp_N3:0.05080930712481269290,WP_026970085_1_tryptophan_tRNA_ligase_Algoriphagus_terrigena:0.08231618790418782083):0.01650463756759294048[42]):0.03306017387424507042[83],(WP_067547040_1_tryptophan_tRNA_ligase_Algoriphagus_sp_M8_2:0.15711562394504330342,(WP_111393843_1_tryptophan_tRNA_ligase_Algoriphagus_aquaeductus:0.10707914255872942599,WP_026950086_1_tryptophan_tRNA_ligase_Algoriphagus_mannitolivorans:0.10344271995530765484):0.02825882956281087696[31]):0.01540713715261224359[33]):0.05094180414762321252[72],(((WP_057937767_1_tryptophan_tRNA_ligase_Algoriphagus_resistens:0.09461617988700470050,SIN72828_1_tryptophanyl_tRNA_synthetase_Algoriphagus_halophilus:0.06024089568761658436):0.04480994572404334297[87],((WP_073570379_1_tryptophan_tRNA_ligase_Algoriphagus_zhangzhouensis:0.07121899353998585591,WP_026954205_1_tryptophan_tRNA_ligase_Algoriphagus_vanfongensis:0.06803369417344845571):0.01231400270521945672[23],(WP_091654022_1_tryptophan_tRNA_ligase_Algoriphagus_ornithinivorans:0.05723539061617605866,WP_024282297_1_tryptophan_tRNA_ligase_Algoriphagus_marincola:0.07617971817603901019):0.01326844253543083864[43]):0.02555728710899719119[56]):0.01238841680439115196[21],WP_075350978_1_tryptophan_tRNA_ligase_Algoriphagus_marinus:0.11568870388534889526):0.02215023824385601095[60]):0.10353449734585917774[99],(WP_009035977_1_tryptophan_tRNA_ligase_Indibacter_alkaliphilus:0.08633571591705795079,((WP_019600343_1_MULTISPECIES_tryptophan_tRNA_ligase_Rhodonellum:0.12792691644081291558,WP_123950578_1_tryptophan_tRNA_ligase_Cyclobacteriaceae_bacterium_YHN15:0.07451257503589260589):0.02589133232758809855[20],(((WP_113922618_1_tryptophan_tRNA_ligase_Aquiflexum_sp_Z0201:0.13034226427393313941,WP_014773511_1_tryptophan_tRNA_ligase_Belliella_baltica:0.08444347261397010251):0.02450452886031223229[19],WP_106132049_1_tryptophan_tRNA_ligase_Mongoliibacter_ruber:0.07373744678417679110):0.03429352620334390200[17],(WP_076503021_1_tryptophan_tRNA_ligase_Belliella_pelovolcani:0.14822179401487720063,WP_009186902_1_tryptophan_tRNA_ligase_Cecembia_lonarensis:0.02614624860759563740):0.04155278471992338019[47]):0.01799324344713487678[10]):0.01784507319492489516[24]):0.03123460713849817230[41]):0.02104529955784090536[42],WP_035073843_1_tryptophan_tRNA_ligase_Anditalea_andensis:0.20865016848749981526):0.02458465822111961102[32]):0.01570815052060946237[29]):0.07935154819561840434[64],WP_009055165_1_tryptophan_tRNA_ligase_Nitritalea_halalkaliphila:0.21880840574453677694):0.06302921456109433773[93]):0.06339842658557927335[10]):0.02063138398993982076[4],((WP_014796514_1_tryptophan_tRNA_ligase_Bernardetia_litoralis:0.25499909314688418149,WP_027001495_1_tryptophan_tRNA_ligase_Hugenholtzia_roseola:0.18008228101851209146):0.05235544945102492409[53],((WP_053404110_1_tryptophan_tRNA_ligase_Persicobacter_sp_CCB_QB2:0.16591028406170851839,(WP_066207758_1_tryptophan_tRNA_ligase_Flammeovirga_sp_MY04:0.06387295093031905568,(WP_126613337_1_tryptophan_tRNA_ligase_Flammeovirga_sp_L12M1:0.12643073925990516715,WP_044203429_1_tryptophan_tRNA_ligase_Flammeovirga_sp_OC4:0.06431352581211205455):0.03219445681627711164[94]):0.14468383958349914642[100]):0.05977665131318336128[53],(((WP_096686313_1_tryptophan_tRNA_ligase_Ichthyobacterium_seriolicida:0.47160185663793885436,((((WP_121916205_1_tryptophan_tRNA_ligase_Dokdonia_sp_SH27:0.21746373987320111176,WP_089370250_1_tryptophan_tRNA_ligase_Dokdonia_pacifica:0.05004384369992589260):0.07220583279659163745[78],((WP_072351469_1_tryptophan_tRNA_ligase_Flavobacteriaceae_bacterium_A100:0.15874870272847782515,(WP_089377702_1_tryptophan_tRNA_ligase_Lutibacter_flavus:0.08719536809629792329,OGS73647_1_tryptophan_tRNA_ligase_Flavobacteria_bacterium_RIFCSPLOWO2_12_FULL_35_11:0.07796931700775537599):0.04046324240291106905[92]):0.02575111976572472608[58],OIO09874_1_tryptophan_tRNA_ligase_Flavobacteriaceae_bacterium_CG1_02_35_72:0.21447880680665301623):0.00890938962881018814[24]):0.03336542402858880957[9],(PHR48844_1_tryptophan_tRNA_ligase_Fluviicola_sp_:0.38359678414922643297,(((WP_093671528_1_tryptophan_tRNA_ligase_Tenacibaculum_sp_MAR_2009_124:0.08809032641433134359,(WP_058884085_1_tryptophan_tRNA_ligase_Tenacibaculum_dicentrarchi:0.08681888633870740724,WP_028891737_1_tryptophan_tRNA_ligase_Tenacibaculum_sp_47A_GOM_205m:0.05734857764761198268):0.02426966192408093817[58]):0.03416903623251214828[56],(WP_072556560_1_tryptophan_tRNA_ligase_Tenacibaculum_todarodis:0.13725018051883802750,WP_068362353_1_tryptophan_tRNA_ligase_Polaribacter_reichenbachii:0.06273857369813909401):0.02765359739729834551[46]):0.07083894556149913924[69],(OUU16872_1_tryptophan_tRNA_ligase_Crocinitomicaceae_bacterium_TMED45:0.44197053361531341009,WP_007096073_1_tryptophan_tRNA_ligase_Kordia_algicida:0.12761672846253477309):0.06398362155378363447[36]):0.01094593516646420392[12]):0.02320257429793725484[10]):0.01595726240789008266[1],(WP_034260138_1_tryptophan_tRNA_ligase_Altibacter_lentus:0.15173117724647364191,(((WP_109301899_1_tryptophan_tRNA_ligase_Aquimarina_sp_AU474:0.04851404613575305974,(WP_025742860_1_tryptophan_tRNA_ligase_Aquimarina_pacifica:0.08416587607550271577,(WP_062057270_1_tryptophan_tRNA_ligase_Aquimarina_longa:0.05794760794265606252,WP_103863822_1_tryptophan_tRNA_ligase_Aquimarina_sp_I32_4:0.08502406558689809546):0.01702744094014905715[59]):0.04093794084977084996[78]):0.09962591762681144436[89],(WP_013186466_1_tryptophan_tRNA_ligase_Croceibacter_atlanticus:0.12109187681779559620,((WP_034887263_1_tryptophan_tRNA_ligase_Gillisia_sp_Hel_I_29:0.10542666159371474888,(WP_015024053_1_tryptophan_tRNA_ligase_Psychroflexus_torquis:0.23041365074694361570,(WP_010231555_1_tryptophan_tRNA_ligase_Gillisia_marina:0.07000715895350469176,WP_026836918_1_tryptophan_tRNA_ligase_Gillisia_sp_JM1:0.06234586951384515907):0.04270524151035060001[85]):0.04160465350774993770[67]):0.03882004407281197667[68],(((F-24_PHAGE_27_21:0.70746088408468443820,WP_121666019_1_tryptophan_tRNA_ligase_Mesonia_aquimarina:0.04170950895148390486):0.00000093905322139818[13],WP_111539778_1_tryptophan_tRNA_ligase_Mesonia_algae:0.12203643392081854613):0.04925703148228309514[24],WP_027884713_1_tryptophan_tRNA_ligase_Mesonia_mobilis:0.06562008048450035380):0.08077764142283151705[36]):0.04425169387040171765[26]):0.02385594726533515897[16]):0.02307610173889402400[4],(((((PIV93669_1_tryptophan_tRNA_ligase_Flavobacteriaceae_bacterium_CG17_big_fil_post_rev_8_21_14_2_50_33_15:0.07908411357624238469,WP_100613742_1_tryptophan_tRNA_ligase_Confluentibacter_citreus:0.05640708050863758871):0.01729984794037799090[26],(WP_109680890_1_tryptophan_tRNA_ligase_Formosa_spongicola:0.05394457403817425750,WP_007647380_1_tryptophan_tRNA_ligase_Xanthomarina_gelatinilytica:0.07099120492912801283):0.05204957624344844908[97]):0.00944764988173821263[5],((WP_066253701_1_tryptophan_tRNA_ligase_Bizionia_sp_APA_3:0.14150845915087917337,(WP_119027586_1_tryptophan_tRNA_ligase_Flavobacteriaceae_bacterium_MAR_2010_72:0.08941782545844360885,WP_103050588_1_tryptophan_tRNA_ligase_Hanstruepera_neustonica:0.07956572652956932223):0.01766509906635485572[36]):0.01552959425566427520[16],(((WP_036120030_1_tryptophan_tRNA_ligase_Mangrovimonas_yunxiaonensis:0.15864734198294289103,((WP_026754332_1_tryptophan_tRNA_ligase_Sediminibacter_sp_Hel_I_10:0.10584570970047769978,WP_055444060_1_tryptophan_tRNA_ligase_Lacinutrix_himadriensis:0.09723512287736824078):0.02793653226040236290[28],((WP_027879231_1_tryptophan_tRNA_ligase_Mesoflavibacter_zeaxanthinifaciens:0.10492157708289533147,(WP_040252994_1_tryptophan_tRNA_ligase_Psychroserpens_mesophilus:0.05675493069920636846,(WP_040279657_1_tryptophan_tRNA_ligase_Psychroserpens_damuponensis:0.06078783802384975232,WP_047549441_1_tryptophan_tRNA_ligase_Psychroserpens_sp_Hel_I_66:0.06301797575729593814):0.03316560382336181806[68]):0.02891322511134444481[73]):0.04254054754149051015[60],(WP_110474255_1_tryptophan_tRNA_ligase_Winogradskyella_epiphytica:0.06667150182446249240,WP_020896330_1_tryptophan_tRNA_ligase_Winogradskyella_psychrotolerans:0.07746706505901969353):0.05323818399813950303[76]):0.02430435237306857732[32]):0.00350712456020744502[3]):0.01036751340263635662[7],(OBQ54979_1_tryptophanyl_tRNA_synthetase_Tamlana_sp_s12:0.07660306121306612037,WP_053989963_1_tryptophan_tRNA_ligase_Mangrovimonas_sp_TPBH4:0.07744268705026811916):0.02308376785825012531[34]):0.01556115597727281141[0],((WP_081496191_1_tryptophan_tRNA_ligase_Arenitalea_lutea:0.09576533213744881090,WP_069831035_1_tryptophan_tRNA_ligase_Algibacter_aquaticus:0.04222834363660345203):0.01915874375144971734[38],(WP_076698991_1_tryptophan_tRNA_ligase_Seonamhaeicola_sp_S2_3:0.06343199640954164109,(WP_027138158_1_tryptophan_tRNA_ligase_Gaetbulibacter_saemankumensis:0.05353605948057950370,WP_044625640_1_tryptophan_tRNA_ligase_Tamlana_nanhaiensis:0.06608729343372041209):0.02228382444662973388[49]):0.03031793756704623602[57]):0.02591473508969318468[21]):0.00773647373932731790[0]):0.00998666152060057391[0]):0.03087513163891919196[24],(WP_045470734_1_tryptophan_tRNA_ligase_Winogradskyella_sp_PG_2:0.14688456255556714414,WP_091422028_1_tryptophan_tRNA_ligase_Formosa_sp_Hel1_31_208:0.10992635157321845041):0.02116118322121203488[30]):0.06857374395483885332[84],PHS67058_1_tryptophan_tRNA_ligase_Flavobacterium_sp_:0.10838152259901588648):0.02027862125689764913[30]):0.01439763655829135423[1]):0.02333327050225503241[5]):0.16832704864702235925[100]):0.05399322566403936402[26],WP_109616576_1_tryptophan_tRNA_ligase_Sediminitomix_flava:0.20108601262611705551):0.05351051080457160797[13],((WP_089358362_1_tryptophan_tRNA_ligase_Ekhidna_lutea:0.19336804674060559250,(WP_068223119_1_tryptophan_tRNA_ligase_Roseivirga_spongicola:0.07308215215071281468,(WP_069836403_1_tryptophan_tRNA_ligase_Fabibacter_misakiensis:0.12356140609059705626,WP_069841107_1_tryptophan_tRNA_ligase_Fabibacter_sp_4D4:0.11199419944491481593):0.08470334827314428272[99]):0.09333278553491389240[100]):0.03382294531432999962[22],WP_013452811_1_tryptophan_tRNA_ligase_Marivirga_tractuosa:0.15374846319969284747):0.03012865245100114844[32]):0.05863417450433387051[7]):0.03827314209156159469[6]):0.00790329717398691352[1]):0.09264398186476122121[81]):0.44739516623056729827[100]):0.09829605032440921764[34],((((RMG33055_1_tryptophan_tRNA_ligase_Planctomycetes_bacterium:0.16401493377752915381,(WP_075091607_1_tryptophan_tRNA_ligase_Planctomyces_sp_SH_PL14:0.22290800410532771170,WP_013109047_1_tryptophan_tRNA_ligase_Planctopirus_limnophila:0.21285899438866975886):0.07723117304997317856[43]):0.10849831557501811441[46],WP_008679876_1_tryptophan_tRNA_ligase_Rhodopirellula_sallentina:0.41169261546178198552):0.20859479369628383671[96],((((PZM93556_1_tryptophan_tRNA_ligase_Proteobacteria_bacterium:0.24010854839285505902,WP_050725669_1_tryptophan_tRNA_ligase_Vulgatibacter_incomptus:0.25863160417492575549):0.18364115282451773381[100],RME28747_1_tryptophan_tRNA_ligase_Deltaproteobacteria_bacterium:0.46753930709650420861):0.08283963050857998112[41],((((PCJ54923_1_tryptophan_tRNA_ligase_Planctomycetes_bacterium:0.30746111444239909716,RMH04041_1_tryptophan_tRNA_ligase_Planctomycetes_bacterium:0.18346287512491704641):0.17710401634601388721[99],OGQ16834_1_tryptophan_tRNA_ligase_partial_Deltaproteobacteria_bacterium_RBG_16_71_12:0.47672202798765916931):0.11479969898491032554[91],(((KIG17337_1_Tryptophanyl_tRNA_synthetase_Enhygromyxa_salina:0.09216956483223753827,WP_106393351_1_tryptophan_tRNA_ligase_Enhygromyxa_salina:0.07557887331317424129):0.08731089685545763424[100],WP_006973754_1_tryptophan_tRNA_ligase_Plesiocystis_pacifica:0.16119228783927344595):0.10652986795917618323[100],(RMG95154_1_tryptophan_tRNA_ligase_Deltaproteobacteria_bacterium:0.20455476906230504741,WP_096334104_1_tryptophan_tRNA_ligase_Nannocystis_exedens:0.26801689357117619572):0.03385186475739539874[47]):0.16651947902843924898[99]):0.10372452291794088952[60],(RKZ12380_1_tryptophan_tRNA_ligase_bacterium:0.34733888856908429199,(RMG18502_1_tryptophan_tRNA_ligase_Planctomycetes_bacterium:0.23002110308742973466,(CG_PHAGE_COMPLETE_59_29:0.00000093905322139818,CG_PHAGE_59_93:0.00000093905322139818):0.50819380575023342939[100]):0.17916532471233712065[98]):0.06062559489563135173[27]):0.06881199195666565238[60]):0.10834965749104458199[25],((OGL64145_1_tryptophan_tRNA_ligase_Candidatus_Tectomicrobia_bacterium_RIFCSPLOWO2_02_FULL_70_19:0.33401843695771754605,(RIK71381_1_tryptophan_tRNA_ligase_Planctomycetes_bacterium:0.28562908382054585932,((RMF77914_1_tryptophan_tRNA_ligase_Planctomycetes_bacterium:0.12604821979718566771,RMD64222_1_tryptophan_tRNA_ligase_partial_Planctomycetes_bacterium:0.14584656628448725013):0.09692433674818995426[96],RME36344_1_tryptophan_tRNA_ligase_Planctomycetes_bacterium:0.21975161313412078234):0.06625177899173995133[60]):0.14039533476581300686[97]):0.06202154273837929416[34],((RKY21506_1_tryptophan_tRNA_ligase_Planctomycetes_bacterium:0.34769926549801305482,(WP_014098656_1_tryptophan_tRNA_ligase_Chloracidobacterium_thermophilum:0.09973938837028968607,OYT70661_1_tryptophan_tRNA_ligase_Chloracidobacterium_sp_CP2_5A:0.09085030415053726993):0.19977627411295942328[100]):0.11852982154758869016[56],((WP_020471261_1_tryptophan_tRNA_ligase_Zavarzinella_formosa:0.19645213560358076865,((WP_082840925_1_tryptophan_tRNA_ligase_Gemmata_sp_SH_PL17:0.07740223719940474145,WP_010045318_1_tryptophan_tRNA_ligase_Gemmata_obscuriglobus:0.07160501556191323225):0.15823874777648003209[100],WP_088259279_1_tryptophan_tRNA_ligase_Fimbriiglobus_ruber:0.17681455646333929521):0.05697276838524242132[59]):0.05932233632660845885[80],(RLS21555_1_tryptophan_tRNA_ligase_Planctomycetes_bacterium:0.29116174230033742276,(RLT19819_1_tryptophan_tRNA_ligase_Planctomycetes_bacterium:0.24278871673867682968,(RLS47929_1_tryptophan_tRNA_ligase_Planctomycetes_bacterium:0.06122475231532784057,RLS36416_1_tryptophan_tRNA_ligase_Planctomycetes_bacterium:0.11938112720285737334):0.25560788420538949062[100]):0.05479175483177280842[62]):0.11709349708446514793[76]):0.03954982051335341475[44]):0.04562564641645487640[7]):0.02180698375775984993[12]):0.05903588203758958208[37]):0.03894769145742041361[20],((WP_108039930_1_tryptophan_tRNA_ligase_Verrucomicrobia_bacterium_LW23:0.50217486893581075869,(OUV34149_1_tryptophan_tRNA_ligase_bacterium_TMED88:0.35494066544645802574,RIL00288_1_tryptophan_tRNA_ligase_Proteobacteria_bacterium:0.21665132841768189320):0.13510109825091248803[97]):0.18139459288060755249[48],((RMF60589_1_tryptophan_tRNA_ligase_Calditrichaeota_bacterium:0.20763132702859785073,RMG69173_1_tryptophan_tRNA_ligase_Calditrichaeota_bacterium:0.13414918306641535062):0.21045113594789016664[99],((RME96674_1_tryptophan_tRNA_ligase_Verrucomicrobia_bacterium:0.43884758387479377850,(PYJ69022_1_tryptophan_tRNA_ligase_Verrucomicrobia_bacterium:0.08977852029115297727,((((PYK32122_1_tryptophan_tRNA_ligase_Verrucomicrobia_bacterium:0.04783189801602866914,((PYL48109_1_tryptophan_tRNA_ligase_Verrucomicrobia_bacterium:0.06986886448717841147,PYK66145_1_tryptophan_tRNA_ligase_Verrucomicrobia_bacterium:0.03248216965214867358):0.05522611970746987842[93],PYK82568_1_tryptophan_tRNA_ligase_Verrucomicrobia_bacterium:0.06299441435471681006):0.12044338333417571596[99]):0.05957203231793969933[67],PYL29243_1_tryptophan_tRNA_ligase_Verrucomicrobia_bacterium:0.07506707535487823491):0.03254753894759340738[20],PYJ28880_1_tryptophan_tRNA_ligase_Verrucomicrobia_bacterium:0.05563970331711651229):0.04914587542802024284[30],(PYK18538_1_tryptophan_tRNA_ligase_Verrucomicrobia_bacterium:0.07416285785069277880,(PYI81672_1_tryptophan_tRNA_ligase_Verrucomicrobia_bacterium:0.07488280244006495501,PYL09346_1_tryptophan_tRNA_ligase_Verrucomicrobia_bacterium:0.05743321564497107928):0.01977970902862590669[53]):0.04177733103837332623[89]):0.01148828170265721663[13]):0.18842996416409010796[100]):0.11837836618479909145[48],(RIK65368_1_tryptophan_tRNA_ligase_Planctomycetes_bacterium:0.28621681454934683186,WP_038047645_1_tryptophan_tRNA_ligase_Thermoanaerobaculum_aquaticum:0.38813206243023595787):0.11802478439600895543[80]):0.04098909412655531159[5]):0.06462253728070696535[7]):0.02576989421769189728[1]):0.04194816837518108160[4]):0.05427885641793209204[22],((((WP_101071882_1_tryptophan_tRNA_ligase_Rhodohalobacter_barkolensis:0.14140508811281848889,PTM13108_1_tryptophan_tRNA_ligase_Bacteroidetes_bacterium:0.22619996716546467153):0.03700330576198769539[72],(WP_020402897_1_tryptophan_tRNA_ligase_Gracilimonas_tropica:0.04291662899317433277,(RNC85501_1_tryptophan_tRNA_ligase_Balneola_sp_:0.13700290626236166780,(WP_066216996_1_tryptophan_tRNA_ligase_Balneola_sp_EhC07:0.09252296351771029104,WP_018126577_1_tryptophan_tRNA_ligase_Balneola_vulgaris:0.10502977692004583643):0.04840793070224293920[87]):0.04703894562029228843[68]):0.04382138767854604905[60]):0.04810967830021864455[47],(SHE36990_1_tryptophanyl_tRNA_synthetase_Aliifodinibius_roseus:0.13038117920848601994,WP_095606656_1_tryptophan_tRNA_ligase_Aliifodinibius_sp_WN023:0.08347649408668032789):0.09400730546881855276[98]):0.23693168818955445687[100],(RPI61498_1_tryptophan_tRNA_ligase_partial_Planctomycetaceae_bacterium:0.18347324123909103388,RKY27748_1_tryptophan_tRNA_ligase_Planctomycetes_bacterium:0.20236041450687300425):0.17443420556168068303[100]):0.11356209076588236195[92]):0.04180775471284366857[17]):0.31966489108810458575[52],(R2_PLASMID_COMPLETE_59_76:0.43583703721880479032,(WP_017486587_1_tryptophan_tRNA_ligase_Methylobacterium_sp_MB200:0.24833611220181076029,(((((SPC16137_1_tryptophanyl_tRNA_synthetase_Cupriavidus_oxalaticus:0.05036551551534561993,WP_092291939_1_MULTISPECIES_tryptophan_tRNA_ligase_Cupriavidus:0.11299037629624122947):0.03650797011906885270[37],AAZ59883_1_tryptophanyl_tRNA_synthetase_Cupriavidus_pinatubonensis_JMP134:0.09355662561452925130):0.02111138260124139146[15],WP_039014425_1_tryptophan_tRNA_ligase_Cupriavidus_sp_IDO:0.08309748714460996055):0.03510404423659099077[58],WP_020206454_1_MULTISPECIES_tryptophan_tRNA_ligase_Cupriavidus:0.07709578157330525261):0.10099498012607929787[79],((ABC34257_1_tryptophanyl_tRNA_synthetase_Burkholderia_thailandensis_E264:0.17487252477254686123,WP_042627172_1_tryptophan_tRNA_ligase_Burkholderia_plantarii:0.16975411239420837295):0.04623788706990924341[44],WP_083384026_1_MULTISPECIES_tryptophan_tRNA_ligase_Cupriavidus:0.14285431532976280988):0.03761833069767583915[46]):0.07253804819579777463[39]):0.12138256073992376161[75]):1.30574531293128881515[100]):0.47034248612298729109[86],OHA52944_1_tryptophan_tRNA_ligase_Candidatus_Terrybacteria_bacterium_RIFCSPLOWO2_01_FULL_40_23:0.83636407687020464241):0.07517316708915378065[29]):0.06859189199812364135[2]):0.08823603611991259754[9],((OGF93406_1_tryptophan_tRNA_ligase_Candidatus_Giovannonibacteria_bacterium_RIFCSPLOWO2_12_FULL_44_15:0.09300086144546881872,OGF82848_1_tryptophan_tRNA_ligase_Candidatus_Giovannonibacteria_bacterium_RIFCSPLOWO2_01_FULL_46_13:0.12628834611313474734):0.33129744435618996290[100],(((OGY64621_1_tryptophan_tRNA_ligase_Candidatus_Harrisonbacteria_bacterium_RIFCSPHIGHO2_02_FULL_40_20:0.42820702163307128307,(OGY63210_1_tryptophan_tRNA_ligase_Candidatus_Harrisonbacteria_bacterium_RIFCSPHIGHO2_02_FULL_42_16:0.37919179695374471972,(KKT82154_1_Tryptophan_tRNA_ligase_Candidatus_Azambacteria_bacterium_GW2011_GWA1_44_9:0.30519987250687258262,(OGZ02674_1_tryptophan_tRNA_ligase_partial_Candidatus_Liptonbacteria_bacterium_RIFCSPLOWO2_12_FULL_60_15:0.10368346087051272253,OGY98390_1_tryptophan_tRNA_ligase_Candidatus_Liptonbacteria_bacterium_RIFCSPHIGHO2_12_FULL_60_13:0.04745903412692438483):0.45881083173884967819[100]):0.03970653112429892856[20]):0.05385326324255007568[49]):0.03416156170806895070[49],PIR88604_1_tryptophan_tRNA_ligase_Candidatus_Harrisonbacteria_bacterium_CG10_big_fil_rev_8_21_14_0_10_44_23:0.57769452510717100857):0.03768373924533314351[25],((EKD24281_1_hypothetical_protein_ACD_81C00062G0001_uncultured_bacterium:0.04203101715823583800,KKU35549_1_Tryptophan_tRNA_ligase_Candidatus_Wolfebacteria_bacterium_GW2011_GWC2_46_275:0.09554577065953107073):0.08417839796435722111[96],OGM93398_1_tryptophan_tRNA_ligase_Candidatus_Wolfebacteria_bacterium_RIFOXYB1_FULL_54_12:0.05247601374512006478):0.46649850286292687818[100]):0.12666593693260044806[89]):0.04692540351589781500[36]):0.14028507238428794546[7]):0.05202012751068204460[7]):0.00000093905322139818[7],(((((OGY42655_1_tryptophan_tRNA_ligase_Candidatus_Buchananbacteria_bacterium_RBG_13_39_9:0.37302167527960200522,(PIS06297_1_tryptophan_tRNA_ligase_Candidatus_Buchananbacteria_bacterium_CG10_big_fil_rev_8_21_14_0_10_33_19:0.24072581697621323049,OGY44010_1_tryptophan_tRNA_ligase_Candidatus_Buchananbacteria_bacterium_RIFCSPHIGHO2_01_FULL_40_35:0.26776009277795975727):0.32352464755987658807[100]):0.09924655175364502369[46],(((OGM01379_1_tryptophan_tRNA_ligase_Candidatus_Uhrbacteria_bacterium_RIFOXYC2_FULL_47_19:0.08903629008756473728,OIO52488_1_tryptophan_tRNA_ligase_Parcubacteria_group_bacterium_CG1_02_58_44:0.07182437223170599905):0.59390227673080664417[100],OGH63004_1_tryptophan_tRNA_ligase_Candidatus_Magasanikbacteria_bacterium_RIFCSPHIGHO2_01_FULL_50_8:0.52483754849810781984):0.08298112298666415754[7],(((OGH79246_1_tryptophan_tRNA_ligase_Candidatus_Magasanikbacteria_bacterium_RIFCSPLOWO2_02_FULL_47_16:0.35471867113409377703,((KKQ27952_1_Tryptophan_tRNA_ligase_Candidatus_Magasanikbacteria_bacterium_GW2011_GWC2_37_14:0.22052330707793088571,(KKW42590_1_Tryptophan_tRNA_ligase_Candidatus_Magasanikbacteria_bacterium_GW2011_GWA2_56_11:0.42044676711901357580,(KKW17589_1_Tryptophan_tRNA_ligase_Candidatus_Magasanikbacteria_bacterium_GW2011_GWA2_50_22:0.22314657121310188526,OGH81386_1_tryptophan_tRNA_ligase_Candidatus_Magasanikbacteria_bacterium_RIFCSPLOWO2_02_FULL_44_11:0.17796967722101328380):0.06152028016698037061[94]):0.06419312870925604486[45]):0.04656118880199508481[40],(PIT88482_1_tryptophan_tRNA_ligase_Candidatus_Magasanikbacteria_bacterium_CG10_big_fil_rev_8_21_14_0_10_36_32:0.30721761543375381009,OGH72190_1_tryptophan_tRNA_ligase_Candidatus_Magasanikbacteria_bacterium_RIFCSPHIGHO2_02_FULL_44_13:0.22080896444426195702):0.05733379367293119089[52]):0.01415722850323018756[11]):0.03960065975141132538[19],(OGH67804_1_tryptophan_tRNA_ligase_Candidatus_Magasanikbacteria_bacterium_RIFCSPHIGHO2_02_FULL_47_14:0.37736073101421369058,((PJA89838_1_tryptophan_tRNA_ligase_Candidatus_Magasanikbacteria_bacterium_CG_4_9_14_3_um_filter_32_9:0.37707198976786249212,(OGH59810_1_tryptophan_tRNA_ligase_Candidatus_Magasanikbacteria_bacterium_RIFCSPHIGHO2_01_FULL_33_34:0.18427920917170328985,OGH76748_1_tryptophan_tRNA_ligase_Candidatus_Magasanikbacteria_bacterium_RIFOXYA2_FULL_40_20:0.13249000944273608971):0.20397133959767788092[100]):0.06642562000161263136[20],(((PIR76323_1_tryptophan_tRNA_ligase_Candidatus_Magasanikbacteria_bacterium_CG10_big_fil_rev_8_21_14_0_10_42_10:0.10999672217775267880,(KKS52620_1_Tryptophan_tRNA_ligase_Candidatus_Magasanikbacteria_bacterium_GW2011_GWC2_42_27:0.03997635857532853831,(PIR75464_1_tryptophan_tRNA_ligase_Candidatus_Magasanikbacteria_bacterium_CG10_big_fil_rev_8_21_14_0_10_43_9:0.05592484807089622562,OIO20405_1_tryptophan_tRNA_ligase_Candidatus_Magasanikbacteria_bacterium_CG1_02_41_34:0.07089183753674918598):0.04658452633429882583[95]):0.02362199971978876101[52]):0.17928979843337147781[100],PSO44924_1_tryptophan_tRNA_ligase_Parcubacteria_group_bacterium_QH_9_35_7:0.45413286777869310562):0.06884617848701753140[57],(OGH73823_1_tryptophan_tRNA_ligase_Candidatus_Magasanikbacteria_bacterium_RIFCSPHIGHO2_02_FULL_51_14:0.15458382570530501687,(PIR73949_1_tryptophan_tRNA_ligase_Candidatus_Magasanikbacteria_bacterium_CG10_big_fil_rev_8_21_14_0_10_47_10:0.27694394680906658790,(PIZ94393_1_tryptophan_tRNA_ligase_Candidatus_Magasanikbacteria_bacterium_CG_4_10_14_0_2_um_filter_37_12:0.14055403299925783855,PLX26106_1_tryptophan_tRNA_ligase_Candidatus_Parcubacteria_bacterium:0.16669776793729518261):0.05325509002605215148[73]):0.03036427772611526021[8]):0.03390645615258760376[19]):0.04597327388656513580[9]):0.06465679196164068887[8]):0.02806082630322442525[4]):0.03525655767542587582[4],((EKE07093_1_tryptophanyl_tRNA_synthetase_uncultured_bacterium:0.11124680091813213267,PIZ95851_1_tryptophan_tRNA_ligase_Candidatus_Magasanikbacteria_bacterium_CG_4_10_14_0_2_um_filter_33_14:0.05822254732697005469):0.25587199292176066034[99],OGH64685_1_tryptophan_tRNA_ligase_Candidatus_Magasanikbacteria_bacterium_RIFCSPHIGHO2_01_FULL_41_23:0.25100711366066219554):0.04146859717971809745[32]):0.20398329798874176300[95]):0.06177348496941606482[12]):0.04703827158997323649[7],(PIS05178_1_tryptophan_tRNA_ligase_Candidatus_Buchananbacteria_bacterium_CG10_big_fil_rev_8_21_14_0_10_42_9:0.34956804350036380091,((OGY43978_1_tryptophan_tRNA_ligase_Candidatus_Buchananbacteria_bacterium_RIFCSPHIGHO2_01_FULL_39_8:0.16835895633015049433,OGY45152_1_tryptophan_tRNA_ligase_Candidatus_Buchananbacteria_bacterium_RIFCSPHIGHO2_01_FULL_44_11:0.14268871984211772830):0.05619218954625750106[82],OGY43891_1_tryptophan_tRNA_ligase_Candidatus_Buchananbacteria_bacterium_RIFCSPHIGHO2_01_FULL_39_14:0.26287567827396868259):0.16669381624448387225[99]):0.10102200630260461944[74]):0.06280763155506431661[12],((OGE76161_1_tryptophan_tRNA_ligase_Candidatus_Doudnabacteria_bacterium_RIFCSPHIGHO2_01_48_18:0.09486212597523649426,OGE77952_1_tryptophan_tRNA_ligase_Candidatus_Doudnabacteria_bacterium_RIFCSPHIGHO2_01_FULL_46_14:0.17143135785042876162):0.38330314555129985088[99],(OGE89394_1_tryptophan_tRNA_ligase_Candidatus_Doudnabacteria_bacterium_RIFCSPHIGHO2_01_FULL_50_11:0.44743082401348205357,PIS41749_1_tryptophan_tRNA_ligase_Candidatus_Kerfeldbacteria_bacterium_CG08_land_8_20_14_0_20_42_7:0.75972749200499267719):0.14825097433818934523[33]):0.07484226186691882166[11]):0.03524455054535607923[9],((KKS44514_1_Tryptophan_tRNA_ligase_Candidatus_Azambacteria_bacterium_GW2011_GWB1_42_17:0.18053679920803530901,OGD40976_1_tryptophan_tRNA_ligase_Candidatus_Azambacteria_bacterium_RIFOXYB1_FULL_40_33:0.23369252354746403166):0.07637332359888701627[61],OGD30326_1_tryptophan_tRNA_ligase_Candidatus_Azambacteria_bacterium_RIFCSPLOWO2_01_FULL_44_84:0.20067304303083166594)OROOT:0.33126070864232259883[99]):0.07291166176888221051[16]):2.55732933856247);
