# Supplementary material for: Clades of huge phages from across Earth’s ecosystems
Source: Nature. 2020 Feb 12;578(7795):425–31. doi: 10.1038/s41586-020-2007-4 (PMC7162821; doi:10.1038/s41586-020-2007-4)
Supplement: Supplementary file 7 — tRNA synthetase trees (Newick files). [file 41586_2020_2007_MOESM7_ESM.zip › tRNA-synthetase/asparagine-tRNA_synthetase_newick.tre]

((glutamine_S21_PROPHAGE_CU_32_49:0.89984951468544882580,(glutamine_LP_PHAGE_COMPLETE_CU-CL_31_18:0.37787012820110599254,(glutamine_BJP_PHAGE_COMPLETE_CU-CL_29_15:0.00000093905322139818,glutamine_BJP_PHAGE_COMPLETE_CU-CL-ST_29_18:0.00000093905322139818):0.31759857172173799889[100]):0.97313979576792541959[100]):9.59550777730475[100],((WP_084373010_1_asparagine_tRNA_ligase_Reichenbachiella_faecimaris:0.11026457697026287308,((WP_068225100_1_asparagine_tRNA_ligase_Roseivirga_spongicola:0.24140421056247896026,((WP_081413815_1_asparagine_tRNA_ligase_Eisenibacter_elegans:0.52023614525104178163,((((PDH45870_1_asparagine_tRNA_ligase_Rhodothermaeota_bacterium_MED_G18:0.14630892692341909700,RPH01730_1_asparagine_tRNA_ligase_Amoebophilaceae_bacterium_TMED152:0.16652595675173842427):0.09244330191325374202[99],PDH42859_1_asparagine_tRNA_ligase_Rhodothermaeota_bacterium_MED_G19:0.19988547712209231433):0.29709955405112548066[96],(BJP_PHAGE_COMPLETE_CU-CL-ST_29_18:0.00000093905322139818,BJP_PHAGE_COMPLETE_CU-CL_29_15:0.00000093905322139818):2.54955388184616360547[100]):0.16372650389982257302[34],(((RMH30107_1_asparagine_tRNA_ligase_Planctomycetes_bacterium:0.30372029310624099052,((OFZ94367_1_asparagine_tRNA_ligase_Betaproteobacteria_bacterium_RIFCSPLOWO2_02_67_12:0.37234477033681812053,(WP_123522251_1_asparagine_tRNA_ligase_Pseudofulvimonas_gallinarii:0.15555271812529092301,((ODU46429_1_asparagine_tRNA_ligase_Xanthomonadaceae_bacterium_SCN_69_123:0.10918694635141115712,((WP_043801674_1_asparagine_tRNA_ligase_Arenimonas_malthae:0.03696632722273548305,(WP_028769529_1_asparagine_tRNA_ligase_Silanimonas_lenta:0.22628579399376391734,WP_026816206_1_asparagine_tRNA_ligase_Arenimonas_composti:0.12742309636667834005):0.02085187137712724015[49]):0.06154512600386249227[80],(WP_028838161_1_asparagine_tRNA_ligase_Thermomonas_fusca:0.10024583092170555321,(WP_052633498_1_asparagine_tRNA_ligase_Pseudoxanthomonas_suwonensis:0.06609373671451056198,(((WP_066095894_1_asparagine_tRNA_ligase_Xanthomonas_massiliensis:0.15808429881734806233,(WP_005410231_1_MULTISPECIES_asparagine_tRNA_ligase_Stenotrophomonas:0.06623570298639834542,(WP_057638610_1_asparagine_tRNA_ligase_Stenotrophomonas_ginsengisoli:0.08358870216854168145,(PZO65710_1_asparagine_tRNA_ligase_Pseudoxanthomonas_suwonensis:0.16093411488736319992,(WP_103075589_1_asparagine_tRNA_ligase_Lysobacter_silvestris:0.10220343463409510554,WP_100307652_1_asparagine_tRNA_ligase_Xanthomonadaceae_bacterium_NML08_0793:0.10405924768349572584):0.04866374301874540342[78]):0.03365160982960686137[68]):0.02982139061515341402[60]):0.05140991323421439940[89]):0.02630903525064350046[61],((WP_012916234_1_asparagine_tRNA_ligase_Xanthomonas_albilineans:0.11378726919132529927,((WP_111266297_1_asparagine_tRNA_ligase_Lysobacter_maris:0.07290913132208744207,WP_036193400_1_asparagine_tRNA_ligase_Lysobacter_concretionis:0.10844922326615158426):0.03379013033154617401[46],WP_047135774_1_asparagine_tRNA_ligase_Luteimonas_sp_FCS_9:0.12420526568546570723):0.02398647458089536028[34]):0.01003635658955851113[22],WP_036136211_1_asparagine_tRNA_ligase_Lysobacter_daejeonensis:0.10703101183860272427):0.01369360408701775743[39]):0.02080813620612533346[35],WP_014160527_1_asparagine_tRNA_ligase_Pseudoxanthomonas_spadix:0.13197490696244876252):0.01530487070460397059[25]):0.02385746924966496499[45]):0.04728062320234156790[68]):0.05090879137520532699[75]):0.06518883869322675273[80],(WP_067645954_1_asparagine_tRNA_ligase_Dokdonella_koreensis:0.12162013102855091795,WP_092408203_1_asparagine_tRNA_ligase_Dokdonella_immobilis:0.16109615400889765180):0.10212565810952163592[98]):0.04071160710501760260[53]):0.14751354027674432046[91]):0.10762893578807167239[70],(RUQ35311_1_asparagine_tRNA_ligase_Candidatus_Competibacteraceae_bacterium:0.06680163038807822307,CDH46905_1_asparagine_tRNA_synthetase_Candidatus_Contendobacter_odensis_Run_B_J11:0.09746524762726610502):0.22109205242684462633[100]):0.11478792277167389202[56]):0.14092942817396095223[42],R2_PLASMID_COMPLETE_59_76:1.50135833665045148599):0.33251808338431471102[87],((OPL10596_1_asparagine_tRNA_ligase_delta_proteobacterium_ML8_D:0.62776503925127136174,((RRF96503_1_asparagine_tRNA_ligase_Lachnospiraceae_bacterium:0.40580189732591959162,(CCY71373_1_asparagine_tRNA_ligase_Clostridium_sp_CAG921:0.51851027164815144399,CDE74135_1_asparagine_tRNA_ligase_Clostridium_sp_CAG451:0.73015288714595039110):0.09264445040322287495[33]):0.11837967148777167603[47],WP_102365553_1_asparagine_tRNA_ligase_Monoglobus_pectinilyticus:0.50360145974902781330):0.23448561914214038904[95]):0.08555834004175383312[35],SME88215_1_asparaginyl_tRNA_synthetase_Pseudobacteriovorax_antillogorgiicola:0.83671880769327722227):0.12187218435916628845[68]):0.22557540134205930626[73]):0.06027928686538048392[24]):0.03879520414534742140[13],(((WP_044238874_1_asparagine_tRNA_ligase_Flexithrix_dorotheae:0.26492381878523529881,(WP_044205150_1_asparagine_tRNA_ligase_Flammeovirga_sp_OC4:0.21707529260913724367,WP_109616909_1_asparagine_tRNA_ligase_Sediminitomix_flava:0.19367717450592689121):0.13379075336183912648[96]):0.10496705446967012632[79],(((WP_109674749_1_asparagine_tRNA_ligase_Dyadobacter_jejuensis:0.14105847184445177711,WP_026629232_1_asparagine_tRNA_ligase_Dyadobacter_alkalitolerans:0.10655786234385075661):0.19019037197473936951[99],(WP_055144917_1_asparagine_tRNA_ligase_Jiulongibacter_sediminis:0.38311596985601609200,OYU67454_1_asparagine_tRNA_ligase_Cytophagaceae_bacterium_BCCC1:0.16349115980951486882):0.06645297153919513256[58]):0.16213685838316080345[72],WP_111595580_1_asparagine_tRNA_ligase_Chitinophaga_skermanii:0.35822796011377305847):0.04574494202254738434[15]):0.03927815558189597100[9],((PKP11472_1_asparagine_tRNA_ligase_Bacteroidetes_bacterium_HGW_Bacteroidetes_4:0.30114304454024343194,(((OQX80058_1_asparagine_tRNA_ligase_Bacteroidetes_bacterium_4484_249:0.28551361545439030154,PLW96924_1_asparagine_tRNA_ligase_Marinilabiliales_bacterium:0.29428517941911369604):0.09590010402619623953[56],(WP_083634483_1_asparagine_tRNA_ligase_Labilibacter_aurantiacus:0.24684299409319696017,((WP_111444613_1_asparagine_tRNA_ligase_Cytophaga_xylanolytica:0.11234471088239951497,(WP_088653223_1_asparagine_tRNA_ligase_Geofilum_rhodophaeum:0.13582747499696196103,(WP_079557996_1_asparagine_tRNA_ligase_Alkalitalea_saponilacus:0.12232180306415045556,WP_026473697_1_asparagine_tRNA_ligase_Alkaliflexus_imshenetskii:0.07984217071618179840):0.05728729204865287000[49]):0.05375055619471933582[87]):0.08586895949577547094[96],WP_010420170_1_asparagine_tRNA_ligase_Anaerophaga_thermohalophila:0.17633132611647042709):0.04826666798307478051[60]):0.06636526443958841448[98]):0.05921430301730253032[38],((WP_073002244_1_asparagine_tRNA_ligase_Mariniphaga_anaerophila:0.07181896302445150981,(WP_073169741_1_asparagine_tRNA_ligase_Tangfeifania_diversioriginum:0.11388050626000288668,WP_119349483_1_asparagine_tRNA_ligase_Mariniphaga_sediminis:0.09607852851221379553):0.01816320721090623411[45]):0.10334722737645649082[100],(OFX52750_1_asparagine_tRNA_ligase_Bacteroidetes_bacterium_GWB2_41_8:0.21497971145633823498,WP_093918143_1_asparagine_tRNA_ligase_Sunxiuqinia_elliptica:0.11717125521457268100):0.06180960844239492130[90]):0.13139062773879667256[97]):0.03491178060168610015[23]):0.04560465712474590094[30],((((OJV21470_1_asparagine_tRNA_ligase_Bacteroidetes_bacterium_41_46:0.13365832508054970029,((OFX78079_1_asparagine_tRNA_ligase_Bacteroidetes_bacterium_GWE2_39_28:0.12210988683314312475,OFX80694_1_asparagine_tRNA_ligase_Bacteroidetes_bacterium_GWE2_40_15:0.13524283731449759927):0.05205607158374879473[95],OFY40400_1_asparagine_tRNA_ligase_Bacteroidetes_bacterium_GWF2_40_14:0.12695673430082379807):0.06375439312975599015[95]):0.17534264689177531116[100],(WP_019540597_1_asparagine_tRNA_ligase_Proteiniphilum_acetatigenes:0.23425259300644901694,(((WP_085535972_1_asparagine_tRNA_ligase_Massilibacteroides_vaginae:0.19486078175986890071,((WP_024993056_1_asparagine_tRNA_ligase_Bacteroides_paurosaccharolyticus:0.11635269655314131598,WP_005679148_1_asparagine_tRNA_ligase_Bacteroides_caccae:0.07406991410114506513):0.07407262761497480918[91],WP_036880293_1_asparagine_tRNA_ligase_Prevotella_oryzae:0.24973525832051907125):0.07321914176388637230[81]):0.11348054653701086791[81],(KGL49283_1_asparaginyl_tRNA_synthetase_Porphyromonas_cangingivalis:0.23067235817594539116,WP_072518531_1_asparagine_tRNA_ligase_Porphyromonadaceae_bacterium_FC4:0.26354384762418370247):0.05124031954497104691[60]):0.07288972018331374425[43],(WP_123403615_1_MULTISPECIES_asparagine_tRNA_ligase_unclassified_Muribaculaceae:0.10646920685414641705,(CDE06423_1_asparagine_tRNA_ligase_Prevotella_sp_CAG485:0.18638082799608127194,WP_123482409_1_asparagine_tRNA_ligase_Muribaculaceae_bacterium_Isolate_037_Harlan:0.12806034687735767807):0.07030030101293403832[63]):0.23285152408187595463[99]):0.02932317028587206123[33]):0.07342676743958752306[27]):0.06551559189604427846[20],((REJ80866_1_asparagine_tRNA_ligase_Bacteroidetes_bacterium:0.29140729796541420260,(KPK87565_1_asparaginyl_tRNA_synthetase_Bacteroides_sp_SM23_62_1:0.25722783579806612897,KPL08694_1_asparaginyl_tRNA_synthetase_Bacteroides_sp_SM23_62:0.24202089429182854774):0.18614573707651119183[100]):0.03907372312599528136[39],PKP04490_1_asparagine_tRNA_ligase_Bacteroidetes_bacterium_HGW_Bacteroidetes_6:0.36162169182334691353):0.03859450271508325925[19]):0.04837484825904900948[15],((WP_032560969_1_asparagine_tRNA_ligase_Bacteroides_fragilis:0.15810431621776702138,CBK69038_1_asparaginyl_tRNA_synthetase_Bacteroides_xylanisolvens_XB1A:0.12585564758870532165):0.59684295687739663538[100],WP_038654064_1_asparagine_tRNA_ligase_Mucinivorans_hirudinis:0.31431978105013330671):0.07433058667250713736[23]):0.10617794784375261807[76]):0.01813923422223762821[6]):0.05485645266612616811[21]):0.04462135632874092428[19]):0.07506300181045517939[26],WP_115870504_1_asparagine_tRNA_ligase_Marinoscillum_furvescens:0.23179571366363094231):0.20121568749862103753[33]):0.10984010401079648267[26],WP_073125289_1_MULTISPECIES_asparagine_tRNA_ligase_Reichenbachiella:0.00000093905322139818)OROOT:9.59550777730475);
