# Supplementary material for: Clades of huge phages from across Earth’s ecosystems
Source: Nature. 2020 Feb 12;578(7795):425–31. doi: 10.1038/s41586-020-2007-4 (PMC7162821; doi:10.1038/s41586-020-2007-4)
Supplement: Supplementary file 7 — tRNA synthetase trees (Newick files). [file 41586_2020_2007_MOESM7_ESM.zip › tRNA-synthetase/glutamate-tRNA_synthetase_newick.tre]

((glutamine_js4906-25-2-S21_Prophage_curated_prodigal-single_79_S21_PROPHAGE_CU_32_49:1.2101371822,((glutamine_Ig12092_scaffold_5_curated_closed_complete_prodigal-single_570_BJP_PHAGE_COMPLETE_CU-CL_29_15:0.0000010000,glutamine_Ig8144_scaffold_2_curated_closed_complete_start-adj_prodigal-single_246_BJP_PHAGE_COMPLETE_CU-CL-ST_29_18:0.0000010000):0.2811504501[100],glutamine_LacPavin_0818_WC45_scaffold_160996_curated_closed_complete_prodigal-single_625_LP_PHAGE_COMPLETE_CU-CL_31_18:0.3114486043):1.0386826540[100]):1.1555240005[100],(((((((rifcsphigho2_12_scaffold_16_343_RIFCSPHIGHO2_12_FULL_Potentially_Complete_Phage_35_23:0.0000010000,RIF_PHAGE_COMPLETE_35_23:0.0000010000):1.9836625440[100],RifSed_csp2_10ft_3_scaffold_58037_1_RifSed_csp2_10ft_3_Abawaca1_392:1.0309385063):0.3567770347[83],(RAH16606_1_glutamate_tRNA_ligase_Euryarchaeota_archaeon:0.9670059691,((PXY72337_1_glutamate_tRNA_ligase_Euryarchaeota_archaeon:0.5849988950,(((DAC29182_1_TPA_glutamate_tRNA_ligase_Marine_Group_II_euryarchaeote:0.5827366076,(RJU84384_1_glutamate_tRNA_ligase_Marine_Group_II_euryarchaeote:0.4759078812,RPG75327_1_glutamate_tRNA_ligase_Euryarchaeota_archaeon_TMED248:0.3383324151):0.1213137898[100]):0.1350033736[100],((RJU95510_1_glutamate_tRNA_ligase_Marine_Group_II_euryarchaeote:0.2561361878,(RJU85288_1_glutamate_tRNA_ligase_partial_Marine_Group_II_euryarchaeote:0.0582611385,DAC10344_1_TPA_glutamate_tRNA_ligase_Marine_Group_II_euryarchaeote:0.0893212142):0.1385282609[100]):0.0447583817[99],((SW_scaffold_506_34_lac_SW_metabat_bin_97:0.0457217140,RJU93351_1_glutamate_tRNA_ligase_Marine_Group_II_euryarchaeote:0.1104837393):0.3001605824[100],DAC57766_1_TPA_glutamate_tRNA_ligase_Marine_Group_II_euryarchaeote:0.2480036275):0.1388783320[100]):0.2703908192[100]):0.0980888329[100],DAC19396_1_TPA_glutamate_tRNA_ligase_Marine_Group_II_euryarchaeote:0.4275807457):0.1578222277[100]):0.1333326395[100],((RAH07273_1_glutamate_tRNA_ligase_Euryarchaeota_archaeon:0.5742766516,(SW_scaffold_13595_6_lac_SW_metabat_bin_114:0.3150636454,DAC26185_1_TPA_glutamate_tRNA_ligase_Marine_Group_II_euryarchaeote:0.1308896995):0.4223104486[100]):0.3974051967[100],((((OUW79503_1_glutamate_tRNA_ligase_Euryarchaeota_archaeon_TMED215:0.4072952496,DAC30130_1_TPA_glutamate_tRNA_ligase_Marine_Group_II_euryarchaeote:0.1755713122):0.4334974947[100],(OUV24200_1_glutamate_tRNA_ligase_Euryarchaeota_archaeon_TMED97:0.2742157395,(RJU84455_1_glutamate_tRNA_ligase_Marine_Group_II_euryarchaeote:0.1280286875,(ANV79853_1_hypothetical_protein_partial_uncultured_Candidatus_Thalassoarchaea_euryarchaeote:0.0420672411,OUV68106_1_glutamate_tRNA_ligase_Euryarchaeota_archaeon_TMED129:0.0447357344):0.1018669616[100]):0.2346231863[100]):0.3335807894[100]):0.1244492729[100],(AIF13722_1_glutamyl_tRNA_synthetase_gltX_uncultured_marine_group_II_III_euryarchaeote_KM3_63_F10:0.4212229573,AIF24253_1_glutamyl_tRNA_synthetase_gltX_uncultured_marine_group_II_III_euryarchaeote_SAT1000_26_H09:0.2703816984):0.2873159302[100]):0.2214334327[99],(((OUX46825_1_glutamate_tRNA_ligase_Euryarchaeota_archaeon_TMED280:0.4065217449,DAC61201_1_TPA_glutamate_tRNA_ligase_Marine_Group_II_euryarchaeote:0.2636424016):0.2505366830[100],PDH24867_1_glutamate_tRNA_ligase_Marine_Group_II_euryarchaeote_MED_G36:0.3429120457):0.1288087563[100],(PXF20990_1_glutamate_tRNA_ligase_Euryarchaeota_archaeon:0.3780871321,(OUW13930_1_glutamate_tRNA_ligase_Euryarchaeota_archaeon_TMED164:0.3267242553,DAC12484_1_TPA_glutamate_tRNA_ligase_Marine_Group_II_euryarchaeote:0.5222533736):0.1476265497[100]):0.0973523211[98]):0.0820342336[98]):0.0956022196[100]):0.2125184327[100]):0.1402517813[100]):0.2367495279[100]):0.0869608935[76],(RifSed_csp2_10ft_1_scaffold_320718_3_RifSed_csp2_10ft_1_Maxbin2_253:0.0839502366,RifSed_csp2_10ft_2_scaffold_10623_27_RifSed_csp2_10ft_2_Maxbin2_343:0.1441363529):1.3939338540[100]):0.0974430890[74],(((((OYT26030_1_glutamate_tRNA_ligase_Candidatus_Altiarchaeales_archaeon_ex4484_96:0.3431892495,OYT52947_1_glutamate_tRNA_ligase_Candidatus_Altiarchaeales_archaeon_ex4484_2:0.3273949918):0.6639340603[100],((RLI92251_1_glutamate_tRNA_ligase_Candidatus_Altiarchaeales_archaeon:0.4407075755,(DD1S54SP2S20A_scaffold_104_30_DD1S54SP2S20A_metabat.064:0.5705268393,RLI86882_1_glutamate_tRNA_ligase_Candidatus_Altiarchaeales_archaeon:0.3681725697):0.1814824628[98]):0.1249061534[86],OYT42024_1_glutamate_tRNA_ligase_Candidatus_Altiarchaeales_archaeon_ex4484_43:0.6865385443):0.1626103070[51]):0.2891514879[100],((((((RLI02253_1_glutamate_tRNA_ligase_Candidatus_Bathyarchaeota_archaeon:0.6319981597,ADB57626_1_glutamyl_tRNA_synthetase_Archaeoglobus_profundus_DSM_5631:0.3532706261):0.1485345198[99],((RUM35242_1_glutamate_tRNA_ligase_Archaeoglobus_sp_:0.4027528927,MarineFeMat_664_BS3_NODE_2912_7_664_BS3_FULL_Archaeoglobus1_1p1:0.4307590410):0.1504694544[100],(WP_083809332_1_glutamate_tRNA_ligase_Archaeoglobus_veneficus:0.1219202196,RLI85014_1_glutamate_tRNA_ligase_Archaeoglobales_archaeon:0.1391890630):0.1221650605[100]):0.1109248387[98]):0.0413431099[97],(WP_015590153_1_glutamate_tRNA_ligase_Archaeoglobus_sulfaticallidus:0.5407418000,(RLI71642_1_glutamate_tRNA_ligase_Archaeoglobales_archaeon:0.0961710556,RLI79266_1_glutamate_tRNA_ligase_Archaeoglobales_archaeon:0.1234600870):0.2134853027[100]):0.1103658674[98]):0.0778956624[97],(((RLI77172_1_glutamate_tRNA_ligase_Archaeoglobales_archaeon:0.6059871764,OYT33704_1_glutamate_tRNA_ligase_Archaeoglobales_archaeon_ex4484_92:0.4874559911):0.1232275799[99],(MarineFeMat_665_MMA12_NODE_9784_2_665_MMA12_FULL_Archaeoglobaceae4_1p1:0.4691079044,MarineFeMat_664_BS3_NODE_5904_6_664_BS3_FULL_Ferroglobus1_0p4:0.2772575126):0.0982360267[100]):0.2420683119[100],(WP_048092149_1_glutamate_tRNA_ligase_Geoglobus_acetivorans:0.4016054905,WP_048094162_1_glutamate_tRNA_ligase_Geoglobus_ahangari:0.3325802824):0.2745273618[96]):0.0565514650[84]):0.0530419438[79],((((SM4_scaffold_226_29_SM4_bin_6_Archaeoglobus_fulgidus:0.1457497043,DGJ10_1_scaffold_121_33_DGJ10_1_bin_7_Archaeoglobus_fulgidus:0.2586897464):0.0774260501[99],GD2_1_scaffold_34134_1_GD2_1_bin_52_Archaeoglobus_fulgidus:0.4573378030):0.0988033519[100],JZ_scaffold_522_24_JZ_bin_18_Archaeoglobus_fulgidus:0.1379552885):0.3146785997[100],(MPF_scaffold_21_59_MPF_Archaeoglobus_fulgidus_49_2300_partial:0.0190390211,sp_O29979_1_SYE_ARCFU_RecName_Full_Glutamate_tRNA_ligase_AltName_Full_Glutamyl_tRNA_synthetase_Short_GluRS:0.0409809704):0.2465961325[100]):0.2344747736[100]):0.0590952311[84],WP_012965993_1_glutamate_tRNA_ligase_Ferroglobus_placidus:0.3815725901):0.1759650745[100]):0.1043252328[98],(((S_p2_S4_coassembly_k141_4019127_19_S_p2_S4_coassembly_Euryarchaeota_68_50:1.2064425287,(((DGJ9_scaffold_1_164_DGJ9_bin_42_Methanosaeta_thermophila:0.1397376121,sp_A0B966_1_SYE_METTP_RecName_Full_Glutamate_tRNA_ligase_AltName_Full_Glutamyl_tRNA_synthetase_Short_GluRS:0.0901338598):0.2402325405[100],((BX2S50SP1S5A_scaffold_4645_3_BX2S50SP1S5A_concoct.017:0.2899140746,(MPI_scaffold_91_18_MPI_Methanosaeta_harundinacea_57_489:0.0000010000,KUK45047_1_Glutamate_tRNA_ligase_Methanosaeta_harundinacea:0.0000010000):0.3516852054[100]):0.0902332239[100],WP_014586796_1_glutamate_tRNA_ligase_Methanosaeta_harundinacea:0.2572243843):0.1985055029[100]):0.2538610153[100],((PPA79632_1_Glutamate_tRNA_ligase_ANME_2_cluster_archaeon_HR1:0.3501439984,((WP_048193792_1_glutamate_tRNA_ligase_Methanococcoides_methylutens:0.1655013553,WP_048204729_1_glutamate_tRNA_ligase_Methanococcoides_methylutens:0.0603740709):0.0948424658[100],((KXS41109_1_glutamyl_tRNA_synthetase_Methanolobus_sp_T82_4:0.1251326172,WP_023844308_1_glutamate_tRNA_ligase_Methanolobus_tindarius:0.0665990561):0.0319363642[100],WP_094228017_1_glutamate_tRNA_ligase_Methanolobus_psychrotolerans:0.0978934304):0.0742002338[100]):0.1634266097[100]):0.1108940421[100],(((RBG_16_Archaea_41_19_RBG_16_scaffold_77_16_RBG_16_Euryarchaeota_41_19_curated:0.0271696639,WP_116481932_1_glutamate_tRNA_ligase_Candidatus_Methanoperedenaceae_archaeon:0.0452057238):0.0583575633[100],(SR-VP_0-2_scaffold_141_5181056_33_SR-VP_0-2cm_Euryarchaeote_41_45:0.0728753054,(KPQ41569_1_glutamyl_tRNA_synthetase_partial_Candidatus_Methanoperedens_sp_BLZ1:0.0276818224,WP_097298787_1_glutamate_tRNA_ligase_Candidatus_Methanoperedens_sp_BLZ2:0.0000025866):0.0538803783[100]):0.0253790809[100]):0.0656943031[100],(KCZ72741_1_glutamyl_tRNA_synthetase_archaeal_and_eukaryotic_family_Candidatus_Methanoperedens_nitroreducens:0.1312245534,(Ig5771_scaffold_6109_3_Ig5771_ANME_2D_43_7:0.1141872950,(Ig5770_scaffold_5763_8_Ig5770_ANME_2d_47_15:0.3601051901,RifSed_csp1_16ft_4_scaffold_33312_3_RifSed_csp1_16ft_4_CONCOCT_218:0.0460316724):0.0233222335[88]):0.0206602555[67]):0.0995253238[100]):0.1691898391[100]):0.0528942095[69]):0.0524954206[50]):0.0330526098[96],((MV1S112SP2S24A_scaffold_13169_6_MV1S112SP2S24A_Methanosarcinales-related_41_85:0.3441612226,OYT62652_1_glutamate_tRNA_ligase_Methanosarcinales_archaeon_ex4484_138:0.3620999784):0.2487790279[100],RJS71551_1_glutamate_tRNA_ligase_ANME_2_cluster_archaeon:0.5522528895):0.1001908655[100]):0.1600560693[100],((QZM_A2_scaffold_98_82_QZM_A2_bin_25_Euryarchaeota:0.6222859068,MarineFeMat_664_sc8_NODE_7556_4_664_sc8_FULL_Methanosarcinaceae2_0p7:0.4390001032):0.0730314013[100],MarineFeMat_664_BS3_NODE_1178_14_664_BS3_FULL_Methanosarcinaceae1_27p3:0.6369754383):0.2336047057[100]):0.1528730249[94]):0.0789328911[75],(RLG36989_1_glutamate_tRNA_ligase_Methanosarcinales_archaeon:0.6705305181,((RLG35419_1_glutamate_tRNA_ligase_Methanosarcinales_archaeon:0.7467512608,(DGJ9_scaffold_4285_5_DGJ9_bin_40_Euryarchaeota:0.0000010000,DGJ9_scaffold_4285_curated_4_DGJ9_Euryarchaeota_49_11_curated:0.0000010000):0.5417756496[100]):0.1641051771[99],(JGI24025J20009_10016042_4_Cruoil03_maxbin2.040:0.3397548787,((OYT65777_1_glutamate_tRNA_ligase_ANME_1_cluster_archaeon_ex4572_4:0.4224810718,(DD1S54SP2S20A_scaffold_11786_5_DD1S54SP2S20A_concoct.090:0.1791903840,CBH37870_1_glutamyl_tRNA_synthetase_uncultured_archaeon:0.1040848085):0.2774434153[100]):0.0342471779[69],(RJS82464_1_glutamate_tRNA_ligase_ANME_1_cluster_archaeon:0.2035495089,((AAU84219_1_glutamyl_tRNA_synthetase_uncultured_archaeon_GZfos3D4:0.3759765035,RJS73423_1_glutamate_tRNA_ligase_ANME_1_cluster_archaeon:0.0844984370):0.1044776478[100],BX4S32SP2S18A_scaffold_11122_5_BX4S32SP2S18A_metabat.087:0.0632383952):0.1483922438[100]):0.0527005307[98]):0.1274503645[80]):0.1772405185[100]):0.3688141646[100]):0.1403655197[75]):0.2222461981[100]):0.1442944119[72],RLG21923_1_glutamate_tRNA_ligase_Candidatus_Micrarchaeota_archaeon:1.1348553894):1.3154121970[100],(PH2017_25_DOB_D_A_scaffold_29_10_PH2017_25_DOB_D_A_Oscillatoriales_45_118:3.6517958701,((((((((((S2_006_000_R2_scaffold_399_43_:1.1218681086,S2_009_000_R2_scaffold_8413_1_55_S2_009_000_R2:0.8556476357):1.3383838420[100],(((rifoxya1_full_scaffold_995_14_RIFOXYA1_FULL_Phage_34_23:1.3424240216,(BML_08182015_1_5m_scaffold_4_273_BML_08182015_1_5m_Phage_32_10:0.0000022187,(BML_PHAGE_32_10:0.0000010000,BML_PHAGE_COMPLETE_CU-CL_32_14:0.0000028746):0.0199034783[100]):1.0438715900[100]):0.2403396988[98],((ALT_09252017_20_scaffold_10_3_ALT_09252017_20_Phage_51_12:0.0019042206,ALT_PHAGE_51_12:0.0739034012):0.9774697036[100],WP_084299379_1_hypothetical_protein_Leisingera_caerulea:1.0872671649):0.1141323643[18]):0.1415718818[18],(SR-VP_0-2_scaffold_141_4939684_333_SR-VP_0-2cm_Phage_48_23:0.0213657078,(SR-VP_PHAGE_48_20:0.0000010000,SR-VP_PHAGE_48_23_B:0.0000023103):0.0402487849[100]):0.8623107206[100]):0.4957973578[88]):0.3189103040[87],((Ig12092_scaffold_5_59_ig12092_Phage_Complete_Curated_29_15:0.0000000000,BJP_PHAGE_COMPLETE_CU-CL-ST_29_18:0.0000000000):0.0000021364,BJP_PHAGE_COMPLETE_CU-CL_29_15:0.0000020103):1.8281263850[100]):0.6496200573[98],(OUU33866_1_glutamate_tRNA_ligase_Deltaproteobacteria_bacterium_TMED58:0.9747903799,WP_011069930_1_glutamate_tRNA_ligase_Wigglesworthia_glossinidia:1.0819049004):0.3043739952[98]):0.1018577219[48],GBD03278_1_Glutamate_tRNA_ligase_bacterium_HR19:1.0205666618):0.1392438474[84],AGQ19283_1_glutamyl_and_glutaminyl_tRNA_synthetases_Candidatus_Actinomarina_minuta:1.2407108879):0.1636672146[79],((((((((UBA1006contig_13457_30_UBA1006:0.9603229339,(OGC88858_1_hypothetical_protein_A2419_02410_Candidatus_Adlerbacteria_bacterium_RIFOXYC1_FULL_48_26:0.6192664465,OGG92771_1_hypothetical_protein_A2609_03165_Candidatus_Kaiserbacteria_bacterium_RIFOXYD1_FULL_47_14:0.6918952212):0.3236587907[100]):0.2227946144[98],OHA88405_1_glutamate_tRNA_ligase_Candidatus_Zambryskibacteria_bacterium_RIFCSPHIGHO2_01_FULL_43_25:0.6278410668):0.0941400158[90],((OGD66300_1_hypothetical_protein_A2Z61_01225_Candidatus_Campbellbacteria_bacterium_RIFCSPLOWO2_02_35_12:0.1643534724,PIT96731_1_glutamate_tRNA_ligase_Candidatus_Campbellbacteria_bacterium_CG10_big_fil_rev_8_21_14_0_10_35_52:0.0994369464):0.4307288888[100],KKT14489_1_Glutamate_tRNA_ligase_Parcubacteria_group_bacterium_GW2011_GWC1_43_30:0.6256302559):0.0671017769[72]):0.0693095757[75],(PCI19734_1_glutamate_tRNA_ligase_Candidatus_Wolfebacteria_bacterium:0.4786945224,OGI90929_1_glutamate_tRNA_ligase_Candidatus_Nomurabacteria_bacterium_RIFCSPLOWO2_01_FULL_40_15:0.5444221395):0.1271947202[95]):0.0756921634[99],OHA57401_1_hypothetical_protein_A2114_00655_Candidatus_Vogelbacteria_bacterium_GWA1_51_14:0.8539213984):0.0662686460[83],KKR39033_1_Glutamate_tRNA_ligase_Parcubacteria_group_bacterium_GW2011_GWF2_40_10:0.4970923761):0.2777111475[100],((CG_4_10_14_0.8_um_filter_scaffold_6731_8_CG_4_10_14_0_8_um_filter_cor_Bacteria_40_9:0.0000024236,PIZ00737_1_glutamate_tRNA_ligase_partial_bacterium_Candidatus_Howlettbacteria_CG_4_10_14_0_8_um_filter_40_9:0.0000021531):0.5620246760[100],KKW25461_1_Glutamate_tRNA_ligase_candidate_division_Kazan_bacterium_GW2011_GWC1_52_13:0.9288584814):0.3056765701[99]):0.1152433468[94],(GWF2_Melainabacteria_37_15_gwf2_scaffold_732_8_Candidatus:0.0000027687,OGI00266_1_hypothetical_protein_A2Y25_01395_Candidatus_Melainabacteria_bacterium_GWF2_37_15:0.0091549296):0.9428200436[100]):0.1097931456[89]):0.0587540512[71],((((PH2015_18_scaffold_1392_1_18_ChimTree_DS_sub10_Oscillatoriales_45_7:6.0623022665,(((((SR-VP_0-2_scaffold_141_4753700_151_SR-VP_0-2cm_Jumbo_Phage_39_29:0.0200294408,(SR-VP_PHAGE_32_29:0.0000010000,SR-VP_PHAGE_40_16:0.0000010000):0.0183796736[100]):0.8221232739[100],JSantini_GMIN_scaffold_34_20_JSantini_GMIN_Biofilm_Phage_38_21:0.9882549691):0.3427121607[99],(((RTP_09252017_15_scaffold_1472_21_RTP_09252017_15_Sandaracinus_amylolyticus_64_8:0.4056543426,WP_053232066_1_glutamate_tRNA_ligase_Sandaracinus_amylolyticus:0.2579617856):0.2298085894[99],(KPK15256_1_hypothetical_protein_AMJ62_09840_Myxococcales_bacterium_SG8_38:0.1540542322,(RLB36951_1_glutamate_tRNA_ligase_Deltaproteobacteria_bacterium:0.0628786178,(BX4S32SP2S18A_scaffold_66352_2_BX4S32SP2S18A_concoct.045:0.0143541209,RLB43454_1_glutamate_tRNA_ligase_Deltaproteobacteria_bacterium:0.0403323358):0.0418434471[100]):0.0442257832[100]):0.4247658616[100]):0.1163187820[99],(((((((WP_075277310_1_glutamate_tRNA_ligase_Pajaroellobacter_abortibovis:0.5253339774,PH2017_20_SFW_D_A_scaffold_288_13_PH2017_20_SFW_D_A_full_Oscillatoriales_45_539:9.9999981988):0.0284444093[59],((AKU96099_1_Glutamyl_tRNA_synthetase_Labilithrix_luteola:0.3737360325,(Arch_1-3_S9_170907_scaffold_31387_3_E_GD2017-1_Arch_1-3_S9_Biohub_170907_Myxococcales_72_22:0.0747240169,(SCN18_13_7_16_R1_B_scaffold_4054_4_SCN18_13_7_16_R1_B_Bacteria_partial_67_8:0.0049886199,OJY18477_1_glutamate_tRNA_ligase_Myxococcales_bacterium_68_20:0.0000027659):0.0651770928[100]):0.1245474313[100]):0.0774516004[99],H1c2_full_scaffold_2633_10_H1c2_concoct_15:0.3207451697):0.0895600171[98]):0.0487430135[80],GD18-4_B1_scaffold_158492_93_GD2018-4_B1_QB3_180703_Deltaproteobacteria_71_13:0.4483857949):0.0526437814[68],(RLB56071_1_glutamate_tRNA_ligase_partial_Deltaproteobacteria_bacterium:0.5170978871,(P0_An_GD2017L_S7_170907_scaffold_736057_20_E_GD2017-1_P0_An_GD2017L_S7_Biohub_170907_Deltaproteobacteria_69_60:0.2912545033,APR87744_1_Glutamyl_tRNA_synthetase_Minicystis_rosea:0.2345933049):0.1225434870[100]):0.1355047628[100]):0.0642689684[95],(Sage1_L_113_16_scaffold_26178_2_Sage1_L_113_16_Abawaca2_200_sub:0.1539637058,U3c1_full_scaffold_366_28_U3c1_abawaca2_12:0.1432818689):0.2770387793[100]):0.0176745291[37],(SR-2_scaffold_141_490340_47_SR-2_Biohub_180515_Deltaproteobacteria_66_101:0.2867785597,(08E140C01_z5_2013_Ig3399_v2_scaffold_3132_7_08E140C01_Z5_2013_IG3399_Deltaproteobacteria_66_8:0.0972410560,Ig9238_scaffold_38356_26_Ig9238_Deltaproteobacteria_56_9:0.1184306965):0.2119814075[100]):0.1735356701[100]):0.0187364156[62],(LAC_NA04_scaffold_552_23_NA04_Myxococcales_72_13:0.3860815986,((P0_An_GD2017L_S7_170907_scaffold_1251801_14_E_GD2017-1_P0_An_GD2017L_S7_Biohub_170907_Deltaproteobacteria_66_179:0.3721848059,OQX68451_1_glutamate_tRNA_ligase_Sorangiineae_bacterium_NIC37A_2:0.3772281710):0.1017467924[100],((H2c1_full_idba_ud_scaffold_8503_2_H2c1_concoct_11:0.2664511731,(U3c1_full_scaffold_898_19_U3c1_concoct_66_sub:0.1847736793,PZN23568_1_glutamate_tRNA_ligase_Proteobacteria_bacterium:0.1598477381):0.0498401729[100]):0.0703286030[100],GD18-4_B1_scaffold_725443_24_GD2018-4_B1_QB3_180703_Deltaproteobacteria_70_11:0.3019224408):0.0729342311[100]):0.0482489321[100]):0.1821336205[100]):0.1161285055[96]):0.1650274588[66]):0.3159701874[100],(((PDH51401_1_glutamate_tRNA_ligase_alpha_proteobacterium_MED_G09:0.3239015632,(RPF88380_1_glutamate_tRNA_ligase_Rhizobiales_bacterium_TMED94:0.2441356299,PH2015_19_scaffold_13_107_19_LumberBridge_sub10_Oscillatoriales_46_255:5.7839905329):0.0766974604[78]):0.4938794237[94],(WP_067979911_1_glutamate_tRNA_ligase_Neorickettsia_sp_179522:0.7849093712,ETO91618_1_glutamyl_tRNA_synthetase_Candidatus_Xenolissoclinum_pacificiensis_L6:1.2265630536):0.4847846951[100]):0.2321600526[95],((S2_018_000_R2_scaffold_9_571_S2_018_000_R2_Probable_Huge_Phage_49_14:0.0000023819,R2_PHAGE_49_14:0.0000020368):0.8273528592[100],(((((ALT_09252017_20_scaffold_435_12_ALT_09252017_20_Sphingomonadales_60_10:0.4091359951,sp_A5VB94_1_SYE2_SPHWW_RecName_Full_Glutamate_tRNA_ligase_2_AltName_Full_Glutamyl_tRNA_synthetase_2_Short_GluRS_2:0.1486566895):0.0684934992[92],(((WP_011241688_1_glutamate_tRNA_ligase_Zymomonas_mobilis:0.3779515587,((U2c1_full_idba_ud_scaffold_4_271_U2c1_Sphingomonadales_65_21:0.1471046131,SH_S37_scaffold_1290_1_SH_S37_Sphingomonadales_65_31:0.0869097099):0.0426229239[95],SH_S37_scaffold_2302_2_SH_S37_Sphingomonas_65_8:0.0609053150):0.1522009275[100]):0.0552452100[96],(WP_019833704_1_glutamate_tRNA_ligase_Sphingomonas_sp_PR090111_T3T_6A:0.1688267138,WP_026094813_1_glutamate_tRNA_ligase_Sphingomonas_like_bacterium_B12:0.1290897898):0.1633917236[100]):0.0388199757[13],WP_010124410_1_glutamate_tRNA_ligase_Sphingomonas_sp_KC8:0.2743017501):0.0260748169[87]):0.0369939157[91],((((08E140C01_10kDa_scaffold_811_17_BJP_08E140C01_10KDA_Sphingomonadales_64_10:0.2358250814,((((SCN18_26_2_15_R1_B_scaffold_4289_11_SCN18_26_2_15_R1_B_Sphingomonas_67_9:0.1016718182,(SCN18_25_8_15_R3_B_scaffold_6_578_SCN18_25_8_15_R3_B_Sphingomonas_65_29:0.0899058856,WP_066824979_1_glutamate_tRNA_ligase_Sphingomonas_mali:0.1108299655):0.0294863004[86]):0.1001177496[100],WP_066796013_1_glutamate_tRNA_ligase_Sphingomonas_soli:0.1074414930):0.0304901907[100],WP_029623011_1_glutamate_tRNA_ligase_Sphingomonas_elodea:0.1245472257):0.0190587323[93],WP_110152005_1_glutamate_tRNA_ligase_Nostoc_sp_3335mG:0.1285751078):0.0534669979[99]):0.0284915920[95],(((WP_051583179_1_glutamate_tRNA_ligase_Sphingomonas_sp_RIT328:0.1122993963,WP_115380493_1_glutamate_tRNA_ligase_Sphingomonas_sp_FARSPH:0.1379067936):0.1065270024[100],(WP_055932254_1_glutamate_tRNA_ligase_Sphingomonas_sp_Leaf17:0.1768164311,(S2_018_000_R3_scaffold_4_211_:0.0426317216,WP_082445333_1_glutamate_tRNA_ligase_Sphingomonas_sp_Leaf28:0.1050720250):0.1296116865[100]):0.0622566028[100]):0.0271203802[50],((S2_005_001_R2_scaffold_15899_2_85_S2_005_001_R2:0.0671993781,WP_082052534_1_MULTISPECIES_glutamate_tRNA_ligase_Sphingomonas:0.1210094449):0.1654253990[100],((WP_076745558_1_glutamate_tRNA_ligase_Sphingomonas_jeddahensis:0.1877650159,(SCN18_13_7_16_R5_B_scaffold_1577_5_SCN18_13_7_16_R5_B_SCNPILOT_EXPT_300_BF_Sphingomonadales_67_9_67_9:0.0255273434,OJU17465_1_glutamate_tRNA_ligase_Sphingomonas_sp_66_10:0.0313342588):0.1451905839[100]):0.0475361098[100],Crystal_Geyser_CG19_WC_8_21_14_NA_150_scaffold_3122_18_CG19_WC_8_21_14_NA_150_Sphingomonadales_67_13:0.2201010250):0.0395235564[95]):0.0137172740[46]):0.0793811795[100]):0.0389984484[94],(04302015_43_scaffold_28_78_04302015_43_Sphingomonas_sp__WHSC_8_related_66_23:0.1258632517,WP_029934987_1_glutamate_tRNA_ligase_Sphingomonas_sp_UNC305MFCol5_2:0.1103793475):0.0755572383[100]):0.0390622409[89],(((WP_096342987_1_glutamate_tRNA_ligase_Sphingomonas_spermidinifaciens:0.1863267393,04302015_28_scaffold_105_55_04302015_28_Sphingomonas_66_16:0.2289995507):0.0716049926[97],WP_109807102_1_glutamate_tRNA_ligase_Sphingomonadaceae_bacterium:0.1960687284):0.0426474657[34],04302015_28_scaffold_25_82_04302015_28_Sphingomonas_62_11:0.1454306610):0.0434145898[36]):0.0972339270[99]):0.0358856325[81],((((CG12_big_fil_rev_8_21_14_0.65_scaffold_1983_11_CG12_big_fil_rev_8_21_14_0_65_Sphingomonadales_65_10:0.0000010000,PIW55932_1_glutamate_tRNA_ligase_Sphingomonadales_bacterium_CG12_big_fil_rev_8_21_14_0_65_65_10:0.0000010000):0.2223642422[100],OR_07182017_21_scaffold_9_150_OR_07182017_21_Novosphingobium_63_12:0.2947594726):0.0913676819[100],WP_067198952_1_glutamate_tRNA_ligase_Sphingorhabdus_sp_M41:0.3542716638):0.0691649371[99],WP_116234916_1_glutamate_tRNA_ligase_Parasphingopyxis_lamellibrachiae:0.3527976380):0.0567983720[88]):0.0497012497[78],((((((04302015_12_scaffold_32_164_04302015_12_Novosphingobium_62_10:0.1531679838,WP_022676545_1_glutamate_tRNA_ligase_Novosphingobium_sp_B_7:0.1554812179):0.1532484482[100],(SH_S37_scaffold_3269_2_SH_S37_Sphingomonadales_67_17:0.1859785712,(WP_067732034_1_glutamate_tRNA_ligase_Novosphingobium_naphthalenivorans:0.1127191252,(WP_021234958_1_glutamate_tRNA_ligase_Novosphingobium_lindaniclasticum:0.1173134729,((WP_103730608_1_glutamate_tRNA_ligase_Novosphingobium_sp_HII_3:0.1153364598,WP_103094644_1_glutamate_tRNA_ligase_Novosphingobium_guangzhouense:0.1129180690):0.0367479513[100],(WP_008994031_1_glutamate_tRNA_ligase_Novosphingobium_sp_Rr_2_17:0.1086582694,(WP_007680743_1_glutamate_tRNA_ligase_Novosphingobium_sp_AP12:0.0471990516,WP_043977671_1_glutamate_tRNA_ligase_Novosphingobium_sp_P6W:0.0924245902):0.0315036358[100]):0.0234205511[97]):0.0179823304[97]):0.0497431182[100]):0.0691671489[100]):0.0522537490[100]):0.1108121115[100],WP_037501883_1_glutamate_tRNA_ligase_Sphingomonas_jaspsi:0.1849355266):0.0489769323[76],((WP_029940872_1_glutamate_tRNA_ligase_Sphingomonas_astaxanthinifaciens:0.1773654900,WP_126718802_1_glutamate_tRNA_ligase_Sphingomonas_sp_HMF7854:0.1580405615):0.0716394304[100],WP_118857394_1_glutamate_tRNA_ligase_Sphingomonas_sp_SYSUP0001:0.2025807207):0.0400254223[97]):0.0538986881[76],(Crystal_Geyser_CG19_WC_8_21_14_NA_150_scaffold_1307_8_CG19_WC_8_21_14_NA_150_Alphaproteobacteria_67_81:0.2192306396,(((SH_S37_scaffold_88347_1_SH_S37_Sphingomonas_65_8:0.1639371448,(scaff_0000046115_10_MAG08:0.1222639105,(scaff_0000006777_2_MAG14:0.1250456780,14_1009_12_20cm_scaffold_6172_1_14_1009_12_20cm_Sphingomonadales_8441_64_6:0.1069536936):0.0187281983[78]):0.0287464168[100]):0.0556143221[100],scaff_0000159817_3_MAG07:0.1253997419):0.0489599379[100],14_0929_09_30cm_scaffold_7737_4_14_0929_09_30cm_Alphaproteobacteria_6952_65_6:0.1047957704):0.1201225817[100]):0.0208410782[99]):0.0451066061[75],((WP_114951024_1_glutamate_tRNA_ligase_Sphingomonadaceae_bacterium_KCTC_52780:0.2297974078,14_0903_02_30cm_scaffold_1_1097_14_0903_02_30cm_Sphingomonadales_156_68_15:0.1621669399):0.0445266692[19],U3c1_full_scaffold_1497_14_U3c1_concoct_34:0.1309086370):0.1404601667[100]):0.0850473498[99]):0.2484125737[99]):0.2066662619[99]):0.2602434008[98]):0.0585656265[60],((((WP_066170750_1_glutamate_tRNA_ligase_Arcobacter_porcinus:0.6172253578,WP_012140345_1_glutamate_tRNA_ligase_Campylobacter_concisus:0.3831252125):0.1629470656[100],(WP_104747935_1_glutamate_tRNA_ligase_Helicobacter_cetorum:0.6505430867,(WP_012083010_1_glutamate_tRNA_ligase_Nitratiruptor_sp_SB155_2:0.0826025327,WP_084274770_1_glutamate_tRNA_ligase_Nitratiruptor_tergarcus:0.0928950231):0.2062994284[100]):0.0865866415[100]):0.5687874573[100],((((((((EKE01720_1_hypothetical_protein_ACD_21C00067G0004_uncultured_bacterium:0.1577982140,OGT07754_1_glutamate_tRNA_ligase_Gammaproteobacteria_bacterium_RBG_16_37_9:0.1836461242):0.3002255486[100],KPJ67332_1_glutamyl_Q_tRNAAsp_ligase_Coxiella_sp_DG_40:0.3590589531):0.1171019386[100],((((WP_043873460_1_glutamate_tRNA_ligase_Legionella_massiliensis:0.1646725800,WP_058495663_1_glutamate_tRNA_ligase_Legionella_drozanskii:0.1147772683):0.0655295172[100],WP_028388022_1_glutamate_tRNA_ligase_Legionella_fairfieldensis:0.1232493364):0.0411065171[100],(WP_058442127_1_glutamate_tRNA_ligase_Legionella_brunensis:0.0644702989,WP_058449265_1_glutamate_tRNA_ligase_Legionella_jamestowniensis:0.1192279795):0.0617732929[100]):0.0357342602[100],WP_058532095_1_glutamate_tRNA_ligase_Legionella_rubrilucens:0.1493203967):0.3339600039[100]):0.1053253887[99],((WP_013346079_1_glutamate_tRNA_ligase_Ferrimonas_balearica:0.0936362501,WP_067664404_1_glutamate_tRNA_ligase_Ferrimonas_marina:0.0919697426):0.1456433915[100],(((WP_070126794_1_glutamate_tRNA_ligase_Alteromonas_confluentis:0.1717766193,WP_006993567_1_MULTISPECIES_glutamate_tRNA_ligase_Alteromonadales:0.1127807680):0.0432080467[94],WP_067735445_1_glutamate_tRNA_ligase_Alteromonadaceae_bacterium_XY_R5:0.0817662374):0.1445378150[100],((WP_126789827_1_glutamate_tRNA_ligase_Aliidiomarina_sedimenti:0.1997592204,WP_006956550_1_glutamate_tRNA_ligase_Idiomarina_baltica:0.1511858289):0.0632277000[100],((WP_034732354_1_glutamate_tRNA_ligase_Idiomarina_atlantica:0.0987553966,WP_026862001_1_glutamate_tRNA_ligase_Idiomarina_sediminum:0.0549171872):0.0324215575[100],WP_055438128_1_glutamate_tRNA_ligase_Idiomarina_woesei:0.0613873231):0.1091462437[100]):0.0952278269[100]):0.0656970521[100]):0.1930296562[100]):0.0680557410[99],((WP_123520783_1_glutamate_tRNA_ligase_Pseudofulvimonas_gallinarii:0.3483018903,(((WP_026817874_1_glutamate_tRNA_ligase_Arenimonas_composti:0.1692538158,WP_026802457_1_glutamate_tRNA_ligase_Arenimonas_oryziterrae:0.2151908164):0.0432321703[98],((((((((WP_052630419_1_glutamate_tRNA_ligase_Pseudoxanthomonas_suwonensis:0.2450944288,WP_027070171_1_glutamate_tRNA_ligase_Lysobacter_defluvii:0.1277793973):0.0413251798[96],WP_027081535_1_glutamate_tRNA_ligase_Luteimonas_mephitis:0.1173214584):0.0383068461[90],((WP_095206910_1_glutamate_tRNA_ligase_Luteimonas_sp_JM171:0.1338727254,WP_100322058_1_glutamate_tRNA_ligase_Xanthomonadaceae_bacterium_NML91_0213:0.1112826471):0.0337793167[94],(WP_047137587_1_glutamate_tRNA_ligase_Luteimonas_sp_FCS_9:0.0666996079,WP_096209984_1_MULTISPECIES_glutamate_tRNA_ligase_unclassified_Xanthomonadaceae_miscellaneous:0.1173198156):0.0391201555[99]):0.0156688608[93]):0.0206546251[90],WP_027072224_1_glutamate_tRNA_ligase_Luteimonas_sp_J29:0.1113355521):0.0333763504[77],((PZO64306_1_glutamate_tRNA_ligase_Pseudoxanthomonas_suwonensis:0.1413393211,WP_114960011_1_glutamate_tRNA_ligase_Thermomonas_haemolytica:0.1202125573):0.0461827219[95],WP_123770855_1_glutamate_tRNA_ligase_Vulcaniibacterium_tengchongense:0.0695417686):0.0115427807[64]):0.0157639754[62],((WP_123089218_1_glutamate_tRNA_ligase_Lysobacter_sp_ZS60:0.1238963513,WP_056129029_1_glutamate_tRNA_ligase_Lysobacter_sp_Root494:0.1019340139):0.0541240656[100],(((WP_036114645_1_glutamate_tRNA_ligase_Lysobacter_capsici:0.1097295159,WP_031373004_1_glutamate_tRNA_ligase_Lysobacter_antibioticus:0.0481438710):0.0395418011[100],WP_115857166_1_glutamate_tRNA_ligase_Lysobacter_sp_zong2l5:0.0621582649):0.0627501296[100],WP_119717568_1_glutamate_tRNA_ligase_Lysobacter_sp_C8_1:0.1026467898):0.0205731310[98]):0.0261639036[98]):0.0123527179[53],(WP_043957382_1_glutamate_tRNA_ligase_Lysobacter_sp_A03:0.1487824658,WP_036208656_1_glutamate_tRNA_ligase_Lysobacter_arseniciresistens:0.0556925272):0.0382176162[98]):0.0642788182[95],WP_100310248_1_glutamate_tRNA_ligase_Xanthomonadaceae_bacterium_NML03_0222:0.2027484283):0.0407983067[100]):0.1645503527[100],(WP_043101592_1_glutamate_tRNA_ligase_Oleiagrimonas_soli:0.2086245018,WP_036114053_1_MULTISPECIES_glutamate_tRNA_ligase_Luteibacter:0.1940810274):0.0714096113[100]):0.0211842194[6]):0.0670240357[93],WP_062536193_1_glutamate_tRNA_ligase_Mizugakiibacter_sediminis:0.2437955345):0.3453647966[100]):0.0294258297[61],(((WP_078922791_1_glutamate_tRNA_ligase_Thiothrix_eikelboomii:0.4175027877,(WP_088920700_1_glutamate_tRNA_ligase_Granulosicoccus_antarcticus:0.4381863850,OED40697_1_glutamate_tRNA_ligase_Chromatiales_bacterium_ex_Bugula_neritina_AB1:0.5764671402):0.2418972070[99]):0.0942760588[80],((PCJ30366_1_glutamate_tRNA_ligase_Gammaproteobacteria_bacterium:0.3539834961,(PPC90800_1_glutamate_tRNA_ligase_Methylobacter_sp_:0.1688690440,(WP_088619997_1_glutamate_tRNA_ligase_Methylovulum_psychrotolerans:0.1019229756,PPD40755_1_glutamate_tRNA_ligase_Methylobacter_sp_:0.1211729771):0.1340111954[100]):0.1514079626[100]):0.0950816437[99],(((WP_008931741_1_glutamate_tRNA_ligase_Ectothiorhodospira_sp_PHS_1:0.2687547875,(WP_038091133_1_glutamate_tRNA_ligase_Acidihalobacter_prosperus:0.0594009464,WP_070077692_1_glutamate_tRNA_ligase_Acidihalobacter_prosperus:0.1082813712):0.2139338551[100]):0.0483830367[71],((WP_121440770_1_glutamate_tRNA_ligase_Alkalispirillum_mobile:0.3125127774,WP_116302504_1_glutamate_tRNA_ligase_Alkalilimnicola_ehrlichii:0.2186001960):0.1178536435[74],OGT19165_1_glutamate_tRNA_ligase_Gammaproteobacteria_bacterium_RBG_16_57_12:0.2320595596):0.0285842763[11]):0.0460224323[12],WP_022947752_1_glutamate_tRNA_ligase_Methylohalobius_crimeensis:0.3107601197):0.0476936913[78]):0.0284636568[70]):0.0461400682[51],(PWV59580_1_glutamyl_tRNA_synthetase_Plasticicumulans_acidivorans:0.2778842755,(RUQ30752_1_glutamate_tRNA_ligase_Candidatus_Competibacteraceae_bacterium:0.1404084885,RUQ35654_1_glutamate_tRNA_ligase_Candidatus_Competibacteraceae_bacterium:0.1594831466):0.1554693449[100]):0.1028392772[100]):0.0654520720[75]):0.0841517527[75],OGT82017_1_glutamate_tRNA_ligase_Gammaproteobacteria_bacterium_RIFCSPLOWO2_02_FULL_61_13:0.4946773263):0.0956668187[100],(((CCG19800_1_glutamyl_tRNA_synthetase_Taylorella_asinigenitalis_14_45:0.8094192630,WP_008810758_1_glutamate_tRNA_ligase_Burkholderiales_bacterium_1_1_47:0.7835963855):0.0976982512[74],(WP_114971082_1_glutamate_tRNA_ligase_Rhodoferax_sp_OTU1:0.4060354486,(WP_013123852_1_glutamate_tRNA_ligase_Thiomonas_intermedia:0.0711934542,WP_055450910_1_glutamate_tRNA_ligase_Thiomonas_bhubaneswarensis:0.0780666487):0.2688900671[100]):0.3400558101[100]):0.0847803761[96],(ERMLT231_2_scaffold_7888_3_ERMLT231_2_CONCOCT_105_sub:0.2917548517,(WP_090413592_1_glutamate_tRNA_ligase_Nitrosomonas_halophila:0.1247255721,(WP_011112184_1_glutamate_tRNA_ligase_Nitrosomonas_europaea:0.0784497954,WP_011633617_1_glutamate_tRNA_ligase_Nitrosomonas_eutropha:0.0795308119):0.1119835500[100]):0.2052630471[100]):0.1643907449[100]):0.2324362417[100]):0.1669218297[100]):0.1455914740[81],(((((((((((WP_028586174_1_glutamate_tRNA_ligase_Desulfocurvus_vexinensis:0.3541256792,(WP_078683441_1_glutamate_tRNA_ligase_Desulfovibrio_bizertensis:0.2297890476,WP_126379485_1_glutamate_tRNA_ligase_Desulfovibrio_ferrophilus:0.1739914483):0.1099673327[100]):0.2802182253[100],WP_005987119_1_glutamate_tRNA_ligase_Desulfovibrio_africanus:0.4065189252):0.1088192638[100],(WP_008868911_1_glutamate_tRNA_ligase_Desulfonatronospira_thiodismutans:0.4233828742,(WP_031386613_1_glutamate_tRNA_ligase_Desulfonatronum_thiodismutans:0.1102667965,WP_045222551_1_glutamate_tRNA_ligase_Desulfonatronum_thioautotrophicum:0.1744947199):0.3007361892[100]):0.1170919902[100]):0.2167244076[100],(OGP51382_1_glutamate_tRNA_ligase_Deltaproteobacteria_bacterium_RBG_13_43_22:0.4745616770,(WP_028321419_1_glutamate_tRNA_ligase_Desulfatiglans_anilini:0.3576577144,(RLB28925_1_glutamate_tRNA_ligase_Deltaproteobacteria_bacterium:0.2614082663,RLC32285_1_glutamate_tRNA_ligase_Deltaproteobacteria_bacterium:0.3000994658):0.1146333366[98]):0.1276364995[100]):0.0927668546[100]):0.0836510188[96],((WP_066064976_1_glutamate_tRNA_ligase_Candidatus_Desulfofervidus_auxilii:0.5092756077,(WP_068668211_1_glutamate_tRNA_ligase_Thermosulfurimonas_dismutans:0.2284592815,(WP_038055732_1_glutamate_tRNA_ligase_Thermodesulfobacterium_hydrogeniphilum:0.0977911025,(PMP65733_1_glutamate_tRNA_ligase_Thermodesulfobacterium_geofontis:0.1073064138,RKX81487_1_glutamate_tRNA_ligase_Spirochaetes_bacterium:0.0861082244):0.1007412478[100]):0.3299825155[100]):0.2056353707[100]):0.1128294319[100],WP_073039852_1_glutamate_tRNA_ligase_Desulfacinum_infernum:0.4047755522):0.0839323422[89]):0.0735767166[97],((WP_054029225_1_glutamate_tRNA_ligase_Desulfatitalea_tepidiphila:0.4910856881,RLB02689_1_glutamate_tRNA_ligase_Deltaproteobacteria_bacterium:0.3067991396):0.0980953966[61],RLB91437_1_glutamate_tRNA_ligase_Deltaproteobacteria_bacterium:0.3244555690):0.2558315302[100]):0.0842124901[94],((((OGL41840_1_glutamate_tRNA_ligase_Candidatus_Schekmanbacteria_bacterium_GWA2_38_9:0.3508191977,OGL47123_1_glutamate_tRNA_ligase_Candidatus_Schekmanbacteria_bacterium_RBG_16_38_11:0.2571381794):0.3379094541[100],(((PIE35982_1_glutamate_tRNA_ligase_candidate_division_KSB3_bacterium:0.2825209638,GAK49251_1_glutamyl_tRNA_synthetase_Candidatus_Moduliflexus_flocculans:0.2947435354):0.1283462869[96],GAK60898_1_glutamyl_tRNA_synthetase_Candidatus_Vecturithrix_granuli:0.1986665637):0.3994866383[100],((OGP10972_1_glutamate_tRNA_ligase_Deltaproteobacteria_bacterium_GWA2_43_19:0.2150319418,(gwc2_scaffold_2423_48_GWC2_Delta2_42_11:0.0000023301,OGP31281_1_glutamate_tRNA_ligase_partial_Deltaproteobacteria_bacterium_GWC2_42_11:0.0000026226):0.3164136023[100]):0.0815085447[100],(OGP13548_1_glutamate_tRNA_ligase_Deltaproteobacteria_bacterium_GWA2_54_12:0.2803848528,OGP25272_1_glutamate_tRNA_ligase_Deltaproteobacteria_bacterium_GWB2_55_19:0.2406589864):0.1271287460[100]):0.0581407528[100]):0.0786951500[100]):0.0412666937[14],(RLA91868_1_glutamate_tRNA_ligase_Deltaproteobacteria_bacterium:0.5695460877,(((((((WP_011341383_1_glutamate_tRNA_ligase_Pelobacter_carbinolicus:0.1598040571,WP_072287666_1_glutamate_tRNA_ligase_Pelobacter_acetylenicus:0.2036114021):0.2141005859[100],(OEU52245_1_glutamate_tRNA_ligase_Desulfuromonadales_bacterium_C00003096:0.0934870990,WP_072282716_1_glutamate_tRNA_ligase_Pelobacter_sp_SFB93:0.0643922873):0.1716897347[100]):0.0390403811[100],(WP_040097645_1_glutamate_tRNA_ligase_Geoalkalibacter_ferrihydriticus:0.2289035839,WP_040199957_1_glutamate_tRNA_ligase_Geoalkalibacter_subterraneus:0.1510113518):0.1543498186[100]):0.0439523003[91],((OGR30673_1_glutamate_tRNA_ligase_Desulfuromonadales_bacterium_GWC2_61_20:0.2670030359,(WP_092052657_1_glutamate_tRNA_ligase_Desulfuromonas_acetexigens:0.2277270807,((WP_066727295_1_glutamate_tRNA_ligase_Desulfuromonas_sp_DDH964:0.2077074951,WP_027715214_1_glutamate_tRNA_ligase_Desulfuromonas_sp_TF:0.1513828301):0.0393122452[90],(PLX92700_1_glutamate_tRNA_ligase_Desulfuromonas_sp_:0.2309577910,WP_053550666_1_glutamate_tRNA_ligase_Desulfuromonas_soudanensis:0.1422213475):0.0320152763[86]):0.0231949367[76]):0.0257950033[64]):0.0333869341[100],PLX81926_1_glutamate_tRNA_ligase_Desulfuromonas_sp_:0.1807803378):0.0497335948[100]):0.0431723579[94],((((PLX89277_1_glutamate_tRNA_ligase_Desulfuromonas_sp_:0.2587927573,WP_072909535_1_glutamate_tRNA_ligase_Malonomonas_rubra:0.1073629116):0.0332835857[100],((WP_092350354_1_glutamate_tRNA_ligase_Desulfuromusa_kysingii:0.1346881838,(RLB70537_1_glutamate_tRNA_ligase_Deltaproteobacteria_bacterium:0.1313340058,RLB72457_1_glutamate_tRNA_ligase_Deltaproteobacteria_bacterium:0.1191840085):0.0493216145[100]):0.0613646063[100],OEU74871_1_glutamate_tRNA_ligase_Desulfuromonadales_bacterium_C00003093:0.1452791129):0.0484090585[100]):0.0588854934[100],(PLX94818_1_glutamate_tRNA_ligase_Desulfuromonas_sp_:0.1826605976,WP_029918097_1_glutamate_tRNA_ligase_Pelobacter_seleniigenes:0.1447466837):0.0359062512[100]):0.0341566902[94],PLX99033_1_glutamate_tRNA_ligase_Desulfuromonas_sp_:0.1187669498):0.1488436385[100]):0.0257710218[97],(PLY00261_1_glutamate_tRNA_ligase_Desulfuromonas_sp_:0.3052400842,(PLX79981_1_glutamate_tRNA_ligase_Desulfuromonas_sp_:0.1222060785,PLY01805_1_glutamate_tRNA_ligase_Desulfuromonas_sp_:0.0971243997):0.1832781200[100]):0.0608815902[100]):0.1174716762[99],((WP_108105818_1_glutamate_tRNA_ligase_Geobacter_sp_DSM_2909:0.3010500867,OGU07557_1_glutamate_tRNA_ligase_Geobacteraceae_bacterium_GWC2_58_44:0.1999226698):0.0671990330[100],(WP_010941876_1_glutamate_tRNA_ligase_Geobacter_sulfurreducens:0.1045332597,(WP_004513369_1_glutamate_tRNA_ligase_Geobacter_metallireducens:0.0999761962,WP_039741664_1_glutamate_tRNA_ligase_Geobacter_pickeringii:0.0758388117):0.0282828601[75]):0.1475517179[100]):0.0882937673[100]):0.1878002502[100]):0.0224402322[10]):0.0249657317[8],((RLB07653_1_glutamate_tRNA_ligase_Deltaproteobacteria_bacterium:0.1148026026,(OGP55104_1_glutamate_tRNA_ligase_Deltaproteobacteria_bacterium_RBG_13_52_11:0.0856946740,OGP84901_1_glutamate_tRNA_ligase_Deltaproteobacteria_bacterium_RBG_16_54_11:0.1210058363):0.1477977011[100]):0.0784409101[100],(RLA85883_1_glutamate_tRNA_ligase_Deltaproteobacteria_bacterium:0.2051380976,((RLA84938_1_glutamate_tRNA_ligase_Deltaproteobacteria_bacterium:0.2873599318,RLA94447_1_glutamate_tRNA_ligase_Deltaproteobacteria_bacterium:0.1396164344):0.0565785103[100],RLA80001_1_glutamate_tRNA_ligase_Deltaproteobacteria_bacterium:0.1426776736):0.1512310616[100]):0.1509465329[100]):0.2413509604[100]):0.0398980130[87]):0.0195840155[15],(KPK93416_1_glutamyl_Q_tRNAAsp_ligase_Deltaproteobacteria_bacterium_SM23_61:0.4496826934,OIP33380_1_glutamate_tRNA_ligase_Deltaproteobacteria_bacterium_CG2_30_43_15:0.3855736977):0.0599713699[76]):0.0709492955[60],(GBD38196_1_Glutamate_tRNA_ligase_bacterium_HR37:0.4499968937,OGQ73366_1_glutamate_tRNA_ligase_Deltaproteobacteria_bacterium_RIFCSPLOWO2_12_FULL_57_22:0.4599007402):0.0819750169[80]):0.0351421091[41],((GBE15470_1_glutamate_tRNA_ligase_bacterium_BMS3Abin14:0.6182369699,PIP74054_1_glutamate_tRNA_ligase_Nitrospinae_bacterium_CG22_combo_CG10_13_8_21_14_all_47_10:0.4758304583):0.1002257139[96],(((((KPK34167_1_glutamyl_Q_tRNAAsp_ligase_Nitrospira_bacterium_SG8_35_1:0.2160028839,(GBD96688_1_glutamate_tRNA_ligase_bacterium_BMS3Abin06:0.1203210211,RJR16614_1_glutamate_tRNA_ligase_Nitrospiraceae_bacterium:0.1602731544):0.0463805106[100]):0.1985690859[100],KJU82107_1_glutamyl_tRNA_ligase_Candidatus_Magnetobacterium_bavaricum:0.5658314333):0.1086558630[55],WP_059175935_1_glutamate_tRNA_ligase_Thermodesulfovibrio_aggregans:0.4900901738):0.1151850851[97],(RMF86958_1_glutamate_tRNA_ligase_Nitrospinae_bacterium:0.3465310171,OGW17053_1_glutamate_tRNA_ligase_Nitrospinae_bacterium_RIFCSPLOWO2_12_FULL_45_22:0.4569473066):0.1191875512[100]):0.0461973805[87],((OLC00887_1_glutamate_tRNA_ligase_Candidatus_Rokubacteria_bacterium_13_1_40CM_68_15:0.4087430414,Sage1_L_60_16_scaffold_111456_2_Sage1_L_60_16_MetaBAT_62:0.4353576917):0.2833704489[100],(RLE40981_1_glutamate_tRNA_ligase_Candidatus_Acetothermia_bacterium:0.4920464386,((((QZM_B4_scaffold_35948_3_QZM_B4_KB1_69_7:0.1562706392,WP_122031241_1_glutamate_tRNA_ligase_Candidatus_Bipolaricaulis_anaerobius:0.1839957871):0.3206240544[100],DGJ10_1_scaffold_3537_3_DGJ10_1_KB1_66_18:0.3984100892):0.0816485711[100],RLE28976_1_glutamate_tRNA_ligase_Candidatus_Acetothermia_bacterium:0.1915047349):0.0807115551[100],(KUK26332_1_Glutamate_tRNA_ligase_Acetothermia_bacterium_64_32:0.1145441516,RLE28471_1_glutamate_tRNA_ligase_partial_Candidatus_Acetothermia_bacterium:0.1355274634):0.0924788016[100]):0.2625796689[100]):0.2874326831[100]):0.2018890765[100]):0.0629530676[84]):0.0274283619[10]):0.0542110770[13],PIR20899_1_glutamate_tRNA_ligase_Deltaproteobacteria_bacterium_CG11_big_fil_rev_8_21_14_0_20_47_16:0.6676208305):0.0811541647[83]):0.1338029978[74]):0.0593188399[55]):0.0747838929[41],((PJA61793_1_glutamate_tRNA_ligase_bacterium_Candidatus_Ratteibacteria_CG_4_9_14_3_um_filter_41_21:0.7997841548,(GBR72963_1_glutamyl_tRNA_synthetase_Candidatus_Termititenax_aidoneus:0.8659458825,OGC03357_1_hypothetical_protein_A2276_00350_candidate_division_WOR_1_bacterium_RIFOXYA12_FULL_43_27:0.7152101150):0.1294004759[96]):0.1004327829[90],(RJQ33292_1_glutamate_tRNA_ligase_Actinobacteria_bacterium:0.6685682919,(WP_093118300_1_glutamate_tRNA_ligase_Thermoleophilum_album:0.1326906825,GBD45333_1_Glutamate_tRNA_ligase_bacterium_HR41:0.1112446123):0.8194827674[100]):0.2274761127[94]):0.1050939537[85]):0.0444364701[16],(((((RKX30409_1_glutamate_tRNA_ligase_Verrucomicrobia_bacterium:0.5949785331,(OGV40583_1_hypothetical_protein_A2X46_18970_Lentisphaerae_bacterium_GWF2_57_35:0.3410510987,(OVE76192_1_hypothetical_protein_BVX97_02030_bacterium_E082017:0.3329908482,OGV61389_1_hypothetical_protein_A2283_00870_Lentisphaerae_bacterium_RIFOXYA12_FULL_48_11:0.3520182842):0.3194217902[100]):0.1221928152[78]):0.5179063043[100],((((KRO61901_1_hypothetical_protein_ABR82_05640_Verrucomicrobia_subdivision_6_bacterium_BACL9_MAG_120507_bin52:0.7565507431,WP_093283149_1_glutamate_tRNA_ligase_Verrucomicrobium_sp_GAS474:0.3204373057):0.1586497107[100],((OUU77226_1_glutamate_tRNA_ligase_Opitutae_bacterium_TMED67:0.1936864777,RTZ64248_1_glutamate_tRNA_ligase_Verrucomicrobia_bacterium:0.1070242655):0.3599903973[100],(14_0903_02_30cm_scaffold_105263_6_14_0903_02_30cm_Bacteria_314_58_5:0.4175660788,((PAW81504_1_glutamate_tRNA_ligase_Pedosphaera_sp_Tous_C6FEB:0.3175743171,(WP_007415806_1_glutamate_tRNA_ligase_Pedosphaera_parvula:0.2021830112,(PWU11844_1_glutamate_tRNA_ligase_Verrucomicrobia_bacterium:0.1484780213,WP_116935155_1_glutamate_tRNA_ligase_Verrucomicrobia_bacterium:0.1909734590):0.0965402225[100]):0.0602545367[100]):0.0261317871[89],(PYJ61948_1_glutamate_tRNA_ligase_Verrucomicrobia_bacterium:0.0785397385,PYK99012_1_glutamate_tRNA_ligase_Verrucomicrobia_bacterium:0.0959902633):0.1228137200[100]):0.0940698120[91]):0.0858113137[100]):0.1930491511[100]):0.2260065400[100],OLA86250_1_glutamate_tRNA_ligase_Verrucomicrobia_bacterium_CAG312_58_20:0.9360838271):0.1087444907[100],WP_018970260_1_glutamate_tRNA_ligase_Rubritalea_marina:0.9534006428):0.2144989721[100]):0.2521310343[100],(((KPJ59487_1_hypothetical_protein_AMS15_06930_Planctomycetes_bacterium_DG_23:0.8097361598,(OHB87614_1_hypothetical_protein_A3D13_07635_Planctomycetes_bacterium_RIFCSPHIGHO2_02_FULL_40_12:0.3974672001,(CAJ72141_1_similar_to_glutamyl_tRNA_synthetase_Candidatus_Kuenenia_stuttgartiensis:0.2358982719,((WP_083849139_1_glutamate_tRNA_ligase_Candidatus_Jettenia_caeni:0.1108278457,OQZ04432_1_glutamate_tRNA_ligase_Candidatus_Brocadia_sp_UTAMX1:0.1320766063):0.0202764747[78],(OHB35611_1_hypothetical_protein_A2Y09_01115_Planctomycetes_bacterium_GWA2_39_15:0.0739894484,OHB96797_1_glutamate_tRNA_ligase_partial_Planctomycetes_bacterium_RIFCSPLOWO2_12_38_17:0.2543370543):0.0219536459[80]):0.1027275888[98]):0.1558649271[100]):0.1819573346[100]):0.1011612046[96],((RBG_16_DPX3_38_10_RBG_16_scaffold_32695_7_Candidatus:0.0000010000,OGL45716_1_hypothetical_protein_A2W05_11610_Candidatus_Schekmanbacteria_bacterium_RBG_16_38_10:0.0000010000):0.5724761372[100],PH2017_29_MFU_D_A_scaffold_317_8_PH2017_29_MFU_D_A_full_Oscillatoriales_45_1406:9.9999987432):0.3255128321[91]):0.1243952104[84],(((((((RKY29565_1_glutamate_tRNA_ligase_Candidatus_Omnitrophica_bacterium:0.4306427958,((RKY30751_1_glutamate_tRNA_ligase_Candidatus_Omnitrophica_bacterium:0.3045134513,RKY28365_1_glutamate_tRNA_ligase_Candidatus_Omnitrophica_bacterium:0.2241725925):0.0680994723[90],RKY43576_1_glutamate_tRNA_ligase_Candidatus_Omnitrophica_bacterium:0.2640266301):0.0996588670[100]):0.3660856623[100],((OIO36791_1_hypothetical_protein_AUJ74_00715_Candidatus_Omnitrophica_bacterium_CG1_02_44_16:0.5443614830,bjp_ig3402_scaffold_2838_14_BJP_IG3402_Bacteria_40_15:0.3984514845):0.1538165104[100],((PIQ88963_1_glutamate_tRNA_ligase_Candidatus_Omnitrophica_bacterium_CG11_big_fil_rev_8_21_14_0_20_42_13:0.3742144575,((((((PIQ90297_1_glutamate_tRNA_ligase_Candidatus_Omnitrophica_bacterium_CG11_big_fil_rev_8_21_14_0_20_41_12:0.3319448318,RKY31506_1_glutamate_tRNA_ligase_partial_Candidatus_Omnitrophica_bacterium:0.2544441181):0.0561998909[51],((P0_An_GD2017L_S7_170907_scaffold_1295345_27_E_GD2017-1_P0_An_GD2017L_S7_Biohub_170907_WOR-2_48_34:0.0637086398,RJO65404_1_glutamate_tRNA_ligase_Candidatus_Omnitrophica_bacterium:0.0506538442):0.2093610723[100],(CG_4_10_14_0.2_scaffold_34286_2_CG_4_10_14_0_2_um_filter_WOR_2_39_5__metabat.metabat_CG_4_10_14_0.2_um_filter.138:0.0000010000,PIP21054_1_glutamate_tRNA_ligase_Candidatus_Omnitrophica_bacterium_CG23_combo_of_CG06_09_8_20_14_all_40_11:0.0000010000):0.1602380450[100]):0.0502469335[100]):0.0380579744[35],07M_4_2014_scaffold_2744_13_07m_4_2014_OP3_39_23:0.1570381817):0.0361789887[31],(KPK98508_1_hypothetical_protein_AMJ95_03855_Omnitrophica_WOR_2_bacterium_SM23_72:0.2665138162,RBG_13_scaffold_7261_29_RBG_13_WOR-2_44_8b:0.1726952564):0.0451542805[96]):0.0333584069[31],(bjp_ig2599_scaffold_1570_6_BJP_IG2599_WOR_2_41_114:0.1368468588,(400_zone1_2014_Ig3401_scaffold_12670_2_400_ZONE1_2014_IG3401_OP3_40_20:0.0301466285,bjp_ig2599_scaffold_42902_1_09MI20_z1_2014_WOR-2_41_5:0.1033868597):0.1232333011[100]):0.1217695732[100]):0.1638310440[100],((GWA2_OP3_44_7_gwa2_scaffold_10571_4_Omnitrophica:0.0000025236,OGX02821_1_hypothetical_protein_A2062_05810_Omnitrophica_WOR_2_bacterium_GWA2_44_7:0.0000022133):0.1158188926[100],OGX42749_1_glutamate_tRNA_ligase_partial_Omnitrophica_WOR_2_bacterium_RIFCSPLOWO2_02_FULL_45_28:0.1656603418):0.1817887211[100]):0.0922464129[98]):0.0714043180[100],((S_p2_S4_170907_scaffold_1946514_4_GD2017-1_S_p2_S4_Biohub_170907_WOR_2_41_28:0.1832415240,(OGX39051_1_hypothetical_protein_A3D87_04985_Omnitrophica_WOR_2_bacterium_RIFCSPHIGHO2_02_FULL_50_17:0.1799924199,OGX10081_1_hypothetical_protein_A2Y05_00765_Omnitrophica_WOR_2_bacterium_GWA2_53_43:0.1824856162):0.0952870323[100]):0.0628835422[99],((rifcsphigho2_02_scaffold_21443_20_RIFCSPHIGHO2_02_FULL_WOR-2_48_11:0.0000022776,OGX27214_1_hypothetical_protein_A3D10_04975_Omnitrophica_WOR_2_bacterium_RIFCSPHIGHO2_02_FULL_48_11:0.0000021277):0.3561691406[100],(SR-VP_4-6_scaffold_141_4404309_110_SR-VP_4-6cm_Biohub_180515_WOR-2_53_30:0.3258403380,S_p65_S5_coassembly_k141_5373507_1_S_p65_S5_coassembly_Bacteria_52_10:0.1764562754):0.1484183059[100]):0.0607063871[95]):0.2189431266[100]):0.0963585985[99]):0.1021266426[100]):0.1290170297[100],RKY34679_1_glutamate_tRNA_ligase_Candidatus_Omnitrophica_bacterium:0.7062749033):0.0535881684[84],((((PIQ81912_1_glutamate_tRNA_ligase_Candidatus_Omnitrophica_bacterium_CG11_big_fil_rev_8_21_14_0_20_64_10:0.5893073869,OGX37259_1_hypothetical_protein_A3C53_05105_partial_Omnitrophica_WOR_2_bacterium_RIFCSPHIGHO2_02_FULL_68_15:0.6181502406):0.2074480334[98],(OIO80151_1_hypothetical_protein_AUJ89_03615_Candidatus_Omnitrophica_bacterium_CG1_02_43_210:0.0000029448,PIR65247_1_glutamate_tRNA_ligase_partial_Candidatus_Omnitrophica_bacterium_CG10_big_fil_rev_8_21_14_0_10_43_8:0.0000010000):0.4253190694[100]):0.0675529280[78],(OGW78471_1_hypothetical_protein_A3C51_04955_Omnitrophica_bacterium_RIFCSPHIGHO2_02_FULL_46_20:0.2454420735,OGW84639_1_hypothetical_protein_A2987_02580_Omnitrophica_bacterium_RIFCSPLOWO2_01_FULL_45_10:0.1838899280):0.3849989711[100]):0.1301481112[99],PIU41419_1_glutamate_tRNA_ligase_Candidatus_Omnitrophica_bacterium_CG07_land_8_20_14_0_80_42_15:0.6950336705):0.0628756053[65]):0.0791190185[77],OIO38640_1_hypothetical_protein_AUJ71_02490_Candidatus_Omnitrophica_bacterium_CG1_02_49_16:0.9147117968):0.0468728572[99],((OIO33176_1_hypothetical_protein_AUJ70_03710_Candidatus_Omnitrophica_bacterium_CG1_02_40_15:0.1149280961,PIP67852_1_glutamate_tRNA_ligase_Candidatus_Omnitrophica_bacterium_CG22_combo_CG10_13_8_21_14_all_43_16:0.0815342367):0.5042614300[100],RKY14445_1_glutamate_tRNA_ligase_partial_Planctomycetes_bacterium:0.8936717439):0.1408697870[98]):0.0895243458[98],RJP60307_1_glutamate_tRNA_ligase_Candidatus_Aureabacteria_bacterium_SURF_26:0.7459695348):0.0738068644[97]):0.0917306009[86]):0.0656933805[72],(RKY47567_1_glutamate_tRNA_ligase_Candidatus_Marinimicrobia_bacterium:1.0536768523,(((OGC42138_1_glutamate_tRNA_ligase_candidate_division_WOR_3_bacterium_RBG_13_43_14:0.7894252099,OGC76038_1_glutamate_tRNA_ligase_candidate_division_Zixibacteria_bacterium_RBG_16_50_21:0.7362104472):0.0598284817[94],RKX64972_1_glutamate_tRNA_ligase_candidate_division_TA06_bacterium:0.7111489956):0.1133012219[100],((OFW03372_1_hypothetical_protein_A3H96_26180_Acidobacteria_bacterium_RIFCSPLOWO2_02_FULL_67_36:0.3273361388,L2a1_full_idba_ud_scaffold_733_2_L2a1_abawaca2_25_sub:0.3212667815):0.2864640825[100],(((PYS07485_1_glutamate_tRNA_ligase_Acidobacteria_bacterium:0.0593979771,(14_0929_05_40cm_scaffold_146591_1_14_0929_05_40cm_Bacteria_3529_55_5:0.1466930253,PYS53545_1_glutamate_tRNA_ligase_Acidobacteria_bacterium:0.0092741409):0.0924981283[100]):0.0634863633[100],(14_1009_09_40cm_scaffold_9127_6_14_1009_09_40cm_Bacteria_8267_56_4:0.0175322217,OLE74072_1_glutamate_tRNA_ligase_Acidobacteria_bacterium_13_1_20CM_2_57_8:0.0000026848):0.1239936733[100]):0.0807961302[99],(Sage2_L_100_16_scaffold_99092_1_Sage2_L_100_16_MetaBAT_50_sub:0.3405689112,(14_0903_13_30cm_scaffold_263296_38_14_0903_13_30cm_Bacteria_4834_56_8:0.1083732819,(OLD22896_1_hypothetical_protein_AUI91_00605_Acidobacteria_bacterium_13_1_40CM_3_56_11:0.0923320297,(PYR65281_1_glutamate_tRNA_ligase_partial_Acidobacteria_bacterium:0.0690950171,PYR94232_1_glutamate_tRNA_ligase_Acidobacteria_bacterium:0.0000024186):0.0235054857[100]):0.0926676715[100]):0.0526825750[100]):0.0365539947[100]):0.4426155704[100]):0.3313938049[100]):0.0412771136[88]):0.0422723030[76]):0.0744027962[89],(GBD31066_1_Glutamate_tRNA_ligase_bacterium_HR33:0.3981485693,((Sage2_L_20_16_scaffold_38569_4_Sage2_L_20_16_Maxbin2_120_sub:0.1418903540,((PYO35837_1_glutamate_tRNA_ligase_Gemmatimonadetes_bacterium:0.1734857138,PYP19441_1_glutamate_tRNA_ligase_Gemmatimonadetes_bacterium:0.1529378369):0.0304457891[85],(PYO60856_1_glutamate_tRNA_ligase_Gemmatimonadetes_bacterium:0.1322027347,(OLB15105_1_hypothetical_protein_AUH07_03325_Gemmatimonadetes_bacterium_13_2_20CM_70_9:0.1188627446,((OLC70586_1_hypothetical_protein_AUH78_20665_Gemmatimonadetes_bacterium_13_1_40CM_4_69_8:0.1120765443,PYP59540_1_glutamate_tRNA_ligase_partial_Gemmatimonadetes_bacterium:0.0814430515):0.0350724971[16],((PYP16556_1_glutamate_tRNA_ligase_Gemmatimonadetes_bacterium:0.0923715023,14_0929_02_20cm_scaffold_2106_24_14_0929_02_20cm_Gemmatimonadetes_2493_69_9:0.0347213888):0.0258453537[100],PYP27310_1_glutamate_tRNA_ligase_Gemmatimonadetes_bacterium:0.0676158331):0.0377027390[100]):0.0197427241[16]):0.0242939146[99]):0.0351390212[81]):0.0516527986[67]):0.0249185874[65],(PLM3_60_coex_sep16_scaffold_38507_2_PLM3_60_coex_sep16_Maxbin2_002:0.1454854480,((((OLD17516_1_hypothetical_protein_AUJ01_09030_Acidobacteria_bacterium_13_1_40CM_3_65_5:0.1101924386,PYO94378_1_glutamate_tRNA_ligase_Gemmatimonadetes_bacterium:0.1056668414):0.0151435038[50],(PYP58347_1_glutamate_tRNA_ligase_Gemmatimonadetes_bacterium:0.0826199469,PYO89391_1_glutamate_tRNA_ligase_Gemmatimonadetes_bacterium:0.1032035426):0.0327012289[98]):0.0251585582[92],PYP19225_1_glutamate_tRNA_ligase_partial_Gemmatimonadetes_bacterium:0.1018072594):0.0226920200[99],OLB51331_1_hypothetical_protein_AUI08_03425_Gemmatimonadetes_bacterium_13_2_20CM_2_65_7:0.1059312199):0.0964976071[100]):0.0269469138[89]):0.3922136812[100]):0.6069465011[100]):0.0451080729[33]):0.0790748247[56],((WP_008709737_1_glutamate_tRNA_ligase_Synergistes_sp_3_1_syn1:0.5639258865,((WP_013048645_1_glutamate_tRNA_ligase_Aminobacterium_colombiense:0.0899761795,WP_024821987_1_glutamate_tRNA_ligase_Aminobacterium_mobile:0.1217899245):0.1104101028[100],(CBL28648_1_glutamyl_tRNA_synthetase_bacterial_family_Fretibacterium_fastidiosum:0.1475588542,WP_124888223_1_glutamate_tRNA_ligase_Fretibacterium_sp_OH1220_COT_178:0.2119515498):0.1734538557[100]):0.1054286255[100]):0.4236550174[100],KUK14165_1_Glutamate_tRNA_ligase_bacterium_42_11:0.4603498769):0.2490733474[98]):0.0953935017[64]):0.1365048890[65],(((EKD91492_1_hypothetical_protein_ACD_30C00003G0003_uncultured_bacterium:0.2651071105,OGE42725_1_hypothetical_protein_A3A45_03575_Candidatus_Daviesbacteria_bacterium_RIFCSPLOWO2_01_FULL_36_8:0.2648644727):0.4721281032[100],CG06_land_8_20_14_3.00_150_scaffold_13281_1_CG06_land_8_20_14_3_00_150_Bacteria_44_6__abawaca.432:0.9315419178):0.1871673446[56],(((RifSed_csp2_19ft_3_scaffold_19783_4_RifSed_csp2_19ft_3_metabat_bin_316:0.1146746359,((OGD91668_1_hypothetical_protein_A3D07_03580_Candidatus_Curtissbacteria_bacterium_RIFCSPHIGHO2_02_FULL_42_15:0.0093489133,RifSed_csp1_13ft_3_scaffold_4589_4_Abawaca1_26:0.1541694177):0.0093401835[98],rifcsp_13ft_1_scaffold_1471_21_RIFCSP_13FT_1_RIFCSPHIGHO2_02_FULL_OP11_Curtissbacteria_42_15_curated_42_13:0.0000027301):0.1248943580[98]):0.9786828343[100],((OGH04027_1_hypothetical_protein_A2W22_00160_Candidatus_Levybacteria_bacterium_RBG_16_35_11:0.8820551562,OGH21594_1_hypothetical_protein_A2629_01680_Candidatus_Levybacteria_bacterium_RIFCSPHIGHO2_01_FULL_41_15:0.4585359359):0.3552587368[100],(((rifcsphigho2_01_scaffold_681_54_RIFCSPHIGHO2_01_FULL_OP11_Levybacteria_38_12:0.0184523015,OGH18070_1_glutamate_tRNA_ligase_Candidatus_Levybacteria_bacterium_RIFCSPHIGHO2_01_FULL_38_12:0.0292891590):0.4135777311[100],(JBCH_GD18_4_SO2_S177_scaffold_519765_4_JBCH_GD18_4_SO2_S177_Microgenomates_42_8:0.0419643431,S_p2_S4_coassembly_k141_1242707_13_S_p2_S4_coassembly_Microgenomates_42_68:0.0404571108):0.3474748122[100]):0.1841603765[100],RJQ37696_1_glutamate_tRNA_ligase_Candidatus_Microgenomates_bacterium:0.4141338991):0.1886565207[99]):0.3426877771[98]):0.1138804324[49],PH2017_28_MFU_U_A_scaffold_314_8_PH2017_28_MFU_U_A_full_Oscillatoriales_45_483:9.9999986639):0.0102082915[24]):0.1586258488[30]):0.1222197464[56],(S21_PROPHAGE_CU_32_49:2.4172529070,((((ALT_09252017_20_scaffold_449_165_ALT_09252017_20_Phage_30_7:0.4746673789,((Ig12092_scaffold_5_560_ig12092_Phage_Complete_Curated_29_15:0.0114726492,(BJP_PHAGE_COMPLETE_CU-CL_29_15_copy1:0.0000010000,BJP_PHAGE_COMPLETE_CU-CL-ST_29_18_copy1:0.0000010000):0.0087876713[100]):0.1785241347[100],(LacPavin_0818_WC45_scaffold_160996_320_LacPavin_0818_WC45_Megaphage_completed_31_18:0.0077491357,LP_PHAGE_COMPLETE_CU-CL_31_18:0.0000026128):0.2260571209[100]):0.1539050301[95]):0.5943008252[95],PH2015_19_scaffold_276_7_PH2015_19_Rhodobacterales_59_13:9.9999984798):0.1702200048[25],(Mad1_20_16_scaffold_0_729_Mad1_20_16_Complete_Curated_Phage_26_25:0.0000028045,MAD1_PHAGE_COMPLETE_CU-CL-ST_26_25:0.0000010000):0.6562393284[100]):0.3611857677[26],(((LacPavin_0818_WC40_scaffold_120392_318_LacPavin_0818_WC40_Putative_CRISPR_phage_31_15:0.0000026316,LP_PHAGE_31_15:0.0000010000):0.9915230314[100],(((((((((((LacPavin_0818_WC45_scaffold_25674_139_LacPavin_0818_WC45_Megaphage_32_18:0.0000000000,LP_PHAGE_CU_32_25:0.0000000000):0.0000010000,LP_PHAGE_32_18:0.0000010000):0.7817778044[100],PLW92797_1_glutamate_tRNA_ligase_Marinilabiliales_bacterium:0.5258028891):0.0824490164[7],(((08E140C01_scaffold_1502_2_BJP_08E140C01_Bacteroidetes_37_21:0.0040896327,PKO99917_1_glutamate_tRNA_ligase_Bacteroidetes_bacterium_HGW_Bacteroidetes_9:0.0032245022):0.2119661352[100],(GAP44154_1_glutamyl_tRNA_synthetase_Lentimicrobium_saccharophilum:0.1917933308,(08E140C01_scaffold_187_2_BJP_08E140C01_Bacteroidetes_42_17_TWO_GENOMES:0.0000026457,PKP45559_1_glutamate_tRNA_ligase_Bacteroidetes_bacterium_HGW_Bacteroidetes_11:0.0000022189):0.1641373569[100]):0.0352374844[80]):0.2432882778[100],(DGJ9_scaffold_134_6_DGJ9_Bacteroidia_42_17:0.2991463282,Ig8144_scaffold_150_151_09V250M02_2016_bjp_ig8144_Bacteroidetes_40_11:0.2563538539):0.0968248799[100]):0.0620027045[100]):0.0393438609[7],(((((((((((WP_073178727_1_glutamate_tRNA_ligase_Cruoricaptor_ignavus:0.3179451616,WP_069798821_1_glutamate_tRNA_ligase_Cloacibacterium_normanense:0.1893382664):0.0445174204[100],RKW61796_1_glutamate_tRNA_ligase_Riemerella_sp_:0.2459018038):0.0391478212[99],(WP_124639431_1_glutamate_tRNA_ligase_Flavobacteriaceae_bacterium_KYPW7:0.1892220615,WP_056223610_1_glutamate_tRNA_ligase_Chryseobacterium_sp_Leaf201:0.1410308071):0.0667824844[100]):0.0451869501[99],((WP_079667357_1_glutamate_tRNA_ligase_Soonwooa_buanensis:0.1944506377,(WP_034969731_1_glutamate_tRNA_ligase_Chryseobacterium_sp_FH1:0.0610413101,WP_125201881_1_glutamate_tRNA_ligase_Chryseobacterium_sp_SC28:0.1445655276):0.1175650023[100]):0.0671408585[100],AFR35629_1_Glutamyl_and_glutaminyl_tRNA_synthetase_Riemerella_anatipestifer_RA_CH_1:0.1848609155):0.0348211515[100]):0.0341812677[98],WP_009085466_1_MULTISPECIES_glutamate_tRNA_ligase_Elizabethkingia:0.2020925089):0.3503755302[100],(WP_014790615_1_glutamate_tRNA_ligase_Ornithobacterium_rhinotracheale:0.3743625458,WP_121933919_1_glutamate_tRNA_ligase_Flavobacteriaceae_bacterium_YIM_102668:0.3333802956):0.1362241145[100]):0.1366537280[100],((WP_009746125_1_glutamate_tRNA_ligase_Capnocytophaga_sp_oral_taxon_338:0.3862797624,(WP_009414853_1_glutamate_tRNA_ligase_Capnocytophaga_sp_oral_taxon_332:0.2248281644,WP_066429715_1_glutamate_tRNA_ligase_Capnocytophaga_haemolytica:0.1837833258):0.1637423754[100]):0.1236137306[100],((DGJ5_scaffold_1402_5_DGJ5_Flavobacteriales_35_23:0.5098507377,((WP_056067089_1_glutamate_tRNA_ligase_Flavobacterium_sp_Leaf359:0.1474843528,WP_094412310_1_glutamate_tRNA_ligase_Flavobacterium_cyanobacteriorum:0.2137248528):0.1061658343[100],(WP_073415169_1_glutamate_tRNA_ligase_Flavobacterium_defluvii:0.2328366018,((WP_002988533_1_glutamate_tRNA_ligase_Myroides_odoratus:0.1479918880,WP_010257338_1_glutamate_tRNA_ligase_Myroides_injenensis:0.1161587618):0.0461158072[100],WP_090404615_1_glutamate_tRNA_ligase_Myroides_phaeus:0.0874623917):0.1768252347[100]):0.0421335388[98]):0.0622627158[98]):0.1181830145[100],((WP_014032652_1_glutamate_tRNA_ligase_Muricauda_ruestringensis:0.2089598890,(WP_068485739_1_glutamate_tRNA_ligase_Maribacter_sp_T28:0.0748065553,WP_091627526_1_glutamate_tRNA_ligase_Maribacter_orientalis:0.0823616472):0.1906606015[100]):0.1185948460[100],(((WP_037373382_1_glutamate_tRNA_ligase_Salinimicrobium_xinjiangense:0.2856878483,((WP_006989043_1_glutamate_tRNA_ligase_Gillisia_limnaea:0.2027299627,WP_034887172_1_glutamate_tRNA_ligase_Gillisia_sp_Hel_I_29:0.1925472106):0.1196471991[100],(WP_084841988_1_glutamate_tRNA_ligase_Zunongwangia_atlantica:0.2119900081,((WP_037318244_1_glutamate_tRNA_ligase_Salegentibacter_sp_Hel_I_6:0.0826675633,WP_072877178_1_glutamate_tRNA_ligase_Salegentibacter_echinorum:0.1197188428):0.1503546231[100],((WP_083643909_1_glutamate_tRNA_ligase_Gramella_flava:0.2002843358,WP_107011615_1_glutamate_tRNA_ligase_Gramella_sp_SH35:0.1579640581):0.0213833547[89],(WP_026913651_1_glutamate_tRNA_ligase_Gramella_portivictoriae:0.1679232732,((WP_072553484_1_glutamate_tRNA_ligase_Gramella_salexigens:0.1711678417,WP_011711146_1_glutamate_tRNA_ligase_Gramella_forsetii:0.0554675270):0.0293371274[96],WP_089661908_1_glutamate_tRNA_ligase_Gramella_sp_MAR_2010_102:0.0652013563):0.0439735992[96]):0.0479464916[99]):0.0791425784[100]):0.0284970624[26]):0.0616139291[100]):0.0344990689[99]):0.0347275911[100],WP_089370317_1_glutamate_tRNA_ligase_Dokdonia_pacifica:0.2323077676):0.0471636348[100],(((WP_066254199_1_glutamate_tRNA_ligase_Bizionia_sp_APA_3:0.1857999005,WP_007647246_1_glutamate_tRNA_ligase_Xanthomarina_gelatinilytica:0.0802716213):0.0366388391[100],(WP_053970790_1_glutamate_tRNA_ligase_Mangrovimonas_sp_ST2L15:0.0928509407,(WP_036120215_1_glutamate_tRNA_ligase_Mangrovimonas_yunxiaonensis:0.0990418595,WP_125466537_1_glutamate_tRNA_ligase_Mangrovimonas_sp_HN_E26:0.0467320888):0.0673583772[100]):0.0522426819[100]):0.0522055135[100],(((WP_038532862_1_glutamate_tRNA_ligase_Formosa_agariphila:0.1370232366,WP_074936554_1_glutamate_tRNA_ligase_Algibacter_lectus:0.1263634000):0.0387629388[100],WP_117173939_1_glutamate_tRNA_ligase_Mariniflexile_sp_TRM1_10:0.1038262838):0.0257099531[100],(OBQ51961_1_glutamyl_tRNA_synthetase_Tamlana_sp_s12:0.1095700246,WP_092574795_1_glutamate_tRNA_ligase_Hyunsoonleella_jejuensis:0.1192282521):0.0226294954[98]):0.0469755786[97]):0.1446436245[100]):0.0618294774[100]):0.0485588971[100]):0.0600255478[100]):0.0482576523[100]):0.0796597063[100],((WP_018337921_1_glutamate_tRNA_ligase_Butyricimonas_synergistica:0.3839380565,WP_124994107_1_glutamate_tRNA_ligase_Ancylomarina_sp_A4:0.2910439426):0.0743395434[100],((WP_010527506_1_glutamate_tRNA_ligase_Thermophagus_xiamenensis:0.3953771898,(scaffold_1710_11_Maxbin2_Zodletone_sed_sub10_idba_scaffold_min1000_maxbin_out_047:0.1799659287,WP_026473985_1_glutamate_tRNA_ligase_Alkaliflexus_imshenetskii:0.1631497073):0.2352978797[100]):0.0707691600[84],((DGJ12_scaffold_17_11_DGJ12_Bacteroidia_45_27:0.4289215241,(((BML_coassembly_scaffold_8144_7_BML_coassembly_Bacteroidetes_46_7:0.1200742993,((OR_09272017_19_scaffold_1354_8_OR_09272017_19_GWB2_Bacteroidetes_42_8:0.0910446766,(GWB2_Bacteroidetes_41_8_gwb2_scaffold_20390_2_Bacteroidetes:0.0000010000,OFX59919_1_glutamate_tRNA_ligase_Bacteroidetes_bacterium_GWB2_41_8:0.0000010000):0.0785065610[100]):0.0198365648[78],RAAC_Bacteroidetes_41_14_23_52_RAAC_Bacteroidetes_41_14:0.0619285210):0.0277238003[78]):0.1658025477[100],(OFX34212_1_glutamate_tRNA_ligase_Bacteroidetes_bacterium_GWA2_42_15:0.1892595903,((WP_053178820_1_glutamate_tRNA_ligase_Sunxiuqinia_dokdonensis:0.0724420389,WP_093918479_1_glutamate_tRNA_ligase_Sunxiuqinia_elliptica:0.1476404846):0.1022330058[100],(PTN10597_1_glutamyl_tRNA_synthetase_Mangrovibacterium_marinum:0.1176877670,WP_120273677_1_glutamate_tRNA_ligase_Mangrovibacterium_diazotrophicum:0.1044010646):0.0754422653[100]):0.0374567340[100]):0.0538835705[98]):0.0753478799[100],((DolZOral124_scaffold_77185_2_DOLZORAL124_Draconibacterium_36_26:0.0000020838,PIF03323_1_glutamate_tRNA_ligase_Draconibacterium_sp_:0.0000026260):0.2502452929[100],((WP_073173879_1_glutamate_tRNA_ligase_Tangfeifania_diversioriginum:0.2028366720,WP_119351766_1_glutamate_tRNA_ligase_Mariniphaga_sediminis:0.1536245081):0.0320158514[84],(WP_045025942_1_glutamate_tRNA_ligase_Draconibacterium_sediminis:0.0946275624,WP_119437839_1_glutamate_tRNA_ligase_Prolixibacteraceae_bacterium_XSD2:0.1580672458):0.0677342155[100]):0.0617544653[84]):0.0482214367[100]):0.0439366690[88]):0.0846657844[100],WP_106541420_1_glutamate_tRNA_ligase_Prolixibacter_denitrificans:0.2647464636):0.0578063127[100]):0.0809136093[84]):0.0374062156[81]):0.0673256142[80],((((RLD49098_1_glutamate_tRNA_ligase_Bacteroidetes_bacterium:0.5180053680,(((GWA2_Bacteroidetes_33_15_gwa2_scaffold_189_41_Bacteroidetes:0.0000027120,OFX47109_1_glutamate_tRNA_ligase_Bacteroidetes_bacterium_GWA2_33_15:0.0000023058):0.0832955562[100],(GWE2_Bacteroidetes_32_14_gwe2_scaffold_2_59_Bacteroidetes:0.0000029545,OFX88026_1_glutamate_tRNA_ligase_Bacteroidetes_bacterium_GWE2_32_14:0.0000010000):0.0985027949[100]):0.1311501085[100],(DD1S54SP2S20A_scaffold_3501_5_DD1S54SP2S20A_concoct.144:0.1199879419,PLX24064_1_glutamate_tRNA_ligase_Marinilabiliales_bacterium:0.1201485443):0.0511763062[100]):0.1970603097[100]):0.0709329156[88],(RLC51950_1_glutamate_tRNA_ligase_Candidatus_Cloacimonetes_bacterium:0.2314845521,RLD52152_1_glutamate_tRNA_ligase_Bacteroidetes_bacterium:0.1691229644):0.1878914809[100]):0.0342941038[79],(OQY04185_1_glutamate_tRNA_ligase_Bacteroidetes_bacterium_4572_117:0.0744287278,RLD66737_1_glutamate_tRNA_ligase_Bacteroidetes_bacterium:0.0873635912):0.2672061797[100]):0.0499073074[99],OFX18818_1_glutamate_tRNA_ligase_Bacteroidetes_bacterium_GWA2_31_9:0.4825183163):0.0248278245[70]):0.0367055331[95],((OIP00066_1_glutamate_tRNA_ligase_Bacteroidetes_bacterium_CG2_30_33_31:0.4886090955,((KWW24719_1_glutamyl_tRNA_synthetase_bacterium_F082:0.4303151411,((DGJ12_scaffold_128_19_DGJ12_BJP_IG2103_Bacteroidetes_37_22_47_95:0.3439768850,anamox2_curated_scaffold_2168_3_anamox2_BJP_IG2103_Bacteroidetes_37_22_46_7_curated:0.2156542438):0.0795514119[100],PKP53937_1_glutamate_tRNA_ligase_Bacteroidetes_bacterium_HGW_Bacteroidetes_1:0.2278527939):0.0671234322[100]):0.0871844468[99],(RLD90816_1_glutamate_tRNA_ligase_Bacteroidetes_bacterium:0.2349931677,(PLW93673_1_glutamate_tRNA_ligase_Marinilabiliales_bacterium:0.1998907813,RLD71138_1_glutamate_tRNA_ligase_Bacteroidetes_bacterium:0.0917594227):0.1334920757[100]):0.1347348542[100]):0.0239264602[88]):0.0360995852[95],((DolZOral124_scaffold_11889_6_DOLZORAL124_Bacteroidetes_46_22:0.0000023818,PID94787_1_glutamate_tRNA_ligase_Bacteroidetes_bacterium:0.0000021644):0.1566040142[100],PLW97921_1_glutamate_tRNA_ligase_Marinilabiliales_bacterium:0.1478105419):0.2369464101[100]):0.0622801080[97]):0.0373010162[99],(OFY33402_1_glutamate_tRNA_ligase_Bacteroidetes_bacterium_GWF2_35_48:0.4672099238,(WP_036825569_1_glutamate_tRNA_ligase_Porphyromonadaceae_bacterium_COT_184_OH4590:0.4365277233,((CEA16642_1_Glutamate_tRNA_ligase_Fermentimonas_caenicola:0.2017507366,((WP_122969200_1_glutamate_tRNA_ligase_Proteiniphilum_sp_X52:0.0814446701,OJV88580_1_glutamate_tRNA_ligase_Bacteroidia_bacterium_44_10:0.0697150536):0.0237029679[100],WP_076931181_1_glutamate_tRNA_ligase_Proteiniphilum_saccharofermentans:0.0487509687):0.1108396709[100]):0.1637309955[100],(OJU37821_1_glutamate_tRNA_ligase_Bacteroidales_bacterium_45_6:0.2316956046,((CCY36867_1_glutamate_tRNA_ligase_Tannerella_sp_CAG118:0.1839133521,(EJZ62745_1_glutamyl_tRNA_synthetase_Barnesiella_intestinihominis_YIT_11860:0.0912400225,(OKY86692_1_glutamate_tRNA_ligase_Bacteroidales_bacterium_52_46:0.2383622719,WP_123395699_1_glutamate_tRNA_ligase_Muribaculaceae_bacterium_Isolate_102_HZI:0.1546110060):0.2064005150[100]):0.0817719425[100]):0.0330223833[89],(WP_087332126_1_glutamate_tRNA_ligase_Parabacteroides_sp_An277:0.2062513177,(WP_122126812_1_MULTISPECIES_glutamate_tRNA_ligase_Bacteroides:0.0648385858,(WP_072529609_1_glutamate_tRNA_ligase_Bacteroides_ilei:0.0737840058,WP_005941959_1_MULTISPECIES_glutamate_tRNA_ligase_Bacteroides:0.0780584407):0.0236700177[97]):0.0871090574[100]):0.0376487258[94]):0.0620282225[100]):0.0536842798[95]):0.0704838269[100]):0.1102257273[100]):0.0365031828[96]):0.0325389728[94]):0.0883647097[27],(OFX78440_1_glutamate_tRNA_ligase_Bacteroidetes_bacterium_GWE2_29_8:0.5438124283,(PCJ89406_1_glutamate_tRNA_ligase_Flavobacteriales_bacterium:0.3306423563,RMG78738_1_glutamate_tRNA_ligase_Bacteroidetes_bacterium:0.5870117303):0.0786603865[74]):0.0423156689[28]):0.0767572591[97],((PCH67431_1_glutamate_tRNA_ligase_Bacteroidetes_bacterium:0.4669732345,((PCH88955_1_glutamate_tRNA_ligase_Flavobacteriales_bacterium:0.2836362494,PCH95793_1_glutamate_tRNA_ligase_Bacteroidetes_bacterium:0.2682035495):0.0945402447[100],JBCH_GD18_4_SO25_S179_scaffold_880288_4_JBCH_GD18_4_SO25_S179_Bacteroidetes_40_5:0.2829281276):0.0511021627[97]):0.0409055933[97],(((RLD22959_1_glutamate_tRNA_ligase_Bacteroidetes_bacterium:0.4086417015,((((WP_027419721_1_glutamate_tRNA_ligase_Crocinitomix_catalasitica:0.2779465734,(WP_066758753_1_glutamate_tRNA_ligase_Crocinitomix_algicola:0.1551132963,OIQ37669_1_glutamate_tRNA_ligase_Crocinitomix_sp_MedPE_SWsnd:0.1580337633):0.0995658838[100]):0.1710298939[100],((RCL76416_1_glutamate_tRNA_ligase_Flavobacteriales_bacterium:0.3582410114,((rifcsphigho2_02_scaffold_22246_8_RIFCSPHIGHO2_02_FULL_Bacteroidetes_44_7:0.0000010000,OFZ56295_1_glutamate_tRNA_ligase_Bacteroidetes_bacterium_RIFCSPHIGHO2_02_FULL_44_7:0.0000010000):0.2369619756[100],((DolJOral78_scaffold_1719_6_DOLJORAL78_Bacteroidetes_41_6_partial:0.0000010000,PIE87273_1_glutamate_tRNA_ligase_Bacteroidetes_bacterium:0.0000010000):0.0807962609[100],PHR30331_1_glutamate_tRNA_ligase_Fluviicola_sp_:0.1314839583):0.1078270777[100]):0.0642648677[100]):0.0622295681[100],(WP_090251298_1_glutamate_tRNA_ligase_Lishizhenia_tianjinensis:0.2327360529,(PHR49898_1_glutamate_tRNA_ligase_Fluviicola_sp_:0.1406621433,(WP_101333244_1_glutamate_tRNA_ligase_Brumimicrobium_salinarum:0.1523409268,WP_116879705_1_glutamate_tRNA_ligase_Brumimicrobium_aurantiacum:0.1392878548):0.1062916457[100]):0.0680336335[100]):0.0462553886[100]):0.0891989523[100]):0.1012299137[100],(WP_014202660_1_glutamate_tRNA_ligase_Owenweeksia_hongkongensis:0.2452136568,PTM05887_1_glutamate_tRNA_ligase_Bacteroidetes_bacterium:0.3158105926):0.1481723036[100]):0.0482964938[100],JGI24723J26617_10002623_9_Cruoil06_concoct.074:0.3067005489):0.0291575920[79]):0.0246066047[82],(KJS06720_1_glutamyl_tRNA_synthetase_Flavobacteriales_bacterium_BRH_c54:0.1655699793,(GD18-4_B1_scaffold_830188_6_GD2018-4_B1_QB3_180703_Bacteroidetes_33_10:0.0976101787,PJA08151_1_glutamate_tRNA_ligase_Flavobacteriales_bacterium_CG_4_10_14_0_2_um_filter_32_8:0.1105658694):0.2200103285[100]):0.1429521362[98]):0.0280621313[52],((KRO65155_1_glutamate_tRNA_ligase_Cryomorphaceae_bacterium_BACL11_MAG_121015_bin20:0.1856172756,OUW96030_1_glutamate_tRNA_ligase_Flavobacteriales_bacterium_TMED228:0.2036675669):0.1595537194[100],((SW_scaffold_2321_6_lac_SW_metabat_bin_32:0.0384041659,OUV41795_1_glutamate_tRNA_ligase_Rhodobacteraceae_bacterium_TMED111:0.0406757431):0.3083214689[100],(SP6_scaffold_1868_10_sea_ice_sp6_Bacteroidetes_37_44:0.1221161250,PDH49157_1_glutamate_tRNA_ligase_Bacteroidetes_bacterium_MED_G21:0.1452136805):0.1635123532[100]):0.0716976755[98]):0.0573933835[98]):0.0362760894[96]):0.0477880763[97]):0.0508335157[95],((((BML_07122017_9_5m_scaffold_569_6_BML_07122017_9_5m_Bacteroidetes_39_9:0.5376973934,(AMS27945_1_glutamyl_tRNA_synthetase_Bacteroidetes_bacterium_UKL13_3:0.2774138988,OYU95447_1_glutamate_tRNA_ligase_Bacteroidetes_bacterium_B12017:0.2176096029):0.1998414194[100]):0.0744836437[85],(2013_40cm_scaffold_4_75_2013_40CM_Bacteroidetes_41_45:0.4622780667,DGJ5_scaffold_10_73_DGJ5_Bacteroidetes_33_1936:0.2157106315):0.0771118759[100]):0.0499613781[84],(LSDeep1_scaffold_21_204_lsdeep_lsdeep1_Bacteroidetes_42_4:0.3723188179,BC_09192017_0_5m_scaffold_335_4_BC_09192017_0_5m_Sphingobacteriia_35_14:0.3214970785):0.0465585293[87]):0.1030732143[100],(((((MV1S134SP2S26A_scaffold_3504_3_MV1S134SP2S26A_metabat.033:0.6272714022,((SCNpilot_cont_1000_p_scaffold_1301_1_SCNPILOT_CONT_1000_P_Amoebophilus_asiaticus_42_9_0:0.0000024364,OJW72249_1_glutamate_tRNA_ligase_Candidatus_Amoebophilus_sp_36_38:0.0000010000):0.2232957939[100],(sample14_BioR1_scaffold_325_6_BioR1_s14_temp_30_Candidatus_Amoebophilus_asiaticus_35_27:0.0354043926,WP_012472674_1_glutamate_tRNA_ligase_Candidatus_Amoebophilus_asiaticus:0.0552487648):0.1115207149[100]):0.4211608170[100]):0.0698448346[54],((((PH2015_02_scaffold_2883_3_ph2015_02_Cytophagales_30_4:0.0790852395,PH2015_02D_scaffold_692_5_PH2015_02D_Bacteroidetes_30_9:0.1085907278):0.5179788770[100],PH2015_06S_scaffold_269_60_PH2015_06S_Cytophagales_38_90:0.2744960373):0.1029378950[82],WP_026999480_1_glutamate_tRNA_ligase_Eisenibacter_elegans:0.2946581344):0.0539175969[47],((WP_054041249_1_glutamate_tRNA_ligase_bacterium_336_3:0.1636976774,(QZM_B2_scaffold_420_21_QZM_B2_Cytophagia_38_75:0.0513679503,WP_101358592_1_glutamate_tRNA_ligase_Raineya_orbicola:0.0314750666):0.0732438959[100]):0.3296912531[100],WP_038031197_1_glutamate_tRNA_ligase_Thermonema_rossianum:0.3366931097):0.0967401040[82]):0.0547740008[79]):0.0466752587[73],(((((((GCF_001308105_1_592_Persicobacter_sp_JZB09_GCF_001308105:0.0025782185,WP_053406326_1_glutamate_tRNA_ligase_Persicobacter_sp_CCB_QB2:0.0019025659):0.4246110675[100],WP_013454638_1_glutamate_tRNA_ligase_Marivirga_tractuosa:0.2766637784):0.0616303881[94],(WP_020530968_1_glutamate_tRNA_ligase_Flexithrix_dorotheae:0.3770887411,(WP_109620618_1_glutamate_tRNA_ligase_Sediminitomix_flava:0.2709118631,(WP_044224715_1_glutamate_tRNA_ligase_Flammeovirga_pacifica:0.0750329544,WP_126612050_1_glutamate_tRNA_ligase_Flammeovirga_sp_L12M1:0.0912097668):0.2534751059[100]):0.0757569181[100]):0.0725693056[100]):0.0314096314[95],(((WP_069843607_1_glutamate_tRNA_ligase_Fabibacter_sp_4D4:0.2607014282,WP_090257594_1_glutamate_tRNA_ligase_Fabibacter_pacificus:0.1793621364):0.0800532633[100],WP_068215742_1_glutamate_tRNA_ligase_Roseivirga_spongicola:0.2237687774):0.1012631400[100],((CG12_big_fil_rev_8_21_14_0.65_scaffold_11_66_CG12_big_fil_rev_8_21_14_0_65_Cytophagales_40_12:0.0000023735,PIQ47848_1_glutamate_tRNA_ligase_Cytophagales_bacterium_CG12_big_fil_rev_8_21_14_0_65_40_12:0.0000022744):0.2626387589[100],WP_053223520_1_glutamate_tRNA_ligase_Roseivirga_seohaensis:0.2191758578):0.1228436741[100]):0.2667008041[100]):0.0449317701[82],WP_009581665_1_glutamate_tRNA_ligase_Fulvivirga_imtechensis:0.2912701290):0.0841680170[83],((((((QZM_B2_scaffold_1_494_QZM_B2_Cyanobacteria_47_125:0.1085639753,QZM_D2_scaffold_2_107_QZM_D2_Bacteria_48_353:0.0899980443):0.3870666292[100],U3c1_full_scaffold_1_532_U3c1_ggKbase_Bacteroidetes_50_21:0.3859069425):0.1330583969[95],(U3m1_full_idba_ud_scaffold_1061_4_U3m1_metabat_bin_2:0.1806138991,BML_coassembly_scaffold_534_38_BML_coassembly_Cyanobacteria_43_13:0.2144777015):0.0581547896[97]):0.0633668857[67],WP_079687446_1_glutamate_tRNA_ligase_Ohtaekwangia_koreensis:0.1015120448):0.2043732113[100],((((((((((BC_09192017_0_5m_scaffold_21201_2_BC_09192017_0_5m_Cytophagia_42_8:0.4625942805,(WP_092019830_1_glutamate_tRNA_ligase_Pseudarcicella_hirudinis:0.1385457854,((WP_044170827_1_glutamate_tRNA_ligase_Flectobacillus_major:0.0636581882,WP_095166611_1_glutamate_tRNA_ligase_Flectobacillus_sp_BAB_3569:0.1183201147):0.0799938400[100],(WP_109743628_1_glutamate_tRNA_ligase_Arcicella_aurantiaca:0.1163308635,RR3PS_scaffold_767_3_RR3PS_Cytophagales_35_11:0.1131276217):0.0470772453[100]):0.0528360739[100]):0.0446624836[100]):0.0563172428[100],(WP_093207800_1_glutamate_tRNA_ligase_Siphonobacter_aquaeclarae:0.1142132027,(WP_104712814_1_glutamate_tRNA_ligase_Siphonobacter_curvatus:0.0548866516,WP_106635314_1_glutamate_tRNA_ligase_Siphonobacter_sp_BAB_5404:0.0829688920):0.0852903779[100]):0.1469844444[100]):0.1255576520[100],((WP_013407307_1_glutamate_tRNA_ligase_Leadbetterella_byssophila:0.3132466494,(WP_096192562_1_glutamate_tRNA_ligase_Cytophagales_bacterium_TFI_002:0.2490911968,(WP_111371088_1_glutamate_tRNA_ligase_Arcticibacterium_luteifluviistationis:0.2635814675,WP_055148561_1_glutamate_tRNA_ligase_Jiulongibacter_sediminis:0.1414285869):0.1084765163[100]):0.1104050776[100]):0.1325212928[100],(RTP_09252017_15_scaffold_286_54_RTP_09252017_15_Emticicia_oligotrophica_36_15:0.0683815292,WP_015028321_1_glutamate_tRNA_ligase_Emticicia_oligotrophica:0.0602561744):0.1329633068[100]):0.1497802709[100]):0.0095306141[48],((WP_028667345_1_glutamate_tRNA_ligase_Runella_zeae:0.1228599167,(GAR112_scaffold_154_8_GAR112_Cytophagales_45_11:0.0363921740,WP_013927910_1_glutamate_tRNA_ligase_Runella_slithyformis:0.0854331251):0.0300675169[100]):0.0145369782[97],WP_122933579_1_glutamate_tRNA_ligase_Runella_sp_SP2:0.0752317542):0.2070325115[100]):0.0567170032[100],(((WP_026631165_1_glutamate_tRNA_ligase_Dyadobacter_alkalitolerans:0.1222174420,scnpilot_p_inoc_scaffold_13_curated_263_scnpilot_dereplicated_Dyadobacter_1:0.0904903509):0.0420438597[100],WP_115830274_1_glutamate_tRNA_ligase_Dyadobacter_sp_RS19:0.0726611925):0.0483491620[100],WP_090341003_1_glutamate_tRNA_ligase_Dyadobacter_koreensis:0.0701077688):0.2493694598[100]):0.0512135923[99],((WP_111626719_1_glutamate_tRNA_ligase_Larkinella_arboricola:0.0617335356,WP_124908822_1_glutamate_tRNA_ligase_Larkinella_knui:0.0810803446):0.1777694904[100],((((GCF_001870735_325_192_Arsenicibacter_rosenii_GCF_001870735:0.0000010000,WP_071504315_1_glutamate_tRNA_ligase_Arsenicibacter_rosenii:0.0000010000):0.1791289104[100],WP_119668890_1_glutamate_tRNA_ligase_Fibrisoma_sp_HYT19:0.0617348284):0.0245763466[47],OR_09272017_17_scaffold_662_4_OR_09272017_17_Spirosoma_51_29:0.1407187991):0.0276545089[50],(((WP_106136355_1_glutamate_tRNA_ligase_Spirosoma_oryzae:0.0996732755,WP_018617682_1_glutamate_tRNA_ligase_Spirosoma_luteum:0.0980879285):0.0132745501[99],(LacPavin_0818_WC50_scaffold_618519_14_LacPavin_0818_WC50_Bacteroidetes_51_10:0.0512481195,WP_100991545_1_glutamate_tRNA_ligase_Spirosoma_pollinicola:0.0506292496):0.0381952276[100]):0.0235311053[99],(SCNpilot_cont_300_bf_scaffold_129_curated_114_scnpilot_dereplicated_Spirosoma_1:0.0170726595,WP_080059009_1_glutamate_tRNA_ligase_Spirosoma_aerolatum:0.0102415142):0.0568832004[100]):0.0512105551[99]):0.1107088476[100]):0.0839359947[100]):0.1744828199[100],WP_011586717_1_glutamate_tRNA_ligase_Cytophaga_hutchinsonii:0.2751304693):0.0532851841[99],PH2015_06S_scaffold_1363_17_PH2015_06S_Bacteroidetes_32_163:0.4073948843):0.0510860165[17],((WP_091508316_1_glutamate_tRNA_ligase_Flexibacter_flexilis:0.2717654634,WP_028978728_1_glutamate_tRNA_ligase_Sporocytophaga_myxococcoides:0.2810446987):0.0559067066[18],(WP_017731157_1_glutamate_tRNA_ligase_Nafulsella_turpanensis:0.0978972411,(WP_009195773_1_glutamate_tRNA_ligase_Cesiribacter_andamanensis:0.1714871794,WP_061988075_1_glutamate_tRNA_ligase_Flammeovirgaceae_bacterium_311:0.1147491788):0.1720010389[100]):0.1412440863[100]):0.0584687873[19]):0.0346746244[89],((Crystal_Geyser_CG19_WC_8_21_14_NA_150_scaffold_1698_7_CG19_WC_8_21_14_NA_150_Hymenobacter_56_17:0.0787651417,(WP_022825556_1_glutamate_tRNA_ligase_Hymenobacter_norwichensis:0.1001563672,WP_044510893_1_glutamate_tRNA_ligase_Hymenobacter_sp_DG25B:0.0633029736):0.0726126882[100]):0.1876831317[100],((((WP_066512595_1_glutamate_tRNA_ligase_Rufibacter_sp_DG15C:0.1255662220,(WP_106933517_1_glutamate_tRNA_ligase_Adhaeribacter_sp_HMF7605:0.0909583141,(WP_026462293_1_glutamate_tRNA_ligase_Adhaeribacter_aquaticus:0.0847651885,PIQ19963_1_glutamate_tRNA_ligase_Cytophagales_bacterium_CG18_big_fil_WC_8_21_14_2_50_42_9:0.0590505869):0.0375146561[100]):0.0490085085[100]):0.0758004962[100],WP_114777618_1_glutamate_tRNA_ligase_Hymenobacteraceae_bacterium_SYSU_D60016:0.0554003627):0.0219809823[61],(WP_026236123_1_glutamate_tRNA_ligase_Pontibacter_roseus:0.0690607987,(OG1W_scaffold_4067_3_OG1W_Pontibacter_korlensis_52_8:0.0584937413,WP_046309860_1_glutamate_tRNA_ligase_Pontibacter_korlensis:0.0589708938):0.0263029225[100]):0.0236166761[94]):0.0396357483[61],WP_112304494_1_glutamate_tRNA_ligase_Pontibacter_sp_2b14:0.1359552730):0.0661412265[98]):0.1069365735[100]):0.0515917248[92]):0.0237961279[94],(((((WP_026951951_1_glutamate_tRNA_ligase_Algoriphagus_mannitolivorans:0.1425862130,((((sample17_BioR1_scaffold_585_8_BioR1_s17_temp_45_Cytophagales_44_9:0.0645527144,WP_067544114_1_glutamate_tRNA_ligase_Algoriphagus_sp_M8_2:0.1217823548):0.0383141097[100],WP_111393728_1_glutamate_tRNA_ligase_Algoriphagus_aquaeductus:0.1060972676):0.0477000094[100],WP_119476081_1_glutamate_tRNA_ligase_Algoriphagus_sp_N3:0.0720748874):0.0223488855[87],(WP_026966632_1_glutamate_tRNA_ligase_Algoriphagus_terrigena:0.1077128049,(WP_092730861_1_glutamate_tRNA_ligase_Algoriphagus_alkaliphilus:0.0949039768,(BML_coassembly_scaffold_485_131_BML_coassembly_Algoriphagus_machipongonensis_42_12:0.0490799314,WP_111669307_1_glutamate_tRNA_ligase_Algoriphagus_sp_DSL_12:0.0608765925):0.0262399686[100]):0.0225647056[100]):0.0254966071[100]):0.0264068542[87]):0.0425385900[100],((((((WP_024284500_1_glutamate_tRNA_ligase_Algoriphagus_marincola:0.1647112013,(WP_087940928_1_glutamate_tRNA_ligase_Algoriphagus_faecimaris:0.0780272888,WP_092792967_1_glutamate_tRNA_ligase_Algoriphagus_hitonicola:0.0921816319):0.0711463259[100]):0.0450128912[100],WP_091652327_1_glutamate_tRNA_ligase_Algoriphagus_ornithinivorans:0.1076365479):0.0473764825[100],WP_026955120_1_glutamate_tRNA_ligase_Algoriphagus_vanfongensis:0.0797550319):0.0317733991[87],WP_008198483_1_glutamate_tRNA_ligase_Algoriphagus_machipongonensis:0.1337246152):0.0326950183[88],(WP_092899222_1_glutamate_tRNA_ligase_Algoriphagus_aquimarinus:0.0880920331,(WP_057939180_1_glutamate_tRNA_ligase_Algoriphagus_resistens:0.0895782855,WP_091692416_1_glutamate_tRNA_ligase_Algoriphagus_locisalis:0.0717065526):0.0215244143[100]):0.0595854760[100]):0.0176907048[86],WP_075349212_1_glutamate_tRNA_ligase_Algoriphagus_marinus:0.1208017999):0.0291424709[100]):0.1351605920[100],(((((WP_008627706_1_glutamate_tRNA_ligase_Mariniradius_saccharolyticus:0.1603020510,WP_113923855_1_glutamate_tRNA_ligase_Aquiflexum_sp_Z0201:0.0953311128):0.0350733196[98],WP_084119440_1_glutamate_tRNA_ligase_Aquiflexum_balticum:0.0719268767):0.0229598397[59],(WP_016255052_1_glutamate_tRNA_ligase_Indibacter_alkaliphilus:0.1254234495,WP_009184276_1_glutamate_tRNA_ligase_Cecembia_lonarensis:0.0925970067):0.0258565989[92]):0.0050019327[44],(WP_026333493_1_MULTISPECIES_glutamate_tRNA_ligase_Rhodonellum:0.1202362083,(WP_014771867_1_glutamate_tRNA_ligase_Belliella_baltica:0.0847323845,WP_076498677_1_glutamate_tRNA_ligase_Belliella_pelovolcani:0.0643521555):0.0339449861[99]):0.0298897973[62]):0.0340615422[95],(((WP_014020135_1_glutamate_tRNA_ligase_Cyclobacterium_marinum:0.1728498399,WP_073093070_1_glutamate_tRNA_ligase_Cyclobacterium_lianum:0.0920892999):0.0241775170[47],WP_092173182_1_glutamate_tRNA_ligase_Cyclobacterium_halophilum:0.1146689166):0.0879373258[100],(WP_010855978_1_glutamate_tRNA_ligase_Lunatimonas_lonarensis:0.1472820359,WP_114748334_1_glutamate_tRNA_ligase_Negadavirga_sp_SW125:0.1536637128):0.0372997401[98]):0.0725894908[100]):0.0213862409[36]):0.0365381893[89],WP_035078210_1_glutamate_tRNA_ligase_Anditalea_andensis:0.1480870133):0.0442153643[97],((GCF_000373245_1_689_Echinicola_pacifica_DSM_19836_GCF_000373245:0.0000010000,WP_018472547_1_glutamate_tRNA_ligase_Echinicola_pacifica:0.0000010000):0.1269109801[100],(JGIMOCK_full_scaffold_208_31_JGI_MOCK_FULL_Echinicola_vietnamensis_45_56:0.0000021435,WP_015265131_1_glutamate_tRNA_ligase_Echinicola_vietnamensis:0.0000010000):0.0744659400[100]):0.0677533138[100]):0.1844320497[100]):0.0449078941[98]):0.0181090948[70],QZM_B2_scaffold_2646_3_QZM_B2_Cytophagia_43_114:0.4422821417):0.0382531979[33]):0.0416346049[33],((CG_4_10_14_3_um_filter_scaffold_6205_10_CG_4_10_14_3_um_filter_Flexibacter_litoralis_32_15:0.0000010000,PIY12732_1_glutamate_tRNA_ligase_Flexibacter_sp_CG_4_10_14_3_um_filter_32_15:0.0000010000):0.4649974787[100],PH2015_06S_scaffold_13_107_PH2015_06S_Cytophagales_41_96:0.3942874949):0.0496969526[51]):0.1231905314[98],DRTY6_scaffold_7755_2_DRTY6_Bacteroidetes_36_13:0.5408820373):0.0852157906[70]):0.0530150458[71]):0.0816973731[90],P0_An_GD2017L_S7_170907_scaffold_2717838_10_E_GD2017-1_P0_An_GD2017L_S7_Biohub_170907_Bacteroidetes_62_32:0.6194874319):0.1030568890[96],MarineFeMat_664_BS3_NODE_5231_2_664_BS3_FULL_Saprospiraceae1_0p4:0.4538029203):0.0715698247[67],WP_088762774_1_MULTISPECIES_glutamate_tRNA_ligase_unclassified_Sphingobacteriales_miscellaneous:0.5428866970):0.1461040591[100]):0.0820083487[91],RMD99910_1_glutamate_tRNA_ligase_Bacteroidetes_bacterium:0.5351521540):0.0824162990[90]):0.2525829156[34]):0.1178462887[32]):0.3038708274[50],PH2017_24_DOB_U_A_scaffold_41_84_PH2017_24_DOB_U_A_Oscillatoriales_45_109:6.8551536493):1.5130676810[100]):1.1555240005);
