# Supplementary material for: Clades of huge phages from across Earth’s ecosystems
Source: Nature. 2020 Feb 12;578(7795):425–31. doi: 10.1038/s41586-020-2007-4 (PMC7162821; doi:10.1038/s41586-020-2007-4)
Supplement: Supplementary file 7 — tRNA synthetase trees (Newick files). [file 41586_2020_2007_MOESM7_ESM.zip › tRNA-synthetase/glycine-tRNA_synthetase_newick.tre]

((WP_100284250_1_glutamate_tRNA_ligase_Sphingomonas_sp_Cra20:0.06280387764706613085,(WP_103730608_1_glutamate_tRNA_ligase_Novosphingobium_sp_HII_3:0.41995083331144483774,WP_110152005_1_glutamate_tRNA_ligase_Nostoc_sp_3335mG:0.10047564496139228807):0.10534261464584541990[57]):5.6237842040812[100],((WP_090484687_1_glycine_tRNA_ligase_subunit_beta_Ectothiorhodospira_mobilis_:0.22079862814772849289,((((((WP_078483763_1_glycine_tRNA_ligase_subunit_beta_Solemya_velesiana_gill_symbiont_:0.36644260754478796827,((((KPK39505_1_glycine_tRNA_ligase_Gammaproteobacteria_bacterium_SG8_47_:0.40825677373104951595,PCI91606_1_glycine_tRNA_ligase_subunit_beta_Ectothiorhodospiraceae_bacterium_:0.34923373023922438252):0.05976586262775619718[54],(WP_092998419_1_glycine_tRNA_ligase_subunit_beta_Thiohalomonas_denitrificans_:0.35405628306590936072,PCI66067_1_glycine_tRNA_ligase_subunit_beta_Thiotrichaceae_bacterium_:0.48129162445890777411):0.04842631692139454103[21]):0.05976713921437155214[33],(WP_125181327_1_glycine_tRNA_ligase_subunit_beta_Thiohalobacter_thiocyanaticus_:0.06910605316862251934,WP_096363829_1_glycine_tRNA_ligase_subunit_beta_Thiohalobacter_thiocyanaticus_:0.07348479089145126819):0.32516581901102353802[100]):0.01025422158683579957[2],((((((OUR71785_1_glycine_tRNA_ligase_subunit_beta_Methylophaga_sp_41_12_T18_:0.11045671795883753308,PCH62942_1_glycine_tRNA_ligase_subunit_beta_Gammaproteobacteria_bacterium_:0.09477722189263042274):0.04496135158532039294[94],(RLA05301_1_glycine_tRNA_ligase_subunit_beta_Gammaproteobacteria_bacterium_:0.27444469992518200074,PHS71638_1_glycine_tRNA_ligase_subunit_beta_Methylophaga_sp_:0.16314956383810044760):0.02828502132606476593[33]):0.07773942401555741788[93],WP_008291026_1_glycine_tRNA_ligase_subunit_beta_Methylophaga_thiooxydans_:0.22120313911229896875):0.07954382782891947223[95],(WP_069295478_1_glycine_tRNA_ligase_subunit_beta_Methylophaga_muralis_:0.21699143014827246279,WP_014704747_1_glycine_tRNA_ligase_subunit_beta_Methylophaga_frappieri_:0.40185578300226931781):0.07436684232776175074[63]):0.17849258188347247311[96],WP_002813283_1_glycine_tRNA_ligase_subunit_beta_Nitrosococcus_oceani_:0.50046098140316175318):0.11876863312253532756[70],WP_114277743_1_glycine_tRNA_ligase_subunit_beta_Thioalbus_denitrificans_:0.42100303423492846377):0.03911806806016922267[12]):0.01586967298653283939[3]):0.03835896825574360708[5],((((PIP81305_1_glycine_tRNA_ligase_subunit_beta_Gammaproteobacteria_bacterium_CG22_combo_CG10_13_8_21_14_all_40_8_:0.86753560785651950837,((WP_087109692_1_glycine_tRNA_ligase_subunit_beta_Parendozoicomonas_haliclonae_:0.40481648447669632551,(WP_094707742_1_glycine_tRNA_ligase_subunit_beta_Hahella_sp_CCB_MM4_:0.19774587367833001972,WP_011394021_1_glycine_tRNA_ligase_subunit_beta_Hahella_chejuensis_:0.28701770939508008951):0.14711472227556871006[98]):0.08620694427345512723[73],(WP_087459372_1_glycine_tRNA_ligase_subunit_beta_Oleiphilus_messinensis_:0.29930359204160816855,(WP_099614319_1_glycine_tRNA_ligase_subunit_beta_Marinobacter_sp_PWS21_:0.10005174352123645531,(WP_113814198_1_glycine_tRNA_ligase_subunit_beta_Marinobacter_sp_F3R11_:0.04923593403511641181,(WP_100638872_1_glycine_tRNA_ligase_subunit_beta_Marinobacter_salexigens_:0.06920509756056922313,WP_100687566_1_glycine_tRNA_ligase_subunit_beta_Marinobacter_aromaticivorans_:0.05625780198477046967):0.02755235594355841255[88]):0.07431145759330813616[100]):0.21427522923410194378[99]):0.10268821845277546767[93]):0.07685403755613198773[87]):0.07452863772200671311[52],(((WP_029406801_1_glycine_tRNA_ligase_subunit_beta_Thiomicrorhabdus_sp_Milos_T2_:0.05170882903888751603,WP_040726246_1_glycine_tRNA_ligase_subunit_beta_Thiomicrorhabdus_sp_Kp2_:0.08088456505101088156):0.15025410414154710681[100],WP_011369776_1_glycine_tRNA_ligase_subunit_beta_Hydrogenovibrio_crunogenus_:0.17678119509939194121):0.08323802694025929372[96],WP_029935780_1_glycine_tRNA_ligase_subunit_beta_Thiomicrospira_pelophila_:0.23624380661103078216):0.39604143602715463635[95]):0.05272390404321298379[39],(((WP_002690339_1_glycine_tRNA_ligase_subunit_beta_Beggiatoa_alba_:0.05931525476780045297,WP_062151743_1_glycine_tRNA_ligase_subunit_beta_Beggiatoa_leptomitoformis_:0.10278983169797825670):0.28336351325426922809[100],((WP_045476232_1_glycine_tRNA_ligase_subunit_beta_Thioploca_ingrica_:0.21302692388203414708,(RKZ41378_1_glycine_tRNA_ligase_subunit_beta_Gammaproteobacteria_bacterium_:0.21298921656174679695,RKZ59162_1_glycine_tRNA_ligase_subunit_beta_Gammaproteobacteria_bacterium_:0.15383552383001158903):0.04003183931579323840[37]):0.03964726491153005433[43],WP_069472407_1_glycine_tRNA_ligase_subunit_beta_Candidatus_Marithrix_sp_Canyon_246_:0.34819300741064107552):0.12583045355723085357[98]):0.24367613571384286186[100],((WP_046860030_1_glycine_tRNA_ligase_subunit_beta_Sedimenticola_thiotaurini_:0.10473378338567999879,WP_084609720_1_glycine_tRNA_ligase_subunit_beta_Sedimenticola_selenatireducens_:0.10988273180192079104):0.23310318811613250922[100],(WP_041064041_1_glycine_tRNA_ligase_subunit_beta_Thiolapillus_brandeum_:0.40126387683691960850,(((PUB74361_1_glycine_tRNA_ligase_subunit_beta_gamma_proteobacterium_symbiont_of_Ctena_orbiculata_:0.13313536535852402154,(WP_069121008_1_glycine_tRNA_ligase_subunit_beta_Candidatus_Thiodiazotropha_endolucinida_:0.09342888395809469115,WP_116447829_1_glycine_tRNA_ligase_subunit_beta_gamma_proteobacterium_symbiont_of_Ctena_orbiculata_:0.09481936041105727686):0.07375046866167327131[100]):0.07703810897977932115[99],RLW53150_1_glycine_tRNA_ligase_subunit_beta_gamma_proteobacterium_symbiont_of_Stewartia_floridana_:0.18236575222917017491):0.17322987309867940442[100],WP_043106729_1_glycine_tRNA_ligase_subunit_beta_endosymbiont_of_unidentified_scaly_snail_isolate_Monju_:0.35161349053704121781):0.03648048536178406104[15]):0.06153866397498096441[17]):0.26302547855246971586[100]):0.03625045684815821068[8]):0.03283348512682447012[6],((((RKZ59250_1_glycine_tRNA_ligase_subunit_beta_partial_Gammaproteobacteria_bacterium_:0.15454738950091703731,PCJ85423_1_glycine_tRNA_ligase_subunit_beta_Thiotrichaceae_bacterium_:0.18608579115729487197):0.37798221282408678290[99],RDH82821_1_glycine_tRNA_ligase_subunit_beta_endosymbiont_of_Galathealinum_brachiosum_:0.46488597228038042175):0.08871002185316217981[48],((((WP_022953796_1_glycine_tRNA_ligase_subunit_beta_Leucothrix_mucor_:0.14790913353243936856,WP_109836489_1_glycine_tRNA_ligase_subunit_beta_Leucothrix_pacifica_:0.11765950733936964001):0.23736969390800050084[100],RTZ67036_1_glycine_tRNA_ligase_subunit_beta_Aquificaceae_bacterium_:0.32892536112801828985):0.14802436241854771692[100],(WP_020558174_1_glycine_tRNA_ligase_subunit_beta_Thiofilum_flexile_:0.26099452845463200212,((PID48424_1_glycine_tRNA_ligase_subunit_beta_Proteobacteria_bacterium_:0.17464006153071476302,WP_020393598_1_glycine_tRNA_ligase_subunit_beta_Thiolinea_disciformis_:0.20050406648189128545):0.01918316112265735715[44],(WP_078920882_1_glycine_tRNA_ligase_subunit_beta_Thiothrix_eikelboomii_:0.11179800268454290202,(OQX11763_1_glycine_tRNA_ligase_subunit_beta_Thiothrix_lacustris_:0.18878546568691947916,(EIJ34948_1_glycyl_tRNA_synthetase_beta_chain_Thiothrix_nivea_DSM_5205_:0.08894408365026293395,(WP_028488527_1_glycine_tRNA_ligase_subunit_beta_Thiothrix_lacustris_:0.06647271077197158817,OQX00995_1_glycine_tRNA_ligase_subunit_beta_Thiothrix_lacustris_:0.05316338018060948883):0.05887985553408772027[100]):0.04766255833984489598[80]):0.11273894088543377767[85]):0.03861494920450515844[33]):0.06672704081816364929[40]):0.20921584401673531950[100]):0.04694709632070382527[57],RUM94589_1_glycine_tRNA_ligase_subunit_beta_Thiothrix_sp_:0.48992977504042051207):0.04750752205045228466[30]):0.04806512925554643628[28],((WP_022947664_1_glycine_tRNA_ligase_subunit_beta_Methylohalobius_crimeensis_:0.44667268913795965535,WP_020562350_1_glycine_tRNA_ligase_subunit_beta_Methylosarcina_fibrata_:0.67808688245581860699):0.21655695820004300378[97],OGT29490_1_glycine_tRNA_ligase_subunit_beta_Gammaproteobacteria_bacterium_RBG_16_51_14_:0.57429144876644033779):0.12317021417152276830[32]):0.01996408354928905921[1]):0.05626251551137396306[0]):0.04056075118988572425[3],(FFC_09252017_16_scaffold_6_79_FFC_09252017_16_Complete_Jumbo_Phage_42_59:1.42801135554407188089,(OYY73556_1_glycine_tRNA_ligase_subunit_beta_Gammaproteobacteria_bacterium_28_57_27_:0.29508040489216652569,((WP_058574678_1_MULTISPECIES_glycine_tRNA_ligase_subunit_beta_Halothiobacillus_:0.48084117445061258511,(OZB75644_1_glycine_tRNA_ligase_subunit_beta_Halothiobacillus_sp_14_55_98_:0.21809481383435380675,WP_066101400_1_glycine_tRNA_ligase_subunit_beta_Halothiobacillus_sp_LS2_:0.17896994857138953661):0.05453791046969491685[93]):0.16923517249807690233[94],OYY56622_1_glycine_tRNA_ligase_subunit_beta_Halothiobacillus_sp_28_55_5_:0.18211931686467647262):0.16464454799756872427[92]):0.08733794023998700529[81]):0.12660206929221978767[51]):0.04917220649058576254[13],((PIE83724_1_glycine_tRNA_ligase_subunit_beta_Candidatus_Contendobacter_odensis_:0.22572642668007342204,(WP_048673830_1_glycine_tRNA_ligase_subunit_beta_Candidatus_Competibacter_denitrificans_:0.17823474738775529902,(CDH47653_1_glycine_tRNA_synthetase_beta_subunit_Candidatus_Contendobacter_odensis_Run_B_J11_:0.10487325643017626764,(RUQ36108_1_glycine_tRNA_ligase_subunit_beta_Candidatus_Competibacteraceae_bacterium_:0.11617061153645548421,RUQ33133_1_glycine_tRNA_ligase_subunit_beta_Candidatus_Competibacteraceae_bacterium_:0.15674435986941132048):0.02700786843947453747[27]):0.04227359387660082485[33]):0.03938156256467199162[38]):0.20038216758037113996[83],WP_120796592_1_glycine_tRNA_ligase_subunit_beta_Thiocapsa_rosea_:0.86194495835256412786):0.07946877919856319694[34]):0.15681820094628851070[40],(WP_077279418_1_glycine_tRNA_ligase_subunit_beta_Thioalkalivibrio_denitrificans_:0.07451835403328992136,(WP_018233060_1_glycine_tRNA_ligase_subunit_beta_Thioalkalivibrio_thiocyanodenitrificans_:0.09671188568151800613,WP_018954929_1_glycine_tRNA_ligase_subunit_beta_Thioalkalivibrio_sulfidiphilus_:0.11298087868897996322):0.01986239070340169513[44]):0.18413368455899661869[99]):0.08919660637049901808[38],WP_008930882_1_glycine_tRNA_ligase_subunit_beta_Ectothiorhodospira_sp_PHS_1_:0.16988267593346631501):0.03990069918823124090[20]):0.17097457670110516315[14],WP_090252213_1_glycine_tRNA_ligase_subunit_beta_Ectothiorhodospira_marina_:0.00000093905322139818)OROOT:5.6237842040812);
