# Supplementary material for: Clades of huge phages from across Earth’s ecosystems
Source: Nature. 2020 Feb 12;578(7795):425–31. doi: 10.1038/s41586-020-2007-4 (PMC7162821; doi:10.1038/s41586-020-2007-4)
Supplement: Supplementary file 7 — tRNA synthetase trees (Newick files). [file 41586_2020_2007_MOESM7_ESM.zip › tRNA-synthetase/arginine-tRNA_synthetase_newick.tre]

(((WP_047137543_1_arginine_tRNA_ligase_Luteimonas_sp_FCS_9:0.54635149466266885732,((PZN30625_1_arginine_tRNA_ligase_Proteobacteria_bacterium:0.14818173229519571166,WP_066917889_1_arginine_tRNA_ligase_Steroidobacter_denitrificans:0.18739264233418917449):0.20099192293632739403[96],(OGA25578_1_arginine_tRNA_ligase_Betaproteobacteria_bacterium_RIFCSPLOWO2_02_FULL_67_19:0.32009380377916241134,(((R2_PLASMID_COMPLETE_59_76:1.62855478659044217160,WP_008810399_1_arginine_tRNA_ligase_Burkholderiales_bacterium_1_1_47:0.33884677598113760455):0.25803362780572874913[66],PZN05865_1_arginine_tRNA_ligase_Proteobacteria_bacterium:0.24157701155269087345):0.09859579113556582453[46],((WP_036172682_1_arginine_tRNA_ligase_Massilia_sp_9096:0.30504957555670553226,((((((WP_050716444_1_arginine_tRNA_ligase_Ottowia_sp_oral_taxon_894:0.16944715384145125903,((((WP_095539307_1_arginine_tRNA_ligase_Comamonadaceae_bacterium_NML00_0135:0.08874276149783109913,WP_122237103_1_MULTISPECIES_arginine_tRNA_ligase_unclassified_Comamonadaceae:0.09132107711570865149):0.05938244573572099005[100],(WP_122230460_1_arginine_tRNA_ligase_Corticibacter_populi:0.10102314870181466899,WP_046740439_1_arginine_tRNA_ligase_Lampropedia_cohaerens:0.09443319365320150538):0.02572137441010185349[74]):0.02921100702645068603[85],WP_073357059_1_arginine_tRNA_ligase_Lampropedia_hyalina:0.12859783974832381115):0.05146836904306723026[95],(WP_019374763_1_arginine_tRNA_ligase_Melaminivora_alkalimesophila:0.09966231563092695089,WP_091572842_1_arginine_tRNA_ligase_Oryzisolibacter_propanilivorax:0.09932177948139386814):0.10066719484394048845[94]):0.03321517350776387323[67]):0.02579458006718444996[26],WP_124222924_1_arginine_tRNA_ligase_Tibeticola_sediminis:0.14268415900430878041):0.01882245046455200549[7],(((WP_099794764_1_arginine_tRNA_ligase_Variovorax_sp_54:0.11318016473608050187,WP_028251695_1_arginine_tRNA_ligase_Variovorax_sp_URHB0020:0.06965463513592821954):0.05193490863792287610[99],WP_038203821_1_arginine_tRNA_ligase_Xenophilus_azovorans:0.10328433209966167428):0.03430640851654120915[46],(WP_058640936_1_arginine_tRNA_ligase_Pseudacidovorax_intermedius:0.10276811709964561725,WP_055837061_1_arginine_tRNA_ligase_Xylophilus_sp_Leaf220:0.16725313025256033361):0.05323687723919686560[59]):0.03774680128874458029[21]):0.02264273026331870692[13],((WP_009520553_1_MULTISPECIES_arginine_tRNA_ligase_Hydrogenophaga:0.08857929881555583196,WP_066156728_1_arginine_tRNA_ligase_Hydrogenophaga_pseudoflava:0.12490543829999385672):0.02301807910186355957[40],(((((WP_077561886_1_arginine_tRNA_ligase_Polaromonas_sp_C04:0.10281559446669102931,((WP_019430820_1_arginine_tRNA_ligase_Limnohabitans_sp_Rim47:0.09663667665505221160,WP_055359684_1_arginine_tRNA_ligase_Limnohabitans_sp_103DPR2:0.11068404370324003150):0.04044404206875898411[99],WP_027477680_1_arginine_tRNA_ligase_Curvibacter_gracilis:0.09496165461799896401):0.01147621861669620436[34]):0.02064156893991337186[37],OYT91390_1_arginine_tRNA_ligase_Burkholderiales_bacterium_PBB3:0.10896818574933651858):0.02762115966143590187[15],(WP_066705011_1_arginine_tRNA_ligase_Curvibacter_delicatus:0.03991940672338145646,(WP_035604554_1_arginine_tRNA_ligase_Hylemonella_gracilis:0.14145608343383825334,WP_057674496_1_arginine_tRNA_ligase_Curvibacter_sp_PAE_UM:0.08096504683224121923):0.04184855667110783800[96]):0.03173897370515030986[99]):0.03035961528390970776[9],PKO42457_1_arginine_tRNA_ligase_Betaproteobacteria_bacterium_HGW_Betaproteobacteria_3:0.12570830734346249979):0.01136567826920381261[0],((WP_092132299_1_arginine_tRNA_ligase_Polaromonas_sp_YR568:0.10785135518999709736,WP_023472387_1_arginine_tRNA_ligase_Betaproteobacteria_bacterium_MOLA814:0.22843904321071981101):0.06454658427151292732[81],(WP_013899576_1_arginine_tRNA_ligase_Ramlibacter_tataouinensis:0.09823718261330167956,WP_061499500_1_arginine_tRNA_ligase_Ramlibacter_tataouinensis:0.09896187903087746984):0.03118887552366762447[88]):0.03196050902885902434[14]):0.02347327815262585660[6]):0.02652133576507617607[19]):0.02261133642302770239[28],(WP_043700142_1_arginine_tRNA_ligase_Tepidimonas_taiwanensis:0.16166174131506733103,WP_101103273_1_arginine_tRNA_ligase_Macromonas_bipunctata:0.08911764457057638755):0.02352299273472620994[39]):0.11766273933927816342[91],(WP_104301083_1_arginine_tRNA_ligase_Zhizhongheella_caldifontis:0.14509344090651987713,(((WP_012349222_1_arginine_tRNA_ligase_Leptothrix_cholodnii:0.21113035216228323576,(WP_009855385_1_arginine_tRNA_ligase_Rubrivivax_benzoatilyticus:0.12945409935167859206,WP_029001639_1_arginine_tRNA_ligase_Azohydromonas_australica:0.17862531421396155018):0.03264742831876939200[29]):0.02088715229429004283[29],(((WP_085749064_1_arginine_tRNA_ligase_Rhizobacter_gummiphilus:0.15674072528930579895,WP_056813361_1_MULTISPECIES_arginine_tRNA_ligase_Rhizobacter:0.11515826706438782312):0.06956843860084829800[92],(WP_011827754_1_arginine_tRNA_ligase_Methylibium_petroleiphilum:0.14774660274207457311,(WP_056466631_1_arginine_tRNA_ligase_Rhizobacter_sp_Root404:0.15833607703080435081,WP_112186370_1_arginine_tRNA_ligase_Piscinibacter_caeni:0.16080059016336784028):0.04828789863165276058[61]):0.02071824714861882077[19]):0.02109815185782008135[14],(((WP_088482620_1_arginine_tRNA_ligase_Pelomonas_puraquae:0.06648600537433388413,PTT88976_1_arginine_tRNA_ligase_Pelomonas_sp_HMWF004:0.05772111992125957686):0.12382909590207963335[100],OYU28195_1_arginine_tRNA_ligase_Burkholderiales_bacterium_PBB2:0.07887201613916884624):0.05372373511250754657[88],(WP_058936911_1_arginine_tRNA_ligase_Roseateles_depolymerans:0.08721786633484397699,OWQ44296_1_arginine_tRNA_ligase_Mitsuaria_noduli:0.07967143039831570128):0.10440383638222101859[100]):0.06113413330416898189[98]):0.01500080983461894724[13]):0.02329431457818335535[27],(WP_009548850_1_arginine_tRNA_ligase_Burkholderiales_bacterium_JOSHI_001:0.14137580576575978220,WP_022979504_1_arginine_tRNA_ligase_Ideonella_sp_B508_1:0.11670665515348439822):0.07550604719954873145[99]):0.01744112871378313695[35]):0.04399079278542791099[92]):0.13666067439239407144[85]):0.03853111272895560352[30],WP_124078728_1_arginine_tRNA_ligase_Pigmentiphaga_sp_IMT_318:0.36826910334631046684):0.05682356895505111249[29]):0.04871910214586973320[17]):0.11455464752342316148[39]):0.11752750678526986683[39]):1.32634785688616685384[91],(((((WP_079521963_1_arginine_tRNA_ligase_Luteibacter_sp_22Crub2_1:0.16749064929942747426,WP_036141092_1_arginine_tRNA_ligase_Luteibacter_sp_9135:0.28553492468141755678):0.08353770158818249469[99],(((WP_090053626_1_arginine_tRNA_ligase_Luteibacter_sp_329MFSha:0.14687039594687989474,SEN22553_1_arginyl_tRNA_synthetase_Luteibacter_sp_UNCMF331Sha3_1:0.14585070987256107400):0.10939397140985904211[100],(WP_071925012_1_arginine_tRNA_ligase_Luteibacter_rhizovicinus:0.10339266382079438655,(WP_107911265_1_arginine_tRNA_ligase_Luteibacter_sp_OK325:0.05001786351553282051,WP_063571303_1_arginine_tRNA_ligase_Luteibacter_rhizovicinus:0.09246995135607466443):0.05907139834547728285[100]):0.14232821219634675391[100]):0.03288056614058654931[79],WP_045831408_1_arginine_tRNA_ligase_Luteibacter_yeojuensis:0.32580399718949709653):0.05586900906557426549[73]):0.34265456847702890908[100],(SR-VP_PHAGE_48_23_A:1.30825296310644811904,(((OLA82106_1_arginine_tRNA_ligase_Azospirillum_sp_51_20:0.24330970003176122241,(CDB53659_1_arginine_tRNA_ligase_Azospirillum_sp_CAG239:0.19555291402454177963,CDB39997_1_arginine_tRNA_ligase_Azospirillum_sp_CAG260:0.15436425174188139753):0.07481263544614555339[62]):0.78457374116443701073[100],((((OUR80704_1_arginine_tRNA_ligase_Alphaproteobacteria_bacterium_46_93_T64:0.16519337595955083109,PHQ68608_1_arginine_tRNA_ligase_Sneathiella_sp_:0.16320134286100249077):0.47435148104504126776[100],(OLB41265_1_arginine_tRNA_ligase_Candidatus_Rokubacteria_bacterium_13_2_20CM_2_64_8:0.58235425406432916873,(GBD85027_1_arginine_tRNA_ligase_bacterium_BMS3Abin02:0.41249386793810932650,REK21852_1_arginine_tRNA_ligase_Actinobacteria_bacterium:0.54462213746963394900):0.06808196807232973213[46]):0.15029762963391823938[93]):0.07717400722882027109[23],((PCI96806_1_arginine_tRNA_ligase_Alphaproteobacteria_bacterium:0.50772369326949451374,(PZQ46634_1_arginine_tRNA_ligase_Micavibrio_aeruginosavorus:0.22386626357653183206,PZO87663_1_arginine_tRNA_ligase_Micavibrio_aeruginosavorus:0.17337090350713274534):0.28757581496853990011[100]):0.41392156385331180246[100],((((((WP_021696314_1_arginine_tRNA_ligase_Brevundimonas_abyssalis:0.12271688122767183959,(WP_125256575_1_arginine_tRNA_ligase_Brevundimonas_sp_LA_55:0.17904527798323932597,(WP_056451188_1_arginine_tRNA_ligase_Brevundimonas_sp_Root1279:0.11379503781310104649,(WP_056104014_1_arginine_tRNA_ligase_Brevundimonas_sp_Leaf363:0.14847822995482504171,WP_055829927_1_MULTISPECIES_arginine_tRNA_ligase_Brevundimonas:0.07787718353640507574):0.06122026019205153297[79]):0.06506183061394467393[100]):0.03594828130717207804[62]):0.08354393312762027624[88],WP_031446893_1_arginine_tRNA_ligase_Caulobacteraceae_bacterium_PMMR1:0.25158383593181415927):0.27656461998166309568[100],(WP_089411700_1_arginine_tRNA_ligase_Amphiplicatus_metriothermophilus:0.33724089374288873655,(WP_116391533_1_arginine_tRNA_ligase_Parvularcula_sp_SM1705:0.35309772111716281051,WP_036767405_1_arginine_tRNA_ligase_Parvularcula_oceani:0.32598751711704671008):0.17408660965124700404[100]):0.10913271989243956972[100]):0.05329506299015891735[50],(PHS24605_1_arginine_tRNA_ligase_Robiginitomaculum_sp_:0.36087349626835896199,WP_022698438_1_arginine_tRNA_ligase_Euryhalocaulis_caribicus:0.48684082536312450751):0.09415859480019973804[65]):0.06129563797554960641[82],(OAI45430_1_arginine_tRNA_ligase_Rhizomicrobium_sp_SCGC_AG_212_E05:0.17953553637994451586,OJU11953_1_arginine_tRNA_ligase_Alphaproteobacteria_bacterium_64_11:0.10978863147972817149):0.35172264668816483058[100]):0.06167101231379053250[52],(WP_026873066_1_arginine_tRNA_ligase_Inquilinus_limosus:0.23517056855273205107,WP_119300930_1_arginine_tRNA_ligase_Rhodospirillaceae_bacterium_SYSU_D60009:0.36493747581416430270):0.11562448893321322640[84]):0.05272517238500756820[24]):0.03284452872258090267[10]):0.08578407603586958585[33],(AIL13370_1_hypothetical_protein_IM40_07470_Candidatus_Paracaedimonas_acanthamoebae:0.14620198243658522053,OJX13070_1_arginine_tRNA_ligase_Caedibacter_sp_37_49:0.12501742363718562623):0.69347997492245783135[100]):0.05960947133146050902[31]):0.17436550563055433494[80],WP_019460612_1_MULTISPECIES_arginine_tRNA_ligase_Roseomonas:0.97603959977150944738):0.05899166809863634620[57]):0.05932143125189960620[32]):0.09937285366285726618[26],((WP_000604968_1_MULTISPECIES_arginine_tRNA_ligase_Acinetobacter_calcoaceticus_baumannii_complex:0.59426195306282647568,WP_112423810_1_arginine_tRNA_ligase_Rhizobiales_bacterium:0.71118510918566391066):0.10310493671470716270[31],((WP_116137388_1_arginine_tRNA_ligase_Paraburkholderia_sp_NEAU_SY24:0.31983375857174456414,(WP_052811974_1_arginine_tRNA_ligase_Stenotrophomonas_maltophilia:0.38235240429548422725,(WP_114136216_1_arginine_tRNA_ligase_Cupriavidus_necator:0.20394444496156427515,WP_050409211_1_arginine_tRNA_ligase_Massilia_sp_NR_4_1:0.13987042942579719362):0.09107998392357416484[84]):0.09658628113247470781[97]):0.13400930306515251855[100],(WP_068282465_1_arginine_tRNA_ligase_Labrys_sp_WJW:0.12073298759528296176,WP_105860788_1_arginine_tRNA_ligase_Labrys_okinawensis:0.06857543342891872507):0.27497961202400067471[100]):0.07589108773471538172[53]):0.06506116632396664878[45]):0.34315458817748473175[67],(WP_113106227_1_arginine_tRNA_ligase_Rhizobiales_bacterium:0.14285614560907974879,((WP_049736079_1_arginine_tRNA_ligase_Rhizobium_ecuadorense:0.07102453093095442704,WP_077989953_1_MULTISPECIES_arginine_tRNA_ligase_Rhizobium:0.08204536161156740504):0.18762801873220585902[99],(WP_011650790_1_arginine_tRNA_ligase_Rhizobium_leguminosarum:0.10413103677322295415,(WP_060528763_1_MULTISPECIES_arginine_tRNA_ligase_Ensifer:0.12576896767367579111,(WP_110802905_1_MULTISPECIES_arginine_tRNA_ligase_Rhizobium:0.09876325182923706425,WP_053251107_1_arginine_tRNA_ligase_Ensifer_adhaerens:0.04204267235407346814):0.01186699880525901758[60]):0.00970596049050339790[47]):0.01355330863903018296[39]):0.03586843551147314568[38]):0.58782654849860893620[97]):1.21617872749806199550[91]):9.30857138470192069235[100],(glutamine_S21_PROPHAGE_CU_32_49:1.20596250208125232994,(glutamine_BJP_PHAGE_COMPLETE_CU-CL-ST_29_18:0.00000093905322139818,glutamine_BJP_PHAGE_COMPLETE_CU-CL_29_15:0.00000093905322139818):0.19895220956627993059[100]):0.07217755364787611927[37],glutamine_LP_PHAGE_COMPLETE_CU-CL_31_18:0.23082825518274907584)OROOT;
