# Supplementary material for: Clades of huge phages from across Earth’s ecosystems
Source: Nature. 2020 Feb 12;578(7795):425–31. doi: 10.1038/s41586-020-2007-4 (PMC7162821; doi:10.1038/s41586-020-2007-4)
Supplement: Supplementary file 7 — tRNA synthetase trees (Newick files). [file 41586_2020_2007_MOESM7_ESM.zip › tRNA-synthetase/proline-tRNA_synthetase_newick.tre]

(((((((OGC07181.1_proline--tRNA_ligase_candidate_division_WOR-1_bacterium_RIFOXYA2_FULL_36_21:0.09037156583278022071,OGC16197.1_proline--tRNA_ligase_candidate_division_WOR-1_bacterium_RIFOXYA2_FULL_37_7:0.07827801050644113412):0.22765250757262359138[99],PIS31769.1_proline--tRNA_ligase_Candidatus_Saganbacteria_bacterium_CG08_land_8_20_14_0_20_45_16:0.29820503222193406323):0.19902958321835156896[98],((OGQ07019.1_proline--tRNA_ligase_Deltaproteobacteria_bacterium_RIFCSPHIGHO2_02_FULL_40_28:0.27624853176377206498,OGP08736.1_proline--tRNA_ligase_Deltaproteobacteria_bacterium_GWA2_45_12:0.23849762922056186309):0.19424574094243121647[100],OGR82924.1_proline--tRNA_ligase_Elusimicrobia_bacterium_RIFCSPLOWO2_01_FULL_54_10:0.52419426908854105385):0.05428744918970268563[47]):0.05191484182473618536[25],((((KFZ27026.1_Proline--tRNA_ligase_Candidatus_Izimaplasma_sp._HR2:0.48529660573815808222,(GBU10436.1_proline--tRNA_ligase_Erysipelotrichaceae_bacterium:0.53556931424922049612,(WP_047388687.1_proline--tRNA_ligase_Firmicutes_bacterium_ZOR0006:0.23123466185365362802,(WP_008826417.1_proline--tRNA_ligase_Haloplasma_contractile:0.28927925571262674831,WP_055241413.1_MULTISPECIES_proline--tRNA_ligase_Turicibacter:0.19776763283483908551):0.05604865656819647823[37]):0.07314253438130563501[65]):0.05402809510167044110[79]):0.12074918826011388218[86],WP_041048552.1_proline--tRNA_ligase_Paenibacillus_sp._VKM_B-2647:0.62279912786856250762):0.05936431342094056207[17],OFW34104.1_proline--tRNA_ligase_Actinobacteria_bacterium_GWC2_53_9:0.42806559535217947321):0.03525290826253395932[17],(PZP83977.1_proline--tRNA_ligase_Azospirillum_brasilense:0.73608148328210087907,((WP_069469743.1_proline--tRNA_ligase_Candidatus_Marithrix_sp._Canyon_246:0.23516229415781078615,(PIZ04578.1_proline--tRNA_ligase_Gammaproteobacteria_bacterium_CG_4_10_14_0_8_um_filter_38_16:0.12982302279704746595,(OGT40493.1_proline--tRNA_ligase_Gammaproteobacteria_bacterium_RIFCSPHIGHO2_12_FULL_36_30:0.07151728090412884375,OGT32910.1_proline--tRNA_ligase_Gammaproteobacteria_bacterium_RIFCSPHIGHO2_02_FULL_39_13:0.07043047663166066008):0.03341089341399620938[49]):0.19003619552980574592[100]):0.12030997820000893794[80],OUT94327.1_proline--tRNA_ligase_Gammaproteobacteria_bacterium_TMED36:0.46987182290300516518):0.03200851893126099162[74]):0.10632007057413990492[79]):0.04676923805379804011[13]):0.08173206259378845706[49],(OGX32788.1_proline--tRNA_ligase_Omnitrophica_WOR_2_bacterium_RIFCSPLOWO2_02_FULL_50_19:0.37733551398991971304,(((OGX11780.1_proline--tRNA_ligase_Omnitrophica_WOR_2_bacterium_GWB2_45_9:0.18213488337801950201,OGX44022.1_proline--tRNA_ligase_Omnitrophica_WOR_2_bacterium_RIFCSPLOWO2_02_FULL_45_28:0.28379744830174646886):0.18982608451156174345[98],(OGX15331.1_proline--tRNA_ligase_Omnitrophica_WOR_2_bacterium_RBG_13_41_10:0.31276853835127244041,RJO64722.1_proline--tRNA_ligase_Candidatus_Omnitrophica_bacterium:0.32306321039662094785):0.03549691127552551811[65]):0.10180235443032727150[85],(OGX10279.1_proline--tRNA_ligase_Omnitrophica_WOR_2_bacterium_GWA2_53_43:0.21735442145585656681,((OGX27734.1_proline--tRNA_ligase_Omnitrophica_WOR_2_bacterium_RIFCSPHIGHO2_02_FULL_48_11:0.21930664158570695177,OGX35959.1_proline--tRNA_ligase_Omnitrophica_WOR_2_bacterium_RIFCSPHIGHO2_02_FULL_52_10:0.22962473607605016213):0.07450927640429702570[82],OGX23816.1_proline--tRNA_ligase_Omnitrophica_WOR_2_bacterium_GWF2_38_59:0.20355821688201944375):0.02785967571621964303[69]):0.24644990592779245087[98]):0.12989230787152095115[94]):0.10175169779361288580[90]):0.23808387319277721228[78],(((((PIS07935.1_hypothetical_protein_COT78_00835_Candidatus_Berkelbacteria_bacterium_CG10_big_fil_rev_8_21_14_0_10_43_13:0.54884870417123510222,((((((OHA62921.1_hypothetical_protein_A2117_02575_Candidatus_Wildermuthbacteria_bacterium_GWA2_46_15:0.40562264650741908234,(KKT26516.1_Proline-tRNA_ligase_Parcubacteria_group_bacterium_GW2011_GWA2_43_9b:0.23674407092468419123,KKS67686.1_Prolyl-tRNA_synthetase_Parcubacteria_group_bacterium_GW2011_GWC2_42_6:0.21350969461688848461):0.10395593799547990510[96]):0.09987514720045030658[63],((PIR13363.1_prolyl-tRNA_synthetase_Candidatus_Falkowbacteria_bacterium_CG11_big_fil_rev_8_21_14_0_20_39_10:0.17933472448715603864,PLX27442.1_prolyl-tRNA_synthetase_Candidatus_Parcubacteria_bacterium:0.24839831459672007119):0.12663661905679474140[91],((OGF26622.1_hypothetical_protein_A2242_01545_Candidatus_Falkowbacteria_bacterium_RIFOXYA2_FULL_47_9:0.37206816479944543330,(PKM91538.1_prolyl-tRNA_synthetase_Candidatus_Falkowbacteria_bacterium_HGW-Falkowbacteria-1:0.27933988047267888088,PIT95937.1_prolyl-tRNA_synthetase_Candidatus_Falkowbacteria_bacterium_CG10_big_fil_rev_8_21_14_0_10_37_14:0.28805143400254962227):0.07905917159902295377[79]):0.05997688176302784502[25],(EKD56689.1_Proline-tRNA_ligase_uncultured_bacterium:0.41981186036305412346,(KKU08016.1_Prolyl-tRNA_synthetase_Candidatus_Magasanikbacteria_bacterium_GW2011_GWA2_45_39:0.33993554961477340237,(PIT88815.1_prolyl-tRNA_synthetase_Candidatus_Magasanikbacteria_bacterium_CG10_big_fil_rev_8_21_14_0_10_36_32:0.29216721585683691487,(OGH92668.1_hypothetical_protein_A2563_03275_Candidatus_Magasanikbacteria_bacterium_RIFOXYD1_FULL_40_23:0.29848050304091344742,OGH88533.1_hypothetical_protein_A2537_03180_Candidatus_Magasanikbacteria_bacterium_RIFOXYD2_FULL_36_9:0.30827724929332733783):0.05101564538737474175[24]):0.04465291553702328137[33]):0.15674433120692601862[96]):0.07983069474992976478[40]):0.03359103208992569867[27]):0.03406239532340055859[18]):0.02411344584569910868[5],(((KKR44578.1_Prolyl-tRNA_synthetase_Candidatus_Moranbacteria_bacterium_GW2011_GWC2_40_12:0.29360182905538362297,(KKQ57282.1_hypothetical_protein_US77_C0023G0008_Microgenomates_group_bacterium_GW2011_GWC1_38_14:0.22056517832501873477,((OHA83321.1_hypothetical_protein_A2408_03310_Candidatus_Yonathbacteria_bacterium_RIFOXYC1_FULL_52_10:0.07015837958991057166,OHA80628.1_hypothetical_protein_A2675_02660_Candidatus_Yonathbacteria_bacterium_RIFCSPHIGHO2_01_FULL_51_10:0.10243875255672486857):0.10524451216435569412[100],(((KKT36560.1_Proline-tRNA_ligase_Candidatus_Nomurabacteria_bacterium_GW2011_GWB1_44_12:0.10884200829243569075,OIP65554.1_hypothetical_protein_AUK15_01470_Candidatus_Nomurabacteria_bacterium_CG2_30_43_9:0.06783323207647894149):0.05327683178463848979[96],KKS57984.1_Proline-tRNA_ligase_Candidatus_Nomurabacteria_bacterium_GW2011_GWA2_42_41:0.12066544871335428690):0.05264083973970187791[91],(KKW07307.1_Proline-tRNA_ligase_Parcubacteria_group_bacterium_GW2011_GWA2_49_16:0.12809273671979326537,(OHA84750.1_hypothetical_protein_A2481_02285_Candidatus_Yonathbacteria_bacterium_RIFOXYC2_FULL_47_9:0.06544533701762028644,OHA83868.1_hypothetical_protein_A2937_00875_Candidatus_Yonathbacteria_bacterium_RIFCSPLOWO2_01_FULL_47_33b:0.05747524384118590790):0.03505688949047518904[76]):0.05359694940088173543[77]):0.13680387263540222387[100]):0.09716148720384358561[85]):0.16184914581901363451[100]):0.05084028393531084961[72],(KKQ95258.1_Proline-tRNA_ligase_candidate_division_CPR2_bacterium_GW2011_GWC2_39_10:0.35903629656495272826,PIZ00446.1_prolyl-tRNA_synthetase_bacterium_Candidatus_Howlettbacteria_CG_4_10_14_0_8_um_filter_40_9:0.34828066334800372728):0.11907062579377904188[83]):0.02428341043190546111[23],PIR90337.1_prolyl-tRNA_synthetase_bacterium_Candidatus_Gribaldobacteria_CG10_big_fil_rev_8_21_14_0_10_33_41:0.43694942266263780972):0.01702666052093959603[9]):0.07059434432086278410[42],(((PIR96631.1_prolyl-tRNA_synthetase_Candidatus_Doudnabacteria_bacterium_CG10_big_fil_rev_8_21_14_0_10_42_18:0.42335325055616962464,OGY28283.1_hypothetical_protein_A2802_02055_Candidatus_Woykebacteria_bacterium_RIFCSPHIGHO2_01_FULL_43_29:0.44648055731961017178):0.06069314494924426401[54],(OGF31509.1_hypothetical_protein_A2300_00355_Candidatus_Falkowbacteria_bacterium_RIFOXYB2_FULL_35_7:0.24524640394672250765,PIT90766.1_hypothetical_protein_COU22_00340_Candidatus_Komeilibacteria_bacterium_CG10_big_fil_rev_8_21_14_0_10_41_13:0.35133465188509666044):0.22591572235234025356[100]):0.02291259998591598304[9],((((OGG76249.1_hypothetical_protein_A2950_02245_Candidatus_Kaiserbacteria_bacterium_RIFCSPLOWO2_01_FULL_55_19:0.20890492810494137865,(KKW11690.1_Proline-tRNA_ligase_Parcubacteria_group_bacterium_GW2011_GWA2_49_9:0.10364067036477403461,OHA20191.1_hypothetical_protein_A2849_04045_Candidatus_Taylorbacteria_bacterium_RIFCSPHIGHO2_01_FULL_51_15:0.11394011506814999413):0.08970570490299355215[100]):0.07662649198776889936[99],KKS57746.1_Prolyl-tRNA_synthetase_Candidatus_Nomurabacteria_bacterium_GW2011_GWF1_42_40:0.19702244212035716076):0.16791768222602865279[98],(PIZ69701.1_hypothetical_protein_COY10_01075_Candidatus_Portnoybacteria_bacterium_CG_4_10_14_0_2_um_filter_43_36:0.26723819545095633954,(KKQ08691.1_Prolyl-tRNA_synthetase_Candidatus_Pacebacteria_bacterium_GW2011_GWF1_36_5:0.32994216809584542283,(OGD71743.1_hypothetical_protein_A3D09_03135_Candidatus_Collierbacteria_bacterium_RIFCSPHIGHO2_02_FULL_49_10:0.22429025724683329668,(KKU88725.1_Prolyl-tRNA_synthetase_Microgenomates_group_bacterium_GW2011_GWF2_47_9:0.18410057253823267076,RIK51763.1_hypothetical_protein_DCC61_01655_Candidatus_Microgenomates_bacterium:0.20183344916152345938):0.09859529681095938192[89]):0.10600744090891985050[88]):0.10089520739624471823[85]):0.05031779376752441857[64]):0.16592247121361730633[82],(OGL73733.1_hypothetical_protein_A3D72_03180_Candidatus_Uhrbacteria_bacterium_RIFCSPHIGHO2_02_FULL_57_19:0.36527362408023056339,(OGL61907.1_hypothetical_protein_A2839_02255_Candidatus_Uhrbacteria_bacterium_RIFCSPHIGHO2_01_FULL_47_10:0.28095433649684758981,((RIL00733.1_hypothetical_protein_DCC77_04315_Candidatus_Uhrbacteria_bacterium:0.19254203556765428496,PIP60351.1_proline--tRNA_ligase_Candidatus_Uhrbacteria_bacterium_CG22_combo_CG10-13_8_21_14_all_47_17:0.26419356942345789685):0.04776628759570052118[54],OGL73461.1_hypothetical_protein_A3D73_00035_Candidatus_Uhrbacteria_bacterium_RIFCSPHIGHO2_02_FULL_60_44:0.13766787087149209845):0.07506317588402024177[86]):0.06053801650259929557[56]):0.26636391492441108264[100]):0.05902202076072857878[40]):0.03781156173228415046[17]):0.05176396439712024899[40],(OGZ23936.1_hypothetical_protein_A3A08_01880_Candidatus_Nealsonbacteria_bacterium_RIFCSPLOWO2_01_FULL_41_9:0.28145587845386482728,(OGN01683.1_hypothetical_protein_A2742_00755_Candidatus_Yanofskybacteria_bacterium_RIFCSPHIGHO2_01_FULL_43_32:0.21589428524493725625,KKR07525.1_Proline-tRNA_ligase_Candidatus_Yanofskybacteria_bacterium_GW2011_GWD1_39_16:0.28780411324590293720):0.10351184216067892130[92]):0.21494419208836632040[97]):0.04143402710627512586[34],(OGD39294.1_hypothetical_protein_A2907_00125_Candidatus_Azambacteria_bacterium_RIFCSPLOWO2_01_FULL_37_9:0.36652091065554215366,(PJC70136.1_hypothetical_protein_CO014_00325_Candidatus_Tagabacteria_bacterium_CG_4_8_14_3_um_filter_41_8:0.22045952823917944197,PIS13332.1_proline--tRNA_ligase_Candidatus_Tagabacteria_bacterium_CG09_land_8_20_14_0_10_41_14:0.26072121131069203592):0.06592517252012194962[61]):0.10925888958369968373[89]):0.02326209760743776916[27]):0.04041655213795156826[41],(PIS05889.1_proline--tRNA_ligase_Candidatus_Buchananbacteria_bacterium_CG10_big_fil_rev_8_21_14_0_10_33_19:0.14349223297560168011,OGY43212.1_proline--tRNA_ligase_Candidatus_Buchananbacteria_bacterium_RIFCSPHIGHO2_01_FULL_40_35:0.17382439804776217418):0.33436390818462163876[94]):0.07916269317718598042[41],(OGZ35403.1_proline--tRNA_ligase_Candidatus_Portnoybacteria_bacterium_RIFCSPHIGHO2_01_FULL_40_12b:0.31960206794012946396,(OGY21236.1_proline--tRNA_ligase_Candidatus_Woykebacteria_bacterium_GWA1_44_8:0.15332594092776155592,(OGY23195.1_proline--tRNA_ligase_Candidatus_Woykebacteria_bacterium_RBG_13_40_15:0.25881539466705383301,(OGY32769.1_proline--tRNA_ligase_Candidatus_Woykebacteria_bacterium_RIFCSPLOWO2_01_FULL_41_12:0.16975552416321676441,(OGY27683.1_proline--tRNA_ligase_Candidatus_Woykebacteria_bacterium_RBG_19FT_COMBO_43_10:0.20394483070074462261,OGY24448.1_proline--tRNA_ligase_Candidatus_Woykebacteria_bacterium_RBG_13_40_15:0.06390707937819550821):0.03878808288102813390[63]):0.04760628842215965800[54]):0.07120233321866482890[84]):0.23192916393616769266[100]):0.12901696112271701655[97]):0.07153015635906505298[31],(SRR1747055_scaffold_2_74_F24_Phage_27_21:0.66293577440778195253,OQX94352.1_hypothetical_protein_B6I23_01515_Rickettsiaceae_bacterium_4572_127:0.55032196134474553606):0.35000345583549941075[99]):0.06081201787169680101[34],OGN02356.1_proline--tRNA_ligase_Candidatus_Yanofskybacteria_bacterium_RIFCSPHIGHO2_01_FULL_43_42:0.61107167052942823471):0.00000093905322139818[29]):9.55841689419660411886[100],(WP_103730608_1_glutamate_tRNA_ligase_Novosphingobium_sp_HII_3:0.46185969954789291014,WP_100284250_1_glutamate_tRNA_ligase_Sphingomonas_sp_Cra20:0.15370022132046648466):0.06494963323328213634[73],WP_110152005_1_glutamate_tRNA_ligase_Nostoc_sp_3335mG:0.07013097098646545180)OROOT;
