# Supplementary material for: Clades of huge phages from across Earth’s ecosystems
Source: Nature. 2020 Feb 12;578(7795):425–31. doi: 10.1038/s41586-020-2007-4 (PMC7162821; doi:10.1038/s41586-020-2007-4)
Supplement: Supplementary file 7 — tRNA synthetase trees (Newick files). [file 41586_2020_2007_MOESM7_ESM.zip › tRNA-synthetase/lysine-tRNA_synthetase_newick.tre]

((glutamine_S21_PROPHAGE_CU_32_49:0.95637388444783277830,((glutamine_BJP_PHAGE_COMPLETE_CU-CL-ST_29_18:0.00947921860866697899,glutamine_BJP_PHAGE_COMPLETE_CU-CL_29_15:0.00000093905322139818):0.19821082092371103411[99],glutamine_LP_PHAGE_COMPLETE_CU-CL_31_18:0.24660068068573887112):0.57696632684021131876[80]):2.93150775469106[100],((RPF97372_1_lysine_tRNA_ligase_Rhizobiales_bacterium_TMED227:0.45909696133558325348,((((((WP_051630438_1_lysine_tRNA_ligase_Afifella_pfennigii:0.11947123258394000411,WP_092808897_1_lysine_tRNA_ligase_Afifella_marina:0.11912760692906342042):0.12010164119410607353[96],((WP_116459552_1_lysine_tRNA_ligase_Bradyrhizobiaceae_bacterium:0.17967611349676793076,(WP_092289071_1_lysine_tRNA_ligase_Bradyrhizobium_sp_Ghvi:0.15123413758605303014,WP_115692069_1_lysine_tRNA_ligase_Pseudolabrys_taiwanensis:0.10625186047872646478):0.03857827744647090301[55]):0.17734152419756363250[100],WP_092496459_1_lysine_tRNA_ligase_bacterium_A52C2:0.24121955239676190486):0.06883629873217435302[81]):0.06069122034265790611[68],(RUT34498_1_lysine_tRNA_ligase_Arsenicitalea_aurantiaca:0.28981425546334010912,(PCH81854_1_lysine_tRNA_ligase_Rhizobiales_bacterium:0.14287870621204173949,(WP_101535762_1_lysine_tRNA_ligase_Cohaesibacter_sp_H1304:0.07737956004853405179,(WP_096173456_1_lysine_tRNA_ligase_Cohaesibacter_sp_ES_047:0.07367932806491804543,WP_119307127_1_lysine_tRNA_ligase_Cohaesibacter_haloalkalitolerans:0.08350265869283095277):0.03056931306187667813[61]):0.08742208649198862647[98]):0.11907020542098763205[99]):0.06243428715760889619[78]):0.03913555039359564724[37],((WP_037233317_1_lysine_tRNA_ligase_Rhodomicrobium_udaipurense:0.32836202333164354883,OJU57790_1_lysine_tRNA_ligase_Alphaproteobacteria_bacterium_62_8:0.34796212373475704505):0.07272020777842293227[42],((GBE44063_1_lysine_tRNA_ligase_bacterium_BMS3Bbin10:0.27386714840867443232,(WP_119060755_1_lysine_tRNA_ligase_Dichotomicrobium_thermohalophilum:0.20657910480157284927,WP_088343719_1_MULTISPECIES_lysine_tRNA_ligase_Rhodomicrobium:0.21255556777806738911):0.05414297725475051420[92]):0.04390650751842949812[24],(PZN15700_1_lysine_tRNA_ligase_Proteobacteria_bacterium:0.08063311551930682497,PZN83850_1_lysine_tRNA_ligase_Proteobacteria_bacterium:0.07875596634816428576):0.20900395003565497287[100]):0.04778999843377040868[15]):0.02926840300882344037[1]):0.03651783538044673511[2],(((ANK80791_1_lysine_tRNA_ligase_Rhizobiales_bacterium_NRL2:0.32635651319341774101,((WP_028467116_1_lysine_tRNA_ligase_Nisaea_denitrificans:0.18789296570064548120,OUU18859_1_lysine_tRNA_ligase_Candidatus_Endolissoclinum_sp_TMED37:0.39733481240690682323):0.19630098102906318180[94],(((WP_088711366_1_lysine_tRNA_ligase_Pacificimonas_flava:0.41662543954249420253,(WP_017666686_1_lysine_tRNA_ligase_Sandarakinorhabdus_sp_AAP62:0.11187567145681666381,(OYU16143_1_lysine_tRNA_ligase_Alphaproteobacteria_bacterium_PA4:0.07721926781937736572,PZN96548_1_lysine_tRNA_ligase_Alphaproteobacteria_bacterium:0.06742905288291249633):0.08070634732700186775[100]):0.18065184566646097508[100]):0.12282956584578666459[74],(RPH00815_1_lysine_tRNA_ligase_Candidatus_Puniceispirillum_sp_TMED176:0.36109287174135645815,R2_PHAGE_49_14:1.16248890181344632921):0.07207768247506954329[13]):0.06581400963867839460[18],(PCJ59381_1_lysine_tRNA_ligase_Rhodospirillaceae_bacterium:0.29903124512242423849,(WP_051908782_1_lysine_tRNA_ligase_Candidatus_Paracaedibacter_acanthamoebae:0.09277798512542680121,WP_010300893_1_lysine_tRNA_ligase_Candidatus_Odyssella_thessalonicensis:0.07964181155723613903):0.27354180779562364823[100]):0.09927293320610441896[93]):0.02739047486198165071[3]):0.03015603100488153249[5]):0.03495043022960679646[3],(((SR-VP_PHAGE_48_23_A:0.58625451777465775738,((WP_048848284_1_lysine_tRNA_ligase_Tanticharoenia_sakaeratensis:0.18818164734150227835,((WP_018979248_1_lysine_tRNA_ligase_Saccharibacter_floricola:0.08826185619298441976,WP_077395318_1_lysine_tRNA_ligase_Bombella_intestini:0.13344564017836155201):0.10350405456959305139[100],WP_086634527_1_lysine_tRNA_ligase_Gluconobacter_sp_DsW_058:0.13803725727535987033):0.06122631537583550498[84]):0.16209171624162493908[100],(((((WP_110527043_1_lysine_tRNA_ligase_Komagataeibacter_pomaceti:0.11058244198946652614,WP_048855372_1_lysine_tRNA_ligase_Komagataeibacter_xylinus:0.10405358747292832444):0.05910032614873467205[99],(WP_012225744_1_lysine_tRNA_ligase_Gluconacetobacter_diazotrophicus:0.11193119502908933927,WP_114727052_1_lysine_tRNA_ligase_Gluconacetobacter_liquefaciens:0.09937154480431388548):0.04045542229902739095[97]):0.06606088512105443011[100],((GAN68068_1_lysyl_tRNA_synthetase_Acetobacter_orleanensis_JCM_7639:0.03763534193933407157,XP_017068649_1_PREDICTED_lysine_tRNA_ligase_like_Drosophila_eugracilis:0.01024662403341984954):0.06668431617931065702[100],(CEF39782_1_lysyl_tRNA_synthetase_class_I_Acetobacter_senegalensis:0.10677438742246703196,(WP_124305803_1_lysine_tRNA_ligase_Acetobacter_pasteurianus:0.04415835530724912528,WP_025860435_1_lysine_tRNA_ligase_Acetobacter_papayae:0.09160849645619398296):0.05865927519056710754[100]):0.03626744656840122372[75]):0.09140767617111288101[99]):0.04631093993665684472[57],WP_026398547_1_lysine_tRNA_ligase_Acetobacter_nitrogenifigens:0.16852537197116682077):0.03954713138530661226[65],(WP_110438193_1_lysine_tRNA_ligase_Commensalibacter_sp_ESL0284:0.16399751404423343337,WP_086631948_1_lysine_tRNA_ligase_Commensalibacter_intestini:0.13285371045785718258):0.21672713536983204130[96]):0.03587882571249402519[57]):0.06524229277312662556[63]):0.04579793941091826054[50],((OYW00933_1_lysine_tRNA_ligase_Acidiphilium_sp_37_64_53:0.28072065141216057116,WP_048879215_1_lysine_tRNA_ligase_Acidocella_aminolytica:0.27371562280323802341):0.12109268762762205596[82],(APH55498_1_Class_1_lysyl_tRNA_synthetase_Granulibacter_bethesdensis:0.23720715330476921379,((WP_104519888_1_lysine_tRNA_ligase_Rhodopila_globiformis:0.15942717388569660475,OJW29673_1_lysine_tRNA_ligase_Rhodospirillales_bacterium_69_11:0.12713486800111420405):0.07538644159424640057[95],OJY64844_1_lysine_tRNA_ligase_Rhodospirillales_bacterium_70_18:0.19958040528487114296):0.03303727808802094101[47]):0.03163220372037740119[37]):0.05292525723527430337[49]):0.21154218026638232919[90],(WP_038035155_1_lysine_tRNA_ligase_Thermopetrobacter_sp_TC1:0.29781249523293024106,RMF15108_1_lysine_tRNA_ligase_Alphaproteobacteria_bacterium:0.27565019167439153147):0.06227096420127321147[40]):0.05302922151131647666[18]):0.04627921939514740429[5],(WP_108783438_1_lysine_tRNA_ligase_Pontivivens_insulae:0.31101142808852116906,((WP_035303941_1_lysine_tRNA_ligase_Brevundimonas_aveniformis:0.22336700985169616329,(WP_122465858_1_lysine_tRNA_ligase_Brevundimonas_sp_NS26:0.11613007937249322787,(WP_054111213_1_lysine_tRNA_ligase_Brevundimonas_sp_AAP58:0.05699492565304167119,((WP_119411907_1_lysine_tRNA_ligase_Brevundimonas_sp_LPMIX5:0.05335700650197353762,((PZO05494_1_lysine_tRNA_ligase_Alphaproteobacteria_bacterium:0.08677873226283579211,WP_055830593_1_MULTISPECIES_lysine_tRNA_ligase_Brevundimonas:0.02607510343078785556):0.05333376148682907048[100],WP_091747881_1_lysine_tRNA_ligase_Brevundimonas_sp_374:0.07140037714284813708):0.02656302337741922245[58]):0.01252847711497152502[28],(WP_056100883_1_lysine_tRNA_ligase_Brevundimonas_sp_Leaf363:0.06454581609786828877,(WP_125257557_1_lysine_tRNA_ligase_Brevundimonas_sp_LA_55:0.10146496017423720093,WP_123285815_1_lysine_tRNA_ligase_Brevundimonas_halotolerans:0.04464474335983305286):0.02306303959376732743[67]):0.01741857698925433628[36]):0.01486167258433056075[12]):0.14705649956420249747[94]):0.06265093780989765271[58]):0.16206580231811573700[94],(PHR91490_1_lysine_tRNA_ligase_Robiginitomaculum_sp_:0.25447870754898938017,WP_022698338_1_lysine_tRNA_ligase_Euryhalocaulis_caribicus:0.22810185400415378121):0.09647082266225688596[97]):0.07707384833784160227[69]):0.05217194754282718921[29]):0.04734335553259738649[11]):0.09486518111166532263[16],(WP_083241107_1_lysine_tRNA_ligase_Methyloceanibacter_stevinii:0.08480780558426773141,WP_069441007_1_lysine_tRNA_ligase_Methyloceanibacter_superfactus:0.09691912339843498925):0.14394911224176434872[100]):0.22861171955944764589[35]):6.29595312393296335784[100],((((((WP_090655677_1_lysine_tRNA_ligase_Parafilimonas_terrae:0.16372998950660824780,(WP_054280718_1_lysine_tRNA_ligase_Chitinophagaceae_bacterium_PMP191F:0.10295307863652591873,(((((((WP_123119383_1_lysine_tRNA_ligase_Ferruginibacter_sp_BO_59:0.17936405838664712387,PWT77252_1_lysine_tRNA_ligase_Bacteroidetes_bacterium:0.09390139523892573892):0.03589037875631732183[69],OJW56679_1_lysine_tRNA_ligase_Sphingobacteriales_bacterium_50_39:0.18758384815222764463):0.03564154185667637448[62],WP_018613630_1_lysine_tRNA_ligase_Segetibacter_koreensis:0.10590005803104296511):0.03527130161677313747[49],(WP_119052368_1_lysine_tRNA_ligase_Pseudoflavitalea_sp_5GH32_13:0.12058594281411812166,(WP_081198979_1_lysine_tRNA_ligase_Niastella_yeongjuensis:0.06876535584339048268,WP_081160166_1_lysine_tRNA_ligase_Niastella_populi:0.05260892090955416461):0.03762629540074103468[90]):0.02269553689785874795[66]):0.02175344325361027592[20],((WP_046367827_1_lysine_tRNA_ligase_Flavihumibacter_petaseus:0.13690489748061340780,RTL58290_1_lysine_tRNA_ligase_Sphingobacteriales_bacterium:0.09895352820384394066):0.03827282222835304282[75],KXK41793_1_lysyl_tRNA_synthetase_Bacteroidetes_bacterium_OLB11:0.22269729585884434631):0.02607566060137387134[24]):0.03090525930316512931[23],((OYU97019_1_lysine_tRNA_ligase_Bacteroidetes_bacterium_B12017:0.19180881166584753950,OJV26761_1_lysine_tRNA_ligase_Bacteroidetes_bacterium_37_13:0.25415017406814083278):0.05931224354987203740[59],(PWU05103_1_lysine_tRNA_ligase_Bacteroidetes_bacterium:0.13761587360358465415,OJY87732_1_lysine_tRNA_ligase_Sphingobacteriales_bacterium_40_81:0.09326217075333326223):0.05943898166315846748[96]):0.04182785282779891145[33]):0.01785476529625010592[25],((((((WP_022835732_1_lysine_tRNA_ligase_Salisaeta_longa:0.24557090109857770965,WP_098063076_1_lysine_tRNA_ligase_Longimonas_halophila:0.18648025464873924095):0.36013459106884737615[100],(WP_018126309_1_lysine_tRNA_ligase_Balneola_vulgaris:0.08018741244721593053,WP_066217920_1_lysine_tRNA_ligase_Balneola_sp_EhC07:0.10333628250820520167):0.18450168807318925723[98]):0.07607925949440445812[39],(((((((OJX56986_1_lysine_tRNA_ligase_Candidatus_Kapabacteria_thiocyanatum:0.17838010448733176982,(KXK35030_1_Class_II_lysyl_tRNA_synthetase_Chlorobi_bacterium_OLB6:0.23749119759191408829,RPI69174_1_lysine_tRNA_ligase_Ignavibacteriae_bacterium:0.21247184930650547807):0.05105105855522298897[92]):0.13497025617481037130[99],ROL56739_1_lysine_tRNA_ligase_Bacteroidetes/Chlorobi_group_bacterium_Naka2016:0.31077390531895449088):0.16081002883659786806[100],(OGU25081_1_lysine_tRNA_ligase_Ignavibacteria_bacterium_GWA2_54_16:0.23418327803041366630,PIU45306_1_lysine_tRNA_ligase_Ignavibacteriales_bacterium_CG07_land_8_20_14_0_80_59_12:0.29830990802818357910):0.02707492798783057639[52]):0.03984191720000119369[58],CUS98074_1_lysyl_tRNA_synthetase_class_II_Candidatus_Kryptonium_thompsoni:0.32074534604890891920):0.04295599363791911124[52],((RJP58154_1_lysine_tRNA_ligase_Ignavibacteriales_bacterium:0.14941192230627989290,(PID59530_1_lysine_tRNA_ligase_Ignavibacteriae_bacterium:0.23870686363013562947,((PIQ09346_1_lysine_tRNA_ligase_Ignavibacteriales_bacterium_CG18_big_fil_WC_8_21_14_2_50_31_20:0.19413099392704796786,PKL87479_1_lysine_tRNA_ligase_Ignavibacteriae_bacterium_HGW_Ignavibacteriae_2:0.15608314483385035687):0.06739629345279317396[70],((RJQ60030_1_lysine_tRNA_ligase_Ignavibacteriales_bacterium:0.11648634167182923826,PKL82095_1_lysine_tRNA_ligase_Ignavibacteriae_bacterium_HGW_Ignavibacteriae_3:0.14526472851504315664):0.06153213333798662754[69],(KUO62295_1_lysine_tRNA_ligase_bacterium_BRH_c32:0.24236290464889548302,AFN75779_1_lysyl_tRNA_synthetase_Melioribacter_roseus_P3M_2:0.12534087316899122921):0.04535507100799815450[40]):0.03151787166949645419[63]):0.03687178053660866706[28]):0.06189890956251939413[70]):0.07468811241070358320[96],((OGU30056_1_lysine_tRNA_ligase_Ignavibacteria_bacterium_GWA2_35_9:0.23113005992074101003,((RPI65465_1_lysine_tRNA_ligase_Ignavibacteriales_bacterium:0.19986523078093862416,(OGU63720_1_lysine_tRNA_ligase_partial_Ignavibacteria_bacterium_RBG_16_36_9:0.19616240449738964191,GBD86741_1_lysine_tRNA_ligase_bacterium_BMS3Abin03:0.17072757589886761176):0.05186310331523941164[54]):0.04056459474696232775[49],OIP57861_1_lysine_tRNA_ligase_Ignavibacteria_bacterium_CG2_30_36_16:0.21016533809116946796):0.02176437243215890646[26]):0.03715612742767132604[49],OGU35820_1_lysine_tRNA_ligase_Ignavibacteria_bacterium_GWA2_36_19:0.21772700971910036172):0.04249934839008614323[51]):0.21730945822184111194[97]):0.04958612272694312706[46],(((EHO41003_1_Lysyl_tRNA_synthetase_Caldithrix_abyssi_DSM_13497:0.08069613567770267393,RLD13522_1_lysine_tRNA_ligase_candidate_division_KSB1_bacterium:0.05848673115665718736):0.11931597641234746587[88],RQV96154_1_lysine_tRNA_ligase_Calditrichaeota_bacterium:0.24851837333457788004):0.11147211668172966881[88],(RMG68332_1_lysine_tRNA_ligase_Calditrichaeota_bacterium:0.24595499335882967107,((RMF70284_1_lysine_tRNA_ligase_Calditrichaeota_bacterium:0.26873753337436495636,RKY81165_1_lysine_tRNA_ligase_candidate_division_KSB1_bacterium:0.41435619253901856407):0.07246800173522484345[61],(((WP_078811095_1_lysine_tRNA_ligase_Selenihalanaerobacter_shriftii:0.42963572817940021142,((((WP_075670919_1_lysine_tRNA_ligase_Anaerostipes_sp_992a:0.06389904444873976963,((((WP_122644054_1_lysine_tRNA_ligase_Clostridiales_bacterium_Marseille_P5551:0.08306602236349805435,(WP_044937632_1_lysine_tRNA_ligase_Blautia_schinkii:0.06722329917943505040,PWL99550_1_lysine_tRNA_ligase_partial_Clostridiales_bacterium:0.16890021452125542067):0.02542028049572268161[38]):0.02245288653540744583[23],WP_065543756_1_MULTISPECIES_lysine_tRNA_ligase_Blautia:0.08029345453888081519):0.00766986368975057942[12],((EOS69895_1_lysine_tRNA_ligase_Lachnospiraceae_bacterium_3_2:0.04831418109131791622,(WP_016219870_1_lysine_tRNA_ligase_Dorea_sp_5_2:0.07960430034858179127,WP_070087675_1_lysine_tRNA_ligase_Merdimonas_faecis:0.04688057528626327769):0.02628981665234019979[95]):0.05569784770025514725[99],WP_066735152_1_lysine_tRNA_ligase_Bariatricus_massiliensis:0.04031457115696759907):0.02363666850806089154[47]):0.01832719996701809295[18],(SCH27529_1_Lysine_tRNA_ligase_uncultured_Clostridium_sp_:0.18616712493153134145,PWL89152_1_lysine_tRNA_ligase_Escherichia_coli:0.18558467677183346223):0.07005452488764356278[49]):0.03014826449639150877[37]):0.09601170786869585305[52],WP_091232256_1_lysine_tRNA_ligase_Anaerobium_acetethylicum:0.14351374790319945673):0.33953513714321992278[100],((WP_062484827_1_lysine_tRNA_ligase_Veillonellaceae_bacterium_KA00182:0.50138151027982424957,WP_114458975_1_MULTISPECIES_lysine_tRNA_ligase_Halanaerobium:0.34287091656542395546):0.07611915685033977808[45],(PQV65500_1_lysyl_tRNA_synthetase_class_II_Abditibacterium_utsteinense:0.63317358917387733808,(WP_013809464_1_lysine_tRNA_ligase_Desulfotomaculum_nigrificans:0.05913668219105482071,(WP_099083005_1_lysine_tRNA_ligase_Desulfotomaculum_profundi:0.05369942701371652194,WP_072917308_1_lysine_tRNA_ligase_Desulfotomaculum_aeronauticum:0.14929365598709898322):0.02187230944658618073[64]):0.22519109862993050286[95]):0.08664554343084276966[50]):0.05369953483806870487[25]):0.04141256362447941208[5],(WP_099971387_1_lysine_tRNA_ligase_Fusobacterium_periodonticum:0.52028569510838840184,(XP_015608445_1_uncharacterized_protein_LOC107274157_Cephus_cinctus:0.70727513234806360654,(((WP_042235237_1_lysine_tRNA_ligase_Paenibacillus_chitinolyticus:0.07529339407281235297,(WP_090795058_1_lysine_tRNA_ligase_Paenibacillus_sp_GP183:0.10583466297677962542,WP_126144774_1_lysine_tRNA_ligase_Paenibacillus_whitsoniae:0.06734627242868575225):0.04304012663742013550[95]):0.04675811291552418175[98],(((WP_037285982_1_lysine_tRNA_ligase_Saccharibacillus_sacchari:0.14904711139393761465,WP_068621779_1_lysine_tRNA_ligase_Paenibacillus_tuaregi:0.05529450890861603574):0.02850585303431072207[44],WP_091161539_1_lysine_tRNA_ligase_Paenibacillus_sp_453mf:0.11465914620878610297):0.03858163972982825429[48],WP_018759442_1_lysine_tRNA_ligase_Paenibacillus_terrigena:0.13167088166955862039):0.02783522736418796509[47]):0.12508685118974879891[96],(WP_089530284_1_lysine_tRNA_ligase_Virgibacillus_necropolis:0.22504158791031214637,(WP_088008463_1_lysine_tRNA_ligase_Planomicrobium_flavidum:0.10344607572209510438,(WP_092056263_1_lysine_tRNA_ligase_Bhargavaea_ginsengi:0.07431983073210954305,WP_076760113_1_lysine_tRNA_ligase_Edaphobacillus_lindanitolerans:0.06095074605872730783):0.10110691627803326809[99]):0.07201642098622931809[99]):0.09631187829104520537[98]):0.09530617903296181859[86]):0.04801282100101255529[55]):0.09318942023663419338[60]):0.03365982465128442708[10]):0.09615403671195547897[56],(((OGV98054_1_lysine_tRNA_ligase_Nitrospinae_bacterium_RIFCSPHIGHO2_02_39_11:0.43342846602617585150,(((RIL10821_1_lysine_tRNA_ligase_Proteobacteria_bacterium:0.31420512374533682287,RMD86050_1_lysine_tRNA_ligase_Candidatus_Dadabacteria_bacterium:0.30502997678219195832):0.45775361350588822384[99],((RII27553_1_lysine_tRNA_ligase_Geobacter_sp_:0.35069163767812333576,(OED39755_1_lysine_tRNA_ligase_Chromatiales_bacterium_ex_Bugula_neritina_AB1:0.41834307472575704701,((OGT26615_1_lysine_tRNA_ligase_Gammaproteobacteria_bacterium_RIFCSPHIGHO2_02_FULL_42_43:0.15051445777649286040,OGT43595_1_lysine_tRNA_ligase_Gammaproteobacteria_bacterium_RIFCSPHIGHO2_12_FULL_40_19:0.10537543809983600240):0.36184459198012342007[100],WP_114681066_1_lysine_tRNA_ligase_Citrobacter_freundii:0.29768655847212388554):0.10580373654381283743[80]):0.17933339781954565906[98]):0.11664181463878138534[73],((RLA78733_1_lysine_tRNA_ligase_Deltaproteobacteria_bacterium:0.43033794140074826950,(OPX40179_1_lysine_tRNA_ligase_Desulfobacteraceae_bacterium_4484_190_1:0.49613581576161946973,OEU45189_1_lysine_tRNA_ligase_Desulfobacterales_bacterium_S7086C20:0.49662053927984495250):0.08921113033494539046[44]):0.05635300803956373034[27],((GBE53656_1_lysine_tRNA_ligase_bacterium_BMS3Bbin14:0.11172852811254779803,(PIE56009_1_lysine_tRNA_ligase_Desulfobulbus_propionicus:0.17338836105524327302,(WP_028582555_1_lysine_tRNA_ligase_Desulfobulbus_japonicus:0.14222671644506532096,RUM37690_1_lysine_tRNA_ligase_partial_Desulfobulbus_sp_:0.14516923131209799602):0.03720997160519552704[54]):0.04569941735032743285[73]):0.23194193036808619102[100],(EPR37478_1_Lysyl_tRNA_synthetase_Desulfovibrio_sp_X2:0.16851834365908704982,WP_034641781_1_lysine_tRNA_ligase_Desulfovibrio_inopinatus:0.22145036761727182606):0.31039408445598076769[100]):0.10198687432071168457[43]):0.04554789336573410868[43]):0.02968066645880491905[51]):0.10003090308757227322[48],((((GBE06517_1_lysine_tRNA_ligase_bacterium_BMS3Abin10:0.22177523050395839266,(GBD95750_1_lysine_tRNA_ligase_bacterium_BMS3Abin06:0.15636168110281964405,(RJQ51777_1_lysine_tRNA_ligase_Nitrospiraceae_bacterium:0.09771194830369858697,RJQ18479_1_lysine_tRNA_ligase_Nitrospiraceae_bacterium:0.11748493617233764230):0.03985864220203783059[96]):0.10080221069367675812[99]):0.15436367034249251495[98],(((RMG02965_1_lysine_tRNA_ligase_Nitrospirae_bacterium:0.18247914480366528300,(GBE37153_1_lysine_tRNA_ligase_bacterium_BMS3Bbin07:0.13767310905127061460,GBE00614_1_lysine_tRNA_ligase_bacterium_BMS3Abin08:0.16297416710131409912):0.07666274614233842266[59]):0.06697858583213892048[97],GBE32032_1_lysine_tRNA_ligase_bacterium_BMS3Bbin05:0.25863949273571457121):0.04255347922522405291[43],((RPI35168_1_lysine_tRNA_ligase_Nitrospiraceae_bacterium:0.16624937709094803062,(OGW37334_1_lysine_tRNA_ligase_Nitrospirae_bacterium_RBG_13_39_12:0.11099948731676374802,OIP59013_1_lysine_tRNA_ligase_Nitrospirae_bacterium_CG2_30_41_42:0.07547746493309248628):0.10866037589728699819[99]):0.07767777822089130813[93],((WP_059176368_1_lysine_tRNA_ligase_Thermodesulfovibrio_aggregans:0.07872576853563477417,WP_012545717_1_MULTISPECIES_lysine_tRNA_ligase_Thermodesulfovibrio:0.05986691903633740985):0.04446009168424890773[82],ODA44760_1_Lysyl_tRNA_synthetase_class_II_Thermodesulfovibrio_sp_N1:0.14331885825607543206):0.30659124096222412081[100]):0.03757562564105604297[18]):0.04393849788038533405[71]):0.13175006529371030561[92],(OGW45510_1_lysine_tRNA_ligase_Nitrospirae_bacterium_GWC2_57_9:0.27893586882424681317,OGW59020_1_lysine_tRNA_ligase_Nitrospirae_bacterium_RBG_16_64_22:0.46943199796861967421):0.07481608068323604421[32]):0.04808223701813164885[26],(OGW51247_1_lysine_tRNA_ligase_Nitrospirae_bacterium_RBG_19FT_COMBO_42_15:0.31727791269313276867,(OGW43952_1_lysine_tRNA_ligase_partial_Nitrospirae_bacterium_RBG_16_43_11:0.40389627719647330784,(EES51571_1_lysyl_tRNA_synthetase_Leptospirillum_ferrodiazotrophum:0.79653200104330490472,(OLB56161_1_lysine_tRNA_ligase_Nitrospirae_bacterium_13_2_20CM_2_62_8:0.25981403712831363517,(WP_080877826_1_lysine_tRNA_ligase_Nitrospira_sp_ND1:0.08563770280777105448,(WP_080887612_1_lysine_tRNA_ligase_Nitrospira_japonica:0.11068738977014119795,WP_053379830_1_lysine_tRNA_ligase_Nitrospira_moscoviensis:0.03499299603142125292):0.05599712740553349638[97]):0.07530445849725012075[92]):0.22122548781420889319[100]):0.08006394699937605108[41]):0.05288481317340792270[27]):0.03896974849927557771[25]):0.07351835818545608692[21]):0.03536010970905706374[20]):0.05011349881254990868[30],(RLE13327_1_lysine_tRNA_ligase_Candidatus_Aerophobetes_bacterium:0.65856105020872346412,OGF47101_1_lysine_tRNA_ligase_Candidatus_Firestonebacteria_bacterium_RIFOXYD2_FULL_39_29:0.47383607228972690617):0.14265458159729293985[66]):0.03134055728636257754[6],((((PAW73316_1_lysine_tRNA_ligase_Opitutae_bacterium_Tous_C5TDCM:0.63698764515896222349,RKX42067_1_lysine_tRNA_ligase_Verrucomicrobia_bacterium:0.54424204479433413439):0.21440618516618906164[86],(GBR75468_1_lysyl_tRNA_synthetase_Candidatus_Margulisbacteria_bacterium_NkOx7_02:0.63707753693760571512,ER_PHAGE_35_11:1.63526289759012044556):0.12097939695498981238[23]):0.11531169287867322482[25],((WP_013638403_1_lysine_tRNA_ligase_Desulfurobacterium_thermolithotrophum:0.43931557527546699626,((RUM60757_1_lysine_tRNA_ligase_Persephonella_sp_:0.07551116726776672949,((WP_097000957_1_lysine_tRNA_ligase_Persephonella_hydrogeniphila:0.06026612102287878803,WP_029521685_1_lysine_tRNA_ligase_Persephonella_sp_KM09_Lau_8:0.03833349916741240343):0.02321136858204765965[88],RMD46156_1_lysine_tRNA_ligase_Aquificae_bacterium:0.05117343371851167805):0.04918602008563073558[85]):0.23092222155294012120[100],(RTZ58023_1_lysine_tRNA_ligase_Gammaproteobacteria_bacterium:0.27504895411024421481,((WP_012962824_1_lysine_tRNA_ligase_Hydrogenobacter_thermophilus:0.18064267388957375160,SHK57919_1_lysyl_tRNA_synthetase_class_II_Thermocrinis_minervae:0.16444517659470642146):0.11740001988906853536[100],((WP_008287602_1_lysine_tRNA_ligase_Hydrogenivirga_sp_128_5_R1_1:0.07652772048626220458,WP_121008653_1_lysine_tRNA_ligase_Hydrogenivirga_caldilitoris:0.07344492009651201747):0.09004410042647592594[100],WP_010880760_1_lysine_tRNA_ligase_Aquifex_aeolicus:0.15141684689180381906):0.06042165877352479592[67]):0.07704034523662790790[53]):0.13643807926669296315[98]):0.16296462340476622344[100]):0.20223191413798721761[99],(((PZN68070_1_lysine_tRNA_ligase_Sphaerobacter_thermophilus:0.20098388592610696990,(GBD15343_1_Lysine_tRNA_ligase_bacterium_HR26:0.09427681361399070648,GBD21784_1_Lysine_tRNA_ligase_bacterium_HR28:0.19193970615953323544):0.13986922850887317793[100]):0.42525418573475659567[100],(OGO23114_1_lysine_tRNA_ligase_Chloroflexi_bacterium_RBG_16_51_9:0.43324834414009583128,(OGO05655_1_lysine_tRNA_ligase_partial_Chloroflexi_bacterium_RBG_13_54_9:0.34224075618968113899,RLC93686_1_lysine_tRNA_ligase_partial_Chloroflexi_bacterium:0.39546157316674612758):0.08708044444890196412[73]):0.09777181517771017794[83]):0.10312979608655127584[61],(((((LP_PHAGE_39_54:1.25811030064994722188,RAL57859_1_lysine_tRNA_ligase_Candidatus_Gracilibacteria_bacterium_GN02_872:0.78914205854256946893):0.21111319316003523960[54],(((WP_076818347_1_lysine_tRNA_ligase_Frankia_asymbiotica:0.06916409186197919334,(WP_007511120_1_MULTISPECIES_lysine_tRNA_ligase_Frankia:0.06393282483159787311,WP_013421365_1_lysine_tRNA_ligase_Frankia_inefficax:0.12075448108506313394):0.01873151023695278708[39]):0.11730481785096967540[98],((WP_018639248_1_lysine_tRNA_ligase_Frankia_elaeagni:0.04920009982458510567,CUU60242_1_lysyl_tRNA_synthetase_class_2_Frankia_irregularis:0.09438321933837798272):0.12155411238728557055[100],(WP_076843001_1_lysine_tRNA_ligase_Frankia_sp_BMG5_30:0.06448398824895884562,WP_076804029_1_lysine_tRNA_ligase_Frankia_sp_CcI156:0.13141351640712128912):0.04420338996996100306[62]):0.09968017915884255786[95]):0.54596510403159492775[100],(WP_080961527_1_lysine_tRNA_ligase_Enterococcus_cecorum:0.76555745658009988208,CCZ57359_1_lysine_tRNA_ligase_1_Clostridium_sp_CAG762:0.64092791167272222808):0.25279448243935509488[74]):0.10895216941343890960[47]):0.06137591892597278609[29],((((CDC79867_1_lysine_tRNA_ligase_1_Clostridium_sp_CAG465:0.28174059920696015169,CCZ17313_1_lysine_tRNA_ligase_1_Clostridium_sp_CAG780:0.13277125544272810886):0.24325976716273187139[97],(((WP_033168652_1_lysine_tRNA_ligase_Clostridium_sp_KNHs205:0.15004794113106284525,WP_073279030_1_lysine_tRNA_ligase_Anaerocolumna_jejuensis:0.09003065736243759387):0.24652057366801757854[100],(PKM74553_1_lysine_tRNA_ligase_Firmicutes_bacterium_HGW_Firmicutes_17:0.27718328147390119964,WP_012200588_1_lysine_tRNA_ligase_Lachnoclostridium_phytofermentans:0.20778813565748252556):0.05409176219455697626[64]):0.10962942779503156987[100],(CDC62338_1_lysine_tRNA_ligase_1_Clostridium_sp_CAG417:0.24338340188640719686,CDD29224_1_lysine_tRNA_ligase_1_Clostridium_sp_CAG433:0.22517631643281121878):0.16259920398567653810[95]):0.10725200461036714372[86]):0.17496703276663075344[85],((WP_022636760_1_lysine_tRNA_ligase_Chitinivibrio_alkaliphilus:0.47921023230005493909,(KPJ89778_1_lysyl_tRNA_synthetase_Spirochaetes_bacterium_DG_61:0.20857284491707550611,RKX96725_1_lysine_tRNA_ligase_Spirochaetes_bacterium:0.21006082349306429147):0.20851963399173228941[100]):0.07886714865474292457[46],RKY23658_1_lysine_tRNA_ligase_partial_Planctomycetes_bacterium:0.35064045331657495153):0.07024009724794985643[34]):0.06202784403792448858[34],RDB36482_1_lysine_tRNA_ligase_Spirobacillus_cienkowskii:0.76096866727435408251):0.10256490426500962376[38]):0.04815656938017499195[6],PJC27995_1_lysine_tRNA_ligase_Candidatus_Shapirobacteria_bacterium_CG_4_9_14_0_2_um_filter_39_11:0.71872985508500331076):0.19483429372571789417[81],((((PIS17271_1_lysine_tRNA_ligase_Candidatus_Nealsonbacteria_bacterium_CG09_land_8_20_14_0_10_42_14:0.16102116891648796115,RLC34947_1_lysine_tRNA_ligase_Candidatus_Nealsonbacteria_bacterium:0.14935782096289373921):0.09920093816896739802[94],OGZ24507_1_lysine_tRNA_ligase_Candidatus_Nealsonbacteria_bacterium_RIFCSPLOWO2_01_FULL_43_32:0.23291827266801085061):0.25971627581646106186[100],(OGD24595_1_hypothetical_protein_A2819_01510_Candidatus_Azambacteria_bacterium_RIFCSPHIGHO2_01_FULL_40_24:0.68311154704985088681,RLI19897_1_lysine_tRNA_ligase_Candidatus_Bathyarchaeota_archaeon:0.38707453666710717188):0.04495440714736134019[63]):0.28593489033088786977[99],(PIU24097_1_lysine_tRNA_ligase_partial_Candidatus_Berkelbacteria_bacterium_CG08_land_8_20_14_0_20_39_8:0.66620245736710403950,(OGH64224_1_lysine_tRNA_ligase_Candidatus_Magasanikbacteria_bacterium_RIFCSPHIGHO2_01_FULL_41_23:0.71932565070369292037,(OGF21331_1_lysine_tRNA_ligase_Candidatus_Falkowbacteria_bacterium_RIFOXYA2_FULL_38_12:0.33826292107531297226,OGL73965_1_lysine_tRNA_ligase_Candidatus_Uhrbacteria_bacterium_RIFCSPHIGHO2_02_FULL_60_10:0.36842877651865341138):0.12509716172512297394[88]):0.10088701576127830084[67]):0.03165172983726013273[36]):0.13103365761235233333[77]):0.10372417472770155411[74]):0.04388331432331519372[36]):0.03596963873559252955[23]):0.07128900626896700343[11],(WP_023791262_1_lysine_tRNA_ligase_Candidatus_Babela_massiliensis:0.72664649109018142337,((((PYS23668_1_lysine_tRNA_ligase_Acidobacteria_bacterium:0.13516083721276703211,PYS79025_1_lysine_tRNA_ligase_Acidobacteria_bacterium:0.15396684997755877289):0.10457137924580389710[92],PYS73053_1_lysine_tRNA_ligase_Acidobacteria_bacterium:0.21747596340768143852):0.14097765441203069514[100],((KXK02898_1_lysyl_tRNA_synthetase_Acidobacteria_bacterium_OLB17:0.36072992260175917867,(REJ77683_1_lysine_tRNA_ligase_Acidobacteria_bacterium:0.38447809198412391529,(PYT00570_1_hypothetical_protein_DMF63_07535_Acidobacteria_bacterium:0.10630997195757230234,PYS89427_1_lysine_tRNA_ligase_partial_Acidobacteria_bacterium:0.13887889234356279311):0.03016317766434795794[82]):0.05815924169885792333[52]):0.17846643380558963043[100],(RMG02161_1_lysine_tRNA_ligase_Acidobacteria_bacterium:0.19242525309570732150,RMH32149_1_lysine_tRNA_ligase_Acidobacteria_bacterium:0.22659312384795790574):0.13301265965989170215[99]):0.08758825905646448751[77]):0.37616327440226937640[100],(PYT15164_1_lysine_tRNA_ligase_Acidobacteria_bacterium:0.43170631171085310784,(PSH04396_1_lysine_tRNA_ligase_Acidobacteria_bacterium:0.26950919957045582631,(PYV51668_1_lysine_tRNA_ligase_Acidobacteria_bacterium:0.04676938128656569355,(PYV64425_1_lysine_tRNA_ligase_Acidobacteria_bacterium:0.08860493860678754496,PYV84192_1_lysine_tRNA_ligase_Acidobacteria_bacterium:0.06761993865208668075):0.02227785184306866825[46]):0.18620993094279511548[100]):0.12881254753513010636[88]):0.17876432605823866506[100]):0.11699388134650948179[84]):0.09936542563992308008[49]):0.02622172214204584323[3]):0.04403473378984677777[16]):0.12876362060098456297[43],(((MAD1_PHAGE_COMPLETE_CU-CL-ST_26_25:1.36521051987763653024,((RKY51368_1_lysine_tRNA_ligase_Candidatus_Marinimicrobia_bacterium:0.26404708408026628108,PIS27539_1_lysine_tRNA_ligase_Candidatus_Marinimicrobia_bacterium_CG08_land_8_20_14_0_20_45_22:0.16500204164753654035):0.29701776949827363161[99],(RMF06591_1_lysine_tRNA_ligase_Candidatus_Marinimicrobia_bacterium:0.35006789910239632935,RPH03900_1_lysine_tRNA_ligase_bacterium_TMED144:0.42706440632299697002):0.10113113858165308223[82]):0.06987606372426666268[91]):0.10331656038054434776[61],(ADI22264_1_lysyl_tRNA_synthetase_class_II_uncultured_Gemmatimonadales_bacterium_HF0200_36I24:0.29940909775280660776,ADI22219_1_lysyl_tRNA_synthetase_class_II_uncultured_Gemmatimonadales_bacterium_HF0200_34B24:0.51428658089082834870):0.28161566110595376289[100]):0.06608354627894674760[34],RKY61059_1_lysine_tRNA_ligase_Candidatus_Latescibacteria_bacterium:0.34034020865753905616):0.03332603287876302611[19]):0.08485850882924353411[45]):0.02513549775021012636[6]):0.03166497756774318273[6]):0.09339761546740667220[25]):0.04118301947548667907[16],(WP_085659359_1_lysine_tRNA_ligase_Prosthecochloris_sp_HL_130_GSB:0.17742775798061716230,(WP_069809068_1_lysine_tRNA_ligase_Chlorobaculum_limnaeum:0.16599324679986662834,((WP_011889939_1_lysine_tRNA_ligase_Chlorobium_phaeovibrioides:0.06130780676645075644,KZK73402_1_lysine_tRNA_ligase_Pelodictyon_luteolum:0.11990164123005367380):0.03822977389336991438[96],(WP_076790990_1_lysine_tRNA_ligase_Chlorobium_sp_KB01:0.07546443036740432819,WP_012508455_1_lysine_tRNA_ligase_Pelodictyon_phaeoclathratiforme:0.12550809594324666141):0.05469725089582003902[97]):0.03668664596950277357[81]):0.05048292345548249099[91]):0.20558410222234599352[100]):0.06764137140241560653[20]):0.11848096977295008436[25],PIX36442_1_lysine_tRNA_ligase_Bacteroidetes_bacterium_CG_4_8_14_3_um_filter_31_14:0.28187471197018271196):0.06237559056736784874[20],WP_092791165_1_lysine_tRNA_ligase_Algoriphagus_hitonicola:0.31083072655256399619):0.14020655343215987498[25],(WP_073082008_1_lysine_tRNA_ligase_Chitinophaga_jiangningensis:0.08686781205631043112,(WP_089709503_1_lysine_tRNA_ligase_Chitinophaga_costaii:0.08586257154262140479,(WP_089829078_1_lysine_tRNA_ligase_Chitinophaga_filiformis:0.13682179662436153023,WP_089906707_1_lysine_tRNA_ligase_Chitinophaga_rupis:0.09841072729668905172):0.01844831634432973072[42]):0.02569907456705998114[65]):0.05880512288003686416[98]):0.07486373713703779742[20]):0.08150637567851733156[17]):0.02276475065494422759[3]):0.02636078147483091397[3],WP_116846226_1_lysine_tRNA_ligase_Chitinophagaceae_bacterium_K23C18032701:0.10175126854377269936):0.04073794855916333668[3],OYW79491_1_lysine_tRNA_ligase_Sphingobacteriia_bacterium_32_37_4:0.10775386738485712157):0.05317049585879175810[3],WP_091394807_1_lysine_tRNA_ligase_Arachidicoccus_rhizosphaerae:0.09599978496011901674):0.02615925818454578611[2],WP_066209239_1_lysine_tRNA_ligase_Arachidicoccus_sp_BS20:0.04539430558174720187):0.08220276308709299762[2],PZP43960_1_lysine_tRNA_ligase_Pseudopedobacter_saltans:0.02706255263050491577)OROOT:3.12261192899786799160[77]):2.93150775469106);
