# Supplementary material for: Clades of huge phages from across Earth’s ecosystems
Source: Nature. 2020 Feb 12;578(7795):425–31. doi: 10.1038/s41586-020-2007-4 (PMC7162821; doi:10.1038/s41586-020-2007-4)
Supplement: Supplementary file 8 — Alignment file showing conservation of catalytic residues implicated in DNase activity in Cas12J, Cas14 and Type VU, Cas9, Cas3, Cas10. [file 41586_2020_2007_MOESM8_ESM.zip]

Archive with 35 entries (32 files):
- Cas_Alignments/
- Cas_Alignments/Cas12j_RuvCIII.fasta
- __MACOSX/
- __MACOSX/Cas_Alignments/
- __MACOSX/Cas_Alignments/._Cas12j_RuvCIII.fasta
- Cas_Alignments/cas3_iron_coordination_1.fasta
- __MACOSX/Cas_Alignments/._cas3_iron_coordination_1.fasta
- Cas_Alignments/cas3_iron_coordination_3.fasta
- __MACOSX/Cas_Alignments/._cas3_iron_coordination_3.fasta
- Cas_Alignments/cas9_RuvCIII.fasta
- __MACOSX/Cas_Alignments/._cas9_RuvCIII.fasta
- Cas_Alignments/Cas14_RuvCIII.fasta
- __MACOSX/Cas_Alignments/._Cas14_RuvCIII.fasta
- Cas_Alignments/cas9_HNH.fasta
- __MACOSX/Cas_Alignments/._cas9_HNH.fasta
- Cas_Alignments/cas3_iron_coordination_2.fasta
- __MACOSX/Cas_Alignments/._cas3_iron_coordination_2.fasta
- Cas_Alignments/Cas10_HD.fasta
- __MACOSX/Cas_Alignments/._Cas10_HD.fasta
- Cas_Alignments/Cas14_RuvCI.fasta
- __MACOSX/Cas_Alignments/._Cas14_RuvCI.fasta
- Cas_Alignments/cas9_RuvCI.fasta
- __MACOSX/Cas_Alignments/._cas9_RuvCI.fasta
- Cas_Alignments/Cas14_RuvCII.fasta
- __MACOSX/Cas_Alignments/._Cas14_RuvCII.fasta
- Cas_Alignments/cas3_HD_2.fasta
- __MACOSX/Cas_Alignments/._cas3_HD_2.fasta
- Cas_Alignments/Cas12j_RuvCI.fasta
- __MACOSX/Cas_Alignments/._Cas12j_RuvCI.fasta
- Cas_Alignments/cas9_RuvCII.fasta
- __MACOSX/Cas_Alignments/._cas9_RuvCII.fasta
- Cas_Alignments/cas3_HD.fasta
- __MACOSX/Cas_Alignments/._cas3_HD.fasta
- Cas_Alignments/Cas12j_RuvCII.fasta
- __MACOSX/Cas_Alignments/._Cas12j_RuvCII.fasta
