# Supplementary material for: Clades of huge phages from across Earth’s ecosystems
Source: Nature. 2020 Feb 12;578(7795):425–31. doi: 10.1038/s41586-020-2007-4 (PMC7162821; doi:10.1038/s41586-020-2007-4)
Supplement: Supplementary file 8 — Alignment file showing conservation of catalytic residues implicated in DNase activity in Cas12J, Cas14 and Type VU, Cas9, Cas3, Cas10. [file 41586_2020_2007_MOESM8_ESM.zip › Cas_Alignments/cas9_RuvCIII.fasta]

>AOT-USA_PHAGE_COMPLETE_CU-CL-RE_143_36|orf112
---HEIINNFDLAKDSYLNLVLGNVYTTR-
>M01_PROPHAGE_38_52|orf70
---SRLINDLHHAKDAYLNVVVGNVYHER-
>M02_PHAGE_47_43|orf30
---SREANDFHHAHDAYLNIVVGNVYDKV-
>M05_PHAGE_COMPLETE_47_87|orf105
---SREANDFHHAHDAYLNIVVGNVYDKV-
>cas9_cas9_CAS-II-C_Flavobacterium_branchiophilum_FL_15_uid73421_NC_016001_1903821__1908242_revcom
YKVKDRSKHTHHTIDAITIACMTKEKYDV-
>cas9_cas9_CAS-II-C_Flavobacterium_columnare_ATCC_49512_uid80731_NC_016510_385983__390590
YKDKDRDKHTHHTIDAITIACMPKDKYDL-
>cas9_Type_IIA_topoisomerase_(DNA_gy_CAS-II-C_Prevotella_intermedia_17_uid163151_NC_017861_240722__244864
---TKRNDHRHHAMDALAIAFTKPSFIQY-
>cas9_CAS-I-C;CAS-II-C_uncultured_Termite_group_1_bacterium_phylotype_Rs_D17_uid59059_NC_020419_339128__342226
---DREESYFHHAKDAIIVACSTQGMVQY-
>cas9_CAS-II-A_Acidaminococcus_intestini_RyC_MR95_uid74445_NC_016077_1005026__1009102
---SRNINDLHHAKDAFLAIVTGNVYHER-
>cas9_CAS-II-A_Bifidobacterium_bifidum_S17_uid59545_NC_014616_230746__235008_revcom
---NRDINDYHHAQDALCVGIAGQFAANRG
>cas9_CAS-II-A_Coriobacterium_glomerans_PW2_uid65787_NC_015389_2036091__2040245
---CREANDFHHAHDAFLACRVGLFIQKR-
>cas9_CAS-II-A_Eggerthella_YY7918_uid68707_NC_015738_2684425__2688567_revcom
---CREANDYHHAHDAYLACQVGRFVLKR-
>cas9_CAS-II-A_Enterococcus_faecalis_D32_uid171261_NC_018221_492339__496352
---VREVNDYHHGQDAYLNCVVATTLLKV-
>cas9_CAS-II-A_Enterococcus_hirae_ATCC_9790_uid70619_NC_018081_1203469__1207479
---VREINPHHHAHDAYLNGFIANVLLKR-
>cas9_CAS-II-A_Enterococcus_mundtii_QU_25_uid229420_NC_022878_328238__332230
---VREINHHHHAHDAYLNGVVAMTLLKK-
