# Supplementary material for: Clades of huge phages from across Earth’s ecosystems
Source: Nature. 2020 Feb 12;578(7795):425–31. doi: 10.1038/s41586-020-2007-4 (PMC7162821; doi:10.1038/s41586-020-2007-4)
Supplement: Supplementary file 8 — Alignment file showing conservation of catalytic residues implicated in DNase activity in Cas12J, Cas14 and Type VU, Cas9, Cas3, Cas10. [file 41586_2020_2007_MOESM8_ESM.zip › Cas_Alignments/Cas14_RuvCIII.fasta]

>Cas14i1
---NADVNAAKNIL---
>Cas14i2
---HADVNAATNIL---
>Cas14i3
---HADVNAATNIL---
>Cas14J1
---NADKNASKNIK---
>Cas14J2
---DRDLNASKNIL---
>Cas14J3
---DRDINASINIK---
>Cas14J4
---NRDLNAALNIR---
>Cas14J5
---DRDINAAINIR---
>Cas14J6
---NADLNAAINIK---
>Cas14J7
---NADLNAAKNIK---
>Cas14K1
---DRDGVGAINIY---
>Cas14K2
---HRDGVGAINIR---
>Cas14K3
---HRDAVGAINIH---
>Cas14K4
---HRDGVGAINIY---
>Cas14K5
---HRDGVGAINIY---
>Cas14K6
---HRDGIGAYNIR---
>Cas14K7
---DRDGVGSINIYTN-
>Cas14K8
---DRDGVGAINIY---
>Cas14u9|LacPavin_0818_WC55_scaffold_56344_prodigal-single_16
---NADKNAAINIA---
>VU1_u11|rifcsplowo2_12_scaffold_23_prodigal-single_23
---DQDENAARNLL---
>VU3_u13|gwd1_scaffold_1554_3
---NADHNAAKNIS---
>VU3_u14|pig_F100_scaffold_13388_4
---NADFNAAKNIA---
>VU3_u15|pig_ID_3640_F65_scaffold_73762_2
---NADYNAARNIA---
>VU3_u16|pig_ID_1851_F40_2_scaffold_55126_1
---NADYNAARNIA---
>VU3_u17|pig_ID_3784_F96_scaffold_13509_10
---NADYNAARNIA---
>VU3_u18|SRR1747065_scaffold_28
---NADYNAARNIA---
