# Supplementary material for: Clades of huge phages from across Earth’s ecosystems
Source: Nature. 2020 Feb 12;578(7795):425–31. doi: 10.1038/s41586-020-2007-4 (PMC7162821; doi:10.1038/s41586-020-2007-4)
Supplement: Supplementary file 8 — Alignment file showing conservation of catalytic residues implicated in DNase activity in Cas12J, Cas14 and Type VU, Cas9, Cas3, Cas10. [file 41586_2020_2007_MOESM8_ESM.zip › Cas_Alignments/cas3_iron_coordination_2.fasta]

>gi_1221892516_ref_WP_089981718.1__MULTISPECIES
-----GKLTDHATAGA-------
>gi_1222488845_ref_WP_090539622.1__CRISPR-associated_helicase/endonuclease_Cas3_[Nitrosomonas_sp._Nm132]
----------HNEISVLLYQLL-
>gi_1222619808_ref_WP_090668279.1__CRISPR-associated_helicase/endonuclease_Cas3_[Nitrosomonas_nitrosa]
----------HNEISVLLYQLL-
>gi_1223413454_ref_WP_091451431.1__CRISPR-associated_endonuclease_Cas3''_[Micromonospora_inyonensis]
-VRADRRYAPHATAGQLVL----
>gi_1224205187_ref_WP_092232456.1__CRISPR-associated_helicase/endonuclease_Cas3_[Desulfobacula_phenolica]
-------TFRHEIASCFFLSL--
>gi_1224415396_ref_WP_092438960.1__CRISPR-associated_helicase/endonuclease_Cas3_[Williamwhitmania_taraxaci]
-------FFRHEIASILFISL--
>gi_1224735897_ref_WP_092753887.1__CRISPR-associated_helicase/endonuclease_Cas3_[Hydrogenoanaerobacterium_saccharovorans]
-----APSADHSTCGA-------
>gi_1236054600_ref_WP_094864562.1__CRISPR-associated_helicase/endonuclease_Cas3_[Amycolatopsis_antarctica]
-QDPNRAAVSHQLVGHSAV----
>Cas3|BML_PHAGE_COMPLETE_CU-CL_30_21
-------PYRHEIASLFFISL--
>Cas3|LP_PHAGE_31_15
---KQQPHYSHNEI---------
>Cas3|STL6-S73_PHAGE-PLASMID_47_16
---EHNIKCPHSIIGA-------
>Cas3|F21_PHAGE-PLASMID_55_22
-TVVKSSTLRHEISGYWAM----
>Cas3|5H_04062016_scaffold_1_prodigal-single_269|SHALE-W_PHAGE_25_0
----------HNEI---------
>Cas3|gwf2_scaffold_96_prodigal-single_30|GWF2_PHAGE_COMPLETE_41_11
-----TEKIDHWSAGG-------
