# Supplementary material for: Clades of huge phages from across Earth’s ecosystems
Source: Nature. 2020 Feb 12;578(7795):425–31. doi: 10.1038/s41586-020-2007-4 (PMC7162821; doi:10.1038/s41586-020-2007-4)
Supplement: Supplementary file 8 — Alignment file showing conservation of catalytic residues implicated in DNase activity in Cas12J, Cas14 and Type VU, Cas9, Cas3, Cas10. [file 41586_2020_2007_MOESM8_ESM.zip › Cas_Alignments/Cas10_HD.fasta]

>SRR1747018_scaffold_15_prodigal-single_48
IQVAGLLHDFGKFIRKYN-
>S2_012_000_R2_scaffold_0_prodigal-single_868
TMAVGFLHDANKCLDRGVR
>SRR1747065_scaffold_9_prodigal-single_256
VKLAGLLHDIGKFYQKAG-
>gi_491362903_ref_WP_005220815.1__hypothetical_protein__Marichromatium_purpuratum_
QAAIAFVHDIDKDLCLP--
>gi_493844026_ref_WP_006791103.1__type_III-A_CRISPR-associated_protein_Cas10/Csm1__Anaeroglobus_geminatus_
IQKAALLHDIGKVCLRAD-
>gi_495686130_ref_WP_008410709.1__type_III-A_CRISPR-associated_protein_Cas10/Csm1__Desulfotomaculum_hydrothermale_
ILLAGLLHDIGKFLQKGD-
>gi_653116040_ref_WP_027365630.1__type_III-A_CRISPR-associated_protein_Cas10/Csm1__Desulfallas_alcoholivorax_
VVLAGLLHDIGKFLHRGE-
>gi_654864697_ref_WP_028316953.1__hypothetical_protein__Desulfatibacillum_aliphaticivorans_
LAALGFMHDADKIAGLP--
>gi_746052014_ref_WP_039121315.1__type_III-A_CRISPR-associated_protein_Cas10/Csm1__Fusobacterium_necrophorum_
VALAALLHDIGKLLHRSNE
>gi_917351247_ref_WP_051957959.1__hypothetical_protein__Desulfobacter_vibrioformis_
IAVVGFMHDIDKDLQLA--
>gi_1040994222_ref_WP_065192189.1__hypothetical_protein__Photobacterium_phosphoreum_
VGLVGLLHDINKLFDKHIA
>gi_1055304767_ref_WP_066971098.1__type_III-A_CRISPR-associated_protein_Cas10/Csm1__Methanobrevibacter_filiformis_
IQLAALLHDIGKFYQRTE-
>gi_1120033876_ref_WP_072908077.1__type_III-A_CRISPR-associated_protein_Cas10/Csm1__Anaerobranca_californiensis_
IYIGALLHDLGKFIERSKK
>gi_1165573673_ref_WP_079907517.1__type_III-A_CRISPR-associated_protein_Cas10/Csm1__Carboxydocella_sp._JDF658_
VTLAALVHDIGKFIQRAD-
>gi_1174244610_ref_WP_081460793.1__type_III-A_CRISPR-associated_protein_Cas10/Csm1__Desulfotomaculum_nigrificans_
IVLAGLLHDIGKFLQRGD-
>gi_1175516346_ref_WP_082058987.1__type_III-A_CRISPR-associated_protein_Cas10/Csm1__Candidatus_Brocadia_sinica_
VVLAALLHDIGKFYQRGL-
>gi_1180330497_ref_WP_083849300.1__type_III-A_CRISPR-associated_protein_Cas10/Csm1__Candidatus_Jettenia_caeni_
VMLAALLHDIGKFLNRAD-
>gi_1184128857_ref_WP_085050640.1__type_III-A_CRISPR-associated_protein_Cas10/Csm1__Nitrospirae_bacterium_HCH-1_
VLLGALLHDVGKMLQRGS-
>gi_1341876923_ref_WP_103920868.1__hypothetical_protein__Thiotrichales_bacterium_HS_08_
IAAIAFMHDLDKDLQLP--
>gi_1342012136_ref_WP_103988144.1__type_III-A_CRISPR-associated_protein_Cas10/Csm1__Eubacterium_ruminantium_
LIIGSLLHDIGKVVYRKG-
>gi_1423748853_ref_WP_112144854.1__type_III-A_CRISPR-associated_protein_Cas10/Csm1__Faecalibacterium_prausnitzii_
STFGGLLHDTGKAVYRAG-
>gi_1469372450_ref_WP_117708492.1__type_III-A_CRISPR-associated_protein_Cas10/Csm1__Fusobacterium_mortiferum_
VVLGGLLHDIGKFIGRSEK
>gi_1547412675_ref_WP_127015755.1__type_III-A_CRISPR-associated_protein_Cas10/Csm1__Anoxybacter_fermentans_
IYLAALLHDVGKFLERAKY
