# Supplementary material for: Clades of huge phages from across Earth’s ecosystems
Source: Nature. 2020 Feb 12;578(7795):425–31. doi: 10.1038/s41586-020-2007-4 (PMC7162821; doi:10.1038/s41586-020-2007-4)
Supplement: Supplementary file 8 — Alignment file showing conservation of catalytic residues implicated in DNase activity in Cas12J, Cas14 and Type VU, Cas9, Cas3, Cas10. [file 41586_2020_2007_MOESM8_ESM.zip › Cas_Alignments/Cas14_RuvCI.fasta]

>Cas14i1
TPEAE-------VGIDLGV----------
>Cas14i2
APNAK-------VGVDLNV----------
>Cas14i3
APNAK-------VGVDLNV----------
>Cas14J1
KKETS-------VGVDFGV----------
>Cas14J2
KTNKQ-------VGIDLGL----------
>Cas14J3
KAKNA-------VGLDMGL----------
>Cas14J4
EVKKS-------VGIDLGV----------
>Cas14J5
KLEST-------VGIDLGI----------
>Cas14J6
KYETT-------IGIDMGV----------
>Cas14J7
NEETS-------IGIDMGV----------
>Cas14K1
DNNKF-------LSIDLGV----------
>Cas14K2
QGNKV-------AGIDLGE----------
>Cas14K3
EKDRA-------IAVDLGQ----------
>Cas14K4
QNGKI-------MAVDLGI----------
>Cas14K5
QGKKV-------MAVDLGI----------
>Cas14K6
LGVKV-------AGVDMGE----------
>Cas14K7
DKTKI-------LAIDLGN----------
>Cas14K8
SENKY-------LSIDLGV----------
>Cas14u9|LacPavin_0818_WC55_scaffold_56344_prodigal-single_16
NPDNI-------MGIDFGM----------
>VU1_u11|rifcsplowo2_12_scaffold_23_prodigal-single_23
PCTNG-------VGIDLGW----------
>VU1_u12|SR-VP_4-6_scaffold_141_2630357_509
LGNGV-------VALDIGW----------
>VU3_u13|gwd1_scaffold_1554_3
DIDKV-------MGIDLGI----------
>VU3_u14|pig_F100_scaffold_13388_4
DKSKV-------MGIDLGV----------
>VU3_u15|pig_ID_3640_F65_scaffold_73762_2
DDSRI-------MGIDLGM----------
>VU3_u16|pig_ID_1851_F40_2_scaffold_55126_1
DDSRI-------MGIDLGM----------
>VU3_u17|pig_ID_3784_F96_scaffold_13509_10
DDSRI-------MGIDLGM----------
>VU3_u18|SRR1747065_scaffold_28
DDSRI-------MGIDLGM----------
