# Supplementary material for: Clades of huge phages from across Earth’s ecosystems
Source: Nature. 2020 Feb 12;578(7795):425–31. doi: 10.1038/s41586-020-2007-4 (PMC7162821; doi:10.1038/s41586-020-2007-4)
Supplement: Supplementary file 8 — Alignment file showing conservation of catalytic residues implicated in DNase activity in Cas12J, Cas14 and Type VU, Cas9, Cas3, Cas10. [file 41586_2020_2007_MOESM8_ESM.zip › Cas_Alignments/Cas14_RuvCII.fasta]

>Cas14i1
------F-GRVAVE--N-LNI---KGMTPS---
>Cas14i2
------H-AFVGLE--G-LDI---KGMTAS---
>Cas14i3
------H-AFVGLE--G-LDI---KGMTAS---
>Cas14J1
------A-DTIIME--D-LNL---KGMTKT---
>Cas14J2
------Y-DLIAVE--D-LNV---KGMTKN---
>Cas14J3
------Y-DIICLE--T-LNV---RGMQKN---
>Cas14J4
------Y-DLICME--D-LNV---KGMTKS---
>Cas14J5
------Y-DTICIE--N-LGV---SNMMKN---
>Cas14J6
-----NI-DTFILE--E-LNL---KNMTKR---
>Cas14J7
------Y-DTIIIE--D-LDV---KNMMKK---
>Cas14K1
---KNNI-GNIIIG--D--N----SSTHDS---
>Cas14K2
---AKGV-QTVVIG--D-V-----RDIRQD---
>Cas14K3
---EQGI-GTIVIG--D-I-----KSIREN---
>Cas14K4
---QKGI-GTIALG--D-V-----TNIRER---
>Cas14K5
---QKGI-KTIAVG--D-I-----TNIRER---
>Cas14K6
---EAGV-KTVVIG--D-V-----RDIRKG---
>Cas14K7
---ENNI-DKIVFG--D-C-----SSIHDG---
>Cas14K8
---RNDI-GNIIIG--D--N----SSTHDS---
>Cas14u9|LacPavin_0818_WC55_scaffold_56344_prodigal-single_16
---ANNI-GTIKIE--Y-L-----TIDQKT---
>VU1_u11|rifcsplowo2_12_scaffold_23_prodigal-single_23
------Y-GYLALE--N-WNI---SKVALR---
>VU1_u12|SR-VP_4-6_scaffold_141_2630357_509
------YWKTLIFQ--R-WQ-------------
>VU3_u13|gwd1_scaffold_1554_3
---ANKC-GVIQME--D-L-----TGISK----
>VU3_u14|pig_F100_scaffold_13388_4
---RNGC-GTIQME--D-L-----SGVTS----
>VU3_u15|pig_ID_3640_F65_scaffold_73762_2
---KNKC-GVIQME--D-L-----SGIKA----
>VU3_u16|pig_ID_1851_F40_2_scaffold_55126_1
---KNKC-GVIQME--D-L-----SGIKA----
>VU3_u17|pig_ID_3784_F96_scaffold_13509_10
---KNKC-GVIQVE--D-L-----SGIKA----
>VU3_u18|SRR1747065_scaffold_28
---KNKC-GVIQME--D-L-----SGIKA----
