# Supplementary material for: Clades of huge phages from across Earth’s ecosystems
Source: Nature. 2020 Feb 12;578(7795):425–31. doi: 10.1038/s41586-020-2007-4 (PMC7162821; doi:10.1038/s41586-020-2007-4)
Supplement: Supplementary file 8 — Alignment file showing conservation of catalytic residues implicated in DNase activity in Cas12J, Cas14 and Type VU, Cas9, Cas3, Cas10. [file 41586_2020_2007_MOESM8_ESM.zip › Cas_Alignments/Cas12j_RuvCI.fasta]

>Cas12J3
VAL-----LSV-DLGQ-NEPVAARVCSLKN
>Cas12J1
VSV-----TSI-DLGS-NNLVAVATYRLVN
>Cas12J2
VAL-----VAI-DLGQ-TNPISAGISRVTQ
>Cas12J4
LTL-----ISC-DLGQ-TNLIAGRASAISL
