# Supplementary material for: Clades of huge phages from across Earth’s ecosystems
Source: Nature. 2020 Feb 12;578(7795):425–31. doi: 10.1038/s41586-020-2007-4 (PMC7162821; doi:10.1038/s41586-020-2007-4)
Supplement: Supplementary file 9 — Sequences of bacterial scaffolds that target phage or plasmids reported in this study and sequences of scaffold targets of phage/plasmid encoded CRISPR protospacers. [file 41586_2020_2007_MOESM9_ESM.zip]

Archive with 2 entries (2 files):
- target_scaffolds.fa
- __MACOSX/._target_scaffolds.fa
