# Supplementary material for: Clades of huge phages from across Earth’s ecosystems
Source: Nature. 2020 Feb 12;578(7795):425–31. doi: 10.1038/s41586-020-2007-4 (PMC7162821; doi:10.1038/s41586-020-2007-4)
Supplement: Supplementary file 10 — Proteins sequences for new Cas12 and Cas14 subtypes. [file 41586_2020_2007_MOESM10_ESM.zip]

Archive with 8 entries (7 files):
- type-v_proteins_for_fig4_ed8/
- __MACOSX/._type-v_proteins_for_fig4_ed8
- type-v_proteins_for_fig4_ed8/Icon
- __MACOSX/type-v_proteins_for_fig4_ed8/._Icon
- type-v_proteins_for_fig4_ed8/cas12j.fasta
- __MACOSX/type-v_proteins_for_fig4_ed8/._cas12j.fasta
- type-v_proteins_for_fig4_ed8/cas14.fasta
- __MACOSX/type-v_proteins_for_fig4_ed8/._cas14.fasta
