# Supplementary material for: Clades of huge phages from across Earth’s ecosystems
Source: Nature. 2020 Feb 12;578(7795):425–31. doi: 10.1038/s41586-020-2007-4 (PMC7162821; doi:10.1038/s41586-020-2007-4)
Supplement: Supplementary file 11 — Full terminase and capsid protein phylogenetic trees (Newick files). [file 41586_2020_2007_MOESM11_ESM.zip]

Archive with 7 entries (6 files):
- terminase_capsid_trees.SD-1/
- terminase_capsid_trees.SD-1/.DS_Store
- __MACOSX/terminase_capsid_trees.SD-1/._.DS_Store
- terminase_capsid_trees.SD-1/major_capsid_newick.txt
- __MACOSX/terminase_capsid_trees.SD-1/._major_capsid_newick.txt
- terminase_capsid_trees.SD-1/terminase_newick.txt
- __MACOSX/terminase_capsid_trees.SD-1/._terminase_newick.txt
