# Supplementary material for: Clades of huge phages from across Earth’s ecosystems
Source: Nature. 2020 Feb 12;578(7795):425–31. doi: 10.1038/s41586-020-2007-4 (PMC7162821; doi:10.1038/s41586-020-2007-4)
Supplement: Supplementary file 12 — Dendrogram of presence/absence of protein families across phage genomes. [file 41586_2020_2007_MOESM12_ESM.zip]

Archive with 2 entries (2 files):
- protein_dendrogram.txt
- __MACOSX/._protein_dendrogram.txt
